# Supplementary material for: TDP-43 dysregulation of polyadenylation site selection is a defining feature of RNA misprocessing in amyotrophic lateral sclerosis and frontotemporal dementia
Source: J Clin Invest. 2025 Jun 2;135(11):e182088. doi: 10.1172/JCI182088 (PMC12126230; doi:10.1172/JCI182088)
Supplement: Supplemental table 1 [file jci-135-182088-s017.xlsx]

## Sheet: Raw data
Original dataset from 11. Brown AL, Wilkins OG, Keuss MJ, Hill SE, Zanovello M, Lee WC, et al. TDP-43 loss and ALS-risk SNPs drive mis-splicing and depletion of UNC13A. Nature. 2022;603(7899):131-7
Gene	fit_value	Predicted_Proximal_APA	Loci	A_1_long_exp	A_1_short_exp	A_1_PDUI	A_2_long_exp	A_2_short_exp	A_2_PDUI	A_3_long_exp	A_3_short_exp	A_3_PDUI	B_1_long_exp	B_1_short_exp	B_1_PDUI	B_2_long_exp	B_2_short_exp	B_2_PDUI	B_3_long_exp	B_3_short_exp	B_3_PDUI	Group_A_Mean_PDUI	Group_B_Mean_PDUI	PDUI_Group_diff	P_val	adjusted.P_val
NR_120608.2|TUBB|chr6|+	9.20759e+06	30724480	chr6:30723939-30725422	11446.4	12238	0.48	11712.6	9068.2	0.56	9812.59	8181.45	0.55	9345.09	17143.2	0.35	9861.82	13645.9	0.42	7707.8	15538.6	0.33	0.53	0.366667	-0.163333	1.22e-257	1.79e-253
NM_001293213.2|TUBB|chr6|+	5.87945e+06	30724463	chr6:30724038-30725422	11597.4	13971.4	0.45	11720.2	9772.56	0.55	9894.18	9361.37	0.51	9580.36	19078.1	0.33	9937.88	14976.7	0.4	7870.66	17248.4	0.31	0.503333	0.346667	-0.156667	1.49e-252	1.09e-248
NM_001293214.2|TUBB|chr6|+	1.45204e+07	30724485	chr6:30723340-30725422	11537.1	8045.58	0.59	12040.2	8688.7	0.58	9967.85	5541.43	0.64	9498.72	12174.8	0.44	10170.6	11874.8	0.46	7885.73	10943.1	0.42	0.603333	0.44	-0.163333	3.18e-223	1.56e-219
NM_002293.4|LAMC1|chr1|+	68238	183142925	chr1:183142534-183145592	170.89	289.97	0.37	177.75	189.83	0.48	185.28	267.38	0.41	618.21	25.09	0.96	862.93	0	1	614.17	0	1	0.42	0.986667	0.566667	3.56e-120	1.31e-116
XM_005250561.6|VGF|chr7|-	3.02044e+06	101164662	chr7:101162509-101164863	3522.33	0	1	4615.34	604.7	0.88	2588.22	0	1	6104.75	0	1	6975.81	0	1	3506.58	0	1	0.96	1	0.04	7.29e-81	2.14e-77
NM_001309861.2|GNAS|chr20|+	7.27756e+07	58910979	chr20:58910683-58911189	75066	41842.3	0.64	40318.5	20294.2	0.67	68946.5	28094.3	0.71	72437.2	39650.5	0.65	40176	23744.5	0.63	51652.6	33304.3	0.61	0.673333	0.63	-0.0433333	6.08e-77	1.49e-73
NM_001401011.1|VDAC1|chr5|-	282144	133972149	chr5:133971871-133972862	4921.18	716.39	0.87	3145.13	1062.55	0.75	4576.61	487.41	0.9	5246.51	143.02	0.97	3944.24	473.21	0.89	4504.88	9	1	0.84	0.953333	0.113333	9.41e-76	1.98e-72
XM_017027815.2|GNAS|chr20|+	7.66801e+07	58910979	chr20:58910683-58911192	74378.4	42529.9	0.64	39959.7	20653	0.66	68350.5	28690.3	0.7	71771.9	40315.7	0.64	39816.7	24103.8	0.62	51188	33768.8	0.6	0.666667	0.62	-0.0466667	2.22e-75	4.08e-72
NM_001277224.2|TAGLN2|chr1|-	2.71298e+06	159918344	chr1:159918111-159918941	6372.3	0	1	5502.94	627.32	0.9	4977.13	4.58	1	7913.92	0	1	6963.5	0	1	5707.49	0	1	0.966667	1	0.0333333	1.35e-72	2.21e-69
NM_002629.4|PGAM1|chr10|+	835781	97432889	chr10:97432355-97433444	5505.03	0	1	5182.92	1236.52	0.81	5413.44	0	1	4884.92	0	1	5310.24	151.78	0.97	4540.29	0	1	0.936667	0.99	0.0533333	8.95e-63	1.32e-59
NM_001204798.2|KCNH2|chr7|-	76610	150950167	chr7:150949409-150950420	1043.95	211.76	0.83	984.24	1114.47	0.47	843.18	311.76	0.73	1017.64	11.36	0.99	1090.45	317.64	0.77	950.4	0	1	0.676667	0.92	0.243333	1.97e-59	2.64e-56
NM_001145662.1|GATA2|chr3|-	3.2271e+06	128480005	chr3:128479422-128481318	3661.77	806.52	0.82	3318.02	1805.83	0.65	4782.69	1000.36	0.83	2761.35	474.88	0.85	3190.99	671.58	0.83	4431.66	108.17	0.98	0.766667	0.886667	0.12	6.46e-57	7.92e-54
NM_001102445.3|RGS4|chr1|+	569991	163074522	chr1:163074321-163076802	1443.12	0	1	3013.75	1177.79	0.72	3757.57	0	1	964.38	0	1	1496.78	29.59	0.98	1981.39	0	1	0.906667	0.993333	0.0866667	8.79e-57	9.95e-54
XM_047418831.1|HDGF|chr1|-	2.4585e+06	156743254	chr1:156742107-156743455	4339.64	0	1	4457.3	616.18	0.88	3825.61	0	1	3405.69	0	1	3511.63	0	1	3192	0	1	0.96	1	0.04	6.25e-52	6.14e-49
NM_001319188.2|HDGF|chr1|-	2.45952e+06	156743254	chr1:156742109-156743455	4338	0	1	4456.89	616.59	0.88	3824.31	0	1	3404.4	0	1	3511.25	0	1	3191.03	0	1	0.96	1	0.04	6.25e-52	6.14e-49
NM_001145661.2|GATA2|chr3|-	3.1979e+06	128480005	chr3:128479427-128481318	3585.33	882.96	0.8	3259.48	1864.36	0.64	4696.15	1086.9	0.81	2702.06	534.17	0.83	3127.71	734.87	0.81	4333.76	206.07	0.95	0.75	0.863333	0.113333	2.02e-49	1.86e-46
NM_001256302.2|ETF1|chr5|-	36608.3	138507407	chr5:138506095-138508387	379.81	565.63	0.4	360.96	468.76	0.44	414.13	478.33	0.46	710.63	321.11	0.69	909.21	166	0.85	620.79	221.23	0.74	0.433333	0.76	0.326667	5.4e-48	4.68e-45
XM_047441032.1|CBS|chr21|-	261708	43053413	chr21:43053191-43053983	2383.76	101.3	0.96	1640.53	301.64	0.84	2248.66	52.84	0.98	2107.87	0	1	1849.98	0	1	2200.75	0	1	0.926667	1	0.0733333	3.76e-44	3.07e-41
NM_001418.4|EIF4G2|chr11|-	916611	10797590	chr11:10797054-10797881	9588.62	13.64	1	6257.16	1192.73	0.84	7781.32	12.58	1	9116.79	0	1	7015.72	309.37	0.96	7312.26	0	1	0.946667	0.986667	0.04	7.72e-42	5.98e-39
XM_017017884.2|COA4|chr11|-	345670	73872871	chr11:73872667-73873394	2089.96	0	1	1272.54	396.93	0.76	1796.31	46.85	0.97	1799.21	0	1	1358.34	0	1	1710.65	0	1	0.91	1	0.09	1.28e-41	9.44e-39
XM_017006966.1|RAF1|chr3|-	27869.6	12583978	chr3:12583713-12584657	1336.58	79.08	0.94	789.17	229.86	0.77	1150.11	127.97	0.9	1344.5	0	1	1197.13	17.29	0.99	1458.46	0	1	0.87	0.996667	0.126667	1.9e-41	1.33e-38
NM_001318848.2|CNPY3|chr6|+	22690.7	42935775	chr6:42935574-42936365	102.91	289.46	0.26	79	380.26	0.17	76.93	297.1	0.21	256.88	104.97	0.71	252.89	156.35	0.62	252.31	120.96	0.68	0.213333	0.67	0.456667	2.31e-39	1.55e-36
NM_001379043.1|H3-3A|chr1|+	2.28059e+07	226071831	chr1:226071351-226072019	21673.6	6040.31	0.78	12359.7	4467.54	0.73	20484.7	4503.27	0.82	25905.3	4691.57	0.85	17904.4	4381.62	0.8	23844.7	4787.46	0.83	0.776667	0.826667	0.05	9.43e-39	6.04e-36
XM_017021301.3|MARK3|chr14|+	10009.8	103503170	chr14:103502882-103503831	799.46	396.29	0.67	506.77	292.87	0.63	758.72	298.39	0.72	1057.95	31.01	0.97	846.62	91.94	0.9	1050.87	204.52	0.84	0.673333	0.903333	0.23	1.03e-37	6.29e-35
NM_182810.3|ATF4|chr22|+	312510	39522101	chr22:39521773-39522683	4028.88	0	1	2528.06	0	1	3789.99	77.68	0.98	5002.48	0	1	3317.5	198.07	0.94	4592.97	546.87	0.89	0.993333	0.943333	-0.05	1.89e-36	1.11e-33
NM_001675.4|ATF4|chr22|+	312225	39522101	chr22:39521773-39522686	4029.24	0	1	2528.12	0	1	3791.66	76.01	0.98	5005.63	0	1	3317.9	197.66	0.94	4596.32	543.52	0.89	0.993333	0.943333	-0.05	3.24e-36	1.83e-33
NM_001025205.2|AP2M1|chr3|+	23635.8	184183718	chr3:184183482-184184091	1745.8	208.32	0.89	1250.14	906.51	0.58	1395.79	253.31	0.85	1754.06	5.76	1	1420.66	450	0.76	1602.64	0	1	0.773333	0.92	0.146667	6.1e-36	3.33e-33
XM_017028209.1|LOC102724560|chr21|-	275541	6445091	chr21:6444869-6445661	2381.19	67.2	0.97	1635.86	271.43	0.86	2245.83	4.19	1	2104.41	0	1	1849.22	0	1	2197.83	0	1	0.943333	1	0.0566667	6.24e-34	3.28e-31
NM_001098616.3|C1orf43|chr1|-	905193	154207447	chr1:154206720-154207648	4825.6	0	1	4106.11	352.46	0.92	4548.61	0	1	4179.65	0	1	3817.49	0	1	3817.15	0	1	0.973333	1	0.0266667	2.38e-32	1.21e-29
NM_016048.2|ISOC1|chr5|+	517624	129113056	chr5:129112855-129114028	7199.68	0	1	4178.57	288.61	0.94	5682.37	0	1	7818.06	0	1	5216.3	0	1	6381.1	0	1	0.98	1	0.02	3.21e-32	1.57e-29
NM_001291861.3|IGF2|chr11|-	1.17718e+06	2130344	chr11:2129117-2133223	1228.93	71.12	0.95	1951.74	1541.19	0.56	2678.61	533.18	0.83	819.61	0	1	1203.85	517.09	0.7	1880.88	0	1	0.78	0.9	0.12	7.61e-32	3.61e-29
NM_020532.5|RTN4|chr2|-	536017	54972997	chr2:54972189-54973198	4495.05	0	1	3285.97	310.72	0.91	3818.74	0	1	4409.17	0	1	3527.9	0	1	3308.82	0	1	0.97	1	0.03	1.21e-30	5.57e-28
NM_001114403.3|UPK3BL1|chr7|-	29716.1	102637432	chr7:102637025-102637633	1243.32	176.69	0.88	624.28	172.7	0.78	1199.44	76.18	0.94	1006.81	0	1	654.63	21.44	0.97	1162.9	0	1	0.866667	0.99	0.123333	1.04e-29	4.63e-27
NR_037926.1|SENP3-EIF4A1|chr17|+	1.00169e+07	7578543	chr17:7578342-7579006	7224.39	4351.52	0.62	6772.47	2016.66	0.77	6832.91	2561.26	0.73	6327.06	4325.29	0.59	5796.76	2814.28	0.67	5607.76	3577.85	0.61	0.706667	0.623333	-0.0833333	1.44e-29	6.22e-27
NM_001195427.2|SRSF2|chr17|-	4363434	76734951	chr17:76734115-76735158	7142.81	0	1	4481.67	342.79	0.93	6307.56	0	1	7643.04	0	1	5415.72	22.74	1	6990.39	0	1	0.976667	1	0.0233333	1.02e-28	4.28e-26
NM_001142418.2|MORF4L2|chrX|-	531814	103676761	chrX:103675498-103677051	4447.69	0	1	3393.68	606.19	0.85	4070.93	0	1	5173.13	0	1	4231.92	148.34	0.97	4751.85	0	1	0.95	0.99	0.04	1.15e-28	4.69e-26
NM_033363.1|MRPS12|chr19|+	6133.9	38932534	chr19:38932333-38933020	406.92	60.04	0.87	435.92	273.37	0.61	320	102.75	0.76	382.41	0	1	369.54	22.15	0.94	313.08	0	1	0.746667	0.98	0.233333	7.64e-28	3.04e-25
NM_001321690.1|BZW1|chr2|+	307173	200822348	chr2:200822147-200823851	1693.27	0	1	1402.1	0	1	1389.05	0	1	1440.57	7.43	0.99	1097.84	233.35	0.82	1173.2	1.28	1	1	0.936667	-0.0633333	1.22e-27	4.73e-25
NM_020783.4|SYT4|chr18|-	2.12043e+06	43270447	chr18:43267892-43270648	4714.8	0	1	4418.45	333.64	0.93	4266.85	0	1	4098.66	0	1	3058.35	0	1	2850.27	0	1	0.976667	1	0.0233333	3.71e-27	1.4e-24
XM_011545247.2|SF1|chr11|-	142718	64765260	chr11:64764606-64765518	1652.86	0	1	1119.22	317.4	0.78	1433.14	0	1	1714.33	0	1	1412.3	20.24	0.99	1676.59	0	1	0.926667	0.996667	0.07	6.59e-27	2.42e-24
XM_011523571.3|MCRIP1|chr17|-	83201.8	81823110	chr17:81822361-81823311	1227.95	0	1	1157.3	267.76	0.81	992.09	0	1	1237.27	0	1	1121.8	0	1	1024.65	0	1	0.936667	1	0.0633333	9.18e-27	3.29e-24
NM_007029.4|STMN2|chr8|+	2.1711e+06	79665016	chr8:79664815-79666158	5112.44	0	1	5996.23	0	1	5895.8	0	1	1066.93	0	1	917.6	99.53	0.9	1321.71	0	1	1	0.966667	-0.0333333	1.46e-26	5.13e-24
NM_033362.4|MRPS12|chr19|+	9062.1	38932535	chr19:38932333-38933168	379.45	87.41	0.81	400.67	307.92	0.57	307.68	114.64	0.73	377.59	2.8	0.99	343.43	48.08	0.88	313.24	0	1	0.703333	0.956667	0.253333	1.71e-26	5.85e-24
NM_006908.5|RAC1|chr7|+	272942	6402517	chr7:6402316-6403967	1967.86	1143.92	0.63	1624.6	756	0.68	1882.05	878.91	0.68	2951.02	798.78	0.79	2759.47	735.38	0.79	2567.12	749.88	0.77	0.663333	0.783333	0.12	1.79e-26	5.97e-24
NM_001330288.2|SMARCC2|chr12|-	33685.9	56162755	chr12:56162359-56163765	748.89	161.59	0.82	608.14	112.43	0.84	724.28	122.9	0.85	729.28	13.52	0.98	647.31	21.57	0.97	796.58	2.14	1	0.836667	0.983333	0.146667	7.46e-26	2.44e-23
XM_017019226.1|RACGAP1|chr12|-	173109	49989975	chr12:49989162-49990343	886.8	151.92	0.85	704.01	310.29	0.69	732.62	163.12	0.82	1251.91	0	1	1241.97	176.25	0.88	1264.32	94.22	0.93	0.786667	0.936667	0.15	1.44e-24	4.62e-22
NM_007046.4|EMILIN1|chr2|+	13756	27086000	chr2:27085678-27086403	1586.56	172.87	0.9	849.93	501.11	0.63	1034.07	215.58	0.83	1429.79	82.87	0.95	892.78	176.71	0.83	1130.89	0	1	0.786667	0.926667	0.14	1.91e-24	5.99e-22
NM_001282.3|AP2B1|chr17|+	90209	35723945	chr17:35723625-35726413	572.09	3.91	0.99	1236.72	0	1	703.13	0	1	462.67	160.55	0.74	771.61	0	1	403.95	37.28	0.92	0.996667	0.886667	-0.11	2.13e-24	6.53e-22
NM_012479.4|YWHAG|chr7|-	2.82334e+06	76327761	chr7:76326799-76330233	2665.57	121.43	0.96	2425.97	1324.12	0.65	2569.57	420.36	0.86	2402.15	0	1	2255.49	645.83	0.78	2206.53	122.65	0.95	0.823333	0.91	0.0866667	1.01e-23	3.04e-21
NM_014233.4|UBTF|chr17|-	12270.5	44206689	chr17:44205040-44207367	302.69	266.39	0.53	249.65	247.27	0.5	238.4	182.48	0.57	467.89	100.34	0.82	453.99	111.72	0.8	396.66	78.44	0.83	0.533333	0.816667	0.283333	1.15e-23	3.37e-21
NM_001382225.1|MLF2|chr12|-	2.63589e+06	6748769	chr12:6747996-6748982	2716.9	0	1	2002.24	242.77	0.89	2469.52	0	1	2473.88	0	1	1946.45	0	1	2281.39	0	1	0.963333	1	0.0366667	4.89e-23	1.41e-20
NR_030770.2|CCM2|chr7|+	2562.6	45076028	chr7:45075777-45076453	526.74	74.41	0.88	359.99	227.44	0.61	428.68	148.02	0.74	515.99	0	1	399.76	63.32	0.86	474.07	0	1	0.743333	0.953333	0.21	6.31e-23	1.79e-20
NM_001387203.1|ATXN2L|chr16|+	109889	28836134	chr16:28835933-28837232	782.79	0	1	605.02	165.65	0.79	669.4	51.06	0.93	760.49	0	1	718.39	0	1	785.23	0	1	0.906667	1	0.0933333	7.25e-23	1.99e-20
XM_047436586.1|STAT3|chr17|-	15058.5	42315586	chr17:42313324-42315800	248.39	61.89	0.8	291.04	87.69	0.77	227.43	16.87	0.93	449.73	0	1	487.7	0	1	356.19	0	1	0.833333	1	0.166667	7.3e-23	1.99e-20
NM_001018004.2|TPM1|chr15|+	170922	63071291	chr15:63071090-63071915	3447.94	0	1	1958.59	272.35	0.88	1837.3	163.76	0.92	4856.75	0	1	3046.17	127.46	0.96	2240.6	0	1	0.933333	0.986667	0.0533333	1.08e-22	2.89e-20
XM_006715785.5|CCM2|chr7|+	2874.8	45076029	chr7:45075777-45076470	519.11	82.01	0.86	354.79	232.25	0.6	423.15	153.22	0.73	509.72	4.75	0.99	393.38	69.56	0.85	469.9	0	1	0.73	0.946667	0.216667	1.23e-22	3.24e-20
NM_001286084.2|TRMT112|chr11|-	2.59454e+07	64316857	chr11:64316743-64317147	8492.01	1188.55	0.88	5020.1	1403.31	0.78	6849.71	1074.91	0.86	7393.92	1488.46	0.83	5468.46	1709.44	0.76	7134.02	2164.76	0.77	0.84	0.786667	-0.0533333	1.36e-22	3.51e-20
NM_001494.4|GDI2|chr10|-	334336	5765951	chr10:5765223-5766152	3363.01	0	1	2590.53	224.38	0.92	3052.26	0	1	3232.54	0	1	2737.79	0	1	2835.4	0	1	0.973333	1	0.0266667	1.94e-22	4.93e-20
NM_145808.4|MTPN|chr7|-	454586	135929811	chr7:135926760-135930012	1381.52	0	1	2101.67	202.29	0.91	1457.82	0	1	1660.51	0	1	2416.38	0	1	1393.34	0	1	0.97	1	0.03	4.22e-22	1.05e-19
NM_001145160.2|TPM4|chr19|+	2.24468e+06	16101465	chr19:16101264-16103002	4919.07	0	1	4677.91	232.49	0.95	3617.31	0	1	4542.64	0	1	4291.15	0	1	3152.55	0	1	0.983333	1	0.0166667	5.41e-22	1.3e-19
XM_017028035.2|AURKA|chr20|-	4503.3	56369987	chr20:56369390-56370340	710.4	0	1	438.51	173.71	0.72	432.49	29.72	0.94	820.15	0	1	728.89	9.77	0.99	779.12	0	1	0.886667	0.996667	0.11	5.34e-22	1.3e-19
NM_001272053.2|MRFAP1|chr4|+	2.12596e+06	6642449	chr4:6641730-6642729	5840.82	0	1	3715.6	195.38	0.95	4986.34	0	1	6201.65	0	1	4516.18	0	1	5542.18	0	1	0.983333	1	0.0166667	8.18e-22	1.94e-19
XM_005262400.5|SEPTIN6|chrX|-	1.06025e+06	119619850	chrX:119616945-119620051	1389.46	0	1	1362.96	149.32	0.9	1454.32	0	1	2404.39	0	1	2620.57	0	1	2193.04	0	1	0.966667	1	0.0333333	9.39e-22	2.19e-19
NM_001173128.2|YTHDF2|chr1|+	34782.9	28769532	chr1:28768929-28769775	1673.65	127.03	0.93	876.98	189.03	0.82	1545.34	96.13	0.94	1926.18	0	1	1201.96	87.29	0.93	1770.72	0	1	0.896667	0.976667	0.08	1.8e-21	4.15e-19
NM_006306.4|SMC1A|chrX|-	63839.2	53378085	chrX:53374149-53380186	134.85	781.94	0.15	239.53	734.75	0.25	135.32	541.48	0.2	67.95	1095.68	0.06	74.31	1123.79	0.06	55.58	894.39	0.06	0.2	0.06	-0.14	7.32e-21	1.66e-18
NM_006305.4|ANP32A|chr15|-	777724	68779941	chr15:68778535-68780142	1855.43	4210.93	0.31	1654.66	3060.74	0.35	1747.36	3172.71	0.36	1304.76	4164.42	0.24	1162.06	3711.77	0.24	1285.33	3327.26	0.28	0.34	0.253333	-0.0866667	1.05e-20	2.35e-18
NM_032353.4|VPS25|chr17|+	10235.8	42779419	chr17:42778957-42779599	864.67	272.78	0.76	672.19	320.39	0.68	795.81	184.52	0.81	943.35	0	1	570.48	238.89	0.7	869.14	0	1	0.75	0.9	0.15	1.6e-20	3.52e-18
NM_001197294.2|DPYSL3|chr5|-	1.82395e+06	147393681	chr5:147390808-147394123	1890.8	1495.36	0.56	2141.15	1635.86	0.57	2037.63	1061.78	0.66	3498.36	4191.06	0.45	4295.76	4373.38	0.5	3404.76	2814.86	0.55	0.596667	0.5	-0.0966667	1.66e-20	3.57e-18
NM_006965.4|ZNF24|chr18|-	4577.3	35335312	chr18:35332227-35337770	247.56	11.3	0.96	441.23	0	1	274.22	10.96	0.96	186.66	69.08	0.73	255.06	61.71	0.81	150.79	88.68	0.63	0.973333	0.723333	-0.25	1.67e-20	3.57e-18
NM_015382.4|HECTD1|chr14|-	11996.5	31100866	chr14:31100117-31101067	954.85	0	1	737.95	132.66	0.85	838.45	63.95	0.93	971.1	0	1	797.64	0	1	848.69	0	1	0.926667	1	0.0733333	3.31e-20	6.96e-18
NM_134268.5|CYGB|chr17|-	15346.4	76528410	chr17:76527356-76528611	807.86	0	1	1042.53	193.43	0.84	1133.72	0.27	1	909.25	0	1	1083.73	0	1	1164.3	0	1	0.946667	1	0.0533333	4.12e-20	8.53e-18
XM_047421576.1|FGFR1|chr8|-	5952.3	38412938	chr8:38411143-38413804	188.74	113.55	0.62	117.62	135.4	0.46	123.01	97.38	0.56	236.36	1.45	0.99	152.27	37.21	0.8	152.6	4.61	0.97	0.546667	0.92	0.373333	6.48e-20	1.32e-17
XM_024446928.2|ZNF3|chr7|-	11709.9	100070600	chr7:100069973-100072212	774.55	0	1	464.87	205.67	0.69	621.08	116.49	0.84	697	0	1	650.59	40.24	0.94	739.2	4.38	0.99	0.843333	0.976667	0.133333	7.37e-20	1.48e-17
XM_005249035.5|GSTA4|chr6|-	8913	52978298	chr6:52977953-52978592	1132.79	41.09	0.96	699.01	207.95	0.77	1208.1	75.95	0.94	1323.03	0	1	1002.97	56.88	0.95	1313.82	0	1	0.89	0.983333	0.0933333	9.35e-20	1.86e-17
XM_005269149.6|NABP2|chr12|+	53699	56229618	chr12:56229014-56229854	876.92	0	1	534.69	264.22	0.67	652.76	0	1	1106.52	0	1	844.03	40.2	0.95	841.87	0	1	0.89	0.983333	0.0933333	1.82e-19	3.57e-17
NM_031287.3|SF3B5|chr6|-	61604.1	144095077	chr6:144094884-144095573	1022.2	0	1	850.88	359.05	0.7	870.49	0	1	848.96	0	1	875.01	44.64	0.95	803	0	1	0.9	0.983333	0.0833333	5.38e-19	1.04e-16
NM_001353115.2|GOSR2|chr17|+	5328.9	46938823	chr17:46938599-46942020	292.88	290.69	0.5	361.53	292.37	0.55	239.81	257.16	0.48	197.11	564.7	0.26	220.35	413.05	0.35	148.8	525.26	0.22	0.51	0.276667	-0.233333	7.99e-19	1.53e-16
NM_001174097.3|LDHB|chr12|-	4.66585e+06	21635508	chr12:21635342-21635709	8494.82	8039.2	0.51	4015.66	5885.98	0.41	7703.46	6481.95	0.54	9872.07	7338.47	0.57	6434.22	6673.76	0.49	9065.5	6771.36	0.57	0.486667	0.543333	0.0566667	8.65e-19	1.63e-16
NM_001374253.1|FANCD2|chr3|+	6017.2	10101389	chr3:10101188-10101932	423.69	0	1	268.52	2.72	0.99	302.56	2.09	0.99	433.96	94.29	0.82	333.49	67.48	0.83	370.06	72.05	0.84	0.993333	0.83	-0.163333	1.39e-18	2.59e-16
NM_014232.3|VAMP2|chr17|-	8862.6	8160670	chr17:8159149-8160871	170.49	0	1	294.1	0	1	178.5	0	1	107.74	46.03	0.7	149.58	47.21	0.76	90.5	36.01	0.72	1	0.726667	-0.273333	2.32e-18	4.26e-16
NM_005653.5|TFCP2|chr12|-	7156.2	51094991	chr12:51093656-51095278	427.88	140.11	0.75	269.77	175.59	0.61	353.03	169.81	0.68	461.36	79.79	0.85	394.22	53.02	0.88	446.73	2.47	0.99	0.68	0.906667	0.226667	2.9e-18	5.26e-16
NM_001406794.1|RET|chr10|+	1.86021e+06	43126776	chr10:43126575-43130351	2153.71	1472.01	0.59	2591.06	1320.26	0.66	3105.95	1813.62	0.63	2654.52	2436.1	0.52	3548.53	2876.09	0.55	3957.93	3190.41	0.55	0.626667	0.54	-0.0866667	3.57e-18	6.41e-16
NM_001126116.2|TP53|chr17|-	45328.1	7668792	chr17:7668421-7669690	785.45	128.31	0.86	494.76	379.52	0.57	482.89	179.59	0.73	655.11	39.73	0.94	540.71	131.48	0.8	495.67	19.98	0.96	0.72	0.9	0.18	5.21e-18	9.23e-16
NM_001136268.2|DAZAP2|chr12|+	196817	51243460	chr12:51242330-51243933	1697.3	0	1	1054.17	564.28	0.65	1504.82	140.42	0.91	1406.14	0	1	1134.34	190.77	0.86	1345.69	12.78	0.99	0.853333	0.95	0.0966667	5.98e-18	1.05e-15
NM_001330125.1|VAMP2|chr17|-	8910.4	8160670	chr17:8159147-8160871	170.79	0	1	294.31	0	1	178.82	0	1	107.88	45.89	0.7	149.73	47.06	0.76	90.7	35.81	0.72	1	0.726667	-0.273333	6.6e-18	1.14e-15
NM_002080.4|GOT2|chr16|-	34198.9	58708092	chr16:58707131-58708293	1475.62	0	1	1216.75	181.97	0.87	1343.61	0	1	1379.43	0	1	1238.25	0	1	1250.57	0	1	0.956667	1	0.0433333	7.94e-18	1.36e-15
XM_047421663.1|WRAP73|chr1|-	30370.5	3631456	chr1:3630770-3631657	468.5	211.28	0.69	294.15	232.33	0.56	420.53	147.8	0.74	449.35	101.27	0.82	344.76	63.68	0.84	499.65	7.17	0.99	0.663333	0.883333	0.22	1.33e-17	2.25e-15
NM_001173452.2|TFCP2|chr12|-	6877.2	51094997	chr12:51093756-51095275	439.41	130.43	0.77	282.56	164.53	0.63	364.04	160.18	0.69	465.74	77.54	0.86	399.74	48.43	0.89	451.89	0	1	0.696667	0.916667	0.22	1.53e-17	2.55e-15
NM_001166116.2|TMOD1|chr9|+	25848.9	97599919	chr9:97599634-97600080	2027.49	397.08	0.84	1550.35	468.73	0.77	2246.53	342.6	0.87	2115.81	625.78	0.77	2008.35	737.08	0.73	1996.5	907.15	0.69	0.826667	0.73	-0.0966667	1.84e-17	3.04e-15
XM_011516255.2|NRCAM|chr7|-	242874	108149946	chr7:108147649-108150147	1860.45	0	1	2246.6	169.1	0.93	2459.67	0	1	2015.85	0	1	2411.05	0	1	2271.94	0	1	0.976667	1	0.0233333	1.98e-17	3.24e-15
NM_018649.3|MACROH2A2|chr10|+	155152	70111719	chr10:70111518-70112271	1550.21	0	1	1003.67	163.78	0.86	1177.46	0	1	1543.67	0	1	1098.92	0	1	1263.68	0	1	0.953333	1	0.0466667	2.85e-17	4.6e-15
XM_017018180.2|SSRP1|chr11|-	40353	57326143	chr11:57325988-57326478	2619.78	864.96	0.75	1733.51	748.08	0.7	2225.74	620.76	0.78	3012.35	547.76	0.85	2315.54	687.51	0.77	2647.37	351.36	0.88	0.743333	0.833333	0.09	3.17e-17	5.08e-15
NM_001324208.2|ELAVL4|chr1|+	235167	50202942	chr1:50200809-50203772	1267.91	80.25	0.94	1178.88	717.31	0.62	1362.19	280.4	0.83	1191.43	69.15	0.95	1297.65	312.64	0.81	1323.23	77.94	0.94	0.796667	0.9	0.103333	3.81e-17	6.02e-15
NM_003108.4|SOX11|chr2|+	67724.2	5695552	chr2:5692384-5701385	233.72	182.32	0.56	342.06	144.93	0.7	273.42	59.2	0.82	269.69	412.26	0.4	327.56	441.54	0.43	241.28	269.84	0.47	0.693333	0.433333	-0.26	5.84e-17	9.14e-15
NM_001270940.2|XPO6|chr16|-	1729.1	28098291	chr16:28097976-28098639	595.69	117.81	0.83	410.99	230.72	0.64	497.1	65.79	0.88	606.83	0	1	516.39	97.43	0.84	639.24	11.05	0.98	0.783333	0.94	0.156667	6.52e-17	1.01e-14
NM_003380.5|VIM|chr10|+	2.28642e+07	17237431	chr10:17237230-17237593	12324.2	26678	0.32	3523.6	8926.71	0.28	5700.62	11245.7	0.34	17441.1	33613.8	0.34	7348.53	13164.7	0.36	7685.33	13712.2	0.36	0.313333	0.353333	0.04	8.02e-17	1.23e-14
NM_001199897.2|LAMP5|chr20|+	23061.5	9530255	chr20:9529642-9530524	1489.14	78.6	0.95	1000.15	512.32	0.66	1515.9	243.03	0.86	775.86	20.52	0.97	575.89	113.93	0.83	912.95	1.47	1	0.823333	0.933333	0.11	8.46e-17	1.28e-14
XM_006717261.3|TLE1|chr9|-	2141.6	81584017	chr9:81583683-81584305	400.91	61.61	0.87	274.47	95.72	0.74	310.23	67.76	0.82	312.42	0	1	293.6	9.92	0.97	329.05	0	1	0.81	0.99	0.18	1.05e-16	1.57e-14
XM_047449154.1|USP13|chr3|+	686.4	179784534	chr3:179784048-179789401	72.66	0.49	0.99	120.37	4.59	0.96	71.91	3.53	0.95	42.46	61.72	0.41	55.45	50.77	0.52	41.84	43.69	0.49	0.966667	0.473333	-0.493333	1.61e-16	2.39e-14
XM_017008880.3|WDR1|chr4|-	40933	10075161	chr4:10074339-10075484	1301.5	229.15	0.85	881.95	411.99	0.68	958.67	111.37	0.9	1194.15	27.05	0.98	1012.3	156.1	0.87	1002.23	94.25	0.91	0.81	0.92	0.11	2.11e-16	3.11e-14
NM_004181.5|UCHL1|chr4|+	2.28413e+06	41268251	chr4:41267987-41268455	6101.91	7715.53	0.44	4066.12	5982.66	0.4	5920	6098.57	0.49	6629.66	6423.25	0.51	5434.86	5856.21	0.48	6715.44	6467.04	0.51	0.443333	0.5	0.0566667	3.39e-16	4.94e-14
XM_047432260.1|GOLGA8A|chr15|-	11130.9	34381392	chr15:34379068-34381613	926.46	28.61	0.97	437.82	128.34	0.77	1089.01	0	1	858.58	0	1	580.99	0	1	1010.28	0	1	0.913333	1	0.0866667	5.36e-16	7.74e-14
NM_001261423.2|OS9|chr12|+	21532.7	57720985	chr12:57720784-57721557	1158.27	0	1	883.22	197.42	0.82	1020.71	0	1	1114.16	0	1	970.53	9.65	0.99	985.08	0	1	0.94	0.996667	0.0566667	6.22e-16	8.88e-14
NM_004048.4|B2M|chr15|+	287684	44717992	chr15:44717607-44718145	3096.52	3111.05	0.5	1472.95	1821.18	0.45	2260.99	1948.55	0.54	4011.67	2907.62	0.58	2308.8	1928.2	0.54	2905.82	1861.98	0.61	0.496667	0.576667	0.08	6.28e-16	8.88e-14
NM_001353756.2|CELF4|chr18|-	2426.3	37244924	chr18:37243040-37245197	148.08	63.54	0.7	212.14	124.23	0.63	229.79	49.21	0.82	150.47	0	1	206.29	13.11	0.94	241.44	4.09	0.98	0.716667	0.973333	0.256667	6.99e-16	9.79e-14
XM_047420098.1|MKRN1|chr7|-	36969.6	140454470	chr7:140453033-140454729	555.83	0	1	316.61	108.79	0.74	573.24	94.31	0.86	1180.24	0	1	952.57	76.06	0.93	1159.89	0	1	0.866667	0.976667	0.11	7.28e-16	1.01e-13
NM_207047.2|ENSA|chr1|-	32290.1	150625607	chr1:150623278-150625808	436.27	833.79	0.34	591.65	1050.57	0.36	408.03	571.96	0.42	535.42	481.09	0.53	684.51	554.7	0.55	429.65	386.62	0.53	0.373333	0.536667	0.163333	7.61e-16	1.05e-13
XM_005272018.5|KDM3B|chr5|+	13577.1	138436124	chr5:138435620-138437027	785.38	0	1	551.71	107.33	0.84	664.58	69.16	0.91	849.87	0	1	681.28	10.37	0.99	799.64	0	1	0.916667	0.996667	0.08	7.86e-16	1.06e-13
NR_117084.1|MKRN1|chr7|-	36825.7	140454470	chr7:140453040-140454729	555.45	0	1	316.43	108.97	0.74	572.57	94.98	0.86	1177.82	0	1	951.36	77.26	0.92	1158.1	0	1	0.866667	0.973333	0.106667	7.75e-16	1.06e-13
NM_001288777.2|SLC39A7|chr6|+	288903	33204186	chr6:33203541-33204437	1441.59	0	1	1008.89	133.25	0.88	1264.54	0	1	1516.43	0	1	1493.67	0	1	1416.23	0	1	0.96	1	0.04	1.56e-15	2.09e-13
NM_001127213.2|LY6E|chr8|+	6406.3	143021834	chr8:143021566-143022409	747.7	0	1	691.72	190.16	0.78	602.53	0	1	565.45	0	1	521.39	0	1	475.3	0	1	0.926667	1	0.0733333	1.81e-15	2.4e-13
NM_000992.3|RPL29|chr3|-	1.69002e+07	51993762	chr3:51993522-51994126	9326.01	18457.2	0.34	6128.63	14842.8	0.29	9580.49	16657.1	0.37	8852.16	15070.1	0.37	6216.26	12186.5	0.34	10209.6	16046.4	0.39	0.333333	0.366667	0.0333333	1.98e-15	2.61e-13
NM_006807.5|CBX1|chr17|-	1.78801e+06	48071119	chr17:48070059-48071579	4383.58	0	1	3593.64	260.92	0.93	3966.42	0	1	3956.44	0	1	3644.48	32.81	0.99	3659.43	0	1	0.976667	0.996667	0.02	2.42e-15	3.15e-13
XM_047435495.1|CEP170|chr1|-	54044.2	243125075	chr1:243124428-243126738	1742.37	159.65	0.92	1469.29	127.63	0.92	1974.9	209.31	0.9	1804.35	0	1	1442.36	151.75	0.9	2008.89	0	1	0.913333	0.966667	0.0533333	3.05e-15	3.93e-13
XM_047435827.1|UBAP2L|chr1|+	19624.3	154270666	chr1:154270200-154270847	766.26	222.2	0.78	481.4	142.18	0.77	560.68	147.46	0.79	796.25	108.12	0.88	593.46	39.77	0.94	709.44	34.14	0.95	0.78	0.923333	0.143333	4.48e-15	5.73e-13
NM_016172.3|UBAC1|chr9|-	3182.9	135933281	chr9:135932969-135933515	766.84	35.15	0.96	524.25	153.68	0.77	619.99	64.12	0.91	744.66	0	1	528.6	25.85	0.95	708.43	8.99	0.99	0.88	0.98	0.1	5.75e-15	7.29e-13
XM_005271422.4|DPAGT1|chr11|-	50633.4	119096730	chr11:119096510-119097297	707.61	90.91	0.89	469.74	91.95	0.84	613.29	83.98	0.88	642.55	0	1	476.34	28.88	0.94	565.22	3.37	0.99	0.87	0.976667	0.106667	8.62e-15	1.08e-12
XM_006711761.3|GNG4|chr1|-	138553	235550900	chr1:235547685-235552237	169.03	973.66	0.15	514.97	1302.04	0.28	281.83	1119.91	0.2	145.11	1263.46	0.1	311.41	1827.17	0.15	195.49	1717.89	0.1	0.21	0.116667	-0.0933333	9.88e-15	1.23e-12
NM_003969.4|UBE2M|chr19|-	157260	58556028	chr19:58555712-58556229	982.73	158.06	0.86	868.54	585.37	0.6	945.51	71.71	0.93	1151.75	0	1	974.3	402.48	0.71	1163.82	0	1	0.796667	0.903333	0.106667	1.02e-14	1.26e-12
XM_047448619.1|PCBP4|chr3|-	24850.2	51958071	chr3:51957499-51958349	1471.3	77.8	0.95	1200.28	285.26	0.81	1468.85	144.28	0.91	1193.55	29.01	0.98	928.19	88.16	0.91	1333.58	0	1	0.89	0.963333	0.0733333	1.06e-14	1.28e-12
NM_020418.4|PCBP4|chr3|-	24850.2	51958071	chr3:51957499-51958349	1471.3	77.8	0.95	1200.28	285.26	0.81	1468.85	144.28	0.91	1193.55	29.01	0.98	928.19	88.16	0.91	1333.58	0	1	0.89	0.963333	0.0733333	1.06e-14	1.28e-12
NM_001153635.1|SCOC|chr4|+	32882.3	140382074	chr4:140380962-140382556	1019.31	177.96	0.85	712.51	399.28	0.64	1004.87	288.17	0.78	1223.83	140.6	0.9	1140.72	184.41	0.86	1206.06	174	0.87	0.756667	0.876667	0.12	1.06e-14	1.28e-12
XM_047425215.1|WASHC2A|chr10|+	1988.1	50133182	chr10:50132806-50133509	476.22	207.41	0.7	276.57	112.23	0.71	462.79	89.77	0.84	460.5	61.03	0.88	324.17	23.3	0.93	422.3	7.62	0.98	0.75	0.93	0.18	1.2e-14	1.44e-12
XM_017006590.3|IP6K2|chr3|-	4317.8	48693670	chr3:48693448-48694240	522.64	70.14	0.88	316.6	126.5	0.71	450.62	91.33	0.83	475.28	0	1	347.31	37.27	0.9	429.01	3.19	0.99	0.806667	0.963333	0.156667	1.46e-14	1.73e-12
XM_047434792.1|HAGHL|chr16|+	14637.9	729088	chr16:728794-729281	187.47	41	0.82	142.06	53.17	0.73	184.94	86.12	0.68	156.42	0	1	128.88	0	1	146.67	0	1	0.743333	1	0.256667	1.53e-14	1.8e-12
NM_001370587.1|NUDT16L1|chr16|+	19256.2	4695629	chr16:4695078-4695844	455.55	0	1	281.72	131.89	0.68	410.16	0	1	430.54	0	1	431.67	0	1	432.85	0	1	0.893333	1	0.106667	2.72e-14	3.18e-12
NM_001005413.1|ZWINT|chr10|-	39438.6	56357948	chr10:56357438-56358185	1290.07	464.14	0.74	757.99	496.85	0.6	876.96	269.93	0.76	1910.05	433.06	0.82	1626.57	491.74	0.77	1584.5	238.38	0.87	0.7	0.82	0.12	3.78e-14	4.34e-12
NM_001015509.3|PTRH2|chr17|-	39727.3	59697740	chr17:59697308-59697978	1539.32	183.57	0.89	912.93	369.25	0.71	1312.68	212.9	0.86	1527.53	122.37	0.93	1137.86	145.36	0.89	1399.13	78.96	0.95	0.82	0.923333	0.103333	3.78e-14	4.34e-12
XM_047441266.1|PLXNB2|chr22|-	24896.6	50275245	chr22:50274979-50275808	550.62	233.57	0.7	368.74	190.16	0.66	529.67	153.81	0.77	651.98	93.75	0.87	499.26	49.67	0.91	683.33	108.84	0.86	0.71	0.88	0.17	3.94e-14	4.5e-12
XM_047448246.1|DYNC1LI1|chr3|-	11410.8	32526707	chr3:32525974-32526908	475.7	344.8	0.58	341.62	216.88	0.61	410.76	271.54	0.6	693.26	265.99	0.72	563.67	142.21	0.8	673.28	147.79	0.82	0.596667	0.78	0.183333	4.28e-14	4.85e-12
NM_001400072.1|MRPL34|chr19|+	49549.5	17306653	chr19:17306166-17306843	1548.91	96.92	0.94	940.97	300.13	0.76	1406.99	0	1	1392.96	0	1	972.84	101.81	0.91	1422.48	0	1	0.9	0.97	0.07	5.96e-14	6.69e-12
XM_017003526.2|DNMT3A|chr2|-	36447.1	25233091	chr2:25227874-25234420	256.32	978.69	0.21	283.39	738.89	0.28	323.3	732.01	0.31	328.83	604.4	0.35	419.75	520.76	0.45	368.21	416.8	0.47	0.266667	0.423333	0.156667	6.21e-14	6.92e-12
XM_005244845.3|ENTREP3|chr1|-	72234.7	155247415	chr1:155247205-155247955	977.72	0	1	593.07	116.66	0.84	750.94	0.17	1	1030.34	0	1	791.04	0	1	1066.82	0	1	0.946667	1	0.0533333	7.64e-14	8.45e-12
NM_006520.3|DYNLT3|chrX|-	5538.4	37840296	chrX:37838836-37840651	188.94	21.27	0.9	149.14	30.27	0.83	205.24	51.03	0.8	437.7	0	1	397.84	9.63	0.98	371.66	0	1	0.843333	0.993333	0.15	9.76e-14	1.07e-11
NM_001363963.2|DERL1|chr8|-	18074.1	123015384	chr8:123013170-123015585	604.8	8.28	0.99	611.81	46.82	0.93	572.05	0	1	517.59	81.91	0.86	507.52	72.02	0.88	511.98	109.07	0.82	0.973333	0.853333	-0.12	1.37e-13	1.49e-11
NM_001303433.2|FUBP1|chr1|-	28916.7	77948573	chr1:77944055-77948774	345.58	871.65	0.28	428.73	464.26	0.48	384.35	523.55	0.42	361.46	1284.72	0.22	417.74	1005.54	0.29	330.07	1119.39	0.23	0.393333	0.246667	-0.146667	1.45e-13	1.55e-11
NM_005163.2|AKT1|chr14|-	106105	104770071	chr14:104769416-104770420	1928.21	0	1	1497.44	127.92	0.92	1649.03	0	1	1921.19	0	1	1660.09	0	1	1668.09	0	1	0.973333	1	0.0266667	1.46e-13	1.55e-11
NM_001394010.1|PTOV1|chr19|+	367406	49860469	chr19:49860268-49860742	517.48	231.83	0.69	273.4	167.53	0.62	395.37	229.71	0.63	655.66	122.7	0.84	505.46	98.13	0.84	694.8	161.31	0.81	0.646667	0.83	0.183333	1.43e-13	1.55e-11
NM_203401.2|STMN1|chr1|-	30602211	25900856	chr1:25900116-25901087	6278.27	28696.3	0.18	3828.52	18500.5	0.17	5225.62	22630.8	0.19	8233.09	32869.9	0.2	6276.91	24642.4	0.2	6991.29	26767.5	0.21	0.18	0.203333	0.0233333	1.48e-13	1.56e-11
NM_004218.4|RAB11B|chr19|+	29778.6	8403614	chr19:8403413-8404434	668.44	74.75	0.9	543.79	254.04	0.68	546.53	23.2	0.96	778.37	0	1	616.1	105.41	0.85	701.78	0	1	0.846667	0.95	0.103333	1.48e-13	1.56e-11
NM_001291663.2|MKRN1|chr7|-	4286.6	140456651	chr7:140456215-140456866	302.02	223.34	0.57	220.22	271.68	0.45	277.91	236.06	0.54	281.25	378.94	0.43	216.97	687.19	0.24	234.81	522.02	0.31	0.52	0.326667	-0.193333	1.63e-13	1.7e-11
NM_001199864.3|BCL2L2-PABPN1|chr14|+	531634	23325448	chr14:23325247-23326163	3463.58	269.75	0.93	2012.89	129.67	0.94	2901.68	576.04	0.83	3666.82	305.32	0.92	2936.64	105.84	0.97	3680.02	200.8	0.95	0.9	0.946667	0.0466667	1.76e-13	1.83e-11
XM_024448972.2|ARF3|chr12|-	151377	48938907	chr12:48935723-48939108	690.59	277.55	0.71	890	347.39	0.72	548.91	208.19	0.73	644.96	421.76	0.6	725.48	489.92	0.6	457.91	502.19	0.48	0.72	0.56	-0.16	2.01e-13	2.07e-11
NM_001128214.2|KCTD6|chr3|+	1940.3	58501918	chr3:58500946-58502356	203.35	41.89	0.83	176.96	31.72	0.85	171.98	44.99	0.79	243.08	0	1	225.09	0	1	204	0	1	0.823333	1	0.176667	2.69e-13	2.73e-11
XM_005264937.3|KCTD6|chr3|+	1936.4	58501918	chr3:58500946-58502360	203.5	41.75	0.83	177	31.69	0.85	172.36	44.6	0.79	242.93	0	1	225.27	0	1	204.11	0	1	0.823333	1	0.176667	2.69e-13	2.73e-11
NM_000747.3|CHRNB1|chr17|+	3900.9	7456929	chr17:7456583-7457710	351.23	81.8	0.81	296.08	95.96	0.76	345.94	55.6	0.86	307.51	0	1	285.96	1.49	0.99	345.41	24.61	0.93	0.81	0.973333	0.163333	3.2e-13	3.23e-11
NM_178012.5|TUBB2B|chr6|-	3.66989e+06	3224777	chr6:3224277-3225811	3748.42	2497.25	0.6	2639.26	3715.37	0.42	3477.03	2275.1	0.6	4032.38	2218.12	0.65	3283.62	2923.95	0.53	3923.36	2274.43	0.63	0.54	0.603333	0.0633333	3.39e-13	3.4e-11
NM_018270.6|MRGBP|chr20|+	9604.9	62800299	chr20:62799456-62800627	407.26	0	1	252.6	117.94	0.68	388.18	0	1	429.15	0	1	359.37	0	1	410.54	2.13	0.99	0.893333	0.996667	0.103333	3.79e-13	3.77e-11
NM_018154.3|ASF1B|chr19|-	12506.1	14119872	chr19:14119564-14120665	347.04	20.82	0.94	278.87	74.72	0.79	304.78	0	1	474.02	0.88	1	522.69	0	1	461.78	0	1	0.91	1	0.09	5.12e-13	5.05e-11
XM_047440089.1|ABHD12|chr20|-	1589	25300585	chr20:25300214-25300884	413.18	29.38	0.93	325.04	126.38	0.72	355.67	9.18	0.97	325.06	5.08	0.98	307.79	0	1	318.42	0	1	0.873333	0.993333	0.12	5.15e-13	5.05e-11
NM_001660.4|ARF4|chr3|-	293443	57571625	chr3:57571363-57572298	3806.66	0	1	2308.08	147.03	0.94	2999.23	109.92	0.96	3235.02	0	1	2123.24	317.84	0.87	2405.55	233.54	0.91	0.966667	0.926667	-0.04	7.4e-13	7.21e-11
XM_047439066.1|BTBD2|chr19|-	16882.9	1986345	chr19:1985448-1986649	722.03	0	1	775.88	371.53	0.68	714.83	34.87	0.95	537.07	0	1	468.05	46.57	0.91	548.82	16.5	0.97	0.876667	0.96	0.0833333	9.18e-13	8.89e-11
NM_000285.4|PEPD|chr19|-	16445.3	33387149	chr19:33386950-33387481	1191.27	270.27	0.82	647.91	613.93	0.51	1108.44	137.62	0.89	945.14	7.71	0.99	656.62	214.57	0.75	989.96	193.2	0.84	0.74	0.86	0.12	9.6e-13	9.23e-11
NM_001961.4|EEF2|chr19|-	6.46616e+06	3976363	chr19:3976056-3976747	7860.03	7213.73	0.52	5284.03	8154.17	0.39	8833.39	6613.88	0.57	6168.21	4634.81	0.57	4798.04	4417.22	0.52	6585.67	5590.2	0.54	0.493333	0.543333	0.05	1.06e-12	1.02e-10
NM_001317172.2|DLK1|chr14|+	1.48821e+06	100735035	chr14:100734648-100738224	173.66	5963.55	0.03	467.01	9635.31	0.05	650.81	18145	0.03	101.65	5253.24	0.02	205.84	8623.17	0.02	281.95	14298.1	0.02	0.0366667	0.02	-0.0166667	1.27e-12	1.21e-10
NM_001098786.2|HILPDA|chr7|+	10783.1	128457612	chr7:128457201-128458418	400.71	0	1	393.08	118.01	0.77	383.34	0	1	391.12	0	1	444.16	0	1	428.85	0	1	0.923333	1	0.0766667	1.63e-12	1.54e-10
NM_001007559.3|SS18|chr18|-	24193.5	26017787	chr18:26016253-26018380	602.8	55.57	0.92	555.21	52.29	0.91	614.1	53.02	0.92	871.58	0	1	846.77	28.7	0.97	878.8	0	1	0.916667	0.99	0.0733333	1.72e-12	1.61e-10
NM_001346663.2|TK1|chr17|-	22833.2	78174286	chr17:78174091-78174788	839.28	0	1	589.29	92.24	0.86	484.37	3.68	0.99	1069.01	0	1	917.37	0	1	749.45	0	1	0.95	1	0.05	1.74e-12	1.62e-10
XM_017026147.2|GIPC1|chr19|-	5831.9	14477988	chr19:14477762-14478567	649.41	0	1	407.15	158.22	0.72	449.85	83.92	0.84	393.71	27.49	0.93	420.65	0	1	487.5	0	1	0.853333	0.976667	0.123333	2.43e-12	2.25e-10
NM_015423.3|AASDHPPT|chr11|+	28769.1	106098097	chr11:106096743-106098695	585.42	206.48	0.74	411.14	273.72	0.6	514.7	224.4	0.7	663.3	98.67	0.87	539.98	184.24	0.75	648.34	76.46	0.89	0.68	0.836667	0.156667	2.45e-12	2.26e-10
NM_001144777.3|ELAVL4|chr1|+	208441	50202954	chr1:50200851-50203772	1199.86	175.65	0.87	1113.14	814.29	0.58	1279.31	395.54	0.76	1125.43	158.53	0.88	1229.62	408.8	0.75	1246	183.13	0.87	0.736667	0.833333	0.0966667	2.54e-12	2.32e-10
NM_017819.4|TRMT10C|chr3|+	12979.4	101565977	chr3:101564770-101566446	594.68	20.29	0.97	295.36	311.32	0.49	398.58	213.73	0.65	664.41	44.95	0.94	466.37	193.49	0.71	590.82	34.13	0.95	0.703333	0.866667	0.163333	2.79e-12	2.53e-10
NM_172057.3|KCNH2|chr7|-	62420	150945117	chr7:150944961-150945514	1833.86	0	1	1270.79	117.18	0.92	1548.37	0	1	1853.25	0	1	1373.28	0	1	1407.74	0	1	0.973333	1	0.0266667	3.34e-12	3.02e-10
XM_011520803.3|SINHCAF|chr12|-	108081	31282670	chr12:31280584-31282871	821.71	0	1	922.49	100.1	0.9	833.41	0	1	1007.33	0	1	1172.72	0	1	982.76	0	1	0.966667	1	0.0333333	4.77e-12	4.28e-10
XM_047422112.1|SDF4|chr1|-	53661.7	1217194	chr1:1216931-1217804	523.37	139.21	0.79	343.06	198.93	0.63	406.5	108.31	0.79	537.16	34.64	0.94	349.26	120.93	0.74	507.48	0	1	0.736667	0.893333	0.156667	4.86e-12	4.31e-10
NM_006114.3|TOMM40|chr19|+	8452.8	44903327	chr19:44903030-44903689	1288.44	198.28	0.87	854.85	401.75	0.68	895.1	207.62	0.81	1098.95	99.45	0.92	799.68	221.64	0.78	961.12	16.98	0.98	0.786667	0.893333	0.106667	4.86e-12	4.31e-10
XR_002958055.2|SRSF2|chr17|-	1.53393e+06	76734312	chr17:76734115-76734562	3114.6	7084.29	0.31	1542.22	4571.52	0.25	2937.14	5912.1	0.33	3878.76	7036.84	0.36	2545.01	5110.12	0.33	3635.03	6528.78	0.36	0.296667	0.35	0.0533333	6.46e-12	5.69e-10
NM_001681.4|ATP2A2|chr12|+	4852.2	110350811	chr12:110350292-110351093	600.44	225	0.73	386.01	241.2	0.62	623.17	143.45	0.81	531.55	102.25	0.84	436.32	23.23	0.95	480.92	73.81	0.87	0.72	0.886667	0.166667	7.19e-12	6.3e-10
NM_001178117.2|MINPP1|chr10|+	8275.6	87552283	chr10:87552082-87553461	584.16	0	1	399.68	198.02	0.67	467.6	50.75	0.9	549.01	0	1	451.49	47.78	0.9	482.97	0	1	0.856667	0.966667	0.11	7.8e-12	6.79e-10
NM_031991.4|PTBP1|chr19|+	658991	810895	chr19:810694-812312	2502.82	0	1	2136.99	528.98	0.8	2152.58	0	1	2516.09	0	1	2378.53	227.33	0.91	2437.14	0	1	0.933333	0.97	0.0366667	8.34e-12	7.22e-10
NM_012435.3|SHC2|chr19|-	1362.5	416875	chr19:416589-417322	250.14	125.25	0.67	205.72	74.81	0.73	399.01	57.64	0.87	187.4	23.98	0.89	155.14	0	1	280.05	0	1	0.756667	0.963333	0.206667	8.41e-12	7.24e-10
NM_001351729.2|CORO7|chr16|-	1114.5	4354750	chr16:4354542-4355163	230.12	57.1	0.8	135.2	126.1	0.52	248.16	105.28	0.7	127.27	8.09	0.94	97.84	13.78	0.88	181.84	0	1	0.673333	0.94	0.266667	9.49e-12	8.11e-10
NM_002950.4|RPN1|chr3|-	54021.2	128620153	chr3:128619969-128620593	1635.76	489.34	0.77	894.83	549.21	0.62	1350.42	297.04	0.82	2278.74	291.27	0.89	1572.78	422.55	0.79	1739.83	412.16	0.81	0.736667	0.83	0.0933333	9.64e-12	8.2e-10
NM_001271649.2|ZNF138|chr7|+	4038.8	64831652	chr7:64831451-64833680	267.09	0	1	178.95	45.4	0.8	260.01	120.25	0.68	403.07	10.28	0.98	340.39	29.07	0.92	405.44	0	1	0.826667	0.966667	0.14	1.09e-11	9.21e-10
NM_001303628.2|MLEC|chr12|+	9483.6	120696546	chr12:120696316-120701811	187.15	171.32	0.52	441.29	113.8	0.79	186.27	99.62	0.65	126.91	267.71	0.32	234.1	186.19	0.56	104.29	154.78	0.4	0.653333	0.426667	-0.226667	1.18e-11	9.91e-10
NM_001385518.1|CAPRIN2|chr12|-	13507.8	30709869	chr12:30709553-30710546	513.07	0	1	174.3	77.89	0.69	406.03	61.29	0.87	518.26	0	1	325.02	4.41	0.99	496.05	8.98	0.98	0.853333	0.99	0.136667	1.19e-11	9.95e-10
NM_005596.3|NFIB|chr9|-	15529.7	14087215	chr9:14081843-14088326	235.62	35.64	0.87	266.03	0	1	245.16	0	1	317.14	206.05	0.61	414.85	0	1	288.47	88.54	0.77	0.956667	0.793333	-0.163333	1.22e-11	1.01e-09
NM_001282787.2|NFIB|chr9|-	15508.6	14087215	chr9:14081848-14088326	235.45	35.8	0.87	265.97	0	1	244.98	0	1	316.9	206.3	0.61	414.6	0	1	288.24	88.77	0.76	0.956667	0.79	-0.166667	1.22e-11	1.01e-09
NM_001278433.2|PRKAR1A|chr17|+	336486	68532188	chr17:68530277-68533431	1110.62	667.74	0.62	867.29	929.05	0.48	1141.39	711.66	0.62	1789.73	442.59	0.8	1185.03	1168.35	0.5	1495.91	507.42	0.75	0.573333	0.683333	0.11	1.42e-11	1.17e-09
XM_047438710.1|GTF2F1|chr19|-	7363.9	6380022	chr19:6379572-6380485	778.65	11.56	0.99	656.81	160.82	0.8	719.33	0	1	699.81	0	1	695.77	0	1	664.7	17.44	0.97	0.93	0.99	0.06	1.48e-11	1.21e-09
NM_001375266.1|MYH10|chr17|-	126095	8475619	chr17:8474328-8475948	1318.42	0	1	1154.98	120.17	0.91	1272.24	0	1	1092.41	0	1	1049.94	0	1	1158.87	0	1	0.97	1	0.03	1.53e-11	1.24e-09
NM_001256012.3|MYH10|chr17|-	126095	8475619	chr17:8474328-8475948	1318.42	0	1	1154.98	120.17	0.91	1272.24	0	1	1092.41	0	1	1049.94	0	1	1158.87	0	1	0.97	1	0.03	1.53e-11	1.24e-09
NM_004104.5|FASN|chr17|-	81860.3	82079079	chr17:82078338-82079280	1252.18	124.53	0.91	886.85	326.99	0.73	1160.77	0	1	941.45	35.82	0.96	652.7	80.61	0.89	1083.8	0	1	0.88	0.95	0.07	1.59e-11	1.28e-09
NM_001301231.2|HMGB3|chrX|+	95427.5	150988566	chrX:150987777-150990771	319.67	767.52	0.29	310.21	695.27	0.31	259.72	529.06	0.33	519.3	750.22	0.41	628.49	642.15	0.49	464.69	575.26	0.45	0.31	0.45	0.14	1.66e-11	1.33e-09
XR_007067022.1|LOC124904586|chr1|-	25229.8	226145118	chr1:226144679-226146244	409.63	73.79	0.85	281.78	174.91	0.62	361.02	97.25	0.79	405.35	23.41	0.95	340.13	58.71	0.85	366.94	15.44	0.96	0.753333	0.92	0.166667	1.79e-11	1.42e-09
NM_003836.7|DLK1|chr14|+	3.36247e+06	100735067	chr14:100734149-100738224	130.13	4198.19	0.03	405.76	8670.64	0.04	510.59	12946.3	0.04	65.67	3620.8	0.02	152.44	6423.04	0.02	191.25	9601.01	0.02	0.0366667	0.02	-0.0166667	1.79e-11	1.42e-09
NM_001267558.2|PDCD6|chr5|+	62589.9	314631	chr5:314417-314974	2698.68	869	0.76	1513.29	837.01	0.64	2283.64	722.48	0.76	2150.6	320.03	0.87	1395.1	491.26	0.74	1883.95	482.73	0.8	0.72	0.803333	0.0833333	1.89e-11	1.49e-09
NM_007276.5|CBX3|chr7|+	1.37665e+06	26213180	chr7:26212082-26213607	2587.26	3481.85	0.43	1451.61	2760.16	0.34	2379.33	3110.19	0.43	2837.83	2960.71	0.49	2041.63	2659.14	0.43	2646.34	2804.27	0.49	0.4	0.47	0.07	2.03e-11	1.59e-09
XM_047435687.1|FLOT2|chr17|-	30333.3	28880258	chr17:28879339-28880599	856.59	0	1	1101.15	262.58	0.81	890.29	0	1	817.72	0	1	966.32	48.84	0.95	834.45	0	1	0.936667	0.983333	0.0466667	2.09e-11	1.63e-09
NM_032854.4|CORO6|chr17|-	172097	29615069	chr17:29614762-29615857	532.48	444.67	0.54	355.1	212.72	0.63	706.07	531.48	0.57	734.77	330.77	0.69	680.09	210.22	0.76	1103.43	471.98	0.7	0.58	0.716667	0.136667	2.14e-11	1.66e-09
NM_021973.3|HAND2|chr4|-	1.01494e+07	173526695	chr4:173526091-173527375	1754.9	11931.9	0.13	1641.84	9009.84	0.15	1967.49	10326.1	0.16	1360.06	10684.8	0.11	1146.69	8878.59	0.11	1412.42	10046.9	0.12	0.146667	0.113333	-0.0333333	2.54e-11	1.96e-09
NM_001388434.1|CORO6|chr17|-	170359	29615068	chr17:29614762-29615854	528.74	450.62	0.54	352.44	216.65	0.62	701.36	538.91	0.57	731.43	336.56	0.68	676.86	215.56	0.76	1097.28	482.21	0.69	0.576667	0.71	0.133333	2.59e-11	1.99e-09
XM_047429450.1|SMARCD1|chr12|+	70426	50099148	chr12:50098947-50100707	1229.77	0	1	1233.6	113.83	0.92	1155.8	0	1	1073.84	0	1	1243.21	0	1	1104.82	0	1	0.973333	1	0.0266667	2.79e-11	2.13e-09
NM_001406983.1|LMNA|chr1|+	11739.7	156139801	chr1:156139080-156140081	619.85	0	1	388.18	75.42	0.84	423.97	46.54	0.9	651.76	0	1	364.41	3.05	0.99	437.16	0	1	0.913333	0.996667	0.0833333	3.4e-11	2.58e-09
XM_005268547.5|DELE1|chr5|+	10287.6	141939053	chr5:141938852-141940152	314.11	0	1	241.32	11.25	0.96	365.84	0	1	298.35	28.08	0.91	290.43	73.96	0.8	285.45	41.72	0.87	0.986667	0.86	-0.126667	3.53e-11	2.67e-09
NM_006135.3|CAPZA1|chr1|+	115747	112670193	chr1:112669992-112671616	2225.36	0	1	1527.3	99.89	0.94	1961.62	0	1	2339.02	0	1	1824.25	0	1	2022.19	0	1	0.98	1	0.02	3.57e-11	2.68e-09
NM_003009.4|SELENOW|chr19|+	187022	47784550	chr19:47784290-47784682	1803.83	566.95	0.76	1220.64	807.58	0.6	1757.44	582.9	0.75	1616.15	361.49	0.82	1311.33	426.78	0.75	1501.39	326.83	0.82	0.703333	0.796667	0.0933333	3.78e-11	2.82e-09
NM_001366373.2|MCM3|chr6|-	101937	52264231	chr6:52264015-52264786	2995.61	227.02	0.93	1702.48	494.34	0.77	1902.78	311.22	0.86	3570.56	0	1	2448.71	394.3	0.86	2524.11	357.01	0.88	0.853333	0.913333	0.06	3.85e-11	2.86e-09
NR_026777.2|ZNF37BP|chr10|-	2961.6	42520000	chr10:42513510-42521127	119.17	34.9	0.77	111.59	39.97	0.74	126.06	32.69	0.79	135.69	0	1	140.55	0.02	1	138.85	0	1	0.766667	1	0.233333	3.89e-11	2.87e-09
XM_047421728.1|GSR|chr8|-	51516.6	30679468	chr8:30678066-30679669	560.7	0	1	432.44	107.61	0.8	438.9	0	1	539.53	0	1	461.33	0	1	459.89	0	1	0.933333	1	0.0666667	4.59e-11	3.36e-09
XM_011522187.3|PRC1|chr15|-	51470	90966212	chr15:90966040-90966653	1143.58	604.48	0.65	653.74	797.68	0.45	827.42	417.14	0.66	1641.44	604.98	0.73	1424.75	730.55	0.66	1392.18	603.41	0.7	0.586667	0.696667	0.11	4.58e-11	3.36e-09
NR_037962.1|RHOU|chr1|+	9351.6	228743833	chr1:228743285-228746669	202.52	0	1	273.76	79.03	0.78	214.86	0	1	365.69	0	1	430.04	0	1	294.75	0	1	0.926667	1	0.0733333	4.91e-11	3.56e-09
NM_021205.6|RHOU|chr1|+	9286.6	228743834	chr1:228743285-228746664	202.17	0	1	273.5	79.24	0.78	214.52	0	1	365.17	0	1	429.63	0	1	294.24	0	1	0.926667	1	0.0733333	4.91e-11	3.56e-09
NM_003676.4|DEGS1|chr1|+	36293.8	224192937	chr1:224192332-224193441	418.53	608.13	0.41	255.1	521.75	0.33	380.23	557.17	0.41	750.87	734.79	0.51	612.02	686.17	0.47	785.34	534.94	0.59	0.383333	0.523333	0.14	6.97e-11	5.01e-09
NM_001309431.2|PAFAH1B2|chr11|+	26351.1	117167932	chr11:117167421-117171045	411.08	0	1	519.08	87.23	0.86	467.52	0	1	546.16	0	1	710.09	0	1	531.03	0	1	0.953333	1	0.0466667	6.98e-11	5.01e-09
NM_002319.5|LRCH4|chr7|-	4736.3	100574801	chr7:100574011-100575304	189.31	281.66	0.4	124.78	246.14	0.34	183.13	213.42	0.46	112.93	464.42	0.2	85.9	365.06	0.19	161.04	526.98	0.23	0.4	0.206667	-0.193333	7.06e-11	5.04e-09
NM_021630.6|PDLIM2|chr8|+	3281.2	22594139	chr8:22593733-22594298	242.94	52.18	0.82	178.58	135	0.57	191.72	82.1	0.7	184.62	43.86	0.81	235	9.62	0.96	252.41	8.88	0.97	0.696667	0.913333	0.216667	8.2e-11	5.83e-09
NM_001347892.2|TMX2|chr11|+	67845.4	57740300	chr11:57740099-57740973	1797.21	0	1	1272.52	131.85	0.91	1600.71	0	1	1815.71	0	1	1430.08	9.42	0.99	1701.52	0	1	0.97	0.996667	0.0266667	1.16e-10	8.21e-09
NM_014321.4|ORC6|chr16|+	11837.8	46698132	chr16:46697458-46698394	552.44	145.45	0.79	362.81	179.77	0.67	478.04	50.99	0.9	787.79	69.94	0.92	665.97	31.18	0.96	630.77	101.92	0.86	0.786667	0.913333	0.126667	1.19e-10	8.39e-09
NM_139135.4|ARID1A|chr1|+	61569	26779346	chr1:26779023-26782104	778.77	0	1	824.67	108.93	0.88	765.48	0	1	699.82	0	1	728.3	0	1	770.76	0	1	0.96	1	0.04	1.25e-10	8.71e-09
NM_001374178.1|RAB5IF|chr20|+	217921	36612227	chr20:36611992-36612318	1853.61	0	1	1299.98	90.67	0.93	1641.8	0	1	2026.66	0	1	1689.02	0	1	1797.32	0	1	0.976667	1	0.0233333	1.25e-10	8.71e-09
NM_001145278.2|NECAP2|chr1|+	17737.3	16459235	chr1:16458842-16460078	452.55	0	1	381.06	60.34	0.86	370.19	35.4	0.91	473.42	0	1	454.47	0	1	428.4	0	1	0.923333	1	0.0766667	1.29e-10	8.99e-09
NM_001318015.2|ZDHHC12|chr9|-	10367.9	128721080	chr9:128720916-128721502	544.14	17.14	0.97	461.94	80.87	0.85	469.48	1.99	1	533.45	0	1	492.53	0	1	536.65	0	1	0.94	1	0.06	1.39e-10	9.62e-09
NM_001136275.2|AKIRIN1|chr1|+	47645.9	39004271	chr1:39004045-39006059	705.49	0	1	707.61	85.33	0.89	686.47	0	1	898.48	0	1	960.83	0	1	812.41	0	1	0.963333	1	0.0366667	1.42e-10	9.77e-09
NM_014286.4|NCS1|chr9|+	67226.8	130233191	chr9:130232990-130237303	411.22	71.32	0.85	662.2	120.22	0.85	432.82	0	1	354.93	5.37	0.99	443.04	7.31	0.98	315.42	0	1	0.9	0.99	0.09	1.55e-10	1.06e-08
XM_047423781.1|SNAPC4|chr9|-	393.8	136378885	chr9:136378222-136379299	209.32	14.36	0.94	132.94	35.86	0.79	177.5	48.73	0.78	212.93	0	1	146.72	0	1	228.04	0	1	0.836667	1	0.163333	1.68e-10	1.14e-08
NM_006826.4|YWHAQ|chr2|-	2.27178e+06	9584354	chr2:9583967-9585345	6746.95	707.59	0.91	4386.61	2362.12	0.65	5553.49	1174.79	0.83	7721.92	407.83	0.95	5987.19	2145.9	0.74	5865.2	1234.53	0.83	0.796667	0.84	0.0433333	1.76e-10	1.19e-08
NM_013438.5|UBQLN1|chr9|-	29570.7	83661587	chr9:83659968-83661939	574.87	346.49	0.62	705.08	288.15	0.71	549.96	190.71	0.74	431.06	401.27	0.52	414.19	372.05	0.53	351.16	264.72	0.57	0.69	0.54	-0.15	2.01e-10	1.36e-08
NM_001369699.1|NFKBIB|chr19|+	4065.9	38907659	chr19:38907399-38908889	178.7	121.35	0.6	161.65	110.23	0.59	142.41	105.65	0.57	180.68	27.89	0.87	191.26	4.71	0.98	151.73	60.23	0.72	0.586667	0.856667	0.27	2.13e-10	1.43e-08
NM_001909.5|CTSD|chr11|-	47065.2	1753012	chr11:1752755-1753670	742.1	78.09	0.9	679.67	359.29	0.65	596.62	42.59	0.93	624.86	0	1	501.44	121.49	0.8	404.41	0	1	0.826667	0.933333	0.106667	2.35e-10	1.56e-08
NM_001190995.2|IPO8|chr12|-	7317.3	30630627	chr12:30628988-30630957	450.89	0	1	454.54	95.69	0.83	449.53	0	1	496.26	0	1	523.33	0	1	444.65	0	1	0.943333	1	0.0566667	2.33e-10	1.56e-08
XM_024450575.2|MRPL10|chr17|-	61384.2	47823604	chr17:47823272-47824458	795.98	265.53	0.75	445.53	463.17	0.49	712.32	248.84	0.74	715.7	121.73	0.85	563.23	178.55	0.76	671.27	186.47	0.78	0.66	0.796667	0.136667	2.63e-10	1.74e-08
NM_001143760.1|EIF5A|chr17|+	498678	7312129	chr17:7311822-7312463	7206.8	3939.72	0.65	5288.81	4083.32	0.56	5778.22	2704.58	0.68	7094.85	3449.31	0.67	6100.21	2996.37	0.67	6591.84	3157.5	0.68	0.63	0.673333	0.0433333	2.87e-10	1.89e-08
NM_001142403.3|CD164|chr6|-	13772.5	109368056	chr6:109366514-109368325	593.72	0	1	528.75	100.81	0.84	661.3	0	1	855.02	0	1	749.17	6.09	0.99	743.62	0	1	0.946667	0.996667	0.05	2.96e-10	1.94e-08
NM_001001701.4|C4orf3|chr4|-	37003.2	119298578	chr4:119296419-119298779	254.8	1447.3	0.15	303.58	1067.33	0.22	298.22	1506.88	0.17	137.62	1417.64	0.09	150.62	1218.57	0.11	177.04	1617.7	0.1	0.18	0.1	-0.08	3e-10	1.96e-08
NM_004074.3|COX8A|chr11|+	2.26487e+06	63976426	chr11:63976225-63976543	1986.59	4670.94	0.3	1400.66	5333.31	0.21	1712.15	4015.85	0.3	1934.81	3938.64	0.33	1800.99	4271.54	0.3	1953.84	3979.84	0.33	0.27	0.32	0.05	3.23e-10	2.1e-08
XM_011519116.3|ZDHHC12|chr9|-	8990.5	128721074	chr9:128720916-128721480	523.15	47.92	0.92	439.96	112.9	0.8	453.31	29.08	0.94	519.65	13.46	0.97	473.64	20.93	0.96	519.99	0	1	0.886667	0.976667	0.09	3.36e-10	2.18e-08
XM_047435854.1|GPS1|chr17|+	412838	82057280	chr17:82056840-82057470	1630.87	291.09	0.85	988.8	491.93	0.67	1420.16	180.45	0.89	1397.43	144.53	0.91	919.68	218.58	0.81	1330.37	88.36	0.94	0.803333	0.886667	0.0833333	3.4e-10	2.19e-08
NM_001367393.1|WASHC2C|chr10|+	2370.4	45792640	chr10:45792261-45792964	484.44	109.32	0.82	297.91	53.23	0.85	401.05	78.83	0.84	443.48	47.97	0.9	347.43	0	1	450.21	7.16	0.98	0.836667	0.96	0.123333	3.47e-10	2.23e-08
NM_001290230.2|CDK2|chr12|+	30184.8	55971722	chr12:55971521-55972789	706.25	0	1	454.4	61.81	0.88	536.13	0	1	1253.15	0	1	1162.52	0	1	979.03	0	1	0.96	1	0.04	3.62e-10	2.31e-08
NM_005584.5|MAB21L1|chr13|-	331202	35474601	chr13:35473789-35476689	958.28	283.63	0.77	668.37	697.49	0.49	937.2	303.29	0.76	1273	177.72	0.88	1077.66	558.99	0.66	1232.76	321.32	0.79	0.673333	0.776667	0.103333	3.7e-10	2.35e-08
XM_005263321.4|UNC5C|chr4|-	17062.3	95169171	chr4:95162504-95169399	257.88	34.06	0.88	523.17	64.01	0.89	265.98	0	1	306.26	0	1	531.79	0	1	232.98	0	1	0.923333	1	0.0766667	3.74e-10	2.37e-08
NM_001164712.2|AMT|chr3|-	1544.2	49417166	chr3:49416778-49417367	458.84	0	1	298.22	0	1	411.89	2.06	1	299.05	5.5	0.98	226.81	74.27	0.75	337.72	0	1	1	0.91	-0.09	4.16e-10	2.62e-08
XM_047423799.1|SPTAN1|chr9|+	18208.2	128633528	chr9:128633209-128633653	2279.3	0	1	1489.19	170.01	0.9	2032.34	134.44	0.94	1954.53	198.99	0.91	1676.77	203.5	0.89	1968.46	227.83	0.9	0.946667	0.9	-0.0466667	4.14e-10	2.62e-08
NM_001382315.1|ATXN7L3|chr17|-	14879.2	44194210	chr17:44191929-44194411	449.81	0	1	547.87	123.29	0.82	422.98	0	1	357.74	0	1	360.45	0	1	334.61	0	1	0.94	1	0.06	4.69e-10	2.92e-08
NM_001330536.2|CENPX|chr17|-	18773.9	82019018	chr17:82018703-82019219	1167.23	447.53	0.72	881.65	656.1	0.57	992.74	296.25	0.77	1314.87	334.59	0.8	1119.58	480.53	0.7	1243.1	192.97	0.87	0.686667	0.79	0.103333	4.69e-10	2.92e-08
XM_047424516.1|OGA|chr10|-	75338.3	101785643	chr10:101784450-101786587	1237.51	0	1	677.46	191.65	0.78	1387.47	52.89	0.96	1244.06	13.02	0.99	918.73	55.12	0.94	1431.94	0	1	0.913333	0.976667	0.0633333	5.06e-10	3.14e-08
NM_001321150.2|USF2|chr19|+	8617.4	35279607	chr19:35279167-35279821	769.23	73.04	0.91	556.96	237.29	0.7	702.98	17.88	0.98	745.36	18.02	0.98	653.53	92.83	0.88	762.76	0	1	0.863333	0.953333	0.09	5.1e-10	3.15e-08
NM_001160408.2|TULP3|chr12|+	2931.6	2940965	chr12:2940530-2941138	145.46	106.9	0.58	122.84	118.9	0.51	154.52	59.03	0.72	228.23	47.53	0.83	195.42	78.42	0.71	263.36	0.79	1	0.603333	0.846667	0.243333	5.2e-10	3.2e-08
NM_014607.4|UBXN4|chr2|+	26558.6	135783296	chr2:135782749-135785056	971.83	71.2	0.93	703.45	153.27	0.82	1098.14	104.59	0.91	1086.47	0	1	868.68	15.05	0.98	1076.32	100.09	0.91	0.886667	0.963333	0.0766667	5.95e-10	3.65e-08
NM_001193334.1|WLS|chr1|-	85796.2	68126003	chr1:68125358-68126335	756.94	400.5	0.65	392.39	440.85	0.47	536.29	273.35	0.66	935.73	197.5	0.83	623.66	314.79	0.66	606.33	269.75	0.69	0.593333	0.726667	0.133333	6.13e-10	3.74e-08
NM_001320340.1|SVIP|chr11|-	8746.6	22822932	chr11:22820263-22823133	219.15	629.83	0.26	236	344.47	0.41	194.05	528.91	0.27	127.42	723.74	0.15	132.41	549.98	0.19	126.63	664.97	0.16	0.313333	0.166667	-0.146667	6.17e-10	3.75e-08
NM_018471.3|ZC3H15|chr2|+	19428.2	186508880	chr2:186508543-186509361	1577.2	246.58	0.86	1018.86	179.86	0.85	1406.54	102.81	0.93	1543.24	289.27	0.84	1040.27	270.96	0.79	1161.01	365.89	0.76	0.88	0.796667	-0.0833333	6.79e-10	4.11e-08
NM_001324165.2|ZNF32|chr10|-	17419.7	43644156	chr10:43643862-43644801	745.51	81.05	0.9	368.18	254.35	0.59	575.55	99.17	0.85	791.54	29.05	0.96	584.89	124.96	0.82	660.91	48.24	0.93	0.78	0.903333	0.123333	6.81e-10	4.11e-08
NM_001320342.3|SVIP|chr11|-	8822.8	22822925	chr11:22820298-22823126	218.12	600.22	0.27	236.36	325.3	0.42	193.48	501.38	0.28	126.66	688.54	0.16	132.23	518.9	0.2	126.27	635.5	0.17	0.323333	0.176667	-0.146667	7.26e-10	4.36e-08
NR_002824.3|HERC2P2|chr15|+	62613.9	22590226	chr15:22589943-22590831	1437.33	548.27	0.72	763.34	287.16	0.73	1433.17	290.73	0.83	1519.49	641	0.7	973.89	613	0.61	1562.45	741.09	0.68	0.76	0.663333	-0.0966667	7.45e-10	4.42e-08
NM_005022.4|PFN1|chr17|-	1.81459e+07	4945796	chr17:4945652-4945997	11641.5	21922.9	0.35	7401.19	17524.8	0.3	9240.13	16080.6	0.36	11863	20634.5	0.37	9415.48	17673.4	0.35	9771.26	16370.8	0.37	0.336667	0.363333	0.0266667	7.41e-10	4.42e-08
NM_012179.4|FBXO7|chr22|+	36551.5	32498632	chr22:32498144-32498829	1259.48	171.71	0.88	650.74	594.73	0.52	1083.85	185.47	0.85	1287.87	130.26	0.91	901.67	310.51	0.74	1154.38	129.61	0.9	0.75	0.85	0.1	7.4e-10	4.42e-08
NM_024911.7|WLS|chr1|-	85743.7	68126003	chr1:68125360-68126335	758.55	398.88	0.66	393.16	440.08	0.47	537.41	272.23	0.66	937.83	195.4	0.83	624.98	313.46	0.67	607.78	268.3	0.69	0.596667	0.73	0.133333	7.85e-10	4.64e-08
XM_047420775.1|SRPK2|chr7|-	6375.2	105117428	chr7:105116374-105118022	652.49	23.09	0.97	483.18	83.03	0.85	582.87	74.5	0.89	624.96	0	1	544.09	30.31	0.95	594.47	0	1	0.903333	0.983333	0.08	8.01e-10	4.71e-08
NM_024096.2|DCTPP1|chr16|-	10745.4	30424332	chr16:30423615-30424533	478.29	0	1	664.15	121.49	0.85	384.26	0	1	513.58	0	1	679.09	6.73	0.99	291.33	0	1	0.95	0.996667	0.0466667	9.12e-10	5.35e-08
NM_001164213.2|LRCH1|chr13|+	4124.6	46751003	chr13:46750540-46753041	222	20.12	0.92	217.58	22.4	0.91	243.1	38.74	0.86	269.48	0	1	275.34	0	1	289.84	0	1	0.896667	1	0.103333	1e-09	5.84e-08
NM_017737.5|FNBP1L|chr1|+	63260	93552610	chr1:93552409-93554661	832.97	0	1	771.23	81.1	0.9	845.45	0	1	997.2	0	1	1012.67	0	1	853.79	0	1	0.966667	1	0.0333333	1.06e-09	6.14e-08
NM_003619.4|PRSS12|chr4|-	735153	118281808	chr4:118280038-118282243	3251.85	1026.49	0.76	2818.97	1026.05	0.73	2633.96	728.17	0.78	5729.54	934.08	0.86	5381.77	1582.29	0.77	3762.88	978.84	0.79	0.756667	0.806667	0.05	1.05e-09	6.14e-08
NM_001366249.2|GLOD4|chr17|-	21947.3	759591	chr17:759330-760238	618.94	483.07	0.56	453.08	367.56	0.55	591.7	408.89	0.59	1040.79	332.32	0.76	757.64	309.89	0.71	741.27	468.17	0.61	0.566667	0.693333	0.126667	1.06e-09	6.14e-08
NM_003145.4|SSR2|chr1|-	179209	156009304	chr1:156009048-156009650	6384.13	458.69	0.93	4942.45	783.53	0.86	5644.66	266	0.95	5664.14	31.89	0.99	4501.61	442.65	0.91	4872.14	367.16	0.93	0.913333	0.943333	0.03	1.24e-09	7.1e-08
XM_006724191.2|RBFOX2|chr22|-	85201.9	35744048	chr22:35738736-35744249	453.69	14.13	0.97	1014.38	0	1	576.67	0	1	386.47	107.05	0.78	727.48	0	1	366.57	0	1	0.99	0.926667	-0.0633333	1.33e-09	7.6e-08
XM_047448662.1|ROBO1|chr3|-	2266.2	78598724	chr3:78597239-78598927	262.42	0	1	205.79	103.35	0.67	249.34	85.78	0.74	247.83	0	1	219.33	29.57	0.88	221.28	0	1	0.803333	0.96	0.156667	1.35e-09	7.71e-08
NM_030811.4|MRPS26|chr20|+	55514.1	3048105	chr20:3047735-3048250	1396.6	284.58	0.83	671.05	406.06	0.62	1225.38	193.05	0.86	1771.77	146.46	0.92	1263.2	219.72	0.85	1559.85	323.52	0.83	0.77	0.866667	0.0966667	1.46e-09	8.31e-08
NM_180699.3|SNRNP35|chr12|+	15465.7	123466154	chr12:123465538-123466394	725.77	0	1	574.63	0	1	798.5	0	1	715.9	5.94	0.99	558.12	84.58	0.87	807.16	0	1	1	0.953333	-0.0466667	1.54e-09	8.73e-08
NM_018366.3|BLOC1S4|chr4|+	8313.1	6717246	chr4:6716174-6717664	141.21	67.22	0.68	105.06	83.01	0.56	122.36	80.33	0.6	138.88	4.2	0.97	140.05	0.13	1	117.5	42.63	0.73	0.613333	0.9	0.286667	1.58e-09	8.91e-08
NM_001130148.2|CCDC77|chr12|+	1919.9	442139	chr12:441774-442642	408.21	63.97	0.86	242.01	61.19	0.8	279.44	126.08	0.69	593.12	0	1	396.91	71.22	0.85	449.31	43.87	0.91	0.783333	0.92	0.136667	1.7e-09	9.55e-08
NM_001410936.1|CCSAP|chr1|-	3123.6	229325157	chr1:229321015-229325411	144.09	0	1	223.64	113.02	0.66	154.59	29.98	0.84	146.55	0	1	239.11	12.12	0.95	140.02	0	1	0.833333	0.983333	0.15	1.77e-09	9.92e-08
XM_011522084.3|PIF1|chr15|-	6591.9	64815835	chr15:64815632-64816357	409.36	0.68	1	218.28	0	1	265.85	0	1	432.17	45.82	0.9	263.23	62.94	0.81	447.09	0	1	1	0.903333	-0.0966667	2.11e-09	1.18e-07
NM_001405666.3|NBPF1|chr1|-	90334.6	16563984	chr1:16562427-16564185	563.67	20.66	0.96	460.5	158.53	0.74	479.18	127.03	0.79	576.81	0	1	477.33	56.75	0.89	502.33	41.56	0.92	0.83	0.936667	0.106667	2.27e-09	1.26e-07
NM_001560.3|IL13RA1|chrX|+	836.5	118792123	chrX:118791762-118794533	88.56	36.19	0.71	73.04	15.23	0.83	56.65	15.02	0.79	141.19	0	1	128.54	0	1	98.18	0	1	0.776667	1	0.223333	2.36e-09	1.3e-07
NM_001319140.2|AK2|chr1|-	61364	33013175	chr1:33007986-33013402	289.86	1547.58	0.16	294.62	1162.22	0.2	281.99	1268.69	0.18	255.5	2340.2	0.1	270.63	1764.76	0.13	254.12	2146.94	0.11	0.18	0.113333	-0.0666667	2.37e-09	1.31e-07
NM_001038707.2|CDC42SE1|chr1|-	39243.4	151053126	chr1:151051420-151053327	781.44	114.15	0.87	976.87	301.69	0.76	760.93	97.97	0.89	787.29	59.58	0.93	958.39	116.92	0.89	645.98	27.83	0.96	0.84	0.926667	0.0866667	2.69e-09	1.48e-07
XM_011515899.4|EZH2|chr7|-	532.6	148815752	chr7:148815553-148815954	242.39	0	1	204.24	0	1	143.43	0	1	288.84	47.09	0.86	209.76	36.6	0.85	171.33	15.64	0.92	1	0.876667	-0.123333	3e-09	1.64e-07
XM_047448740.1|CCDC14|chr3|-	17534	123914730	chr3:123913422-123915718	1518.14	110.34	0.93	838.29	178.47	0.82	1324.23	169.73	0.89	1667.66	51.79	0.97	1163.53	144.2	0.89	1495.17	36.96	0.98	0.88	0.946667	0.0666667	3.17e-09	1.73e-07
XM_006720996.4|LOC102723728|chr16|-	66330.9	18417727	chr16:18417325-18417968	1783.62	159.91	0.92	1178.49	682.64	0.63	1701.33	212.84	0.89	1450.43	0	1	1119.54	326.07	0.77	1473.2	183.07	0.89	0.813333	0.886667	0.0733333	3.24e-09	1.76e-07
XM_011531317.4|SEPTIN6|chrX|-	207848	119616197	chrX:119615724-119616742	1654.47	349.02	0.83	1387.04	561.6	0.71	2212.67	554.29	0.8	1911.9	300.07	0.86	1847.27	363.02	0.84	2110.33	373.01	0.85	0.78	0.85	0.07	3.28e-09	1.77e-07
NM_020675.4|SPC25|chr2|-	9154.1	168871354	chr2:168870891-168871555	257.4	0	1	183.31	50.23	0.78	144.43	16.97	0.89	351.73	0	1	306.14	0	1	226.71	1.56	0.99	0.89	0.996667	0.106667	3.45e-09	1.86e-07
NM_001283.5|AP1S1|chr7|+	1.85221e+06	101161064	chr7:101160519-101161276	2957.82	1222.14	0.71	2241.25	1276.65	0.64	2679.58	1006.11	0.73	2822.33	863.21	0.77	2444.24	884.14	0.73	2642.84	833.85	0.76	0.693333	0.753333	0.06	3.88e-09	2.08e-07
NM_153719.4|NUP62|chr19|-	35858.8	49909683	chr19:49906825-49909884	449.45	0	1	485.63	143.9	0.77	348.75	0	1	423.48	0	1	440.17	15.43	0.97	406.62	0	1	0.923333	0.99	0.0666667	3.89e-09	2.08e-07
NM_001405679.2|NBPF1|chr1|-	92192.3	16563984	chr1:16562423-16564185	567.12	17.21	0.97	461.87	157.17	0.75	481.81	124.4	0.79	580.57	0	1	479.32	54.76	0.9	505.54	38.34	0.93	0.836667	0.943333	0.106667	4.11e-09	2.19e-07
XM_006724031.4|AGPAT3|chr21|+	14218.4	43984624	chr21:43982304-43987592	327.22	0	1	327.59	110.31	0.75	301.75	0	1	232.4	0	1	227.05	0	1	269.28	0	1	0.916667	1	0.0833333	4.14e-09	2.2e-07
NM_007178.4|STRAP|chr12|+	261682	15903201	chr12:15902917-15903478	3200.24	2463.65	0.57	1760.91	1830.39	0.49	2781.67	1819.51	0.6	3974.06	2392.73	0.62	2594.59	1839.92	0.59	3389.8	1951.06	0.63	0.553333	0.613333	0.06	4.21e-09	2.23e-07
NM_017940.8|NBPF1|chr1|-	90264.5	16563985	chr1:16562427-16564186	563.59	20.93	0.96	460.54	158.89	0.74	479.18	127.67	0.79	576.68	0	1	477.24	57.88	0.89	502.26	42.32	0.92	0.83	0.936667	0.106667	4.59e-09	2.42e-07
NM_001282982.2|TLE3|chr15|-	14588.6	70050003	chr15:70047790-70050204	438.85	0	1	375.86	95.68	0.8	387.15	0	1	384.67	0	1	354.59	0	1	338.77	0	1	0.933333	1	0.0666667	4.66e-09	2.45e-07
XM_011518716.2|NINJ1|chr9|-	559.1	93121731	chr9:93121496-93122230	205.31	36.5	0.85	206.7	42.92	0.83	205.28	27.52	0.88	175.17	0	1	164.92	0	1	159.55	0	1	0.853333	1	0.146667	4.79e-09	2.51e-07
NM_198591.4|BSG|chr19|+	279853	583258	chr19:582750-583485	4362.31	1345.63	0.76	2944.59	2060.42	0.59	3355.75	1255.22	0.73	5026.51	1162.87	0.81	3518.59	1776.86	0.66	4039.29	1329.44	0.75	0.693333	0.74	0.0466667	4.82e-09	2.51e-07
NM_014949.4|KHDC4|chr1|-	7633.8	155914081	chr1:155913045-155914320	960.03	128.9	0.88	571.93	153.37	0.79	801.98	153.01	0.84	1030.07	47.33	0.96	805.09	58.56	0.93	863.18	104.38	0.89	0.836667	0.926667	0.09	5.03e-09	2.62e-07
NM_001405677.2|NBPF1|chr1|-	91657.3	16563985	chr1:16562423-16564186	566.17	18.35	0.97	461.56	157.87	0.75	481.15	125.7	0.79	579.5	0	1	478.72	56.39	0.89	504.66	39.91	0.93	0.836667	0.94	0.103333	5.36e-09	2.78e-07
NM_001496.4|GFRA3|chr5|-	1968.7	138252570	chr5:138252380-138253057	143.82	38.47	0.79	91.82	78.78	0.54	166.12	78.93	0.68	114.02	0	1	91.46	13.48	0.87	132.18	8.25	0.94	0.67	0.936667	0.266667	5.4e-09	2.79e-07
XM_047438383.1|ELAVL1|chr19|-	20635.4	7962395	chr19:7958573-7963807	175.44	570.14	0.24	260.98	408.88	0.39	213.21	281.43	0.43	132.67	696.33	0.16	153.92	574.28	0.21	142.26	445.86	0.24	0.353333	0.203333	-0.15	5.64e-09	2.9e-07
NM_153341.4|RNF19B|chr1|-	1003.7	32937058	chr1:32936449-32937259	147.79	28.94	0.84	129.82	47.09	0.73	100.3	18.79	0.84	135.79	0	1	119.42	0	1	103.17	0	1	0.803333	1	0.196667	6.14e-09	3.15e-07
NM_018155.3|SLC25A36|chr3|+	16748.8	140978769	chr3:140976263-140979939	393.54	4.14	0.99	317.49	94.62	0.77	483.26	48.07	0.91	429.23	0	1	401.35	14.1	0.97	430.75	6.96	0.98	0.89	0.983333	0.0933333	7.03e-09	3.59e-07
NM_001278.5|CHUK|chr10|-	8443	100189395	chr10:100188300-100189627	292.4	0	1	234.13	74.88	0.76	323.53	0	1	394.83	0	1	337.37	0	1	319.1	0	1	0.92	1	0.08	7.14e-09	3.63e-07
XM_047425850.1|LZTS2|chr10|+	1623.3	101004166	chr10:101003507-101004476	159.35	108.21	0.6	148.87	220.37	0.4	161.42	105.36	0.61	210.74	43.71	0.83	157.3	144.43	0.52	234.69	7.97	0.97	0.536667	0.773333	0.236667	7.21e-09	3.66e-07
XM_006720008.4|FERMT2|chr14|-	72881.7	52857726	chr14:52857273-52858550	2309.77	675.45	0.77	1268.85	793.34	0.62	1745.3	580.3	0.75	2367.04	570.5	0.81	1668.53	547.31	0.75	1732.38	385.93	0.82	0.713333	0.793333	0.08	7.25e-09	3.67e-07
XM_017012392.3|TYW1|chr7|+	1641.7	67238663	chr7:67238308-67239514	281.21	49.9	0.85	238.4	45.13	0.84	266.84	40.84	0.87	284.2	0	1	260.64	17.17	0.94	269.76	0	1	0.853333	0.98	0.126667	8.18e-09	4.12e-07
NM_018461.5|PPP2R2D|chr10|+	4932.2	131956262	chr10:131955684-131959834	32.23	613.77	0.05	30.32	544.75	0.05	27.2	546.03	0.05	69.26	454.94	0.13	78.46	405.4	0.16	85.44	433.83	0.16	0.05	0.15	0.1	8.34e-09	4.19e-07
NM_001367485.1|SAC3D1|chr11|+	7624.8	65044642	chr11:65044225-65044818	329.78	28.81	0.92	213.92	138.75	0.61	225.4	53.97	0.81	284.7	15.14	0.95	258.55	42.34	0.86	305.43	0	1	0.78	0.936667	0.156667	8.68e-09	4.35e-07
XM_011531318.4|SEPTIN6|chrX|-	444291	119617461	chrX:119616945-119618786	1335.91	530.43	0.72	999.09	718.67	0.58	1368.21	578.82	0.7	2954.1	565.68	0.84	2433.01	1292.88	0.65	2400.77	815.29	0.75	0.666667	0.746667	0.08	9.67e-09	4.82e-07
NM_001271878.2|KHDRBS1|chr1|+	587460	32042728	chr1:32042527-32043877	3334.51	0	1	2379.24	216.71	0.92	3060.54	0	1	3093.96	0	1	2384.29	52.57	0.98	3004.28	0	1	0.973333	0.993333	0.02	1.01e-08	5e-07
NR_038322.2|MAP3K13|chr3|+	8339.5	185291814	chr3:185291613-185293079	472.36	2.57	0.99	395.4	109.43	0.78	522.94	93.29	0.85	491.94	0	1	403.57	49.52	0.89	538.56	0	1	0.873333	0.963333	0.09	1.04e-08	5.15e-07
NM_017647.4|FTSJ3|chr17|-	117963	63819793	chr17:63819433-63819994	2339.84	354.12	0.87	1404.16	935.66	0.6	1692.95	769.88	0.69	2120.08	397.89	0.84	1642.37	705.97	0.7	2128.8	419.34	0.84	0.72	0.793333	0.0733333	1.07e-08	5.3e-07
XM_006720382.4|CHRNA3|chr15|-	606931	78596495	chr15:78595309-78596732	3860.81	223.79	0.95	3133.5	413	0.88	3620.97	660.46	0.85	2538.83	58.56	0.98	2597.5	156.8	0.94	2809.48	371.61	0.88	0.893333	0.933333	0.04	1.1e-08	5.42e-07
XM_047434901.1|ZNF276|chr16|+	22852.1	89740099	chr16:89738708-89740925	286.03	137.41	0.68	142.58	72.24	0.66	314.15	74.38	0.81	195.22	195.68	0.5	135.21	173.88	0.44	252.23	177.51	0.59	0.716667	0.51	-0.206667	1.13e-08	5.53e-07
NM_005561.4|LAMP1|chr13|+	358731	113322547	chr13:113322282-113323672	683.68	0	1	524.3	207.35	0.72	554.22	0	1	1213.66	0	1	1142.81	130.06	0.9	1040.91	0	1	0.906667	0.966667	0.06	1.14e-08	5.6e-07
NM_002857.4|PEX19|chr1|-	7274.4	160278555	chr1:160276807-160279634	175.45	119.44	0.59	185.54	183.47	0.5	158.32	148.97	0.52	268.31	51.56	0.84	274.95	135.03	0.67	226.36	72.2	0.76	0.536667	0.756667	0.22	1.17e-08	5.66e-07
NR_138060.1|ARL16|chr17|-	53438.4	81681365	chr17:81681165-81681879	1253.71	0	1	778.66	183.58	0.81	948.2	31.09	0.97	1275.12	0	1	900.62	60.8	0.94	1050.39	0	1	0.926667	0.98	0.0533333	1.16e-08	5.66e-07
NM_032272.5|MAF1|chr8|+	3182.3	144107291	chr8:144107088-144107611	675.53	120.58	0.85	507.86	265.01	0.66	567.56	92.84	0.86	623.24	0	1	495.61	191.24	0.72	588.44	3.29	0.99	0.79	0.903333	0.113333	1.2e-08	5.81e-07
XM_047433996.1|ZC3H7A|chr16|-	12001.9	11750962	chr16:11750597-11751506	528.94	272.45	0.66	322.82	235.27	0.58	554.52	220.22	0.72	692.66	148.71	0.82	391.08	237.71	0.62	730.12	92.33	0.89	0.653333	0.776667	0.123333	1.22e-08	5.86e-07
XM_047431908.1|MTA1|chr14|+	118916	105470543	chr14:105470065-105470729	1790.91	523.67	0.77	982.94	508.48	0.66	1675.69	494.12	0.77	1467.75	376.66	0.8	1082.3	232.18	0.82	1835.56	342.18	0.84	0.733333	0.82	0.0866667	1.25e-08	6.02e-07
NM_003584.3|DUSP11|chr2|-	1588	73762658	chr2:73762213-73762859	213.35	130.69	0.62	136.61	150.02	0.48	180.89	62.69	0.74	280.23	57.37	0.83	217.37	79.33	0.73	251.31	29.94	0.89	0.613333	0.816667	0.203333	1.28e-08	6.14e-07
NM_001243108.2|PLD2|chr17|+	766.6	4822841	chr17:4822640-4823430	167.23	41.55	0.8	129.73	25.87	0.83	184.67	1.69	0.99	224.3	0	1	170.71	0	1	225.93	0	1	0.873333	1	0.126667	1.35e-08	6.43e-07
NM_001282944.2|PMPCA|chr9|+	2185.9	136423483	chr9:136423095-136423761	557.15	29.07	0.95	366.4	152	0.71	486.17	81.89	0.86	523.13	0	1	374.46	80.4	0.82	549.86	0	1	0.84	0.94	0.1	1.42e-08	6.77e-07
NM_006579.3|EBP|chrX|+	35908	48528581	chrX:48528234-48528716	817.11	294.16	0.74	470.98	383.74	0.55	686.23	184.74	0.79	854.07	114.66	0.88	535.26	226.1	0.7	727.94	152.51	0.83	0.693333	0.803333	0.11	1.43e-08	6.78e-07
NM_021154.5|PSAT1|chr9|+	48011.8	78329782	chr9:78328981-78330093	1568.07	215.76	0.88	1023.51	439.24	0.7	1508.6	385	0.8	1657.76	162.97	0.91	1376.25	203.61	0.87	1584.82	328.74	0.83	0.793333	0.87	0.0766667	1.44e-08	6.8e-07
NM_005857.5|ZMPSTE24|chr1|+	15593.8	40292716	chr1:40292445-40294180	571.33	7.96	0.99	444.22	65.74	0.87	488.64	27.51	0.95	486.99	0	1	429.49	5.26	0.99	463.57	0	1	0.936667	0.996667	0.06	1.46e-08	6.9e-07
NM_005690.5|DNM1L|chr12|+	35486.4	32743555	chr12:32743354-32745650	635.71	0	1	556.69	0	1	652.81	0	1	592.73	17.27	0.97	549.67	58.82	0.9	568.22	0	1	1	0.956667	-0.0433333	1.51e-08	7.11e-07
NM_198590.3|BSG|chr19|+	277839	583258	chr19:582750-583493	4342.92	1365.02	0.76	2933.3	2071.71	0.59	3344.75	1266.21	0.73	4999.97	1189.41	0.81	3494.91	1800.54	0.66	4017.3	1351.44	0.75	0.693333	0.74	0.0466667	1.53e-08	7.18e-07
NM_012242.4|DKK1|chr10|+	1.70811e+06	52317204	chr10:52316554-52317657	1434.29	7859.03	0.15	1267.47	6225.55	0.17	1401.23	7489.73	0.16	1939.63	8925.91	0.18	2231.64	8169.87	0.21	1742.12	7897.72	0.18	0.16	0.19	0.03	1.55e-08	7.26e-07
NM_015268.4|DNAJC13|chr3|+	9223.4	132538377	chr3:132538176-132539032	579.27	196.01	0.75	335.7	221.34	0.6	474.07	213.54	0.69	754.55	99.39	0.88	531.41	149.41	0.78	565.69	167.76	0.77	0.68	0.81	0.13	1.68e-08	7.78e-07
NM_001331090.1|PABIR2|chrX|-	8228.7	134770990	chrX:134769566-134771354	417.61	0	1	288.38	50.69	0.85	358.27	19.48	0.95	490.98	0	1	397.96	0	1	405.16	0	1	0.933333	1	0.0666667	1.68e-08	7.78e-07
NM_014335.3|EID1|chr15|+	329430	48879527	chr15:48878134-48880173	2050.33	754.7	0.73	1166.79	1135.26	0.51	1891.86	849.6	0.69	1220.61	717.18	0.63	720.47	819.32	0.47	1176.8	847.8	0.58	0.643333	0.56	-0.0833333	1.68e-08	7.78e-07
NM_001193644.1|PEX19|chr1|-	7122.2	160278555	chr1:160276809-160279582	176.28	125.18	0.58	185.85	184.54	0.5	158.81	154.86	0.51	269.42	57.12	0.83	275.56	139.82	0.66	227.21	78.56	0.74	0.53	0.743333	0.213333	1.79e-08	8.28e-07
NM_001001524.3|TM6SF2|chr19|-	338.8	19264544	chr19:19264366-19264873	122.68	15.85	0.89	63	12.95	0.83	70.19	41.27	0.63	134.64	0	1	87.85	0	1	118.01	0	1	0.783333	1	0.216667	1.85e-08	8.49e-07
NM_031477.5|YPEL3|chr16|-	3343.6	30092568	chr16:30092314-30092799	535.32	132.57	0.8	382.9	115.47	0.77	649.55	170.09	0.79	473.34	121.62	0.8	473.87	0	1	735.11	59.49	0.93	0.786667	0.91	0.123333	2.04e-08	9.36e-07
XM_011526754.4|GPI|chr19|+	113412	34400204	chr19:34399901-34402413	490.07	2992.39	0.14	631.25	2513.51	0.2	554.44	2566.62	0.18	331.03	2584.6	0.11	361.25	2558.09	0.12	388.77	2679.87	0.13	0.173333	0.12	-0.0533333	2.22e-08	1.01e-06
NM_001144030.2|NAT10|chr11|+	3291.6	34146440	chr11:34146084-34146908	478.25	153.35	0.76	349.73	166.69	0.68	382.86	136.36	0.74	473.46	80.04	0.86	415.23	70.78	0.85	479.7	65.73	0.88	0.726667	0.863333	0.136667	2.25e-08	1.03e-06
NM_001290186.2|NCSTN|chr1|+	15248.8	160358725	chr1:160358149-160358949	1224.73	278.18	0.81	719.57	343.9	0.68	948.82	373.56	0.72	945.65	148.05	0.86	632.48	93.08	0.87	752.88	195.47	0.79	0.736667	0.84	0.103333	2.39e-08	1.08e-06
XM_047424269.1|RNF220|chr1|+	114433	44650907	chr1:44650704-44651724	902.98	0	1	691.96	79.31	0.9	780.05	0	1	806.99	0	1	770.22	0	1	855.48	0	1	0.966667	1	0.0333333	2.45e-08	1.1e-06
NM_001376487.1|RNF220|chr1|+	114554	44650907	chr1:44650704-44651723	903.19	0	1	692.32	78.96	0.9	780.36	0	1	807.22	0	1	770.42	0	1	855.61	0	1	0.966667	1	0.0333333	2.44e-08	1.1e-06
XM_005250453.2|PON2|chr7|-	31250	95405190	chr7:95404862-95405488	1130.73	971.14	0.54	463.43	661.38	0.41	991.98	740.02	0.57	1818.9	991.69	0.65	1135.9	818.44	0.58	1390.55	961.18	0.59	0.506667	0.606667	0.1	2.43e-08	1.1e-06
NM_201569.3|SMG7|chr1|+	61633.8	183553178	chr1:183552977-183554191	857.8	0	1	723.39	79.27	0.9	791.86	0	1	839.76	0	1	739.43	0	1	823.67	0	1	0.966667	1	0.0333333	2.52e-08	1.13e-06
NM_182565.4|UBALD2|chr17|+	36008.4	76270406	chr17:76270194-76271298	371.63	93.48	0.8	455.49	217.63	0.68	367.7	116.41	0.76	518.08	120.66	0.81	621.52	0	1	445.87	123.42	0.78	0.746667	0.863333	0.116667	2.74e-08	1.22e-06
NM_014306.5|RTCB|chr22|-	8110.1	32387727	chr22:32387582-32388099	572.18	75.3	0.88	361.95	253.52	0.59	507.09	105.15	0.83	681.59	0	1	504.07	177.85	0.74	552.14	45.28	0.92	0.766667	0.886667	0.12	2.87e-08	1.28e-06
NM_022490.4|POLR1E|chr9|+	3937	37503244	chr9:37503043-37503697	493.73	0	1	322.32	69.45	0.82	429.15	0	1	520.2	0	1	401.33	0	1	518.47	0	1	0.94	1	0.06	2.98e-08	1.32e-06
XM_047445612.1|ADAM17|chr2|-	8691.1	9490317	chr2:9489742-9490518	602.19	0	1	533.83	65.51	0.89	640.03	0	1	779.13	0	1	746.06	0	1	781.46	0	1	0.963333	1	0.0366667	3.22e-08	1.42e-06
NM_016938.5|EFEMP2|chr11|-	5069.6	65866844	chr11:65866441-65867079	213.38	281.03	0.43	116.75	240.01	0.33	149.41	280.55	0.35	247.62	223.54	0.53	193.4	110.49	0.64	208.12	158.82	0.57	0.37	0.58	0.21	3.22e-08	1.42e-06
NM_001184730.3|PIGT|chr20|+	9509.9	45425815	chr20:45425574-45426241	1003.33	201.56	0.83	666.67	537.71	0.55	787.29	255.4	0.76	750.53	62.39	0.92	608.35	243.19	0.71	628.03	129.56	0.83	0.713333	0.82	0.106667	3.24e-08	1.43e-06
XM_047441926.1|FHL1|chrX|+	48899.3	136210072	chrX:136209871-136211359	1599.99	0	1	1072.01	106.7	0.91	1179.68	0	1	1819.58	0	1	1377.94	14.04	0.99	1173.5	0	1	0.97	0.996667	0.0266667	3.3e-08	1.45e-06
NR_027621.2|FHL1|chrX|+	48784.1	136210072	chrX:136209871-136211354	1598.84	0	1	1071.91	106.79	0.91	1178.99	0	1	1817.79	0	1	1377.31	14.66	0.99	1172.57	0	1	0.97	0.996667	0.0266667	3.35e-08	1.47e-06
NM_002523.3|NPTX2|chr7|+	19148.1	98628684	chr7:98628402-98629869	400.28	0	1	431.2	85.51	0.83	537.34	0	1	316.6	0	1	394.75	0	1	503.26	0	1	0.943333	1	0.0566667	3.47e-08	1.51e-06
NM_001369488.1|HEXD|chr17|+	666	82442378	chr17:82442177-82442586	246.38	12.19	0.95	158.99	36.92	0.81	238.5	57.95	0.8	205.52	0	1	144	8.37	0.95	292.19	0	1	0.853333	0.983333	0.13	3.66e-08	1.59e-06
XM_011533110.2|CLIP4|chr2|+	3330.4	29183054	chr2:29181572-29183808	225.78	63.82	0.78	145.4	106.31	0.58	299.15	42	0.88	258.74	13.5	0.95	201.29	47.09	0.81	310.53	0	1	0.746667	0.92	0.173333	3.7e-08	1.61e-06
NM_080732.4|EGLN2|chr19|+	2912.7	40808148	chr19:40807809-40808434	385.56	319.44	0.55	360.75	362.02	0.5	310.75	188.43	0.62	351.51	113.37	0.76	253.31	166.52	0.6	299.35	79.45	0.79	0.556667	0.716667	0.16	3.82e-08	1.65e-06
NM_001194992.2|MEPCE|chr7|+	7488	100433945	chr7:100433502-100434118	619.49	47.73	0.93	366.59	88.95	0.8	423.6	23.51	0.95	714.5	28.56	0.96	526.76	15.25	0.97	506.58	0	1	0.893333	0.976667	0.0833333	4e-08	1.72e-06
NR_037611.1|SEPT5-GP1BB|chr22|+	4189.2	19724055	chr22:19723854-19724774	240.97	15.64	0.94	182.16	22.88	0.89	226.88	0	1	168.14	61.25	0.73	125.77	48.59	0.72	170.32	32.67	0.84	0.943333	0.763333	-0.18	4.04e-08	1.73e-06
NM_207644.3|LRRC75B|chr22|-	719	24586210	chr22:24585635-24586411	181.28	25.93	0.87	135.64	49.65	0.73	210.53	0	1	215.22	0	1	140.17	0	1	200.33	0	1	0.866667	1	0.133333	4.04e-08	1.73e-06
NM_198976.4|NELFCD|chr20|+	56938	58994941	chr20:58994642-58995113	1638.92	995.33	0.62	1153.36	546.61	0.68	1721.98	782.21	0.69	2018.64	771.96	0.72	1393.19	620.55	0.69	1925.92	543.6	0.78	0.663333	0.73	0.0666667	4.45e-08	1.9e-06
NM_001242851.1|RNF146|chr6|+	26356.1	127287675	chr6:127286616-127288562	573.08	0	1	384.12	68.73	0.85	587.02	72.11	0.89	616.68	0	1	478.25	0	1	655.03	27.35	0.96	0.913333	0.986667	0.0733333	4.86e-08	2.07e-06
NM_001292048.2|RAB5A|chr3|+	14335.2	19984371	chr3:19983708-19985175	791.44	0	1	542.93	68.55	0.89	740.99	6.68	0.99	787.59	0	1	626.58	0	1	695.14	0	1	0.96	1	0.04	4.93e-08	2.1e-06
NM_001139459.2|CNST|chr1|+	2873.8	246647837	chr1:246647139-246648227	313.55	12.13	0.96	309.9	36.19	0.9	322.71	33.67	0.91	284.65	0	1	270.45	0	1	318.74	0	1	0.923333	1	0.0766667	5.09e-08	2.15e-06
XM_024449380.2|ANKRD10|chr13|-	10099.9	110879903	chr13:110878540-110880112	662.48	97.82	0.87	346.87	121.25	0.74	609.67	114.54	0.84	658.15	23.74	0.97	465.54	74.46	0.86	634.99	36.91	0.95	0.816667	0.926667	0.11	5.08e-08	2.15e-06
XM_047442349.1|SCML1|chrX|+	2135.1	17753478	chrX:17753258-17754985	147.6	0	1	128.59	0.93	0.99	179.72	0	1	125.09	0	1	115.88	19.94	0.85	163.56	53.92	0.75	0.996667	0.866667	-0.13	5.3e-08	2.23e-06
NM_001377548.1|DOCK1|chr10|+	4735.2	127452135	chr10:127451332-127452516	511.5	32.59	0.94	302.62	70.23	0.81	432.09	0	1	420.54	0	1	349.12	7.43	0.98	399.13	0	1	0.916667	0.993333	0.0766667	5.52e-08	2.32e-06
NR_037791.1|RAB4B-EGLN2|chr19|+	2881.3	40808148	chr19:40807809-40808441	385.45	319.54	0.55	360.28	362.49	0.5	310.4	188.78	0.62	351.55	113.33	0.76	252.4	167.43	0.6	298.37	80.43	0.79	0.556667	0.716667	0.16	5.62e-08	2.36e-06
NM_022780.4|RMND5A|chr2|+	11046.6	86773620	chr2:86773348-86778041	167.94	0	1	234.23	10.54	0.96	191.96	0	1	161.87	30.43	0.84	218.82	47.46	0.82	160.66	25.41	0.86	0.986667	0.84	-0.146667	5.72e-08	2.38e-06
NM_182760.4|SUMF1|chr3|-	4418	4362005	chr3:4361146-4362254	222.72	0	1	145.58	61.69	0.7	163.4	0	1	267.71	0	1	254.23	0	1	212.83	1.49	0.99	0.9	0.996667	0.0966667	5.72e-08	2.38e-06
NM_032319.3|PRADC1|chr2|-	1089.7	73228192	chr2:73228010-73228574	130.03	131.31	0.5	124.11	99.69	0.55	130.8	36.84	0.78	233.1	4.8	0.98	173.83	81.8	0.68	189.92	45.16	0.81	0.61	0.823333	0.213333	5.83e-08	2.42e-06
NM_001346500.2|CD164|chr6|-	14351.6	109368805	chr6:109366514-109369017	534.85	16.48	0.97	515.32	65.51	0.89	600.51	0	1	748.14	0	1	713.45	7.64	0.99	672.34	0	1	0.953333	0.996667	0.0433333	6.19e-08	2.57e-06
XM_047431428.1|PCK2|chr14|+	41615.8	24103952	chr14:24103510-24104125	741.8	0	1	389.34	89.66	0.81	690.23	0	1	505.01	0	1	409.6	0	1	567.38	0	1	0.936667	1	0.0633333	6.26e-08	2.59e-06
NM_199242.3|UNC13D|chr17|-	22002.7	75827466	chr17:75827225-75828086	855.15	0	1	573.34	81.64	0.88	798.68	0	1	720.61	0	1	579.22	0	1	712.15	0	1	0.96	1	0.04	6.33e-08	2.61e-06
NR_003189.2|SYS1-DBNDD2|chr20|+	2731.1	45410133	chr20:45409932-45410575	368.99	10.08	0.97	277.79	104.05	0.73	392.79	0	1	423.66	0	1	400.29	19.8	0.95	439.54	0	1	0.9	0.983333	0.0833333	6.41e-08	2.63e-06
NM_001197139.2|DBNDD2|chr20|+	2731.1	45410133	chr20:45409932-45410575	368.99	10.08	0.97	277.79	104.05	0.73	392.79	0	1	423.66	0	1	400.29	19.8	0.95	439.54	0	1	0.9	0.983333	0.0833333	6.41e-08	2.63e-06
NM_206833.4|CTXN1|chr19|-	57286.8	7925357	chr19:7924491-7925558	1093.64	0	1	1043.86	111.51	0.9	826.97	0	1	634.14	0	1	546.01	0	1	587.4	0	1	0.966667	1	0.0333333	6.49e-08	2.65e-06
NM_007285.7|GABARAPL2|chr16|+	85816.4	75577480	chr16:75577279-75577881	1829.65	1216.39	0.6	1360.41	987.5	0.58	1907.42	1110.83	0.63	1767.88	856.73	0.67	1590.62	848.42	0.65	2111.89	916.38	0.7	0.603333	0.673333	0.07	6.69e-08	2.72e-06
XM_047424678.1|CTBP2|chr10|-	29691.4	124988706	chr10:124988189-124989698	582.06	567.74	0.51	434.47	549.14	0.44	545.81	392.8	0.58	780.16	345.77	0.69	597.66	457.85	0.57	566.9	354.62	0.62	0.51	0.626667	0.116667	6.97e-08	2.83e-06
XM_047427391.1|RDX|chr11|-	15923	110231785	chr11:110229441-110232033	372.75	0	1	428.65	120.32	0.78	312.29	0	1	564.5	0	1	637.85	31.95	0.95	411.84	0	1	0.926667	0.983333	0.0566667	7.1e-08	2.88e-06
NM_001242868.2|SLAIN1|chr13|+	2475	77763458	chr13:77763145-77764229	252.33	93.54	0.73	212.7	39.86	0.84	204.67	62.64	0.77	236.97	0	1	174.38	23.32	0.88	199.39	14.41	0.93	0.78	0.936667	0.156667	7.35e-08	2.97e-06
NM_001002033.3|JPT1|chr17|-	242786	75136049	chr17:75135248-75136250	2570.48	3244.58	0.44	1933.74	2426.59	0.44	2518.76	2109.36	0.54	2001.4	2039.69	0.5	1681.98	1393.57	0.55	2210.44	1732.69	0.56	0.473333	0.536667	0.0633333	7.49e-08	3.02e-06
XM_047436239.1|SLC25A39|chr17|-	39533.6	44319766	chr17:44319628-44320116	1204.61	766.97	0.61	815	717.29	0.53	1076.91	655.54	0.62	1104.67	492.94	0.69	818.35	486.37	0.63	1143.02	447.48	0.72	0.586667	0.68	0.0933333	7.56e-08	3.04e-06
NM_001278730.2|GAS2L1|chr22|+	2832.8	29312606	chr22:29312143-29312787	255.25	0	1	133.89	75.54	0.64	166.45	0	1	320.1	0	1	218.77	6.92	0.97	251.52	0	1	0.88	0.99	0.11	7.57e-08	3.04e-06
NM_001366481.3|RPL7L1|chr6|+	65878.7	42886583	chr6:42886256-42889900	768.07	0	1	951.95	182.6	0.84	786.71	0	1	630.53	0	1	719.14	28.75	0.96	626.88	0	1	0.946667	0.986667	0.04	7.63e-08	3.05e-06
NR_144358.1|PRADC1|chr2|-	1093.8	73228192	chr2:73228006-73228574	128.4	132.95	0.49	122.95	100.85	0.55	129.12	38.53	0.77	230.9	7	0.97	171.99	83.64	0.67	187.95	47.13	0.8	0.603333	0.813333	0.21	7.8e-08	3.11e-06
NM_001282607.2|ARHGAP36|chrX|+	2.06674e+06	131089458	chrX:131088628-131089885	7663.77	0	1	4589.98	508.12	0.9	6342.55	0	1	3951.35	0	1	2157.52	84.54	0.96	2251.44	0	1	0.966667	0.986667	0.02	7.98e-08	3.17e-06
NM_001285447.1|PDXDC1|chr16|+	8873.2	15036217	chr16:15036016-15037857	439.64	0	1	366.71	69.93	0.84	468.13	0	1	445.92	0	1	434.44	0	1	473.49	0	1	0.946667	1	0.0533333	8.04e-08	3.18e-06
XM_006720865.3|PDXDC1|chr16|+	8873.2	15036217	chr16:15036016-15037857	439.64	0	1	366.71	69.93	0.84	468.13	0	1	445.92	0	1	434.44	0	1	473.49	0	1	0.946667	1	0.0533333	8.04e-08	3.18e-06
NM_001288610.1|JPT1|chr17|-	241869	75136049	chr17:75135243-75136250	2569.24	3245.82	0.44	1931.02	2429.3	0.44	2518.4	2109.72	0.54	2000.8	2040.29	0.5	1680.34	1395.21	0.55	2208.59	1734.54	0.56	0.473333	0.536667	0.0633333	8.46e-08	3.34e-06
NM_004343.4|CALR|chr19|+	1.33634e+06	12944054	chr19:12943713-12944489	6147.63	2834.25	0.68	3846.23	3171.41	0.55	4068.8	2167.98	0.65	6015.11	2675.31	0.69	4527.94	2275.27	0.67	4598.28	2364.02	0.66	0.626667	0.673333	0.0466667	8.51e-08	3.35e-06
XM_011528696.3|MAPRE1|chr20|+	179264	32848929	chr20:32848672-32850405	1194.04	166.02	0.88	1105.46	384.85	0.74	1159.26	225.02	0.84	1575.65	105.32	0.94	1594.89	415.26	0.79	1470.68	83.53	0.95	0.82	0.893333	0.0733333	8.78e-08	3.45e-06
NM_001385516.1|CAPRIN2|chr12|-	7772.9	30709874	chr12:30709553-30710514	508.99	1.23	1	175.48	88.17	0.67	405.9	82.12	0.83	516.64	0	1	323.78	20.3	0.94	494.78	31.87	0.94	0.833333	0.96	0.126667	8.92e-08	3.48e-06
NM_001243646.2|CD2BP2|chr16|-	25780.5	30352894	chr16:30350773-30353095	385.21	362.15	0.52	448.7	65.01	0.87	340.09	202.22	0.63	342.64	385.12	0.47	369.43	309.64	0.54	296.4	302.51	0.49	0.673333	0.5	-0.173333	8.89e-08	3.48e-06
NM_001122681.2|SH3BP2|chr4|+	1314.3	2836871	chr4:2833697-2841096	54.95	73.37	0.43	67.98	72.32	0.48	86.7	34.45	0.72	72.07	12.06	0.86	81.96	26.11	0.76	88.68	0	1	0.543333	0.873333	0.33	1.02e-07	3.97e-06
NM_001199382.2|RNF145|chr5|-	66000.2	159158124	chr5:159157409-159159035	519.13	285.64	0.65	599.42	492.15	0.55	612.43	307.23	0.67	543.59	97.7	0.85	626.97	283.66	0.69	487.7	209.88	0.7	0.623333	0.746667	0.123333	1.05e-07	4.07e-06
NM_031918.4|KLF16|chr19|-	8874.6	1853976	chr19:1852399-1854760	166.17	0	1	233.56	87.22	0.73	193.15	0	1	144.68	0	1	186.29	0	1	160.09	0	1	0.91	1	0.09	1.05e-07	4.07e-06
NM_203413.3|ELP5|chr17|+	20716.3	7258926	chr17:7258588-7259903	244.4	112.87	0.68	171.67	92.72	0.65	193.67	110.15	0.64	246.65	13.63	0.95	178.3	77.11	0.7	224.14	20.87	0.91	0.656667	0.853333	0.196667	1.07e-07	4.14e-06
NM_016072.5|GOLT1B|chr12|+	3836.8	21516097	chr12:21515669-21518408	130.34	229.14	0.36	121.84	150.57	0.45	166.05	150.76	0.52	248.4	172.4	0.59	271.71	116.3	0.7	251.7	145.94	0.63	0.443333	0.64	0.196667	1.08e-07	4.18e-06
NM_001276504.2|SDHD|chr11|+	11489.5	112095006	chr11:112094805-112095794	833.91	284.44	0.75	602.52	351.2	0.63	721.95	227.86	0.76	968.72	302.89	0.76	854.51	212.43	0.8	895.41	108.97	0.89	0.713333	0.816667	0.103333	1.1e-07	4.22e-06
NM_000407.5|GP1BB|chr22|+	4168.7	19724055	chr22:19723854-19724771	240.56	16.06	0.94	181.87	23.17	0.89	226.28	0	1	167.93	61.46	0.73	125.54	48.82	0.72	169.82	33.18	0.84	0.943333	0.763333	-0.18	1.12e-07	4.3e-06
XM_047437232.1|LOC124900388|chr17|-	9856	5499574	chr17:5499427-5499950	448.55	86.98	0.84	281.8	176.96	0.61	343.41	121.08	0.74	388.85	16.4	0.96	337.41	0.82	1	383.21	139.46	0.73	0.73	0.896667	0.166667	1.15e-07	4.4e-06
XM_047434824.1|CDK10|chr16|+	9416	89696141	chr16:89695595-89696354	732.91	109.28	0.87	427.05	82.93	0.84	724.03	61.3	0.92	598.7	59.82	0.91	467.8	17.05	0.96	737.21	0	1	0.876667	0.956667	0.08	1.17e-07	4.47e-06
NM_001145056.2|SLC44A2|chr19|+	23961.1	10643480	chr19:10643279-10644557	625.28	0	1	523.01	72.77	0.88	610.91	0	1	598.61	0	1	538.63	0	1	588.08	0	1	0.96	1	0.04	1.18e-07	4.5e-06
NM_001198903.1|YY1AP1|chr1|-	33178.9	155660712	chr1:155659442-155660913	743.16	0	1	695.77	77.2	0.9	708.48	0	1	675.78	0	1	606.46	0	1	668.39	0	1	0.966667	1	0.0333333	1.22e-07	4.64e-06
NM_001394000.1|XBP1|chr22|-	20073.3	28794996	chr22:28794560-28795732	735.34	86.45	0.89	511.1	343.67	0.6	557.72	131.06	0.81	539.53	18.32	0.97	392.43	80.34	0.83	307.45	67.84	0.82	0.766667	0.873333	0.106667	1.23e-07	4.67e-06
NM_001198899.2|YY1AP1|chr1|-	31967.9	155660712	chr1:155659454-155660913	738.02	0	1	695.23	77.74	0.9	703.37	0	1	670.96	0	1	604.38	0	1	664.14	0	1	0.966667	1	0.0333333	1.25e-07	4.72e-06
NM_001130047.3|TBCEL|chr11|+	893.4	121088409	chr11:121086778-121090776	96.39	36.63	0.72	80.18	24.11	0.77	138.63	21.8	0.86	130.23	0	1	124.92	7.57	0.94	162.38	0	1	0.783333	0.98	0.196667	1.27e-07	4.78e-06
XM_047445102.1|KDM3A|chr2|+	5242.9	86492526	chr2:86492039-86492716	321.17	172.17	0.65	237.16	136.1	0.64	401.83	153.91	0.72	401.52	67.94	0.86	319.98	110.22	0.74	432.83	68.91	0.86	0.67	0.82	0.15	1.28e-07	4.82e-06
XM_011521178.4|CHRNA7|chr15|+	3562	32170283	chr15:32167940-32173018	96.79	82.2	0.54	143.96	83.25	0.63	170.69	101.82	0.63	106.81	27.7	0.79	143.23	14.64	0.91	163.38	30.14	0.84	0.6	0.846667	0.246667	1.33e-07	4.99e-06
XM_047422636.1|AGPAT2|chr9|-	4002.2	136673399	chr9:136673143-136673927	349.4	98.7	0.78	195.83	218.1	0.47	355.07	90.58	0.8	402.8	23.27	0.95	276.1	91.5	0.75	323.85	68.84	0.82	0.683333	0.84	0.156667	1.34e-07	5.02e-06
XM_047430269.1|NBEA|chr13|+	33817.2	35671148	chr13:35670901-35672736	893.35	0	1	785.8	119.18	0.87	876.38	0	1	571.33	0	1	522.45	4.45	0.99	572.21	0	1	0.956667	0.996667	0.04	1.36e-07	5.06e-06
NM_033445.3|H2AC25|chr1|-	9831.2	228457527	chr1:228457364-228457873	341.8	0	1	316.55	0	1	337.73	5.54	0.98	190.02	15.22	0.93	171.05	18.95	0.9	225.58	25.18	0.9	0.993333	0.91	-0.0833333	1.41e-07	5.24e-06
NM_001293627.1|PAPOLA|chr14|+	47754	96565168	chr14:96564955-96567116	820.4	123.23	0.87	878.12	263.97	0.77	826.17	166.54	0.83	773.23	12.63	0.98	817.16	163.79	0.83	692.64	65.05	0.91	0.823333	0.906667	0.0833333	1.63e-07	6.04e-06
XM_017014258.2|CLTA|chr9|+	99552.9	36211867	chr9:36211603-36212059	2333.82	1452.89	0.62	1355.27	1578.45	0.46	1910.88	1102.05	0.63	2316.97	1123.76	0.67	1708.24	1122.19	0.6	2011.78	1160.28	0.63	0.57	0.633333	0.0633333	1.73e-07	6.38e-06
NM_033668.2|ITGB1|chr10|-	1.22024e+06	32901434	chr10:32900318-32901635	2961.57	290.51	0.91	1828.69	638.88	0.74	2496.2	301.32	0.89	6009.76	0	1	4101.33	1104.65	0.79	4105.37	558.93	0.88	0.846667	0.89	0.0433333	1.74e-07	6.4e-06
XM_047422111.1|SDF4|chr1|-	4155.5	1217206	chr1:1216931-1217688	508.26	298.62	0.63	335.37	325.02	0.51	393.12	238.63	0.62	521.41	174.36	0.75	344.93	227.39	0.6	487.23	108.49	0.82	0.586667	0.723333	0.136667	1.77e-07	6.5e-06
NM_006793.5|PRDX3|chr10|-	449676	119167954	chr10:119167720-119168533	1613.88	877.53	0.65	842.95	746.6	0.53	1448.18	684.27	0.68	2761.2	990.86	0.74	2016.81	903.22	0.69	2134.5	1105.36	0.66	0.62	0.696667	0.0766667	1.77e-07	6.5e-06
XM_047416015.1|CFAP97|chr4|-	16053.4	185161113	chr4:185159665-185162925	311.67	0	1	227.21	184.6	0.55	250.84	60.11	0.81	295.12	0	1	254.81	74.82	0.77	248.99	0	1	0.786667	0.923333	0.136667	1.79e-07	6.54e-06
XM_047420312.1|ZNF680|chr7|-	2748.9	64520612	chr7:64519878-64522500	182.4	50.15	0.78	134.08	44.55	0.75	203.63	5.87	0.97	268.96	4.14	0.98	247.89	18.03	0.93	263.26	1.62	0.99	0.833333	0.966667	0.133333	1.81e-07	6.58e-06
NM_001369870.1|TJP2|chr9|+	8968.1	69254410	chr9:69254209-69255204	903.29	0	1	420.56	58.75	0.88	396.38	0	1	1204.03	0	1	567.27	0	1	442.29	0	1	0.96	1	0.04	1.81e-07	6.58e-06
XM_005267418.2|ACIN1|chr14|-	201081	23059273	chr14:23058649-23059474	2410.19	0	1	1378.37	7.58	0.99	1843.15	0	1	2431.53	0	1	1792.89	102.45	0.95	2235.43	0	1	0.996667	0.983333	-0.0133333	1.82e-07	6.61e-06
NM_002948.5|RPL15|chr3|+	7.03446e+06	23919483	chr3:23919196-23920989	4372.48	24809.8	0.15	3243.67	17339.7	0.16	4805.96	23372.3	0.17	4434.01	22422.4	0.17	3814.15	17680.1	0.18	5555.32	24339.8	0.19	0.16	0.18	0.02	1.92e-07	6.97e-06
NM_018101.4|CDCA8|chr1|+	31148.5	37709233	chr1:37708322-37709719	432.82	56.68	0.88	286.59	200.13	0.59	292.92	82.8	0.78	582.93	13.66	0.98	463.37	139.16	0.77	459.7	60.46	0.88	0.75	0.876667	0.126667	1.94e-07	7.01e-06
XM_047416728.1|STARD4|chr5|-	10683.2	111499776	chr5:111496033-111500106	314.8	0	1	414.95	70.63	0.85	406.03	0	1	307.75	0	1	420.1	0	1	421.19	0	1	0.95	1	0.05	1.96e-07	7.06e-06
XM_047420549.1|CHCHD3|chr7|-	115929	132785459	chr7:132784870-132785660	2741.89	0	1	1945.81	74.27	0.96	2250.82	0	1	2363.06	0	1	1956.1	0	1	2010.35	0	1	0.986667	1	0.0133333	2.02e-07	7.27e-06
NM_005273.4|GNB2|chr7|+	645872	100678974	chr7:100678695-100679169	1771.86	5192.85	0.25	1052.47	4088.65	0.2	1583.95	4360.97	0.27	1601.62	4028.82	0.28	1201.65	2886.86	0.29	1497.66	3702.22	0.29	0.24	0.286667	0.0466667	2.02e-07	7.27e-06
NM_001253379.2|RPL15|chr3|+	7.07276e+06	23919483	chr3:23919196-23920977	4379.89	24802.4	0.15	3252.63	17330.7	0.16	4813.07	23365.2	0.17	4438.96	22417.5	0.17	3822.5	17671.8	0.18	5564.41	24330.7	0.19	0.16	0.18	0.02	2.09e-07	7.45e-06
XM_011530347.3|SREBF2|chr22|+	31768.8	41906226	chr22:41905440-41907305	357.19	11.49	0.97	360.54	56	0.87	409.99	1.67	1	324.84	0	1	377.92	0	1	425.27	0	1	0.946667	1	0.0533333	2.08e-07	7.45e-06
XM_047447978.1|GOLIM4|chr3|-	16318.7	168009551	chr3:168008689-168010418	576.02	153.05	0.79	395.93	321.12	0.55	507.28	225.04	0.69	567.4	107.11	0.84	490.82	182.25	0.73	551.9	110.06	0.83	0.676667	0.8	0.123333	2.11e-07	7.53e-06
NM_001301069.2|SNRNP70|chr19|+	174474	49108161	chr19:49107822-49108604	1374.86	1237.34	0.53	870.2	1122.46	0.44	1091.32	1119.24	0.49	1434.4	1170.23	0.55	1146.64	1028.57	0.53	1435.63	884.87	0.62	0.486667	0.566667	0.08	2.21e-07	7.86e-06
NM_001163280.2|HTATSF1|chrX|+	283262	136511009	chrX:136510808-136512346	1714.73	0	1	1372.5	61.69	0.96	1644.32	0	1	1910.21	0	1	1731.84	0	1	1834.78	0	1	0.986667	1	0.0133333	2.25e-07	7.99e-06
XM_017001181.2|KCNT2|chr1|-	1878.7	196228134	chr1:196225779-196228335	161.98	16.76	0.91	139.71	11	0.93	184.41	81.28	0.69	156.85	2.88	0.98	133.8	0	1	173.28	8.17	0.95	0.843333	0.976667	0.133333	2.33e-07	8.25e-06
XM_011535139.3|PSPC1|chr13|-	3850.3	19675452	chr13:19674752-19675653	127.72	39.85	0.76	81.17	50.56	0.62	110.01	29.15	0.79	148.53	0.3	1	134.29	10.96	0.92	130.16	10.83	0.92	0.723333	0.946667	0.223333	2.34e-07	8.27e-06
NM_001300900.2|MRPS34|chr16|-	174500	1772097	chr16:1771895-1772534	1455.46	603.9	0.71	1226.95	695.68	0.64	1451.12	294.5	0.83	1208.21	391.73	0.76	1179.85	270.14	0.81	1367.09	293.56	0.82	0.726667	0.796667	0.07	2.42e-07	8.52e-06
NM_001184761.2|CLTA|chr9|+	102617	36211867	chr9:36211608-36212059	2323.16	1464.15	0.61	1348.76	1578.55	0.46	1902.54	1110.68	0.63	2306.23	1133.97	0.67	1700.07	1131	0.6	2002.79	1171.99	0.63	0.566667	0.633333	0.0666667	2.68e-07	9.42e-06
NM_001318249.1|QPRT|chr16|+	52722.5	29697556	chr16:29697199-29698699	600.76	180.34	0.77	687.49	162	0.81	685.94	135.08	0.84	547.8	81.42	0.87	631.21	55.08	0.92	611.96	58.68	0.91	0.806667	0.9	0.0933333	2.71e-07	9.49e-06
NM_001349207.2|LPIN1|chr2|+	6395.3	11824833	chr2:11824632-11827409	358.52	0	1	349.07	51.51	0.87	395.66	9.71	0.98	397.6	0	1	437.88	0	1	443.36	0	1	0.95	1	0.05	2.74e-07	9.55e-06
XM_017028154.2|TM9SF4|chr20|+	25570.2	32165496	chr20:32165295-32167256	430.9	0	1	497.94	32.26	0.94	506.74	0	1	438.33	0	1	449.38	130.39	0.78	489.48	16.94	0.97	0.98	0.916667	-0.0633333	2.73e-07	9.55e-06
NM_001363778.1|SYNGR2|chr17|+	52191.3	78172556	chr17:78171510-78172964	568.27	0	1	449.25	206.76	0.68	529.67	0	1	500.45	0	1	391.79	50.25	0.89	509.41	0	1	0.893333	0.963333	0.07	2.78e-07	9.66e-06
NM_000386.4|BLMH|chr17|-	18335.7	30248934	chr17:30248203-30249168	859.36	32.96	0.96	634.44	124.34	0.84	598.57	26.91	0.96	950.09	0	1	824.88	63.15	0.93	751.89	2.53	1	0.92	0.976667	0.0566667	3.05e-07	1.06e-05
NM_005178.5|BCL3|chr19|+	79.7	44759693	chr19:44759428-44760044	32.62	12.86	0.72	24.61	13.99	0.64	20.74	20.85	0.5	59.49	0	1	61.8	0	1	47.22	0	1	0.62	1	0.38	3.07e-07	1.06e-05
XR_007063121.1|SMARCD1|chr12|+	11973.3	50100346	chr12:50100054-50100642	1363.86	341.95	0.8	958.47	507.6	0.65	1166.04	361.52	0.76	1396.62	92.71	0.94	1044.47	425.67	0.71	1257.58	298.24	0.81	0.736667	0.82	0.0833333	3.24e-07	1.12e-05
XM_006722883.3|KXD1|chr19|+	10928.1	18569079	chr19:18568830-18569378	1308.29	213.07	0.86	861.86	486.57	0.64	1170.51	194.85	0.86	1300.96	91.6	0.93	1082.36	242.16	0.82	1296.37	258.57	0.83	0.786667	0.86	0.0733333	3.3e-07	1.14e-05
NM_001370490.1|COQ7|chr16|+	1400.2	19078282	chr16:19078081-19080095	79.62	46.11	0.63	103.28	12.26	0.89	114.24	10.83	0.91	90.01	84.91	0.51	98.28	67.06	0.59	85.75	95.9	0.47	0.81	0.523333	-0.286667	3.47e-07	1.19e-05
NM_005828.5|DCAF7|chr17|+	339863	63589201	chr17:63589000-63594266	570.88	244.25	0.7	1480.73	0	1	623.36	216.9	0.74	545.83	283.08	0.66	1112.54	0	1	449.33	376.3	0.54	0.813333	0.733333	-0.08	3.46e-07	1.19e-05
XM_047421028.1|AP4M1|chr7|+	1192.1	100106982	chr7:100106781-100107070	353.96	0	1	205.84	57.35	0.78	298.65	0	1	405.15	0	1	328.57	0	1	318.85	0	1	0.926667	1	0.0733333	3.62e-07	1.24e-05
XM_017020383.2|AKAP11|chr13|+	4433.8	42319579	chr13:42319088-42323261	153.93	0	1	199.73	73.64	0.73	172.16	0	1	149.96	0	1	193.58	0	1	142.56	0	1	0.91	1	0.09	3.77e-07	1.29e-05
NM_002027.3|FNTA|chr8|+	4468.9	43085536	chr8:43085160-43085785	991.7	226.41	0.81	516.92	244.47	0.68	831.9	321.17	0.72	863.01	180.6	0.83	651.06	98.12	0.87	811.48	163.86	0.83	0.736667	0.843333	0.106667	3.92e-07	1.33e-05
XM_017029763.2|TAFAZZIN|chrX|+	1042.6	154421468	chrX:154420903-154421726	466.56	0	1	257.4	56.57	0.82	422.56	21.21	0.95	361.17	61.49	0.85	287.29	93.63	0.75	428.22	73.8	0.85	0.923333	0.816667	-0.106667	3.95e-07	1.34e-05
XM_005262720.2|CYP2U1|chr4|+	820.8	107952172	chr4:107950245-107953461	46.48	42.05	0.52	41.53	68.55	0.38	49.84	40.89	0.55	101.52	0	1	101.44	40.63	0.71	75.37	23.55	0.76	0.483333	0.823333	0.34	4.03e-07	1.37e-05
XM_047430888.1|BAZ1A|chr14|-	10628.8	34753488	chr14:34752731-34753704	863.29	50.48	0.94	445.85	92.33	0.83	608.2	64.44	0.9	1036.63	0	1	705.24	88.13	0.89	810.42	6.13	0.99	0.89	0.96	0.07	4.12e-07	1.39e-05
XM_011527561.3|KMT2B|chr19|+	1494.5	35738486	chr19:35738282-35738801	472.71	56.58	0.89	299.6	37.04	0.89	378.46	35.12	0.92	394.3	107.15	0.79	264.82	161.97	0.62	396.82	38.55	0.91	0.9	0.773333	-0.126667	4.11e-07	1.39e-05
NM_030919.3|FAM83D|chr20|+	42174.5	38952667	chr20:38951539-38953106	621.36	0	1	460.31	185.42	0.71	427.82	0	1	739.37	0	1	639.22	74.45	0.9	595.31	0	1	0.903333	0.966667	0.0633333	4.11e-07	1.39e-05
NM_001329402.2|VMP1|chr17|+	43765	59840473	chr17:59839768-59842255	117.65	1387.45	0.08	69.28	933.58	0.07	83.42	1319.16	0.06	300.57	1589.59	0.16	191.29	1305.9	0.13	114.56	1349.46	0.08	0.07	0.123333	0.0533333	4.4e-07	1.48e-05
NM_032476.4|MRPS6|chr21|+	13849.6	34142856	chr21:34142408-34143030	863.16	139.39	0.86	407.1	146.38	0.74	674.39	33.41	0.95	1164.76	120.16	0.91	913.93	32.85	0.97	972.87	74.15	0.93	0.85	0.936667	0.0866667	4.44e-07	1.49e-05
NR_120459.1|PRANCR|chr12|-	110.9	70242624	chr12:70242306-70242893	69.22	19.86	0.78	41.08	7.41	0.85	74.14	5.43	0.93	49.5	31.19	0.61	15.53	34.99	0.31	50.16	63.94	0.44	0.853333	0.453333	-0.4	4.66e-07	1.56e-05
NM_024619.4|FN3KRP|chr17|+	23711.2	82727385	chr17:82726833-82728013	651.21	0	1	486.11	49.81	0.91	551.88	0	1	911.46	0	1	847.16	0	1	778.79	0	1	0.97	1	0.03	4.93e-07	1.64e-05
NM_001201483.4|ENO1|chr1|-	1.43423e+06	8861140	chr1:8861000-8861429	6951.71	5679.61	0.55	4785.7	5282.17	0.48	6209.73	3578.41	0.63	8050.5	5002.9	0.62	6240.97	5059.86	0.55	6696.12	4793.22	0.58	0.553333	0.583333	0.03	5.02e-07	1.67e-05
NM_152305.3|POGLUT1|chr3|+	4054.6	119493117	chr3:119492282-119494708	307.77	5.21	0.98	229.25	62.97	0.78	319.25	18.21	0.95	317.22	0	1	278.67	5.2	0.98	328.58	2.49	0.99	0.903333	0.99	0.0866667	5.05e-07	1.68e-05
NM_001270401.2|RXRB|chr6|-	10000.2	33194251	chr6:33193588-33194829	464.6	9.06	0.98	306.02	94.82	0.76	407.1	6.07	0.99	484.35	12.56	0.97	502.1	14.25	0.97	549.08	0	1	0.91	0.98	0.07	5.1e-07	1.69e-05
NM_001177306.2|PAM|chr5|+	11611.6	103029444	chr5:103028887-103029716	792.19	388.69	0.67	363.19	324.84	0.53	591.26	325.43	0.64	1263.01	360.48	0.78	696.41	317.33	0.69	738.49	325.35	0.69	0.613333	0.72	0.106667	5.34e-07	1.76e-05
NM_018912.3|PCDHGA1|chr5|+	151079	141512214	chr5:141510947-141512975	948.32	0	1	890.2	303.79	0.75	855.43	48.88	0.95	840.1	0	1	797.28	133.47	0.86	829.99	0	1	0.9	0.953333	0.0533333	5.33e-07	1.76e-05
NM_001142806.1|SLC6A8|chrX|+	22874.6	153695304	chrX:153695074-153696593	722.87	0	1	662.46	0	1	646.34	0	1	376.72	40.39	0.9	343.01	1.75	0.99	385.38	0	1	1	0.963333	-0.0366667	5.41e-07	1.78e-05
NM_001142805.2|SLC6A8|chrX|+	22854	153695304	chrX:153695074-153696588	721.59	0	1	661.97	0	1	645.79	0	1	376.33	40.79	0.9	343.08	1.69	1	385.19	0	1	1	0.966667	-0.0333333	5.48e-07	1.8e-05
XM_005247066.3|TFG|chr3|+	73812.3	100748717	chr3:100748149-100748967	1915.51	297.29	0.87	1135.68	274.39	0.81	1679.44	57.64	0.97	2313.37	0	1	1294.76	314.02	0.8	1826.39	93.45	0.95	0.883333	0.916667	0.0333333	5.52e-07	1.81e-05
NM_005526.4|HSF1|chr8|+	2465.5	144314340	chr8:144314125-144314584	517.13	37.14	0.93	405.08	88.24	0.82	512.4	8.38	0.98	424.15	0.05	1	355.41	20.26	0.95	475.63	0	1	0.91	0.983333	0.0733333	5.59e-07	1.83e-05
NM_001394130.1|SMIM20|chr4|+	5420.9	25929532	chr4:25929154-25929812	600.13	5.53	0.99	358.81	136.05	0.73	494.15	95.56	0.84	516.97	0	1	479.45	0	1	457.97	78.82	0.85	0.853333	0.95	0.0966667	5.82e-07	1.9e-05
NM_003089.6|SNRNP70|chr19|+	167288	49108162	chr19:49107795-49108604	1356.83	1229.27	0.52	860.09	1123	0.43	1078.58	1116.84	0.49	1416.02	1166.22	0.55	1130.63	1039.32	0.52	1413.31	899.11	0.61	0.48	0.56	0.08	6.13e-07	1.99e-05
NM_012109.3|TMEM59L|chr19|+	2250.4	18620628	chr19:18620408-18621039	476.93	100.45	0.83	354.59	133.34	0.73	630.65	20.08	0.97	393.52	54.83	0.88	320.65	18.68	0.94	584.71	0	1	0.843333	0.94	0.0966667	6.17e-07	2e-05
NR_158179.1|LOC101929479|chr15|-	37111.5	85205136	chr15:85205007-85205468	415.3	0	1	582.58	0	1	385.82	0	1	456.88	0	1	543.41	0	1	296.48	60.98	0.83	1	0.943333	-0.0566667	6.3e-07	2.04e-05
NM_015983.4|UBE2D4|chr7|+	6488.1	43953483	chr7:43952650-43956136	99.7	629.94	0.14	100.12	518.32	0.16	116.47	492.51	0.19	95.48	278.03	0.26	107.03	208.59	0.34	116.9	261.76	0.31	0.163333	0.303333	0.14	6.43e-07	2.08e-05
NM_016520.3|C9orf78|chr9|-	44288.8	129827559	chr9:129827290-129828252	987.24	25.68	0.97	652.63	190.52	0.77	866.75	12.03	0.99	950.25	0	1	761.48	78.64	0.91	856.09	0	1	0.91	0.97	0.06	6.57e-07	2.12e-05
XM_017004394.3|SEMA4C|chr2|-	41835	96860204	chr2:96859718-96861455	350.7	60.97	0.85	207.98	120.54	0.63	282.61	58.97	0.83	382.44	80.43	0.83	360.13	34.41	0.91	481.82	16.64	0.97	0.77	0.903333	0.133333	6.64e-07	2.14e-05
NM_003016.4|SRSF2|chr17|-	3.28937e+06	76736153	chr17:76734115-76736464	3101.7	1112.91	0.74	2116.45	1283.35	0.62	2848.43	668.76	0.81	3206.53	909.43	0.78	2478.38	1529.3	0.62	2863.69	1711.37	0.63	0.723333	0.676667	-0.0466667	6.65e-07	2.14e-05
NM_001358.3|DHX15|chr4|-	50070.2	24527734	chr4:24527475-24528041	916.68	1069.92	0.46	385.4	814.77	0.32	794.17	811.56	0.49	1262.31	1064.43	0.54	882.93	994.16	0.47	1096.53	933.78	0.54	0.423333	0.516667	0.0933333	6.93e-07	2.22e-05
NM_148893.3|SVIP|chr11|-	11293.4	22822932	chr11:22818927-22823133	157.66	691.33	0.19	167.1	413.38	0.29	140.41	582.55	0.19	92.97	758.19	0.11	95.36	587.02	0.14	91.53	700.08	0.12	0.223333	0.123333	-0.1	6.93e-07	2.22e-05
NM_006156.3|NEDD8|chr14|-	1.86755e+06	24217022	chr14:24216857-24217223	4474.03	3563.89	0.56	2765.21	2856.87	0.49	4336.12	2926.3	0.6	4267.11	3707.79	0.54	2891.69	3283.95	0.47	4036.47	3683.1	0.52	0.55	0.51	-0.04	7.34e-07	2.34e-05
NM_199287.3|CCDC137|chr17|+	29672.9	81672696	chr17:81672495-81673899	723.78	0	1	634.75	67.71	0.9	584.04	0	1	641.38	0	1	603.39	0	1	548.86	0	1	0.966667	1	0.0333333	7.36e-07	2.34e-05
NM_001363678.2|YKT6|chr7|+	183648	44212448	chr7:44212247-44214294	1053.19	559.84	0.65	1265.72	899.18	0.58	1032.22	555.4	0.65	1061.67	506.64	0.68	1246.99	659.58	0.65	997.73	213.66	0.82	0.626667	0.716667	0.09	7.47e-07	2.37e-05
NM_017841.4|SDHAF2|chr11|+	2632.7	61446212	chr11:61445941-61446733	380.85	202.99	0.65	326.03	238.84	0.58	350.34	248.27	0.59	334.8	125.44	0.73	288.17	78.44	0.79	305.83	98.59	0.76	0.606667	0.76	0.153333	7.64e-07	2.42e-05
NM_023936.2|MRPS34|chr16|-	71024	1772101	chr16:1771895-1772513	1463.19	693.01	0.68	1234.91	778.89	0.61	1460.03	366.75	0.8	1214.37	456.62	0.73	1188.05	326.2	0.78	1371.65	365.54	0.79	0.696667	0.766667	0.07	7.82e-07	2.47e-05
NR_003615.2|LOC728554|chr5|+	304097	177884100	chr5:177883667-177884268	930.78	177.31	0.84	614.06	56.89	0.92	790	64.86	0.92	1271.31	71.91	0.95	990.36	84.44	0.92	1134.78	33.91	0.97	0.893333	0.946667	0.0533333	7.86e-07	2.48e-05
NM_033495.4|KLHL13|chrX|-	115919	117898556	chrX:117897813-117899395	1769.98	0	1	1103.81	314.2	0.78	1287.32	43.55	0.97	1350.36	0	1	947.13	117.07	0.89	1014.67	1.26	1	0.916667	0.963333	0.0466667	8.14e-07	2.56e-05
NM_138352.3|SAMD1|chr19|-	127268	14088054	chr19:14087851-14088575	1834.46	0	1	1114.96	254.26	0.81	1286.28	0	1	1540.11	0	1	1125.17	81.56	0.93	1243.91	0	1	0.936667	0.976667	0.04	8.13e-07	2.56e-05
NR_002188.3|GBAP1|chr1|-	7550.9	155214018	chr1:155213839-155214473	787.73	1.24	1	483.04	118.55	0.8	534.67	21.11	0.96	662.13	1.79	1	516.95	0	1	503.11	22.98	0.96	0.92	0.986667	0.0666667	8.92e-07	2.8e-05
NM_001352400.2|MSANTD2|chr11|-	4755.8	124766927	chr11:124766498-124768028	291.58	226.25	0.56	139.72	168.93	0.45	261.74	195.89	0.57	345.1	193.73	0.64	244.18	98.4	0.71	339.27	101.46	0.77	0.526667	0.706667	0.18	9.03e-07	2.83e-05
NM_032408.4|BAZ1B|chr7|-	84201.8	73441467	chr7:73440406-73441693	2367.73	0	1	1716.47	108.66	0.94	1890.99	0	1	2614.71	0	1	2334.39	26.49	0.99	2288.8	0	1	0.98	0.996667	0.0166667	9.26e-07	2.89e-05
NM_032302.4|PSMG3|chr7|-	92390	1567478	chr7:1567332-1567850	1406.88	0	1	830.19	72.35	0.92	1113	0	1	963.6	0	1	811.72	0	1	890.96	0	1	0.973333	1	0.0266667	9.58e-07	2.99e-05
XM_047420463.1|UBE2D4|chr7|+	5155.7	43953459	chr7:43953105-43956136	106.84	798	0.12	105.7	531.89	0.17	125.11	588.32	0.18	103.38	373.75	0.22	111.07	215.34	0.34	124.67	333.58	0.27	0.156667	0.276667	0.12	9.69e-07	3.01e-05
NM_001353678.2|WDR20|chr14|+	2980.2	102209862	chr14:102208862-102210527	212.26	4.34	0.98	122.19	99.43	0.55	178.87	27.92	0.87	248.03	0	1	208.94	37.6	0.85	229.97	0	1	0.8	0.95	0.15	9.91e-07	3.08e-05
XM_005258747.4|CHMP2A|chr19|-	1.62703e+06	58551678	chr19:58551566-58551967	1741.38	229.05	0.88	1079.59	165.34	0.87	1654.49	118.93	0.93	1437.82	84.65	0.94	994.51	78.19	0.93	1551.45	69.37	0.96	0.893333	0.943333	0.05	1.04e-06	3.23e-05
XM_047433350.1|UBE2Q2|chr15|+	2964	75899638	chr15:75899427-75901078	341.56	0	1	273.71	62.12	0.82	296.99	15.98	0.95	319.5	3.49	0.99	277.69	0	1	259.45	0	1	0.923333	0.996667	0.0733333	1.06e-06	3.27e-05
NM_001967.4|EIF4A2|chr3|+	145578	186789591	chr3:186789125-186789897	3407.66	602.26	0.85	2250.61	896.37	0.72	3339.11	647.21	0.84	3200.81	782.53	0.8	2200.54	977.72	0.69	2973.91	873.93	0.77	0.803333	0.753333	-0.05	1.12e-06	3.45e-05
NM_001195478.2|TFG|chr3|+	73995.2	100748717	chr3:100748149-100748964	1919.89	292.91	0.87	1139.57	270.5	0.81	1682.72	54.35	0.97	2317.93	0	1	1297.24	311.54	0.81	1829.16	90.68	0.95	0.883333	0.92	0.0366667	1.13e-06	3.48e-05
NM_015373.4|CBY1|chr22|+	1127	38673360	chr22:38673159-38673850	262.27	0	1	174.77	0	1	195.97	51.37	0.79	317.56	0	1	230.58	0	1	270.62	0	1	0.93	1	0.07	1.14e-06	3.5e-05
XM_017013377.3|HSF1|chr8|+	2143.3	144314340	chr8:144314133-144314584	518.81	41.75	0.93	405.42	92.38	0.81	513.86	12.4	0.98	425.3	3.24	0.99	355.67	23.16	0.94	477.81	0	1	0.906667	0.976667	0.07	1.16e-06	3.55e-05
XM_024452351.2|ACSL4|chrX|-	2330.9	109643985	chrX:109641335-109644186	91.63	0	1	101.26	33.89	0.75	106.91	10.48	0.91	172.85	0	1	192.91	1.45	0.99	164	0	1	0.886667	0.996667	0.11	1.16e-06	3.55e-05
XR_007062731.1|LOC124902692|chr11|-	4473.4	65580317	chr11:65579956-65580518	75.12	0	1	158.55	7.31	0.96	80.26	0	1	76.7	18.99	0.8	120.55	26.31	0.82	73.14	38.05	0.66	0.986667	0.76	-0.226667	1.21e-06	3.68e-05
NM_130811.4|SNAP25|chr20|+	11151.5	10307054	chr20:10306129-10307418	753.73	29.19	0.96	647.28	175.86	0.79	1000.06	64.2	0.94	702.16	8.85	0.99	708.57	92.95	0.88	958.9	0	1	0.896667	0.956667	0.06	1.2e-06	3.68e-05
XM_047426912.1|RBBP5|chr1|-	2556.8	205087874	chr1:205086142-205088815	183.85	0	1	183.66	27.94	0.87	147.66	28.51	0.84	204.63	0	1	223.58	0	1	184.14	0	1	0.903333	1	0.0966667	1.22e-06	3.69e-05
XM_011509833.4|RBBP5|chr1|-	2559.2	205087874	chr1:205086142-205088812	183.91	0	1	183.68	27.82	0.87	147.66	28.5	0.84	204.72	0	1	223.6	0	1	184.15	0	1	0.903333	1	0.0966667	1.22e-06	3.69e-05
NM_001281297.2|EDF1|chr9|-	1.33422e+06	136862225	chr9:136862119-136862496	1464.33	137.02	0.91	1076.23	49.91	0.96	1399.33	0	1	1354.9	129.65	0.91	1097.39	93.92	0.92	1348.04	160.9	0.89	0.956667	0.906667	-0.05	1.22e-06	3.69e-05
NM_001317334.2|ARIH2|chr3|+	5320.9	48983400	chr3:48983199-48985485	429.51	256.44	0.63	385.61	248.49	0.61	375.26	109.11	0.77	372.4	342.43	0.52	337.91	378.6	0.47	361.13	247.6	0.59	0.67	0.526667	-0.143333	1.26e-06	3.8e-05
XM_017003153.3|RAMP1|chr2|+	23915.5	237911878	chr2:237911528-237912106	991.19	194.75	0.84	774.73	532.6	0.59	794.02	251.87	0.76	918.73	198.37	0.82	807.52	259.09	0.76	664.92	97.4	0.87	0.73	0.816667	0.0866667	1.28e-06	3.85e-05
XM_047443793.1|CLASP1|chr2|-	7939.2	121338680	chr2:121337776-121340947	384.68	46.84	0.89	454.01	43.99	0.91	427.7	96.99	0.82	304.58	75.63	0.8	294.56	154.83	0.66	332.47	89.35	0.79	0.873333	0.75	-0.123333	1.34e-06	4.02e-05
NM_006700.3|TRAFD1|chr12|+	3178.9	112152936	chr12:112152735-112153604	321.93	0	1	242.06	54.15	0.82	246.7	0	1	328.79	0	1	306.92	0	1	305.24	0	1	0.94	1	0.06	1.33e-06	4.02e-05
XM_006719876.1|DIAPH3|chr13|-	4702.8	59666645	chr13:59665583-59666846	162.08	61.6	0.72	119.36	64.81	0.65	136.98	21.71	0.86	254.7	0	1	206.64	43.91	0.82	212.87	21.42	0.91	0.743333	0.91	0.166667	1.36e-06	4.07e-05
NM_001183.6|ATP6AP1|chrX|+	207557	154436282	chrX:154435682-154436516	1660.99	0	1	1198.25	23.39	0.98	1602.74	0	1	1561.77	0	1	1193.66	116.86	0.91	1564.3	0	1	0.993333	0.97	-0.0233333	1.38e-06	4.12e-05
XM_017027803.3|ZNF337|chr20|-	5067.7	25676006	chr20:25675078-25676936	584.9	9.79	0.98	369.16	0.93	1	677.22	0	1	372.02	17.6	0.95	323.54	0	1	408.67	53.83	0.88	0.993333	0.943333	-0.05	1.38e-06	4.12e-05
NM_003968.4|UBA3|chr3|-	20687.1	69055324	chr3:69054730-69055525	1177.29	181.42	0.87	662.81	155.83	0.81	1020.98	267.02	0.79	1225.21	108.13	0.92	821.49	63.9	0.93	1067.45	193.44	0.85	0.823333	0.9	0.0766667	1.4e-06	4.16e-05
NM_001376195.1|PPP1R10|chr6|-	21047.1	30600942	chr6:30600413-30601658	642.32	0	1	389.58	51.23	0.88	589.31	0	1	756.05	0	1	517.54	0	1	712.57	0	1	0.96	1	0.04	1.44e-06	4.29e-05
NM_001204064.2|CHURC1|chr14|+	5128.1	64932339	chr14:64932138-64935368	93.84	221.93	0.3	136.57	102.79	0.57	110.3	156.7	0.41	66.42	258.52	0.2	70.68	208.26	0.25	63.17	218.2	0.22	0.426667	0.223333	-0.203333	1.48e-06	4.39e-05
NM_004228.7|CYTH2|chr19|+	23117.9	48479324	chr19:48479123-48482314	444.23	289.23	0.61	311.73	273.63	0.53	379.18	297.65	0.56	353.8	446.94	0.44	290.49	335.42	0.46	334.7	460.72	0.42	0.566667	0.44	-0.126667	1.5e-06	4.43e-05
NM_001329921.1|CALM3|chr19|+	480507	46609326	chr19:46609125-46610687	2228.07	184.15	0.92	3369.52	566.3	0.86	2225.01	412.95	0.84	2088.08	345.88	0.86	3093.02	907.1	0.77	2385.92	338.55	0.88	0.873333	0.836667	-0.0366667	1.51e-06	4.46e-05
XM_047433767.1|WDR90|chr16|+	1589.7	664390	chr16:663145-665572	120.33	9.26	0.93	82.24	44.14	0.65	88.98	21.97	0.8	153.81	0	1	152.15	12.13	0.93	143.72	0	1	0.793333	0.976667	0.183333	1.52e-06	4.48e-05
NM_024680.4|E2F8|chr11|-	198.3	19224395	chr11:19224063-19224840	92.51	86.73	0.52	52.51	39.48	0.57	51.93	31.14	0.63	149.44	14.44	0.91	125.53	35.87	0.78	104.27	30.39	0.77	0.573333	0.82	0.246667	1.53e-06	4.51e-05
XM_011526539.4|ZNF569|chr19|-	622.3	37414218	chr19:37411157-37414419	62.76	7.27	0.9	54.93	14.28	0.79	53.46	21.13	0.72	99.89	0	1	113.78	0	1	98.11	2.35	0.98	0.803333	0.993333	0.19	1.54e-06	4.52e-05
XM_017024701.2|PAFAH1B1|chr17|+	20366.9	2681930	chr17:2681729-2685615	461.87	299.68	0.61	680.2	339.75	0.67	546.76	141.01	0.79	443.31	387.72	0.53	553.92	368.01	0.6	397.36	304.62	0.57	0.69	0.566667	-0.123333	1.54e-06	4.53e-05
NM_001168398.2|SLC35A1|chr6|+	2077.9	87512072	chr6:87511399-87512336	327.06	27.59	0.92	177.94	78.57	0.69	254.3	114.42	0.69	440.79	2.96	0.99	299.47	0	1	272.28	101.54	0.73	0.766667	0.906667	0.14	1.63e-06	4.75e-05
NM_001318066.2|SEC24D|chr4|-	25378	118723091	chr4:118722823-118723655	566.38	740.77	0.43	353.74	514.62	0.41	442.16	689.58	0.39	604.68	524.48	0.54	391.31	428.35	0.48	444.67	385.03	0.54	0.41	0.52	0.11	1.67e-06	4.87e-05
NM_001321173.2|TOM1L1|chr17|+	29059	54937310	chr17:54937109-54938033	134.09	243.59	0.36	116.18	187.72	0.38	125.2	231.89	0.35	121.92	443.97	0.22	148.23	526.79	0.22	133.94	485.1	0.22	0.363333	0.22	-0.143333	1.67e-06	4.87e-05
NM_181353.3|ID1|chr20|+	206094	31605813	chr20:31605289-31606510	683.56	545.64	0.56	558.94	640.15	0.47	421.22	379.54	0.53	913.36	515.09	0.64	761.86	602.4	0.56	633.06	334.05	0.65	0.52	0.616667	0.0966667	1.69e-06	4.91e-05
NM_001244666.3|STX5|chr11|-	3570.7	62807302	chr11:62806897-62807666	215.33	1.86	0.99	211.7	66.88	0.76	214.85	0	1	191.01	0	1	196.68	0	1	182.28	0	1	0.916667	1	0.0833333	1.75e-06	5.07e-05
NM_199184.2|DNPH1|chr6|-	64128.8	43225942	chr6:43225629-43226143	437.38	0	1	410.52	58.05	0.88	339.61	23.28	0.94	400.8	0	1	316.9	0	1	303.19	5.35	0.98	0.94	0.993333	0.0533333	1.77e-06	5.13e-05
NM_001161527.2|TNIP2|chr4|-	3168.6	2742306	chr4:2741648-2742520	441.47	0	1	334.89	108.4	0.76	338.63	42.99	0.89	239.84	13.89	0.95	195.69	0	1	240	0	1	0.883333	0.983333	0.1	1.83e-06	5.29e-05
NM_173546.3|KLHDC8B|chr3|+	22680.4	49176239	chr3:49175605-49176486	332.23	22	0.94	236.87	159.7	0.6	325.19	0	1	304.12	1.21	1	328.29	53.89	0.86	313.04	0	1	0.846667	0.953333	0.106667	1.86e-06	5.36e-05
XM_011541527.4|ORC1|chr1|-	1109.9	52372988	chr1:52372829-52373375	98.39	62.23	0.61	46.7	58.89	0.44	81.31	27.35	0.75	206.22	31.7	0.87	162.56	15.43	0.91	103.44	37.57	0.73	0.6	0.836667	0.236667	1.94e-06	5.6e-05
NM_001322094.2|CNOT7|chr8|-	26459.2	17229873	chr8:17229228-17230176	763.16	102.61	0.88	593.74	153.82	0.79	719.73	136.05	0.84	808.84	52.72	0.94	714.71	107.62	0.87	714.26	39.02	0.95	0.836667	0.92	0.0833333	1.99e-06	5.72e-05
NM_001363819.1|DDX3X|chrX|+	145125	41347907	chrX:41347640-41350287	2021.69	0	1	2201.97	281.34	0.89	2259.59	0	1	2012.41	0	1	2027.71	103.72	0.95	1947.6	0	1	0.963333	0.983333	0.02	2e-06	5.74e-05
NM_001145335.1|UBE2Q2|chr15|+	2979.7	75899638	chr15:75899427-75901047	342.37	0	1	275.2	60.62	0.82	297.19	15.78	0.95	319.3	3.69	0.99	277.99	0	1	259.8	0	1	0.923333	0.996667	0.0733333	2.02e-06	5.78e-05
NM_001001330.3|REEP3|chr10|+	11098.8	63621014	chr10:63620813-63625128	106.54	196.1	0.35	110.94	101.59	0.52	146.55	114.22	0.56	228.22	140.11	0.62	263.69	148.31	0.64	263.36	102.54	0.72	0.476667	0.66	0.183333	2.06e-06	5.89e-05
XM_005256561.3|ZZEF1|chr17|-	1807.1	4005897	chr17:4004445-4006970	147.83	8.35	0.95	141.19	38.25	0.79	135.33	37.72	0.78	153.19	0	1	159.27	10.34	0.94	160.82	0	1	0.84	0.98	0.14	2.17e-06	6.18e-05
NR_027673.1|ADARB1|chr21|+	1577.5	45225795	chr21:45225547-45226563	177.41	20.57	0.9	136.9	6.77	0.95	242.39	33.75	0.88	176.5	0	1	135.99	0	1	229.41	0	1	0.91	1	0.09	2.27e-06	6.43e-05
NM_001160230.2|ADARB1|chr21|+	1581	45225795	chr21:45225547-45226560	177.23	20.75	0.9	136.95	6.73	0.95	242.51	33.64	0.88	176.44	0	1	135.93	0	1	229.63	0	1	0.91	1	0.09	2.27e-06	6.43e-05
XM_047431597.1|LGMN|chr14|-	990.6	92704090	chr14:92703809-92704361	278.3	138.37	0.67	153.94	191.39	0.45	286.7	69.54	0.8	351.66	0	1	218.14	120.76	0.64	287.95	95.04	0.75	0.64	0.796667	0.156667	2.3e-06	6.52e-05
NM_001923.5|DDB1|chr11|-	69073	61299735	chr11:61299451-61300219	2009.8	124.71	0.94	1365.28	278.75	0.83	1942.38	0	1	1818.22	0	1	1270.72	175.93	0.88	1747.95	0	1	0.923333	0.96	0.0366667	2.33e-06	6.58e-05
NM_207168.2|ENSA|chr1|-	198385	150627391	chr1:150627046-150627592	135.3	926.92	0.13	118.99	1181.82	0.09	107.76	776.78	0.12	198.12	718.22	0.22	163.4	921.28	0.15	151.88	607.58	0.2	0.113333	0.19	0.0766667	2.35e-06	6.63e-05
XM_011545063.3|NUMA1|chr11|-	10739.4	72003257	chr11:72002919-72003538	1363.64	345.52	0.8	855.87	504.25	0.63	1233.57	408.02	0.75	1168.59	248.48	0.82	802.26	268.18	0.75	1268	256.96	0.83	0.726667	0.8	0.0733333	2.35e-06	6.63e-05
NM_005439.3|MLF2|chr12|-	628818	6748150	chr12:6747996-6748547	3665.92	699.32	0.84	2681.76	520.62	0.84	3389.35	549.15	0.86	3349.38	614.44	0.84	2821.23	325.01	0.9	3350.74	313.66	0.91	0.846667	0.883333	0.0366667	2.36e-06	6.64e-05
NM_006451.5|PAIP1|chr5|-	111959	43527268	chr5:43526267-43527469	773.05	1192.97	0.39	483.37	807.25	0.37	717.49	1103	0.39	551.9	1331.71	0.29	453.25	1018.62	0.31	591.3	1184.14	0.33	0.383333	0.31	-0.0733333	2.43e-06	6.83e-05
NM_001079519.1|FAM177A1|chr14|+	5136.9	35081272	chr14:35081022-35083383	78.51	581.56	0.12	74.23	416.49	0.15	94.13	511.1	0.16	159.58	518.51	0.24	187.07	489.39	0.28	152.75	514.77	0.23	0.143333	0.25	0.106667	2.46e-06	6.88e-05
NM_001289022.3|FAM177A1|chr14|+	5139	35081272	chr14:35081022-35083378	78.53	581.53	0.12	74.27	416.45	0.15	94.08	511.15	0.16	159.32	518.77	0.23	186.81	489.65	0.28	152.66	514.86	0.23	0.143333	0.246667	0.103333	2.46e-06	6.88e-05
NM_015251.3|ATMIN|chr16|+	5308	81045039	chr16:81043161-81047350	158.12	129.54	0.55	174.82	157.69	0.53	166.88	146.41	0.53	191.16	59.61	0.76	217.68	71.18	0.75	156.53	79.99	0.66	0.536667	0.723333	0.186667	2.46e-06	6.88e-05
NM_017907.3|LAMTOR1|chr11|-	29676.7	72097601	chr11:72097292-72097914	1227.71	406.6	0.75	829.41	604.21	0.58	1023.91	389.57	0.72	846.52	191.29	0.82	718.16	260.06	0.73	758.82	228.03	0.77	0.683333	0.773333	0.09	2.52e-06	7.03e-05
NM_020719.3|PRR12|chr19|+	1205.3	49626048	chr19:49625461-49626439	303.13	33.12	0.9	162.72	89.69	0.64	286.82	28.81	0.91	231.87	0	1	197.75	22.01	0.9	220.03	6.73	0.97	0.816667	0.956667	0.14	2.53e-06	7.03e-05
XM_047416420.1|LOC93622|chr4|+	5658.2	6675693	chr4:6674993-6676047	297.26	64.32	0.82	203.17	67.17	0.75	242.39	26.77	0.9	346.96	13.22	0.96	270.1	35.2	0.88	281.32	2.97	0.99	0.823333	0.943333	0.12	2.63e-06	7.3e-05
NM_001996.4|FBLN1|chr22|+	36050.4	45563220	chr22:45562912-45563362	1228.43	544.62	0.69	762.62	691.13	0.52	1014.56	481.93	0.68	1647.47	601.67	0.73	1344.28	730.75	0.65	1750.05	614.8	0.74	0.63	0.706667	0.0766667	2.7e-06	7.49e-05
NM_001007070.2|SDCBP|chr8|+	28301.6	58581887	chr8:58581686-58582858	1179.71	70.1	0.94	772.29	156.49	0.83	1102.63	100.64	0.92	1923.78	0	1	1518.77	216.45	0.88	1706.63	59.77	0.97	0.896667	0.95	0.0533333	2.72e-06	7.51e-05
NM_001370467.1|CCDC106|chr19|+	1433	55652638	chr19:55652430-55653161	421.75	77.32	0.85	305.55	154.11	0.66	343.56	58.83	0.85	298.78	143.03	0.68	232.29	139.34	0.63	273.96	164.04	0.63	0.786667	0.646667	-0.14	2.72e-06	7.51e-05
XM_017000760.3|PRRC2C|chr1|+	210205	171591788	chr1:171591587-171593511	1513.32	60.81	0.96	1165.57	380.32	0.75	1528	284.72	0.84	1771.01	0	1	1528.02	286.81	0.84	1643.38	231.99	0.88	0.85	0.906667	0.0566667	2.76e-06	7.6e-05
XM_017009681.2|RAD17|chr5|+	7002.8	69414585	chr5:69414031-69414801	550.36	117.26	0.82	359.24	180.08	0.67	671.26	3.49	0.99	617.92	15.67	0.98	432.77	47.98	0.9	552.17	63.44	0.9	0.826667	0.926667	0.1	2.76e-06	7.6e-05
XM_047426145.1|SIPA1L2|chr1|-	7979.6	232398880	chr1:232397965-232399273	881.88	0	1	519.43	60.54	0.9	664.88	0	1	853.47	0	1	516.51	0	1	526	0	1	0.966667	1	0.0333333	2.81e-06	7.71e-05
NM_001400129.1|IMMT|chr2|-	77745.9	86144201	chr2:86143936-86144881	1832.53	19.54	0.99	966.79	253.79	0.79	1546.22	69.35	0.96	1838.87	0	1	1263.24	187.1	0.87	1864.08	0	1	0.913333	0.956667	0.0433333	2.82e-06	7.71e-05
NM_006708.3|GLO1|chr6|-	226116	38677182	chr6:38675925-38677383	2502.5	335.27	0.88	1975.14	383.74	0.84	2109.52	217.85	0.91	3441.38	229.18	0.94	3104.65	403.98	0.88	2825.45	258.35	0.92	0.876667	0.913333	0.0366667	2.83e-06	7.73e-05
NM_032390.5|NIFK|chr2|-	19879	121727186	chr2:121726945-121727803	716.35	276.31	0.72	454.59	203.77	0.69	626.01	233.54	0.73	768.67	111.01	0.87	479.88	221.82	0.68	693.52	109.99	0.86	0.713333	0.803333	0.09	2.85e-06	7.77e-05
NM_001378439.1|KIF21A|chr12|-	382016	39294316	chr12:39293228-39294517	3947.87	0	1	3233.06	61.44	0.98	4108.74	0	1	3509.84	0	1	3052.49	0	1	3670.38	0	1	0.993333	1	0.00666667	2.88e-06	7.84e-05
NM_024107.4|TMUB2|chr17|+	4613.3	44191439	chr17:44190501-44191805	274.98	10.85	0.96	215.22	70.22	0.75	316.19	0	1	280.61	0	1	219.96	6.48	0.97	292.73	0	1	0.903333	0.99	0.0866667	3.01e-06	8.2e-05
NM_001099627.2|MTFR1L|chr1|+	24191	25832643	chr1:25832158-25832938	742.7	167.19	0.82	586.21	134.02	0.81	847.98	12.18	0.99	713.98	12	0.98	563.91	69.9	0.89	760.21	41.74	0.95	0.873333	0.94	0.0666667	3.03e-06	8.21e-05
XR_929855.3|AOPEP|chr9|+	1942.8	95022048	chr9:95021678-95022285	171.62	91.42	0.65	110.1	52.6	0.68	144.56	31.31	0.82	315.5	0	1	167.57	27.72	0.86	160.63	54.63	0.75	0.716667	0.87	0.153333	3.08e-06	8.34e-05
NM_001410915.1|RGPD1|chr2|+	812.5	87013736	chr2:87013119-87013976	110.01	0.34	1	61.8	0	1	132.87	0	1	146.22	26.4	0.85	85.62	30.44	0.74	161.12	15.69	0.91	1	0.833333	-0.166667	3.1e-06	8.4e-05
XM_047425263.1|MRPS16|chr10|-	41183.3	73250790	chr10:73248849-73250991	501.9	387.95	0.56	514.83	413.28	0.55	438.17	372.3	0.54	479.53	666.59	0.42	496.04	610.16	0.45	445.55	489.28	0.48	0.55	0.45	-0.1	3.12e-06	8.42e-05
NR_073459.1|BMS1P18|chr14|-	81.6	19083246	chr14:19083134-19083447	22.68	0	1	60.31	0	1	49.17	0	1	20.32	8.6	0.7	29.03	19.6	0.6	13.57	11.09	0.55	1	0.616667	-0.383333	3.12e-06	8.42e-05
NM_016289.4|CAB39|chr2|+	4943.2	230819174	chr2:230818516-230821075	257.86	0	1	267.86	114.88	0.7	276.81	0	1	295.22	0	1	307.13	21.12	0.94	246.27	0	1	0.9	0.98	0.08	3.13e-06	8.43e-05
XM_047438939.1|MBD3|chr19|-	48271.4	1578334	chr19:1576678-1578538	638.48	14.99	0.98	630.24	174.35	0.78	547.51	5.66	0.99	658.59	0	1	564.99	64.59	0.9	621.29	0	1	0.916667	0.966667	0.05	3.17e-06	8.5e-05
NM_000287.4|PEX6|chr6|-	5978.4	42964046	chr6:42963880-42964471	259.67	23.94	0.92	137.11	41.56	0.77	308.44	0	1	237.42	0	1	152.22	0	1	241.55	0	1	0.896667	1	0.103333	3.23e-06	8.64e-05
NM_004710.7|SYNGR2|chr17|+	27560.8	78171940	chr17:78171739-78172720	714.32	0	1	742.72	67.57	0.92	612.64	0	1	570.1	0	1	521.9	0	1	557.98	0	1	0.973333	1	0.0266667	3.23e-06	8.65e-05
NM_033212.4|CCDC102A|chr16|-	529.9	57512413	chr16:57512181-57512870	57.58	132	0.3	35.26	100.11	0.26	38.94	83.02	0.32	67.22	63.35	0.51	55.82	41.6	0.57	81.47	47.19	0.63	0.293333	0.57	0.276667	3.28e-06	8.76e-05
NM_178313.3|SPTBN1|chr2|+	59148	54660137	chr2:54659936-54662308	151.28	292.22	0.34	218.27	552.44	0.28	135.94	379.94	0.26	274.64	249.19	0.52	385.09	600.72	0.39	204.15	351.56	0.37	0.293333	0.426667	0.133333	3.29e-06	8.78e-05
NM_001195573.1|DICER1|chr14|-	8035.6	95090387	chr14:95086228-95090663	227.14	17.78	0.93	401.21	43	0.9	287.24	10.51	0.96	235.36	13.8	0.94	337.35	142.53	0.7	244.14	38.87	0.86	0.93	0.833333	-0.0966667	3.35e-06	8.9e-05
NM_001375825.1|ZMAT3|chr3|-	6975.8	179020115	chr3:179017223-179025228	58.07	40.52	0.59	149.35	61.97	0.71	104.98	32.03	0.77	67.74	7.85	0.9	137.12	10.7	0.93	74.43	0.78	0.99	0.69	0.94	0.25	3.46e-06	9.18e-05
NM_001375829.1|ZMAT3|chr3|-	6973.7	179020115	chr3:179017223-179025225	58.09	40.55	0.59	149.38	62.02	0.71	104.98	32.1	0.77	67.74	7.89	0.9	137.16	10.71	0.93	74.43	0.81	0.99	0.69	0.94	0.25	3.46e-06	9.18e-05
XM_005262489.6|SLC25A14|chrX|+	762.7	130373231	chrX:130372909-130373357	239.91	104.46	0.7	178.02	53.61	0.77	248.85	89.39	0.74	327.26	26.65	0.92	202.04	39.87	0.84	289.28	45.25	0.86	0.736667	0.873333	0.136667	3.48e-06	9.21e-05
NM_001042548.2|FEZ2|chr2|-	9669.5	36552707	chr2:36552258-36553179	590.71	95.53	0.86	389.15	163.66	0.7	558.63	142.27	0.8	645.47	47.19	0.93	553.1	91.21	0.86	710.11	108.58	0.87	0.786667	0.886667	0.1	3.59e-06	9.47e-05
NM_031434.4|TMUB1|chr7|-	4616	151081626	chr7:151081085-151081900	597.48	141.34	0.81	535.04	342.57	0.61	541.38	175.7	0.75	553.73	75.65	0.88	491.97	170.33	0.74	503.56	89.56	0.85	0.723333	0.823333	0.1	3.63e-06	9.56e-05
XM_017018818.2|FOXN4|chr12|-	3448.9	109278794	chr12:109277978-109279930	87.43	18.86	0.82	65.2	33.97	0.66	96.7	14.25	0.87	147.7	0	1	145.96	0	1	177.78	15.72	0.92	0.783333	0.973333	0.19	3.64e-06	9.56e-05
NM_001324451.2|ADAT1|chr16|-	1634.7	75600128	chr16:75596868-75600348	93.37	6.08	0.94	131.69	26.76	0.83	91.84	18.35	0.83	128.52	0	1	152.65	0	1	93.62	0	1	0.866667	1	0.133333	3.63e-06	9.56e-05
NR_049730.1|ASB16-AS1|chr17|-	480.3	44176441	chr17:44175973-44176642	178.52	8.12	0.96	102.33	22.85	0.82	136.27	19.1	0.88	196.93	0	1	134.57	0	1	194.99	0	1	0.886667	1	0.113333	3.64e-06	9.56e-05
NM_052855.4|ANKRD40|chr17|-	11953.7	50695559	chr17:50693198-50696143	385.15	0	1	488.98	139.71	0.78	404.3	0	1	349.78	0	1	399.31	26	0.94	332.53	0	1	0.926667	0.98	0.0533333	3.68e-06	9.64e-05
NM_015325.3|ICE1|chr5|+	2177.2	5489661	chr5:5489149-5490220	624.61	19.36	0.97	386.91	86.67	0.82	636.5	5.61	0.99	614.67	22.21	0.97	483.6	0	1	605.9	0.63	1	0.926667	0.99	0.0633333	3.73e-06	9.74e-05
XM_017022627.2|CCDC33|chr15|+	89.1	74335698	chr15:74335497-74336141	29.85	0	1	25.14	0	1	64.16	0	1	28.33	10.57	0.73	33.18	30.9	0.52	58.49	27.08	0.68	1	0.643333	-0.356667	3.95e-06	0.000103124
NM_016641.4|GDE1|chr16|-	5912.3	19503097	chr16:19501693-19503617	387.56	218.58	0.64	434.62	213.29	0.67	407.91	197.74	0.67	232.89	249.76	0.48	236.97	205.07	0.54	211.98	173.57	0.55	0.66	0.523333	-0.136667	4.09e-06	0.000106515
XM_047417023.1|FBXW11|chr5|-	33444	171862264	chr5:171861549-171864101	270.58	14.36	0.95	283.92	220.5	0.56	266.56	37.96	0.88	248.65	7.42	0.97	303.79	85.63	0.78	223.48	0	1	0.796667	0.916667	0.12	4.11e-06	0.000106858
NM_015399.4|BRMS1|chr11|-	2173.6	66337509	chr11:66337339-66337889	526.53	164.61	0.76	307.36	211.81	0.59	371.11	153.56	0.71	461.12	124.66	0.79	332.22	89.86	0.79	435.2	62.5	0.87	0.686667	0.816667	0.13	4.15e-06	0.000107578
NR_168398.1|ZNF496-DT|chr1|+	1226.8	247334173	chr1:247333135-247334578	174.65	0.35	1	134.55	53.33	0.72	163.6	10.17	0.94	120.23	1.66	0.99	138.98	0	1	151.4	0	1	0.886667	0.996667	0.11	4.17e-06	0.000107812
NM_020905.4|RDH14|chr2|-	22701.5	18555027	chr2:18554723-18555808	430.12	131.72	0.77	253.85	115.28	0.69	412.18	55.37	0.88	582.41	22.14	0.96	389.09	118.65	0.77	529.69	44.75	0.92	0.78	0.883333	0.103333	4.17e-06	0.000107812
NM_001356.5|DDX3X|chrX|+	140223	41347908	chrX:41347640-41350274	2014.56	0	1	2200.45	282.59	0.89	2253.25	0	1	2005.26	0	1	2022.72	108.15	0.95	1940.43	0	1	0.963333	0.983333	0.02	4.21e-06	0.000108688
XM_047436329.1|TMEM104|chr17|+	1708.3	74839480	chr17:74838887-74839753	143.64	19.31	0.88	98.32	53.83	0.65	117.68	0	1	164.06	0	1	130.4	8.64	0.94	129.87	0	1	0.843333	0.98	0.136667	4.29e-06	0.000110598
NM_182505.5|C9orf85|chr9|+	443.4	71972987	chr9:71972692-71973457	123.83	48.11	0.72	99.8	68.44	0.59	133.07	52.73	0.72	112.82	21.04	0.84	97.33	9.23	0.91	156.37	14.1	0.92	0.676667	0.89	0.213333	4.47e-06	0.000115066
NM_001190996.2|ARPC1A|chr7|+	54398	99366096	chr7:99365891-99366262	2140.63	1547.26	0.58	1361.12	1525.87	0.47	1787.33	975.99	0.65	1521.07	769.81	0.66	1053.25	607.07	0.63	1119.62	779.62	0.59	0.566667	0.626667	0.06	4.54e-06	0.00011647
NM_001004067.4|NOMO3|chr16|+	27205.7	16294499	chr16:16294168-16294811	1725.59	0	1	1091.1	359.48	0.75	1701.22	0	1	1470.7	0	1	1057.85	145.85	0.88	1427.89	0	1	0.916667	0.96	0.0433333	4.54e-06	0.00011647
NM_001284302.3|ANLN|chr7|+	155352	36453316	chr7:36452477-36453791	729.76	226.96	0.76	483.4	200.83	0.71	485.49	168.92	0.74	1522.68	276.09	0.85	1093.18	298.75	0.79	1151.13	227.25	0.84	0.736667	0.826667	0.09	4.55e-06	0.000116531
XM_011520467.2|SLC39A13|chr11|+	1004.8	47416036	chr11:47415288-47416496	325.14	15.2	0.96	224.42	48.63	0.82	285.72	48.25	0.86	190.6	64.32	0.75	148	65.12	0.69	184.68	67.92	0.73	0.88	0.723333	-0.156667	4.6e-06	0.000117451
NM_004231.4|ATP6V1F|chr7|+	97493.3	128865677	chr7:128865377-128865847	1900.64	995.84	0.66	1117.99	1171.45	0.49	1641.07	894.81	0.65	1788.08	888.21	0.67	1348.89	899.44	0.6	2118.13	863.99	0.71	0.6	0.66	0.06	4.72e-06	0.00012035
NM_174958.3|ATP2A3|chr17|-	639.4	3924145	chr17:3923873-3924801	74.77	30.88	0.71	58.56	27.06	0.68	80.48	34.85	0.7	58.3	6.54	0.9	50.6	0	1	90.85	0	1	0.696667	0.966667	0.27	4.74e-06	0.000120765
NM_001400619.1|NCAM1|chr11|+	41460.2	113276719	chr11:113275267-113278436	788.27	0	1	783.96	148.81	0.84	889.22	60.55	0.94	691.33	52.44	0.93	850.99	19.25	0.98	845.74	0	1	0.926667	0.97	0.0433333	4.79e-06	0.000121512
XM_047439684.1|SHKBP1|chr19|+	1408.1	40591213	chr19:40590976-40591397	390.02	125.85	0.76	380.36	112.96	0.77	380.44	56.74	0.87	368.48	0	1	250.91	55.39	0.82	361.45	42.36	0.9	0.8	0.906667	0.106667	4.8e-06	0.000121512
XM_005278250.6|LENG8|chr19|+	26909.6	54459002	chr19:54458314-54461732	501.88	105.02	0.83	385.99	185.79	0.68	547.47	176.37	0.76	493.69	41.33	0.92	524.98	151.67	0.78	609.3	78.86	0.89	0.756667	0.863333	0.106667	4.79e-06	0.000121512
NM_003931.3|WASF1|chr6|-	5938.7	110100321	chr6:110099819-110100679	778.96	88.86	0.9	568.93	86.3	0.87	694.46	242.56	0.74	844.01	37.51	0.96	608.72	79.18	0.88	740.34	109.59	0.87	0.836667	0.903333	0.0666667	4.88e-06	0.000122946
NM_001098208.2|HNRNPF|chr10|-	734886	43386268	chr10:43385618-43387936	2535.44	618.95	0.8	1348.73	1293.98	0.51	2046.69	404.01	0.84	2906.72	467.38	0.86	2035.78	1058.25	0.66	2308.27	626.97	0.79	0.716667	0.77	0.0533333	4.88e-06	0.000122946
NM_000956.4|PTGER2|chr14|+	1633.2	52327826	chr14:52327221-52328598	427.31	83.17	0.84	388.21	63.69	0.86	362.68	34.49	0.91	599.62	17.97	0.97	534.19	46.33	0.92	408.95	19.67	0.95	0.87	0.946667	0.0766667	4.87e-06	0.000122946
NM_001395010.1|DAB2IP|chr9|+	15855.5	121782532	chr9:121782331-121785530	260.74	0	1	313.13	64.41	0.83	247.77	0	1	223.57	0	1	242.54	0	1	212.75	0	1	0.943333	1	0.0566667	5.01e-06	0.00012607
NR_102747.1|LOC727751|chr15|-	103441	85203927	chr15:85203449-85204634	424.52	13.11	0.97	375.02	33.31	0.92	449.32	0	1	488.52	0	1	543.43	0	1	564.08	0	1	0.963333	1	0.0366667	5.05e-06	0.000126809
NM_005402.4|RALA|chr7|+	33639.5	39706324	chr7:39706123-39708120	653.17	335.76	0.66	730.45	245.33	0.75	650.93	239.07	0.73	425.46	294.2	0.59	434.88	267.29	0.62	351.13	236.08	0.6	0.713333	0.603333	-0.11	5.07e-06	0.000127031
NM_001304372.2|CENPM|chr22|-	149.9	41938882	chr22:41938737-41939196	68.78	31.33	0.69	37.88	31.33	0.55	52.61	31.57	0.62	116.6	0	1	103.23	0	1	55.95	29.71	0.65	0.62	0.883333	0.263333	5.1e-06	0.000127532
NM_001378980.1|FBXW11|chr5|-	33558.1	171862261	chr5:171861549-171864091	270.87	15.21	0.95	284.08	220.59	0.56	267.53	38	0.88	247.61	9.71	0.96	301.46	89.14	0.77	222.84	0	1	0.796667	0.91	0.113333	5.12e-06	0.000127926
NM_001367327.1|PALM3|chr19|-	8638.4	14053888	chr19:14053367-14055226	134.12	0	1	186.18	0	1	145.49	0	1	109.22	5.24	0.95	98.4	37.36	0.72	108.42	0	1	1	0.89	-0.11	5.38e-06	0.00013404
NM_006528.4|TFPI2|chr7|-	2.63225e+06	93886694	chr7:93885396-93886896	3070.95	9195.48	0.25	2000.96	5564.13	0.26	2091.34	5532.85	0.27	3157.93	10739.2	0.23	2010.65	6550.94	0.23	1845.43	5872.49	0.24	0.26	0.233333	-0.0266667	5.46e-06	0.000135974
NM_001252385.2|TNIP1|chr5|-	7960.7	151030170	chr5:151029945-151030747	358.14	4.54	0.99	334.76	25.88	0.93	347.7	0	1	300.9	0	1	266.31	43.96	0.86	257.41	67.32	0.79	0.973333	0.883333	-0.09	5.59e-06	0.000138933
NR_027001.1|GOLGA2P7|chr15|-	93893.1	84200521	chr15:84198848-84201208	395.71	78.41	0.83	452.44	274.95	0.62	352.54	104.6	0.77	421.41	77.07	0.85	518.53	178.58	0.74	450.21	12.51	0.97	0.74	0.853333	0.113333	5.72e-06	0.000141899
XM_011509209.2|NEK7|chr1|+	4925.2	198320037	chr1:198319412-198322420	195.05	0	1	236.91	48.04	0.83	197.6	12.91	0.94	187.38	0	1	215.9	0	1	174.55	0	1	0.923333	1	0.0766667	5.82e-06	0.000144223
NM_001040649.3|ACP1|chr2|+	540422	272238	chr2:272037-272481	229.8	1034.54	0.18	250.89	1048.57	0.19	283.78	840.49	0.25	175.55	1158.77	0.13	208.73	1338.25	0.13	203.46	1102.99	0.16	0.206667	0.14	-0.0666667	5.96e-06	0.000147195
NM_001199570.2|CLIP3|chr19|-	4988.8	36015746	chr19:36014660-36016212	517.16	0	1	546.87	90.51	0.86	687.5	41.18	0.94	365.87	104.94	0.78	397.29	43.43	0.9	416.89	69.28	0.86	0.933333	0.846667	-0.0866667	5.96e-06	0.000147195
XM_017004100.3|EML6|chr2|+	707.1	54966924	chr2:54966723-54967093	102.68	25.64	0.8	91.48	35.8	0.72	153.25	62.55	0.71	81.77	0	1	59.73	10.78	0.85	97.51	0	1	0.743333	0.95	0.206667	6.04e-06	0.000148936
NM_012319.4|SLC39A6|chr18|-	49532.8	36108871	chr18:36108531-36109745	1683.34	365.9	0.82	1126.24	502.12	0.69	1393.82	276.93	0.83	1899.79	173.26	0.92	1563.36	388.38	0.8	1527.98	363.22	0.81	0.78	0.843333	0.0633333	6.08e-06	0.000149664
XM_017024490.2|FAM171A2|chr17|-	2898	44354964	chr17:44353215-44355191	151.74	48.84	0.76	138.41	126.87	0.52	140.83	72.63	0.66	153.23	0	1	135.24	41.21	0.77	116.1	35.34	0.77	0.646667	0.846667	0.2	6.12e-06	0.000150402
NM_006165.4|NFRKB|chr11|-	4360.5	129863976	chr11:129863636-129864850	222.9	148.07	0.6	159.62	57.4	0.74	223.01	102.62	0.68	271.24	46.17	0.85	190.07	53.2	0.78	282.63	59.55	0.83	0.673333	0.82	0.146667	6.44e-06	0.000157838
XM_047430899.1|SUPT16H|chr14|-	132014	21352552	chr14:21351476-21352818	2266.98	0	1	1789.93	438.54	0.8	1798.51	134.72	0.93	2014.24	0	1	1753.13	310.71	0.85	1779.69	0	1	0.91	0.95	0.04	6.65e-06	0.000162882
NM_016480.5|PAIP2|chr5|+	86899.5	139369037	chr5:139368733-139369717	2375.07	709.07	0.77	1743.22	421.01	0.81	2319.55	644.76	0.78	2077.74	531.52	0.8	1740.47	685.57	0.72	2084.5	948.94	0.69	0.786667	0.736667	-0.05	6.68e-06	0.000162944
XM_047432368.1|ULK3|chr15|-	12141.3	74837043	chr15:74836118-74837244	796.16	0	1	534.2	0	1	719.41	0	1	634.18	0	1	487.7	48.07	0.91	705.76	0	1	1	0.97	-0.03	6.67e-06	0.000162944
NM_001258016.3|FDXR|chr17|-	846.1	74862746	chr17:74862497-74862947	237.61	0	1	142.37	59.27	0.71	193.25	0	1	128.07	14.77	0.9	85.49	75.61	0.53	150.99	42.92	0.78	0.903333	0.736667	-0.166667	6.78e-06	0.00016524
NM_001199535.2|TGIF2-RAB5IF|chr20|+	35586.2	36612231	chr20:36612010-36612318	1796.09	173.97	0.91	1251.71	241.52	0.84	1594.34	80.7	0.95	1962.55	187.91	0.91	1637.85	135.49	0.92	1749.56	0	1	0.9	0.943333	0.0433333	6.79e-06	0.00016524
NM_001311311.2|VKORC1|chr16|-	59195	31090991	chr16:31090854-31091342	1540.06	419.95	0.79	1177.34	690.69	0.63	1538.05	501.91	0.75	1471.37	330.64	0.82	1196.93	503.15	0.7	1557.05	298.42	0.84	0.723333	0.786667	0.0633333	6.83e-06	0.00016583
XM_017021501.2|PLEKHH1|chr14|+	1438.9	67587393	chr14:67587074-67589306	141.26	1.41	0.99	76.53	6.03	0.93	137.54	39.62	0.78	174.5	0	1	118.22	0	1	164.68	0	1	0.9	1	0.1	6.95e-06	0.000168404
NM_006848.3|CCDC85B|chr11|+	19766.5	65890985	chr11:65890673-65891635	566.37	0	1	527.38	59.01	0.9	484.44	0	1	539.29	0	1	414.05	0	1	452.68	0	1	0.966667	1	0.0333333	6.97e-06	0.000168617
NM_001663.4|ARF6|chr14|+	30912.1	49894678	chr14:49893256-49897054	367.68	2.33	0.99	367.29	56.42	0.87	316.4	0	1	432.78	0	1	486.4	0	1	330.03	3.93	0.99	0.953333	0.996667	0.0433333	7.58e-06	0.000183107
NM_007184.4|NISCH|chr3|+	26212.1	52492117	chr3:52491872-52493068	597.24	30.58	0.95	384.81	65.37	0.85	600.92	0	1	592.21	20.53	0.97	464.54	0	1	710.43	0	1	0.933333	0.99	0.0566667	7.61e-06	0.000183444
XM_005247511.3|NMD3|chr3|+	7951	161251007	chr3:161250780-161252307	532.76	138.85	0.79	414.65	210.97	0.66	484.85	79.09	0.86	644.25	34.06	0.95	540.55	200.07	0.73	527.13	28.67	0.95	0.77	0.876667	0.106667	7.74e-06	0.000186325
XM_005254505.1|DPP8|chr15|-	3056.9	65445022	chr15:65442467-65447006	158.39	0	1	173.68	45.46	0.79	202.84	24.33	0.89	123.2	62.36	0.66	134.67	47.79	0.74	133.61	54.96	0.71	0.893333	0.703333	-0.19	7.78e-06	0.000186933
NM_025080.4|ASRGL1|chr11|+	1357.3	62392624	chr11:62392079-62393412	171.64	0	1	175.4	0	1	160.24	0	1	120.73	8.88	0.93	124.36	10.54	0.92	119.96	23.56	0.84	1	0.896667	-0.103333	7.82e-06	0.000187772
XM_011533007.3|WDR35|chr2|-	4693.6	19913507	chr2:19910263-19913708	179.8	28.79	0.86	154.8	2.46	0.98	184.35	24.97	0.88	184.6	37.2	0.83	182.83	71.53	0.72	192.21	86.46	0.69	0.906667	0.746667	-0.16	8.31e-06	0.000199216
NR_033670.2|ARMCX6|chrX|-	2611.8	101615303	chrX:101615125-101615760	621.94	24.47	0.96	407.44	0	1	483.92	0	1	581.78	55.31	0.91	430.03	39.89	0.92	533.71	22.77	0.96	0.986667	0.93	-0.0566667	8.5e-06	0.000203322
NM_001243975.2|PPP3CC|chr8|+	738.8	22540841	chr8:22540615-22541125	175.12	138.41	0.56	103.47	118.43	0.47	166.87	124.28	0.57	196.33	63.75	0.75	122.58	74.55	0.62	181.48	46.88	0.79	0.533333	0.72	0.186667	8.51e-06	0.000203374
NM_016332.4|MSRB1|chr16|-	4599.8	1938776	chr16:1938229-1939143	358.18	0	1	301.85	55.44	0.84	281.68	0	1	303.26	0	1	312.18	0	1	283.82	0	1	0.946667	1	0.0533333	8.56e-06	0.000204107
NM_001042465.3|PSAP|chr10|-	450243	71816804	chr10:71816298-71817476	1758.72	1731.39	0.5	1518.18	2448.96	0.38	1674.54	1662.13	0.5	1393.19	1175.57	0.54	1212.9	1615.74	0.43	1456.02	1018.96	0.59	0.46	0.52	0.06	8.78e-06	0.000209022
NM_001845.6|COL4A1|chr13|-	8224.2	110149819	chr13:110148963-110150444	475.17	0	1	332.63	108.82	0.75	425.43	24.09	0.95	612.94	0	1	599.94	41.83	0.93	578.16	15.38	0.97	0.9	0.966667	0.0666667	9.19e-06	0.000218533
NM_001375759.1|GIGYF1|chr7|-	72057.7	100680203	chr7:100679507-100681993	755.57	0	1	468.59	10.83	0.98	619.76	35.02	0.95	747.28	0	1	604.22	0	1	825.42	0	1	0.976667	1	0.0233333	9.25e-06	0.000219547
NM_001371357.1|BCAP29|chr7|+	465.2	107623018	chr7:107622431-107623317	78.87	37.23	0.68	52.35	10.53	0.83	76.46	0	1	192.1	0	1	120.93	0	1	110.16	6.57	0.94	0.836667	0.98	0.143333	9.31e-06	0.000220522
NR_036443.1|HERC2P9|chr15|+	6536.5	28684946	chr15:28684129-28685264	409.48	95.46	0.81	180.84	88.06	0.67	482.95	14	0.97	536.48	16.15	0.97	333.27	54.7	0.86	569.55	30.65	0.95	0.816667	0.926667	0.11	9.36e-06	0.000221351
NM_001370402.1|BAZ1B|chr7|-	406924	73442254	chr7:73440406-73442553	1757.91	0	1	1480.02	200.34	0.88	1485.07	0	1	1962.57	0	1	1897.73	92.07	0.95	1790.47	0	1	0.96	0.983333	0.0233333	9.49e-06	0.000224094
NM_003088.4|FSCN1|chr7|+	1.17687e+06	5606018	chr7:5605272-5606655	3034.16	90.11	0.97	2928.59	1226.56	0.7	2581.35	312.8	0.89	2937.1	38.96	0.99	2560.23	858.61	0.75	2629.36	227.46	0.92	0.853333	0.886667	0.0333333	9.52e-06	0.000224562
NM_025161.6|FAAP100|chr17|-	3610.8	81540190	chr17:81539891-81540950	366.27	22.74	0.94	310.1	57.82	0.84	306.68	67.01	0.82	347.43	0	1	215.08	33.34	0.87	321.9	0	1	0.866667	0.956667	0.09	9.57e-06	0.000225234
NM_001005362.3|DNM2|chr19|+	126340	10831644	chr19:10830978-10831903	493.39	147.61	0.77	358.19	242.28	0.6	521.81	138.37	0.79	576	67.48	0.9	482.98	116.72	0.81	554.83	157.06	0.78	0.72	0.83	0.11	9.62e-06	0.000226215
XM_047416328.1|LNX1|chr4|-	178.4	53461392	chr4:53460862-53461593	71.38	47.29	0.6	72.75	23.51	0.76	113.43	2.84	0.98	100.25	0	1	91.89	8.14	0.92	91.03	0	1	0.78	0.973333	0.193333	9.95e-06	0.000233479
NM_001314077.2|PROS1|chr3|-	33456.3	93874204	chr3:93873051-93874405	529.37	10.95	0.98	381.04	42.98	0.9	490.94	71.86	0.87	524.54	144.65	0.78	427.35	98.17	0.81	464.92	50.22	0.9	0.916667	0.83	-0.0866667	1.01e-05	0.000236379
NM_005811.5|GDF11|chr12|+	4263	55751596	chr12:55749502-55752463	171.5	0	1	228.45	97.45	0.7	134.4	24.78	0.84	120.5	0	1	161.39	13.95	0.92	97.16	0	1	0.846667	0.973333	0.126667	1.02e-05	0.000237768
XM_017006181.2|RBMS3|chr3|+	5453.6	30004057	chr3:30003856-30010395	140.14	3.71	0.97	209.7	0	1	162.65	2.15	0.99	113.68	47.19	0.71	160.42	6.31	0.96	109.31	0	1	0.986667	0.89	-0.0966667	1.04e-05	0.00024262
NM_001254749.2|RGS5|chr1|-	2.99817e+07	163145984	chr1:163142299-163147503	4949.08	21824.5	0.18	8831.48	23357.5	0.27	8067.2	29382.3	0.22	7330.15	29893.7	0.2	10841.9	31469.5	0.26	7645.99	34052	0.18	0.223333	0.213333	-0.01	1.08e-05	0.000251381
NM_002149.4|HPCAL1|chr2|+	173719	10426925	chr2:10426724-10427604	1561.62	0	1	1525.91	60.58	0.96	1682.66	0	1	1276.91	0	1	1116.92	0	1	1384.66	0	1	0.986667	1	0.0133333	1.08e-05	0.000252389
NR_134536.2|QPRT|chr16|+	53165.8	29697552	chr16:29697235-29698699	604.1	200.27	0.75	687.88	169.81	0.8	688.38	157.73	0.81	549.96	100.48	0.85	632.18	75.03	0.89	613.31	81.86	0.88	0.786667	0.873333	0.0866667	1.1e-05	0.000256583
XM_006710601.4|KLHL17|chr1|+	2410.7	963253	chr1:963032-963416	89.47	113.53	0.44	39.4	100.02	0.28	70.98	85.07	0.45	119.06	49.05	0.71	93.66	28.91	0.76	89.22	85.83	0.51	0.39	0.66	0.27	1.12e-05	0.00025973
NM_001258220.1|MIS12|chr17|+	2991.7	5490186	chr17:5488823-5490811	280.52	41.8	0.87	254.02	51.43	0.83	231.21	57.83	0.8	327.01	34.72	0.9	303.52	22.53	0.93	321.96	0	1	0.833333	0.943333	0.11	1.13e-05	0.000261912
NM_001363810.1|VMA21|chrX|+	8012.5	151405117	chrX:151404916-151409364	181.71	96.61	0.65	243.88	35.69	0.87	214.27	31.25	0.87	145.63	113.24	0.56	183.59	76.66	0.71	135.86	94.13	0.59	0.796667	0.62	-0.176667	1.13e-05	0.000262018
NM_006231.4|POLE|chr12|-	27607.4	132624609	chr12:132623762-132624810	678.55	0	1	413.3	40.86	0.91	513	0	1	845.86	0	1	648.58	0	1	773.18	0	1	0.97	1	0.03	1.17e-05	0.000269867
NM_001276469.2|B4GALNT1|chr12|-	401.7	57630131	chr12:57629329-57630332	59.04	20.23	0.74	81.68	116.52	0.41	44.45	27.12	0.62	98.97	0	1	109.45	29.5	0.79	67.12	37.42	0.64	0.59	0.81	0.22	1.18e-05	0.000271409
NM_001303062.2|TMED4|chr7|-	51440	44579123	chr7:44577894-44579628	994.11	0	1	960.63	163.68	0.85	1130.8	0	1	569.4	59.73	0.91	530.75	141.39	0.79	641.35	11.7	0.98	0.95	0.893333	-0.0566667	1.18e-05	0.000272457
NM_001395175.1|CHRNA5|chr15|+	11637.9	78593514	chr15:78593191-78595269	267.27	421.52	0.39	314.76	239.76	0.57	314.72	406.01	0.44	181.65	506.61	0.26	222.79	344.04	0.39	210.35	368.43	0.36	0.466667	0.336667	-0.13	1.19e-05	0.00027456
XM_047421001.1|EIF3B|chr7|+	152964	2380587	chr7:2380181-2380745	1224.99	261.73	0.82	699.84	338.41	0.67	1007.6	204.9	0.83	1189.42	184.97	0.87	923.96	222.79	0.81	1253.44	179.88	0.87	0.773333	0.85	0.0766667	1.21e-05	0.000277814
NM_032594.4|INSM2|chr14|+	27595.5	35534406	chr14:35534164-35537054	241.88	0	1	311.49	0.47	1	255.61	0	1	149.74	0	1	195.82	39.15	0.83	215.69	0	1	1	0.943333	-0.0566667	1.22e-05	0.000280653
XM_047450165.1|APBB2|chr4|-	871.3	40815585	chr4:40811184-40816259	62.62	51.73	0.55	57.31	71.19	0.45	63.96	37.82	0.63	90.63	31.49	0.74	113.18	13	0.9	84.41	27.24	0.76	0.543333	0.8	0.256667	1.24e-05	0.000283453
NM_001270491.2|RPL13A|chr19|+	2.89787e+07	49491930	chr19:49491729-49492308	8149.18	6665.14	0.55	6211.15	5219.76	0.54	9071.67	7012.06	0.56	6783.01	5855.37	0.54	5777.62	5405.18	0.52	8429.18	7564.38	0.53	0.55	0.53	-0.02	1.25e-05	0.000286119
NM_001360452.2|PCMT1|chr6|+	8180.7	149810819	chr6:149810616-149811419	447.45	502.09	0.47	491.88	327.93	0.6	475.87	407.18	0.54	379.86	486.39	0.44	388.92	556.55	0.41	388.47	493.47	0.44	0.536667	0.43	-0.106667	1.25e-05	0.000286147
NM_012104.6|BACE1|chr11|-	9804.3	117287824	chr11:117286454-117289807	165.6	146.52	0.53	262.39	254.25	0.51	173.01	185.07	0.48	188.13	106.74	0.64	287.41	142.96	0.67	201.06	89	0.69	0.506667	0.666667	0.16	1.26e-05	0.000286348
NM_001001560.3|GGA1|chr22|+	4667	37632802	chr22:37632601-37633564	462.55	129.32	0.78	307.77	140.26	0.69	485.22	89.77	0.84	447.44	82.64	0.84	384.29	103.31	0.79	520.15	0	1	0.77	0.876667	0.106667	1.27e-05	0.000288323
NM_024527.5|ABHD8|chr19|-	1584.8	17292346	chr19:17292131-17292831	354.7	0	1	185.54	54.65	0.77	252.37	41.04	0.86	176.95	45.14	0.8	125.44	66.68	0.65	182.84	54.97	0.77	0.876667	0.74	-0.136667	1.28e-05	0.000290996
NM_020755.4|SERINC1|chr6|-	38266.5	122444014	chr6:122443351-122445179	1207.41	5.62	1	1049.81	214.6	0.83	1369.47	69.58	0.95	1219.88	0	1	1046.33	69.12	0.94	1142.45	53.55	0.96	0.926667	0.966667	0.04	1.29e-05	0.000292997
NM_004776.4|B4GALT5|chr20|-	23543.4	49636258	chr20:49632945-49636459	229.54	0	1	529.48	0	1	263.57	0	1	204.86	0	1	336.67	40.03	0.89	179.24	0	1	1	0.963333	-0.0366667	1.29e-05	0.000293103
NM_005216.5|DDOST|chr1|-	85238	20652315	chr1:20651777-20652528	2656.49	1499.71	0.64	1967.11	1141.91	0.63	2293.47	1029.65	0.69	1428.99	641.17	0.69	1258.06	494.08	0.72	1404.8	525.58	0.73	0.653333	0.713333	0.06	1.3e-05	0.0002934
XM_047443114.1|FMNL2|chr2|+	7979.8	152647997	chr2:152647796-152649826	521.03	39.08	0.93	424.69	90.5	0.82	547.51	11.69	0.98	583.35	0	1	552.67	30.8	0.95	580.2	19.75	0.97	0.91	0.973333	0.0633333	1.32e-05	0.000297628
XM_047429399.1|WNK1|chr12|+	36518.2	908743	chr12:908475-911452	439.1	0	1	425.25	63.88	0.87	436.11	0	1	562.17	0	1	616.39	11.14	0.98	513.82	0	1	0.956667	0.993333	0.0366667	1.34e-05	0.000301311
NM_001377941.1|ZFP62|chr5|-	1529.7	180851292	chr5:180847611-180851493	150.13	0	1	147.36	15.99	0.9	132.61	28.12	0.83	182.44	0	1	205.12	2.04	0.99	166.54	0	1	0.91	0.996667	0.0866667	1.39e-05	0.000312139
NM_001184966.1|WDR44|chrX|+	490.3	118449531	chrX:118448893-118449961	94.68	39.67	0.7	57.37	45.68	0.56	75.24	49.61	0.6	134.59	27.59	0.83	104.06	15.39	0.87	106.22	10.16	0.91	0.62	0.87	0.25	1.43e-05	0.000322273
NM_001319661.2|TMEM263|chr12|+	4247	106971449	chr12:106971105-106974035	261.03	0	1	272.18	96.19	0.74	228.69	0	1	214.41	0	1	266.56	14.21	0.95	202.94	0	1	0.913333	0.983333	0.07	1.46e-05	0.000328183
NM_001814.6|CTSC|chr11|-	42758.9	88293860	chr11:88293592-88294508	838.3	229.86	0.78	497.15	174.2	0.74	641.82	121.58	0.84	951.94	119.25	0.89	586.17	167.66	0.78	730.37	55.14	0.93	0.786667	0.866667	0.08	1.47e-05	0.00032912
NM_001362531.2|CKB|chr14|-	208397	103519788	chr14:103519667-103520042	3266.1	1044.67	0.76	2187.83	1126.87	0.66	3189	834.94	0.79	3755.33	1049.7	0.78	2813.62	1013.73	0.74	3975.52	872.75	0.82	0.736667	0.78	0.0433333	1.47e-05	0.00032912
XM_006717864.4|MKI67|chr10|-	32717.4	128097927	chr10:128096659-128099255	523.13	138.78	0.79	500.73	287.58	0.64	371.08	136.21	0.73	541.84	110.24	0.83	562.68	184.49	0.75	461.02	61.25	0.88	0.72	0.82	0.1	1.48e-05	0.000330442
XM_011516150.2|WDR86|chr7|-	393	151381545	chr7:151381124-151381746	113.72	5.48	0.95	74.38	14.49	0.84	126.76	32.61	0.8	90.02	0	1	82.19	0	1	144.14	0	1	0.863333	1	0.136667	1.49e-05	0.000333214
NM_020312.4|COQ9|chr16|+	16588	57461075	chr16:57460589-57461270	804.09	362.66	0.69	488.98	462.36	0.51	593.22	382.36	0.61	612.97	233.4	0.72	463.35	258.36	0.64	596.52	201.22	0.75	0.603333	0.703333	0.1	1.5e-05	0.000333598
NM_001258455.1|TNIP1|chr5|-	7937.4	151030169	chr5:151029943-151030747	356.73	6.01	0.98	333.54	27.09	0.92	346.23	0	1	300.2	0	1	266.01	44.22	0.86	256.72	67.94	0.79	0.966667	0.883333	-0.0833333	1.52e-05	0.00033739
NM_001252051.1|PCMT1|chr6|+	8235.2	149810819	chr6:149810616-149811421	446.76	502.78	0.47	490.94	328.87	0.6	475.13	407.91	0.54	379.15	487.11	0.44	388.28	557.19	0.41	387.86	494.09	0.44	0.536667	0.43	-0.106667	1.56e-05	0.000344891
XM_047433614.1|ZC3H18|chr16|+	6488.9	88631512	chr16:88631101-88631964	704.84	0	1	475.09	18.65	0.96	514.42	0	1	621.25	0	1	420.46	57	0.88	543.28	38.23	0.93	0.986667	0.936667	-0.05	1.56e-05	0.000344891
NM_014329.5|EDC4|chr16|+	2531	67884332	chr16:67883956-67884499	386.98	85.86	0.82	210.23	128.23	0.62	292.56	86.8	0.77	399.47	22.93	0.95	275.55	87.67	0.76	387.25	51.97	0.88	0.736667	0.863333	0.126667	1.56e-05	0.000344891
XM_005265525.3|HYAL2|chr3|-	8305.1	50318018	chr3:50317808-50318539	663.96	172	0.79	351.61	248.3	0.59	494.71	135.52	0.78	585.65	145.46	0.8	443.07	102.99	0.81	559.04	77.51	0.88	0.72	0.83	0.11	1.57e-05	0.000345777
XM_017004635.3|RTKN|chr2|-	1623.8	74426373	chr2:74425835-74426574	314.6	0	1	206.86	27.35	0.88	232.92	24.17	0.91	283.54	0	1	180.7	0	1	266.84	0	1	0.93	1	0.07	1.58e-05	0.000348409
NM_017670.3|OTUB1|chr11|+	19189.5	63997638	chr11:63997349-63998412	638.63	669.73	0.49	600.52	648.73	0.48	598.29	565.46	0.51	475.61	685.38	0.41	465.92	650.43	0.42	467.69	727.81	0.39	0.493333	0.406667	-0.0866667	1.59e-05	0.000349684
NM_016422.4|RNF141|chr11|-	1237.3	10514839	chr11:10511673-10515066	61.48	214.78	0.22	68.06	164.29	0.29	66.94	170.03	0.28	115.35	180.39	0.39	144.12	170.52	0.46	133.89	148.45	0.47	0.263333	0.44	0.176667	1.6e-05	0.00035274
NM_004375.5|COX11|chr17|-	11595.8	54962234	chr17:54961956-54962915	567.93	0	1	418.32	34.34	0.92	554.9	36.47	0.94	559.44	5.81	0.99	474.63	0	1	539.57	1.2	1	0.953333	0.996667	0.0433333	1.62e-05	0.000354816
NM_003107.3|SOX4|chr6|+	865458	21593952	chr6:21593751-21598619	1002.92	0	1	1502.75	58.76	0.96	1304.93	0	1	933.04	0	1	1146.43	0	1	1124.3	0	1	0.986667	1	0.0133333	1.64e-05	0.000360027
XM_047438844.1|MAP3K10|chr19|+	365.8	40213590	chr19:40213389-40213899	118.15	5.69	0.95	111.2	4.03	0.97	111.82	44.24	0.72	65.68	57.31	0.53	59.79	43.77	0.58	79.15	24.47	0.76	0.88	0.623333	-0.256667	1.65e-05	0.000360179
XM_047425203.1|KIF5B|chr10|-	65152.8	32011281	chr10:32009015-32011516	1204.4	44.43	0.96	1097.32	359.94	0.75	1135.23	140.01	0.89	1103.96	24.86	0.98	1075.24	206.15	0.84	1008.25	55.79	0.95	0.866667	0.923333	0.0566667	1.68e-05	0.000367359
NM_001164468.4|TMED7-TICAM2|chr5|-	161.9	115580511	chr5:115578496-115581197	30.57	9.04	0.77	40.32	10.6	0.79	18.79	20.14	0.48	47.08	0	1	60.61	0	1	34.97	0.91	0.97	0.68	0.99	0.31	1.81e-05	0.000396198
NM_001256946.2|FAAP20|chr1|-	227.8	2192774	chr1:2192458-2192975	38.36	18.81	0.67	37.62	30.73	0.55	49.29	31.32	0.61	31.64	3.14	0.91	48.18	0	1	28.47	0	1	0.61	0.97	0.36	1.83e-05	0.000399292
NM_015584.5|POLDIP2|chr17|-	28027.7	28347833	chr17:28347009-28348231	868.24	178.37	0.83	760.44	438.98	0.63	689.98	229.76	0.75	657.41	140.05	0.82	618.4	193.94	0.76	598.32	84.91	0.88	0.736667	0.82	0.0833333	1.84e-05	0.00039953
XM_047436861.1|NDEL1|chr17|+	2911.9	8467630	chr17:8466930-8468163	184.94	0	1	153.24	60.14	0.72	125.93	21.15	0.86	187.79	0	1	176.52	12.32	0.93	140.63	0	1	0.86	0.976667	0.116667	1.85e-05	0.000401485
XM_017023152.3|TNRC6A|chr16|+	15970.1	24825190	chr16:24823432-24826218	543.86	17.85	0.97	350.75	121.49	0.74	490.48	19.22	0.96	530.81	60.83	0.9	383.2	144.69	0.73	458.47	125.44	0.79	0.89	0.806667	-0.0833333	1.86e-05	0.000403067
NM_001387199.1|ATXN2L|chr16|+	23227.9	28836929	chr16:28836728-28837232	1138.12	274.23	0.81	663.94	339.51	0.66	988.58	233.22	0.81	1215.8	93.85	0.93	821.81	369.86	0.69	1186.61	171.24	0.87	0.76	0.83	0.07	1.86e-05	0.000403508
NM_001190716.2|DNM2|chr19|+	126168	10831645	chr19:10830981-10831903	487.72	154.76	0.76	353.36	248.16	0.59	516.43	145.36	0.78	569.96	75.51	0.88	478.25	123.16	0.8	548.73	165.27	0.77	0.71	0.816667	0.106667	1.87e-05	0.000403656
NM_032012.4|TMEM245|chr9|-	4441	109020304	chr9:109015135-109020505	89.52	57.55	0.61	153.32	74.3	0.67	98.91	64.2	0.61	136.5	49.05	0.74	236.88	24.31	0.91	117.63	27.31	0.81	0.63	0.82	0.19	1.96e-05	0.000422027
NM_001127190.2|CSK|chr15|+	2495.8	74802532	chr15:74802331-74803197	680.09	53.1	0.93	564.37	181.69	0.76	574.1	59.91	0.91	525.74	0	1	400.27	96.42	0.81	503.81	0	1	0.866667	0.936667	0.07	1.95e-05	0.000422027
NM_001168399.2|BEX2|chrX|-	4043	103309727	chrX:103309346-103309981	516.18	201.98	0.72	384.16	344.28	0.53	726.71	225.63	0.76	518.83	142.27	0.78	499.58	191.15	0.72	745.53	178.24	0.81	0.67	0.77	0.1	1.96e-05	0.000422931
XR_001736952.3|CHRNB2|chr1|+	2478.5	154579627	chr1:154579000-154579878	344.27	0	1	275.67	139.29	0.66	307.64	109.47	0.74	301.98	1.18	1	346.7	44.76	0.89	341.12	59.48	0.85	0.8	0.913333	0.113333	2e-05	0.000430046
NM_138439.3|FLYWCH2|chr16|+	1010.9	2899250	chr16:2899049-2899365	373.69	57.57	0.87	203.13	84.28	0.71	365	74.44	0.83	264.32	108.88	0.71	142.1	105.06	0.57	256.08	107.67	0.7	0.803333	0.66	-0.143333	2.03e-05	0.000436911
NM_014053.4|FLVCR1|chr1|+	4698.3	212895417	chr1:212895216-212899363	115.82	60.1	0.66	144.89	56.04	0.72	141.61	81.87	0.63	140.82	51.78	0.73	170.53	21.88	0.89	148.19	3.58	0.98	0.67	0.866667	0.196667	2.06e-05	0.000441801
NM_004233.4|CD83|chr6|+	298.1	14136162	chr6:14135108-14136906	63.44	5.83	0.92	54.84	20.92	0.72	64.29	13.64	0.82	84.97	0	1	92	0	1	81.73	0	1	0.82	1	0.18	2.14e-05	0.000458764
XM_017024957.2|SHMT1|chr17|-	2963.8	18328718	chr17:18328056-18328919	257.49	22.31	0.92	169.39	16.81	0.91	227.19	0	1	325.51	0	1	253.9	0	1	289.61	0	1	0.943333	1	0.0566667	2.16e-05	0.000462736
NM_182852.4|CCNB1IP1|chr14|-	54305.3	20311550	chr14:20311370-20311752	616.79	1250.66	0.33	375.62	984.01	0.28	697.94	1435.69	0.33	524.09	925.51	0.36	460.95	696.77	0.4	637.84	938.01	0.4	0.313333	0.386667	0.0733333	2.2e-05	0.000469564
XM_047430804.1|NUP58|chr13|+	8960.2	25340166	chr13:25339965-25342421	369.47	0	1	351.79	51.26	0.87	371.32	0	1	342.31	0	1	309.61	0	1	339.75	0	1	0.956667	1	0.0433333	2.26e-05	0.000482466
NM_001024957.2|BRMS1|chr11|-	2671.6	66337478	chr11:66337339-66337807	398.08	298.16	0.57	236.54	260.94	0.48	300.79	210.8	0.59	379	189.69	0.67	269.21	138.4	0.66	351.73	150.07	0.7	0.546667	0.676667	0.13	2.29e-05	0.000488421
NM_006703.4|NUDT3|chr6|-	11098.2	34288463	chr6:34279679-34288931	87.58	940.61	0.09	206.3	764.8	0.21	122.44	794.5	0.13	86.11	1173.55	0.07	137.06	1049.68	0.12	79.35	1055.44	0.07	0.143333	0.0866667	-0.0566667	2.3e-05	0.000488683
NM_001251901.1|CD83|chr6|+	295.8	14136162	chr6:14135108-14136918	63.22	6.05	0.91	54.36	21.41	0.72	63.73	14.2	0.82	84.39	0	1	91.28	0	1	81.23	0	1	0.816667	1	0.183333	2.33e-05	0.000494573
NM_001385092.1|BEGAIN|chr14|-	166309	100539096	chr14:100537147-100539297	1441.96	102.86	0.93	1045.71	221.45	0.83	1460.99	52.84	0.97	1462.99	37.17	0.98	1072.86	169.01	0.86	1787.54	10.89	0.99	0.91	0.943333	0.0333333	2.33e-05	0.000494573
XM_017005379.3|ROCK2|chr2|-	1627.9	11183209	chr2:11179759-11183440	145.53	1.98	0.99	164.13	42.08	0.8	136.72	0	1	178.23	0	1	211.1	0	1	144.22	0.36	1	0.93	1	0.07	2.39e-05	0.000504965
NM_001002259.3|CAPRIN2|chr12|-	3132.7	30709874	chr12:30709553-30710470	504.31	26.32	0.95	173.68	102.16	0.63	407.45	101.01	0.8	513.24	21.71	0.96	321.71	40.56	0.89	492.89	56.87	0.9	0.793333	0.916667	0.123333	2.41e-05	0.000508891
XM_047427505.1|STX5|chr11|-	699.4	62807298	chr11:62806860-62807628	210.29	31.39	0.87	209.11	100.6	0.68	217.26	0.3	1	191.18	0	1	197.3	8.59	0.96	182.35	18.45	0.91	0.85	0.956667	0.106667	2.48e-05	0.000523246
NM_001243745.3|CROT|chr7|+	997.9	87359407	chr7:87359206-87360054	112.07	0	1	81.32	17.78	0.82	96.81	0	1	76.69	19.64	0.8	46.7	45.34	0.51	63.5	8.56	0.88	0.94	0.73	-0.21	2.5e-05	0.00052687
NM_001300894.2|C5orf24|chr5|+	14011.4	134858310	chr5:134857357-134859735	393.69	18.8	0.95	441.22	193.34	0.7	471.18	35.17	0.93	468.71	0	1	493.78	116.45	0.81	472.59	0	1	0.86	0.936667	0.0766667	2.51e-05	0.000527502
NM_001406793.1|RET|chr10|+	133958	43129773	chr10:43129518-43130351	4819.91	798.81	0.86	3757.19	970.46	0.79	6511.4	898.95	0.88	5961.09	703.3	0.89	5787.55	1157.71	0.83	7940.58	950.07	0.89	0.843333	0.87	0.0266667	2.54e-05	0.000533728
NM_032727.4|INA|chr10|+	12242.8	103288561	chr10:103288360-103290346	450.61	0	1	732.54	0	1	616.31	0	1	464.58	0	1	698.96	45.73	0.94	567.73	0	1	1	0.98	-0.02	2.55e-05	0.00053564
NM_001199745.2|ARL2|chr11|+	6096.4	65022052	chr11:65021721-65022184	500.89	240.72	0.68	440.69	283.94	0.61	514.98	213.72	0.71	485.88	100.31	0.83	375.12	134.52	0.74	441.92	154.79	0.74	0.666667	0.77	0.103333	2.56e-05	0.00053564
NM_001384899.1|TDRP|chr8|-	797.4	491963	chr8:489946-492744	114.91	0	1	116.56	0	1	135.97	0	1	89.25	23.9	0.79	104.88	0	1	109.77	18.6	0.86	1	0.883333	-0.116667	2.6e-05	0.000543577
NM_001195251.2|APTX|chr9|-	6398.1	32973487	chr9:32972616-32973688	326.05	0	1	263.2	0	1	255.26	5.02	0.98	276.76	0	1	200.57	39.31	0.84	196.48	13.51	0.94	0.993333	0.926667	-0.0666667	2.6e-05	0.000543577
NM_001098509.2|SGSM2|chr17|+	22016.9	2379633	chr17:2379432-2381054	495.89	37.33	0.93	339.21	61.81	0.85	482.26	46.69	0.91	479.37	17.94	0.96	394.05	20.64	0.95	560	10.14	0.98	0.896667	0.963333	0.0666667	2.6e-05	0.000543577
NM_001243280.2|ALCAM|chr3|+	127174	105574678	chr3:105574477-105576900	1315.09	0	1	1075.04	128.95	0.89	1153.9	0	1	1510.3	0	1	1435.95	50.21	0.97	1454.56	0	1	0.963333	0.99	0.0266667	2.63e-05	0.000547955
NM_001320321.2|TMTC2|chr12|+	4112.7	83132411	chr12:83132210-83134866	404.98	0	1	317.53	51.89	0.86	251.92	0	1	393.26	0	1	296.53	0	1	174.69	0	1	0.953333	1	0.0466667	2.63e-05	0.000547955
NM_021213.4|PCTP|chr17|+	8026.9	55776330	chr17:55776035-55777374	269.54	0	1	181.21	41.38	0.81	250.39	0	1	299.22	0	1	282.77	0	1	320	0	1	0.936667	1	0.0633333	2.64e-05	0.000547955
NM_001297430.2|MAEA|chr4|+	13388.5	1339495	chr4:1339074-1340137	575.6	40.49	0.93	439.29	137.61	0.76	516.62	15.34	0.97	632.12	0	1	505.76	82.2	0.86	568.31	0	1	0.886667	0.953333	0.0666667	2.67e-05	0.00055461
XM_005257988.3|NLK|chr17|+	863.6	28195048	chr17:28194582-28196381	126.95	19.79	0.87	105.96	35.28	0.75	115.46	12.58	0.9	80.65	0.54	0.99	89.08	0	1	88.03	0	1	0.84	0.996667	0.156667	2.68e-05	0.000554857
NM_014421.3|DKK2|chr4|-	10169.5	106924003	chr4:106921802-106924204	555.53	0	1	362.21	48.54	0.88	277.14	0	1	566.8	0	1	398.29	0	1	225.25	0	1	0.96	1	0.04	2.79e-05	0.000576649
NM_001346279.2|CTR9|chr11|+	14992	10779429	chr11:10778679-10779746	860.85	0	1	522.04	128.78	0.8	753.07	0	1	978.16	0	1	758.42	0	1	755.86	44.52	0.94	0.933333	0.98	0.0466667	2.82e-05	0.000582017
XM_017001691.1|PNRC2|chr1|+	32832.8	23961641	chr1:23961440-23963462	1360.63	343.82	0.8	1071.73	509.44	0.68	1306.25	287.44	0.82	1172.89	159.55	0.88	1034.46	282.31	0.79	1181.08	261.28	0.82	0.766667	0.83	0.0633333	2.85e-05	0.00058816
NM_021971.4|GMPPB|chr3|-	780.1	49721650	chr3:49721529-49721883	228.91	0	1	163.51	53.16	0.75	152.4	21.07	0.88	200.77	0	1	228.07	11.42	0.95	170.61	0	1	0.876667	0.983333	0.106667	2.85e-05	0.00058816
NM_001293235.2|MED15|chr22|+	17841.3	20587209	chr22:20586568-20587588	702.36	8.12	0.99	482.34	26.85	0.95	621.01	44.94	0.93	594.23	32.05	0.95	376.33	68.76	0.85	598.92	83.73	0.88	0.956667	0.893333	-0.0633333	2.94e-05	0.000604261
NM_001077511.2|TCF19|chr6|+	5012.7	31163664	chr6:31162477-31164215	214.13	0	1	126.22	39.47	0.76	109.43	29.41	0.79	193.72	97.77	0.66	176.81	67.34	0.72	137.93	57.17	0.71	0.85	0.696667	-0.153333	2.96e-05	0.000607259
XM_047440329.1|ZNF512B|chr20|-	5832.2	63958595	chr20:63956985-63960139	184.95	0	1	154.77	83.6	0.65	154.91	10.15	0.94	155.22	4.65	0.97	159.76	13.29	0.92	171.45	0	1	0.863333	0.963333	0.1	2.97e-05	0.000608955
XM_047438503.1|CIC|chr19|+	6790.8	42295524	chr19:42294824-42295796	359.68	9.63	0.97	265.99	56.95	0.82	355.58	2.61	0.99	269.49	0	1	204.4	3.06	0.99	295.26	0	1	0.926667	0.996667	0.07	2.98e-05	0.000611228
NM_182688.3|UBE2G2|chr21|-	190514	44771288	chr21:44768580-44771489	1799.76	0	1	1429.94	48.03	0.97	1803.96	0	1	1679.62	0	1	1448.63	0	1	1838.1	0	1	0.99	1	0.01	2.99e-05	0.000611814
NM_001318504.2|TLCD3B|chr16|-	2126.7	30025256	chr16:30024704-30025467	284.58	39.42	0.88	419.27	36.14	0.92	446.82	34.28	0.93	247.86	0	1	289.59	15.44	0.95	360.47	0	1	0.91	0.983333	0.0733333	3.04e-05	0.000621391
NM_178191.3|ATP5IF1|chr1|+	893325	28236562	chr1:28236361-28238100	160.63	2282.61	0.07	146.28	1707.5	0.08	138.03	2215.73	0.06	97.76	2272.8	0.04	99.35	1986.24	0.05	88.4	2687.81	0.03	0.07	0.04	-0.03	3.07e-05	0.000627222
NM_001318975.1|BCKDHB|chr6|+	2961.8	80343865	chr6:80343664-80346270	139.77	19.92	0.88	167.26	90.8	0.65	160.24	40.22	0.8	64.56	63.66	0.5	80.45	46.22	0.64	66.23	75.61	0.47	0.776667	0.536667	-0.24	3.09e-05	0.000629011
NM_015980.5|NSG2|chr5|+	48298.1	174107515	chr5:174107314-174109179	474.43	0	1	842.92	49.07	0.94	627.48	0	1	464.97	0	1	768.75	0	1	642.07	0	1	0.98	1	0.02	3.09e-05	0.000629653
NM_001003792.3|RBMS3|chr3|+	5405.6	30004057	chr3:30003856-30010386	139.77	4.08	0.97	209.47	0	1	162.34	2.47	0.99	113.45	47.41	0.71	160.15	6.59	0.96	109.06	0	1	0.986667	0.89	-0.0966667	3.12e-05	0.000634127
NM_033046.2|RTKN|chr2|-	1629.3	74426373	chr2:74425861-74426574	313.34	0	1	209.08	25.12	0.89	233.29	23.81	0.91	282.04	0	1	181.39	0	1	265.51	0	1	0.933333	1	0.0666667	3.16e-05	0.000639949
NM_139062.4|CSNK1D|chr17|-	50920.9	82244570	chr17:82242667-82244831	933.2	822.42	0.53	822.27	604.99	0.58	895.58	467.56	0.66	896.03	527.15	0.63	858.4	450.96	0.66	919.35	406.46	0.69	0.59	0.66	0.07	3.16e-05	0.000639949
NR_110578.2|CSNK1D|chr17|-	51319.3	82244570	chr17:82242661-82244831	931.71	823.92	0.53	820.67	606.6	0.57	893.94	469.2	0.66	894.58	528.6	0.63	857.02	452.34	0.65	918.13	407.68	0.69	0.586667	0.656667	0.07	3.18e-05	0.000643843
XR_007063865.1|LOC124903208|chr13|-	102.1	109139740	chr13:109139557-109140119	44.62	0	1	34.2	7.45	0.82	69.61	0	1	7.43	18.93	0.28	15.44	22.69	0.4	40.97	1.59	0.96	0.94	0.546667	-0.393333	3.24e-05	0.000653901
NM_006372.5|SYNCRIP|chr6|-	33594.3	85614980	chr6:85613976-85615347	691.8	864.27	0.44	464.8	1456.59	0.24	568.23	731.51	0.44	720.09	740.89	0.49	605.41	1175.5	0.34	641.89	647.58	0.5	0.373333	0.443333	0.07	3.3e-05	0.000665536
NM_001159675.1|SYNCRIP|chr6|-	33776.8	85614980	chr6:85613975-85615347	691.07	865	0.44	464.31	1457.08	0.24	567.63	732.1	0.44	719.32	741.66	0.49	604.75	1176.16	0.34	641.2	648.27	0.5	0.373333	0.443333	0.07	3.31e-05	0.00066737
XM_047440907.1|SETD4|chr21|-	2010.7	36036050	chr21:36034541-36036251	175.29	0	1	129.57	17.46	0.88	172.53	60.56	0.74	171.9	13.97	0.92	151.12	0	1	198.93	0	1	0.873333	0.973333	0.1	3.35e-05	0.000673306
XM_017022638.2|CD276|chr15|+	25037.5	73713334	chr15:73712934-73714514	425.19	0	1	543.09	75.8	0.88	405.07	0	1	686.73	0	1	804.92	21.89	0.97	477.8	0	1	0.96	0.99	0.03	3.46e-05	0.000695175
NM_001351263.2|TSPAN15|chr10|+	594.4	69507333	chr10:69506829-69507666	152.57	0	1	96.68	53.33	0.64	107.91	17.61	0.86	98.2	0	1	111.51	0	1	87.63	4.76	0.95	0.833333	0.983333	0.15	3.64e-05	0.000730634
NM_001278163.2|HIPK3|chr11|+	2510.1	33353414	chr11:33353092-33357023	118.73	0	1	128.3	32.97	0.8	127.6	0	1	225.63	0	1	268.95	0	1	197.24	0	1	0.933333	1	0.0666667	3.67e-05	0.000735841
NM_031243.3|HNRNPA2B1|chr7|-	1.32512e+07	26191961	chr7:26189927-26192338	2902.6	32252.3	0.08	1762.08	17744.2	0.09	2898.86	24220.1	0.11	3033.08	36155.6	0.08	2195.27	24455.1	0.08	3056.06	30965	0.09	0.0933333	0.0833333	-0.01	3.69e-05	0.000739575
NM_002633.3|PGM1|chr1|+	8121.5	63659846	chr1:63659586-63660245	468.35	0	1	420.65	152.69	0.73	542.84	0	1	567.64	0	1	581.84	64.71	0.9	610.69	0	1	0.91	0.966667	0.0566667	3.74e-05	0.000747229
XM_047416573.1|CRB1|chr1|+	72.4	197478200	chr1:197477664-197478455	24.08	18.14	0.57	18.54	15.27	0.55	22.99	29.14	0.44	40.35	0	1	21.83	0	1	20.7	4.84	0.81	0.52	0.936667	0.416667	3.75e-05	0.000749168
NM_004615.4|TSPAN7|chrX|+	2734.7	38688140	chrX:38687939-38688918	363.55	0	1	330.06	0	1	493.83	0	1	144.99	0	1	117.58	25.8	0.82	185.93	0	1	1	0.94	-0.06	3.76e-05	0.000749449
XM_017028636.2|ADSL|chr22|+	44.5	40367685	chr22:40367469-40367881	52.19	0	1	42.49	0	1	37.23	0	1	23.13	19.72	0.54	33.8	12.45	0.73	37.75	12.27	0.75	1	0.673333	-0.326667	3.81e-05	0.00075914
NM_001352415.1|ALG9|chr11|-	471.7	111785835	chr11:111782195-111786094	29.88	5.58	0.84	39.09	20.58	0.66	42.87	14.57	0.75	58.66	0.41	0.99	89.66	0	1	61.6	2.86	0.96	0.75	0.983333	0.233333	3.85e-05	0.000765642
NM_017661.4|ZNF280D|chr15|-	1417.9	56631390	chr15:56630176-56632122	270.13	0	1	181.37	29.98	0.86	248.05	48.78	0.84	281.32	0	1	211.22	12.63	0.94	248.56	0	1	0.9	0.98	0.08	3.89e-05	0.00077272
XM_047416048.1|PTPN13|chr4|+	2216.2	86814816	chr4:86814456-86815161	198.12	241.56	0.45	117.79	177.69	0.4	140.53	203.19	0.41	170.14	157.15	0.52	168.31	96.14	0.64	206.66	134.32	0.61	0.42	0.59	0.17	3.91e-05	0.000774389
XM_011521686.4|INO80|chr15|-	1495.3	40979345	chr15:40978880-40980440	144.15	44.43	0.76	150.75	20.32	0.88	163.93	0	1	188.47	2.07	0.99	152.48	2.37	0.98	165.84	3.7	0.98	0.88	0.983333	0.103333	3.91e-05	0.000774706
XM_017015329.2|MED27|chr9|-	2429.2	131860269	chr9:131860112-131860672	340.54	0	1	170.91	91.6	0.65	259.94	0	1	352.98	15.07	0.96	300.4	1.34	1	295.01	9.55	0.97	0.883333	0.976667	0.0933333	4.01e-05	0.000792472
XM_047440671.1|BTG3|chr21|-	11635	17594042	chr21:17593653-17594332	910.99	197.58	0.82	631.81	148.62	0.81	757.95	226.05	0.77	1068.62	371.18	0.74	819.98	422.1	0.66	900.02	261.88	0.77	0.8	0.723333	-0.0766667	4.16e-05	0.000820969
XM_047448902.1|FYCO1|chr3|-	208.6	45918820	chr3:45917903-45919065	74.88	11.08	0.87	60.65	24.32	0.71	63.05	17.54	0.78	138.22	0	1	126.78	0	1	86.32	9.44	0.9	0.786667	0.966667	0.18	4.19e-05	0.000825516
NM_001297440.2|PDE4B|chr1|+	3350.8	66372514	chr1:66372313-66374574	402.49	0	1	419.35	77.28	0.84	353.84	43.3	0.89	396.75	0	1	334.19	13.93	0.96	364.09	14.24	0.96	0.91	0.973333	0.0633333	4.3e-05	0.000846776
NM_001375752.1|ABI2|chr2|+	21963.1	203427400	chr2:203427177-203432169	326.92	146.79	0.69	499.64	151.82	0.77	382.3	0	1	382.6	93.81	0.8	568.68	59.98	0.9	362.11	0	1	0.82	0.9	0.08	4.3e-05	0.000846776
NM_001297441.1|PDE4B|chr1|+	3378.9	66372514	chr1:66372313-66374579	402.68	0	1	419.47	77.15	0.84	354.11	43.03	0.89	397.18	0	1	334.59	13.53	0.96	364.39	13.93	0.96	0.91	0.973333	0.0633333	4.32e-05	0.000848127
NM_001354566.1|NDRG2|chr14|-	6812.9	21017241	chr14:21016763-21017762	195.92	11.89	0.94	131.8	34.26	0.79	166.14	28.03	0.86	230.58	9.67	0.96	269.39	0	1	261.87	11.41	0.96	0.863333	0.973333	0.11	4.32e-05	0.000848127
NM_001083588.2|E2F5|chr8|+	888.7	85213954	chr8:85213753-85214048	380.47	29.21	0.93	403.24	0	1	346.58	10.81	0.97	407.74	40.19	0.91	407.97	82.41	0.83	380.98	20.42	0.95	0.966667	0.896667	-0.07	4.35e-05	0.000852421
NM_001272038.2|RAB13|chr1|-	266831	153981975	chr1:153981650-153982176	2419.87	2492.76	0.49	1603.72	1550.84	0.51	2196.7	1844.66	0.54	2494.01	2522.76	0.5	1798.91	2135.63	0.46	2156.12	2625.48	0.45	0.513333	0.47	-0.0433333	4.46e-05	0.000872087
NR_159993.1|RPL37|chr5|-	3890.4	40826484	chr5:40825262-40827951	216.59	34.92	0.86	208.05	89.08	0.7	288.18	33.67	0.9	258.87	0	1	256.41	60.7	0.81	303.97	0	1	0.82	0.936667	0.116667	4.54e-05	0.000883978
NM_001199480.2|ZSCAN9|chr6|+	2255.6	28232877	chr6:28232562-28233487	530.65	46.77	0.92	365.33	87.77	0.81	470.91	75.28	0.86	533.97	29.81	0.95	402.42	59.86	0.87	507.32	0	1	0.863333	0.94	0.0766667	4.53e-05	0.000883978
NM_001412.4|EIF1AX|chrX|-	35188.4	20127299	chrX:20124525-20128311	270.63	721	0.27	466.43	496.83	0.48	272.36	531.84	0.34	324.21	1019.01	0.24	465.19	820.25	0.36	251.08	803.25	0.24	0.363333	0.28	-0.0833333	4.54e-05	0.000883978
NM_001134321.2|RTL8A|chrX|-	13250	135051073	chrX:135050932-135051368	1066.63	423.76	0.72	655.71	327.42	0.67	1020.84	276.33	0.79	880.54	135.59	0.87	475.55	217.43	0.69	846.56	184.91	0.82	0.726667	0.793333	0.0666667	4.53e-05	0.000883978
NM_001243985.2|RELA|chr11|-	39687.6	65653856	chr11:65653601-65654509	656.6	19.34	0.97	420.2	105.81	0.8	510.33	97.36	0.84	711.27	0	1	568.25	88.42	0.87	637	28.8	0.96	0.87	0.943333	0.0733333	4.57e-05	0.000888222
NM_001369859.1|PTP4A2|chr1|-	101831	31908759	chr1:31906421-31908960	571.17	784.83	0.42	609.81	698.45	0.47	607.91	542.8	0.53	480.79	428.3	0.53	532.84	462.21	0.54	468.67	282.47	0.62	0.473333	0.563333	0.09	4.59e-05	0.000890209
NM_003715.4|USO1|chr4|+	15763.8	75813983	chr4:75813206-75814286	678.41	141.95	0.83	420.97	147.29	0.74	669.9	119.72	0.85	751.74	26.49	0.97	478.05	156.73	0.75	694.68	58.26	0.92	0.806667	0.88	0.0733333	4.67e-05	0.000903467
NM_001320329.2|NDRG2|chr14|-	6839.4	21017241	chr14:21016772-21017762	197.48	10.33	0.95	133.36	32.69	0.8	167.04	27.13	0.86	232.03	8.23	0.97	272.22	0	1	263.5	9.78	0.96	0.87	0.976667	0.106667	4.66e-05	0.000903467
XM_047415859.1|DCAF16|chr4|-	4478.7	17804555	chr4:17800655-17804756	170.72	0	1	178.85	46.09	0.8	229.74	0	1	180.98	0	1	220.33	0	1	211.14	0	1	0.933333	1	0.0666667	4.74e-05	0.000914479
NM_001345880.2|DCAF16|chr4|-	4478.9	17804570	chr4:17800655-17804771	170.19	0	1	178.82	45.14	0.8	229.16	0	1	180.46	0	1	220	0	1	210.73	0	1	0.933333	1	0.0666667	4.73e-05	0.000914479
XM_047448982.1|PHC3|chr3|-	752.8	170097171	chr3:170087584-170097384	26.73	1.37	0.95	56.03	3.64	0.94	42.23	3.86	0.92	27.03	18.58	0.59	47.03	24.03	0.66	31.3	24.29	0.56	0.936667	0.603333	-0.333333	4.76e-05	0.000918199
NM_001040280.3|CD83|chr6|+	302.3	14136162	chr6:14135111-14136883	63.59	5.74	0.92	55.63	20.09	0.73	65.3	12.67	0.84	85.77	0	1	93.22	0	1	82.45	0	1	0.83	1	0.17	4.78e-05	0.000919563
NM_006391.3|IPO7|chr11|+	144873	9447109	chr11:9445097-9448127	304.82	993.05	0.23	237.81	1075.6	0.18	295.94	972.76	0.23	444.21	985.3	0.31	407.47	1199.81	0.25	375.1	909.22	0.29	0.213333	0.283333	0.07	4.81e-05	0.000924978
NM_001309883.1|GNAS|chr20|+	2551.4	58900320	chr20:58899949-58900499	277.21	50.15	0.85	323.99	9.91	0.97	314.76	40.58	0.89	250.99	0	1	306.65	0	1	136.18	14.24	0.91	0.903333	0.97	0.0666667	4.86e-05	0.000933074
NM_003680.4|YARS1|chr1|-	6424.4	32775784	chr1:32775239-32776091	812.37	311.83	0.72	714.21	343.03	0.68	701.84	239.65	0.75	853.95	234.6	0.78	837.19	149.48	0.85	673.01	236.98	0.74	0.716667	0.79	0.0733333	4.88e-05	0.000935915
NM_001319294.2|KCTD3|chr1|+	34105.8	215620596	chr1:215620057-215621807	867.73	0	1	588.95	201.99	0.74	767.33	94.33	0.89	991.46	0	1	810.76	100.68	0.89	853.29	75.38	0.92	0.876667	0.936667	0.06	4.94e-05	0.000946802
NM_002504.6|NFX1|chr9|+	626.7	33370424	chr9:33369906-33371157	220.81	0	1	138.41	15.2	0.9	207.84	0	1	212.67	3.62	0.98	122.26	47.67	0.72	156.18	29.61	0.84	0.966667	0.846667	-0.12	5e-05	0.000955852
XM_047431998.1|SEMA6C|chr1|-	510.3	151132169	chr1:151131685-151133318	106.18	7.01	0.94	60.93	29.28	0.68	90.15	16.38	0.85	76.47	1.07	0.99	57.03	0	1	91.66	0	1	0.823333	0.996667	0.173333	5.03e-05	0.000960226
NM_001145008.2|BTN3A1|chr6|+	1218.2	26413370	chr6:26413169-26415208	194.71	0	1	162.29	0	1	232.91	0	1	217.98	0	1	188.43	7.44	0.96	251.29	42.66	0.85	1	0.936667	-0.0633333	5.03e-05	0.000960658
NM_006088.6|TUBB4B|chr9|+	1.10163e+06	137242871	chr9:137242496-137243599	3757.24	0	1	3348.14	286.02	0.92	2715.24	0	1	4424.76	0	1	3686.44	586.82	0.86	4012.49	0	1	0.973333	0.953333	-0.02	5.08e-05	0.000967589
NM_001164719.1|TGFB1I1|chr16|+	3048.2	31477753	chr16:31477310-31477960	341.02	0	1	204.4	22.94	0.9	244.32	22.89	0.91	303.81	2.95	0.99	225.04	0	1	279.75	0	1	0.936667	0.996667	0.06	5.16e-05	0.000982472
NM_001304837.2|OGFOD2|chr12|+	579.7	122979317	chr12:122979083-122980042	82.67	59.76	0.58	70.95	9.66	0.88	83.25	29.26	0.74	68.45	7.91	0.9	64.25	4.11	0.94	73.47	0	1	0.733333	0.946667	0.213333	5.19e-05	0.00098676
NM_018648.4|NOP10|chr15|-	412963	34341892	chr15:34341719-34342108	2468.12	3747.78	0.4	1571.75	3298.92	0.32	2122.38	3038.67	0.41	2068.17	2790.5	0.43	1646.83	2586.18	0.39	2125.4	2717.06	0.44	0.376667	0.42	0.0433333	5.2e-05	0.00098676
NM_145060.4|SKA1|chr18|+	5250.9	50392300	chr18:50392099-50394168	146.01	0	1	129.15	64.51	0.67	103.41	0	1	205.15	0	1	223.85	16.53	0.93	148.73	0	1	0.89	0.976667	0.0866667	5.2e-05	0.00098676
XM_047419818.1|ZNF273|chr7|+	457.2	64929062	chr7:64927654-64930981	49.47	17.39	0.74	52.05	17.79	0.75	42.79	31.28	0.58	95.4	6.42	0.94	102.47	3.46	0.97	80.16	11.95	0.87	0.69	0.926667	0.236667	5.22e-05	0.000987579
NM_001743.6|CALM2|chr2|-	1.51308e+07	47160342	chr2:47160084-47160804	17873.3	17885.3	0.5	12791.4	15918.3	0.45	17812.5	20266.3	0.47	20875.4	19231.5	0.52	16694.5	20225.5	0.45	20207.5	21241.5	0.49	0.473333	0.486667	0.0133333	5.25e-05	0.00099327
NM_001366492.2|TSPAN17|chr5|+	29079.9	176657719	chr5:176657518-176659051	365.55	0	1	384.28	50.04	0.88	329.83	0	1	319.41	0	1	324.14	0	1	301.98	0	1	0.96	1	0.04	5.28e-05	0.000996811
NM_001348193.2|RIOK3|chr18|+	3104.4	23481414	chr18:23481172-23483140	356.39	0	1	320.05	29.5	0.92	408.79	16.49	0.96	361.48	0	1	349.18	0	1	388.08	0	1	0.96	1	0.04	5.39e-05	0.00101635
NM_001013436.4|MPST|chr22|+	11077.5	37029417	chr22:37029216-37029815	1109.87	0	1	870.78	48.98	0.95	1055.22	0	1	926.56	0	1	738.7	0	1	952.68	0	1	0.983333	1	0.0166667	5.44e-05	0.00102392
XM_011537665.3|TMCO6|chr5|+	393	140645200	chr5:140644985-140645285	168.78	15.52	0.92	101.89	0	1	134.45	0	1	182.61	23.29	0.89	107.93	51.8	0.68	132.58	20.6	0.87	0.973333	0.813333	-0.16	5.5e-05	0.00103481
NM_001367639.1|SUN1|chr7|+	99632	873416	chr7:873215-874934	1561.52	162.59	0.91	1064.05	286.91	0.79	1609.96	253.2	0.86	1573.6	101.54	0.94	1328.95	186.19	0.88	1624.07	196.84	0.89	0.853333	0.903333	0.05	5.55e-05	0.00104373
NM_198156.3|VHL|chr3|+	15280.7	10150849	chr3:10149787-10153667	314.27	0	1	388.6	196.39	0.66	349.4	0	1	280.76	0	1	329.69	59.65	0.85	265.83	0	1	0.886667	0.95	0.0633333	5.61e-05	0.00105222
XM_011523574.2|ARHGDIA|chr17|-	593500	81868843	chr17:81867756-81869075	3295.19	0	1	3706.37	965.96	0.79	2745.31	58.78	0.98	2624.96	0	1	2527.67	540.68	0.82	2409.21	0	1	0.923333	0.94	0.0166667	5.61e-05	0.00105222
NM_021633.4|KLHL12|chr1|-	5899.6	202892458	chr1:202891120-202892659	447.48	0	1	399.71	36.89	0.92	436.29	0	1	638.3	0	1	508.7	0	1	493.67	0	1	0.973333	1	0.0266667	5.65e-05	0.00105538
NM_001364239.2|HNRNPH1|chr5|-	1534707	179614405	chr5:179614178-179614959	5206.64	3130.69	0.62	2913.87	1799.13	0.62	4624.71	2843.59	0.62	5447.08	4097.16	0.57	4127.12	2743.14	0.6	5862.85	3918.59	0.6	0.62	0.59	-0.03	5.64e-05	0.00105538
NM_001305626.1|CALM2|chr2|-	1.54888e+07	47160342	chr2:47160082-47160804	17684.2	18074.3	0.49	12646.7	16063.1	0.44	17624.5	20454.2	0.46	20655.2	19451.7	0.52	16517.6	20402.3	0.45	19991.7	21457.3	0.48	0.463333	0.483333	0.02	5.73e-05	0.00106994
NM_001323577.2|CCP110|chr16|+	4442.1	19551447	chr16:19551196-19553408	302.15	0	1	354.34	47.85	0.88	324.63	0	1	307.81	0	1	360.89	0	1	296.14	0	1	0.96	1	0.04	5.77e-05	0.00107592
XM_005272999.6|BPNT1|chr1|-	6987.5	220057905	chr1:220057482-220058992	274.02	201.95	0.58	145.58	301.75	0.33	235.57	202.95	0.54	206.69	188.51	0.52	239.81	156.41	0.61	287.14	102.95	0.74	0.483333	0.623333	0.14	5.79e-05	0.00107802
NR_148423.2|ARHGAP11B|chr15|+	74.5	30648668	chr15:30648304-30649229	34.48	22.01	0.61	27.17	6.6	0.8	36.19	9.35	0.79	50.14	0	1	48.46	0	1	45.49	1.24	0.97	0.733333	0.99	0.256667	5.81e-05	0.00108122
NM_001142499.1|FLYWCH2|chr16|+	1088.3	2899250	chr16:2899049-2899382	358.39	72.87	0.83	195.35	92.05	0.68	351.44	88	0.8	251.72	121.48	0.67	136.56	110.6	0.55	245.79	117.96	0.68	0.77	0.633333	-0.136667	5.83e-05	0.00108311
XM_047428227.1|LARP4|chr12|+	1396.6	50475966	chr12:50475526-50480004	175.01	41.63	0.81	208.47	98.22	0.68	173.15	33.66	0.84	191.31	37.83	0.83	244.21	15.97	0.94	164.84	11.91	0.93	0.776667	0.9	0.123333	5.84e-05	0.00108359
NM_001033714.3|NOP2|chr12|-	18326.5	6557087	chr12:6556871-6557642	1015.92	295.52	0.77	505.96	238.45	0.68	714.63	242.33	0.75	1074.97	272.01	0.8	733.95	183.76	0.8	1048.3	195.21	0.84	0.733333	0.813333	0.08	5.86e-05	0.00108518
XM_047427233.1|RNF121|chr11|+	2286.1	71996396	chr11:71996195-71997597	110.85	44.38	0.71	130.54	77.1	0.63	117.75	0	1	149.61	25.48	0.85	174.54	21.98	0.89	149.37	0	1	0.78	0.913333	0.133333	5.9e-05	0.00109101
XM_047424595.1|ADD3|chr10|+	47140.9	110133612	chr10:110133326-110135565	553.05	55.65	0.91	672.35	104.51	0.87	825.63	83.37	0.91	441.59	20.46	0.96	454.85	59.59	0.88	714.44	0.69	1	0.896667	0.946667	0.05	6.09e-05	0.00112583
XM_005269965.3|SLF2|chr10|+	3139.2	100963751	chr10:100961877-100965134	204.32	0	1	146.52	66.56	0.69	162.32	29.66	0.85	252.3	0	1	228.26	20.37	0.92	195.06	12.33	0.94	0.846667	0.953333	0.106667	6.15e-05	0.001136
NR_002174.2|CMAHP|chr6|-	344	25081419	chr6:25081067-25081879	195.58	38.47	0.84	70.6	32.6	0.68	85.36	33.63	0.72	105.23	0	1	48.7	2.14	0.96	59.92	5.29	0.92	0.746667	0.96	0.213333	6.32e-05	0.00116465
XM_011532400.3|PAPSS1|chr4|-	45798.2	107614034	chr4:107613666-107614387	912.35	1353.37	0.4	534.58	874.54	0.38	751.97	1406.35	0.35	1158.6	1445.37	0.44	750.12	1066.16	0.41	1055.13	1291.33	0.45	0.376667	0.433333	0.0566667	6.37e-05	0.00117333
NM_022731.5|NUCKS1|chr1|-	511697	205718263	chr1:205712822-205718479	971.86	3373.7	0.22	1665.04	2790.59	0.37	1022.94	2743.2	0.27	1207.04	3112.83	0.28	1886.12	2470.24	0.43	1053.78	2769.38	0.28	0.286667	0.33	0.0433333	6.49e-05	0.00119414
XM_047435214.1|CHD3|chr17|+	134469	7912059	chr17:7911464-7912755	853.47	301.48	0.74	536.02	314.16	0.63	732.9	273.55	0.73	808.83	227	0.78	683.82	216.79	0.76	868.9	211.1	0.8	0.7	0.78	0.08	6.53e-05	0.00119875
NM_001324297.2|MLLT10|chr10|+	8543.6	21742140	chr10:21741939-21743630	382.19	2.66	0.99	324.39	9.14	0.97	372.66	17.75	0.95	353.52	0.05	1	296.01	58.6	0.83	354.7	46.79	0.88	0.97	0.903333	-0.0666667	6.57e-05	0.00120574
NM_033643.3|RPL36|chr19|+	1.84097e+07	5691733	chr19:5691532-5691834	722.71	5328.14	0.12	560.86	4016.93	0.12	652.98	5607.88	0.1	500.63	4241.37	0.11	310.18	3713.2	0.08	509.22	5272.34	0.09	0.113333	0.0933333	-0.02	6.61e-05	0.00121063
NM_013349.5|NENF|chr1|+	201533	212446055	chr1:212445830-212446379	685.22	2936.37	0.19	470.22	1711.19	0.22	571.23	2312.49	0.2	535.41	2833.26	0.16	386.7	2052.75	0.16	501.82	2658.21	0.16	0.203333	0.16	-0.0433333	6.65e-05	0.00121466
NM_001998.3|FBLN2|chr3|+	28.6	13637897	chr3:13637562-13638404	36.24	16.79	0.68	18.99	28.3	0.4	26.22	21.67	0.55	36.55	0	1	21.04	5.53	0.79	29.18	0	1	0.543333	0.93	0.386667	6.65e-05	0.00121466
NM_019884.3|GSK3A|chr19|-	24184.6	42230666	chr19:42230190-42230867	1117.26	262.34	0.81	878.76	478.98	0.65	906.19	228.31	0.8	1164.99	115.41	0.91	1019.29	378.81	0.73	1037.77	241.64	0.81	0.753333	0.816667	0.0633333	6.65e-05	0.00121466
NM_001366299.1|KHSRP|chr19|-	217356	6415100	chr19:6413102-6415301	1493.51	0	1	1258.73	47.07	0.96	1290.56	0	1	1318.27	0	1	1142.28	0	1	1330.29	0	1	0.986667	1	0.0133333	6.76e-05	0.0012333
XM_047432084.1|ACBD6|chr1|-	53.9	180280151	chr1:180278984-180281386	NA	NA	NA	23.56	13.84	0.63	NA	NA	NA	NA	NA	NA	34.05	0	1	NA	NA	NA	0.63	1	0.37	6.82e-05	0.00124248
NM_001243332.2|SEZ6L2|chr16|-	8835.8	29871527	chr16:29871159-29871728	271.26	191.1	0.59	261.98	228.8	0.53	327.16	279.37	0.54	263.62	95.05	0.73	256.55	162.4	0.61	381.48	173.91	0.69	0.553333	0.676667	0.123333	6.9e-05	0.00125427
XM_006723429.2|TEAD2|chr19|-	232612	49340839	chr19:49340606-49341437	2122.91	0	1	1125.23	123.02	0.9	1279.19	0	1	1767.04	0	1	1243.72	16.33	0.99	1237.36	17.17	0.99	0.966667	0.993333	0.0266667	6.95e-05	0.0012618
XM_011516968.3|AGO2|chr8|-	7428.5	140531845	chr8:140520156-140532152	76.25	3.48	0.96	192.2	0	1	88.79	0	1	82.7	16.93	0.83	150.78	21.21	0.88	69.02	12.37	0.85	0.986667	0.853333	-0.133333	6.98e-05	0.00126666
NM_001143841.2|TMEM106C|chr12|+	115695	47968334	chr12:47968133-47968878	1875.83	0	1	1526.21	37.3	0.98	1507.35	0	1	2193.14	0	1	1954.09	0	1	1860.38	0	1	0.993333	1	0.00666667	7.02e-05	0.00127217
NM_004125.4|DNAJC25-GNG10|chr9|+	12785.2	111669528	chr9:111669272-111670226	1143.94	194.88	0.85	691.44	188.96	0.79	1028.96	218.63	0.82	1378	29.87	0.98	978.84	169.7	0.85	1157.41	265.48	0.81	0.82	0.88	0.06	7.07e-05	0.00127861
NM_001017998.4|GNG10|chr9|+	12964.7	111669528	chr9:111669269-111670226	1143.94	194.31	0.85	691.44	189.35	0.79	1028.96	218	0.83	1378	29.59	0.98	978.84	170.04	0.85	1157.41	267.62	0.81	0.823333	0.88	0.0566667	7.07e-05	0.00127861
NR_003580.2|GTF2IP4|chr7|+	688159	73206975	chr7:73206152-73207296	4470.11	2567.93	0.64	3239.86	2396.02	0.57	4114.05	2846.69	0.59	3974.42	2208.18	0.64	3362.37	2319.88	0.59	4356.9	2145.3	0.67	0.6	0.633333	0.0333333	7.1e-05	0.00128151
XM_017002842.3|FBXO44|chr1|+	3684.8	11661718	chr1:11661398-11662291	232.93	35.15	0.87	138.62	105.86	0.57	202.48	63.44	0.76	190.74	31.37	0.86	196.27	38.76	0.84	264.18	20.17	0.93	0.733333	0.876667	0.143333	7.18e-05	0.00129447
NM_178518.3|TMEM102|chr17|+	405.1	7436876	chr17:7436194-7437679	75.97	11.47	0.87	68.6	42.88	0.62	65.26	8.82	0.88	83.45	0	1	70.76	8	0.9	69.12	0	1	0.79	0.966667	0.176667	7.38e-05	0.00132886
NM_020368.3|UTP3|chr4|+	100484	70688805	chr4:70688532-70690551	816.58	0	1	575.93	170.67	0.77	757.74	0	1	749.7	0	1	575.84	59.58	0.91	700.92	0	1	0.923333	0.97	0.0466667	7.5e-05	0.00134803
NM_001271762.2|DUS2|chr16|+	266.7	68078950	chr16:68078749-68079320	122.33	32.93	0.79	78.79	62.87	0.56	100.46	72.43	0.58	103.6	32.78	0.76	98.66	25.25	0.8	125.24	0	1	0.643333	0.853333	0.21	7.5e-05	0.00134803
XM_047435999.1|SLC25A35|chr17|-	4213.5	8288704	chr17:8287763-8289258	53.34	96.86	0.36	40.17	136.28	0.23	55.76	68.15	0.45	65.87	43.49	0.6	54.87	72.63	0.43	86	38.68	0.69	0.346667	0.573333	0.226667	7.53e-05	0.00135028
NM_201520.3|SLC25A35|chr17|-	4213.5	8288704	chr17:8287763-8289258	53.34	96.86	0.36	40.17	136.28	0.23	55.76	68.15	0.45	65.87	43.49	0.6	54.87	72.63	0.43	86	38.68	0.69	0.346667	0.573333	0.226667	7.53e-05	0.00135028
NM_001371356.1|BCAP29|chr7|+	2937.8	107618572	chr7:107618328-107620478	178.05	137.17	0.56	146.25	91.32	0.62	166.58	70.28	0.7	401.58	160.81	0.71	345.81	92.13	0.79	297.43	69.44	0.81	0.626667	0.77	0.143333	7.58e-05	0.00135663
XM_047435744.1|NAT9|chr17|-	11381.7	74772194	chr17:74771958-74772395	359.31	0	1	231.47	40.51	0.85	316.48	0	1	302.79	0	1	323.45	0.62	1	369.62	0	1	0.95	1	0.05	7.74e-05	0.0013839
XM_047426288.1|CELF1|chr11|-	54438.2	47472156	chr11:47465937-47472357	268.97	0	1	423.09	82.45	0.84	311.06	0	1	220.82	25.12	0.9	310.15	126.81	0.71	233.99	10.25	0.96	0.946667	0.856667	-0.09	7.78e-05	0.00138805
NM_019593.5|GPCPD1|chr20|-	728	5546657	chr20:5544439-5547850	41.3	84.84	0.33	42.76	80.84	0.35	52.24	94.82	0.36	27.53	159.98	0.15	30.47	157.19	0.16	29.68	176.37	0.14	0.346667	0.15	-0.196667	7.78e-05	0.00138805
XM_047437977.1|PPP4R1|chr18|-	24026.9	9547228	chr18:9546794-9547952	596.29	20.7	0.97	348.59	175.67	0.66	490.76	52.47	0.9	676.21	0	1	490.9	124.71	0.8	589.29	18.01	0.97	0.843333	0.923333	0.08	7.8e-05	0.00138983
NM_001323616.2|SMG5|chr1|-	17686.8	156250469	chr1:156249224-156250670	522.65	0	1	534.11	36.21	0.94	453.3	0	1	604.87	0	1	673.59	0	1	546.28	0	1	0.98	1	0.02	8.07e-05	0.00143503
NM_182917.4|EIF4G1|chr3|+	77556	184334994	chr3:184334727-184335358	1340.99	1455.28	0.48	816.31	1360.9	0.37	986.13	1207.68	0.45	1354.81	1426.94	0.49	1013.39	1103.24	0.48	1292.6	1205.35	0.52	0.433333	0.496667	0.0633333	8.09e-05	0.00143765
NM_001171201.1|UBAP1|chr9|+	15716.2	34251593	chr9:34251392-34252380	368.06	0	1	272.5	46.89	0.85	324.61	0	1	322.52	0	1	281.22	0.04	1	273.62	0	1	0.95	1	0.05	8.11e-05	0.00143873
XM_011543603.4|SMN2|chr5|+	96462.1	70077394	chr5:70077019-70077595	1539.24	1053.87	0.59	828.58	802.24	0.51	1279.25	1108.85	0.54	1614.03	1123.96	0.59	1155.34	871.68	0.57	1535.52	761.42	0.67	0.546667	0.61	0.0633333	8.24e-05	0.00146066
NM_001164469.4|TMED7-TICAM2|chr5|-	158.7	115580484	chr5:115578496-115581315	30.4	8.32	0.79	40.31	8.34	0.83	18.71	18.71	0.5	46.97	0	1	60.61	0	1	34.79	2.12	0.94	0.706667	0.98	0.273333	8.25e-05	0.00146154
XM_047447670.1|DENND6A|chr3|-	7918.2	57627918	chr3:57625454-57628345	174.67	0	1	182.79	113.44	0.62	197.58	6.19	0.97	234.95	3.7	0.98	265.56	46.26	0.85	250.17	0	1	0.863333	0.943333	0.08	8.28e-05	0.00146477
NM_001128616.2|ARHGEF3|chr3|-	261	56728037	chr3:56727420-56729622	46.33	13.62	0.77	21	24.64	0.46	22.79	35.03	0.39	81.15	0	1	59.99	14.27	0.81	64.21	15.88	0.8	0.54	0.87	0.33	8.35e-05	0.00147048
NM_001282293.2|ABCB8|chr7|+	1296	151045452	chr7:151045209-151047782	91.65	331.89	0.22	77.8	194.16	0.29	88.99	270.48	0.25	134.83	297.17	0.31	126.59	174.27	0.42	134.54	158.98	0.46	0.253333	0.396667	0.143333	8.34e-05	0.00147048
XM_047442682.1|ARMCX2|chrX|-	35720.5	101657514	chrX:101655281-101657715	358.82	0	1	341.38	38.84	0.9	314.08	0	1	415.61	0	1	430.81	0	1	380.98	0	1	0.966667	1	0.0333333	8.34e-05	0.00147048
XR_001747930.2|USP35|chr11|+	1471.8	78225273	chr11:78225072-78226181	42.56	37.01	0.53	20.29	142.17	0.12	52.38	42.32	0.55	61.75	17.59	0.78	33.43	77.39	0.3	65.9	0	1	0.4	0.693333	0.293333	8.42e-05	0.00148021
NM_001159287.1|TPI1|chr12|+	5684039	6870705	chr12:6870265-6870935	5802.35	7029.55	0.45	4884.68	6873.77	0.42	5790.18	6659.94	0.47	4269.27	4458.65	0.49	3756.89	4681.7	0.45	4328.46	4665.98	0.48	0.446667	0.473333	0.0266667	8.43e-05	0.00148021
NM_000365.6|TPI1|chr12|+	5684039	6870705	chr12:6870265-6870935	5802.35	7029.55	0.45	4884.68	6873.77	0.42	5790.18	6659.94	0.47	4269.27	4458.65	0.49	3756.89	4681.7	0.45	4328.46	4665.98	0.48	0.446667	0.473333	0.0266667	8.43e-05	0.00148021
NR_183290.1|SV2C-AS1|chr5|-	214.7	76081900	chr5:76081406-76082396	40.7	14.98	0.73	52.05	35.56	0.59	78.09	16.52	0.83	56.32	0	1	45.1	0	1	50.24	4.47	0.92	0.716667	0.973333	0.256667	8.47e-05	0.00148507
XM_006714391.2|CBR4|chr4|-	3169.8	168990127	chr4:168987590-168990328	158.43	175.66	0.47	138.8	172.11	0.45	188.61	172.87	0.52	226.76	144.79	0.61	222.36	125.59	0.64	218.2	118.32	0.65	0.48	0.633333	0.153333	8.49e-05	0.00148677
NM_001184823.2|VDAC2|chr10|+	892653	75231099	chr10:75230898-75231448	1587.55	3305.34	0.32	1013.28	1848.2	0.35	1379.03	2726.06	0.34	1544.13	3603.84	0.3	1168.09	2994.57	0.28	1372.64	3119.46	0.31	0.336667	0.296667	-0.04	8.65e-05	0.00151413
NM_001170535.3|ATAD3A|chr1|+	2992.4	1534127	chr1:1533926-1534685	577.4	0	1	387.3	67.2	0.85	352.95	0	1	450.33	0	1	340.05	7.84	0.98	405.56	0	1	0.95	0.993333	0.0433333	8.69e-05	0.0015188
NM_004398.4|DDX10|chr11|+	2380.3	108940511	chr11:108940246-108940927	390.41	97.85	0.8	248.02	106.38	0.7	343.23	89.74	0.79	353.33	172.76	0.67	239.04	146.36	0.62	314.37	169.7	0.65	0.763333	0.646667	-0.116667	8.74e-05	0.00152568
XR_928797.3|ZNF704|chr8|-	11841.5	80636574	chr8:80628451-80638783	130.5	45.74	0.74	438.91	0	1	261.82	4.19	0.98	86.14	33.23	0.72	199.46	21.69	0.9	110.64	29.29	0.79	0.906667	0.803333	-0.103333	8.79e-05	0.00153315
NR_038099.1|LIMS4|chr2|-	3730	110446959	chr2:110445883-110447160	20.67	0	1	8.92	13.43	0.4	NA	NA	NA	99.89	0	1	54.82	0	1	40.48	0	1	0.7	1	0.3	8.86e-05	0.00154172
NM_001329609.2|ARL16|chr17|-	62613.9	81681678	chr17:81681187-81681879	1291.21	0	1	936.48	41.75	0.96	1064.85	0	1	1313.45	0	1	1031.33	0	1	1134.61	0	1	0.986667	1	0.0133333	8.86e-05	0.00154172
NM_001414750.1|SLC11A2|chr12|-	5347.5	50988234	chr12:50985992-50988435	216.43	0	1	218.53	0	1	272.04	0	1	139.61	24.28	0.85	127.97	8.17	0.94	174.08	0	1	1	0.93	-0.07	8.9e-05	0.00154578
XM_047438580.1|CCDC9|chr19|+	166.5	47273558	chr19:47273357-47273835	46.13	5.83	0.89	39.88	19.12	0.68	43.51	0	1	14.59	28.9	0.34	7.64	29.76	0.2	29.36	8.71	0.77	0.856667	0.436667	-0.42	8.91e-05	0.00154626
NM_016167.5|NOL7|chr6|+	37053.6	13620955	chr6:13620754-13621498	473.59	421.99	0.53	286.46	293.77	0.49	336.92	433.5	0.44	347.62	522.57	0.4	268.34	436.64	0.38	298.49	479.1	0.38	0.486667	0.386667	-0.1	8.95e-05	0.00155029
NM_022451.11|NOC3L|chr10|-	9572.8	94333830	chr10:94333226-94334305	544.32	0	1	274.31	32.24	0.89	407.19	37.63	0.92	675.7	0	1	448.69	20.85	0.96	529.16	0	1	0.936667	0.986667	0.05	9.05e-05	0.00156667
NM_020524.4|PBXIP1|chr1|-	18903.8	154944854	chr1:154944080-154945117	665.21	95.44	0.87	397.89	141.86	0.74	543.68	136.2	0.8	609.03	34.04	0.95	435.66	68.12	0.86	655.44	108.59	0.86	0.803333	0.89	0.0866667	9.24e-05	0.00159828
NM_016038.4|SBDS|chr7|-	7235.6	66988240	chr7:66987680-66988499	918.11	203.11	0.82	708.14	273.03	0.72	828.32	207.54	0.8	922.27	90.32	0.91	760.69	169.98	0.82	656.87	148.38	0.82	0.78	0.85	0.07	9.32e-05	0.00160914
NM_001367702.1|SUN1|chr7|+	100604	873421	chr7:873220-874934	1564.2	148.31	0.91	1065.1	278.33	0.79	1612.44	237.38	0.87	1576.04	90.27	0.95	1330.25	179.5	0.88	1625.56	191.79	0.89	0.856667	0.906667	0.05	9.39e-05	0.00161932
NM_001377446.1|SRGAP2|chr1|+	46.2	206456013	chr1:206455773-206456159	29.13	3.81	0.88	26.18	17.69	0.6	15.98	12.87	0.55	43.38	0	1	41.43	0.63	0.98	30.08	0	1	0.676667	0.993333	0.316667	9.47e-05	0.00163088
NM_000945.4|PPP3R1|chr2|-	19178.9	68180809	chr2:68178857-68181010	599.06	0	1	555.97	54.24	0.91	555.88	0	1	444.16	0	1	449.38	0	1	392.5	0	1	0.97	1	0.03	9.53e-05	0.00163293
XM_024453488.2|SETD2|chr3|-	12295.2	47016748	chr3:47016436-47017254	452.44	358.96	0.56	270.65	261.77	0.51	453.31	323.58	0.58	596.2	275.22	0.68	353.18	298.09	0.54	558.78	219.67	0.72	0.55	0.646667	0.0966667	9.54e-05	0.00163293
NM_001198868.2|CAPN1|chr11|+	9737.7	65211797	chr11:65211260-65212006	642.7	48.18	0.93	466.2	214.61	0.68	600.57	120.32	0.83	491.98	0	1	280.05	150.71	0.65	565.15	0	1	0.813333	0.883333	0.07	9.52e-05	0.00163293
NM_001385948.1|PLEKHA5|chr12|+	562.8	19375855	chr12:19375531-19376400	179.99	104.93	0.63	122.77	41.2	0.75	153.95	78.98	0.66	245.53	31.43	0.89	148.05	32.81	0.82	119.48	39.58	0.75	0.68	0.82	0.14	9.52e-05	0.00163293
NM_203415.4|ELP5|chr17|+	2564.3	7259805	chr17:7259571-7259903	597.37	260.54	0.7	302.41	190.29	0.61	447.07	172.68	0.72	550.02	101.21	0.84	313.38	106.42	0.75	446.48	153.07	0.74	0.676667	0.776667	0.1	9.54e-05	0.00163293
NR_145515.1|ELP5|chr17|+	2564.3	7259805	chr17:7259571-7259903	597.37	260.54	0.7	302.41	190.29	0.61	447.07	172.68	0.72	550.02	101.21	0.84	313.38	106.42	0.75	446.48	153.07	0.74	0.676667	0.776667	0.1	9.54e-05	0.00163293
XM_017028302.3|DIP2A|chr21|+	3984.4	46568057	chr21:46567370-46568337	187.83	0	1	145.79	2.89	0.98	259.96	0	1	182.14	9.45	0.95	185.07	0	1	199.04	35.34	0.85	0.993333	0.933333	-0.06	9.79e-05	0.00167251
NM_001100816.1|MED7|chr5|-	3141	157138773	chr5:157138440-157139448	283.38	36.22	0.89	153.26	145.17	0.51	199.87	122.98	0.62	320.49	25.15	0.93	240.75	95.28	0.72	262.03	71.89	0.78	0.673333	0.81	0.136667	0.00010243	0.00174832
XM_011531755.4|RUFY3|chr4|+	3780.7	70791426	chr4:70791225-70793557	193.61	32.74	0.86	277.93	86.48	0.76	279.2	46.71	0.86	127.82	3.64	0.97	151.52	12.27	0.93	127.3	5.6	0.96	0.826667	0.953333	0.126667	0.000103875	0.00177092
NM_198242.3|EIF4G1|chr3|+	76392.3	184334992	chr3:184334727-184335353	1356.7	1445.01	0.48	829.3	1352.93	0.38	998.6	1199.29	0.45	1370.92	1415.43	0.49	1023.65	1098.19	0.48	1304.82	1198.28	0.52	0.436667	0.496667	0.06	0.000104773	0.00178417
NM_024683.4|TEFM|chr17|-	806.8	30899251	chr17:30898986-30899606	150.99	80.72	0.65	75.37	61.64	0.55	92.18	89.23	0.51	189.3	42.76	0.82	152.6	56.46	0.73	162.97	57.32	0.74	0.57	0.763333	0.193333	0.000105752	0.00179877
NM_001003690.2|MAD2L1BP|chr6|+	6386.6	43640222	chr6:43640021-43640941	421.17	0	1	429.31	39.91	0.91	397.03	0	1	430.08	0	1	451.59	0	1	405.99	0	1	0.97	1	0.03	0.0001096	0.00186206
NM_002222.7|ITPR1|chr3|+	3565.1	4846340	chr3:4846139-4847506	415.3	22.88	0.95	376.4	21.78	0.95	525.52	0.05	1	429.07	0	1	436.4	0	1	490.8	0	1	0.966667	1	0.0333333	0.000110237	0.00186873
XM_047423967.1|GARNL3|chr9|+	160.7	127366229	chr9:127365495-127367397	70.52	0	1	67.45	0	1	61.26	0	1	39.08	3.83	0.91	42.36	18.26	0.7	37.56	8.45	0.82	1	0.81	-0.19	0.000110247	0.00186873
NM_001198549.2|NOL4|chr18|-	541.9	33852834	chr18:33851100-33853035	68.07	16.2	0.81	81.5	13.36	0.86	96.16	0	1	61.53	17.78	0.78	78.8	54.25	0.59	65.28	31.89	0.67	0.89	0.68	-0.21	0.000110426	0.00186962
NM_018372.4|LRIF1|chr1|-	1814.7	110948052	chr1:110947190-110948399	402.27	208.82	0.66	322.98	199.61	0.62	332.65	120.19	0.73	384.51	94.98	0.8	308.25	110.91	0.74	280.38	69.45	0.8	0.67	0.78	0.11	0.00011248	0.00190221
NM_001350337.2|CFAP298|chr21|-	623078	32602166	chr21:32601667-32602367	804.02	285.4	0.74	432.57	251.54	0.63	705.54	212.59	0.77	937.76	223	0.81	645.72	162.9	0.8	766.07	206.88	0.79	0.713333	0.8	0.0866667	0.000113141	0.00191119
NM_001278232.2|ZNF189|chr9|+	2699	101409785	chr9:101407929-101410654	216.76	0	1	137.8	60.52	0.69	219.01	5.93	0.97	293.79	0	1	252.76	20.94	0.92	281.74	0	1	0.886667	0.973333	0.0866667	0.000114057	0.00192445
NM_148179.3|RPP25L|chr9|-	513.1	34611131	chr9:34610495-34611332	150.94	0	1	143.45	0	1	132.17	0	1	103.82	0	1	112.68	22.42	0.83	99.01	12.08	0.89	1	0.906667	-0.0933333	0.000115521	0.00194692
XM_017027484.3|ARMC6|chr19|+	3440.5	19057956	chr19:19057393-19058176	263.07	87.4	0.75	173.54	112.98	0.61	216.82	39.98	0.84	294.19	56.65	0.84	255.17	22.29	0.92	232.36	53	0.81	0.733333	0.856667	0.123333	0.000116126	0.00195488
XM_047427247.1|SRRM1|chr1|+	82561	24672386	chr1:24672182-24673281	1194.77	0	1	795.91	43.02	0.95	941.87	0	1	1072.57	0	1	881.05	0	1	1012	0	1	0.983333	1	0.0166667	0.000116572	0.00196014
XM_005271029.5|LRIF1|chr1|-	1774.9	110948052	chr1:110947190-110948396	402.21	210.27	0.66	322.99	200.45	0.62	332.68	121.07	0.73	384.41	96.19	0.8	308.15	112.16	0.73	280.32	70.21	0.8	0.67	0.776667	0.106667	0.000118924	0.00199702
NM_001353662.2|WDR20|chr14|+	880.1	102223512	chr14:102223097-102223673	111.51	2.99	0.97	69.24	10.54	0.87	122.03	0	1	96.18	15.22	0.86	80.65	20.15	0.8	67.47	32.6	0.67	0.946667	0.776667	-0.17	0.000119037	0.00199702
XM_011544731.3|RTN3|chr11|+	58125.2	63759000	chr11:63758156-63759891	1708.42	393.4	0.81	1410.2	717.01	0.66	1676.2	565.3	0.75	1611.27	328.37	0.83	1449.22	644.04	0.69	1700.47	279.43	0.86	0.74	0.793333	0.0533333	0.000119595	0.0020041
NM_015509.4|NECAP1|chr12|+	5404.2	8096243	chr12:8096042-8097881	466.46	0	1	426.89	49.18	0.9	491.6	0	1	373.62	0	1	374.24	0	1	378.7	0	1	0.966667	1	0.0333333	0.000119923	0.0020073
XM_047418973.1|TMEM63B|chr6|+	3863.3	44155209	chr6:44154692-44155519	163.83	264.72	0.38	109.45	305.28	0.26	189.9	279.72	0.4	138.47	164.38	0.46	115.11	137.61	0.46	184.3	139.93	0.57	0.346667	0.496667	0.15	0.000120757	0.00201898
NM_002372.4|MAN2A1|chr5|+	1992.2	109867056	chr5:109866846-109869625	164.64	0	1	129.04	10.61	0.92	105.44	0	1	147.46	1.14	0.99	112.81	46.36	0.71	73.31	13.57	0.84	0.973333	0.846667	-0.126667	0.000121015	0.00202099
XM_024449660.2|SPATA7|chr14|+	379	88438286	chr14:88437838-88438460	121.81	5.02	0.96	76.36	22.13	0.78	148.73	0	1	77.88	42.05	0.65	85.56	18.76	0.82	115.25	32.74	0.78	0.913333	0.75	-0.163333	0.000123134	0.00205405
XM_047428248.1|OSBPL8|chr12|-	3518.5	76355818	chr12:76351797-76356021	175.38	0	1	249.99	0	1	183.53	0	1	116.58	0	1	158.61	32.39	0.83	126.14	0	1	1	0.943333	-0.0566667	0.00012375	0.00206199
NM_001330247.2|HNRNPA3|chr2|+	473443	177219656	chr2:177219408-177223959	1062.78	7479.2	0.12	1110.51	4515.24	0.2	1004.29	5615.94	0.15	1164.59	8518.9	0.12	1218.28	6611.87	0.16	981.12	7156.89	0.12	0.156667	0.133333	-0.0233333	0.00012548	0.00208844
NM_001365982.2|NFIX|chr19|+	9804.9	13094904	chr19:13094635-13098787	147.71	0	1	212.5	50.79	0.81	150.42	0	1	122.73	0	1	158.91	0	1	130.97	0	1	0.936667	1	0.0633333	0.000126156	0.00209495
NM_001365902.3|NFIX|chr19|+	9827.1	13094904	chr19:13094635-13098796	148.19	0	1	212.75	50.54	0.81	150.67	0	1	122.99	0	1	159.18	0	1	131.29	0	1	0.936667	1	0.0633333	0.000126156	0.00209495
NM_032997.3|ZWINT|chr10|-	458246	56357729	chr10:56357445-56358459	1315.02	0	1	736.03	27.27	0.96	951.06	0	1	1909.96	0	1	1590.2	0	1	1636.8	0	1	0.986667	1	0.0133333	0.000129621	0.00215008
NM_021103.4|TMSB10|chr2|+	1.51503e+08	84906590	chr2:84906389-84906671	8010.23	35219	0.19	5187.74	22665.8	0.19	6861.9	24231.2	0.22	5662.64	22902.3	0.2	3987.9	15398.9	0.21	5387.76	18510.5	0.23	0.2	0.213333	0.0133333	0.000130648	0.00216466
NR_033796.2|DSTNP2|chr12|+	398.4	6885339	chr12:6884682-6885786	71.09	15.51	0.82	55.93	8.12	0.87	50.68	31.21	0.62	60.44	0	1	53.93	4.3	0.93	63.28	0	1	0.77	0.976667	0.206667	0.00013101	0.00216823
XM_047441593.1|LMF2|chr22|-	1923.1	50503163	chr22:50502949-50503699	484.41	15.89	0.97	284.68	36	0.89	383.96	8.01	0.98	469.77	74.34	0.86	318.27	71.05	0.82	406.91	17.44	0.96	0.946667	0.88	-0.0666667	0.000131873	0.00218005
XM_047447398.1|CISH|chr3|-	1404.4	50607941	chr3:50606489-50608142	99.28	0	1	93.84	0	1	77.66	0	1	57.99	0	1	49.43	31.84	0.61	65.89	0	1	1	0.87	-0.13	0.000132519	0.00218827
NM_001413462.1|CRY1|chr12|-	4843	106991770	chr12:106991364-106992026	207.95	53.24	0.8	171.23	36.06	0.83	193.84	101.01	0.66	334.2	40.19	0.89	253.43	68.9	0.79	320.36	22.55	0.93	0.763333	0.87	0.106667	0.000133995	0.00221017
NM_001387821.1|MBNL1|chr3|+	7856.9	152462612	chr3:152462385-152465780	157.4	10.18	0.94	156.23	37.54	0.81	164.72	2.41	0.99	221.47	0	1	221.53	7.36	0.97	182.34	0	1	0.913333	0.99	0.0766667	0.000134359	0.00221229
NM_001843.4|CNTN1|chr12|+	25037.6	41070316	chr12:41069959-41072415	253.63	18.92	0.93	383.95	116.36	0.77	447.5	0	1	186.67	0	1	305.49	29.65	0.91	317.21	0	1	0.9	0.97	0.07	0.000134725	0.00221229
NM_175038.2|CNTN1|chr12|+	25071.5	41070316	chr12:41069959-41072412	253.62	18.92	0.93	383.99	116.31	0.77	447.43	0	1	186.64	0	1	305.52	29.61	0.91	316.99	0	1	0.9	0.97	0.07	0.000134725	0.00221229
NM_005701.4|SNUPN|chr15|-	912.9	75598480	chr15:75598086-75598681	199.7	0	1	139.82	126.59	0.52	159.09	0	1	276.4	0	1	180.09	34.37	0.84	168.2	18.51	0.9	0.84	0.913333	0.0733333	0.000134706	0.00221229
NM_000157.4|GBA1|chr1|-	3117	155234645	chr1:155234452-155235100	775.13	68.7	0.92	484.66	156.64	0.76	531.19	47.7	0.92	661.31	29.37	0.96	511.18	57.59	0.9	498.44	34.62	0.94	0.866667	0.933333	0.0666667	0.00013507	0.00221548
NM_001003679.3|LEPR|chr1|+	2586.6	65634791	chr1:65633152-65635428	189.38	25.96	0.88	168.52	49.53	0.77	201.05	28.4	0.88	266.18	0	1	226.81	36.99	0.86	225.8	0	1	0.843333	0.953333	0.11	0.000138078	0.0022623
NM_152793.3|MTURN|chr7|+	2785	30157639	chr7:30157438-30162762	73.65	44.98	0.62	123.42	32.82	0.79	99.18	23.74	0.81	80.35	0	1	115.22	0	1	84.53	20.02	0.81	0.74	0.936667	0.196667	0.000139105	0.00227658
NM_014303.4|PES1|chr22|-	22876.9	30576928	chr22:30576625-30577129	732.8	174.62	0.81	586.56	382.79	0.61	598.62	112.07	0.84	674.57	94.31	0.88	542.33	216.41	0.71	605.82	87.64	0.87	0.753333	0.82	0.0666667	0.000139542	0.00228121
NR_038967.1|LOC100630923|chr7|+	6584.5	102425398	chr7:102425014-102426682	417.8	248.71	0.63	292.46	220.79	0.57	422.79	211.36	0.67	399.34	156.26	0.72	342.53	168.59	0.67	434.39	109.41	0.8	0.623333	0.73	0.106667	0.000141729	0.00231438
XR_007061279.1|GOLGA1|chr9|-	820.2	124880171	chr9:124878349-124880372	159.62	0	1	128.76	36.02	0.78	170.1	0	1	166.77	0	1	168.75	0	1	184.59	0	1	0.926667	1	0.0733333	0.000142428	0.00232322
NM_024653.4|PRKRIP1|chr7|+	6512	102425398	chr7:102425014-102426666	415.01	251.51	0.62	292.48	220.78	0.57	421.29	212.86	0.66	397.81	157.78	0.72	341.95	169.17	0.67	433.31	110.49	0.8	0.616667	0.73	0.113333	0.000144773	0.00235886
NM_001145901.2|SARS2|chr19|-	647	38915402	chr19:38915266-38915749	246.35	84.52	0.74	132.55	61.35	0.68	211.03	73.63	0.74	251.17	12.92	0.95	168.07	33.49	0.83	243.98	59.16	0.8	0.72	0.86	0.14	0.000146301	0.00238112
XM_017011663.2|SLC25A13|chr7|-	9192.5	96120544	chr7:96120220-96121377	1046.22	230.85	0.82	669.84	313.66	0.68	883.76	198.12	0.82	942.8	194.37	0.83	866.72	160.58	0.84	962.55	167.98	0.85	0.773333	0.84	0.0666667	0.000147948	0.00240526
NM_001376451.1|CELF1|chr11|-	54402.5	47472176	chr11:47465937-47472377	267.68	0	1	421.44	78.41	0.84	309.49	0	1	219.72	24.16	0.9	308.71	123.29	0.71	232.69	10.7	0.96	0.946667	0.856667	-0.09	0.000149119	0.00242161
XM_024448408.2|FNBP4|chr11|-	362.8	47729920	chr11:47727660-47730190	54.67	0	1	77.15	0	1	64.36	0	1	64.38	0	1	86.5	46.33	0.65	63.69	0	1	1	0.883333	-0.116667	0.000151061	0.00244775
XM_024448409.2|FNBP4|chr11|-	362.5	47729920	chr11:47727660-47730187	54.67	0.15	1	77.14	0	1	64.37	0	1	64.39	0	1	86.48	46.65	0.65	63.7	0	1	1	0.883333	-0.116667	0.000151061	0.00244775
XM_047434636.1|ROGDI|chr16|-	1090.4	4797285	chr16:4796968-4797501	385.12	73.28	0.84	301.02	187.11	0.62	359.09	151.69	0.7	173.89	12.62	0.93	162.09	46.25	0.78	193.77	36.95	0.84	0.72	0.85	0.13	0.000151296	0.00244887
NM_001265591.2|RTN3|chr11|+	55901.5	63759000	chr11:63758156-63759882	1698.3	403.52	0.81	1404.61	722.6	0.66	1666.61	574.88	0.74	1601.22	338.43	0.83	1441.67	651.59	0.69	1689.63	290.27	0.85	0.736667	0.79	0.0533333	0.000152326	0.00246138
XM_047436413.1|WDR45B|chr17|-	246472	82615088	chr17:82614562-82616025	1693.25	0	1	1260.97	240.01	0.84	1482.47	0	1	1578.16	0	1	1263.51	116.41	0.92	1615.43	0	1	0.946667	0.973333	0.0266667	0.000152404	0.00246138
NM_004073.4|PLK3|chr1|+	139	44805688	chr1:44805487-44805893	83.12	0.39	1	65.62	4.15	0.94	95.13	0	1	89.35	0	1	60.8	36.07	0.63	64.87	13.59	0.83	0.98	0.82	-0.16	0.00015297	0.00246781
NM_001297578.2|PEA15|chr1|+	195092	160213623	chr1:160213422-160215372	1130.36	0	1	1241.49	483.49	0.72	903.11	0	1	1175.72	0	1	1237.57	287.13	0.81	826.61	0	1	0.906667	0.936667	0.03	0.000155688	0.00250638
NM_020750.3|XPO5|chr6|-	23887.8	43523804	chr6:43522334-43524005	507.21	1.06	1	425.4	0	1	425.56	1.05	1	504.06	33.97	0.94	510.85	10.04	0.98	486.36	0	1	1	0.973333	-0.0266667	0.000155701	0.00250638
NM_014188.3|SSU72|chr1|-	22981.2	1541947	chr1:1541673-1542167	1546.76	501.72	0.76	912.97	546.73	0.63	1291.05	482.09	0.73	1166.21	193.81	0.86	824.52	222.61	0.79	1123.46	513.18	0.69	0.706667	0.78	0.0733333	0.000155891	0.00250669
NM_022157.4|RRAGC|chr1|-	1670	38839503	chr1:38838198-38839704	193.56	0	1	166.08	36.53	0.82	168.69	0	1	202.18	0	1	205.69	0	1	182.04	0	1	0.94	1	0.06	0.000157633	0.00252918
XM_017020740.3|MRPL57|chr13|+	38997.1	21177298	chr13:21176862-21177512	478.44	243.14	0.66	334.82	207.05	0.62	384.72	184.75	0.68	435.8	92.52	0.82	286.07	138.11	0.67	396.37	124.01	0.76	0.653333	0.75	0.0966667	0.000157618	0.00252918
XM_047432079.1|PIGBOS1|chr15|-	2725.4	55317646	chr15:55317184-55317867	286.11	26.84	0.91	224.33	56.28	0.8	267.12	64.47	0.81	292.98	0.49	1	282.69	8.99	0.97	288.1	49.49	0.85	0.84	0.94	0.1	0.000158119	0.00253422
NM_001400190.1|SEC31A|chr4|-	9988.3	82818918	chr4:82818661-82819253	1319.57	471.79	0.74	661.86	410.37	0.62	1160.85	395.82	0.75	1416.32	428.85	0.77	886.66	286.25	0.76	1166.44	308.39	0.79	0.703333	0.773333	0.07	0.000158548	0.00253832
NM_006899.5|IDH3B|chr20|-	10058.9	2658569	chr20:2658395-2658837	555.77	471.61	0.54	423.23	334.29	0.56	516.71	275.27	0.65	617.76	297.24	0.68	482.71	301.94	0.62	643.07	267.01	0.71	0.583333	0.67	0.0866667	0.000158937	0.00254178
NR_002206.3|GTF2IP1|chr7|-	719149	75185704	chr7:75185383-75186527	4471.08	2590.57	0.63	3250.53	2420.43	0.57	4110.22	2863.82	0.59	3975.16	2261.61	0.64	3368.06	2346.84	0.59	4365.99	2179.61	0.67	0.596667	0.633333	0.0366667	0.000160233	0.00255973
NM_001290135.2|EI24|chr11|+	96866.5	125583722	chr11:125583521-125584684	1337.08	0	1	1024.68	43.39	0.96	1110.85	0	1	1170.86	0	1	957.51	0	1	973.63	0	1	0.986667	1	0.0133333	0.000160543	0.00256183
XM_017019405.2|CDK17|chr12|-	684	96279210	chr12:96278261-96280279	131.44	30.53	0.81	129.6	29.74	0.81	100.75	32.6	0.76	94.11	5.22	0.95	90.73	0	1	79.2	4.79	0.94	0.793333	0.963333	0.17	0.000160713	0.00256183
NM_001724.5|BPGM|chr7|+	7701	134679085	chr7:134678853-134679816	657.82	33.96	0.95	494.27	141.97	0.78	633.42	1.22	1	636.01	0	1	535.92	49.03	0.92	630.24	24.25	0.96	0.91	0.96	0.05	0.000161178	0.00256646
NM_016462.4|TMEM14C|chr6|+	123326	10730876	chr6:10730615-10731127	2265.93	1032.43	0.69	1196.3	783.38	0.6	1978.07	781.77	0.72	2637.47	874.71	0.75	1694.68	730.44	0.7	2232.74	908.93	0.71	0.67	0.72	0.05	0.000163511	0.00259799
NM_203304.4|MEX3D|chr19|-	75071.4	1556722	chr19:1554672-1556923	263.57	0	1	285.38	35.82	0.89	223.5	0	1	323.06	0	1	333.08	0	1	300.67	0	1	0.963333	1	0.0366667	0.000163418	0.00259799
NM_006055.3|LANCL1|chr2|-	33906.8	210434362	chr2:210431251-210434563	447.26	0	1	602.13	60.12	0.91	509.63	0	1	359.93	0	1	507.51	3.39	0.99	389.31	0	1	0.97	0.996667	0.0266667	0.000164174	0.00260345
NM_198597.3|SEC24C|chr10|+	30485.1	73771823	chr10:73770955-73772161	1344	0	1	973.08	222.28	0.81	1186.87	129.96	0.9	1126.47	0	1	891.3	133.98	0.87	1035.32	28.94	0.97	0.903333	0.946667	0.0433333	0.000164209	0.00260345
NM_004178.5|TARBP2|chr12|+	1797.8	53506307	chr12:53505991-53506431	175.68	174.84	0.5	101.98	131.75	0.44	186.61	81.44	0.7	184.17	75.26	0.71	133.17	63.67	0.68	168.53	60.38	0.74	0.546667	0.71	0.163333	0.000164837	0.00261061
XM_047429836.1|NBPF8|chr1|+	266132	120466907	chr1:120465978-120467739	764.64	19.82	0.97	464.05	127.14	0.78	683.27	92	0.88	745.47	17.23	0.98	574.56	54.09	0.91	679.38	47.85	0.93	0.876667	0.94	0.0633333	0.000166208	0.00262948
NM_001329112.1|BABAM2|chr2|+	1788	28338651	chr2:28338450-28338901	386.28	102.14	0.79	189.94	136.22	0.58	289.34	123.4	0.7	468.92	50.56	0.9	287.16	126.97	0.69	387.24	83.05	0.82	0.69	0.803333	0.113333	0.00016645	0.00263048
NM_001316921.2|TVP23B|chr17|+	7518.5	18806369	chr17:18805541-18806714	363.39	335.26	0.52	234.67	258.28	0.48	349.76	350.52	0.5	328.62	238.98	0.58	251.78	180.59	0.58	370.31	181.14	0.67	0.5	0.61	0.11	0.000168343	0.0026547
NM_001316919.1|TVP23B|chr17|+	7518.5	18806369	chr17:18805541-18806713	363.39	335.26	0.52	234.67	258.28	0.48	349.76	350.52	0.5	328.62	238.98	0.58	251.78	180.59	0.58	370.31	181.14	0.67	0.5	0.61	0.11	0.000168343	0.0026547
NR_103446.1|TRAM2-AS1|chr6|+	317.1	52583211	chr6:52582863-52583993	96.45	23.23	0.81	76.43	18.4	0.81	122.51	0	1	115.86	0	1	98.06	0	1	113.86	1.41	0.99	0.873333	0.996667	0.123333	0.000168819	0.00265935
NM_001302489.2|ACP2|chr11|-	22571.5	47239567	chr11:47239302-47240249	407.57	0	1	294.45	50.42	0.85	347.42	0	1	306.51	0	1	242.4	0	1	236.43	0	1	0.95	1	0.05	0.00017075	0.00268689
NM_001362979.1|GOLGA7|chr8|+	8499.8	41509982	chr8:41509584-41510980	661.8	148.74	0.82	528.18	260	0.67	577.81	228.57	0.72	587.8	90.73	0.87	498.77	192.42	0.72	542.83	82.34	0.87	0.736667	0.82	0.0833333	0.000171258	0.00269201
NM_001351846.2|TELO2|chr16|+	527.3	1510260	chr16:1509830-1510427	225.58	97.74	0.7	175.55	14.67	0.92	192.72	23.3	0.89	216.3	43.22	0.83	195.76	7.35	0.96	236.28	0	1	0.836667	0.93	0.0933333	0.000173157	0.00271896
NM_153280.3|UBA1|chrX|+	42119.6	47214995	chrX:47214794-47215128	1361.8	925.58	0.6	986.71	995.51	0.5	1165.84	725.18	0.62	1330.62	837.1	0.61	1129.48	642.26	0.64	1294.51	743.23	0.64	0.573333	0.63	0.0566667	0.000173985	0.00272903
NM_001391981.1|ADAM22|chr7|+	24194.4	88200130	chr7:88196471-88202889	287.81	280.59	0.51	510.12	287.54	0.64	349.38	217.53	0.62	198.38	236.48	0.46	278.97	280.67	0.5	179	196.63	0.48	0.59	0.48	-0.11	0.000174676	0.00273696
NR_037862.2|SNRNP27|chr2|+	8547.7	69904713	chr2:69904512-69905236	602.82	111.64	0.84	427.96	154.36	0.73	603.73	114.81	0.84	622.69	143.23	0.81	433.08	236.04	0.65	518.25	214.55	0.71	0.803333	0.723333	-0.08	0.000175224	0.00274201
NM_001142298.2|SQSTM1|chr5|+	28819.6	179836746	chr5:179836436-179837276	1254.83	274.53	0.82	1021.73	330.13	0.76	1043.65	135.86	0.88	1977.65	336.73	0.85	1608.73	280.9	0.85	1390.77	148.94	0.9	0.82	0.866667	0.0466667	0.000175371	0.00274201
XM_047421811.1|ASAP1|chr8|-	7025.2	130054389	chr8:130052104-130054805	378.55	13.25	0.97	477.33	20.52	0.96	325.95	28.35	0.92	401.78	31.34	0.93	510.49	79.25	0.87	340.45	57.75	0.85	0.95	0.883333	-0.0666667	0.000176749	0.00276063
XM_017029997.2|ARMCX2|chrX|-	35801	101657517	chrX:101655281-101657718	358.58	0	1	341.43	35.44	0.91	313.86	0	1	415.35	0	1	430.62	0	1	380.67	0	1	0.97	1	0.03	0.000180316	0.00281336
XM_005253909.2|PRKAB1|chr12|+	2163.8	119680449	chr12:119680248-119681619	251.05	36.12	0.87	230.58	36.75	0.86	246.64	0	1	287.35	0	1	239.84	17.24	0.93	291.37	0	1	0.91	0.976667	0.0666667	0.000181278	0.00282536
XM_011538814.3|EEA1|chr12|-	338.6	92775932	chr12:92772455-92776133	43.63	1.33	0.97	48.92	0	1	44.15	3.74	0.92	45.09	16.82	0.73	46.17	39.25	0.54	36.86	0.56	0.98	0.963333	0.75	-0.213333	0.000182959	0.00284854
XM_047431119.1|ACIN1|chr14|-	24893.4	23069416	chr14:23067360-23069617	465.67	232.41	0.67	414.62	695.12	0.37	376.48	247.98	0.6	476.64	227.08	0.68	523.65	433.36	0.55	431.99	256.68	0.63	0.546667	0.62	0.0733333	0.000184028	0.00286216
NR_003659.2|WASH3P|chr15|+	18300.1	101976334	chr15:101976133-101976558	846.31	760.55	0.53	495.9	618.4	0.45	791.86	705.17	0.53	776.56	574.18	0.57	507.63	488.12	0.51	905.72	529.94	0.63	0.503333	0.57	0.0666667	0.000184463	0.00286589
XM_017013213.2|EYA1|chr8|-	8807.3	71198257	chr8:71197433-71199420	432.04	0	1	349.26	102.17	0.77	471.76	33.98	0.93	467.4	0	1	450.83	18.09	0.96	466.77	35.6	0.93	0.9	0.963333	0.0633333	0.000185078	0.00287242
NR_172717.1|DICER1|chr14|-	2594.1	95086912	chr14:95086228-95087229	425.28	86.41	0.83	393.58	171.8	0.7	425.48	140.23	0.75	415.23	28.51	0.94	390.87	123.49	0.76	379.28	54.47	0.87	0.76	0.856667	0.0966667	0.000186395	0.00288981
NM_024051.4|GGCT|chr7|-	60553.5	30496894	chr7:30496621-30497235	2497.45	899.03	0.74	1648.53	1376.52	0.54	2406.92	1202.37	0.67	2809.13	951.99	0.75	2201.27	1293.08	0.63	2572.64	1078.19	0.7	0.65	0.693333	0.0433333	0.000186743	0.0028918
XM_005261743.4|KCTD17|chr22|+	537.3	37061740	chr22:37061539-37062524	112.98	0	1	207.75	0	1	107.63	0	1	95.71	0	1	136.9	16.7	0.89	64.84	15.41	0.81	1	0.9	-0.1	0.000186916	0.0028918
NM_001033873.1|SMAGP|chr12|-	154.8	51245548	chr12:51245349-51246061	46.71	18.86	0.71	32.92	14.17	0.7	37.8	1.75	0.96	72.05	0	1	46.82	2.8	0.94	40.14	0	1	0.79	0.98	0.19	0.00018728	0.00289439
NM_001371327.1|PTGR2|chr14|+	2386.2	73885271	chr14:73884101-73885726	108.44	93.93	0.54	87.62	80.9	0.52	121.56	121.7	0.5	119.12	86.29	0.58	145.1	37.85	0.79	183.3	69.58	0.72	0.52	0.696667	0.176667	0.000189366	0.00292355
NM_001518.5|GTF2I|chr7|+	707292	74760371	chr7:74759548-74760692	4471.66	2614.1	0.63	3241.26	2424.33	0.57	4114.05	2874.12	0.59	3974.49	2262.66	0.64	3363.53	2366.05	0.59	4356.9	2200.86	0.66	0.596667	0.63	0.0333333	0.000190098	0.00293177
NM_001371734.1|IMP4|chr2|+	5452.9	130346557	chr2:130346356-130347967	515.71	304.21	0.63	423.11	244.48	0.63	407.75	241.33	0.63	451.31	111.37	0.8	378.26	129.29	0.75	404.64	218.81	0.65	0.63	0.733333	0.103333	0.000192323	0.00296299
XM_047439263.1|TCF3|chr19|-	27924.1	1611129	chr19:1609292-1611369	598.56	1131.87	0.35	602.59	674.69	0.47	567.5	923.93	0.38	501.87	1207.14	0.29	438.63	951.94	0.32	545.23	889.26	0.38	0.4	0.33	-0.07	0.000197953	0.00304653
NM_001362750.2|AHCY|chr20|-	65433.1	34280443	chr20:34280268-34280650	1881.36	1638.13	0.53	1055.4	1280.57	0.45	1453.36	1469.21	0.5	1803.54	1404.5	0.56	1250.12	1034.61	0.55	1369.12	1180.25	0.54	0.493333	0.55	0.0566667	0.000198172	0.00304671
NM_001301146.2|TRIM69|chr15|+	50	44767432	chr15:44767231-44767827	23.44	25.17	0.48	20.69	8.12	0.72	18.18	36.82	0.33	38.22	16.12	0.7	33.15	2.88	0.92	37.67	0.97	0.97	0.51	0.863333	0.353333	0.000198402	0.00304707
NM_001040439.2|MAPK8IP3|chr16|+	5737.4	1768929	chr16:1768703-1770317	427.62	188.46	0.69	281.37	125.17	0.69	383.95	156.32	0.71	398.61	250.66	0.61	293.44	232.62	0.56	420.78	278.77	0.6	0.696667	0.59	-0.106667	0.000199757	0.00306468
NM_001030287.4|ATF3|chr1|+	2616.3	212619562	chr1:212619358-212620775	115.5	0	1	128.88	45.89	0.74	142	0	1	169.1	0	1	190.37	2.27	0.99	174.49	6.24	0.97	0.913333	0.986667	0.0733333	0.000201701	0.00309128
NR_126048.2|FAM88C|chr9|-	216.1	62375965	chr9:62374481-62376382	30.15	31.77	0.49	30.41	35.92	0.46	30.23	37.92	0.44	31.44	9.27	0.77	35.43	2.72	0.93	36.01	9.42	0.79	0.463333	0.83	0.366667	0.000202479	0.00309998
NM_014252.4|SLC25A15|chr13|+	8877.7	40810060	chr13:40809543-40812460	185.73	0	1	198.49	39.35	0.83	178.58	0	1	191.04	0	1	231.37	0	1	162.42	0	1	0.943333	1	0.0566667	0.00020283	0.00310212
XM_011539976.3|TM9SF3|chr10|-	34545.9	96521056	chr10:96518110-96522330	347.77	1004.59	0.26	433.64	876.3	0.33	405.16	879.19	0.32	324.86	1168.18	0.22	377.01	1105.85	0.25	317.54	999.73	0.24	0.303333	0.236667	-0.0666667	0.000203518	0.00310941
NM_003959.3|HIP1R|chr12|+	3905.4	122862103	chr12:122861706-122862961	502.07	0	1	360.82	2.4	0.99	436.23	25.65	0.94	338.29	4.46	0.99	204.9	78.07	0.72	422.95	0	1	0.976667	0.903333	-0.0733333	0.000204698	0.0031242
NM_006510.5|TRIM27|chr6|-	7400.3	28903961	chr6:28903002-28904665	591.51	303.74	0.66	507.34	313.39	0.62	508.79	233.98	0.68	546.34	384.15	0.59	509.81	461.91	0.52	471.12	326.08	0.59	0.653333	0.566667	-0.0866667	0.000205489	0.00312977
NM_012106.4|ARL2BP|chr16|+	24549.8	57252367	chr16:57252166-57253635	672.64	0	1	556.94	35.48	0.94	548.35	0	1	758.08	0	1	699.48	0	1	632.24	0	1	0.98	1	0.02	0.000205297	0.00312977
NM_001369744.1|ITGB1BP1|chr2|-	235138	9406066	chr2:9405681-9406905	579	221.15	0.72	594.14	472.35	0.56	461.66	299.35	0.61	453.47	413.9	0.52	515.08	459.83	0.53	395.23	315.93	0.56	0.63	0.536667	-0.0933333	0.000210121	0.00319701
NM_001349127.2|CCDC24|chr1|+	195.5	43996143	chr1:43995942-43996483	136.67	0	1	91.76	26.52	0.78	134.5	12.8	0.91	145.79	0	1	82.9	1.88	0.98	136.12	0	1	0.896667	0.993333	0.0966667	0.000211458	0.00321071
NM_152499.4|CCDC24|chr1|+	191.2	43996139	chr1:43995938-43996483	136.12	0	1	91.76	26.86	0.77	134.28	13.42	0.91	145.45	0	1	82.7	2.45	0.97	135.62	0	1	0.893333	0.99	0.0966667	0.000211458	0.00321071
NM_001319068.2|ITGB1BP1|chr2|-	234472	9406066	chr2:9405678-9406905	576.09	224.05	0.72	590.72	475.76	0.55	460.25	300.76	0.6	450.55	416.83	0.52	511.62	463.29	0.52	392.99	318.17	0.55	0.623333	0.53	-0.0933333	0.000211777	0.00321225
NM_017931.4|TTC38|chr22|+	1608.8	46293187	chr22:46292791-46294008	203.83	0	1	185.96	33.92	0.85	185.28	0	1	228.32	0	1	219.75	0	1	236.44	0	1	0.95	1	0.05	0.000212015	0.00321254
NM_002626.6|PFKL|chr21|+	1163.6	44326980	chr21:44326715-44327373	325.46	94.51	0.77	243.66	202.9	0.55	325.12	89.79	0.78	276.14	43.46	0.86	254.62	82.95	0.75	300.79	63.04	0.83	0.7	0.813333	0.113333	0.000216176	0.00327221
NM_001410713.1|CRELD1|chr3|+	7842.5	9944921	chr3:9943675-9945406	131	59.3	0.69	118.9	43.21	0.73	129.48	49.13	0.72	109.43	10.95	0.91	87.49	12.96	0.87	120.31	12.66	0.9	0.713333	0.893333	0.18	0.00021977	0.00331791
NM_001348651.2|ANKRD9|chr14|-	1719.9	102506920	chr14:102502477-102507942	57.97	88.24	0.4	85.16	57.41	0.6	55.87	85.31	0.4	79.59	60.55	0.57	109.67	18.51	0.86	80.42	42.84	0.65	0.466667	0.693333	0.226667	0.000219871	0.00331791
XR_007065745.1|LOC124903996|chr17|-	282352	39200336	chr17:39200155-39200798	148.33	4.32	0.97	127.78	3.21	0.98	133.39	24.98	0.84	182.09	0	1	196.1	0	1	185.42	0	1	0.93	1	0.07	0.000219524	0.00331791
NM_001270434.2|CDK2AP1|chr12|-	568012	123261208	chr12:123260976-123261803	6656.72	1719.47	0.79	4082.27	967.96	0.81	4836.05	979.5	0.83	8781.95	1432.63	0.86	5863.2	1366.52	0.81	5729.44	1282.32	0.82	0.81	0.83	0.02	0.000220576	0.00332513
NM_000983.4|RPL22|chr1|-	1.79413e+07	6186615	chr1:6185020-6186816	1127.55	17879	0.06	1249.58	11149.6	0.1	1266.05	17951	0.07	1134.51	19037	0.06	1226.38	14521.4	0.08	1163.51	19611.3	0.06	0.0766667	0.0666667	-0.01	0.000221477	0.0033353
NM_174916.3|UBR1|chr15|-	1896.5	42945269	chr15:42942897-42945470	183.63	14.4	0.93	171.76	43.08	0.8	177.48	4.64	0.97	171.38	0	1	182.33	7.87	0.96	158.06	0	1	0.9	0.986667	0.0866667	0.000224215	0.00337309
NM_017755.6|NSUN2|chr5|-	38750.8	6599770	chr5:6599239-6600232	1253.31	14.82	0.99	871.34	123.85	0.88	1236.01	0	1	1455.24	0	1	971.86	57.12	0.94	1275.04	0	1	0.956667	0.98	0.0233333	0.000225799	0.00338997
NM_001303060.2|TMED4|chr7|-	19557.5	44581038	chr7:44579897-44581239	241.46	466.64	0.34	255.6	683.85	0.27	189.99	539.81	0.26	220.07	311.32	0.41	217.79	341.4	0.39	186.55	338.62	0.36	0.29	0.386667	0.0966667	0.000225627	0.00338997
NR_046159.2|LINC01619|chr12|-	136.4	91986227	chr12:91984976-91986697	37.17	0.28	0.99	31.41	2.69	0.92	84.96	0	1	37.35	2.21	0.94	35.53	13.69	0.72	80.88	28.22	0.74	0.97	0.8	-0.17	0.000230329	0.00345446
XM_047436296.1|PFAS|chr17|+	2626.6	8266954	chr17:8266753-8267121	53.53	66.36	0.45	58.84	92.93	0.39	55.04	55.41	0.5	87.82	46.08	0.66	67.89	76.16	0.47	95.64	1.56	0.98	0.446667	0.703333	0.256667	0.000232214	0.00347919
NM_017443.5|POLE3|chr9|-	15014.7	113408670	chr9:113407235-113408983	434.52	9.1	0.98	452.93	47.14	0.91	402.09	73.91	0.84	588.17	49.89	0.92	636.61	194.04	0.77	501.6	99.51	0.83	0.91	0.84	-0.07	0.000234637	0.00351192
NM_003348.4|UBE2N|chr12|-	118522	93409484	chr12:93408146-93410079	758.39	3061.95	0.2	615.94	2260.25	0.21	710.37	2547.9	0.22	636.62	3092.25	0.17	528.12	2559.06	0.17	583.62	2653.9	0.18	0.21	0.173333	-0.0366667	0.000238095	0.00356005
NM_001004431.3|METRNL|chr17|+	2004.8	83094730	chr17:83094256-83095122	276.61	227.93	0.55	146.53	228.85	0.39	200.61	89.04	0.69	186.69	226.18	0.45	89.9	186.65	0.33	87.31	152.07	0.36	0.543333	0.38	-0.163333	0.000240852	0.00359763
NM_002105.3|H2AX|chr11|-	91854.3	119095153	chr11:119093874-119095465	957.45	0	1	1118.49	34.61	0.97	698.15	0	1	1122.14	0	1	1098.79	0	1	938.29	0	1	0.99	1	0.01	0.000241402	0.00360218
NM_001244585.2|LUC7L2|chr7|+	45252.8	139422939	chr7:139422163-139423454	789.38	968.49	0.45	546.65	798.35	0.41	817.34	1028.79	0.44	915.54	956.39	0.49	807.32	889.14	0.48	1027.83	930.17	0.52	0.433333	0.496667	0.0633333	0.000241757	0.00360382
XM_017004907.2|GALNT14|chr2|-	872.2	30910751	chr2:30910467-30911059	156.27	81.58	0.66	145.02	119.11	0.55	204.15	112.87	0.64	209.56	29.75	0.88	167.79	88	0.66	291.38	91.32	0.76	0.616667	0.766667	0.15	0.000245476	0.00365555
NM_001393473.1|ANKMY1|chr2|-	369.9	240524180	chr2:240521938-240524381	51.73	15	0.78	37.85	12.02	0.76	43.96	37.01	0.54	48.75	8.74	0.85	42.46	0	1	48.71	0	1	0.693333	0.95	0.256667	0.000247079	0.0036757
NM_017801.3|CMTM6|chr3|-	14487.9	32483896	chr3:32481312-32484097	166.56	0	1	169.73	26.06	0.87	159.39	0	1	297.97	0	1	358.66	0	1	270.88	0	1	0.956667	1	0.0433333	0.000247756	0.00368206
XR_007066181.1|ENOSF1|chr18|-	389307	670691	chr18:670318-670922	131.3	1638.35	0.07	105.96	1850.98	0.05	107.84	1154.21	0.09	189.36	1351.01	0.12	168.37	1795.58	0.09	155.63	1193.6	0.12	0.07	0.11	0.04	0.000249281	0.00370097
XM_011515004.4|MDC1|chr6|-	6509.4	30700388	chr6:30699807-30700632	469.72	225.22	0.68	320.07	84.23	0.79	406.29	121.96	0.77	465.94	223.05	0.68	376.56	179.01	0.68	436.7	327.63	0.57	0.746667	0.643333	-0.103333	0.000250906	0.0037176
XM_011539885.3|CCNJ|chr10|+	13597.2	96058031	chr10:96057830-96060870	285.78	0	1	291.55	32.64	0.9	309.88	0	1	402.91	0	1	420.52	0	1	343.37	0	1	0.966667	1	0.0333333	0.000250752	0.0037176
NM_014341.2|MTCH1|chr6|-	184775	36968773	chr6:36968135-36968974	1779.71	0	1	1590.06	40.21	0.98	1478.83	0	1	1622.59	0	1	1506.13	0	1	1497.01	0	1	0.993333	1	0.00666667	0.000252713	0.00373926
XM_005255190.3|MAPK8IP3|chr16|+	5729.3	1768929	chr16:1768703-1770320	427.74	188.34	0.69	281.31	125.22	0.69	384.05	156.23	0.71	398.72	250.55	0.61	293.54	232.52	0.56	421.02	278.52	0.6	0.696667	0.59	-0.106667	0.000252876	0.00373926
XM_017015088.3|TPM2|chr9|-	8816.9	35684938	chr9:35684732-35685139	49.93	109.83	0.31	27.91	53.63	0.34	71.84	86.08	0.45	107.9	86.22	0.56	90.38	53.99	0.63	82.84	57.71	0.59	0.366667	0.593333	0.226667	0.000255698	0.00377719
NM_015137.6|EFR3A|chr8|+	5174.9	132010991	chr8:132010790-132013642	252.2	0	1	267.72	52.86	0.84	248.32	52.66	0.83	363.41	0	1	413.37	0	1	382.72	54.83	0.87	0.89	0.956667	0.0666667	0.000256041	0.00377847
NM_016622.4|MRPL35|chr2|+	9612.4	86210681	chr2:86210480-86213790	260.32	233.17	0.53	324.94	107.09	0.75	261.74	170.78	0.61	253.45	304.19	0.45	277.81	202.66	0.58	233.92	240.92	0.49	0.63	0.506667	-0.123333	0.000256859	0.00378674
XM_047429409.1|SPATS2|chr12|+	5605.6	49526244	chr12:49525944-49527425	444.55	157.5	0.74	388.55	81.28	0.83	437.16	27.65	0.94	440	111.53	0.8	380.83	116.37	0.77	365.43	201.29	0.64	0.836667	0.736667	-0.1	0.000257979	0.00379944
NM_004516.4|ILF3|chr19|+	253970	10684617	chr19:10684416-10685765	2882.53	528.13	0.85	1709.01	375.06	0.82	2411.7	411.8	0.85	3134.34	263.85	0.92	2419.76	303.32	0.89	2949	650.41	0.82	0.84	0.876667	0.0366667	0.000258856	0.00380855
NM_001353981.2|KDM5C|chrX|-	104.1	53176415	chrX:53176277-53176622	37.55	0	1	16.41	6.12	0.73	80.34	0.74	0.99	41.51	9.15	0.82	30.75	32.12	0.49	103.34	38.1	0.73	0.906667	0.68	-0.226667	0.000262365	0.00385632
NM_016170.5|TLX2|chr2|+	31683.9	74516672	chr2:74515973-74517148	683.8	235.32	0.74	634.83	220.21	0.74	574.45	124.72	0.82	426.47	261.02	0.62	644.24	6.69	0.99	517.18	27.03	0.95	0.766667	0.853333	0.0866667	0.000264337	0.00388142
XM_047426207.1|IL18BP|chr11|+	131284	72006263	chr11:72005545-72008200	340.67	0	1	320.41	21.68	0.94	371.13	18.62	0.95	293.91	0	1	305.39	0	1	368.79	0	1	0.963333	1	0.0366667	0.000265016	0.00388752
NM_001349725.2|DNAJB5|chr9|+	17033.3	34997846	chr9:34997026-34998428	412.46	0	1	403.63	74.8	0.84	426.99	34.07	0.93	448.29	0	1	431.87	35	0.93	390.5	0	1	0.923333	0.976667	0.0533333	0.000266606	0.00390694
NM_001387404.1|SH2B1|chr16|+	1530.9	28873951	chr16:28873447-28874205	460.66	156.22	0.75	312.43	165.82	0.65	363.74	127.09	0.74	420.94	57.53	0.88	273.82	86.79	0.76	395.46	98.97	0.8	0.713333	0.813333	0.1	0.000268781	0.00393491
NM_145261.4|DNAJC19|chr3|-	14797.7	180984509	chr3:180983709-180984710	110.17	333.53	0.25	86.79	178.77	0.33	105.56	270.89	0.28	138.14	239.99	0.37	118.02	129.45	0.48	139.92	203.45	0.41	0.286667	0.42	0.133333	0.000270728	0.00395554
NM_006454.3|MXD4|chr4|-	2142	2250478	chr4:2247432-2250701	121.94	151.69	0.45	210.9	137.58	0.61	183.23	86.5	0.68	81.37	20.7	0.8	98.83	59.54	0.62	115	11.25	0.91	0.58	0.776667	0.196667	0.00027069	0.00395554
XM_047449864.1|PALLD|chr4|+	37951.7	168926414	chr4:168926213-168928388	536.67	0	1	491.96	56.76	0.9	512.1	0	1	741.27	0	1	753.83	14.7	0.98	607.21	0	1	0.966667	0.993333	0.0266667	0.000271063	0.00395649
NM_000320.3|QDPR|chr4|-	8723.2	17486777	chr4:17486395-17487236	300.31	549.22	0.35	217.91	310.33	0.41	370.77	362.25	0.51	585.58	545.89	0.52	444.06	455.24	0.49	521.77	485.77	0.52	0.423333	0.51	0.0866667	0.000272904	0.00397942
NR_110206.1|CHROMR|chr2|+	281.1	178433583	chr2:178433382-178434091	118.15	0	1	144.19	0	1	91.13	26.01	0.78	96.95	20.74	0.82	123.15	23.22	0.84	69.77	41.4	0.63	0.926667	0.763333	-0.163333	0.000273742	0.0039877
XM_047435348.1|TBC1D16|chr17|-	9536.5	79935669	chr17:79932343-79941107	119	59.17	0.67	247.46	148.35	0.63	154.02	34.71	0.82	106.23	22.11	0.83	167.46	52.5	0.76	119.01	0	1	0.706667	0.863333	0.156667	0.000275898	0.00401512
XM_047434825.1|CDK10|chr16|+	7577.6	89696177	chr16:89695729-89696354	518.95	361.44	0.59	312.39	184.04	0.63	546.25	261.4	0.68	477.74	199.58	0.71	363.58	140.98	0.72	568.87	197.66	0.74	0.633333	0.723333	0.09	0.000276743	0.00402344
NM_005413.4|SIX3|chr2|+	22489.4	44945251	chr2:44944568-44946071	511.83	145.36	0.78	441.07	217.93	0.67	430.87	189.08	0.7	335.56	66.78	0.83	424.57	75.39	0.85	351.55	116.4	0.75	0.716667	0.81	0.0933333	0.000277901	0.0040323
NM_018683.4|RNF114|chr20|+	10015.7	49952456	chr20:49952076-49953885	536.06	0	1	526.51	35.01	0.94	466.19	0	1	345.25	0	1	345.34	61.85	0.85	317.82	18.16	0.95	0.98	0.933333	-0.0466667	0.000277824	0.0040323
NR_038339.2|OSER1-DT|chr20|+	485.3	44225022	chr20:44224821-44226027	108.45	0	1	84.13	0	1	90.98	0	1	67.59	0	1	65.96	29.62	0.69	73.93	2.38	0.97	1	0.886667	-0.113333	0.000283768	0.00411337
NM_001303413.2|RPRD1A|chr18|-	220.4	36025389	chr18:36024886-36025678	70.37	16.82	0.81	55.61	4.55	0.92	89.9	23.09	0.8	67.89	0	1	44.11	0	1	87.4	0	1	0.843333	1	0.156667	0.000284436	0.004119
NM_001037317.2|PLPPR5|chr1|-	17452.1	98892848	chr1:98890245-98893104	284.52	1051.08	0.21	280.42	706.47	0.28	317.52	913.68	0.26	196.44	976.83	0.17	173.69	664.52	0.21	187.96	832.68	0.18	0.25	0.186667	-0.0633333	0.000286678	0.00414739
XM_047446449.1|GCC2|chr2|+	56.8	108475298	chr2:108474789-108475573	37.12	10.46	0.78	20.23	15.11	0.57	33.17	14.03	0.7	17.93	40.17	0.31	9.37	26.45	0.26	15.81	30.75	0.34	0.683333	0.303333	-0.38	0.000287676	0.00415773
NM_021141.4|XRCC5|chr2|+	542697	216205389	chr2:216205188-216206293	2238.2	2881.07	0.44	1663.76	2079.96	0.44	1953.72	2599.7	0.43	2246.64	3411.2	0.4	1952.58	2803.74	0.41	2003.94	3095.15	0.39	0.436667	0.4	-0.0366667	0.000289434	0.00417627
NM_000937.5|POLR2A|chr17|+	8300.6	7514084	chr17:7513779-7514616	972.62	370.74	0.72	792.33	453.46	0.64	777.4	325.79	0.7	1184.1	306.33	0.79	1080.92	391.44	0.73	1068.57	404.83	0.73	0.686667	0.75	0.0633333	0.000289564	0.00417627
XM_011524388.3|KIF18B|chr17|-	9005.1	44925891	chr17:44924797-44926186	554.67	10.02	0.98	373.04	46.24	0.89	385.75	33.14	0.92	710.98	18.99	0.97	567.91	177.07	0.76	704.67	91.06	0.89	0.93	0.873333	-0.0566667	0.00028981	0.00417627
NM_001319072.2|SACM1L|chr3|+	20451.2	45744742	chr3:45743533-45745409	571.67	120.43	0.83	438.27	60.02	0.88	552.44	174.26	0.76	480.02	160.15	0.75	402.45	185.18	0.68	497.24	168.73	0.75	0.823333	0.726667	-0.0966667	0.000291646	0.00419862
NM_001375952.1|GULP1|chr2|+	26631.6	188594141	chr2:188593940-188595926	473.95	0	1	483.49	0	1	481.08	0	1	514.27	0	1	513.07	40.07	0.93	554.07	0	1	1	0.976667	-0.0233333	0.000292803	0.00421115
NM_001385641.1|SAMD11|chr1|+	960.7	944109	chr1:943908-944203	327.22	3.48	0.99	284.08	37.93	0.88	189.14	0	1	331.3	0	1	244.96	1.47	0.99	155.19	0	1	0.956667	0.996667	0.04	0.000294697	0.004226
NM_001172477.1|RRM2B|chr8|-	2525.9	102206264	chr8:102204501-102208285	97.9	4.49	0.96	106.24	52.66	0.67	102.29	25.48	0.8	127.65	1.77	0.99	161.22	30.92	0.84	165.15	0	1	0.81	0.943333	0.133333	0.000294661	0.004226
NM_015713.5|RRM2B|chr8|-	2526.3	102206264	chr8:102204502-102208285	97.86	4.54	0.96	106.23	52.67	0.67	102.26	25.51	0.8	127.6	1.81	0.99	161.21	30.93	0.84	165.13	0	1	0.81	0.943333	0.133333	0.000294661	0.004226
NM_001320990.3|TRIM37|chr17|-	7808.9	58999202	chr17:58998202-58999459	616.81	0	1	549.08	64.17	0.9	638.27	0	1	565.62	0	1	561.26	67.24	0.89	492.11	82.12	0.86	0.966667	0.916667	-0.05	0.000295218	0.00422935
NM_182649.2|PCNA|chr20|-	1.24227e+06	5115161	chr20:5114953-5115362	1520.37	4337.76	0.26	751.14	2483.88	0.23	1245.3	3184.64	0.28	2116.59	4942.19	0.3	1374.6	3705.13	0.27	1693.95	3911.19	0.3	0.256667	0.29	0.0333333	0.00029629	0.00424057
NM_001195193.2|NASP|chr1|+	379357	45618262	chr1:45618061-45618893	462.73	1521.9	0.23	263.7	768.54	0.26	343.98	1164.15	0.23	362.67	1678.02	0.18	238.18	1048.01	0.19	344.47	1469.47	0.19	0.24	0.186667	-0.0533333	0.000303788	0.00433816
XM_017011233.2|TFAP2B|chr6|+	100071	50843685	chr6:50843092-50847619	613.21	1097.36	0.36	925.19	918.4	0.5	827.74	1326.73	0.38	583.41	784.8	0.43	834.96	635.38	0.57	885.78	1120.95	0.44	0.413333	0.48	0.0666667	0.000303992	0.00433816
NR_026710.1|ASMTL-AS1|chrX|+	2045.1	1412944	chrX:1412743-1413586	28.97	122.79	0.19	11.13	106.67	0.09	31.03	153.01	0.17	47.53	112.93	0.3	45.49	85.68	0.35	65.01	116.37	0.36	0.15	0.336667	0.186667	0.000303906	0.00433816
NM_022874.2|SMN1|chr5|+	188421	70952640	chr5:70952439-70953012	1836.82	1375.59	0.57	1142.17	956.75	0.54	1541.85	1399.59	0.52	1946.91	1412.7	0.58	1426.28	1053.44	0.58	1770.39	1027.55	0.63	0.543333	0.596667	0.0533333	0.000304632	0.00434308
NM_001313993.2|IGFBP2|chr2|+	1.70547e+06	216664237	chr2:216663940-216664436	3210.33	5417.88	0.37	2242.71	4371.23	0.34	2728.18	4441.76	0.38	3527.91	5536.44	0.39	2692.16	4057.13	0.4	3255.77	5024.45	0.39	0.363333	0.393333	0.03	0.000305557	0.00434783
NM_052932.3|TMEM123|chr11|-	58724.5	102398690	chr11:102396332-102398891	700.23	0	1	828.75	29.09	0.97	737.89	0	1	851.6	0	1	1087.47	118.49	0.9	839.57	0	1	0.99	0.966667	-0.0233333	0.000305465	0.00434783
NM_002291.3|LAMB1|chr7|-	2055415	107923886	chr7:107923799-107924087	1114.72	4018.73	0.22	464.81	1937.56	0.19	1097.64	3537.63	0.24	1793.55	5301.66	0.25	928.51	2859.74	0.25	1365.46	3979.3	0.26	0.216667	0.253333	0.0366667	0.000307445	0.00437047
NM_016196.4|RBM19|chr12|-	279.3	113822751	chr12:113822057-113823321	66.75	7.78	0.9	74.12	2.89	0.96	48.43	0.34	0.99	42.26	9.56	0.82	53.16	14.13	0.79	26.22	24.92	0.51	0.95	0.706667	-0.243333	0.000308794	0.00438541
XM_047417618.1|SMN1|chr5|+	193931	70952640	chr5:70952439-70953015	1823.52	1388.88	0.57	1133.46	965.46	0.54	1530.54	1410.9	0.52	1933.41	1426.2	0.58	1415.66	1064.07	0.57	1757.57	1040.37	0.63	0.543333	0.593333	0.05	0.000309899	0.00439686
NR_038271.1|TTN-AS1|chr2|+	148.1	178620052	chr2:178619753-178620217	36.43	63.63	0.36	23.31	16.44	0.59	41.61	54.25	0.43	75.76	0	1	38.52	19.52	0.66	50.45	45.43	0.53	0.46	0.73	0.27	0.000319667	0.00453108
NM_017882.3|CLN6|chr15|-	19096.4	68207771	chr15:68206992-68208410	279.79	0	1	266.12	20.64	0.93	176.43	0	1	297.76	0	1	266.43	84.86	0.76	204.74	3.53	0.98	0.976667	0.913333	-0.0633333	0.0003252	0.00460063
XM_047441340.1|HDHD5|chr22|-	4046.8	17138156	chr22:17137520-17138357	540.82	0	1	562.98	39.2	0.93	455.05	0	1	465.5	0	1	469.68	2.05	1	446.13	0	1	0.976667	1	0.0233333	0.000325143	0.00460063
XM_047448076.1|DPYD|chr1|-	1133.7	97078945	chr1:97077743-97079146	126.92	37.07	0.77	79.33	39.89	0.67	112.72	84.25	0.57	79.58	7.95	0.91	61.68	18.8	0.77	100.1	11.05	0.9	0.67	0.86	0.19	0.000325651	0.00460259
NM_001199974.2|RPL36A-HNRNPH2|chrX|+	120596	101412139	chrX:101411936-101414133	1634.12	0	1	1375.57	250.11	0.85	1468.2	0	1	1053.34	0	1	1010.66	83	0.92	1125.28	0	1	0.95	0.973333	0.0233333	0.000327086	0.00461562
XM_011525340.4|BRIP1|chr17|-	525.5	61685964	chr17:61685836-61686165	89.67	26.48	0.77	187.71	0	1	155.07	5.45	0.97	165.82	0	1	196.26	0	1	191.09	0	1	0.913333	1	0.0866667	0.0003272	0.00461562
NM_032490.5|GON7|chr14|-	877	93203581	chr14:93202894-93203782	252.58	0	1	175.62	0.05	1	244.57	0	1	270.21	15.53	0.95	203.37	0	1	280.39	25.41	0.92	1	0.956667	-0.0433333	0.000328903	0.0046352
NM_006426.3|DPYSL4|chr10|+	28731.2	132205040	chr10:132204839-132205759	910.87	0	1	630.33	41.91	0.94	786.58	0	1	758.24	0	1	562.7	0	1	730	0	1	0.98	1	0.02	0.000329419	0.00463802
NM_031298.4|EMC6|chr17|+	36487.3	3669506	chr17:3669098-3669665	690.01	301.42	0.7	467.56	334.45	0.58	591	179.35	0.77	666.69	123.84	0.84	420.39	231.46	0.64	602.65	167.86	0.78	0.683333	0.753333	0.07	0.000332658	0.00467915
XM_017009139.2|DBN1|chr5|-	100239	177456957	chr5:177456610-177457503	2310.7	1318.91	0.64	1523.96	1238.33	0.55	1893.16	1153.51	0.62	1955.38	905.71	0.68	1396.78	964.87	0.59	1908.58	929.78	0.67	0.603333	0.646667	0.0433333	0.000333457	0.00468592
XM_047438983.1|PCSK4|chr19|-	416.1	1481647	chr19:1481428-1482207	67.08	33.01	0.67	40.82	24.12	0.63	74.82	9.63	0.89	87.59	5.25	0.94	56.94	14.27	0.8	114.44	0	1	0.73	0.913333	0.183333	0.000334866	0.00469674
XM_047439270.1|TCF3|chr19|-	70163.3	1611094	chr19:1609292-1611849	571.32	778.55	0.42	597.77	626.6	0.49	543.56	616.31	0.47	475.97	832.28	0.36	423.95	744.38	0.36	521.95	671.16	0.44	0.46	0.386667	-0.0733333	0.000334558	0.00469674
XM_017006102.3|NEPRO|chr3|-	11598.3	113005276	chr3:113004917-113006030	541.55	104.56	0.84	400.88	40.6	0.91	663.91	17.97	0.97	573.19	24.34	0.96	441.34	36.09	0.92	600.71	6.53	0.99	0.906667	0.956667	0.05	0.000336429	0.00471417
XM_047420486.1|PMS2|chr7|-	10325.8	5973341	chr7:5970925-5973542	285.7	112	0.72	277.59	112.62	0.71	307.45	105.44	0.74	241.97	97.74	0.71	271.03	42.47	0.86	304.35	18.82	0.94	0.723333	0.836667	0.113333	0.000337062	0.00471855
NM_006492.3|ALX3|chr1|-	510.5	110060765	chr1:110059870-110061041	60.14	13.36	0.82	86.02	16.55	0.84	76.95	20.59	0.79	55.05	29.07	0.65	65.82	69.22	0.49	66.95	35.34	0.65	0.816667	0.596667	-0.22	0.000341257	0.00476368
NM_001142463.3|DKC1|chrX|+	18508.7	154777439	chrX:154776799-154777689	723.47	245.04	0.75	365.26	271.44	0.57	571.61	282.97	0.67	1238.09	260.87	0.83	837.87	423.17	0.66	1061.34	380.56	0.74	0.663333	0.743333	0.08	0.000341042	0.00476368
XM_047428742.1|GPR19|chr12|-	923.3	12662269	chr12:12660890-12662470	47.83	0	1	42.4	28.9	0.59	59.15	0	1	72.53	0	1	80.87	2.7	0.97	78.99	0	1	0.863333	0.99	0.126667	0.00034071	0.00476368
XM_047416244.1|CASP6|chr4|-	2637.3	109689163	chr4:109688719-109689568	250.64	134.56	0.65	166.14	97.79	0.63	232.49	56.93	0.8	324.24	52.37	0.86	247.51	80.56	0.75	248.7	54.3	0.82	0.693333	0.81	0.116667	0.000341582	0.0047637
NM_001300829.2|CIRBP|chr19|+	1384781	1273074	chr19:1271981-1274810	607.76	2443.7	0.2	407.2	1810.48	0.18	472.81	2385.77	0.17	478.41	1577.99	0.23	441.66	1294.84	0.25	421.63	1736.04	0.2	0.183333	0.226667	0.0433333	0.000344183	0.00479542
NM_001370478.2|SLC35B3|chr6|-	1055.4	8413301	chr6:8413068-8413699	192.8	148.8	0.56	90.27	102.48	0.47	160.1	88.28	0.64	189.22	69.68	0.73	106.85	54.05	0.66	158.18	48.05	0.77	0.556667	0.72	0.163333	0.000345586	0.00481041
NM_002856.3|NECTIN2|chr19|+	7802	44878684	chr19:44878223-44878938	256.58	51.3	0.83	173.86	101.52	0.63	265.52	34.91	0.88	219.46	83.68	0.72	166.72	132.37	0.56	206.56	97.02	0.68	0.78	0.653333	-0.126667	0.000347068	0.00482647
NM_001297434.2|INPP5B|chr1|-	2344.4	37862168	chr1:37860697-37862430	120.46	7.56	0.94	108.87	16.7	0.87	115.77	17.08	0.87	103.27	2.94	0.97	90.83	0	1	119.35	0	1	0.893333	0.99	0.0966667	0.000348162	0.00483711
NM_005045.4|RELN|chr7|-	13010.7	103472466	chr7:103471789-103472908	1257.61	78.94	0.94	610.99	168.74	0.78	471.7	37.21	0.93	1342.81	0	1	602.5	151.04	0.8	471.11	4.22	0.99	0.883333	0.93	0.0466667	0.000350477	0.00486469
NM_001145145.2|SLC1A5|chr19|-	73734.9	46775535	chr19:46774883-46775747	1744.48	0	1	1231.59	39.19	0.97	1135.85	0	1	1447.68	0	1	1148.43	0	1	967.82	0	1	0.99	1	0.01	0.00035117	0.00486972
NM_001382.4|DPAGT1|chr11|-	5996.4	119096732	chr11:119096510-119097063	625.02	352.97	0.64	423.21	265.49	0.61	544.22	308.53	0.64	550.21	210.98	0.72	424.31	160.9	0.73	499.35	202.1	0.71	0.63	0.72	0.09	0.00035317	0.00489283
NM_001351518.2|TIA1|chr2|-	131562	70216793	chr2:70216672-70216994	333.23	548.14	0.38	213.86	434.95	0.33	402.88	479.32	0.46	238.8	607.25	0.28	211.62	568.23	0.27	281.04	470.13	0.37	0.39	0.306667	-0.0833333	0.000353974	0.00489937
NM_018064.4|AKIRIN2|chr6|-	10772.4	87675104	chr6:87674860-87675607	486.91	572.64	0.46	273.9	380.37	0.42	396.82	445.72	0.47	512.11	496.32	0.51	452.5	343.01	0.57	441.83	362.63	0.55	0.45	0.543333	0.0933333	0.000355404	0.00491453
NM_001136140.2|CMPK1|chr1|+	11974	47377563	chr1:47376704-47378839	412.67	484.46	0.46	383.61	385.6	0.5	427.05	421.96	0.5	527.06	402.31	0.57	497.21	402.33	0.55	511.17	339.49	0.6	0.486667	0.573333	0.0866667	0.000357228	0.00493512
NM_000944.5|PPP3CA|chr4|-	6022.7	101025860	chr4:101023418-101026061	276.39	0	1	196.34	28.4	0.87	214.88	0	1	387.9	0	1	322.77	0	1	283.38	0	1	0.956667	1	0.0433333	0.000358352	0.00494599
NM_001846.4|COL4A2|chr13|+	81654.9	110512852	chr13:110511934-110513209	813.93	40.27	0.95	609.78	163.26	0.79	792.05	18.37	0.98	841.5	0	1	696.68	83.91	0.89	873.62	30.78	0.97	0.906667	0.953333	0.0466667	0.000362235	0.00499491
NM_003488.4|AKAP1|chr17|+	4600.1	57121037	chr17:57120250-57121344	433.68	222.85	0.66	304.49	277.56	0.52	435	203.48	0.68	425.3	208.55	0.67	445.6	150.73	0.75	479.61	163.83	0.75	0.62	0.723333	0.103333	0.000366283	0.00504599
NM_001385266.1|PTP4A1|chr6|+	33992	63581412	chr6:63580014-63583588	123.02	330.24	0.27	175.34	290.21	0.38	158.87	280.77	0.36	185.37	684.04	0.21	216.25	623.12	0.26	177.53	512.6	0.26	0.336667	0.243333	-0.0933333	0.000372772	0.00512579
NM_015344.3|LEPROTL1|chr8|+	18524.4	30105947	chr8:30105746-30108524	498.05	702.56	0.41	485.94	486.77	0.5	510.82	534.11	0.49	648.65	543.27	0.54	696.2	594.64	0.54	630.41	550.8	0.53	0.466667	0.536667	0.07	0.000372672	0.00512579
NM_015463.3|CNRIP1|chr2|-	36744.3	68293825	chr2:68293010-68294026	1167.84	0	1	1071.94	35.95	0.97	1157.69	0	1	1220.62	0	1	1196.75	0	1	1162.62	0	1	0.99	1	0.01	0.000375479	0.00515819
NM_001347667.2|ACVR1|chr2|-	1547.5	157736854	chr2:157736446-157737665	222.2	28.06	0.89	128.3	75.61	0.63	213.73	31.24	0.87	268.19	0	1	193.28	59.75	0.76	217.35	0	1	0.796667	0.92	0.123333	0.000376709	0.00517026
NR_146275.1|LINC01930|chr1|-	160.1	97933721	chr1:97933474-97934169	35.9	52.87	0.4	35.14	21.87	0.62	61.91	60.89	0.5	32.19	17.81	0.64	24.33	24.84	0.49	99.19	0	1	0.506667	0.71	0.203333	0.000379156	0.005199
XM_011525798.2|ESCO1|chr18|-	1457.6	21530289	chr18:21529284-21530490	185.63	12.14	0.94	158.75	35.21	0.82	160.06	40.79	0.8	198.2	0	1	160.18	7.39	0.96	150.38	15.05	0.91	0.853333	0.956667	0.103333	0.000382006	0.00523319
NM_181673.3|OGT|chrX|+	7639.1	71574118	chrX:71573620-71575892	459.05	209.31	0.69	359.61	171.34	0.68	502.25	264.86	0.65	488.53	323.2	0.6	413.11	320.42	0.56	462.18	344.46	0.57	0.673333	0.576667	-0.0966667	0.000383806	0.00525297
XM_011524391.4|KIF18B|chr17|-	1038.6	44932355	chr17:44932147-44932556	161.34	26.61	0.86	154.69	0	1	144.63	2.83	0.98	220.05	0.21	1	196.6	0	1	246.14	0	1	0.946667	1	0.0533333	0.000389096	0.00532042
XM_011537677.3|ARAP3|chr5|-	11233	141653692	chr5:141653402-141654435	804.13	81.17	0.91	362.88	156.11	0.7	800.16	0	1	670.41	3.54	0.99	458.57	43.43	0.91	683.77	59.27	0.92	0.87	0.94	0.07	0.000389867	0.00532601
NM_001127.4|AP1B1|chr22|-	19880.6	29328664	chr22:29327680-29328895	577.89	0	1	556.26	78.59	0.88	527.42	0	1	404.68	0	1	378.72	11.64	0.97	418.15	0	1	0.96	0.99	0.03	0.000393745	0.005374
NM_015896.4|ZMYND10|chr3|-	47.7	50341258	chr3:50341112-50341485	34.46	0	1	14	6.82	0.67	33.27	7.86	0.81	14.36	35.22	0.29	15.42	12.28	0.56	25.82	20.55	0.56	0.826667	0.47	-0.356667	0.000396159	0.00540193
NM_001385254.1|PTP4A1|chr6|+	28391.2	63581411	chr6:63580057-63583588	123.04	343.59	0.26	175.48	303.77	0.37	159.1	293.36	0.35	185.44	709.99	0.21	216.4	648.22	0.25	177.46	532.29	0.25	0.326667	0.236667	-0.09	0.000397472	0.00540981
NM_001385265.1|PTP4A1|chr6|+	28413.2	63581411	chr6:63580061-63583588	123.03	343.57	0.26	175.49	303.33	0.37	159.11	293.27	0.35	185.42	710.04	0.21	216.39	647.9	0.25	177.43	532.26	0.25	0.326667	0.236667	-0.09	0.000397472	0.00540981
NR_028057.2|PLCXD1|chrX|+	2625.3	303142	chrX:302593-303356	228.44	0	1	208.09	0	1	179.75	0	1	165.44	0	1	134.36	8.02	0.94	131.41	20.4	0.87	1	0.936667	-0.0633333	0.000399846	0.00543709
NM_001284502.2|NUBP2|chr16|+	7466.5	1788974	chr16:1788569-1789186	496.02	321.2	0.61	303.23	388.72	0.44	387.66	292.07	0.57	472.23	210.93	0.69	339.36	259.05	0.57	398.34	214.33	0.65	0.54	0.636667	0.0966667	0.000403041	0.00547547
NM_001198784.2|PIERCE2|chr15|+	461	55418533	chr15:55418223-55418798	30.38	114.25	0.21	8.74	63.31	0.12	24.27	93.54	0.21	39.62	104.85	0.27	53.08	55.78	0.49	65.58	72.71	0.47	0.18	0.41	0.23	0.000403494	0.00547657
NM_007099.4|ACP1|chr2|+	95263.7	277987	chr2:277227-278283	2086.27	460.04	0.82	1330	681.38	0.66	1975.46	279.75	0.88	2158.23	281.18	0.88	1795.67	446.14	0.8	1997.96	470.93	0.81	0.786667	0.83	0.0433333	0.000407787	0.00552974
XM_024453899.2|CTBP1|chr4|-	194274	1211720	chr4:1211445-1212426	1689.8	0	1	1227.07	3.72	1	1540.76	0	1	1647.99	0	1	1139.13	42.05	0.96	1469.31	0	1	1	0.986667	-0.0133333	0.000410155	0.00555674
XM_017002124.2|STIL|chr1|-	1354.5	47251320	chr1:47250139-47251922	204.52	0	1	183.65	7.3	0.96	170.08	0	1	261.95	0	1	227.71	67.19	0.77	222.71	0	1	0.986667	0.923333	-0.0633333	0.000413428	0.00559592
NM_001031714.4|INF2|chr14|+	460.3	104719482	chr14:104718795-104722535	11.14	125.74	0.08	7.45	92.62	0.07	9.54	141.29	0.06	30.25	115.97	0.21	28.98	75.15	0.28	31.27	113.35	0.22	0.07	0.236667	0.166667	0.000414684	0.00560776
NM_001099693.2|RPL31|chr2|+	1.09389e+08	101006160	chr2:101005959-101006418	324.58	14511.3	0.02	177.77	8764.95	0.02	299.65	15023.4	0.02	266.45	14665.5	0.02	123.21	10975	0.01	233.91	15666	0.01	0.02	0.0133333	-0.00666667	0.000416157	0.00562251
XM_047420721.1|CCDC136|chr7|+	1132.9	128819332	chr7:128819131-128821044	128.06	0	1	190.26	3.69	0.98	206.15	0	1	118.71	0	1	159.17	18.15	0.9	142.14	21.67	0.87	0.993333	0.923333	-0.07	0.00042423	0.00572632
NM_002911.4|UPF1|chr19|+	35777.3	18866722	chr19:18866521-18868230	543.75	0	1	556.09	0	1	498.72	0	1	515.09	0	1	496.5	35.12	0.93	527.87	0	1	1	0.976667	-0.0233333	0.00042574	0.00574143
NM_001320801.2|ORMDL3|chr17|-	32351	39922069	chr17:39921043-39922685	349.17	25.39	0.93	355.93	132.74	0.73	307.01	43.83	0.88	268.73	64.6	0.81	375.78	20.92	0.95	349.65	3	0.99	0.846667	0.916667	0.07	0.000427222	0.00575088
NM_006801.3|KDELR1|chr19|-	25855.7	48383021	chr19:48382575-48383327	2386.84	495.09	0.83	1758.78	408.47	0.81	2096.97	376.59	0.85	2438.46	212.27	0.92	1916.67	356.66	0.84	2325.12	467.03	0.83	0.83	0.863333	0.0333333	0.000426885	0.00575088
NM_022371.4|TOR3A|chr1|+	18517.1	179095367	chr1:179094968-179095996	628.48	0	1	564.44	63.35	0.9	515.22	0	1	494.03	0	1	438.14	0	1	417.76	8.24	0.98	0.966667	0.993333	0.0266667	0.000428439	0.00575709
XM_047417133.1|HINT1|chr5|-	641.2	131162276	chr5:131161203-131162477	101	0	1	95.87	0	1	77.53	32.77	0.7	132.9	0	1	110.79	0	1	98.21	0	1	0.9	1	0.1	0.000428465	0.00575709
NM_001372025.1|COX15|chr10|-	3214.5	99714513	chr10:99711241-99714718	234.7	0	1	251.81	20.01	0.93	248.48	0	1	177.23	0	1	173.91	59.73	0.74	166.54	2.58	0.98	0.976667	0.906667	-0.07	0.00043348	0.00581916
XM_047435539.1|FLCN|chr17|-	2126.3	17213655	chr17:17212212-17213856	238.01	0	1	131	42.95	0.75	203.83	0	1	175.58	0	1	123.94	0	1	157.7	0	1	0.916667	1	0.0833333	0.000438678	0.00588357
XM_047439414.1|SMIM7|chr19|-	11759.2	16646599	chr19:16646148-16646800	311.78	523.94	0.37	215.18	343.58	0.39	229.18	449.67	0.34	338.49	370.89	0.48	271	248.13	0.52	275.61	418.52	0.4	0.366667	0.466667	0.1	0.000439476	0.0058889
XM_047434802.1|DOC2A|chr16|-	225.5	30006130	chr16:30005791-30006331	77.76	0	1	46.81	0	1	105.66	0	1	44.33	0.02	1	34.25	10.77	0.76	76.21	16.85	0.82	1	0.86	-0.14	0.000441685	0.00591311
XM_047427711.1|SYVN1|chr11|-	6164.1	65127735	chr11:65127371-65128488	325.82	137.28	0.7	194.09	129.29	0.6	247	109.69	0.69	252.09	57.64	0.81	210.55	67.35	0.76	277.06	71.8	0.79	0.663333	0.786667	0.123333	0.000444904	0.00595079
NM_001042454.3|TGFB1I1|chr16|+	3063.4	31477753	chr16:31477310-31477958	341.25	0	1	204.78	22.57	0.9	244.4	22.81	0.91	303.6	3.16	0.99	225.11	0	1	279.77	0	1	0.936667	0.996667	0.06	0.000445732	0.00595645
NR_132354.1|BLOC1S6|chr15|+	13563.2	45606596	chr15:45606395-45609716	309.94	0	1	402.4	38.35	0.91	349.82	0	1	329.37	0	1	434.46	0	1	319.66	0	1	0.97	1	0.03	0.000446688	0.0059584
NM_012388.4|BLOC1S6|chr15|+	13583.9	45606596	chr15:45606395-45609708	309.99	0	1	402.58	38.16	0.91	349.98	0	1	329.4	0	1	434.93	0	1	319.6	0	1	0.97	1	0.03	0.000446688	0.0059584
NM_002202.3|ISL1|chr5|+	141949	51394340	chr5:51393494-51394730	1547.12	2127.23	0.42	974.66	1742.56	0.36	1720.78	2326.84	0.43	1364	1560.99	0.47	1030.55	1423.97	0.42	1621.68	1923.73	0.46	0.403333	0.45	0.0466667	0.000448823	0.00598146
NM_001321988.3|ENTPD5|chr14|-	213.3	73966813	chr14:73963670-73967014	41.99	0	1	58.59	0	1	44.98	0	1	32.56	21.23	0.61	44.95	9.69	0.82	31.71	1.93	0.94	1	0.79	-0.21	0.000450861	0.00600318
NM_001100595.2|SKA2|chr17|-	47830.6	59112120	chr17:59109857-59112345	482.81	1497.7	0.24	478.01	1009.81	0.32	478.48	1074.27	0.31	763.73	1667.19	0.31	809.69	1400.18	0.37	716.82	1387.59	0.34	0.29	0.34	0.05	0.000453288	0.00603005
XM_011514079.2|MRPL36|chr5|-	13186.4	1798552	chr5:1798385-1798947	457.56	276.98	0.62	311.78	335.97	0.48	420.91	202.03	0.68	492.21	183.55	0.73	415.66	173.82	0.71	434.09	256.57	0.63	0.593333	0.69	0.0966667	0.000465296	0.00618419
NM_001369499.1|TBC1D3L|chr17|-	14313.3	37978837	chr17:37978155-37979038	549.76	0	1	321.98	36.91	0.9	581.15	0	1	496.93	0	1	338.53	0	1	600.8	0	1	0.966667	1	0.0333333	0.000466462	0.0061941
XM_011534731.4|ERICH1|chr8|-	1155.8	664428	chr8:664200-664676	88.82	244.24	0.27	61.96	138.37	0.31	97.31	204.56	0.32	109.72	133.79	0.45	83.61	131.31	0.39	126.21	130.13	0.49	0.3	0.443333	0.143333	0.000471717	0.00625822
NM_014506.3|TOR1B|chr9|+	7728.2	129809543	chr9:129809342-129811281	232.4	0	1	237.79	10.32	0.96	200.12	0.04	1	205.76	0	1	198.94	39.56	0.83	174.75	15.72	0.92	0.986667	0.916667	-0.07	0.000473315	0.00627377
NM_001023587.3|ABCC5|chr3|-	1517.5	183984103	chr3:183983753-183984894	246.99	42.37	0.85	245.82	5.06	0.98	257.94	47.29	0.85	226.41	26.48	0.9	190.49	80.36	0.7	192.71	67.79	0.74	0.893333	0.78	-0.113333	0.000479139	0.00634525
NM_001286245.2|DTX3|chr12|+	33634.1	57609421	chr12:57609077-57609802	942.3	449.62	0.68	632.82	389.31	0.62	916.82	313.84	0.74	618.25	200.3	0.76	539.59	155.15	0.78	708.71	252.1	0.74	0.68	0.76	0.08	0.000482594	0.00638525
NM_005030.6|PLK1|chr16|+	657	23690071	chr16:23689860-23690310	309.19	80.45	0.79	298.1	51.99	0.85	293.54	0	1	608	6.97	0.99	458.17	35.84	0.93	485.59	54.35	0.9	0.88	0.94	0.06	0.000484885	0.00640981
NM_012414.4|RAB3GAP2|chr1|-	14318.6	220151205	chr1:220148293-220151406	306.09	0	1	318.27	40.87	0.89	334.5	0	1	325.42	12.44	0.96	327.26	64.2	0.84	307.62	41.31	0.88	0.963333	0.893333	-0.07	0.000488009	0.00644374
XM_017017312.3|CTTN|chr11|+	1163.4	70422710	chr11:70422509-70422991	200.06	17.05	0.92	170.65	8.46	0.95	201.34	11.05	0.95	203.18	0	1	140.72	0	1	202.85	0	1	0.94	1	0.06	0.000488328	0.00644374
XM_017002740.3|FUBP1|chr1|-	18092.4	77945034	chr1:77944055-77947552	375.69	0	1	339.68	100.43	0.77	338.9	70.61	0.83	415.57	0	1	354.78	73.88	0.83	347.85	5.55	0.98	0.866667	0.936667	0.07	0.000490754	0.00646994
NR_002941.2|PDCL3P4|chr3|+	100.6	101713073	chr3:101712434-101713416	25.77	47.95	0.35	19.67	6.81	0.74	57.96	1.57	0.97	42.15	0	1	37.9	0.21	0.99	55.55	8.81	0.86	0.686667	0.95	0.263333	0.000493757	0.00650371
NM_001385054.1|IFNAR2|chr21|+	2218	33262762	chr21:33262561-33265632	95.86	40.83	0.7	97.11	0	1	71.14	60.68	0.54	106.18	0	1	97.12	0	1	78.02	27.87	0.74	0.746667	0.913333	0.166667	0.000495541	0.00652137
NM_001320973.2|BLZF1|chr1|+	3141.5	169387213	chr1:169386997-169388305	447.65	115.99	0.79	318.96	110.61	0.74	373.6	141.32	0.73	451.29	55.57	0.89	341.04	107.25	0.76	377.76	48.66	0.89	0.753333	0.846667	0.0933333	0.00049772	0.00653026
NM_001370477.1|SLC35B3|chr6|-	1066.2	8413300	chr6:8413067-8413699	191.3	150.08	0.56	89.38	103.22	0.46	159.12	89.1	0.64	187.46	71.48	0.72	105.99	54.86	0.66	157.02	49.19	0.76	0.553333	0.713333	0.16	0.000496809	0.00653026
NM_001243186.2|PIM1|chr6|+	4457.4	37174135	chr6:37173934-37175428	159.67	0	1	176.85	0	1	145.38	0	1	141.67	0	1	143.69	30.35	0.83	122.02	0	1	1	0.943333	-0.0566667	0.000498436	0.00653026
XM_006721597.3|MPDU1|chr17|+	9016.8	7587884	chr17:7587426-7588178	652.73	569.54	0.53	411.2	619.12	0.4	500.67	386.23	0.56	640.92	441.71	0.59	409.16	448.41	0.48	486.01	230.47	0.68	0.496667	0.583333	0.0866667	0.000497995	0.00653026
NM_001329632.1|FBXO46|chr19|-	3413.7	45713372	chr19:45710629-45713573	122.16	0	1	109.15	36.6	0.75	92.22	0	1	115.59	0	1	88.15	0	1	107.4	0	1	0.916667	1	0.0833333	0.000498421	0.00653026
NR_135673.1|LOC105371703|chr17|-	4703.7	27072626	chr17:27072388-27072827	286.95	100.76	0.74	179.88	68.95	0.72	267.69	65.1	0.8	231.03	114.99	0.67	157.03	82.11	0.66	185.92	143.94	0.56	0.753333	0.63	-0.123333	0.0005042	0.00659991
NM_004092.4|ECHS1|chr10|-	52596.9	133362732	chr10:133362485-133362933	1116.66	995.39	0.53	698.35	799.48	0.47	802.54	850.5	0.49	1046.43	907.35	0.54	794.29	804.02	0.5	1120	651.7	0.63	0.496667	0.556667	0.06	0.000511574	0.00669048
NM_001362792.2|EIF3B|chr7|+	96625	2380593	chr7:2380204-2380745	1175.07	379.94	0.76	668.22	418.63	0.61	964.75	304.63	0.76	1137.77	302.96	0.79	880.33	322.36	0.73	1199.87	300.92	0.8	0.71	0.773333	0.0633333	0.000514712	0.00672554
XM_047437104.1|PGS1|chr17|+	1437.5	78419747	chr17:78419546-78423697	63.96	159.28	0.29	99.08	177.86	0.36	72.42	136	0.35	57.89	215.65	0.21	73.89	262.59	0.22	51.81	257.07	0.17	0.333333	0.2	-0.133333	0.000515929	0.00673547
NM_001243120.2|SKP2|chr5|+	10077.7	36182045	chr5:36181818-36184319	543.38	0	1	545.05	137.3	0.8	491.71	28.28	0.95	388.1	0	1	379.7	44.38	0.9	330.42	0	1	0.916667	0.966667	0.05	0.000517376	0.00674836
NM_001370660.1|CUL1|chr7|+	43022.2	148800865	chr7:148800502-148801110	781.91	945.47	0.45	447.63	622.2	0.42	511.39	747.12	0.41	944.16	1133.03	0.45	737.13	724.46	0.5	840.86	736.07	0.53	0.426667	0.493333	0.0666667	0.000519604	0.00677142
NM_001042697.2|ZSWIM7|chr17|-	30997.2	15977799	chr17:15976560-15978163	298.14	354.5	0.46	165.45	294.73	0.36	276.74	325.97	0.46	338.7	286.73	0.54	245.67	283.07	0.46	362.48	257.97	0.58	0.426667	0.526667	0.1	0.000524159	0.00682473
NM_001243127.3|PACS2|chr14|+	1817.9	105395128	chr14:105394554-105398147	85.92	451.59	0.16	63.05	325.74	0.16	100.48	422.73	0.19	104.37	327.98	0.24	82.9	256.08	0.24	134.83	288.55	0.32	0.17	0.266667	0.0966667	0.000531956	0.00692013
NM_014035.4|SNX24|chr5|+	2427.3	123008332	chr5:123007682-123009205	232.1	0	1	243.71	0	1	268.18	0	1	288.28	0	1	253.04	24.38	0.91	257.26	14.43	0.95	1	0.953333	-0.0466667	0.000535335	0.00695794
XM_005269132.5|TMPO|chr12|+	37147	98547774	chr12:98547573-98550351	505.61	0	1	602.98	117.99	0.84	429.56	0	1	624.04	0	1	705.96	53.78	0.93	484.74	0	1	0.946667	0.976667	0.03	0.000539865	0.00700014
NM_001161331.1|SSH1|chr12|-	123.6	108792285	chr12:108791919-108792829	55.68	0	1	25.2	63.16	0.29	49.86	0	1	18.9	35.56	0.35	17.5	47.13	0.27	12.39	13.43	0.48	0.763333	0.366667	-0.396667	0.000540009	0.00700014
NM_001161330.2|SSH1|chr12|-	123.4	108792285	chr12:108791924-108792829	55.48	0	1	25.18	63.18	0.28	49.82	0	1	18.77	35.69	0.34	17.43	47.21	0.27	12.35	13.47	0.48	0.76	0.363333	-0.396667	0.000540009	0.00700014
XM_011519981.3|FBXO3|chr11|-	450.1	33745858	chr11:33744019-33746059	53.02	0	1	64.9	0	1	66.86	0	1	64.53	0	1	58	36.53	0.61	68.48	0	1	1	0.87	-0.13	0.000549426	0.00711594
NM_001410935.1|MRPS16|chr10|-	7454.2	73249032	chr10:73248849-73249318	623.84	263.47	0.7	418.55	223.45	0.65	474.36	280.2	0.63	728.91	278.07	0.72	532.35	202.14	0.72	639.83	175.43	0.78	0.66	0.74	0.08	0.000550219	0.00711994
XM_006712416.5|PTPN18|chr2|+	1016	130375198	chr2:130374666-130375405	153.01	0	1	83.54	32.17	0.72	121.32	33.73	0.78	158.76	0	1	90.64	14.68	0.86	145.9	0	1	0.833333	0.953333	0.12	0.000551816	0.00713433
NM_001286229.2|DTL|chr1|+	6556.3	212103324	chr1:212102842-212105013	210.29	210.96	0.5	175.16	157.84	0.53	171.6	149.14	0.54	378.69	254.49	0.6	384.56	175.81	0.69	292.47	175.88	0.62	0.523333	0.636667	0.113333	0.000556926	0.00718339
NM_001251969.2|SLC30A5|chr5|+	1745.5	69104482	chr5:69103962-69104740	90.13	52.99	0.63	52.63	79.49	0.4	81.13	35.5	0.7	95.97	23.66	0.8	72.88	38.09	0.66	97.5	13.22	0.88	0.576667	0.78	0.203333	0.000557075	0.00718339
NM_001305087.3|NAT9|chr17|-	5296.6	74771633	chr17:74770547-74771834	583.28	0	1	412.04	80.34	0.84	539.02	0	1	570.13	0	1	481.71	22.6	0.96	631.18	0	1	0.946667	0.986667	0.04	0.000556929	0.00718339
NM_015949.3|GET4|chr7|+	21618	895535	chr7:895334-896436	486.44	232.52	0.68	355.14	243.52	0.59	424.65	137.04	0.76	492.28	166.34	0.75	394.76	154.77	0.72	554.02	129.37	0.81	0.676667	0.76	0.0833333	0.000562377	0.00723907
XM_047422377.1|JRK|chr8|-	941.7	142658685	chr8:142657460-142658944	200.98	0	1	161.4	36.53	0.82	152.49	9.23	0.94	130.85	0	1	135.82	0	1	118.55	0	1	0.92	1	0.08	0.000562073	0.00723907
NM_003083.4|SNAPC2|chr19|+	5411.3	7922646	chr19:7922445-7923250	276.36	0	1	254.64	32.29	0.89	269.6	0	1	339.49	0	1	276.7	0	1	291.09	0	1	0.963333	1	0.0366667	0.000565165	0.0072686
NM_007172.4|NUP50|chr22|+	11564.9	45184660	chr22:45184453-45188017	459.55	75.05	0.86	445.21	143.79	0.76	393.82	58.29	0.87	549.72	48.56	0.92	519.9	63.37	0.89	462.14	64.36	0.88	0.83	0.896667	0.0666667	0.00056677	0.00728287
NM_001375950.1|GULP1|chr2|+	26676.8	188594144	chr2:188593943-188595926	474.24	0	1	483.56	0	1	481.2	0	1	514.64	0	1	513.14	37.75	0.93	554.28	0	1	1	0.976667	-0.0233333	0.000567318	0.00728355
XM_011528178.4|SGTA|chr19|-	19685.7	2755683	chr19:2754715-2755933	764.99	0	1	780.49	57.18	0.93	657.05	3.7	0.99	603.44	0	1	557.83	92.56	0.86	609.38	32.5	0.95	0.973333	0.936667	-0.0366667	0.00056915	0.0073007
NM_006861.7|RAB35|chr12|-	28484.8	120095736	chr12:120095099-120097373	154.8	137.92	0.53	157.54	293.08	0.35	139.58	131.1	0.52	178.72	134.4	0.57	192.65	179.66	0.52	181.42	87.63	0.67	0.466667	0.586667	0.12	0.000577855	0.00740591
XM_047430932.1|FRMD6|chr14|+	9589.7	51727946	chr14:51727745-51730727	307.05	0	1	253.35	29.66	0.9	277.16	0	1	407.85	0	1	380.65	0	1	311.46	0	1	0.966667	1	0.0333333	0.000580115	0.0074284
NM_024997.5|ATF7IP2|chr16|+	174.5	10482140	chr16:10481836-10483638	44.72	31.77	0.58	33.26	5.07	0.87	37.11	9.71	0.79	53.22	4.01	0.93	41.28	0	1	34.96	0	1	0.746667	0.976667	0.23	0.000581125	0.00743486
NM_001172705.1|EIF4G2|chr11|-	922305	10797280	chr11:10797046-10797881	8891.08	763.71	0.92	5722.76	1158.19	0.83	7067.28	782.94	0.9	8695.97	290.69	0.97	6224.32	1012.9	0.86	6426.38	921.7	0.87	0.883333	0.9	0.0166667	0.000581672	0.0074354
XM_047418067.1|GNB1|chr1|-	765116	1786835	chr1:1785286-1787053	2694.18	993.57	0.73	3826.29	1411.48	0.73	2777.3	710.53	0.8	2609.25	1136.3	0.7	3519.45	1203.27	0.75	2142.2	959.53	0.69	0.753333	0.713333	-0.04	0.000582411	0.00743838
NM_001321870.2|HDAC9|chr7|+	15484.7	18666414	chr7:18666213-18668843	435.1	0	1	513.46	228.53	0.69	415.43	0	1	271.28	0	1	314.01	58.12	0.84	250.21	0	1	0.896667	0.946667	0.05	0.000583777	0.007445
NM_001391923.1|GBF1|chr10|+	7567.4	102382660	chr10:102382056-102382896	357.11	9.67	0.97	239.26	51.01	0.82	361.61	0	1	378.25	0	1	268.62	10.73	0.96	417.93	1.48	1	0.93	0.986667	0.0566667	0.000583942	0.007445
NM_001207000.1|HNRNPDL|chr4|-	345828	82424682	chr4:82422564-82424883	433.04	5362.28	0.07	297.57	2518.08	0.11	392.41	4349.68	0.08	347.03	5417.45	0.06	272.54	3444.76	0.07	348.56	4975.48	0.07	0.0866667	0.0666667	-0.02	0.000591396	0.00753351
XM_047445368.1|RBMS1|chr2|-	8105.9	160275513	chr2:160275390-160275714	27.29	61.6	0.31	17.15	104.84	0.14	51.22	17.92	0.74	7.33	83.61	0.08	18.96	141.82	0.12	17.41	60.39	0.22	0.396667	0.14	-0.256667	0.000592349	0.00753691
NM_021111.3|RECK|chr9|+	484.1	36123855	chr9:36122824-36124455	53.62	32.64	0.62	57.67	1.48	0.98	57.59	15.07	0.79	114.82	0	1	97.5	7.46	0.93	94.51	8.39	0.92	0.796667	0.95	0.153333	0.000592687	0.00753691
NM_001410932.1|DDX21|chr10|+	99768.8	68982900	chr10:68982543-68985068	1369.23	0	1	1526.15	271.04	0.85	1366.49	0	1	1199.47	0	1	1274.75	343.47	0.79	1091.41	30.28	0.97	0.95	0.92	-0.03	0.000594995	0.00755321
XM_011521755.3|RMDN3|chr15|-	4705.3	40736088	chr15:40735887-40736594	426.88	49.34	0.9	212.57	116	0.65	289.72	144.29	0.67	426.38	96.73	0.82	298.06	62.38	0.83	395.38	46.43	0.89	0.74	0.846667	0.106667	0.00059476	0.00755321
NM_030935.5|TSC22D4|chr7|-	1337	100466873	chr7:100466519-100467168	345.39	118.47	0.74	239.52	144	0.62	286.28	105.81	0.73	263.11	127.4	0.67	242.96	4.99	0.98	233.76	33.22	0.88	0.696667	0.843333	0.146667	0.000598739	0.00758763
NM_004627.6|GET1|chr21|+	6667	39397565	chr21:39396866-39397889	323.8	396.14	0.45	238.97	320.07	0.43	343.38	374.31	0.48	329.57	307.79	0.52	282.64	220.67	0.56	328.27	230.56	0.59	0.453333	0.556667	0.103333	0.000598587	0.00758763
NR_037849.1|INO80B-WBP1|chr2|+	65381.8	74460422	chr2:74460221-74460891	1308.23	0	1	919.13	38.34	0.96	1378.16	0	1	1011.52	0	1	891.19	0	1	1312	0	1	0.986667	1	0.0133333	0.000600083	0.00759812
NM_031372.4|HNRNPDL|chr4|-	346359	82424682	chr4:82422569-82424883	434	5361.32	0.07	298.22	2517.43	0.11	393.25	4348.84	0.08	347.78	5416.7	0.06	273.12	3444.18	0.07	349.34	4974.71	0.07	0.0866667	0.0666667	-0.02	0.000601192	0.00760563
NM_001406653.1|MSH2|chr2|+	50466.2	47480897	chr2:47480696-47482421	143.84	1514.92	0.09	174.39	928.82	0.16	109.34	1246.05	0.08	130.46	1956.38	0.06	148.11	1509.63	0.09	95.67	1538.88	0.06	0.11	0.07	-0.04	0.000603668	0.00762772
NM_012477.4|WBP1|chr2|+	65806.6	74460422	chr2:74460221-74460881	1307.63	0	1	921.17	36.3	0.96	1375.12	0	1	1007.88	0	1	891.99	0	1	1308.49	0	1	0.986667	1	0.0133333	0.000603976	0.00762772
NM_001320803.1|ORMDL3|chr17|-	32373.8	39922069	chr17:39921041-39922685	349.63	24.93	0.93	356.28	132.39	0.73	307.36	43.47	0.88	269.1	64.23	0.81	376.06	20.64	0.95	349.95	2.7	0.99	0.846667	0.916667	0.07	0.000606049	0.00764734
NM_153645.2|NUP50|chr22|+	11527.7	45184660	chr22:45184453-45188011	459.21	75.39	0.86	445.11	143.89	0.76	393.47	58.65	0.87	549.4	48.88	0.92	519.47	63.8	0.89	461.75	64.75	0.88	0.83	0.896667	0.0666667	0.00061047	0.00769653
XM_047445633.1|TIA1|chr2|-	9472.8	70227621	chr2:70224424-70227822	187.07	126.22	0.6	203.56	186.36	0.52	206.54	130.17	0.61	159.37	160.83	0.5	177.39	235.57	0.43	123.87	182.96	0.4	0.576667	0.443333	-0.133333	0.000611993	0.00770912
NR_037688.3|ACTG1|chr17|-	1.06558e+07	81510096	chr17:81509971-81510329	12039.8	10323.8	0.54	6186.38	5579.12	0.53	8457.17	6803.55	0.55	18849.9	16876.6	0.53	12570.5	11726.1	0.52	13715.1	12468.8	0.52	0.54	0.523333	-0.0166667	0.000632038	0.00795481
XM_011535918.4|PHIP|chr6|-	13013.3	78940795	chr6:78935905-78941330	218.68	0	1	268.91	125.54	0.68	226.22	4.97	0.98	253.28	0	1	324.68	54.03	0.86	219.39	0	1	0.886667	0.953333	0.0666667	0.000636848	0.00800851
NM_006476.5|ATP5MG|chr11|+	2.55741e+06	118409201	chr11:118409000-118409847	304.54	4629.94	0.06	223.47	2707.37	0.08	364.33	3966.93	0.08	221.51	4152.51	0.05	159.93	2908.83	0.05	238.87	3720.96	0.06	0.0733333	0.0533333	-0.02	0.000638071	0.00801703
XM_006713735.2|SKIL|chr3|+	6189.8	170392506	chr3:170392259-170396849	125.73	0	1	156.75	24.08	0.87	125.92	0	1	145.11	44.05	0.77	171.33	38.44	0.82	122.61	14.96	0.89	0.956667	0.826667	-0.13	0.00064432	0.00808863
NM_033415.4|ARMC6|chr19|+	972.9	19057958	chr19:19057416-19058176	261.64	100.14	0.72	172.93	122.81	0.58	213.2	52.87	0.8	291.5	71.47	0.8	252.92	34.42	0.88	231.36	64.17	0.78	0.7	0.82	0.12	0.000644966	0.00808985
NM_001078170.3|RGPD2|chr2|-	2210.4	87756619	chr2:87755960-87756820	81.29	21.41	0.79	45.1	6.07	0.88	78.21	16.14	0.83	104.26	51.92	0.67	70.37	75.36	0.48	109.95	52.49	0.68	0.833333	0.61	-0.223333	0.000648617	0.00812178
NM_001393613.1|RGPD2|chr2|-	2216.3	87756619	chr2:87755962-87756820	81.3	21.39	0.79	45.1	6.07	0.88	78.1	16.25	0.83	104.22	51.95	0.67	70.36	75.37	0.48	109.86	52.59	0.68	0.833333	0.61	-0.223333	0.000648617	0.00812178
XM_047420604.1|COA1|chr7|-	83333.4	43639448	chr7:43639257-43639681	1241.97	1641.25	0.43	785.91	1523.94	0.34	1324.93	1544.54	0.46	1234.72	1384.22	0.47	932.61	1233.8	0.43	1227.39	1312.91	0.48	0.41	0.46	0.05	0.000650383	0.00813697
NM_006048.5|UBE4B|chr1|+	12650.7	10180510	chr1:10179895-10181239	350.03	203.79	0.63	268.14	136.92	0.66	366.72	109.01	0.77	406.95	108.94	0.79	376.57	105.53	0.78	413.84	117.74	0.78	0.686667	0.783333	0.0966667	0.000659481	0.00821587
NM_003907.3|EIF2B5|chr3|+	12020.1	184145085	chr3:184144884-184145311	735.67	582.65	0.56	419.09	346.57	0.55	621.26	452.89	0.58	617.84	407.23	0.6	450.19	267.22	0.63	696.87	325.38	0.68	0.563333	0.636667	0.0733333	0.00065945	0.00821587
XM_047422347.1|PPP1R16A|chr8|+	1039.3	144501727	chr8:144501520-144502121	307.31	107.25	0.74	213.46	111.52	0.66	269.55	102.03	0.73	331.38	91.52	0.78	283.01	32.59	0.9	293.12	74.78	0.8	0.71	0.826667	0.116667	0.000658507	0.00821587
NM_001303274.1|ACLY|chr17|-	127406	41867693	chr17:41866917-41867904	3857.66	773.04	0.83	2496.87	1077.47	0.7	3559.7	806.57	0.82	3772.5	511.49	0.88	2994.56	1066.95	0.74	3582.25	718.02	0.83	0.783333	0.816667	0.0333333	0.000658146	0.00821587
NM_001096.3|ACLY|chr17|-	127508	41867693	chr17:41866918-41867904	3857.78	772.91	0.83	2497.56	1076.77	0.7	3560.19	806.08	0.82	3772.51	511.48	0.88	2994.75	1066.76	0.74	3582.52	717.76	0.83	0.783333	0.816667	0.0333333	0.000658506	0.00821587
NM_001302545.2|AAMP|chr2|-	17177.4	218264266	chr2:218264129-218264608	832.71	555.58	0.6	501.87	490.64	0.51	760.56	418.99	0.64	573.71	283.58	0.67	429.37	227.84	0.65	577.57	285.15	0.67	0.583333	0.663333	0.08	0.000661542	0.00823458
XM_005256121.4|TERF2|chr16|-	5058.7	69356855	chr16:69355567-69357056	197.76	0	1	196.88	37.29	0.84	177.55	0	1	182.03	0	1	166.22	0	1	155.85	0	1	0.946667	1	0.0533333	0.000663248	0.00824884
XM_047419944.1|ZNF800|chr7|-	854.4	127370782	chr7:127370043-127371814	100.36	14.1	0.88	70.75	36.44	0.66	109.96	21.68	0.84	114.4	0	1	98.91	3.75	0.96	114.47	15.07	0.88	0.793333	0.946667	0.153333	0.000667782	0.00829821
NM_001254738.1|RND3|chr2|-	14639.4	150469793	chr2:150468193-150470238	606.68	0	1	546.17	43.94	0.93	787.28	0	1	435.64	0	1	410.03	0	1	525.6	0	1	0.976667	1	0.0233333	0.000668451	0.00829952
NM_147147.4|BVES|chr6|-	2760.5	105101012	chr6:105096822-105101213	89.28	0	1	115.68	31.88	0.78	78.59	0	1	102.21	0	1	138.31	0	1	80.83	0	1	0.926667	1	0.0733333	0.000672418	0.00834173
NM_005168.5|RND3|chr2|-	14615.4	150469793	chr2:150468195-150470238	606.39	0	1	546.02	44.09	0.93	786.79	0	1	435.43	0	1	409.84	0	1	525.31	0	1	0.976667	1	0.0233333	0.000674875	0.00836516
NM_001354248.1|ST3GAL5|chr2|-	3167.4	85840191	chr2:85839133-85840392	186.11	0	1	204.15	0	1	181.42	0	1	165.4	0	1	143.44	28.52	0.83	133.15	0	1	1	0.943333	-0.0566667	0.000675935	0.00836542
NM_144596.4|TTC8|chr14|+	181689	88877495	chr14:88877294-88877988	2194.59	1583.05	0.58	1408.26	1264.49	0.53	2368.34	1802.56	0.57	1594.86	1012.12	0.61	1293.75	952.02	0.58	1982.16	1210.59	0.62	0.56	0.603333	0.0433333	0.000676034	0.00836542
NM_001367899.1|PRDM10|chr11|-	301.6	129901088	chr11:129899711-129902516	65.35	21.9	0.75	68.75	0	1	69.12	13.2	0.84	67.6	0	1	78.04	0	1	81.74	0	1	0.863333	1	0.136667	0.0006798	0.00840496
NM_001104647.3|SLC25A36|chr3|+	22234.7	140979669	chr3:140976260-140980995	202.37	220.93	0.48	150	260.59	0.37	264.64	289.36	0.48	239.92	186.6	0.56	238.46	194.29	0.55	264.44	206.41	0.56	0.443333	0.556667	0.113333	0.000682265	0.00842128
NM_006319.5|CDIPT|chr16|-	26724.9	29859127	chr16:29858357-29859334	491.42	0	1	506.32	168.11	0.75	417.18	0	1	428.88	0	1	418	61.64	0.87	397.89	0	1	0.916667	0.956667	0.04	0.000681935	0.00842128
NM_032623.4|MGARP|chr4|-	281.7	139266647	chr4:139266165-139267041	91.1	6.88	0.93	63.65	5.19	0.92	98.83	1.3	0.99	71.87	11.99	0.86	59.84	28.04	0.68	74.5	21.7	0.77	0.946667	0.77	-0.176667	0.000689428	0.00850257
NM_181716.3|CENPV|chr17|-	25250.9	16342675	chr17:16342537-16342941	1330.18	659.29	0.67	834.52	652.84	0.56	1000.57	459.69	0.69	1301.37	559.29	0.7	1115.81	615.93	0.64	1260.7	429.28	0.75	0.64	0.696667	0.0566667	0.000693017	0.00853966
NM_001416022.1|OTUD6B|chr8|+	2086.2	91085292	chr8:91084784-91087093	107.5	0	1	107.87	10.66	0.91	117.98	13.06	0.9	200.35	0	1	225.39	0	1	205.18	0	1	0.936667	1	0.0633333	0.000693903	0.00854318
NM_001352359.2|PPP6R3|chr11|+	14172.1	68614585	chr11:68613036-68615334	407.72	96.43	0.81	344.76	164.42	0.68	406.65	129.11	0.76	441.67	88.78	0.83	432.78	71.65	0.86	411.67	93.2	0.82	0.75	0.836667	0.0866667	0.000695044	0.00854318
XM_047440140.1|ITPA|chr20|+	6874	3223676	chr20:3223366-3223860	831.81	174.11	0.83	501.37	100.1	0.83	702.44	154.13	0.82	867.57	72.29	0.92	597.67	130.06	0.82	909.71	108.16	0.89	0.826667	0.876667	0.05	0.000694995	0.00854318
NM_001270550.1|MDK|chr11|+	2.94718e+06	46383699	chr11:46383469-46383789	11403.6	4281.2	0.73	8315.93	5196.31	0.62	9336.23	3461.81	0.73	8016.78	2880.18	0.74	6228.2	3090.75	0.67	7364.43	2762.63	0.73	0.693333	0.713333	0.02	0.000698036	0.00856564
NM_001270552.3|MDK|chr11|+	2.94718e+06	46383699	chr11:46383469-46383789	11403.6	4281.2	0.73	8315.93	5196.31	0.62	9336.23	3461.81	0.73	8016.78	2880.18	0.74	6228.2	3090.75	0.67	7364.43	2762.63	0.73	0.693333	0.713333	0.02	0.000698036	0.00856564
NM_004252.5|NHERF1|chr17|+	4943.2	74768669	chr17:74768468-74769353	546.82	0	1	543.3	47.92	0.92	489.01	0	1	347.94	0	1	338.79	2.61	0.99	374.17	0	1	0.973333	0.996667	0.0233333	0.000708676	0.00868896
XM_047428681.1|B4GALNT1|chr12|-	510.3	57626676	chr12:57626151-57626961	123.86	17.01	0.88	167.26	23.38	0.88	101.52	0	1	124.74	0	1	121.37	0	1	96.24	0	1	0.92	1	0.08	0.00071133	0.00871423
NM_021210.5|TRAPPC1|chr17|-	142963	7930521	chr17:7930349-7930734	1503.63	1459.46	0.51	1096.66	1027.66	0.52	1424.72	1180.25	0.55	1290.73	1457.02	0.47	1104.85	1262.69	0.47	1507.67	1568.01	0.49	0.526667	0.476667	-0.05	0.000716924	0.00877546
XM_011514797.2|VPS52|chr6|-	12462.4	33250473	chr6:33250272-33250987	473.27	31.15	0.94	376.96	1.07	1	470.32	0	1	563.64	0	1	363.58	0	1	493.24	0	1	0.98	1	0.02	0.000720471	0.00881155
NR_026921.1|LOC202181|chr5|-	103.2	177618915	chr5:177618500-177619389	60.23	5.16	0.92	58.11	0	1	62.51	0	1	74.45	21.66	0.77	61.56	14.55	0.81	80.17	16.1	0.83	0.973333	0.803333	-0.17	0.000728296	0.00889255
NM_001363434.1|LRRC61|chr7|+	5809.9	150336919	chr7:150336718-150338156	191.37	0	1	262.31	46.55	0.85	203.97	0	1	147.01	0	1	152.79	0	1	137.92	0	1	0.95	1	0.05	0.000728303	0.00889255
XM_005262835.3|FAT1|chr4|-	21259.8	186589019	chr4:186587794-186589220	882.92	0	1	726.87	77.47	0.9	831.02	0	1	677.35	0	1	537.9	10.24	0.98	489.74	0	1	0.966667	0.993333	0.0266667	0.000733106	0.00894324
NM_021130.5|PPIA|chr7|+	21086282	44801532	chr7:44801287-44803117	1422.44	53704.8	0.03	1079.04	31174.8	0.03	1260.18	40551.2	0.03	1502.08	60958.3	0.02	1178.27	42293	0.03	1262.57	47411.2	0.03	0.03	0.0266667	-0.00333333	0.000734553	0.00894324
XM_017013458.2|MYBL1|chr8|-	503.2	66564589	chr8:66562175-66564825	60.16	27.42	0.69	50.84	26.94	0.65	49.91	16.5	0.75	91.77	13.72	0.87	91.66	13.32	0.87	72.61	0	1	0.696667	0.913333	0.216667	0.000734886	0.00894324
NM_005387.7|NUP98|chr11|-	1728.5	3712527	chr11:3711553-3712728	83.38	98.39	0.46	44.23	177	0.2	48.56	96.44	0.33	118.34	83.72	0.59	98.82	163.56	0.38	104.33	88.21	0.54	0.33	0.503333	0.173333	0.000733933	0.00894324
XM_011511068.3|HOXD13|chr2|+	184.4	176094815	chr2:176094480-176095944	40.77	0	1	56.2	8.87	0.86	55.27	0	1	45.43	12.31	0.79	56.94	45.32	0.56	69.13	4.62	0.94	0.953333	0.763333	-0.19	0.000739346	0.00899008
NM_001353402.1|NDUFAF8|chr17|+	69424	81241188	chr17:81240987-81241298	1055.15	1386.43	0.43	626.17	1040.35	0.38	748.82	1082.16	0.41	1159.62	1174.11	0.5	856.17	1032.51	0.45	919.16	1212.21	0.43	0.406667	0.46	0.0533333	0.000741877	0.00901341
NM_198310.3|TTC8|chr14|+	183720	88877495	chr14:88877294-88877996	2180.51	1597.12	0.58	1399.08	1273.66	0.52	2355.22	1815.67	0.56	1584.3	1022.67	0.61	1286.48	959.28	0.57	1968.92	1223.83	0.62	0.553333	0.6	0.0466667	0.000753635	0.0091487
NM_015969.3|MRPS17|chr7|+	10483.3	55955196	chr7:55954909-55956500	161.38	1051.12	0.13	152.88	596.44	0.2	159.15	767.85	0.17	103.29	963.17	0.1	102.64	799.73	0.11	121.96	866.41	0.12	0.166667	0.11	-0.0566667	0.000756941	0.00918127
NM_006990.5|WASF2|chr1|-	1575.1	27408098	chr1:27404230-27408346	72.09	0	1	204.67	2.04	0.99	70.67	0	1	86.94	0	1	168.35	32.09	0.84	57.57	0	1	0.996667	0.946667	-0.05	0.000760043	0.0092113
NR_134293.1|PIWIL2-DT|chr8|-	65.6	22254705	chr8:22254601-22254906	61.11	0	1	93.22	4.98	0.95	84.56	0	1	66.28	4.81	0.93	53.18	21.3	0.71	24.82	4.09	0.86	0.983333	0.833333	-0.15	0.000765233	0.00926425
NM_173614.4|NOMO2|chr16|-	31446.8	18500235	chr16:18499927-18500567	1733.46	0	1	1090.8	384.22	0.74	1705.04	0	1	1466.07	0	1	1052.07	176.12	0.86	1435.55	23.79	0.98	0.913333	0.946667	0.0333333	0.000765671	0.00926425
XM_047431688.1|LRRC41|chr1|-	28824.2	46279413	chr1:46279264-46279614	103.61	204.73	0.34	49.68	271.82	0.15	86.02	194.29	0.31	126.49	157.86	0.44	103.98	237.18	0.3	135.03	173.69	0.44	0.266667	0.393333	0.126667	0.000767752	0.00928178
NM_003133.6|SRP9|chr1|+	1.43879e+06	225789441	chr1:225789240-225790464	6326.65	1568.99	0.8	4762.1	2197.27	0.68	5804.89	1508.27	0.79	7442.44	1383.58	0.84	6426.14	2307.17	0.74	6740.11	1974.49	0.77	0.756667	0.783333	0.0266667	0.000771284	0.00931684
NR_135539.2|NDUFA7|chr19|-	105.4	8308683	chr19:8308595-8308884	24.96	3.84	0.87	18.91	5.65	0.77	14.18	10.13	0.58	8.68	24.93	0.26	13.51	20.64	0.4	14.31	33.5	0.3	0.74	0.32	-0.42	0.00077485	0.00935222
XM_005245449.6|SHC1|chr1|-	115517	154965542	chr1:154965286-154965781	90.11	1104.01	0.08	115.63	2335.97	0.05	171.76	1391.79	0.11	67.29	747.71	0.08	146.71	1344.81	0.1	150.18	872.58	0.15	0.08	0.11	0.03	0.000778243	0.0093778
XM_047427968.1|SHC1|chr1|-	116106	154965542	chr1:154965289-154965781	90.01	1104.11	0.08	115.92	2335.67	0.05	171.8	1391.74	0.11	67.19	747.81	0.08	146.82	1344.7	0.1	149.88	872.89	0.15	0.08	0.11	0.03	0.000778243	0.0093778
NR_037917.2|HUS1|chr7|-	562.2	47964074	chr7:47963288-47964632	96.83	2.12	0.98	100.75	34.49	0.74	83.84	0	1	137.85	0	1	129.53	4.51	0.97	91.89	0	1	0.906667	0.99	0.0833333	0.000785853	0.00946175
NM_198317.3|KLHL17|chr1|+	6497.5	965507	chr1:964963-965719	415.25	167.89	0.71	271.75	112.02	0.71	401.32	113.79	0.78	421.51	83.16	0.84	306.21	111.33	0.73	526.66	76.06	0.87	0.733333	0.813333	0.08	0.00078936	0.00948845
NM_001166621.1|TRAPPC1|chr17|-	145296	7930521	chr17:7930345-7930734	1482.42	1480.67	0.5	1080.38	1043.94	0.51	1405.07	1199.9	0.54	1271.14	1476.61	0.46	1087.77	1279.78	0.46	1485.46	1590.22	0.48	0.516667	0.466667	-0.05	0.000789031	0.00948845
NM_001385104.1|BEGAIN|chr14|-	162159	100539114	chr14:100537147-100539315	1438.51	110.75	0.93	1045.13	230.61	0.82	1457.98	57.63	0.96	1459.21	53.53	0.96	1070.77	189.08	0.85	1782.8	28	0.98	0.903333	0.93	0.0266667	0.000795827	0.00955837
XM_047433491.1|FUBP1|chr1|-	18091.1	77945033	chr1:77944055-77947547	374.63	0.64	1	338.84	101.36	0.77	337.5	72.16	0.82	413.74	0	1	353.67	74.95	0.83	346.6	7.02	0.98	0.863333	0.936667	0.0733333	0.000798127	0.00957817
NM_001352353.2|PPP6R3|chr11|+	11242.1	68614585	chr11:68613066-68615334	407.29	105.33	0.79	343.1	174.35	0.66	405.92	138.27	0.75	441.42	98	0.82	431.52	81.03	0.84	411.21	101.52	0.8	0.733333	0.82	0.0866667	0.000799014	0.00958101
XM_017025015.2|PRCD|chr17|+	20121.2	76553393	chr17:76553109-76553580	646.79	700.22	0.48	472.95	679.01	0.41	911.56	1009.82	0.47	369.29	322.43	0.53	342.48	330.82	0.51	611.22	503.92	0.55	0.453333	0.53	0.0766667	0.000804121	0.00963439
XM_017026539.3|MAU2|chr19|+	4007.9	19357680	chr19:19355708-19358711	226.28	21.47	0.91	161.53	54.39	0.75	181.9	35.36	0.84	216.27	2.75	0.99	180.86	14.32	0.93	207.85	23.95	0.9	0.833333	0.94	0.106667	0.000812327	0.00972479
NM_003731.3|SSNA1|chr9|+	9611.5	137190169	chr9:137189807-137190366	439.58	441.03	0.5	281.55	360.55	0.44	344.9	324.89	0.51	484.46	358.79	0.57	428.6	328.63	0.57	438.6	322.67	0.58	0.483333	0.573333	0.09	0.000816853	0.00977102
NM_052843.4|OBSCN|chr1|+	416.6	228360904	chr1:228360624-228361250	191.04	62.45	0.75	88.79	38.67	0.7	233.49	34.63	0.87	145.68	48.84	0.75	115.32	0	1	271.03	4.4	0.98	0.773333	0.91	0.136667	0.000820666	0.00980866
NM_001366583.1|TMTC3|chr12|+	3036	88196071	chr12:88194838-88199887	94.17	6.93	0.93	111.23	62.31	0.64	114.08	20.28	0.85	115.15	0	1	128.7	21.53	0.86	114.75	5.86	0.95	0.806667	0.936667	0.13	0.0008271	0.00987753
NM_001385071.1|ZNF839|chr14|+	2669.6	102341524	chr14:102341323-102342367	230.8	42.24	0.85	140.05	0	1	176.67	29.33	0.86	236.32	55.31	0.81	179.41	69.63	0.72	243.43	71.65	0.77	0.903333	0.766667	-0.136667	0.000828981	0.00989197
NM_001354984.2|FGFR4|chr5|+	211.5	177097728	chr5:177097527-177098144	90.02	0	1	70.24	0	1	95	0	1	64.63	7.91	0.89	39.07	20.94	0.65	96.54	0	1	1	0.846667	-0.153333	0.000833972	0.00993541
NM_022963.3|FGFR4|chr5|+	211.4	177097728	chr5:177097527-177098142	90.05	0	1	70.45	0	1	95.15	0	1	64.85	7.7	0.89	39.15	20.86	0.65	96.63	0	1	1	0.846667	-0.153333	0.000833972	0.00993541
NR_033854.1|TNS2-AS1|chr12|-	105.7	53045452	chr12:53043189-53045653	11.92	14.19	0.46	18.7	6.78	0.73	18.22	4.43	0.8	15.88	51.8	0.23	11.52	30.05	0.28	11.61	35.62	0.25	0.663333	0.253333	-0.41	0.000836448	0.00994879
NR_037945.1|STX16-NPEPL1|chr20|+	922.6	58715472	chr20:58715168-58715844	178.67	0	1	75.6	4.76	0.94	260.53	39.02	0.87	99.03	10.79	0.9	74.77	0.3	1	118.34	68.76	0.63	0.936667	0.843333	-0.0933333	0.000835899	0.00994879
XM_047430431.1|DCUN1D2|chr13|-	1886.4	113457907	chr13:113455819-113458108	222.14	0	1	128.75	30.99	0.81	176.49	4.56	0.97	204.81	0	1	143.42	0	1	198.74	0	1	0.926667	1	0.0733333	0.000843047	0.0100192
XM_011545103.4|C11orf24|chr11|-	13240.5	68262717	chr11:68261338-68262918	347.3	36.45	0.91	328.58	62.06	0.84	277.25	109.57	0.72	213.28	102.65	0.68	205.64	40.25	0.84	205.08	110.09	0.65	0.823333	0.723333	-0.1	0.000845709	0.0100427
XM_011517048.3|TONSL|chr8|-	571.9	144429093	chr8:144428775-144429336	211.51	75.64	0.74	161.3	37.24	0.81	146.85	8.95	0.94	183.4	128.57	0.59	123.13	54.25	0.69	172	49.71	0.78	0.83	0.686667	-0.143333	0.000853688	0.0101293
XM_011542560.3|CHEK1|chr11|+	6621.8	125656883	chr11:125656206-125657147	220.1	64.82	0.77	147.84	64.85	0.7	178.4	0	1	314.65	0	1	239.5	55.28	0.81	174.3	14.97	0.92	0.823333	0.91	0.0866667	0.000855026	0.010137
NM_001290076.2|URGCP|chr7|-	7436.3	43879059	chr7:43875913-43879260	292.07	0	1	345.05	0	1	270.17	0	1	286.38	0	1	285.02	32.02	0.9	298.42	0	1	1	0.966667	-0.0333333	0.000860186	0.0101899
NM_001324036.2|UROS|chr10|-	1171.3	125788719	chr10:125788586-125789005	298.75	114.52	0.72	264.98	171.26	0.61	280.17	92.76	0.75	360.1	102.45	0.78	266.31	84.07	0.76	379.85	79.11	0.83	0.693333	0.79	0.0966667	0.000861097	0.0101925
NM_001323538.2|CCNF|chr16|+	3622.6	2457242	chr16:2456966-2458854	226.13	0	1	249.95	33.3	0.88	151.46	0	1	238.88	0	1	237.98	0	1	165.34	0	1	0.96	1	0.04	0.000867076	0.0102551
NM_001322959.2|TMEM183A|chr1|+	65562.4	203023425	chr1:203022855-203024848	286.13	1875.91	0.13	264	1341.65	0.16	276.04	1427.55	0.16	218.11	1790.79	0.11	185.64	1386.53	0.12	176.31	1384.9	0.11	0.15	0.113333	-0.0366667	0.000868312	0.0102614
NM_001281517.3|CEP85|chr1|+	1957.6	26277350	chr1:26277133-26278808	232.6	0	1	229.73	26.38	0.9	219.08	10.12	0.96	290.63	0	1	272.57	0	1	280.14	5.97	0.98	0.953333	0.993333	0.04	0.000870494	0.010279
XM_047429412.1|SPATS2|chr12|+	6160.4	49526279	chr12:49526078-49527425	443.61	173.37	0.72	385.43	87.09	0.82	436.49	38.39	0.92	440.46	106.06	0.81	381.23	106.69	0.78	362.93	242.37	0.6	0.82	0.73	-0.09	0.000876804	0.0103452
XM_047429906.1|MED21|chr12|+	713	27038235	chr12:27038034-27038951	118.44	0	1	75.76	13.18	0.85	97.86	9.33	0.91	199.76	0	1	164.99	0	1	160.3	0	1	0.92	1	0.08	0.000877748	0.010348
NM_001283019.2|NUDT13|chr10|+	251.6	73131327	chr10:73130703-73131823	72.78	45.61	0.61	52.87	10.74	0.83	73	21.16	0.78	56.27	53.47	0.51	46.87	50.12	0.48	59.33	67.02	0.47	0.74	0.486667	-0.253333	0.000880075	0.0103671
NM_003124.5|SPR|chr2|+	4053	72891568	chr2:72891347-72892158	386.52	0	1	298.98	29.13	0.91	270.81	0	1	413.48	0	1	382.62	0	1	350.07	0	1	0.97	1	0.03	0.000889246	0.0104668
XM_047442038.1|SNX12|chrX|-	25501.8	71060917	chrX:71059247-71061118	320.87	0	1	385.08	33.79	0.92	315.52	0	1	316.76	0	1	430.43	0	1	301.69	0	1	0.973333	1	0.0266667	0.000902104	0.0106096
XM_011541555.3|UTP11|chr1|+	17230.8	38023746	chr1:38023545-38024820	174.72	685.85	0.2	160	361.31	0.31	165.55	598.31	0.22	144.6	881.43	0.14	147.28	631.79	0.19	135.08	636.76	0.18	0.243333	0.17	-0.0733333	0.000905454	0.0106405
NM_007175.8|ERLIN2|chr8|+	12504.9	37754116	chr8:37753915-37757661	183.76	0	1	216.82	33.19	0.87	189.32	0	1	183.46	1.6	0.99	220.75	0	1	177.41	0	1	0.956667	0.996667	0.04	0.000908538	0.0106683
NM_001362896.2|PUF60|chr8|-	45968.9	143816518	chr8:143816344-143816819	800.2	860.2	0.48	501.68	695.05	0.42	579.57	764.98	0.43	798.22	875.34	0.48	784.73	772.44	0.5	914.89	767.24	0.54	0.443333	0.506667	0.0633333	0.000917912	0.0107697
NM_001267700.1|PHB2|chr12|-	383394	6965511	chr12:6965352-6965712	2508.34	2705.28	0.48	1477.84	2304.39	0.39	2256.53	2373.98	0.49	2214.64	2369.32	0.48	1751.67	1928.08	0.48	2313.74	2147.62	0.52	0.453333	0.493333	0.04	0.000919127	0.0107754
NM_178511.6|INAFM1|chr19|+	4955	47275464	chr19:47274885-47275723	217.68	0	1	186.17	0	1	205.21	0	1	178.77	0	1	110.72	5.22	0.95	134.18	18.82	0.88	1	0.943333	-0.0566667	0.000922414	0.0108053
NM_003618.4|MAP4K3|chr2|-	6451.9	39250504	chr2:39249266-39250705	467	0	1	334.28	14.75	0.96	410.34	18.78	0.96	414.51	0	1	393.44	0	1	389.08	2.28	0.99	0.973333	0.996667	0.0233333	0.000929412	0.0108786
NM_001376651.1|MADD|chr11|+	3768	47329755	chr11:47329046-47330031	401.15	28.66	0.93	345.78	132.88	0.72	416.92	52.23	0.89	298.1	9.37	0.97	201.73	52.8	0.79	319.64	3.9	0.99	0.846667	0.916667	0.07	0.000951165	0.0111156
XM_006724226.2|TXN2|chr22|-	57967.1	36467716	chr22:36467046-36467917	1026.23	0	1	866.82	34.57	0.96	858.44	0	1	973.42	0	1	836.75	0	1	930.32	0	1	0.986667	1	0.0133333	0.000951156	0.0111156
NM_013978.3|BNIP1|chr5|+	590.5	173164092	chr5:173163725-173164387	156.6	56.24	0.74	99.12	71.98	0.58	119.87	68.35	0.64	118.5	49.18	0.71	114.46	26.32	0.81	145.63	9	0.94	0.653333	0.82	0.166667	0.000953535	0.0111256
NM_001039490.2|CD151|chr11|+	273495	838334	chr11:838133-838831	930.4	699.89	0.57	771.57	623.67	0.55	690.82	528.05	0.57	1265.64	884.86	0.59	845.73	1121.13	0.43	787.39	834.05	0.49	0.563333	0.503333	-0.06	0.000953511	0.0111256
NM_000671.4|ADH5|chr4|-	57002.4	99072240	chr4:99070978-99072441	435.21	1521.7	0.22	308.61	883.01	0.26	394.58	1305.24	0.23	636.05	1786.88	0.26	533.92	1251.23	0.3	558.02	1326.31	0.3	0.236667	0.286667	0.05	0.000962463	0.011212
NM_001355476.2|GOLGA8Q|chr15|+	3023	30563106	chr15:30562326-30565684	74.22	20.59	0.78	56.02	11.8	0.83	104.44	13.6	0.88	72.16	2.25	0.97	60.6	1.66	0.97	89.35	0	1	0.83	0.98	0.15	0.000962168	0.011212
NM_001282991.2|DHRS4|chr14|+	2397	23968958	chr14:23968757-23969279	105.16	74.9	0.58	73.61	94.96	0.44	117.79	66.72	0.64	143.64	26.39	0.84	96.12	74.44	0.56	165.42	55.01	0.75	0.553333	0.716667	0.163333	0.00096787	0.011266
NM_001244664.2|CHTOP|chr1|+	74210.3	153645367	chr1:153645064-153646306	837.08	736.19	0.53	635.71	497.3	0.56	822.44	616.84	0.57	931.65	957.45	0.49	800.14	796.53	0.5	920.83	959.8	0.49	0.553333	0.493333	-0.06	0.000968829	0.0112683
NM_013444.4|UBQLN2|chrX|+	51665.2	56566680	chrX:56563627-56567868	238.37	126.91	0.65	148.94	174.14	0.46	217.42	97.31	0.69	221.95	86.97	0.72	177.23	119.98	0.6	246.76	34.14	0.88	0.6	0.733333	0.133333	0.00097922	0.0113801
NR_152622.1|LOC283731|chr15|-	3769.8	74127385	chr15:74126373-74127733	221.29	0	1	261.78	33.78	0.89	199.95	0	1	185.06	0	1	265.54	0	1	198.13	0	1	0.963333	1	0.0366667	0.000980909	0.0113908
XM_047436178.1|MINK1|chr17|+	2258.8	4897610	chr17:4897204-4897771	462.69	97.96	0.83	379.94	3.8	0.99	581.83	19.21	0.97	421.96	66.67	0.86	409.54	5.92	0.99	494.7	151.79	0.77	0.93	0.873333	-0.0566667	0.000981756	0.0113916
NM_017885.4|HCFC1R1|chr16|-	8613.9	3022763	chr16:3022625-3022998	422.14	460.54	0.48	333.77	368.75	0.48	450.16	413.07	0.52	429.14	299.59	0.59	309.81	217.29	0.59	482.06	379.83	0.56	0.493333	0.58	0.0866667	0.000982597	0.0113924
NM_080669.6|SLC46A1|chr17|-	1103.1	28395904	chr17:28394642-28396157	39.99	52.9	0.43	30.15	134.32	0.18	39.19	62.85	0.38	51.72	36.87	0.58	57.69	78.23	0.42	54.84	32.29	0.63	0.33	0.543333	0.213333	0.000986616	0.01143
NM_152411.4|ZNF786|chr7|-	5357.3	149072222	chr7:149069641-149072473	129.32	0	1	116.64	31.89	0.79	88.54	2.86	0.97	109.49	0	1	111.3	0	1	99.64	0	1	0.92	1	0.08	0.000990649	0.0114677
NM_001271641.2|MTCH1|chr6|-	185743	36968773	chr6:36968141-36968974	1780.33	0	1	1595.41	34.87	0.98	1478.62	0	1	1621.19	0	1	1508.91	0	1	1498.88	0	1	0.993333	1	0.00666667	0.000999882	0.0115655
NM_019592.7|RNF20|chr9|+	3017.8	101562712	chr9:101562246-101563344	615.91	83.05	0.88	388.16	174.57	0.69	510.8	149.24	0.77	616.47	96.44	0.86	498.38	64.24	0.89	589.95	119.82	0.83	0.78	0.86	0.08	0.00100104	0.0115698
XM_005249689.4|MATCAP2|chr7|-	10303.7	36326717	chr7:36324152-36326918	211.51	0	1	217.03	25.55	0.89	220.56	0	1	297.22	0	1	334.37	0	1	274.92	0	1	0.963333	1	0.0366667	0.0010056	0.0115987
NM_001330064.2|ARRB2|chr17|+	171573	4721343	chr17:4720946-4721497	870.13	120.07	0.88	591.87	130.39	0.82	896.36	82.54	0.92	806.46	100.06	0.89	568.49	160.59	0.78	688.98	197.34	0.78	0.873333	0.816667	-0.0566667	0.00100591	0.0115987
NM_001321561.2|BLTP2|chr17|-	3451.8	28639259	chr17:28639061-28639460	2.1	83.13	0.02	14.47	186.23	0.07	4.14	92	0.04	15.13	85.28	0.15	40.64	113.96	0.26	11.85	93.59	0.11	0.0433333	0.173333	0.13	0.00100538	0.0115987
NR_002776.4|MCM3AP-AS1|chr21|+	243.3	46250985	chr21:46249586-46251701	34.41	2.38	0.94	46.56	16.02	0.74	52.17	15.65	0.77	38.34	0	1	48.23	0	1	48.28	0	1	0.816667	1	0.183333	0.00101009	0.0116378
NM_001145098.3|SKIL|chr3|+	6166.4	170392506	chr3:170392259-170396835	125.15	0	1	156.66	24.18	0.87	125.64	0	1	144.61	44.55	0.76	171.01	38.77	0.82	122.34	15.23	0.89	0.956667	0.823333	-0.133333	0.00102301	0.0117774
XM_047438715.1|STRN4|chr19|-	16854.8	46720137	chr19:46719511-46720338	1048.43	0	1	846.04	35.75	0.96	930.26	0	1	950.88	0	1	801.74	0	1	893.65	0	1	0.986667	1	0.0133333	0.00102498	0.0117909
NM_033064.5|ATCAY|chr19|+	1876.4	3924784	chr19:3924583-3928082	75.57	14.13	0.84	196.33	27.16	0.88	125.59	0.61	1	71.7	0	1	129.17	0	1	96.6	0	1	0.906667	1	0.0933333	0.00102819	0.0118186
XM_047449509.1|ATP8A1|chr4|-	1613.2	42412636	chr4:42408373-42413013	134.44	0	1	153.6	33.56	0.82	190.29	0	1	124.78	0	1	163.9	0	1	159.32	1.81	0.99	0.94	0.996667	0.0566667	0.00103059	0.0118338
NM_018128.5|TSR1|chr17|-	15185.2	2322877	chr17:2322396-2323655	376.16	196.98	0.66	296.54	205.81	0.59	357.98	198.65	0.64	374.21	150.22	0.71	358.95	164.24	0.69	412.71	116.28	0.78	0.63	0.726667	0.0966667	0.00103113	0.0118338
NM_001039675.2|UNC45A|chr15|+	4333.5	90953915	chr15:90953459-90954093	584.45	86.09	0.87	368.67	181.98	0.67	531.75	58.43	0.9	546.06	40.75	0.93	464.18	97.39	0.83	589.89	63.02	0.9	0.813333	0.886667	0.0733333	0.00103228	0.0118378
NM_031427.4|DNAL1|chr14|+	1753.2	73696103	chr14:73695902-73703732	43.99	0.9	0.98	61.26	1.36	0.98	47.57	0	1	49.47	33.99	0.59	62.92	1.3	0.98	43.21	0	1	0.986667	0.856667	-0.13	0.00103972	0.0119139
NM_025241.3|UBXN6|chr19|-	2432.6	4445210	chr19:4445006-4445623	606.73	94.26	0.87	467.47	212.84	0.69	702.2	0	1	498.09	55.52	0.9	418.92	82.86	0.83	558.07	0	1	0.853333	0.91	0.0566667	0.0010428	0.0119398
XM_011537387.2|CDC42BPB|chr14|-	82.1	102941173	chr14:102940954-102941398	74.93	8.54	0.9	71.51	3.55	0.95	85.66	0	1	76.12	0	1	48.79	35.59	0.58	57.42	18.88	0.75	0.95	0.776667	-0.173333	0.00104824	0.0119928
NM_001178116.2|ABI1|chr10|-	2638.2	26748016	chr10:26746798-26748745	98.89	277.86	0.26	69.75	261.64	0.21	111.68	262.04	0.3	158.06	243	0.39	132.17	242.5	0.35	120.87	206.34	0.37	0.256667	0.37	0.113333	0.00105522	0.0120633
XM_047440429.1|TAF4|chr20|-	1841.5	61975677	chr20:61974798-61976335	274.45	21.06	0.93	167.41	42.63	0.8	245.47	0	1	285.24	0	1	223.35	8.8	0.96	241.1	7.59	0.97	0.91	0.976667	0.0666667	0.00106267	0.012139
NM_001377191.1|CTBP1|chr4|-	190943	1211720	chr4:1211445-1212423	1689.8	0	1	1227.07	6.89	0.99	1540.76	0	1	1647.99	0	1	1139.13	45.21	0.96	1469.31	0	1	0.996667	0.986667	-0.01	0.00106595	0.0121576
NR_135831.1|ALDH1A3-AS1|chr15|-	60.8	100914365	chr15:100913203-100914701	44.9	0	1	41.11	0	1	37.53	0	1	37.83	5.85	0.87	27.35	19.03	0.59	33.15	7.06	0.82	1	0.76	-0.24	0.00106587	0.0121576
NM_001351734.2|ZNF660-ZNF197|chr3|+	1434.4	44647653	chr3:44646491-44648471	119.3	72.18	0.62	125	72.1	0.63	141.75	62.96	0.69	173.46	35.43	0.83	138.33	58.58	0.7	167.04	27.3	0.86	0.646667	0.796667	0.15	0.00106744	0.0121652
XM_017000758.1|PLEKHM2|chr1|+	1485.4	15734275	chr1:15733797-15734769	393.24	21.93	0.95	291.09	90.88	0.76	327.37	18.33	0.95	320.1	7.3	0.98	243.52	32.74	0.88	309.01	0	1	0.886667	0.953333	0.0666667	0.0010762	0.0122556
XM_011545030.2|LRP5|chr11|+	1772.8	68449107	chr11:68448809-68449275	289.5	202.34	0.59	196.22	170.88	0.53	223.43	225.43	0.5	259.41	175.99	0.6	206.29	106.02	0.66	297.6	120.72	0.71	0.54	0.656667	0.116667	0.00108332	0.0123271
NM_006904.7|PRKDC|chr8|-	149337	47773703	chr8:47773111-47774377	1733.98	536.33	0.76	1293.54	554.18	0.7	1504.11	489.68	0.75	1903.59	492.65	0.79	1659.05	620.1	0.73	1809.04	367.86	0.83	0.736667	0.783333	0.0466667	0.00108753	0.0123654
NM_015971.4|MRPS7|chr17|+	12027.7	75266004	chr17:75265702-75266228	1457.99	363.45	0.8	905.22	420.04	0.68	1286.51	198.95	0.87	1317.71	268.68	0.83	1192.99	254.66	0.82	1376.04	249.06	0.85	0.783333	0.833333	0.05	0.00109655	0.0124583
NM_001001664.3|SPOPL|chr2|+	2102.8	138572252	chr2:138568936-138573547	96.92	42.54	0.69	84.23	48.78	0.63	97.71	30.48	0.76	117.88	37.06	0.76	135.76	17.66	0.88	106.49	4.57	0.96	0.693333	0.866667	0.173333	0.00112123	0.0127289
XM_011526228.4|HDHD2|chr18|-	5957.7	47108470	chr18:47107410-47108785	509.23	356.35	0.59	373.18	265.2	0.58	523.32	355.1	0.6	478.56	214.23	0.69	429.08	160.18	0.73	447.28	285.31	0.61	0.59	0.676667	0.0866667	0.00112435	0.0127545
NR_110982.2|LOC103021295|chr1|+	18613.6	205958240	chr1:205957925-205958388	211.97	150.9	0.58	134.61	158.09	0.46	162.61	161.18	0.5	187.47	102.73	0.65	163.7	96.5	0.63	133.81	55.02	0.71	0.513333	0.663333	0.15	0.00112721	0.0127574
NM_001164638.3|ENDOV|chr17|+	2016.3	80430183	chr17:80429773-80430343	182.82	35.04	0.84	123.52	20.75	0.86	201.79	0.14	1	154.32	49.07	0.76	96.88	46.32	0.68	196.18	32.61	0.86	0.9	0.766667	-0.133333	0.00112698	0.0127574
XM_017027407.2|PPFIA3|chr19|+	602.2	49150437	chr19:49150236-49151026	175.95	35.4	0.83	167.78	80.93	0.67	218.7	0	1	149.54	0	1	131.13	34.63	0.79	220.71	0	1	0.833333	0.93	0.0966667	0.0011259	0.0127574
XM_011529756.3|SPATC1L|chr21|-	66.2	46161329	chr21:46161160-46161705	137.92	0	1	92.12	13.32	0.87	82.22	15.98	0.84	72.23	23.96	0.75	67.25	25.46	0.73	84.92	23.07	0.79	0.903333	0.756667	-0.146667	0.00114273	0.0129232
NM_001170414.2|TJP2|chr9|+	8937.5	69254928	chr9:69254209-69255208	922.74	0	1	355.82	87.81	0.8	367.18	12.19	0.97	1188.8	0	1	535.92	27.82	0.95	408.51	22.54	0.95	0.923333	0.966667	0.0433333	0.00114573	0.0129471
XM_017000542.1|ELAVL4|chr1|+	834.4	50180752	chr1:50179544-50181300	113.16	37.34	0.75	61.03	57.97	0.51	74.1	59.75	0.55	80.96	18.52	0.81	73.94	3.59	0.95	80.24	30.58	0.72	0.603333	0.826667	0.223333	0.00114901	0.0129742
XM_017020147.2|SOCS2|chr12|+	2538.7	93575976	chr12:93575510-93576203	373.4	138.99	0.73	159.23	158.12	0.5	226.46	182.01	0.55	412.34	141.54	0.74	277.88	129.22	0.68	302.06	118.49	0.72	0.593333	0.713333	0.12	0.00116131	0.013103
NM_001282620.2|GNAI2|chr3|+	14623.4	50259053	chr3:50258368-50259362	1540.78	16.23	0.99	988.57	236.62	0.81	1051.81	87.77	0.92	1338.98	0	1	909.71	161.09	0.85	983.93	21.63	0.98	0.906667	0.943333	0.0366667	0.0011629	0.0131105
NM_001363688.1|NPC2|chr14|-	773844	74480578	chr14:74479935-74480779	788.3	38.9	0.95	383.01	28.65	0.93	526.69	0	1	1054.5	4.55	1	563.32	1.83	1	664.61	18.72	0.97	0.96	0.99	0.03	0.00116375	0.0131105
XM_011518010.2|SLC1A1|chr9|+	511.7	4585635	chr9:4585312-4587469	58.35	0	1	67.95	8.42	0.89	68.21	25.89	0.72	49.17	0	1	73.9	2.04	0.97	58.4	0	1	0.87	0.99	0.12	0.00117112	0.0131834
NM_004939.3|DDX1|chr2|+	55082.5	15630977	chr2:15630776-15631101	1241.28	955.65	0.57	653.32	395.36	0.62	1127.67	621.48	0.64	1533.51	1176.15	0.57	935.8	793.93	0.54	1232.16	1023.73	0.55	0.61	0.553333	-0.0566667	0.0011764	0.0132327
NM_001394786.1|NFATC2IP|chr16|+	8768.1	28964581	chr16:28963705-28967092	468.61	110.99	0.81	330.83	88.28	0.79	440.86	76.27	0.85	445.57	149.4	0.75	306.18	204.85	0.6	478.89	90.24	0.84	0.816667	0.73	-0.0866667	0.00117903	0.0132522
XM_006718689.4|NAA40|chr11|+	8827.4	63955327	chr11:63954338-63957319	370.02	5.9	0.98	297.61	32.45	0.9	384.98	0	1	384.98	0	1	380.66	0	1	407.22	5.67	0.99	0.96	0.996667	0.0366667	0.00119585	0.013431
NM_016243.3|CYB5R1|chr1|-	1729.6	202962104	chr1:202961873-202962699	266.26	0	1	144.08	76.97	0.65	209.69	18.83	0.92	267.76	0	1	210.45	37.62	0.85	253.99	0	1	0.856667	0.95	0.0933333	0.00120218	0.0134918
NM_001354159.2|ACSL3|chr2|+	6256.6	222942016	chr2:222941497-222944639	160.22	779.79	0.17	200.83	512.49	0.28	163.17	678.61	0.19	209.19	607.27	0.26	239.03	482.95	0.33	221.03	637.9	0.26	0.213333	0.283333	0.07	0.00121628	0.0136395
NM_054014.4|FKBP1A|chr20|-	534000	1372039	chr20:1371716-1372240	114.78	2121.9	0.05	91.97	2150.04	0.04	77.94	1709.93	0.04	86.26	2511.72	0.03	67.07	2682.65	0.02	49.83	2031.93	0.02	0.0433333	0.0233333	-0.02	0.00122264	0.0137005
NM_001244950.2|SPOCK2|chr10|-	258.6	72062417	chr10:72059034-72062905	21.41	24.71	0.46	45.54	18.42	0.71	36.68	7.81	0.82	15.32	47.71	0.24	28.57	44.13	0.39	22.83	24.47	0.48	0.663333	0.37	-0.293333	0.00122681	0.0137367
NM_144609.3|CCDC43|chr17|-	2734.2	44678842	chr17:44677440-44679043	452.93	60.64	0.88	419.87	96.83	0.81	483.26	57.35	0.89	490.08	0	1	481.41	81.12	0.86	485.46	36.71	0.93	0.86	0.93	0.07	0.00123478	0.0138155
NM_001369649.3|SNAPC3|chr9|+	3470.5	15460313	chr9:15459719-15461626	213.44	323.51	0.4	289.28	330.22	0.47	285	351.34	0.45	167.66	343.24	0.33	196.2	358.98	0.35	189.59	352.39	0.35	0.44	0.343333	-0.0966667	0.00123616	0.0138204
NM_001291694.2|NR2C2|chr3|+	8063.7	15046974	chr3:15043022-15048512	426.04	61.18	0.87	413.48	27.84	0.94	505.95	39.24	0.93	462.82	18.65	0.96	489	0	1	495.69	36.77	0.93	0.913333	0.963333	0.05	0.00123786	0.0138289
XM_011522092.4|EDC3|chr15|-	3248.8	74632745	chr15:74630558-74632946	207.54	0	1	237.39	83.4	0.74	175.78	0	1	151.39	40.64	0.79	168.79	50.66	0.77	133.52	50.37	0.73	0.913333	0.763333	-0.15	0.00124743	0.0139156
XM_047440722.1|POFUT2|chr21|-	67.3	45266359	chr21:45266234-45266560	10.46	27.17	0.28	NA	NA	NA	18.73	20.38	0.48	20.61	18.22	0.53	19.6	1.65	0.92	27.51	0	1	0.38	0.816667	0.436667	0.00124752	0.0139156
XM_047418936.1|PPARD|chr6|+	4612.4	35426612	chr6:35425948-35428178	303.22	0	1	289.68	73.14	0.8	257.83	4.17	0.98	231.8	36.23	0.86	177.44	88.83	0.67	240.43	11.89	0.95	0.926667	0.826667	-0.1	0.00125241	0.0139596
NM_001256093.2|ATF2|chr2|-	8684.2	175074558	chr2:175072259-175074867	227.94	62.19	0.79	251.17	49.24	0.84	248.38	38.51	0.87	246.15	0	1	263.76	34.09	0.89	246.26	30.19	0.89	0.833333	0.926667	0.0933333	0.00127374	0.0141866
NR_038131.2|UNK|chr17|+	2682.5	75793829	chr17:75793443-75794193	227.78	166.16	0.58	166.6	186.76	0.47	173.83	153.57	0.53	306.52	128.25	0.71	258.02	141.61	0.65	256.47	181.82	0.59	0.526667	0.65	0.123333	0.00127659	0.0142076
NM_001321648.2|NUDT5|chr10|-	53056.2	12167610	chr10:12165407-12167811	199.55	1669.04	0.11	239.77	1057.58	0.18	227.92	1172.28	0.16	153.59	1472.26	0.09	155.6	1099.33	0.12	145.47	1250.96	0.1	0.15	0.103333	-0.0466667	0.00128062	0.0142417
NM_004229.4|MED14|chrX|-	12061.9	40651431	chrX:40648305-40651879	165.73	326.61	0.34	116.37	218.02	0.35	185.46	362.4	0.34	159.22	497.11	0.24	115.45	389.3	0.23	179.29	494.03	0.27	0.343333	0.246667	-0.0966667	0.00128562	0.0142865
NM_001319944.2|CEP85|chr1|+	1925.8	26277350	chr1:26277136-26278808	232.56	0	1	229.72	28.06	0.89	219.08	11.56	0.95	290.6	0	1	272.62	0	1	280.15	7.44	0.97	0.946667	0.99	0.0433333	0.00129286	0.0143453
NM_024775.10|GEMIN6|chr2|+	17172.6	38781869	chr2:38781517-38785002	76.7	1307.93	0.06	75.54	966.74	0.07	65.26	1161.4	0.05	52.56	1626.74	0.03	44.8	1215.14	0.04	45.04	1326.08	0.03	0.06	0.0333333	-0.0266667	0.00129199	0.0143453
NM_001384168.1|G6PC3|chr17|+	155959	44076158	chr17:44075680-44076344	1158.18	93.48	0.93	677.1	111.45	0.86	873.04	29.57	0.97	1211.48	79.57	0.94	827.9	192.42	0.81	1045.16	158.37	0.87	0.92	0.873333	-0.0466667	0.00130014	0.0144152
NM_001122.4|PLIN2|chr9|-	15066.4	19116132	chr9:19115761-19116649	854.88	296.49	0.74	400.14	404.67	0.5	675.51	187.33	0.78	873.27	239.53	0.78	582.23	279.7	0.68	704.06	195.93	0.78	0.673333	0.746667	0.0733333	0.00130155	0.01442
NM_007313.3|ABL1|chr9|+	23113.5	130884170	chr9:130883969-130887675	258.85	0	1	337.76	34.88	0.91	236.14	0	1	229.23	0	1	266.78	0	1	225.4	0	1	0.97	1	0.03	0.00131453	0.0145529
NM_001413464.1|CRY1|chr12|-	1417.4	106991770	chr12:106991364-106992001	206.63	78.71	0.72	170.12	54.95	0.76	192.76	129.23	0.6	332.48	76.99	0.81	251.9	96.73	0.72	318.03	56.63	0.85	0.693333	0.793333	0.1	0.00131611	0.0145594
NM_001735.3|C5|chr9|-	146.6	120952487	chr9:120952335-120952868	30.84	52.68	0.37	32.6	40.16	0.45	46.33	30.1	0.61	103.94	61.28	0.63	86.79	45.53	0.66	116.79	25.38	0.82	0.476667	0.703333	0.226667	0.00132369	0.0146102
NM_000820.4|GAS6|chr13|-	556.5	113820768	chr13:113820621-113821018	339.58	68.47	0.83	307.15	0	1	372.14	57.49	0.87	302	78.5	0.79	222.05	65.22	0.77	450.36	84.59	0.84	0.9	0.8	-0.1	0.0013236	0.0146102
NM_001321441.2|AHSA1|chr14|+	279686	77469278	chr14:77469077-77469472	1864.95	1957.28	0.49	1232.74	1452.68	0.46	1354.31	1294.09	0.51	1667.22	1646.84	0.5	1308.58	1174.98	0.53	1509.43	1182.53	0.56	0.486667	0.53	0.0433333	0.00132354	0.0146102
XR_007068029.1|LRP5L|chr22|-	564.8	25351555	chr22:25351418-25351902	110.82	30.43	0.78	66.01	10.94	0.86	123.36	0	1	84.19	19.98	0.81	55.31	40.6	0.58	89.78	32.43	0.73	0.88	0.706667	-0.173333	0.00133123	0.0146824
XM_047439683.1|CYTH2|chr19|+	18837.2	48480951	chr19:48480750-48482314	663.26	0	1	369	33.3	0.92	537.57	0	1	508.64	0	1	366.93	0	1	470.59	0	1	0.973333	1	0.0266667	0.00133903	0.0147574
NM_001013649.4|C2orf68|chr2|-	1970.2	85608352	chr2:85605254-85609067	140.17	162.66	0.46	114.1	180.08	0.39	166.04	137.44	0.55	106.5	76.56	0.58	91.47	68.21	0.57	113.63	43.37	0.72	0.466667	0.623333	0.156667	0.00134398	0.0148009
XM_047428770.1|MMAB|chr12|-	2827.6	109556764	chr12:109553715-109557136	34.46	502.71	0.06	47.85	397.03	0.11	48.56	432.23	0.1	28.69	689.19	0.04	26.1	611.72	0.04	41.82	874.61	0.05	0.09	0.0433333	-0.0466667	0.00135112	0.0148684
NM_182486.2|C1QTNF6|chr22|-	687.2	37180373	chr22:37180166-37180867	247.89	0	1	150.91	27.51	0.85	136.7	44.36	0.75	185.24	46.98	0.8	103.82	63.06	0.62	144.81	25.4	0.85	0.866667	0.756667	-0.11	0.00135536	0.0149039
NM_001321369.2|CD99|chrX|+	43619.7	2741115	chrX:2740779-2741309	1324.09	1022.34	0.56	707.07	884.61	0.44	1170.13	717.53	0.62	1353.53	650.9	0.68	792.94	669.14	0.54	1007.87	763.73	0.57	0.54	0.596667	0.0566667	0.00135864	0.0149288
XM_047440379.1|PCED1A|chr20|-	13176.3	2835508	chr20:2835314-2835709	329.23	662.46	0.33	183.99	408.14	0.31	297.74	677.05	0.31	247.54	352.49	0.41	134.09	317.4	0.3	284.89	328.54	0.46	0.316667	0.39	0.0733333	0.00136047	0.0149378
NM_001375737.1|ABI2|chr2|+	23753.7	203431656	chr2:203431001-203432169	760.6	2.38	1	650.8	21.3	0.97	783.6	0	1	996.54	0	1	851.51	94.05	0.9	879.75	0	1	0.99	0.966667	-0.0233333	0.0013638	0.0149632
NM_001244390.2|NUDT2|chr9|+	1964.2	34343325	chr9:34343124-34343699	378.48	0	1	268.63	71.37	0.79	396.09	0	1	440.82	0	1	351.08	11.8	0.97	388.54	9.82	0.98	0.93	0.983333	0.0533333	0.00137682	0.0150948
XM_011534589.3|SPDL1|chr5|+	3248	169601625	chr5:169601280-169603103	62.28	714.64	0.08	58.81	496.14	0.11	50.53	536.26	0.09	115.17	741.73	0.13	115.73	533.17	0.18	84.81	558.48	0.13	0.0933333	0.146667	0.0533333	0.00137993	0.0151176
NM_002116.8|HLA-A|chr6|+	434285	29945652	chr6:29945451-29945870	2910.93	3233.62	0.47	1666.56	2232.27	0.43	2579.39	2634.71	0.49	2992.76	2708.98	0.52	1978.25	2313.39	0.46	2831.18	2757.67	0.51	0.463333	0.496667	0.0333333	0.00138555	0.0151679
NM_001375407.1|CEP120|chr5|-	4990.6	123346563	chr5:123344892-123346809	212.04	62.05	0.77	190.57	41.1	0.82	244.07	20.44	0.92	154.91	2.68	0.98	125.89	7.31	0.95	150.02	14.67	0.91	0.836667	0.946667	0.11	0.00138839	0.0151877
NM_001171630.2|VEGFA|chr6|+	92305.3	43785779	chr6:43784541-43786487	585.14	92.58	0.86	598.4	276.48	0.68	1047.53	162.33	0.87	430.54	45.13	0.91	455.42	156.44	0.74	756.9	45.89	0.94	0.803333	0.863333	0.06	0.00139813	0.0152767
NM_001321596.1|DET1|chr15|-	380.3	88512710	chr15:88512480-88513140	50.11	40.89	0.55	49.39	45.58	0.52	77.27	36.05	0.68	75.84	27.32	0.74	71.66	4	0.95	76.1	20.65	0.79	0.583333	0.826667	0.243333	0.00139861	0.0152767
NM_001282861.2|GON4L|chr1|-	6980.1	155765066	chr1:155764427-155766709	204.13	26.4	0.89	157.33	128.13	0.55	269.64	0	1	203.51	19.52	0.91	201.21	44.08	0.82	248.91	4.73	0.98	0.813333	0.903333	0.09	0.00140325	0.015316
XM_047429287.1|RAD52|chr12|-	513.6	914331	chr12:914010-914532	60.41	5.33	0.92	47.61	25.1	0.65	46.74	6.32	0.88	65.01	59.76	0.52	30.98	26.33	0.54	44.52	26.73	0.62	0.816667	0.56	-0.256667	0.00140493	0.015323
NM_019891.4|ERO1B|chr1|-	188.6	236218375	chr1:236215101-236218576	27.55	0	1	28.33	0	1	35.36	0	1	36.08	10.05	0.78	35.78	11.15	0.76	43.16	21.97	0.66	1	0.733333	-0.266667	0.00140871	0.0153529
NM_001411131.1|TMEM161A|chr19|-	1169.8	19119806	chr19:19119617-19120183	186.86	144.03	0.56	115.2	158.47	0.42	169.9	144.62	0.54	184.17	100.47	0.65	150.72	92.31	0.62	201.53	101.33	0.67	0.506667	0.646667	0.14	0.00142218	0.0154882
NM_001257069.1|FBXW7|chr4|-	164.6	152411656	chr4:152411160-152411872	41.15	0	1	99.09	28.66	0.78	59.23	0	1	50.1	0	1	116.92	0	1	62.02	0	1	0.926667	1	0.0733333	0.00142392	0.0154956
NM_001385069.1|ZNF839|chr14|+	2651.7	102341539	chr14:102341338-102342367	231.52	34.58	0.87	140.82	0	1	177.61	19.29	0.9	236.87	40.07	0.86	178.75	63.04	0.74	244.83	54.83	0.82	0.923333	0.806667	-0.116667	0.00142549	0.0155013
XM_047443244.1|CHRM3|chr1|+	2519	239911348	chr1:239907433-239914600	69.12	43.29	0.61	227.01	12.57	0.95	132.62	2.23	0.98	68.92	36.33	0.65	146.12	27.32	0.84	76.8	43.03	0.64	0.846667	0.71	-0.136667	0.00143577	0.0155789
NM_001165136.2|HERC6|chr4|+	267	88442570	chr4:88442234-88443097	63.75	0	1	47.53	3.31	0.93	48.41	2.6	0.95	43.04	13.21	0.77	33.09	20.54	0.62	43.78	0	1	0.96	0.796667	-0.163333	0.00143556	0.0155789
XM_047435397.1|B3GNTL1|chr17|-	48.6	82942248	chr17:82942149-82942449	37.03	0.78	0.98	12.33	10.14	0.55	22.13	26.62	0.45	49.9	0	1	23.25	0.41	0.98	20.45	3.68	0.85	0.66	0.943333	0.283333	0.00143581	0.0155789
NM_001363612.2|TDG|chr12|+	31754	103987251	chr12:103986948-103988874	861.8	0	1	607.32	136.6	0.82	757.14	12.89	0.98	881.46	0	1	664.53	59.9	0.92	737.07	7.45	0.99	0.933333	0.97	0.0366667	0.00143983	0.0156103
XM_047438979.1|MIER2|chr19|-	901.3	306525	chr19:305573-306726	155.05	0	1	121.1	28.76	0.81	121.52	9.6	0.93	143.55	0	1	93.81	0	1	105.76	0	1	0.913333	1	0.0866667	0.00144082	0.0156103
XM_047418827.1|AFDN|chr6|+	11562.7	167969983	chr6:167969782-167972023	473.9	124.74	0.79	367.08	153.33	0.71	560.23	189.11	0.75	548.48	21.04	0.96	449.69	169.2	0.73	578.14	143.85	0.8	0.75	0.83	0.08	0.00146201	0.0158166
NM_032023.4|RASSF4|chr10|+	127.4	44993471	chr10:44993269-44993932	77.34	0	1	69.58	5.13	0.93	69.66	0	1	29.61	0	1	24.78	3.07	0.89	30.04	20.06	0.6	0.976667	0.83	-0.146667	0.00146133	0.0158166
XM_047430484.1|CENPJ|chr13|-	321.3	24886184	chr13:24885700-24886385	103.48	0	1	99.18	3.37	0.97	76	0	1	120.64	9.57	0.93	145.33	12.06	0.92	79.94	28.36	0.74	0.99	0.863333	-0.126667	0.00147012	0.0158926
XM_047418731.1|ITPR3|chr6|+	208.6	33696133	chr6:33695712-33696562	122.42	26.98	0.82	95.94	17.21	0.85	140.57	22.2	0.86	138.06	53.4	0.72	105.09	36.74	0.74	117.77	72.93	0.62	0.843333	0.693333	-0.15	0.00148035	0.0159914
NM_001410927.1|LHX9|chr1|+	208.4	197932229	chr1:197931919-197932588	156.47	11.1	0.93	104.6	11.4	0.9	157.87	38.97	0.8	91	0	1	80.48	0	1	79.74	3.56	0.96	0.876667	0.986667	0.11	0.00149102	0.016095
NM_001199290.3|PHOSPHO2-KLHL23|chr2|+	31485.3	169749758	chr2:169749422-169751878	304.01	0	1	276.78	103.36	0.73	319.39	0	1	339.22	0	1	331.87	42.81	0.89	354.72	0	1	0.91	0.963333	0.0533333	0.0014963	0.0161164
XM_047432697.1|ZFAND6|chr15|+	66024.4	80138137	chr15:80137480-80138393	1272.49	29.33	0.98	928.67	43.74	0.96	1185.03	7.71	0.99	1325.9	0	1	938.12	90.72	0.91	1128	79.74	0.93	0.976667	0.946667	-0.03	0.00149544	0.0161164
NM_001204408.2|SEC14L1|chr17|+	26866.6	77216889	chr17:77216549-77217101	523.8	879.82	0.37	323.14	783.1	0.29	488.75	749.72	0.39	667.86	757.41	0.47	472.15	805.21	0.37	483.26	697.75	0.41	0.35	0.416667	0.0666667	0.0014947	0.0161164
NM_001318762.3|ATAT1|chr6|+	3558.8	30643011	chr6:30642768-30644640	206.01	0	1	207.37	27.42	0.88	227.96	0	1	236.89	0	1	248.8	0	1	207.67	0	1	0.96	1	0.04	0.00149859	0.0161293
NM_181523.3|PIK3R1|chr5|+	4197.3	68298212	chr5:68297412-68301821	155.83	32.6	0.83	219.09	68.62	0.76	209.34	10.59	0.95	149	0	1	198.5	14.29	0.93	150.51	15.83	0.9	0.846667	0.943333	0.0966667	0.00151071	0.0162478
NM_017546.5|CNOT11|chr2|+	36423.5	101269417	chr2:101269216-101270316	860.87	0	1	681.44	27.08	0.96	747.78	0	1	913.91	0	1	764.64	0	1	760.36	0	1	0.986667	1	0.0133333	0.00151468	0.0162668
NM_213568.2|SLC39A3|chr19|-	214.2	2737047	chr19:2734526-2737379	26.06	197.58	0.12	40.3	237.16	0.15	25.49	197.19	0.11	35.73	98.37	0.27	55.17	139.6	0.28	36.8	144.42	0.2	0.126667	0.25	0.123333	0.0015136	0.0162668
NM_001286699.2|RCL1|chr9|+	2366.1	4860393	chr9:4860125-4861066	346.62	45.31	0.88	236	77.65	0.75	349.93	9.39	0.97	363.29	56	0.87	306.16	1.18	1	352.89	4.35	0.99	0.866667	0.953333	0.0866667	0.00152668	0.0163837
XM_006718447.4|CTTN|chr11|+	100196	70435227	chr11:70435026-70436575	1073.88	0	1	890.03	27.21	0.97	991	0	1	1060.56	0	1	976.95	0	1	1088.53	0	1	0.99	1	0.01	0.00153946	0.0165088
NM_001256802.2|RPS3|chr11|+	360	75422069	chr11:75421727-75422302	46.82	14.11	0.77	41.35	12.22	0.77	102.35	0	1	45.62	33.9	0.57	49.36	18.56	0.73	59.75	28.08	0.68	0.846667	0.66	-0.186667	0.00154086	0.0165118
NM_001142776.4|CHAC1|chr15|+	275.1	40955751	chr15:40955550-40956512	64.13	0	1	73.27	0	1	118.77	0	1	47.49	0	1	25.27	9.11	0.73	84.61	14.36	0.85	1	0.86	-0.14	0.00155291	0.0166288
NM_001145320.2|ADAMTSL2|chr9|+	590	133575287	chr9:133574746-133575519	108.12	48.46	0.69	119.13	72.98	0.62	189.99	30.81	0.86	83.55	5.45	0.94	89.28	7.44	0.92	146.98	31.9	0.82	0.723333	0.893333	0.17	0.00155415	0.0166299
NM_001410852.1|DCLK2|chr4|+	19668.7	150257040	chr4:150256020-150257438	359.82	26.18	0.93	186.17	40.07	0.82	321.62	2.22	0.99	323.38	20.79	0.94	249.98	0	1	386.22	0	1	0.913333	0.98	0.0666667	0.00156332	0.016716
NM_001400074.1|MRPL34|chr19|+	47354.1	17306673	chr19:17306242-17306843	1459.37	223.59	0.87	890.82	318.78	0.74	1341.39	39.32	0.97	1318.59	107.51	0.92	899.42	173.17	0.84	1349.83	101.42	0.93	0.86	0.896667	0.0366667	0.00157848	0.0168658
XM_047420027.1|JAZF1|chr7|-	1258.9	27832740	chr7:27830577-27832976	110.27	0	1	99.75	65.38	0.6	110.53	18.48	0.86	146.71	0	1	139.42	33.38	0.81	131.6	0	1	0.82	0.936667	0.116667	0.00157995	0.0168692
NM_144636.3|CHCHD4|chr3|-	2065.3	14112510	chr3:14112077-14113194	396.61	17.71	0.96	222.86	144.52	0.61	355.37	38.05	0.9	433.63	9.43	0.98	330.96	77.37	0.81	379.4	32.62	0.92	0.823333	0.903333	0.08	0.00159352	0.0169831
NM_001384414.1|WDR5|chr9|+	12845.8	134158685	chr9:134157893-134159968	366.3	146.25	0.71	285.7	220.53	0.56	251.02	162.16	0.61	354.44	135.7	0.72	313.97	170.11	0.65	334.56	69.18	0.83	0.626667	0.733333	0.106667	0.00159268	0.0169831
XM_047438164.1|ZNF787|chr19|-	17954.3	56088714	chr19:56087366-56089092	205.41	3.01	0.99	198.73	70.05	0.74	220.06	0	1	199.51	0	1	182.48	17.88	0.91	188.26	0	1	0.91	0.97	0.06	0.00159407	0.0169831
NM_001369915.1|SH3GLB2|chr9|-	5140.5	129008447	chr9:129008038-129008791	544.81	152.75	0.78	423.01	289.2	0.59	536.57	107.39	0.83	522.88	81.1	0.87	389.81	122.69	0.76	468.11	125	0.79	0.733333	0.806667	0.0733333	0.00160158	0.0170506
NR_104013.1|NSUN5P1|chr7|+	3157	75416640	chr7:75416275-75416786	347.44	142.98	0.71	194.95	81.04	0.71	361.59	70.14	0.84	394.79	95.56	0.81	305.25	63.61	0.83	490.25	67.24	0.88	0.753333	0.84	0.0866667	0.00160289	0.0170523
NM_014709.4|USP34|chr2|-	3475.5	61187671	chr2:61187551-61187909	666.87	300.75	0.69	432.96	162.59	0.73	750.96	256.48	0.75	764.73	174.51	0.81	530.35	136.26	0.8	687.58	228.44	0.75	0.723333	0.786667	0.0633333	0.00160485	0.0170608
NM_001304486.1|TIMM9|chr14|-	5423	58408967	chr14:58408702-58409168	493.16	270.1	0.65	319.56	295.63	0.52	468.5	255.09	0.65	516.48	206.51	0.71	447.79	207.08	0.68	462.2	224.49	0.67	0.606667	0.686667	0.08	0.00160904	0.0170807
NM_012460.4|TIMM9|chr14|-	5423	58408967	chr14:58408702-58409168	493.16	270.1	0.65	319.56	295.63	0.52	468.5	255.09	0.65	516.48	206.51	0.71	447.79	207.08	0.68	462.2	224.49	0.67	0.606667	0.686667	0.08	0.00160904	0.0170807
NM_032656.4|DHX37|chr12|-	855	124947123	chr12:124946826-124947887	95.85	49	0.66	63.52	66.1	0.49	50.82	53.33	0.49	106.31	47.94	0.69	102.27	28.69	0.78	82.52	24.51	0.77	0.546667	0.746667	0.2	0.00161755	0.017143
NM_001320743.2|B3GNTL1|chr17|-	49.9	82942248	chr17:82942156-82942449	37.55	0.27	0.99	12.6	9.88	0.56	22.79	25.96	0.47	49.96	0	1	23.82	0	1	21.09	3.03	0.87	0.673333	0.956667	0.283333	0.00162074	0.017143
NR_135466.2|B3GNTL1|chr17|-	49.9	82942248	chr17:82942156-82942449	37.55	0.27	0.99	12.6	9.88	0.56	22.79	25.96	0.47	49.96	0	1	23.82	0	1	21.09	3.03	0.87	0.673333	0.956667	0.283333	0.00162074	0.017143
XR_001752429.2|B3GNTL1|chr17|-	49.9	82942248	chr17:82942156-82942449	37.55	0.27	0.99	12.6	9.88	0.56	22.79	25.96	0.47	49.96	0	1	23.82	0	1	21.09	3.03	0.87	0.673333	0.956667	0.283333	0.00162074	0.017143
XR_007065266.1|B3GNTL1|chr17|-	49.9	82942248	chr17:82942156-82942449	37.55	0.27	0.99	12.6	9.88	0.56	22.79	25.96	0.47	49.96	0	1	23.82	0	1	21.09	3.03	0.87	0.673333	0.956667	0.283333	0.00162074	0.017143
NM_001369902.1|DEPDC5|chr22|+	310.6	31906406	chr22:31906205-31907015	139.96	0	1	82.42	27.27	0.75	99.95	3.24	0.97	114.39	1.18	0.99	113.67	0	1	109.97	0	1	0.906667	0.996667	0.09	0.00162811	0.0172086
NM_005654.6|NR2F1|chr5|+	94798.8	93594317	chr5:93593562-93594611	837.92	75.63	0.92	477.16	174.59	0.73	722.81	72.69	0.91	1027.24	19.69	0.98	690.34	130.8	0.84	942.25	110.34	0.9	0.853333	0.906667	0.0533333	0.00163319	0.0172499
XM_047424125.1|RALGPS1|chr9|+	475.6	127214952	chr9:127214751-127223155	27.69	0	1	46.7	2.87	0.94	39.88	0	1	31.7	0.44	0.99	45.8	30.97	0.6	30.84	0	1	0.98	0.863333	-0.116667	0.00164761	0.0173897
NM_001278555.2|UBE2E3|chr2|+	23908.7	181062992	chr2:181062791-181063425	731.6	71.94	0.91	430.78	174.27	0.71	673.16	72.87	0.9	1760.99	0	1	1347.14	355.09	0.79	1453.24	163.1	0.9	0.84	0.896667	0.0566667	0.00165249	0.0174259
NM_001378067.1|MTMR4|chr17|-	21409.7	58491622	chr17:58489537-58491840	903	0	1	701.11	141.79	0.83	904.78	0	1	903.16	0	1	726.95	61.39	0.92	854.79	0	1	0.943333	0.973333	0.03	0.00165459	0.0174259
NM_194460.3|RNF126|chr19|-	1790.4	647893	chr19:647526-648277	382.85	198.13	0.66	290.04	211.1	0.58	435.14	187.32	0.7	385.86	155.38	0.71	267.97	93.08	0.74	427.61	130.64	0.77	0.646667	0.74	0.0933333	0.00165421	0.0174259
NM_005034.4|POLR2K|chr8|+	109711	100153615	chr8:100153294-100154003	1631.45	1277.22	0.56	1072.5	865.95	0.55	1684.49	1049.02	0.62	1462.16	1261.19	0.54	1060.59	1087.06	0.49	1521.25	1173.53	0.56	0.576667	0.53	-0.0466667	0.00166116	0.0174701
NM_153687.4|IKBIP|chr12|-	782.1	98625833	chr12:98624249-98626766	50.27	74.52	0.4	43.61	57.2	0.43	43.94	52.13	0.46	127.1	88.26	0.59	128.74	94.44	0.58	118.71	49.6	0.71	0.43	0.626667	0.196667	0.0016602	0.0174701
XM_047426577.1|CEP164|chr11|+	134.5	117411571	chr11:117411298-117411917	68.99	34.22	0.67	37.62	30.25	0.55	57.26	15.45	0.79	56.06	7.77	0.88	59.81	0	1	81.28	18.69	0.81	0.67	0.896667	0.226667	0.00166751	0.0175243
NM_001363669.2|CALM1|chr14|+	348043	90405502	chr14:90404689-90408268	787.95	3415.11	0.19	1093.02	2492.49	0.3	761.26	2982.37	0.2	984.11	3503.39	0.22	1351.44	2810.4	0.32	818.65	2683.45	0.23	0.23	0.256667	0.0266667	0.00166966	0.0175344
NM_031299.7|CDCA3|chr12|-	2380.8	6848991	chr12:6848828-6849198	300.99	280.52	0.52	184.77	238.53	0.44	176.94	207.48	0.46	276.79	214.13	0.56	259.79	184.14	0.59	287.78	200.51	0.59	0.473333	0.58	0.106667	0.00167296	0.0175565
NM_018352.3|TMA16|chr4|+	2862.8	163519535	chr4:163519334-163520539	162.4	132.77	0.55	146.15	34.43	0.81	158.25	109.12	0.59	290.41	84.59	0.77	271.21	108.4	0.71	266.46	87.86	0.75	0.65	0.743333	0.0933333	0.00167684	0.0175847
XM_047423988.1|AOPEP|chr9|+	425.4	95020293	chr9:95019450-95022285	55.08	0	1	56.13	12.42	0.82	38.76	12.86	0.75	66.37	0	1	72.77	1.45	0.98	57.41	0	1	0.856667	0.993333	0.136667	0.0017161	0.0179836
NM_001171629.2|VEGFA|chr6|+	95471.2	43785779	chr6:43784607-43786487	586.82	92.11	0.86	595.54	276.99	0.68	1053.08	158.1	0.87	431.49	46.35	0.9	458.32	153.78	0.75	759.72	47.07	0.94	0.803333	0.863333	0.06	0.00173672	0.0181868
NM_001243885.2|TOB1|chr17|-	12540.5	50862896	chr17:50862223-50863960	467.93	0	1	486.89	39.46	0.93	755.76	0	1	450.06	0	1	350.43	93.26	0.79	645.05	0	1	0.976667	0.93	-0.0466667	0.00174433	0.0182535
NM_001317739.2|BET1|chr7|-	2394.2	93993432	chr7:93993245-93993910	355.62	123.75	0.74	226.06	145.13	0.61	268.03	158.12	0.63	425.31	108.72	0.8	304.99	101.81	0.75	324.14	120.8	0.73	0.66	0.76	0.1	0.00174995	0.0182992
XR_939701.3|LDAH|chr2|-	4073.9	20685262	chr2:20684031-20685657	234.61	351.88	0.4	187.01	359.9	0.34	207.86	312.85	0.4	180.97	159.18	0.53	157.01	165.24	0.49	134.76	168.73	0.44	0.38	0.486667	0.106667	0.00175774	0.0183677
NM_001367805.3|KIF23|chr15|+	9655.6	69447993	chr15:69447792-69448425	534.51	349.55	0.6	352.15	166.9	0.68	364.7	207.36	0.64	924.36	283.02	0.77	615.48	373.31	0.62	746.68	294.51	0.72	0.64	0.703333	0.0633333	0.00175996	0.0183778
NM_001365212.1|DARS2|chr1|+	13008.3	173857867	chr1:173857518-173858546	498.86	298.56	0.63	375.14	210.81	0.64	427.53	242.12	0.64	636.47	197.64	0.76	530.69	258.12	0.67	643.65	286.18	0.69	0.636667	0.706667	0.07	0.00176578	0.0184255
XM_011535871.3|TFB1M|chr6|-	280.4	155247705	chr6:155247233-155247919	130.21	0	1	79.13	18.21	0.81	143.43	37.61	0.79	127.66	56.28	0.69	91.44	24.47	0.79	203.15	83.7	0.71	0.866667	0.73	-0.136667	0.00177376	0.0184956
NM_001271289.2|ZNF512|chr2|+	20250	27621354	chr2:27621153-27623217	780.87	0	1	720.64	194.98	0.79	778.58	0	1	630.1	0	1	598.56	63.85	0.9	585.81	10.54	0.98	0.93	0.96	0.03	0.00178008	0.0185416
NR_134638.1|FCF1P2|chr3|-	490.5	48291332	chr3:48290279-48291678	99.31	0	1	86.83	7.31	0.92	93.3	3.58	0.96	124.99	0	1	99.25	33.33	0.75	109.02	30.74	0.78	0.96	0.843333	-0.116667	0.00178069	0.0185416
XM_047428984.1|HDAC7|chr12|-	20949.3	47783685	chr12:47782751-47783886	790.51	0	1	498.81	32.83	0.94	585.02	42.28	0.93	659.36	0	1	456.65	18.37	0.96	566.64	0	1	0.956667	0.986667	0.03	0.00178251	0.0185475
NM_001281301.2|KIF23|chr15|+	9834.8	69447993	chr15:69447792-69448427	533.39	350.67	0.6	351.47	167.58	0.68	364.01	208.04	0.64	921.82	285.57	0.76	613.96	374.83	0.62	744.9	296.29	0.72	0.64	0.7	0.06	0.00179502	0.0186644
NM_181706.5|DNAJC24|chr11|+	1194.1	31430530	chr11:31430271-31432401	108.54	41.03	0.73	105.17	94.94	0.53	113.65	45.9	0.71	124.17	0	1	128.97	56.73	0.69	119.59	34.07	0.78	0.656667	0.823333	0.166667	0.00181	0.0188069
NR_144485.2|RIC3|chr11|-	794.9	8093958	chr11:8092965-8094159	105.18	0	1	56.06	101.26	0.36	94.51	0	1	77.62	12.58	0.86	66.95	20.11	0.77	113.64	0	1	0.786667	0.876667	0.09	0.00181153	0.0188095
NM_001330166.2|UNC119|chr17|-	2645.5	28546928	chr17:28546708-28547409	318.57	199.49	0.61	244.8	250.15	0.49	294.53	220.94	0.57	368.25	170.48	0.68	297.64	181.37	0.62	386.56	197.87	0.66	0.556667	0.653333	0.0966667	0.00182854	0.0189727
NM_199053.3|TRAPPC11|chr4|+	2317.1	183713256	chr4:183712600-183713589	411.89	117.67	0.78	255.62	88.09	0.74	412.07	69.53	0.86	382.37	55.24	0.87	336.72	50.22	0.87	389.1	52.19	0.88	0.793333	0.873333	0.08	0.00183123	0.0189872
XM_011535833.3|MAN1A1|chr6|-	11334.3	119179744	chr6:119177205-119179945	536.68	0	1	395.26	30.59	0.93	281.78	0	1	539.95	0	1	402.05	0	1	298.16	0	1	0.976667	1	0.0233333	0.00184864	0.0191438
XM_047441610.1|PICK1|chr22|+	445.3	38075065	chr22:38074864-38075701	175.07	70.66	0.71	138.61	99.79	0.58	198.63	51.63	0.79	154.44	7.58	0.95	114.47	47.43	0.71	157.61	34.52	0.82	0.693333	0.826667	0.133333	0.00184893	0.0191438
XM_017003923.1|BAZ2B|chr2|-	4721.4	159319820	chr2:159318979-159320418	326.56	69.7	0.82	199	123.21	0.62	310.41	62.77	0.83	366.1	47.63	0.88	290.62	54.05	0.84	311.78	61.08	0.84	0.756667	0.853333	0.0966667	0.00185122	0.019154
NM_001086521.2|NDUFAF8|chr17|+	70036.4	81241188	chr17:81240987-81241310	996.5	1445.08	0.41	593.44	1073.09	0.36	709.97	1121	0.39	1094.11	1239.62	0.47	804.94	1083.74	0.43	864.21	1267.15	0.41	0.386667	0.436667	0.05	0.00185485	0.019178
XM_047435365.1|ZSWIM7|chr17|-	23917	15977799	chr17:15977579-15978163	233.77	418.87	0.36	127.5	332.67	0.28	244.84	357.87	0.41	261.68	363.75	0.42	242.28	286.46	0.46	282.44	338.01	0.46	0.35	0.446667	0.0966667	0.00185745	0.0191915
NM_001276310.2|STMN3|chr20|-	90333.3	63641031	chr20:63639712-63641397	489.7	0	1	677.67	429.61	0.61	522.65	0	1	414.7	0	1	536.31	216.93	0.71	445.75	0	1	0.87	0.903333	0.0333333	0.00186428	0.0192485
XM_047426658.1|FNBP4|chr11|-	13470	47717133	chr11:47716494-47717512	853.77	0	1	447.87	65.41	0.87	805.93	0.07	1	1107.77	0	1	708.87	4	0.99	1081.53	21.06	0.98	0.956667	0.99	0.0333333	0.00186631	0.019256
NM_001411073.1|NSMCE4A|chr10|-	65.3	121961853	chr10:121961753-121962107	36.9	20.76	0.64	30.46	0	1	38.8	4.83	0.89	46.78	0	1	35.21	0	1	59.15	0	1	0.843333	1	0.156667	0.0018707	0.0192878
NM_002045.4|GAP43|chr3|+	29622.7	115721281	chr3:115720794-115721483	1101.44	451.26	0.71	677.58	482.8	0.58	784.72	338.31	0.7	1473.95	364.7	0.8	864.77	516.09	0.63	742.18	292.78	0.72	0.663333	0.716667	0.0533333	0.00187652	0.0193342
XM_047448336.1|PLXNB1|chr3|-	1309.1	48413336	chr3:48413076-48413537	191.57	0	1	87.49	7.13	0.92	214.36	6.27	0.97	156.21	39.64	0.8	147.31	26.79	0.85	269.15	0	1	0.963333	0.883333	-0.08	0.00188105	0.0193451
NM_015051.3|ERP44|chr9|-	5204.6	99982512	chr9:99979185-99982713	91.49	478.78	0.16	103.01	242.07	0.3	105.86	365.42	0.22	77.48	527.68	0.13	68.18	370.15	0.16	75.91	446.24	0.15	0.226667	0.146667	-0.08	0.00188284	0.0193451
NM_174905.4|FAM98C|chr19|+	2411.6	38408952	chr19:38408751-38409058	64.43	93.64	0.41	29.62	66.99	0.31	82.31	89.44	0.48	110.21	52.83	0.68	66.13	72.77	0.48	111.99	75.01	0.6	0.4	0.586667	0.186667	0.00188175	0.0193451
NM_001351675.1|FAM98C|chr19|+	2411.6	38408952	chr19:38408751-38409058	64.43	93.64	0.41	29.62	66.99	0.31	82.31	89.44	0.48	110.21	52.83	0.68	66.13	72.77	0.48	111.99	75.01	0.6	0.4	0.586667	0.186667	0.00188175	0.0193451
XM_047427264.1|GPR137|chr11|+	1026.6	64289238	chr11:64289037-64289500	271.61	96.63	0.74	222.49	68.2	0.77	266.21	36.16	0.88	246.75	109.42	0.69	156.09	123.68	0.56	219.29	55.77	0.8	0.796667	0.683333	-0.113333	0.00189862	0.0194936
NM_001261840.2|BABAM2|chr2|+	2042.7	28338680	chr2:28338478-28338901	372.76	104.13	0.78	177.68	133.95	0.57	279.09	116.14	0.71	448.06	66.94	0.87	269.82	127.94	0.68	374.56	87.93	0.81	0.686667	0.786667	0.1	0.00190102	0.0195047
NM_001011663.2|PCGF6|chr10|-	1800.6	103303208	chr10:103302796-103303961	159.9	81.99	0.66	102.78	75.69	0.58	167.85	105.2	0.61	258.1	22.92	0.92	141.95	95.42	0.6	218.6	87.61	0.71	0.616667	0.743333	0.126667	0.00190907	0.0195709
XM_047427266.1|SMCO4|chr11|-	2263.3	93479068	chr11:93478472-93479269	141.1	0	1	90.27	21.21	0.81	88.33	0	1	183.6	0	1	147.52	0	1	146.78	0	1	0.936667	1	0.0633333	0.00191014	0.0195709
XM_047441335.1|DESI1|chr22|-	2033.6	41600989	chr22:41598028-41601190	61.71	122.02	0.34	86.2	122.61	0.41	63.46	39.32	0.62	45.61	145.08	0.24	54.73	118.33	0.32	38.25	122.19	0.24	0.456667	0.266667	-0.19	0.0019545	0.0200115
NM_001348258.2|TCEAL7|chrX|+	22742.5	103331801	chrX:103331377-103332326	881.5	454.58	0.66	667.05	597.69	0.53	922.89	437.05	0.68	1088.47	431.82	0.72	1002.87	621.09	0.62	966.97	384.4	0.72	0.623333	0.686667	0.0633333	0.00195799	0.0200334
XR_007067276.1|LOC124904729|chr19|-	1914755	46608804	chr19:46607824-46609005	733.89	945.82	0.44	1470	1352.46	0.52	809.35	1076.65	0.43	749.58	1003.33	0.43	1240.35	1608.57	0.44	783.14	1144.01	0.41	0.463333	0.426667	-0.0366667	0.00196431	0.020084
NR_125376.1|LOC100419583|chr15|+	1274.4	44732079	chr15:44731363-44732851	213.74	50.57	0.81	221.35	101.32	0.69	203.63	39.68	0.84	260.97	14.34	0.95	255.31	93.06	0.73	239.09	6.05	0.98	0.78	0.886667	0.106667	0.00197604	0.0201899
NM_001288667.1|HCFC1R1|chr16|-	8816.2	3022760	chr16:3022620-3022998	401.85	477.61	0.46	317.94	382.04	0.45	430.84	429.48	0.5	410.18	316.99	0.56	297.15	228.5	0.57	459.36	400.27	0.53	0.47	0.553333	0.0833333	0.00198904	0.0203086
NM_001369485.1|LSM12|chr17|-	23826	44035867	chr17:44034635-44036300	560.97	180.06	0.76	470.42	319.85	0.6	550.29	207.57	0.73	406.88	205.53	0.66	342.14	285.07	0.55	366.49	220.18	0.62	0.696667	0.61	-0.0866667	0.00199071	0.0203115
NM_015506.3|MMACHC|chr1|+	973.7	45509120	chr1:45508796-45511051	68.75	0	1	76.55	30.83	0.71	59.1	0	1	57.29	0	1	77.65	0	1	62.15	0	1	0.903333	1	0.0966667	0.00201259	0.0205206
XM_024446848.2|ESYT2|chr7|-	1335.8	158733760	chr7:158730997-158734252	122.24	102.22	0.54	178.98	66.42	0.73	146.85	83.57	0.64	146.3	119.35	0.55	172.06	165.42	0.51	130.29	155.1	0.46	0.636667	0.506667	-0.13	0.00202426	0.0206114
XM_047438469.1|SIRT2|chr19|-	51.6	38879824	chr19:38879632-38880173	34.19	17.3	0.66	25.19	13.07	0.66	49.03	0	1	35.16	0	1	37.42	0	1	36.17	0	1	0.773333	1	0.226667	0.0020243	0.0206114
XM_047422513.1|DPH5|chr1|-	3689.9	100990140	chr1:100989623-100990628	120.83	382.14	0.24	73.67	282.39	0.21	139.94	350.64	0.29	162.47	322.69	0.33	136.89	246.35	0.36	155.28	305.78	0.34	0.246667	0.343333	0.0966667	0.00203319	0.0206877
XM_011541570.4|DPH5|chr1|-	3725.2	100990140	chr1:100989623-100990631	120.81	382.42	0.24	73.68	283.17	0.21	139.97	351.53	0.28	162.42	322.92	0.33	136.99	247.02	0.36	155.28	306.5	0.34	0.243333	0.343333	0.1	0.0020435	0.0207781
NM_001362793.2|EIF3B|chr7|+	31689.2	2380590	chr7:2380279-2380745	1117.64	613.07	0.65	630.84	542.62	0.54	920.65	480.83	0.66	1089.01	505.14	0.68	842.58	471.09	0.64	1144.58	510.94	0.69	0.616667	0.67	0.0533333	0.00204995	0.0208293
NM_001316321.3|CCDC57|chr17|-	977.5	82157747	chr17:82153602-82157948	110.35	11.84	0.9	94.14	26.81	0.78	130.11	25.57	0.84	97.46	56.82	0.63	91.07	31.09	0.75	111.48	53.61	0.68	0.84	0.686667	-0.153333	0.00206345	0.0209521
XM_047441375.1|ARVCF|chr22|-	5851.3	19970542	chr22:19969975-19970743	389.07	176.72	0.69	285.04	173.87	0.62	352.82	206.5	0.63	304.9	96.74	0.76	230.21	40.24	0.85	294.71	145.6	0.67	0.646667	0.76	0.113333	0.00208856	0.0211923
XR_007082547.1|ING5|chr2|+	4009.5	241728701	chr2:241728500-241729478	178.01	22.82	0.89	97.01	21.54	0.82	182.08	0	1	152.33	27.99	0.84	109.5	12.38	0.9	165.58	69.96	0.7	0.903333	0.813333	-0.09	0.00209282	0.021221
NM_001276271.2|MBD4|chr3|-	18209.4	129432405	chr3:129432176-129432606	68.15	211.43	0.24	44.78	196.04	0.19	53.96	229.52	0.19	128.8	289.18	0.31	104.16	197.31	0.35	83.33	179.96	0.32	0.206667	0.326667	0.12	0.0021007	0.0212613
NM_001159601.2|RAB28|chr4|-	601.4	13368083	chr4:13367724-13368650	168.65	14.04	0.92	127.84	49.69	0.72	156.76	63.7	0.71	137	56.33	0.71	122.16	96.64	0.56	147.47	76.08	0.66	0.783333	0.643333	-0.14	0.00210005	0.0212613
NM_001284291.2|CBLL1|chr7|+	5305.3	107759441	chr7:107758143-107761667	161.83	173.26	0.48	160.79	199.42	0.45	162.79	181.3	0.47	191.75	160.97	0.54	213.13	122.74	0.63	181.5	130.53	0.58	0.466667	0.583333	0.116667	0.00210113	0.0212613
NM_001424.6|EMP2|chr16|-	11523.7	10532584	chr16:10528422-10533092	164.26	100.8	0.62	188.51	0	1	158.38	31.68	0.83	184.22	153.34	0.55	202.47	2.54	0.99	153.99	116.16	0.57	0.816667	0.703333	-0.113333	0.00210473	0.0212831
XR_002958192.2|LOC105372098|chr18|-	338.2	47077252	chr18:47076103-47077453	10.75	55.13	0.16	3.93	45.68	0.08	7.73	41.81	0.16	27.45	31.32	0.47	7.47	38.23	0.16	32.74	31.3	0.51	0.133333	0.38	0.246667	0.00211641	0.0213865
XM_047432125.1|CHP1|chr15|+	54191.3	41279537	chr15:41279336-41281887	469.41	0	1	531.55	30.1	0.95	487.64	0	1	419.16	0	1	496.05	0	1	441.66	0	1	0.983333	1	0.0166667	0.00213815	0.0215913
NM_001270473.2|CENPN|chr16|+	2372.4	81028808	chr16:81028569-81031485	70.39	6.36	0.92	81.05	12.2	0.87	49.03	0	1	128.58	0	1	162.71	2.19	0.99	83.41	0	1	0.93	0.996667	0.0666667	0.00214357	0.0216312
XM_016999999.3|PATJ|chr1|+	407.9	62161217	chr1:62160908-62163915	46.66	2.11	0.96	33.39	0	1	39.38	0	1	42.3	0	1	33.07	26.66	0.55	44.64	5.37	0.89	0.986667	0.813333	-0.173333	0.00214513	0.0216321
NM_001257325.3|APBB1|chr11|-	2582.8	6395308	chr11:6395125-6395701	340.13	85.47	0.8	301.61	118.84	0.72	345.31	90.12	0.79	264.62	0.95	1	187.9	48.64	0.79	239.51	60.74	0.8	0.77	0.863333	0.0933333	0.00215936	0.0217607
XR_007086207.1|LOC124905970|chr2|-	211.1	9996226	chr2:9995906-9996427	NA	NA	NA	NA	NA	NA	7.42	14.81	0.33	NA	NA	NA	0.82	25.82	0.03	NA	NA	NA	0.33	0.03	-0.3	0.00217246	0.0218777
NM_001690.4|ATP6V1A|chr3|+	9317.9	113809536	chr3:113809335-113812056	243.98	0	1	295.31	30.24	0.91	261.82	0	1	228.53	0	1	251.74	0	1	247.61	0	1	0.97	1	0.03	0.00217542	0.0218926
NM_023019.4|DCTN1|chr2|-	8419.5	74361322	chr2:74361155-74361636	817.15	367.86	0.69	510.89	356.8	0.59	638.27	284.76	0.69	767.75	244.37	0.76	539.02	226.53	0.7	729.56	299.83	0.71	0.656667	0.723333	0.0666667	0.00218059	0.0219296
XM_047439232.1|KRI1|chr19|-	12721.8	10553660	chr19:10553418-10554281	402.08	0	1	202.05	49.55	0.8	310.22	0	1	417.18	0	1	350.09	0	1	383.53	14.8	0.96	0.933333	0.986667	0.0533333	0.00219199	0.0220292
NM_001136497.3|BTF3L4|chr1|+	56790.1	52088291	chr1:52086712-52090716	85.82	608.03	0.12	95.25	499.14	0.16	106.26	626.98	0.14	73.22	652.73	0.1	59.3	621.44	0.09	55.38	651.16	0.08	0.14	0.09	-0.05	0.00221435	0.0222235
XM_011525549.3|CDC27|chr17|-	6553.7	47120730	chr17:47117703-47121017	375.2	346.63	0.52	286.98	280.33	0.51	365.4	286.13	0.56	506.44	326.53	0.61	457.03	281.79	0.62	482.98	314.91	0.61	0.53	0.613333	0.0833333	0.00221399	0.0222235
NM_001142628.1|SEC61A2|chr10|+	2122.1	12164646	chr10:12164268-12165330	364.66	115.29	0.76	314.23	119.61	0.72	373.93	163.64	0.7	295.71	150.19	0.66	254.08	165.54	0.61	344.65	203.81	0.63	0.726667	0.633333	-0.0933333	0.0022329	0.0223639
NM_018144.4|SEC61A2|chr10|+	2122.1	12164646	chr10:12164268-12165330	364.66	115.29	0.76	314.23	119.61	0.72	373.93	163.64	0.7	295.71	150.19	0.66	254.08	165.54	0.61	344.65	203.81	0.63	0.726667	0.633333	-0.0933333	0.0022329	0.0223639
NM_001164783.2|BCKDHA|chr19|+	1147	41424787	chr19:41424438-41425002	75.59	139.62	0.35	97.96	182.32	0.35	140.42	126.91	0.53	80.45	69.91	0.54	100.53	76.31	0.57	117.76	82.7	0.59	0.41	0.566667	0.156667	0.00223063	0.0223639
NM_148977.3|PANK1|chr10|-	1305.5	89583402	chr10:89582988-89584465	95.85	39.93	0.71	92.75	84.13	0.52	88.63	29.64	0.75	111.31	25.51	0.81	115.84	19.25	0.86	67.08	23.58	0.74	0.66	0.803333	0.143333	0.00225057	0.0225256
NM_001270486.1|CAMKK2|chr12|-	3954	121240306	chr12:121237692-121240542	187.95	0	1	250.78	30.79	0.89	191.41	0	1	171.8	0	1	216.71	0	1	176.9	0	1	0.963333	1	0.0366667	0.00226496	0.0226543
XM_024451023.2|SLC16A3|chr17|+	442.5	82238930	chr17:82238702-82239019	76.44	0	1	75.12	0	1	82.84	0	1	83.52	0.79	0.99	40.97	23.76	0.63	70.37	0	1	1	0.873333	-0.126667	0.00227669	0.022756
NM_014181.3|LGALSL|chr2|+	3723.7	64458812	chr2:64458285-64461381	102.13	87.51	0.54	108.2	132.89	0.45	93.36	105.59	0.47	121.55	79.78	0.6	163.51	106.65	0.61	114.51	45.38	0.72	0.486667	0.643333	0.156667	0.00228428	0.0228164
XM_047434043.1|CDIP1|chr16|-	2041.3	4511333	chr16:4510669-4512683	84.88	106.05	0.44	100.14	150.05	0.4	69	115.04	0.37	65.04	53.64	0.55	75.11	67.16	0.53	78.97	40.45	0.66	0.403333	0.58	0.176667	0.00228755	0.0228336
XM_011532645.1|DQX1|chr2|-	424.3	74518263	chr2:74518131-74518602	61.53	23.25	0.73	76.01	38.56	0.66	79.23	23.15	0.77	68.71	7.64	0.9	138.14	0	1	67.47	25.96	0.72	0.72	0.873333	0.153333	0.0023045	0.0229872
XM_047431303.1|BRF1|chr14|-	906.3	105210082	chr14:105209286-105210588	284.12	0	1	236.61	16.75	0.93	218.81	41.49	0.84	246.78	0	1	148.09	111.82	0.57	251.26	11	0.96	0.923333	0.843333	-0.08	0.00230683	0.0229948
NM_052969.3|RPL39L|chr3|-	11972.7	187121127	chr3:187120948-187121328	243.79	497.27	0.33	232.08	428.69	0.35	231.76	367.88	0.39	463.64	560.07	0.45	368.85	561.84	0.4	390.88	507.68	0.44	0.356667	0.43	0.0733333	0.00231771	0.0230877
XM_011527651.3|ILVBL|chr19|-	741.3	15115113	chr19:15114987-15115430	278.55	60.45	0.82	176.29	44.23	0.8	292.61	26.89	0.92	361.15	61.81	0.85	206.27	89.41	0.7	257.33	113.82	0.69	0.846667	0.746667	-0.1	0.00232294	0.0231241
XM_011518467.3|HMCN2|chr9|+	624.9	130433549	chr9:130433348-130434123	123.92	48.51	0.72	80.09	8.17	0.91	147.19	14.66	0.91	85.43	0	1	73.09	10.5	0.87	94.7	0	1	0.846667	0.956667	0.11	0.00235739	0.0234511
NM_001008661.3|KYAT3|chr1|-	24594.2	88935985	chr1:88935779-88936245	657.4	745.41	0.47	384.52	359.54	0.52	641.84	604.26	0.52	766.9	634.97	0.55	495.67	451.04	0.52	733.55	482.14	0.6	0.503333	0.556667	0.0533333	0.0023654	0.023515
NM_031901.6|MRPS21|chr1|+	1.50135e+06	150308249	chr1:150308048-150308979	826.12	8602.15	0.09	597.12	4705.91	0.11	841.73	7188.24	0.1	756.06	8490.03	0.08	596.24	6121.55	0.09	808.75	8523.85	0.09	0.1	0.0866667	-0.0133333	0.00237019	0.0235467
NM_015138.5|RTF1|chr15|+	14797.9	41482728	chr15:41480581-41483563	467.67	0	1	295.57	162.72	0.64	391.84	30.88	0.93	386.85	42.84	0.9	300.09	157.94	0.66	356.41	97.49	0.79	0.856667	0.783333	-0.0733333	0.00238453	0.0236731
NR_165819.1|AGAP13P|chr10|+	15273.2	46836922	chr10:46836472-46837097	266.54	162.16	0.62	121.64	76.51	0.61	257.4	136.13	0.65	277.34	63.81	0.81	164.87	60.4	0.73	274.29	120.55	0.69	0.626667	0.743333	0.116667	0.002393	0.0237412
NM_021104.2|RPL41|chr12|+	9.99193e+07	56117747	chr12:56117482-56117967	6382.74	37143.5	0.15	4460.86	30818	0.13	6309.72	35061.3	0.15	6090.15	33116.2	0.16	4928.38	29928.9	0.14	5740.1	31575.7	0.15	0.143333	0.15	0.00666667	0.00239634	0.0237507
NM_016145.4|WDR83OS|chr19|-	142497	12668224	chr19:12668073-12668425	1659.15	1491.1	0.53	1055.23	1402.67	0.43	1407.85	1122.25	0.56	1532.41	1290.9	0.54	1327.04	1235.5	0.52	1654.43	1199.76	0.58	0.506667	0.546667	0.04	0.00239719	0.0237507
NM_001013625.4|CFAP126|chr1|-	33.2	161364930	chr1:161364733-161365150	NA	NA	NA	81.94	2.62	0.97	20.31	7.56	0.73	16.76	17.67	0.49	40.87	3.63	0.92	14.19	20.3	0.41	0.85	0.606667	-0.243333	0.00240542	0.0238002
NM_001378076.1|GPR137|chr11|+	972.9	64289238	chr11:64289037-64289494	273.76	94.47	0.74	224.4	66.29	0.77	268.12	34.26	0.89	248.79	107.39	0.7	157.2	122.57	0.56	221.12	53.94	0.8	0.8	0.686667	-0.113333	0.00240436	0.0238002
NM_001278357.2|FRS2|chr12|+	1346.4	69574206	chr12:69574005-69579793	96.84	0	1	142.85	64.14	0.69	111.75	0	1	75.27	0	1	99.57	7.56	0.93	71.98	0	1	0.896667	0.976667	0.08	0.00240817	0.0238114
NR_038357.1|ZSWIM8-AS1|chr10|-	1409.8	73797376	chr10:73797220-73797589	57.52	279.43	0.17	35.88	356.33	0.09	74.44	403.51	0.16	71.09	222.61	0.24	62.72	236.39	0.21	85.93	300.54	0.22	0.14	0.223333	0.0833333	0.00241683	0.023881
XM_011542854.3|NPAT|chr11|-	468.1	108158712	chr11:108157215-108159019	103.18	21.39	0.83	84.11	0	1	100.11	21.13	0.83	92.1	36.82	0.71	80.92	40.43	0.67	89.39	32.05	0.74	0.886667	0.706667	-0.18	0.00243128	0.0240077
NM_004225.3|MFHAS1|chr8|-	8031.8	8785854	chr8:8783354-8786055	183.34	0	1	223.05	45.72	0.83	171.24	0	1	181.95	0	1	223.7	7.94	0.97	144.95	0	1	0.943333	0.99	0.0466667	0.00243363	0.0240148
NM_005780.3|LHFPL6|chr13|-	293.4	39343283	chr13:39342892-39344054	79.79	3.85	0.95	53.07	0	1	49.25	0.19	1	98.43	0	1	58.91	32.41	0.65	66.2	15.08	0.81	0.983333	0.82	-0.163333	0.00244112	0.0240725
NM_182513.4|SPC24|chr19|-	36186.5	11145996	chr19:11145493-11147289	261.03	0	1	145.54	58.91	0.71	106.84	51.32	0.68	276.96	0	1	213.21	45.79	0.82	209.23	14.76	0.93	0.796667	0.916667	0.12	0.00245189	0.0241625
NM_152902.5|TIPRL|chr1|+	28836.9	168200104	chr1:168199903-168202109	446.51	751.89	0.37	478.81	556.37	0.46	496.12	642.13	0.44	549.43	655.9	0.46	588.77	546.51	0.52	551.22	594.69	0.48	0.423333	0.486667	0.0633333	0.00248007	0.0244239
NM_001199741.2|GADD45A|chr1|+	65012.4	67688107	chr1:67687661-67688334	400.08	471.05	0.46	260.75	367.14	0.42	447.22	583.42	0.43	695.47	660.57	0.51	572.6	516.4	0.53	661.29	709.13	0.48	0.436667	0.506667	0.07	0.00248813	0.0244868
NM_024108.3|TRAPPC6A|chr19|-	1158.2	45163022	chr19:45162933-45163223	43.54	126.81	0.26	17.17	79.45	0.18	19.41	137.48	0.12	28.97	56.82	0.34	17.67	34.72	0.34	46.73	65.6	0.42	0.186667	0.366667	0.18	0.00249919	0.0245793
NR_036592.1|EBLN3P|chr9|+	6786.7	37086869	chr9:37086668-37090401	277.23	0	1	345.01	0	1	321.3	0	1	261.68	0	1	323.14	24.74	0.93	250.7	0	1	1	0.976667	-0.0233333	0.00253032	0.0248688
NM_001363474.1|PLEKHA8|chr7|+	124.5	30118220	chr7:30117970-30118345	64.49	8.04	0.89	31.93	17.93	0.64	37.39	3.81	0.91	86.39	36.21	0.7	65.29	59.17	0.52	49.48	46.12	0.52	0.813333	0.58	-0.233333	0.0025369	0.0249168
XM_047441783.1|STAG2|chrX|+	43810.8	124100775	chrX:124100574-124102656	599.56	213.48	0.74	499.04	356.71	0.58	595.98	210.79	0.74	704.18	123.13	0.85	649.62	292.27	0.69	632.67	246.67	0.72	0.686667	0.753333	0.0666667	0.00255263	0.0250546
NR_027285.1|FLVCR1-DT|chr1|-	443.7	212856797	chr1:212856604-212857172	95.64	46.22	0.67	93.51	29.61	0.76	119.14	22.8	0.84	96.39	21.9	0.81	80.05	11.22	0.88	138.91	0	1	0.756667	0.896667	0.14	0.0025567	0.0250778
NR_130700.1|LINC01881|chr2|+	56.3	242160283	chr2:242159960-242160503	NA	NA	NA	33.07	33.79	0.49	21.92	3.04	0.88	20.52	6.64	0.76	36.7	0.69	0.98	26.64	1.04	0.96	0.685	0.9	0.215	0.00256013	0.0250948
NM_001369424.1|KMT5B|chr11|-	2749.3	68166977	chr11:68165717-68167178	180.35	97.51	0.65	184.02	113.02	0.62	206.82	83.24	0.71	142.1	95.44	0.6	137.82	209.06	0.4	163.67	77.41	0.68	0.66	0.56	-0.1	0.00257139	0.0251883
NM_172160.3|KCNAB1|chr3|+	591.5	156537073	chr3:156536658-156538605	58.13	15.26	0.79	75.94	30.39	0.71	108.68	0	1	37.33	0	1	51.84	0	1	50.77	1.77	0.97	0.833333	0.99	0.156667	0.00259371	0.02539
NM_015891.3|CDC40|chr6|+	1931.4	110230157	chr6:110229954-110232232	195.62	11.82	0.94	196.29	0	1	204.81	0	1	153.1	37.22	0.8	182.88	10.55	0.95	158.06	0	1	0.98	0.916667	-0.0633333	0.00259728	0.0254081
NM_001826.3|CKS1B|chr1|+	242964	154978979	chr1:154978725-154979251	2005.69	1209.88	0.62	1562.37	1073.18	0.59	1651.38	1050.1	0.61	3649.01	2174.2	0.63	3432.88	2022.59	0.63	3697.26	1768.39	0.68	0.606667	0.646667	0.04	0.00262398	0.0256523
XR_007058992.1|LOC124901105|chr5|-	291.3	149493417	chr5:149492982-149493618	123.89	11.94	0.91	94.36	3.64	0.96	108.58	63.77	0.63	110.48	16.33	0.87	97.09	5.19	0.95	105.71	0	1	0.833333	0.94	0.106667	0.00263307	0.025724
NM_001348094.2|FMN2|chr1|+	258.7	240474341	chr1:240474128-240475187	84.63	0	1	76.6	34.83	0.69	102.21	0	1	75.74	0	1	74.14	0	1	82.03	0	1	0.896667	1	0.103333	0.00263997	0.0257743
XM_047417126.1|GRK6|chr5|+	5378.9	177442567	chr5:177441737-177442891	119.71	141.42	0.46	94.06	197.61	0.32	82.84	143.46	0.37	120.56	114.72	0.51	113.05	124.27	0.48	128.36	98.58	0.57	0.383333	0.52	0.136667	0.00264729	0.0258115
XM_047427060.1|CDON|chr11|-	1744.9	125959687	chr11:125956821-125961105	129.99	1.82	0.99	117.37	37.78	0.76	165.55	0	1	132.1	0	1	156.07	6.67	0.96	188.79	0	1	0.916667	0.986667	0.07	0.00264642	0.0258115
NM_199078.3|CNNM3|chr2|+	1985.9	96833509	chr2:96832639-96835382	131.83	20.56	0.87	136.78	58.13	0.7	145	0	1	128.3	3.24	0.98	154.93	0	1	121.33	18.58	0.87	0.856667	0.95	0.0933333	0.00266079	0.0258917
NM_000113.3|TOR1A|chr9|-	7710.1	129813735	chr9:129812942-129814222	401.76	326.83	0.55	376.64	341.68	0.52	349.75	346.44	0.5	346.88	455.03	0.43	326.43	347.87	0.48	304.01	409.08	0.43	0.523333	0.446667	-0.0766667	0.00265915	0.0258917
NM_001286577.2|C2CD3|chr11|-	3672.4	74012944	chr11:74012718-74013525	224.72	51.28	0.81	146.67	17.97	0.89	219.52	0	1	294.06	0	1	195.63	0	1	202.56	25.32	0.89	0.9	0.963333	0.0633333	0.00265908	0.0258917
NM_001127688.2|BEX4|chrX|+	18361.7	103216383	chrX:103216149-103217200	1575.67	429.79	0.79	1031.62	672.26	0.61	1495.17	662.01	0.69	1192.34	540.84	0.69	928.44	536.25	0.63	1257.59	722.73	0.64	0.696667	0.653333	-0.0433333	0.00267468	0.0260096
XM_011537715.3|DELE1|chr5|+	1501.5	141939779	chr5:141939506-141940152	340.27	103.59	0.77	243.15	89.26	0.73	336.93	221.25	0.6	347.36	85.52	0.8	290.29	117.98	0.71	341.53	73.81	0.82	0.7	0.776667	0.0766667	0.00267997	0.0260439
NM_005911.6|MAT2A|chr2|+	39484.7	85544179	chr2:85543670-85544720	1199.62	0	1	1700.27	0	1	1465.15	0	1	1314.17	0	1	1706.7	0	1	950.22	26.36	0.97	1	0.99	-0.01	0.00268405	0.0260663
NM_001201572.2|SEC22C|chr3|-	4165.8	42548212	chr3:42547969-42548657	322.39	219.41	0.6	218.99	214.62	0.51	329.49	221.87	0.6	448.34	109.07	0.8	310.37	203.35	0.6	303.46	227.81	0.57	0.57	0.656667	0.0866667	0.00269979	0.0262018
NM_000435.3|NOTCH3|chr19|-	22905.7	15159787	chr19:15159038-15161714	259.8	0	1	107.95	104.07	0.51	180.11	19.99	0.9	282.75	0	1	172.35	67.47	0.72	229.61	0	1	0.803333	0.906667	0.103333	0.00270202	0.0262062
NM_016841.5|MAPT|chr17|+	1060.8	46024339	chr17:46023956-46028334	31.37	84.05	0.27	106.42	54.83	0.66	56.33	74.37	0.43	26.2	80.16	0.25	54.81	94.92	0.37	39.75	115.5	0.26	0.453333	0.293333	-0.16	0.00271667	0.026331
NR_036480.1|VPS9D1-AS1|chr16|+	301.4	89717920	chr16:89717344-89718165	107.91	13.73	0.89	102.48	32.27	0.76	92.53	29.5	0.76	92.46	43.56	0.68	75.47	60.31	0.56	93.97	52.13	0.64	0.803333	0.626667	-0.176667	0.00272438	0.0263709
XM_047439567.1|ALKBH6|chr19|-	3101.7	36010876	chr19:36010590-36011077	110.69	148.11	0.43	81.85	129.68	0.39	91.55	132.71	0.41	90.69	78.67	0.54	88.69	61.22	0.59	120.45	95.81	0.56	0.41	0.563333	0.153333	0.00272352	0.0263709
NM_006445.4|PRPF8|chr17|-	87255	1650755	chr17:1650629-1650956	1253.94	1415.36	0.47	686.26	1066.25	0.39	1045.98	1103.38	0.49	1341.69	1369.7	0.49	1020.13	1102.08	0.48	1338.32	1249.53	0.52	0.45	0.496667	0.0466667	0.00273545	0.0264607
NM_001349450.1|KYAT3|chr1|-	25346	88935985	chr1:88935773-88936245	644.15	758.65	0.46	378.11	365.96	0.51	628.95	617.16	0.5	751.48	650.39	0.54	485.88	460.83	0.51	719.09	496.6	0.59	0.49	0.546667	0.0566667	0.00274798	0.0265644
NM_001415.4|EIF2S3|chrX|+	120825	24077859	chrX:24076722-24078810	999.7	673.59	0.6	773.98	719.52	0.52	1069.77	682.63	0.61	779.03	720.63	0.52	656.93	652.79	0.5	784.13	646.02	0.55	0.576667	0.523333	-0.0533333	0.00275028	0.0265692
NM_001362791.2|EIF3B|chr7|+	30830.9	2380590	chr7:2380284-2380745	1113.49	624.53	0.64	628.05	545.49	0.54	917.35	487.89	0.65	1085.1	514.98	0.68	839.43	478.1	0.64	1140.42	521.19	0.69	0.61	0.67	0.06	0.00275213	0.0265696
NM_023034.2|NSD3|chr8|-	655.4	38274289	chr8:38273647-38275882	86.17	29.17	0.75	125.49	48.65	0.72	62.17	45.78	0.58	87.93	23.6	0.79	144.74	9.63	0.94	80.15	22.88	0.78	0.683333	0.836667	0.153333	0.00277027	0.0267272
NM_001127393.2|ATP5MJ|chr14|-	2.29814e+06	103912493	chr14:103912288-103912694	1271.55	3619.22	0.26	842.56	2342.98	0.26	1094.18	3074.36	0.26	1030.45	3136.74	0.25	757.95	2373.96	0.24	815.53	3075.77	0.21	0.26	0.233333	-0.0266667	0.00277961	0.0267997
NM_002969.6|MAPK12|chr22|-	333.2	50253224	chr22:50252901-50253480	206.58	0	1	124	76.63	0.62	188.47	0	1	180.37	61.28	0.75	133.11	49.29	0.73	131.71	35.01	0.79	0.873333	0.756667	-0.116667	0.00278382	0.0268227
XM_047429991.1|LUZP1|chr1|-	2477.2	23085191	chr1:23083689-23089053	69.37	20.64	0.77	77.91	55.86	0.58	58.32	25.48	0.7	48.13	51.39	0.48	47.61	82.37	0.37	43.3	31.72	0.58	0.683333	0.476667	-0.206667	0.00278627	0.0268288
NM_004661.4|CDC23|chr5|-	4674.8	138188947	chr5:138187723-138189148	354.12	0	1	278.4	18.97	0.94	351.91	0	1	575.53	0	1	540.3	0	1	542.08	0	1	0.98	1	0.02	0.00279018	0.0268489
NM_014910.5|ZNF507|chr19|+	4239.3	32383452	chr19:32382717-32387667	97.19	12.64	0.88	104.55	25.24	0.81	97.44	16.38	0.86	115.26	0	1	113.53	12.63	0.9	109.15	0	1	0.85	0.966667	0.116667	0.00279338	0.0268621
NM_001287588.2|SLC50A1|chr1|+	26867.5	155138446	chr1:155138162-155138853	558.58	359.21	0.61	454.63	221.41	0.67	537.54	284.02	0.65	652.9	255.29	0.72	512.67	222.15	0.7	679.01	273.85	0.71	0.643333	0.71	0.0666667	0.00281154	0.027019
NM_019601.4|SUSD2|chr22|+	67.9	24188849	chr22:24188412-24189106	73.34	13.91	0.84	36.82	16.32	0.69	83.84	3.95	0.95	30.06	26.13	0.53	29.46	14.45	0.67	36.42	20.51	0.64	0.826667	0.613333	-0.213333	0.00282439	0.0271248
XM_047418987.1|PRIM2|chr6|+	938.2	57646585	chr6:57645928-57646850	189.08	59.33	0.76	117.4	64.51	0.65	179.75	15.34	0.92	316.79	0	1	215.18	47.83	0.82	203.68	52.81	0.79	0.776667	0.87	0.0933333	0.00283678	0.0272261
NM_001406594.1|TSC1|chr9|-	5325.9	132896553	chr9:132891349-132896754	171.22	0	1	141.5	26.09	0.84	173.28	0	1	181.81	0	1	167.29	0	1	192.5	0	1	0.946667	1	0.0533333	0.00284076	0.0272465
NM_001353652.2|UPF3A|chr13|+	275.6	114287485	chr13:114286739-114287786	75.37	20.34	0.79	50.19	36.54	0.58	64.91	32.65	0.67	68.69	8.12	0.89	70.08	0	1	62.79	21.46	0.75	0.68	0.88	0.2	0.00284772	0.0272777
NM_001329533.2|ADAT3|chr19|+	339.8	1912282	chr19:1912081-1913447	55.83	0	1	56.1	28.94	0.66	32.31	5.59	0.85	48.91	0	1	36.55	0	1	32.92	1.5	0.96	0.836667	0.986667	0.15	0.00284758	0.0272777
XM_047439462.1|FUZ|chr19|-	40540.1	49807193	chr19:49807114-49807395	676.49	23.89	0.97	427.54	0	1	580.43	0	1	749.55	0	1	634.04	0	1	837.74	0	1	0.99	1	0.01	0.00285135	0.0272946
NM_001414503.1|PRORP|chr14|+	1245.1	35273683	chr14:35273435-35274065	527.78	78.84	0.87	341.23	69.39	0.83	390.88	82.51	0.83	416.99	152.04	0.73	353.69	95.47	0.79	395.05	99.23	0.8	0.843333	0.773333	-0.07	0.00286804	0.0274366
NM_001206794.2|ARID4B|chr1|-	23942.3	235167947	chr1:235166902-235168652	513.6	7.56	0.99	348.51	91.58	0.79	462.28	112	0.8	499.37	0	1	393.83	62.19	0.86	431.85	49.31	0.9	0.86	0.92	0.06	0.00287402	0.027476
NM_181656.5|C17orf58|chr17|-	4875.5	67991690	chr17:67991099-67992103	606.39	0	1	535.91	31.23	0.94	670.4	0	1	533.19	0	1	462.49	0	1	498.25	0	1	0.98	1	0.02	0.00287665	0.0274832
NM_001139457.2|BCAP31|chrX|-	43016.1	153700760	chrX:153700492-153700975	1601.02	1082.75	0.6	1125.89	1039.02	0.52	1276.05	767.47	0.62	1557.13	848.71	0.65	1302.1	812.87	0.62	1469.81	946.09	0.61	0.58	0.626667	0.0466667	0.00287949	0.0274925
XM_024446620.2|SMKR1|chr7|+	1594.6	129512540	chr7:129512251-129512918	181.84	54.12	0.77	123.59	80.39	0.61	209.14	0	1	194.79	71.71	0.73	148.65	109.87	0.57	204.58	82.69	0.71	0.793333	0.67	-0.123333	0.00293305	0.0279696
NM_001282686.2|KCTD17|chr22|+	13065.8	37063147	chr22:37062525-37063390	257.07	108.47	0.7	195.32	179.96	0.52	174.56	137.72	0.56	237.07	96.3	0.71	255.51	105.68	0.71	201.95	91.56	0.69	0.593333	0.703333	0.11	0.00293326	0.0279696
XM_017025376.3|GOSR1|chr17|+	8119.1	30522455	chr17:30522254-30527592	206.57	86.08	0.71	213.03	106.8	0.67	207.48	111.49	0.65	186.11	71.43	0.72	209.69	79.34	0.73	176.77	2.28	0.99	0.676667	0.813333	0.136667	0.0029394	0.02801
XM_047428485.1|ZFC3H1|chr12|-	3318.4	71610084	chr12:71609599-71610565	515.54	127.94	0.8	307.97	56.93	0.84	370.42	140.93	0.72	554.47	25.3	0.96	296.12	114.73	0.72	448.17	74.69	0.86	0.786667	0.846667	0.06	0.00294636	0.0280582
NM_144723.3|ZMAT2|chr5|+	95163.8	140705814	chr5:140705613-140706686	694.06	716.04	0.49	677.02	887.32	0.43	666.04	747.14	0.47	772.18	511.77	0.6	666.96	800.48	0.45	599.43	557.67	0.52	0.463333	0.523333	0.06	0.00294833	0.0280587
NM_001363875.2|SPAST|chr2|+	4638.3	32154741	chr2:32154374-32157637	207.48	61.05	0.77	220.78	139.35	0.61	216.07	50.71	0.81	167.88	37.54	0.82	192.36	49.98	0.79	187.29	21.05	0.9	0.73	0.836667	0.106667	0.00295298	0.0280791
NR_003698.1|FAHD2CP|chr2|+	926.6	96022924	chr2:96022723-96023136	205.66	0	1	115.91	0	1	155.8	0	1	143.88	0	1	153.46	0	1	137.6	24.92	0.85	1	0.95	-0.05	0.0029562	0.0280791
XM_047447779.1|RFTN1|chr3|-	165330	16317031	chr3:16315845-16317232	943.67	23.56	0.98	990.98	508.08	0.66	1130.43	390.21	0.74	895.23	58.94	0.94	1003.49	495.66	0.67	1128.21	123.77	0.9	0.793333	0.836667	0.0433333	0.00295447	0.0280791
NM_012412.5|H2AZ2|chr7|-	159389	44834361	chr7:44831978-44834562	245.18	4241.68	0.05	383.46	2621.08	0.13	232	3427.48	0.06	311.4	5967.54	0.05	429.86	4478.24	0.09	257.73	4885.79	0.05	0.08	0.0633333	-0.0166667	0.00297699	0.0282584
XM_011531667.4|THAP6|chr4|+	308.6	75527181	chr4:75526960-75530026	38.99	16.21	0.71	59.47	30.19	0.66	45.43	0.42	0.99	42.64	0	1	59.91	7.96	0.88	45.07	0	1	0.786667	0.96	0.173333	0.00298317	0.0282844
NM_201224.2|DDX47|chr12|+	12895.5	12829807	chr12:12829423-12829981	765.1	427.29	0.64	338.68	348.49	0.49	553.1	415.39	0.57	951.51	448.55	0.68	636.97	428.38	0.6	819.76	454.42	0.64	0.566667	0.64	0.0733333	0.00298358	0.0282844
XM_047430890.1|MAP4K5|chr14|-	3651.4	50418965	chr14:50418521-50420106	370.06	146.57	0.72	371.62	32.44	0.92	408.03	136.67	0.75	351.2	158.99	0.69	277.11	113.76	0.71	348.19	145.41	0.71	0.796667	0.703333	-0.0933333	0.00299072	0.0283338
XM_005249897.3|PLEKHA8|chr7|+	125.9	30118220	chr7:30117970-30118347	63.85	8.67	0.88	31.43	18.43	0.63	37.17	4.02	0.9	85.06	37.54	0.69	64.57	59.9	0.52	48.91	46.69	0.51	0.803333	0.573333	-0.23	0.00300797	0.0284789
NM_006930.4|SKP1|chr5|-	4.86066e+06	134158394	chr5:134156391-134158595	1424.47	3810.46	0.27	903.55	3290.75	0.22	1256.07	3521.44	0.26	1401.98	3300.5	0.3	1136.04	3093.43	0.27	1370.66	3685.94	0.27	0.25	0.28	0.03	0.00301044	0.028484
NM_001040431.3|COA3|chr17|-	12695	42797777	chr17:42797625-42798167	735.12	194.56	0.79	373.01	217.98	0.63	543.93	156.63	0.78	470.1	80.28	0.85	305.25	96.26	0.76	375.12	78.94	0.83	0.733333	0.813333	0.08	0.00301883	0.028545
XM_017020524.3|SLC25A30|chr13|-	869.1	45394339	chr13:45393316-45396015	100.91	0	1	90.19	13.22	0.87	71.21	31.72	0.69	98.98	0	1	89.15	7.62	0.92	96.56	0	1	0.853333	0.973333	0.12	0.00303167	0.028648
NM_001287437.2|JADE1|chr4|+	937.1	128871556	chr4:128871355-128873241	144.89	0	1	201.88	29.98	0.87	130.92	0	1	170.14	0	1	186.7	87.54	0.68	121.1	0	1	0.956667	0.893333	-0.0633333	0.00303412	0.0286527
NM_005880.4|DNAJA2|chr16|-	12251	46956525	chr16:46955362-46957220	170.41	929.12	0.15	103.27	626.42	0.14	173.69	791.14	0.18	101.25	897.49	0.1	75.73	694.93	0.1	111.56	705.76	0.14	0.156667	0.113333	-0.0433333	0.00303964	0.028668
NM_014680.5|BLTP2|chr17|-	48397.6	28615045	chr17:28614446-28615246	939.09	549.43	0.63	580.19	485.73	0.54	800.28	486.24	0.62	695.65	392.25	0.64	557.1	309.51	0.64	663.82	262.88	0.72	0.596667	0.666667	0.07	0.00303959	0.028668
NM_003842.5|TNFRSF10B|chr8|-	11586.8	23022783	chr8:23020199-23022984	382.24	25.2	0.94	429.17	0	1	427.72	0	1	433.45	0	1	489.11	0	1	411.67	0	1	0.98	1	0.02	0.00304207	0.0286727
NM_001019.5|RPS15A|chr16|-	7.2998e+06	18782901	chr16:18781295-18783102	64.41	6525.46	0.01	49.8	4489.83	0.01	65.62	7129.2	0.01	29.3	6581.6	0	23.61	5219.37	0	45.12	7036.13	0.01	0.01	0.00333333	-0.00666667	0.00305	0.028729
NM_001363829.1|BLTP2|chr17|-	48425.5	28615045	chr17:28614440-28615246	934.93	553.59	0.63	577.35	488.57	0.54	798.36	488.16	0.62	693.81	394.08	0.64	555.41	311.2	0.64	661.66	265.04	0.71	0.596667	0.663333	0.0666667	0.00306797	0.0288798
NM_022117.4|TSPYL2|chrX|+	1320.8	53088057	chrX:53087776-53088540	255.66	160.68	0.61	172.68	60.79	0.74	322.78	175.54	0.65	195.62	66.55	0.75	184.85	53.3	0.78	295.55	95.56	0.76	0.666667	0.763333	0.0966667	0.00308117	0.0289669
NM_001257321.2|APBB1|chr11|-	2581.3	6395308	chr11:6395124-6395701	339.2	86.39	0.8	300.95	119.49	0.72	344.93	90.51	0.79	263.84	1.73	0.99	187.41	49.13	0.79	239.02	61.23	0.8	0.77	0.86	0.09	0.00307958	0.0289669
NM_001379403.1|WDR26|chr1|-	24463.4	224389330	chr1:224385146-224389860	431.7	513.71	0.46	501.2	372.9	0.57	607.63	407.6	0.6	458.72	402.95	0.53	532.81	278.78	0.66	498.13	255.04	0.66	0.543333	0.616667	0.0733333	0.00310103	0.0290423
NM_001256090.2|ATF2|chr2|-	7894	175074560	chr2:175072259-175074835	228.01	89.4	0.72	250.95	79.63	0.76	248.25	62.86	0.8	246.24	13.4	0.95	263.53	61.8	0.81	246.29	55.14	0.82	0.76	0.86	0.1	0.00309806	0.0290423
NM_182501.4|MTERF4|chr2|-	3965.5	241095814	chr2:241095571-241096438	225.57	47.06	0.83	182.96	74.64	0.71	192.15	65.74	0.75	189.34	78.76	0.71	155.5	100.95	0.61	169.59	107.93	0.61	0.763333	0.643333	-0.12	0.00310026	0.0290423
XM_047434189.1|PARD6A|chr16|+	664.9	67662097	chr16:67661896-67662774	111.28	0	1	127.15	34.9	0.78	93.1	0	1	77.28	0	1	100.25	0	1	78.44	0	1	0.926667	1	0.0733333	0.00309777	0.0290423
XM_047434188.1|PARD6A|chr16|+	674.1	67662094	chr16:67661893-67662774	110.99	0	1	127.32	33.96	0.79	93.08	0	1	77.19	0	1	100.16	0	1	78.22	0	1	0.93	1	0.07	0.00309777	0.0290423
NM_001031.5|RPS28|chr19|+	9.12362e+06	8322473	chr19:8322272-8322584	116.34	2949.09	0.04	108.78	2527.59	0.04	104.24	2725.72	0.04	71.11	2890.67	0.02	52.74	2335.28	0.02	90.77	3208.37	0.03	0.04	0.0233333	-0.0166667	0.00309125	0.0290423
NM_001282576.2|UBE2V1|chr20|-	65575.7	50082713	chr20:50081124-50082914	1243.37	105.8	0.92	1208.01	176.72	0.87	1285.15	303.33	0.81	1303.99	230.19	0.85	1296.39	269.16	0.83	1351.07	338.79	0.8	0.866667	0.826667	-0.04	0.00311139	0.0291208
NM_153451.3|LTO1|chr11|-	1813.3	69667386	chr11:69665563-69667587	170.45	0	1	130.42	23.65	0.85	133.08	2.44	0.98	163.51	0	1	140.17	0	1	170.13	0	1	0.943333	1	0.0566667	0.00311463	0.0291325
NR_126580.1|AGAP7P|chr10|+	26930.7	46130252	chr10:46129883-46131678	529.35	257.72	0.67	266.71	30.24	0.9	482.28	115.22	0.81	508.67	36.37	0.93	296.58	78.67	0.79	475.69	140.56	0.77	0.793333	0.83	0.0366667	0.00312129	0.0291764
XM_006723796.4|LAMA5|chr20|-	4579.4	62309238	chr20:62309065-62309475	530.06	311.89	0.63	228.72	169.94	0.57	589.02	283.28	0.68	748.57	219.72	0.77	414.32	199.7	0.67	762.15	377.64	0.67	0.626667	0.703333	0.0766667	0.00314116	0.0293434
XM_011521133.3|ARHGEF7|chr13|+	4352	111280739	chr13:111280538-111281124	66.85	134.34	0.33	81.6	232.59	0.26	75.37	162.3	0.32	89.75	133.01	0.4	116	179.26	0.39	121.7	135.68	0.47	0.303333	0.42	0.116667	0.0031446	0.029357
NM_001662.4|ARF5|chr7|+	460356	127591414	chr7:127591213-127591527	4600.2	0	1	3194.29	26.52	0.99	3918.68	0	1	4325.85	0	1	3462.23	0	1	4569.52	0	1	0.996667	1	0.00333333	0.00315819	0.029439
XM_017018690.2|MCRS1|chr12|-	935.5	49558499	chr12:49558337-49558729	595.55	76.52	0.89	353.16	85.87	0.8	400.2	115.91	0.78	582.08	55.37	0.91	395.6	83.68	0.83	582.86	51.14	0.92	0.823333	0.886667	0.0633333	0.0031594	0.029439
NM_001012300.1|MCRS1|chr12|-	935.5	49558499	chr12:49558337-49558729	595.55	76.52	0.89	353.16	85.87	0.8	400.2	115.91	0.78	582.08	55.37	0.91	395.6	83.68	0.83	582.86	51.14	0.92	0.823333	0.886667	0.0633333	0.0031594	0.029439
NM_020233.5|ADPRM|chr17|+	281.6	10711035	chr17:10710834-10711133	168.02	0.27	1	80.45	39.95	0.67	147.31	14.95	0.91	154.49	0	1	104.85	11.83	0.9	162.92	2.69	0.98	0.86	0.96	0.1	0.00317212	0.0295389
NM_001003941.3|OGDH|chr7|+	1508.5	44676171	chr7:44675970-44676582	19.23	90.51	0.18	11.5	327.91	0.03	6.44	82.62	0.07	15.58	66.13	0.19	34.13	189.02	0.15	22.17	61.05	0.27	0.0933333	0.203333	0.11	0.00317552	0.0295519
NM_001256235.1|PGAP2|chr11|+	2403.5	3825529	chr11:3825328-3826371	425.84	0	1	275.27	40.55	0.87	369.22	0	1	325.04	21.44	0.94	249.19	47.05	0.84	264.74	15.71	0.94	0.956667	0.906667	-0.05	0.00318997	0.0296597
XM_047430913.1|AK7|chr14|+	234.6	96488795	chr14:96488305-96489427	23.21	2.54	0.9	44.22	0	1	62.93	0	1	27.14	12.41	0.69	37.08	7.48	0.83	60.52	7.81	0.89	0.966667	0.803333	-0.163333	0.00319114	0.0296597
NR_103785.1|SIX3-AS1|chr2|-	1875.1	44940632	chr2:44940154-44940833	100.34	140.63	0.42	74.19	83.38	0.47	98.82	115.41	0.46	73.71	96.53	0.43	46.05	142.35	0.24	74.2	205.71	0.27	0.45	0.313333	-0.136667	0.00320762	0.029794
NM_001244812.3|FOXP1|chr3|-	15023.5	70956221	chr3:70954708-70959391	95.45	197.81	0.33	56.18	226.17	0.2	107.24	203.05	0.35	124.12	162.26	0.43	103.5	195.96	0.35	126.54	157.18	0.45	0.293333	0.41	0.116667	0.00321295	0.0298247
NM_001020825.2|NR3C1|chr5|-	151.7	143278348	chr5:143277934-143279411	9.42	22.96	0.29	22.13	13.94	0.61	17.93	16.7	0.52	40.52	13.02	0.76	34.47	16.74	0.67	47.36	0	1	0.473333	0.81	0.336667	0.00321596	0.0298316
NM_178508.6|SMIM29|chr6|-	395.9	34246653	chr6:34246395-34246868	158.04	76.37	0.67	139.48	86.27	0.62	168.83	39.32	0.81	200.18	22.34	0.9	142.73	43.04	0.77	156.85	45.16	0.78	0.7	0.816667	0.116667	0.00321775	0.0298316
XM_017009016.3|FCHO2|chr5|+	970.8	73089368	chr5:73088068-73090522	115.63	0	1	70.7	19.46	0.78	107.03	0.86	0.99	102.09	2.22	0.98	62.96	38.92	0.62	81.17	21.35	0.79	0.923333	0.796667	-0.126667	0.00322574	0.0298868
NM_021928.4|SPCS3|chr4|+	9925.4	176328399	chr4:176328198-176332245	237.37	82.82	0.74	381.86	0	1	294.77	84.9	0.78	221.2	119.08	0.65	319.58	63.96	0.83	241.86	67.54	0.78	0.84	0.753333	-0.0866667	0.00324473	0.0300439
NR_045493.1|LSM1|chr8|-	14210.8	38163603	chr8:38163394-38163840	1470.74	538.03	0.73	900.7	521.28	0.63	1181.29	500.93	0.7	1315.28	371.78	0.78	883.49	406.72	0.68	996.07	328.97	0.75	0.686667	0.736667	0.05	0.00325278	0.0300805
NM_014462.3|LSM1|chr8|-	14210.8	38163603	chr8:38163394-38163840	1470.74	538.03	0.73	900.7	521.28	0.63	1181.29	500.93	0.7	1315.28	371.78	0.78	883.49	406.72	0.68	996.07	328.97	0.75	0.686667	0.736667	0.05	0.00325278	0.0300805
XM_005268576.6|PTGES3|chr12|-	212898	56663698	chr12:56663349-56664498	2143.78	2439.74	0.47	1876.16	1910.83	0.5	1877.51	1989.88	0.49	2491.12	2204.98	0.53	2052.74	2051.31	0.5	1994.39	1921.68	0.51	0.486667	0.513333	0.0266667	0.00328997	0.0303997
NM_016530.3|RAB8B|chr15|+	532.1	63263834	chr15:63263527-63267776	64.5	2.72	0.96	87.41	0	1	70.15	5.33	0.93	82.86	32.53	0.72	121.44	12.1	0.91	85.65	10.04	0.9	0.963333	0.843333	-0.12	0.00329143	0.0303997
NR_027238.1|LSP1P4|chr2|-	720.9	91636797	chr2:91636683-91637033	180.84	31.7	0.85	106.62	89.71	0.54	48.04	54.62	0.47	214.88	9.33	0.96	103.62	81.45	0.56	97.52	11.5	0.89	0.62	0.803333	0.183333	0.00329379	0.0304025
NM_001364731.1|ZNF69|chr19|+	120.1	11904853	chr19:11904649-11906696	52.57	8.46	0.86	41.94	24.82	0.63	57.17	13.07	0.81	56.95	4.87	0.92	49.58	0	1	46.04	2.99	0.94	0.766667	0.953333	0.186667	0.00332649	0.0306851
XM_047444712.1|GULP1|chr2|+	648.6	188588933	chr2:188588651-188589733	49.7	16.41	0.75	109.18	46.68	0.7	71.72	62.46	0.53	60.09	22.45	0.73	107.56	19.96	0.84	81.51	10.67	0.88	0.66	0.816667	0.156667	0.00334312	0.030812
XM_047418891.1|SERPINB6|chr6|-	20916.6	2948445	chr6:2948159-2948699	906.07	372.09	0.71	784.15	375.63	0.68	891.03	308.3	0.74	923.42	358.04	0.72	870.79	346.94	0.72	1030.17	177.48	0.85	0.71	0.763333	0.0533333	0.00334444	0.030812
NM_001144831.2|PHB2|chr12|-	414972	6965511	chr12:6965327-6965712	2282.14	2931.48	0.44	1340.37	2441.86	0.35	2050.89	2579.62	0.44	2008.56	2575.4	0.44	1590.4	2089.35	0.43	2097.72	2363.64	0.47	0.41	0.446667	0.0366667	0.00336531	0.0309849
NM_015457.3|ZDHHC5|chr11|+	17734.9	57700229	chr11:57699866-57701182	458.58	3.25	0.99	307.17	87.94	0.78	415.4	0	1	335.37	0.72	1	259.76	20.39	0.93	298.82	0	1	0.923333	0.976667	0.0533333	0.0033877	0.0311423
NM_016028.4|KMT5B|chr11|-	2746.8	68166977	chr11:68165719-68167178	180.16	97.7	0.65	184.02	113.02	0.62	206.66	83.4	0.71	141.96	95.58	0.6	137.69	209.19	0.4	163.57	77.51	0.68	0.66	0.56	-0.1	0.00338846	0.0311423
NR_002184.2|RRP7BP|chr22|-	92.8	42574617	chr22:42574382-42574818	NA	NA	NA	19.06	13.95	0.58	5.4	31.79	0.15	20.17	3.82	0.84	24.71	1.61	0.94	14.34	14.06	0.5	0.365	0.76	0.395	0.00338876	0.0311423
NM_001297553.2|CHD4|chr12|-	100818	6570492	chr12:6570082-6570693	2237.34	402.99	0.85	1321.44	628.16	0.68	1743.31	176.98	0.91	2353.47	261.07	0.9	1765.34	433.03	0.8	1988.43	409.37	0.83	0.813333	0.843333	0.03	0.00339245	0.0311567
NM_001270520.2|DAAM1|chr14|+	937.5	59368912	chr14:59368650-59371403	95.38	0	1	127.34	3.55	0.97	104.94	28.27	0.79	87.67	26.67	0.77	97.59	48.71	0.67	83.1	5.26	0.94	0.92	0.793333	-0.126667	0.00339691	0.0311588
XM_005267430.3|DAAM1|chr14|+	948	59368912	chr14:59368650-59371405	95.54	0	1	127.42	3.47	0.97	105.04	28.17	0.79	87.82	26.52	0.77	97.66	48.64	0.67	83.21	5.15	0.94	0.92	0.793333	-0.126667	0.00339691	0.0311588
NM_001290553.2|ADIPOR1|chr1|-	63676.3	202941076	chr1:202940832-202941701	1768.37	0	1	1374.12	11.83	0.99	1404.15	0	1	1693.44	0	1	1252.66	46.26	0.96	1261.12	0	1	0.996667	0.986667	-0.01	0.00340291	0.0311944
NM_001025300.3|RAB12|chr18|+	19956.1	8638350	chr18:8638149-8639383	551.85	72.45	0.88	327.35	105.8	0.76	603.51	99.62	0.86	578.77	54.54	0.91	387.64	52.9	0.88	551.8	60.1	0.9	0.833333	0.896667	0.0633333	0.00344498	0.0315604
NM_006836.2|GCN1|chr12|-	24073.2	120127418	chr12:120127202-120127974	1082.75	349.63	0.76	622.43	365.86	0.63	1051.52	292.06	0.78	867.08	292.28	0.75	669.08	155.08	0.81	951.43	231.71	0.8	0.723333	0.786667	0.0633333	0.00345109	0.0315967
XM_011511329.2|GULP1|chr2|+	651.2	188588933	chr2:188588651-188589750	50.41	15.7	0.76	109.93	45.93	0.71	71.98	62.2	0.54	60.4	22.14	0.73	107.95	19.57	0.85	82.52	9.66	0.9	0.67	0.826667	0.156667	0.00346854	0.0317367
NM_016002.3|SCCPDH|chr1|+	53271.8	246767396	chr1:246767195-246768137	181.18	1211.6	0.13	136.36	579.66	0.19	152.84	857.85	0.15	185.11	1575.6	0.11	125.54	984.46	0.11	130.2	1004.68	0.11	0.156667	0.11	-0.0466667	0.00349789	0.0319655
NM_032840.3|SPRYD3|chr12|-	1480.4	53065765	chr12:53064379-53065966	129.18	0	1	181.16	2.41	0.99	90.17	0	1	105.1	0	1	132.79	21.73	0.86	72.08	0	1	0.996667	0.953333	-0.0433333	0.0034977	0.0319655
XM_017001836.2|PSEN2|chr1|+	2095.4	226895904	chr1:226895424-226896098	293.68	84.24	0.78	224.53	58.23	0.79	279.96	3.73	0.99	358.95	0	1	217.02	61.44	0.78	259.61	8.57	0.97	0.853333	0.916667	0.0633333	0.00352065	0.0321535
NM_001167621.2|ATXN10|chr22|+	39071.1	45843909	chr22:45843669-45845307	194.14	2172.81	0.08	173.07	1254.76	0.12	154.88	1685.07	0.08	168.03	2549.91	0.06	154.55	1816.84	0.08	124.4	1773.01	0.07	0.0933333	0.07	-0.0233333	0.00353275	0.032244
NM_031430.3|RILP|chr17|-	29.1	1646282	chr17:1646150-1646619	36.95	1.38	0.96	27.11	1.67	0.94	33.51	0	1	17.52	8.58	0.67	NA	NA	NA	NA	NA	NA	0.966667	0.67	-0.296667	0.00354356	0.0323208
NM_024104.4|SMIM7|chr19|-	49975.7	16646644	chr19:16646148-16647261	348.12	527.44	0.4	244.92	395.26	0.38	264.63	467.93	0.36	374.86	393.73	0.49	300.16	319.87	0.48	305.7	452.9	0.4	0.38	0.456667	0.0766667	0.00354555	0.0323208
NM_030939.5|C6orf62|chr6|-	41430.1	24706061	chr6:24705046-24706262	816.65	0	1	824.63	187.76	0.81	774.86	27.75	0.97	889.29	0	1	760.94	76.97	0.91	614.33	32.47	0.95	0.926667	0.953333	0.0266667	0.00356536	0.0324812
XM_047426424.1|SPINDOC|chr11|+	53136.8	63827167	chr11:63826966-63827716	670.39	0	1	593.77	84.19	0.88	535.8	12.2	0.98	497.39	0	1	465.51	29.22	0.94	507.71	0	1	0.953333	0.98	0.0266667	0.00357764	0.0325298
NM_001039618.4|CREBZF|chr11|-	36794	85659989	chr11:85657990-85665129	400.33	11.54	0.97	281.2	120.62	0.7	438.45	15	0.97	449.01	0	1	336.49	79.25	0.81	451.72	0	1	0.88	0.936667	0.0566667	0.00357953	0.0325298
NM_001291581.2|RABEP1|chr17|+	3465.3	5383635	chr17:5383122-5384833	206.14	366.13	0.36	202.41	296.95	0.41	193.98	319.77	0.38	153.26	417.16	0.27	177.01	330.5	0.35	152.3	406.08	0.27	0.383333	0.296667	-0.0866667	0.0035773	0.0325298
XM_017027206.2|MZF1|chr19|-	2581.7	58563303	chr19:58561932-58563504	227.42	0	1	162.61	0	1	211.97	0	1	201.93	23.26	0.9	152.58	6.7	0.96	228.9	0	1	1	0.953333	-0.0466667	0.00357295	0.0325298
NM_001385680.1|TICAM1|chr19|-	622.5	4816816	chr19:4815932-4817806	94.98	0	1	100.5	34.65	0.74	97.24	0	1	79.98	0	1	56.39	1.69	0.97	78.15	0	1	0.913333	0.99	0.0766667	0.00359042	0.0326086
XM_011543486.4|ERAP1|chr5|-	115.5	96776266	chr5:96774683-96776551	35.95	34.37	0.51	37.35	27.6	0.58	27.76	10.93	0.72	47.03	14.68	0.76	59.73	3.84	0.94	33.48	9.28	0.78	0.603333	0.826667	0.223333	0.00359788	0.0326159
NM_015354.3|NUP188|chr9|+	8188.4	129006866	chr9:129006502-129007036	637.98	20.21	0.97	291.95	149.35	0.66	488.03	0	1	770.04	8.65	0.99	537.49	12.53	0.98	614.77	100.18	0.86	0.876667	0.943333	0.0666667	0.00359631	0.0326159
NM_001413183.1|BICD1|chr12|+	149.6	32108486	chr12:32107891-32108808	22.93	35.15	0.39	18.14	20.47	0.47	24.76	51.71	0.32	36.6	16.56	0.69	25.05	23.02	0.52	41.96	14.04	0.75	0.393333	0.653333	0.26	0.00359498	0.0326159
NM_001304994.2|OXLD1|chr17|-	2585.7	81665331	chr17:81665036-81665584	347	280.93	0.55	330.32	259.3	0.56	402.57	160.17	0.72	347.21	134.66	0.72	244.17	155.86	0.61	378.5	140.51	0.73	0.61	0.686667	0.0766667	0.00360819	0.0326892
NM_001321017.2|UBA52|chr19|+	1.94561e+06	18575258	chr19:18575057-18577550	145.59	7726.98	0.02	198.61	4972.63	0.04	145.29	6314.53	0.02	113.88	7083.67	0.02	126.08	5380.79	0.02	110.42	6921.44	0.02	0.0266667	0.02	-0.00666667	0.00361061	0.032691
NM_001316898.2|SPACA9|chr9|+	269.4	132888491	chr9:132888290-132890030	16.89	19.21	0.47	31.2	24.72	0.56	23.38	23.39	0.5	18.61	68.07	0.21	26.85	43.2	0.38	20.02	79.94	0.2	0.51	0.263333	-0.246667	0.00364402	0.0329732
NM_006802.4|SF3A3|chr1|-	39117	37957991	chr1:37956975-37958263	675.63	629.7	0.52	454.17	422.35	0.52	589.09	446.27	0.57	622.96	766.27	0.45	491.56	521.27	0.49	569.58	591	0.49	0.536667	0.476667	-0.06	0.00364708	0.0329806
NM_001368119.1|CNKSR3|chr6|-	12043.9	154405679	chr6:154405299-154406652	242.99	47.44	0.84	186.4	45.4	0.8	239.68	33.94	0.88	483.53	0	1	431.98	85.54	0.83	474.12	47.55	0.91	0.84	0.913333	0.0733333	0.00366117	0.0330877
NM_001282425.2|GNA13|chr17|-	53802.2	65010841	chr17:65009289-65014829	145.24	212.04	0.41	136.64	368.94	0.27	129.56	212.89	0.38	157.58	183.28	0.46	186.54	267.39	0.41	137.12	149.11	0.48	0.353333	0.45	0.0966667	0.00368791	0.0333089
XM_005273069.6|BROX|chr1|+	10401.7	222732829	chr1:222732628-222735187	313.36	0	1	304.21	28.51	0.91	320.98	0	1	324.08	0	1	335.92	0	1	297.14	0	1	0.97	1	0.03	0.00369112	0.0333174
NM_002814.4|PSMD10|chrX|-	11628.9	108084481	chrX:108084207-108085127	468.34	272.87	0.63	296.71	300.96	0.5	389.65	276.34	0.59	666.17	249.63	0.73	421.76	403.39	0.51	630.06	278.8	0.69	0.573333	0.643333	0.07	0.00370421	0.0334152
XM_047445919.1|FBXO11|chr2|-	78299.3	47807703	chr2:47806953-47808427	766.42	301.28	0.72	513.86	290.48	0.64	662.16	311.09	0.68	803.31	189.4	0.81	600.74	287.57	0.68	699.15	247.85	0.74	0.68	0.743333	0.0633333	0.00370655	0.0334157
NM_006782.4|ZFPL1|chr11|+	341.6	65088181	chr11:65087928-65088376	182.27	27.59	0.87	109.65	72.29	0.6	178.31	6.96	0.96	156.04	31.29	0.83	101.12	4.63	0.96	165.65	0	1	0.81	0.93	0.12	0.00371587	0.0334792
NM_001012270.2|BIRC5|chr17|+	126429	78224540	chr17:78223465-78225635	401.61	809.15	0.33	348.07	1019.63	0.25	234	638.93	0.27	368.05	988.95	0.27	294.53	1168.35	0.2	274.09	925.33	0.23	0.283333	0.233333	-0.05	0.00372122	0.0335069
XM_011535697.4|WDR27|chr6|-	132.8	169657388	chr6:169656015-169657607	47.89	0	1	29.1	16.73	0.63	36.31	11.81	0.75	37.99	0	1	39.82	0	1	34.02	0.04	1	0.793333	1	0.206667	0.00373028	0.033568
NM_001267613.1|GPR161|chr1|-	3185.1	168085587	chr1:168079542-168085796	102.56	132.92	0.44	188.45	125.15	0.6	104.08	87.17	0.54	139.83	90.44	0.61	210.93	84.95	0.71	109.27	57.47	0.66	0.526667	0.66	0.133333	0.00373273	0.0335694
NR_038329.2|TEKT4P2|chr21|-	12840.5	9077513	chr21:9076417-9077714	214	0	1	140.54	36.46	0.79	213.22	7.28	0.97	213.58	0	1	154.56	8.13	0.95	199.08	0	1	0.92	0.983333	0.0633333	0.00373681	0.0335856
NM_021183.5|RAP2C|chrX|-	2038.8	132205386	chrX:132203025-132205587	198.3	0	1	200.96	43.12	0.82	199.63	0	1	199.47	8.66	0.96	223.3	0	1	174.38	0	1	0.94	0.986667	0.0466667	0.00374674	0.0336512
XM_047429469.1|STAT2|chr12|-	4180.4	56342687	chr12:56341597-56343531	368.42	41.47	0.9	258.56	106.8	0.71	339.43	34.22	0.91	252.32	95.9	0.72	178.36	73.62	0.71	260.83	58.83	0.82	0.84	0.75	-0.09	0.00375097	0.0336512
NM_001385113.1|STAT2|chr12|-	4184.7	56342687	chr12:56341597-56343524	368.71	41.64	0.9	258.73	106.65	0.71	339.62	34.38	0.91	252.45	96.57	0.72	178.51	73.63	0.71	260.94	59.3	0.81	0.84	0.746667	-0.0933333	0.00375097	0.0336512
XM_047433142.1|CCDC33|chr15|+	130.2	74335691	chr15:74334975-74336141	32.13	0	1	23.04	12.89	0.64	68.94	0	1	24.06	11.75	0.67	34.42	11.83	0.74	52.2	31.4	0.62	0.88	0.676667	-0.203333	0.00375699	0.0336847
NM_025238.4|BTBD1|chr15|-	32205.4	83016928	chr15:83016423-83018225	421	123.26	0.77	481.93	211.95	0.69	457.82	150.64	0.75	574.36	0.81	1	429.79	245.31	0.64	423.66	90.8	0.82	0.736667	0.82	0.0833333	0.00377424	0.0338188
NM_001145076.3|EML4|chr2|+	128465	42331181	chr2:42329734-42332548	1692.6	108.39	0.94	1540.51	228.24	0.87	1602.08	120.5	0.93	2245.07	16.53	0.99	2111.18	258.85	0.89	1872.94	137.8	0.93	0.913333	0.936667	0.0233333	0.00380595	0.0340614
NM_018425.4|PI4K2A|chr10|+	2300.3	97673782	chr10:97673581-97676434	142.94	0	1	205.27	0	1	140.96	0	1	97.97	0	1	111.68	18.5	0.86	99.91	0	1	1	0.953333	-0.0466667	0.00380594	0.0340614
NM_001142864.4|PIEZO1|chr16|-	261.1	88715525	chr16:88715396-88715854	153.2	8.58	0.95	96.38	5.32	0.95	75.74	5.28	0.93	154.37	37.42	0.8	62.75	10.77	0.85	81.24	14.81	0.85	0.943333	0.833333	-0.11	0.00382172	0.0341818
NM_198935.3|SS18L1|chr20|+	10070.7	62181438	chr20:62179182-62182514	311.46	2.61	0.99	258.4	60.44	0.81	266.96	46.98	0.85	328.52	0	1	294.89	52.53	0.85	330.17	0	1	0.883333	0.95	0.0666667	0.00382768	0.0342143
NM_001375601.1|GALNT7|chr4|+	6921.2	173323264	chr4:173321580-173323967	310.65	41.37	0.88	267.34	64.93	0.8	271.77	68.23	0.8	453.1	0.77	1	443.65	52.34	0.89	333.29	81.93	0.8	0.826667	0.896667	0.07	0.00383474	0.0342566
XM_047443738.1|ATG4B|chr2|+	26726.6	241672537	chr2:241671312-241673857	159.65	240.23	0.4	156.16	140.63	0.53	155.79	232.56	0.4	156.22	152.84	0.51	154.26	109.66	0.58	183.69	142.83	0.56	0.443333	0.55	0.106667	0.00384345	0.0343
XM_047432411.1|APBA2|chr15|+	12338.4	29117263	chr15:29117062-29117712	751.59	29.56	0.96	612.06	0	1	775.27	0	1	697.21	0	1	617.23	0	1	780.88	0	1	0.986667	1	0.0133333	0.00384427	0.0343
NM_005225.3|E2F1|chr20|-	23678.4	33675898	chr20:33675477-33676979	377.31	216.7	0.64	246.73	294.58	0.46	353.67	155.3	0.69	381.23	174.6	0.69	341.99	204.41	0.63	403.54	153.23	0.72	0.596667	0.68	0.0833333	0.00388363	0.0346302
NM_152721.6|DOK6|chr18|+	772	69841475	chr18:69841244-69849087	41.16	10.14	0.8	98.43	0	1	54.86	0	1	30.54	0	1	58.22	36.7	0.61	30.87	0	1	0.933333	0.87	-0.0633333	0.00389352	0.0346974
NM_006206.6|PDGFRA|chr4|+	23613.1	54295411	chr4:54295125-54298245	295.25	0	1	284.23	33.98	0.89	309.12	0	1	415.58	0	1	490.15	11.67	0.98	512.66	0	1	0.963333	0.993333	0.03	0.00390419	0.0347714
NM_022078.3|GPATCH3|chr1|-	1311.2	26890711	chr1:26890488-26891226	133.29	29.06	0.82	61.65	51.15	0.55	92.31	53.92	0.63	129.04	3.7	0.97	80.06	38.04	0.68	105.14	20.2	0.84	0.666667	0.83	0.163333	0.0039188	0.0348674
NM_001324041.1|ZNF75A|chr16|+	1168.1	3317917	chr16:3317190-3318576	202.37	30.76	0.87	114.18	49.83	0.7	191.58	23.33	0.89	231.89	1.25	0.99	148.46	47.69	0.76	221.71	0	1	0.82	0.916667	0.0966667	0.0039197	0.0348674
XM_011510360.3|NBAS|chr2|-	4788.3	15167122	chr2:15166916-15167323	185.29	146.53	0.56	90.22	145.47	0.38	214.4	99.4	0.68	159.06	200.38	0.44	98.51	168.75	0.37	180.68	188.89	0.49	0.54	0.433333	-0.106667	0.00392818	0.0349217
XM_005244717.4|ACAP3|chr1|-	10738.4	1293101	chr1:1292391-1293708	512.77	125.56	0.8	289.15	19.91	0.94	527.23	38.9	0.93	517.03	49.92	0.91	322.02	100.45	0.76	540.29	165.07	0.77	0.89	0.813333	-0.0766667	0.00393866	0.0349936
NM_152328.5|ADSS1|chr14|+	447	104747175	chr14:104746951-104747310	92.33	48.39	0.66	68.69	42.36	0.62	163.57	28.22	0.85	93.58	50.92	0.65	72.14	62.42	0.54	109.29	88.49	0.55	0.71	0.58	-0.13	0.00394453	0.0350247
NM_001382281.1|PCBP3|chr21|+	17523.7	45942231	chr21:45941670-45942450	419.27	106.9	0.8	297.59	260.13	0.53	417.94	198.94	0.68	463.9	103.55	0.82	420.03	217.21	0.66	504.35	154.43	0.77	0.67	0.75	0.08	0.00397855	0.0353055
NR_169743.1|ZNF273|chr7|+	1421.6	64924095	chr7:64923366-64924433	82.24	79.11	0.51	53.95	85.69	0.39	82.8	53.72	0.61	93.4	47.78	0.66	91.85	58.93	0.61	103.71	35.05	0.75	0.503333	0.673333	0.17	0.00399089	0.0353907
NM_022830.3|TUT1|chr11|-	4484.6	62575386	chr11:62575052-62576244	280.75	29.06	0.91	212.89	32.94	0.87	224.34	28.47	0.89	311.93	0	1	205.96	39.77	0.84	304.3	0	1	0.89	0.946667	0.0566667	0.00399297	0.0353907
NM_001287256.1|ZNF596|chr8|+	521.4	246552	chr8:245154-247340	78.15	66.61	0.54	40.03	29.46	0.58	59.97	76.93	0.44	106.99	56.53	0.65	67.5	32.2	0.68	98.24	34.08	0.74	0.52	0.69	0.17	0.00401201	0.0355167
NM_001042415.3|ZNF596|chr8|+	521.6	246552	chr8:245154-247339	78.13	66.63	0.54	40.04	29.45	0.58	59.99	76.92	0.44	107.02	56.51	0.65	67.52	32.19	0.68	98.3	34.01	0.74	0.52	0.69	0.17	0.00401201	0.0355167
XM_011539579.3|HSPA12A|chr10|-	10830.9	116673809	chr10:116672738-116675418	231.75	17.16	0.93	301.86	41.89	0.88	430.15	51.1	0.89	190.53	0	1	186.75	27.1	0.87	325.63	0	1	0.9	0.956667	0.0566667	0.00403818	0.0357269
NM_021259.3|PGAP6|chr16|-	2081.2	371981	chr16:370788-372283	284.92	88.79	0.76	231.27	154.18	0.6	247.34	87.4	0.74	300.28	61.97	0.83	238.03	88.6	0.73	251.17	56.38	0.82	0.7	0.793333	0.0933333	0.00404155	0.0357352
XM_006710358.4|RNF19B|chr1|-	1830.1	32937105	chr1:32936449-32937309	149	0	1	129.7	22.53	0.85	97.78	6.53	0.94	132.17	0	1	115.95	0	1	101.5	0	1	0.93	1	0.07	0.00404902	0.0357797
NM_001365480.1|CCDC88A|chr2|-	13647.9	55290961	chr2:55287842-55291164	282.54	0	1	276.15	10.62	0.96	361.36	0	1	284.77	0	1	287.11	48.3	0.86	355.85	0	1	0.986667	0.953333	-0.0333333	0.00409585	0.0361718
NM_005994.4|TBX2|chr17|+	140316	61409071	chr17:61408054-61409466	1429.53	23.14	0.98	794.22	251.36	0.76	1034.23	0	1	1202.88	0	1	721.11	109.32	0.87	771.29	24.82	0.97	0.913333	0.946667	0.0333333	0.00411814	0.0363469
NM_001365.4|DLG4|chr17|-	5903.5	7190149	chr17:7189890-7190814	208.53	140.32	0.6	122.62	127.12	0.49	224.67	129.06	0.64	211.09	83.43	0.72	189.37	91.77	0.67	216.83	93.83	0.7	0.576667	0.696667	0.12	0.00413648	0.0364868
NM_018339.6|RFK|chr9|-	1990.4	76386700	chr9:76385526-76387529	208.35	78.14	0.73	181.78	111.98	0.62	214.05	73.08	0.75	158.17	143.96	0.52	181.72	119.24	0.6	162.77	97.31	0.63	0.7	0.583333	-0.116667	0.00414825	0.0365688
NM_001145354.2|MKLN1|chr7|+	2319.9	131487844	chr7:131487607-131496632	57.59	84.06	0.41	122.5	5.52	0.96	85.01	26.1	0.77	72.31	117.64	0.38	130.09	74.75	0.64	79.06	56.06	0.59	0.713333	0.536667	-0.176667	0.00415375	0.0365952
XM_017000898.3|SSBP3|chr1|-	71256	54226959	chr1:54225489-54227160	837.02	266.23	0.76	777.41	305.78	0.72	833.46	391.86	0.68	699.25	226.09	0.76	729.4	229.93	0.76	786.67	197.73	0.8	0.72	0.773333	0.0533333	0.00419342	0.0369226
XM_017016949.3|NMT2|chr10|-	67.5	15106414	chr10:15105700-15106698	36.07	27.84	0.56	37.07	38.32	0.49	40.09	29.85	0.57	39.21	19.06	0.67	32.97	3.67	0.9	35.54	4.19	0.89	0.54	0.82	0.28	0.00421167	0.0370612
XR_007058991.1|LOC124901105|chr5|-	289	149493419	chr5:149492982-149493621	123.9	12.31	0.91	94.55	3.44	0.96	108.85	63.76	0.63	110.6	16.39	0.87	97.12	5.33	0.95	105.47	0	1	0.833333	0.94	0.106667	0.0042349	0.0371767
NM_024094.3|DSCC1|chr8|-	2653.2	119834762	chr8:119833976-119835001	227.07	28.98	0.89	156.22	39.55	0.8	156.52	57.02	0.73	306.01	105.22	0.74	248.25	113.62	0.69	207.42	101.04	0.67	0.806667	0.7	-0.106667	0.00423331	0.0371767
NM_005765.3|ATP6AP2|chrX|+	27735.4	40606488	chrX:40605561-40606848	423.21	692.71	0.38	259.79	574.3	0.31	423.96	587.97	0.42	523.38	641.95	0.45	374.39	559.59	0.4	447.97	538.15	0.45	0.37	0.433333	0.0633333	0.00422986	0.0371767
XM_005258152.5|SEH1L|chr18|+	5407.6	12987343	chr18:12986862-12987531	363.45	48.07	0.88	220.15	65.47	0.77	262.7	19.65	0.93	471.14	43.69	0.92	364.53	37.62	0.91	358.46	9.44	0.97	0.86	0.933333	0.0733333	0.00422937	0.0371767
NM_018930.4|PCDHB10|chr5|+	569.2	141192994	chr5:141192353-141195647	52.74	10.04	0.84	61.42	39.8	0.61	38.86	25.2	0.61	55.64	5.79	0.91	55.08	17.74	0.76	50.79	0	1	0.686667	0.89	0.203333	0.00425436	0.0373253
XM_047449124.1|B4GALT4|chr3|-	7104.5	119212005	chr3:119211742-119212681	378.76	172.02	0.69	326.23	122.95	0.73	443.37	108.47	0.8	594.14	161.19	0.79	516.09	121.26	0.81	635.4	130.92	0.83	0.74	0.81	0.07	0.00426821	0.0374244
NM_198507.3|FAM174A|chr5|+	3076.4	100586383	chr5:100586181-100586741	332.37	218.21	0.6	262.83	163.67	0.62	345.4	266.91	0.56	273.47	107.29	0.72	173.88	134.55	0.56	273.41	87.25	0.76	0.593333	0.68	0.0866667	0.00427347	0.0374259
NR_026656.1|LINC02381|chr12|+	23837.6	54132567	chr12:54131990-54132843	504.4	15.4	0.97	559.19	70.81	0.89	619.32	0	1	335.79	0	1	328.08	14.46	0.96	347.02	0	1	0.953333	0.986667	0.0333333	0.00427241	0.0374259
NM_001322112.2|UGT8|chr4|+	135.5	114676126	chr4:114675925-114678225	26.04	5.53	0.82	40.41	0	1	26.07	15.55	0.63	40.65	0	1	39.81	0	1	41.91	0	1	0.816667	1	0.183333	0.0042812	0.0374713
NM_006875.4|PIM2|chrX|-	1726.2	48913523	chrX:48913182-48914294	101.02	39.13	0.72	104.26	27.41	0.79	97.63	36.27	0.73	107.33	1.18	0.99	88.78	12.07	0.88	88.34	20.48	0.81	0.746667	0.893333	0.146667	0.00428954	0.0375198
NM_001493.3|GDI1|chrX|+	76970.9	154443105	chrX:154442520-154443467	2954.05	550	0.84	2489.39	766.09	0.76	2985.83	439.21	0.87	1908.02	236.78	0.89	1473.5	401.57	0.79	2110.51	282.12	0.88	0.823333	0.853333	0.03	0.0042921	0.0375198
NM_002739.5|PRKCG|chr19|+	125.9	53907363	chr19:53906707-53907652	42.24	7.46	0.85	38.41	0	1	105.09	0	1	30.06	0	1	15.01	24.24	0.38	70.65	6.15	0.92	0.95	0.766667	-0.183333	0.00429438	0.0375198
NM_005539.5|INPP5A|chr10|+	4290.3	132782238	chr10:132782037-132783181	173.86	0	1	181.59	28.73	0.86	162.87	0	1	161.83	0	1	175.19	0	1	129.9	0	1	0.953333	1	0.0466667	0.00430906	0.0376157
NM_133443.4|GPT2|chr16|+	11120.9	46929310	chr16:46928907-46931289	251.01	188.5	0.57	229.37	203.61	0.53	263.43	158.02	0.63	230.32	106.3	0.68	204.76	112.91	0.64	244.82	107.58	0.69	0.576667	0.67	0.0933333	0.00431048	0.0376157
NM_001005354.3|PRR13|chr12|+	23781.9	53446448	chr12:53446015-53446638	1170.7	504.73	0.7	625.65	711.34	0.47	905.81	455.68	0.67	940.94	313.76	0.75	707.88	463.69	0.6	742.53	392.93	0.65	0.613333	0.666667	0.0533333	0.00431577	0.0376396
NM_001278178.1|ZNF33A|chr10|+	2830.9	38054576	chr10:38054375-38060067	129.21	27.04	0.83	182.59	0	1	194.34	0	1	135.35	0	1	164.54	0	1	154.54	0	1	0.943333	1	0.0566667	0.00433903	0.03782
NM_001322250.2|MSI2|chr17|+	153935	57679750	chr17:57679549-57684689	685.08	0	1	1228.83	27.22	0.98	1032.33	0	1	661.14	0	1	1146.53	0	1	828.31	0	1	0.993333	1	0.00666667	0.00434651	0.0378406
XM_006721818.5|KAT2A|chr17|-	1206.3	42113467	chr17:42113111-42113842	343.31	88.83	0.79	187.82	100.45	0.65	288.45	88.37	0.77	263.28	88.99	0.75	252.3	0	1	247.47	59.4	0.81	0.736667	0.853333	0.116667	0.00434654	0.0378406
XM_011519715.3|AKR1E2|chr10|+	94.4	4847729	chr10:4847488-4848062	89.63	8.18	0.92	67.94	15.81	0.81	67.87	8.41	0.89	98.3	0	1	76.78	3.18	0.96	87.49	0	1	0.873333	0.986667	0.113333	0.00436928	0.0379936
NM_001387179.1|ATXN2L|chr16|+	30891.9	28837086	chr16:28836751-28837232	908.73	405.68	0.69	489.1	377.29	0.56	813.72	324.02	0.72	1027.14	264.09	0.8	619.23	420.67	0.6	975.38	325.18	0.75	0.656667	0.716667	0.06	0.00436804	0.0379936
XM_017014302.1|CAMSAP1|chr9|-	5108	135810557	chr9:135808487-135811611	315.43	53.38	0.86	333.48	137.94	0.71	369.37	0	1	294.81	9.44	0.97	294.62	58.85	0.83	290.06	14.31	0.95	0.856667	0.916667	0.06	0.00437462	0.0380176
NM_001080435.3|WHAMM|chr15|+	294.1	82833517	chr15:82833229-82834661	43.65	0	1	54.05	3.48	0.94	53.4	0	1	53.94	0	1	40.97	25.59	0.62	40.3	8.86	0.82	0.98	0.813333	-0.166667	0.00442887	0.0384436
NM_198970.2|TLE5|chr19|-	4.24816e+06	3053261	chr19:3052910-3054037	3590.9	2961	0.55	2617.71	3675.02	0.42	3571.18	2568.81	0.58	3371.33	2434.41	0.58	2688.62	2948.96	0.48	3513.02	2743.5	0.56	0.516667	0.54	0.0233333	0.00442863	0.0384436
XM_047419836.1|AGRN|chr1|+	37902.9	1055909	chr1:1055377-1056116	750.1	51.77	0.94	527.35	73.74	0.88	697.64	91.09	0.88	898.31	0	1	608.64	53.15	0.92	810.58	95.37	0.89	0.9	0.936667	0.0366667	0.00444461	0.0385575
XM_011525379.4|USP32|chr17|-	3977	60179226	chr17:60179021-60179428	416.13	167.76	0.71	418.79	146.48	0.74	449.35	181.86	0.71	349.45	231.42	0.6	390.75	159.63	0.71	351.47	214.09	0.62	0.72	0.643333	-0.0766667	0.00445476	0.0386228
NM_001201428.2|GORASP2|chr2|+	23606.9	170966754	chr2:170965790-170967130	403.86	323.48	0.56	299.61	333.18	0.47	398.1	286.13	0.58	481.73	225.47	0.68	328.71	349.12	0.48	462.05	221.79	0.68	0.536667	0.613333	0.0766667	0.0044579	0.0386272
NM_001146095.1|FAN1|chr15|+	149.3	30910815	chr15:30910614-30911788	50.82	48.98	0.51	49.31	118.9	0.29	63.01	34.3	0.65	51.47	40.8	0.56	57.73	34.46	0.63	53.49	14.5	0.79	0.483333	0.66	0.176667	0.00446148	0.0386355
NM_001313915.2|EIF2AK3|chr2|-	1007.6	88557437	chr2:88556741-88557936	220.01	43.93	0.83	146.5	38.84	0.79	177.74	0	1	272.66	51.25	0.84	190.46	57.51	0.77	157.01	83.03	0.65	0.873333	0.753333	-0.12	0.00448197	0.0387901
NM_001261467.2|NSRP1|chr17|+	8066.2	30185774	chr17:30184615-30186475	386.47	74.84	0.84	266.5	94.36	0.74	335.2	122.13	0.73	503.6	53.86	0.9	363.69	106.57	0.77	488.21	87.01	0.85	0.77	0.84	0.07	0.0044862	0.0388039
NM_001009570.3|CCT7|chr2|+	152968	73252847	chr2:73252640-73253005	2038.35	1830.92	0.53	1458.5	1337.36	0.52	1490.76	1390.14	0.52	1791.06	1895.19	0.49	1343.32	1532.15	0.47	1640.73	1606.61	0.51	0.523333	0.49	-0.0333333	0.00451462	0.0390268
NM_001375955.1|ZER1|chr9|-	791.7	128731193	chr9:128729786-128731394	102.94	12.42	0.89	111.07	26.27	0.81	111.41	30.29	0.79	93.32	34.2	0.73	79.97	66.65	0.55	108.19	33.84	0.76	0.83	0.68	-0.15	0.00452455	0.0390897
NM_020062.4|SLC2A4RG|chr20|+	17138.7	63743379	chr20:63742879-63743670	345.7	487.59	0.41	252.36	429.42	0.37	295.5	468.66	0.39	318.05	358.35	0.47	242.04	277.66	0.47	319.09	365.52	0.47	0.39	0.47	0.08	0.00453516	0.0391583
NM_152299.4|NCAPH2|chr22|+	6344.1	50523436	chr22:50523235-50523568	113.17	210.73	0.35	63.02	161.79	0.28	46.85	187.19	0.2	144.88	204.5	0.41	139.28	120.09	0.54	82.21	227.29	0.27	0.276667	0.406667	0.13	0.00453947	0.0391726
NM_015167.3|JMJD6|chr17|-	1586.9	76718633	chr17:76718451-76718860	219.47	186.03	0.54	155.87	226.33	0.41	154.34	147.48	0.51	265.54	146.38	0.64	198.13	144.78	0.58	179.53	150.53	0.54	0.486667	0.586667	0.1	0.00456847	0.0393997
NM_001201476.2|C18orf21|chr18|+	14982	35979036	chr18:35978835-35979278	154.66	426.28	0.27	119.68	277.47	0.3	143.93	359.9	0.29	233.86	330.19	0.41	143.23	270.19	0.35	186.58	367.67	0.34	0.286667	0.366667	0.08	0.00458615	0.039529
NM_001163297.2|MARK2|chr11|+	7290.3	63909078	chr11:63908877-63911020	129.85	0	1	173.97	21.31	0.89	122.72	0	1	157.39	0	1	200.78	0	1	151.3	0	1	0.963333	1	0.0366667	0.00459274	0.0395627
XM_047438379.1|ZNF675|chr19|-	1427.6	23654505	chr19:23652801-23654706	126.63	0	1	144.86	0	1	138.22	21.96	0.86	156.95	0	1	167.37	0	1	163.54	0	1	0.953333	1	0.0466667	0.00459837	0.039588
XM_047436247.1|LUC7L3|chr17|+	258254	50752459	chr17:50752200-50752711	1141.05	1877.35	0.38	618.24	1224.45	0.34	1127.76	1749.54	0.39	1315.83	1751.15	0.43	938.75	1457.12	0.39	1147.23	1658.02	0.41	0.37	0.41	0.04	0.00460238	0.0395993
NM_001306090.2|EVC|chr4|+	131.4	5811213	chr4:5810956-5814305	27.52	3.32	0.89	54.82	16.31	0.77	26.66	4.16	0.87	34.66	23.24	0.6	38.67	23.16	0.63	24.67	30.57	0.45	0.843333	0.56	-0.283333	0.00461301	0.0396213
NM_153717.3|EVC|chr4|+	131.8	5811213	chr4:5810953-5814305	27.52	3.18	0.9	54.82	15.93	0.77	26.66	4.04	0.87	34.66	23.05	0.6	38.67	23.01	0.63	24.67	30.19	0.45	0.846667	0.56	-0.286667	0.00461301	0.0396213
NM_031968.2|NARF|chr17|+	64919.1	82488117	chr17:82487916-82488267	717.11	752.3	0.49	586.59	588.93	0.5	684.36	717.01	0.49	556.41	475.95	0.54	468.59	472.63	0.5	726.78	485.7	0.6	0.493333	0.546667	0.0533333	0.00461016	0.0396213
XM_011543849.3|ERI1|chr8|+	1156.3	9033117	chr8:9032549-9033338	189.69	40.54	0.82	164.67	49.55	0.77	191.28	45.13	0.81	245.67	21.13	0.92	250.4	24.35	0.91	200.37	38.46	0.84	0.8	0.89	0.09	0.00461778	0.0396391
NM_002086.5|GRB2|chr17|-	42039	75320259	chr17:75318076-75320553	514.09	524.49	0.49	784.48	422.21	0.65	524.76	378.42	0.58	543.83	416.09	0.57	717.05	375.07	0.66	490.13	186.08	0.72	0.573333	0.65	0.0766667	0.0046251	0.0396788
NM_033316.4|MELTF|chr3|-	376.1	197019191	chr3:197018953-197019801	108.19	8.75	0.93	93.32	25.31	0.79	124.74	0	1	105.53	5.84	0.95	46.21	45.99	0.5	73.22	18.07	0.8	0.906667	0.75	-0.156667	0.00462984	0.0396963
XM_017029432.2|GPM6B|chrX|-	471.4	13774110	chrX:13773738-13774624	130.56	47.7	0.73	101.09	38.8	0.72	124.09	26.4	0.82	167.58	112.72	0.6	111.59	78.4	0.59	114.31	51.7	0.69	0.756667	0.626667	-0.13	0.00463366	0.0397059
NM_001287592.2|SLC50A1|chr1|+	7988.1	155138446	chr1:155138180-155138853	558.96	412.11	0.58	454.58	261	0.64	537.47	331.49	0.62	653.07	306.16	0.68	512.6	264.67	0.66	679	326.42	0.68	0.613333	0.673333	0.06	0.00464992	0.039822
NM_201397.3|GPX1|chr3|-	1.94024e+06	49358026	chr3:49357176-49358353	2148.77	430.86	0.83	1856.17	721.65	0.72	1735.71	427.42	0.8	1690.01	174.97	0.91	1281.73	576.67	0.69	1475.31	228.64	0.87	0.783333	0.823333	0.04	0.00466188	0.0399012
NM_001321021.1|UBA52|chr19|+	2.01808e+06	18575258	chr19:18575057-18577460	138.55	7734.02	0.02	196.34	4974.9	0.04	140.53	6319.29	0.02	109.04	7088.51	0.02	124.73	5382.14	0.02	105.26	6926.61	0.01	0.0266667	0.0166667	-0.01	0.00467238	0.0399679
NM_001130.6|TLE5|chr19|-	4.23969e+06	3053261	chr19:3052910-3054040	3597.68	2951.08	0.55	2623.59	3669.72	0.42	3577.04	2560.79	0.58	3376.46	2426.19	0.58	2693.69	2943.56	0.48	3518.64	2733.92	0.56	0.516667	0.54	0.0233333	0.00467563	0.0399724
XM_011541140.3|ICMT|chr1|-	10042.5	6223517	chr1:6221299-6225262	207.04	178.5	0.54	240.39	332.1	0.42	183.35	157.73	0.54	185.46	146.24	0.56	243.94	176	0.58	180.62	102.68	0.64	0.5	0.593333	0.0933333	0.00471068	0.040202
NM_001878.4|CRABP2|chr1|-	1369.6	156699845	chr1:156699606-156700076	180.94	199.46	0.48	67.35	114.49	0.37	181.58	179.47	0.5	135.88	83.28	0.62	92.54	76.3	0.55	203.96	143.98	0.59	0.45	0.586667	0.136667	0.00470602	0.040202
XM_047442264.1|THOC2|chrX|-	20211	123602055	chrX:123600569-123603748	187.27	93.89	0.67	113.04	117.04	0.49	217.64	46.47	0.82	195.39	123.76	0.61	133.09	163.39	0.45	202.89	145.5	0.58	0.66	0.546667	-0.113333	0.00471013	0.040202
NM_001319193.2|FBF1|chr17|-	467.8	75910034	chr17:75909574-75910806	42.82	86.81	0.33	23.62	49.32	0.32	23.14	44.75	0.34	66.48	49.7	0.57	35.03	42.4	0.45	54.26	42.67	0.56	0.33	0.526667	0.196667	0.00472306	0.0402843
NM_006176.3|NRGN|chr11|+	1099.2	124746972	chr11:124746404-124747210	277.81	26.4	0.91	174.76	84.1	0.68	173.63	34.8	0.83	507.23	0	1	385.44	98.06	0.8	368.24	59.51	0.86	0.806667	0.886667	0.08	0.00473399	0.0403532
NM_016417.3|GLRX5|chr14|+	86083.8	95544499	chr14:95543947-95544714	699.47	455.73	0.61	402.53	439.18	0.48	587.07	422.5	0.58	925.96	474.04	0.66	706.6	475.23	0.6	800.87	538.45	0.6	0.556667	0.62	0.0633333	0.00473662	0.0403532
NM_032286.3|MED10|chr5|-	24170.5	6372078	chr5:6371874-6372601	481.27	297.21	0.62	281.9	304.24	0.48	520.87	227.27	0.7	606.28	175.49	0.78	301.38	310.15	0.49	560.88	206.2	0.73	0.6	0.666667	0.0666667	0.00474146	0.040371
NM_032169.5|ACAD11|chr3|-	2714	132558634	chr3:132558141-132559085	435.62	121.16	0.78	226.77	48.78	0.82	462.34	47.78	0.91	855.68	71.49	0.92	458.98	72.94	0.86	634.57	81.88	0.89	0.836667	0.89	0.0533333	0.00475858	0.0404847
NM_005324.5|H3-3B|chr17|-	8.06614e+06	75777591	chr17:75776434-75778723	1141.66	10420.2	0.1	818.99	7400.17	0.1	1258.87	9402.6	0.12	1126.76	11253.6	0.09	833.15	8953.39	0.09	1162.22	9833.22	0.11	0.106667	0.0966667	-0.01	0.00476032	0.0404847
NM_001317395.2|KCTD10|chr12|-	12896.2	109449974	chr12:109448655-109451813	334.23	27.28	0.92	373.53	129.59	0.74	298.14	48.91	0.86	253.54	55.86	0.82	251.71	120.07	0.68	244.77	79.07	0.76	0.84	0.753333	-0.0866667	0.00476613	0.0405107
XM_047426752.1|FBXO3|chr11|-	29.9	33742940	chr11:33742773-33743158	23	13.28	0.63	12.1	16.22	0.43	27.27	17.38	0.61	35.18	0	1	16.04	8.12	0.66	32.11	2.03	0.94	0.556667	0.866667	0.31	0.00478086	0.0406125
NR_037804.1|NPHP3-ACAD11|chr3|-	2708	132558634	chr3:132558138-132559085	436.2	120.59	0.78	226.86	48.69	0.82	461.99	48.13	0.91	856.16	71.01	0.92	458.97	72.96	0.86	634.56	81.89	0.89	0.836667	0.89	0.0533333	0.00479655	0.0407222
NM_001384801.1|CACNG7|chr19|+	46952.6	53943414	chr19:53942036-53943950	182.98	344.37	0.35	157.25	504.85	0.24	198.13	441.19	0.31	187.05	245.39	0.43	153.23	347.66	0.31	224.01	349.5	0.39	0.3	0.376667	0.0766667	0.00481484	0.040854
NM_001287513.2|IFT56|chr7|+	607.6	139189672	chr7:139189321-139191986	54.05	69.98	0.44	69.35	23.2	0.75	61.9	25.12	0.71	65.81	118.37	0.36	72.75	98.09	0.43	64.68	58.31	0.53	0.633333	0.44	-0.193333	0.00483463	0.0409982
NR_169738.1|ZNF273|chr7|+	1070.3	64924095	chr7:64923386-64924433	82.21	82.9	0.5	53.57	89	0.38	82.91	56.93	0.59	92.87	51.71	0.64	91.56	62.82	0.59	103.26	38.51	0.73	0.49	0.653333	0.163333	0.00484316	0.0410469
NM_001012516.2|ITM2C|chr2|+	912582	230878209	chr2:230878008-230879254	2078.18	0	1	2695.94	27.95	0.99	2131.8	0	1	1766.39	0	1	2240.89	0	1	1869.18	0	1	0.996667	1	0.00333333	0.00484828	0.0410666
NM_001287240.2|ITM2C|chr2|+	910140	230878209	chr2:230878008-230879248	2068.84	0	1	2694.18	29.7	0.99	2123.98	0	1	1758.3	0	1	2236.58	0	1	1862.11	0	1	0.996667	1	0.00333333	0.00485381	0.0410898
NM_007212.4|RNF2|chr1|+	2317.8	185100716	chr1:185100200-185102603	153.57	131.43	0.54	138.17	117.95	0.54	143.51	105.34	0.58	155.76	88.97	0.64	151.45	54.4	0.74	138.85	66.92	0.67	0.553333	0.683333	0.13	0.00486104	0.0411038
NM_006370.3|VTI1B|chr14|-	7905	67650514	chr14:67647085-67650715	119.01	0	1	177.99	23.06	0.89	124.84	4.51	0.97	105.06	1.26	0.99	149.44	0	1	109.23	0	1	0.953333	0.996667	0.0433333	0.00486076	0.0411038
NM_001112.4|ADARB1|chr21|+	1172.3	45222219	chr21:45222018-45226560	47.41	2.16	0.96	65.1	4.12	0.94	76.9	1.84	0.98	49.6	24.68	0.67	55.59	2.26	0.96	64.29	12.44	0.84	0.96	0.823333	-0.136667	0.00489957	0.0414057
XM_047429995.1|PRDM2|chr1|+	6933.9	13787586	chr1:13786515-13788081	67.81	132.85	0.34	59.01	141.56	0.29	74.05	121.46	0.38	128.85	79.13	0.62	59.9	120.96	0.33	79.31	92.69	0.46	0.336667	0.47	0.133333	0.00492184	0.0415701
NM_001080425.4|BEX4|chrX|+	19988.8	103216383	chrX:103216149-103217246	1556.73	448.73	0.78	1012.62	691.25	0.59	1483.01	674.16	0.69	1183.11	550.07	0.68	920.41	544.28	0.63	1245.09	735.23	0.63	0.686667	0.646667	-0.04	0.00493488	0.0416563
NM_207346.3|TSEN54|chr17|+	1566.7	75524602	chr17:75524262-75524735	323.49	136.82	0.7	187.41	93.24	0.67	302.69	26.77	0.92	313.06	166.61	0.65	279.37	130.54	0.68	322.09	155.2	0.67	0.763333	0.666667	-0.0966667	0.00494324	0.0417029
NM_001308217.1|KCNAB1|chr3|+	565.8	156537073	chr3:156536658-156538752	58.77	14.61	0.8	76.03	30.3	0.72	108.08	0	1	37.22	0	1	53.58	0	1	51.7	0.85	0.98	0.84	0.993333	0.153333	0.00495279	0.0417043
NM_004973.4|JARID2|chr6|+	5412	15521386	chr6:15520069-15522042	138.46	77.34	0.64	130.9	65.54	0.67	187.02	49.68	0.79	218.67	30.03	0.88	198.48	53.23	0.79	229.79	66	0.78	0.7	0.816667	0.116667	0.00495474	0.0417043
NM_001195243.2|SMKR1|chr7|+	1693.5	129512540	chr7:129512247-129512918	182.06	52.13	0.78	123.8	79.03	0.61	209.56	0	1	195.11	69.41	0.74	148.89	107.86	0.58	204.87	80.48	0.72	0.796667	0.68	-0.116667	0.00495081	0.0417043
NM_078469.3|BCCIP|chr10|+	15846.4	125841456	chr10:125841255-125842802	171.92	176.15	0.49	177.06	157.38	0.53	152.35	124.22	0.55	157.69	227.89	0.41	156.24	199.22	0.44	111.34	177.29	0.39	0.523333	0.413333	-0.11	0.00494667	0.0417043
NM_004712.5|HGS|chr17|+	64024.2	81701894	chr17:81701508-81702121	976.45	801.76	0.55	539.34	527.36	0.51	973.34	584.06	0.62	999.08	597.41	0.63	703.28	455.16	0.61	1038.97	652.01	0.61	0.56	0.616667	0.0566667	0.00496415	0.0417596
NM_001365849.1|POU2F1|chr1|+	1438.9	167416360	chr1:167415500-167427345	22.41	69.56	0.24	79.1	0	1	43.94	23.34	0.65	26.57	98.18	0.21	74.06	18.05	0.8	36.09	85.53	0.3	0.63	0.436667	-0.193333	0.00498143	0.0418571
NM_001198786.2|POU2F1|chr1|+	1434.2	167416360	chr1:167415500-167427340	22.37	69.6	0.24	79.04	0	1	43.9	23.38	0.65	26.53	98.23	0.21	74	18.1	0.8	36.03	85.59	0.3	0.63	0.436667	-0.193333	0.00498143	0.0418571
XM_047428276.1|ST3GAL3|chr1|+	35	43916809	chr1:43916608-43917024	28.09	0	1	NA	NA	NA	14.05	6.63	0.68	11.91	13.83	0.46	6.66	16.05	0.29	14.81	6.85	0.68	0.84	0.476667	-0.363333	0.0049898	0.0418637
XM_047447884.1|SASS6|chr1|-	8112.5	100085188	chr1:100083570-100085434	267.08	53.83	0.83	229.53	0	1	241.18	48.91	0.83	319.11	22.72	0.93	276.76	30.71	0.9	283.1	0	1	0.886667	0.943333	0.0566667	0.00498708	0.0418637
XM_017009145.2|DMXL1|chr5|+	277.5	119247290	chr5:119246995-119249127	73.59	72.26	0.5	66.28	31.87	0.68	84.4	44.56	0.65	108.71	27.39	0.8	96.25	33.21	0.74	124.93	41.07	0.75	0.61	0.763333	0.153333	0.00499076	0.0418637
NM_001369416.1|ERCC1|chr19|-	3848.5	45407576	chr19:45407334-45408133	306.13	21.31	0.93	183.26	20.72	0.9	307.88	0	1	380.15	0	1	233.63	0	1	330.88	11.89	0.97	0.943333	0.99	0.0466667	0.00499483	0.041874
NM_001310.4|CREBL2|chr12|+	1549.1	12644214	chr12:12641994-12645108	125.02	88.94	0.58	88.03	162.02	0.35	104.17	84.54	0.55	81.6	37.72	0.68	78.89	45.2	0.64	60.8	37	0.62	0.493333	0.646667	0.153333	0.00500103	0.0419022
XM_005260054.2|UBA52|chr19|+	4.75843e+07	18575130	chr19:18574870-18575241	7602.56	4228.94	0.64	4643.36	3811.77	0.55	6288.93	3072.56	0.67	7090.76	3524.5	0.67	5171.4	3520.53	0.59	6904.79	3529.62	0.66	0.62	0.64	0.02	0.00503198	0.0421135
NM_001316988.2|SLX9|chr21|+	3417.4	44976881	chr21:44976680-44976973	102.6	97.37	0.51	125.66	126.43	0.5	94.24	86.78	0.52	84.51	154.25	0.35	89.86	158.27	0.36	78.02	113.18	0.41	0.51	0.373333	-0.136667	0.00503106	0.0421135
XM_006716073.5|PTPN12|chr7|+	12667.3	77639568	chr7:77639219-77640069	951.85	605.88	0.61	635.96	422.31	0.6	902.1	634.02	0.59	1033.3	655.42	0.61	846.13	366.53	0.7	920.51	479.74	0.66	0.6	0.656667	0.0566667	0.00503719	0.0421331
NM_001362778.2|GRK3|chr22|+	17567.6	25722490	chr22:25722289-25729294	265.7	149.19	0.64	441.73	182.79	0.71	363.58	148.88	0.71	206.7	147.23	0.58	322.43	231.9	0.58	252.07	138.59	0.65	0.686667	0.603333	-0.0833333	0.00505172	0.0422307
NM_152740.4|HIBADH|chr7|-	4944.3	27526151	chr7:27525442-27526372	694.51	0	1	534.32	42.12	0.93	608.56	0	1	423.31	0	1	324.56	32.16	0.91	352.94	35.09	0.91	0.976667	0.94	-0.0366667	0.00506012	0.0422768
NM_183412.3|FBXO44|chr1|+	3311.7	11662170	chr1:11661130-11663327	144.76	85.21	0.63	93.74	95.11	0.5	173.72	62.53	0.74	113.16	89.87	0.56	80.01	119.99	0.4	133.98	124.38	0.52	0.623333	0.493333	-0.13	0.00511887	0.0427435
NM_001369146.2|ALDH3A2|chr17|+	6696.2	19675759	chr17:19675558-19677596	278.42	14.66	0.95	267.92	0	1	246.32	0	1	240.73	34.93	0.87	252.31	10.59	0.96	220.03	4.23	0.98	0.983333	0.936667	-0.0466667	0.00514624	0.0429476
NM_001282224.2|ATP7A|chrX|+	4316.8	78046510	chrX:78046294-78050395	151.57	0	1	226.13	61.29	0.79	186.43	0	1	117.22	0	1	131.13	6.06	0.96	101.43	0	1	0.93	0.986667	0.0566667	0.00515369	0.0429854
XM_011509961.3|TUFT1|chr1|+	400.5	151581883	chr1:151581644-151583583	71.92	0	1	68.64	32.59	0.68	77.75	0	1	68.58	0	1	53.75	0	1	59.19	0	1	0.893333	1	0.106667	0.00515922	0.0430046
XM_011540318.2|SGPL1|chr10|+	8360.9	70880067	chr10:70877195-70881184	183.02	19.46	0.9	159.16	55.04	0.74	175.41	43.25	0.8	176.02	0	1	136.94	40.52	0.77	167.55	5.22	0.97	0.813333	0.913333	0.1	0.00516184	0.0430046
NM_001389653.1|CHPF2|chr7|+	6313.5	151238357	chr7:151237374-151238780	301.68	0	1	232.92	50.02	0.82	297.9	0	1	338.54	0	1	281.34	14.79	0.95	304.25	0	1	0.94	0.983333	0.0433333	0.00520178	0.0433128
NM_001355530.2|EFCAB10|chr7|-	36747.6	105565276	chr7:105565124-105565615	9.66	459.35	0.02	5.17	307.82	0.02	14.09	517.78	0.03	33.89	449.43	0.07	15.43	346.67	0.04	31.03	476.06	0.06	0.0233333	0.0566667	0.0333333	0.00523396	0.0435315
NM_001308304.2|AGAP3|chr7|+	358.8	151122926	chr7:151122725-151123638	187.88	54.39	0.78	171.34	95.2	0.64	130.59	71.47	0.65	94.01	49.09	0.66	96.08	8.21	0.92	117.88	7.66	0.94	0.69	0.84	0.15	0.00523364	0.0435315
XM_047420683.1|RFC2|chr7|-	17245.3	74231793	chr7:74231502-74232216	370.22	780.94	0.32	260.71	607.77	0.3	303.71	524.43	0.37	446.76	735.21	0.38	365.71	535.05	0.41	349.4	550.79	0.39	0.33	0.393333	0.0633333	0.00525055	0.0436448
XM_011528138.3|SPPL2B|chr19|+	1648.6	2353835	chr19:2352946-2355095	106.34	197.79	0.35	74.04	95.91	0.44	131.38	146.09	0.47	133.28	146.15	0.48	122.86	85.06	0.59	191.82	156.79	0.55	0.42	0.54	0.12	0.00527201	0.0437985
XM_005263215.4|ARHGAP10|chr4|+	969.7	148072556	chr4:148071993-148072776	107.71	0	1	79.71	0	1	63.09	6.03	0.91	102.75	3.08	0.97	55.81	21.45	0.72	68.49	17.4	0.8	0.97	0.83	-0.14	0.00527986	0.0438389
NM_001387155.1|MIER2|chr19|-	671.9	306510	chr19:305573-306711	156.03	0	1	121.32	35.09	0.78	121.93	15.36	0.89	144.17	0	1	94.16	3.02	0.97	105.96	3.11	0.97	0.89	0.98	0.09	0.00529236	0.0439179
NM_015702.3|MMADHC|chr2|-	43858.3	149569913	chr2:149569637-149570168	994.96	969.92	0.51	533.71	726.76	0.42	768.42	784.63	0.49	1126.05	942.93	0.54	813	752.11	0.52	917.24	849.17	0.52	0.473333	0.526667	0.0533333	0.00531423	0.0440745
NM_133625.6|SYN2|chr3|+	557.2	12191291	chr3:12190490-12192032	22.7	112.44	0.17	15.02	74.46	0.17	20.94	82.3	0.2	36.21	63.94	0.36	29.74	41.38	0.42	30.86	69.89	0.31	0.18	0.363333	0.183333	0.00534572	0.0443107
XR_007061371.1|TMEM250|chr9|-	18839.4	136114749	chr9:136114589-136114950	91.02	448.9	0.17	98.21	414.82	0.19	76.24	344.95	0.18	77.86	262.01	0.23	65.14	243.06	0.21	118.39	228.76	0.34	0.18	0.26	0.08	0.00535343	0.0443497
NM_014166.4|MED4|chr13|-	8746.7	48076762	chr13:48075724-48077311	149.96	906.12	0.14	83.35	665.92	0.11	125.57	893.4	0.12	123.34	598.01	0.17	90.19	436.95	0.17	117.92	486.9	0.19	0.123333	0.176667	0.0533333	0.00541954	0.0448721
XM_047446729.1|MIB2|chr1|+	543.3	1630493	chr1:1630292-1630605	180.3	53.6	0.77	83.6	50.6	0.62	169.25	86.87	0.66	114.25	101.8	0.53	88.96	68.12	0.57	128.32	89.66	0.59	0.683333	0.563333	-0.12	0.00545131	0.0451097
XM_011535767.4|PPIL6|chr6|-	100.9	109414976	chr6:109413876-109415666	18.56	8.68	0.68	18.43	14.64	0.56	28.26	10.11	0.74	40.89	0	1	35.25	9.59	0.79	45.79	0	1	0.66	0.93	0.27	0.00545863	0.0451449
NM_001355003.2|MMP24OS|chr20|-	652.5	35277454	chr20:35276998-35277932	156.09	24.1	0.87	188.77	13.61	0.93	162.78	36.71	0.82	77.4	45.83	0.63	91.8	15.5	0.86	101.15	30.24	0.77	0.873333	0.753333	-0.12	0.00547464	0.0452519
NM_001002001.3|GMPR2|chr14|+	9798.2	24239029	chr14:24238589-24239242	935.37	306.46	0.75	538.82	389.96	0.58	812.5	270.49	0.75	735.79	162	0.82	531.61	219.09	0.71	681.48	236.85	0.74	0.693333	0.756667	0.0633333	0.00548065	0.0452761
NM_005645.4|TAF13|chr1|-	5309.4	109064492	chr1:109064140-109064693	376.93	22.25	0.94	340.64	212.11	0.62	371.49	92.13	0.8	481	46.33	0.91	559.81	164.66	0.77	395.07	62.3	0.86	0.786667	0.846667	0.06	0.00550894	0.0454843
NM_016531.6|KLF3|chr4|+	2433.1	38697452	chr4:38697082-38701517	167.47	2.7	0.98	200.37	29.34	0.87	162.35	12.87	0.93	177.09	29.65	0.86	194.75	55.44	0.78	149.06	20.71	0.88	0.926667	0.84	-0.0866667	0.00555718	0.0458569
NM_001492.6|GDF1|chr19|-	508	18869189	chr19:18868545-18869390	43.52	0	1	34.18	0	1	34.29	25.67	0.57	39.62	0	1	47.04	0	1	47.72	0	1	0.856667	1	0.143333	0.00556155	0.0458672
NR_046243.1|ISL1-DT|chr5|-	4331.8	51377309	chr5:51372736-51379075	114.6	174.6	0.4	155.9	185.3	0.46	123.47	177.34	0.41	88.68	204.79	0.3	131.86	267.18	0.33	100.86	222.06	0.31	0.423333	0.313333	-0.11	0.00558103	0.0460021
XM_011531415.3|ARHGEF6|chrX|-	669	136667886	chrX:136665550-136668169	107.02	0	1	103.32	38.91	0.73	78.72	0	1	126	0	1	118.93	8.65	0.93	78.34	0	1	0.91	0.976667	0.0666667	0.00559893	0.0461238
NM_001305792.1|KIF14|chr1|-	4946.2	200553321	chr1:200551497-200553767	331.31	0	1	258.8	96.02	0.73	276.04	0	1	424.71	0	1	440.54	37.76	0.92	427.18	27.52	0.94	0.91	0.953333	0.0433333	0.00560972	0.0461609
NM_014875.3|KIF14|chr1|-	4936.9	200553321	chr1:200551500-200553767	331.22	0	1	258.78	96.04	0.73	275.86	0	1	424.42	0	1	440.39	37.91	0.92	427.09	27.61	0.94	0.91	0.953333	0.0433333	0.00560972	0.0461609
XM_047427253.1|FOXRED1|chr11|+	3341.8	126277925	chr11:126277435-126278126	504.78	65.09	0.89	277.22	93.83	0.75	335.93	84.63	0.8	313.53	177.2	0.64	263.69	90.41	0.74	397.92	68.75	0.85	0.813333	0.743333	-0.07	0.00563577	0.0463494
NM_080538.2|COLQ|chr3|-	105.5	15451327	chr3:15450133-15451713	41.68	0	1	30.04	0	1	69.32	0	1	22.97	7.63	0.75	24.9	18.87	0.57	70.5	0	1	1	0.773333	-0.226667	0.00564986	0.0464134
NM_138570.4|SLC38A10|chr17|-	2338	81251411	chr17:81250870-81251612	210.76	17.45	0.92	232.33	61.31	0.79	166.51	106.53	0.61	211.3	34.85	0.86	189.89	61.68	0.75	225.72	0	1	0.773333	0.87	0.0966667	0.00564675	0.0464134
NR_033839.1|GSEC|chr11|-	305	126341887	chr11:126341716-126342322	58.88	25.99	0.69	53.1	24.8	0.68	66.62	14.91	0.82	101.55	0	1	63.53	32.79	0.66	101.15	0	1	0.73	0.886667	0.156667	0.00568121	0.0466242
NM_002067.5|GNA11|chr19|+	2114.9	3121209	chr19:3120989-3123999	127.76	0	1	235.06	0	1	125.07	0	1	104.61	0	1	144.19	18.66	0.89	97.99	0	1	1	0.963333	-0.0366667	0.00568186	0.0466242
NM_001080843.4|GSTT2B|chr22|-	14597.6	23957560	chr22:23957414-23957932	476.92	57.69	0.89	276.25	50.11	0.85	465	0	1	479.96	17.75	0.96	378.75	3.71	0.99	455.4	27.19	0.94	0.913333	0.963333	0.05	0.00569389	0.0466969
XM_005246467.3|GLS|chr2|+	45056.2	190932970	chr2:190932657-190935289	481.79	5.67	0.99	506.36	184.78	0.73	507.27	116.21	0.81	446.79	0	1	463.81	99.24	0.82	434.56	69.97	0.86	0.843333	0.893333	0.05	0.0057158	0.0467969
NM_001386459.1|SERPINE1|chr7|+	49.7	101138228	chr7:101138008-101139247	8.38	33	0.2	7.66	17.65	0.3	3.43	18.59	0.16	37.16	7.74	0.83	21.15	28.85	0.42	5.92	16.35	0.27	0.22	0.506667	0.286667	0.00571881	0.0467969
XR_947828.3|MRE11|chr11|-	1086.1	94415740	chr11:94415570-94416174	138.09	41.54	0.77	56.87	41.12	0.58	174.62	0	1	247.59	0	1	153	30.63	0.83	208.36	23.98	0.9	0.783333	0.91	0.126667	0.00571545	0.0467969
XM_047428604.1|TNS2|chr12|+	119.1	53060876	chr12:53060675-53061153	56.34	0	1	53	0	1	35.57	0	1	60.43	32.57	0.65	51.74	0	1	75.59	0	1	1	0.883333	-0.116667	0.00571651	0.0467969
NM_003119.4|SPG7|chr16|+	8819.5	89557393	chr16:89556887-89557766	587.54	235.42	0.71	306.45	99.93	0.75	563.85	146.8	0.79	628.24	212.12	0.75	360.82	192.67	0.65	634.49	341.21	0.65	0.75	0.683333	-0.0666667	0.00572666	0.0468351
NM_006660.5|CLPX|chr15|-	2053.2	65150598	chr15:65148219-65150913	92.89	200.87	0.32	77.07	154.07	0.33	86.25	252.54	0.25	91.98	355.91	0.21	88.61	296.76	0.23	85.15	375.68	0.18	0.3	0.206667	-0.0933333	0.00573856	0.0469064
NM_000294.3|PHKG2|chr16|+	5718.6	30757230	chr16:30756804-30757423	265.49	211.23	0.56	139.2	140.31	0.5	221.16	217.54	0.5	215.45	141.69	0.6	157.69	101.4	0.61	263.54	139.82	0.65	0.52	0.62	0.1	0.00577671	0.0471658
XM_017027200.3|VASP|chr19|+	1378.6	45526458	chr19:45526140-45526983	301.49	117.03	0.72	219.45	178.55	0.55	311.59	77.28	0.8	376.93	65	0.85	265.07	131.84	0.67	350.13	88.17	0.8	0.69	0.773333	0.0833333	0.0057742	0.0471658
XM_017008493.3|UVSSA|chr4|+	1049.5	1386669	chr4:1385868-1388049	179.84	0	1	115.79	14.05	0.89	201.02	9.95	0.95	61.73	19.23	0.76	65.93	14.38	0.82	84.96	7.99	0.91	0.946667	0.83	-0.116667	0.00583845	0.0475906
XM_017015002.3|RFX3|chr9|-	779.1	3225079	chr9:3218297-3225280	58.04	0	1	72.51	6.93	0.91	71.81	16.08	0.82	73.02	0	1	90.57	0	1	67.89	0	1	0.91	1	0.09	0.00583508	0.0475906
NM_001348365.2|HECTD2|chr10|+	2431.4	91512477	chr10:91512264-91514820	172.5	0	1	130.61	0	1	132.7	0	1	197.01	12.45	0.94	185.69	15.35	0.92	157.29	0	1	1	0.953333	-0.0466667	0.0058369	0.0475906
NM_001256550.2|PALS1|chr14|+	820.3	67332981	chr14:67332780-67336061	91.72	0	1	114.09	0	1	90.98	5.7	0.94	105.2	0	1	109	34.46	0.76	86.79	0	1	0.98	0.92	-0.06	0.00589378	0.0480151
NM_017750.4|RETSAT|chr2|-	6252.3	85342429	chr2:85341955-85343381	102.05	256.77	0.28	86.15	214.61	0.29	102.8	223.32	0.32	109.87	145.91	0.43	77.16	120.34	0.39	86.59	124.88	0.41	0.296667	0.41	0.113333	0.00590423	0.0480736
NM_020846.2|SLAIN2|chr4|+	4498.7	48422417	chr4:48422011-48426201	103.5	220.64	0.32	126.81	163.12	0.44	92.56	145.27	0.39	167.32	228.03	0.42	202.92	178.96	0.53	130.42	117.9	0.53	0.383333	0.493333	0.11	0.00593553	0.0483017
NR_026943.1|LINC00205|chr21|+	3191.7	45290672	chr21:45290471-45297354	56.44	0	1	99.41	47.15	0.68	66.92	0	1	62.39	0	1	103.3	9.45	0.92	65.68	0	1	0.893333	0.973333	0.08	0.00598456	0.0486738
XM_017026144.2|HMG20B|chr19|+	2692.6	3578848	chr19:3578509-3579083	547.68	313.52	0.64	470.44	238.88	0.66	583.01	233.94	0.71	524.39	209.42	0.71	473.73	132.59	0.78	603.11	235.87	0.72	0.67	0.736667	0.0666667	0.00600689	0.0488284
NR_103707.1|TSPEAR-AS1|chr21|+	416.8	44515853	chr21:44515497-44516575	77.74	13.84	0.85	129.1	45	0.74	202.2	16.4	0.92	41.55	24.42	0.63	67.41	15.17	0.82	82.72	45.75	0.64	0.836667	0.696667	-0.14	0.00601052	0.0488309
NM_015888.6|HOOK1|chr1|+	741.5	59873156	chr1:59872795-59876322	79.46	0	1	83.63	28.75	0.74	81.69	3.17	0.96	59.31	0	1	67.42	0	1	58.16	0	1	0.9	1	0.1	0.006038	0.049019
XM_005255158.5|EEF2KMT|chr16|-	113.3	5084437	chr16:5084284-5084750	55.01	22.89	0.71	52.61	0	1	40.22	14.63	0.73	51.78	57.72	0.47	69.89	19.18	0.78	58.99	48.69	0.55	0.813333	0.6	-0.213333	0.00604033	0.049019
NM_001545.3|MRPL58|chr17|+	25095	75021131	chr17:75020921-75021261	762.33	1041.68	0.42	378.45	600.38	0.39	625.38	869.39	0.42	724.23	831.04	0.47	523.49	660.28	0.44	661.57	713.23	0.48	0.41	0.463333	0.0533333	0.00606151	0.0491638
NM_001287399.1|ZNF596|chr8|+	519	246552	chr8:245156-247340	78.15	66.66	0.54	40.03	29.52	0.58	59.97	77.02	0.44	106.99	56.61	0.65	67.5	32.25	0.68	98.24	34.18	0.74	0.52	0.69	0.17	0.00608024	0.0492613
NR_038957.1|NUP50-DT|chr22|-	559.3	45134596	chr22:45133758-45134797	125.32	0	1	83.67	30	0.74	99.77	28.37	0.78	146.69	45.48	0.76	131.61	61.04	0.68	109.56	60.1	0.65	0.84	0.696667	-0.143333	0.00608003	0.0492613
NM_001381866.2|RCC1|chr1|+	114913	28538665	chr1:28537832-28538989	1021.31	170.79	0.86	730.34	128.06	0.85	681.22	135.01	0.83	1118.96	79.56	0.93	857.1	128.26	0.87	820.75	136.69	0.86	0.846667	0.886667	0.04	0.00610355	0.0493958
NM_001288778.2|E4F1|chr16|+	1214.2	2235417	chr16:2235216-2235742	301.94	54.57	0.85	174.14	20.9	0.89	248.1	21.7	0.92	296.25	93.31	0.76	204.79	39.28	0.84	329.79	76.24	0.81	0.886667	0.803333	-0.0833333	0.00610202	0.0493958
XM_011545753.3|ZNF785|chr16|-	965	30578777	chr16:30578361-30579847	133.15	0	1	116.32	0	1	113.81	6.51	0.95	116.15	10.56	0.92	108.87	30.04	0.78	128.2	0	1	0.983333	0.9	-0.0833333	0.00611413	0.0494542
NM_001113205.2|TSTD1|chr1|-	28854.8	161037874	chr1:161037631-161038075	367.52	82.43	0.82	223.85	147.23	0.6	260.49	98.88	0.72	265.07	22.22	0.92	208.9	87.17	0.71	227.96	50.16	0.82	0.713333	0.816667	0.103333	0.00612875	0.049518
XM_047442344.1|BCORL1|chrX|+	2181.9	130056675	chrX:130055854-130058071	129.4	0	1	147.52	27.98	0.84	97.68	2.87	0.97	95.58	1.54	0.98	102.34	0	1	83.19	0	1	0.936667	0.993333	0.0566667	0.00612616	0.049518
NM_016579.4|CD320|chr19|-	2918.9	8302356	chr19:8302127-8302605	641.37	98.14	0.87	395.4	210.8	0.65	368.16	84.48	0.81	570.92	117.77	0.83	467.55	103.16	0.82	492.86	62.47	0.89	0.776667	0.846667	0.07	0.00614099	0.0495897
NM_001281716.2|UBB|chr17|+	6.79033e+06	16382130	chr17:16381902-16382740	16518.1	9657.28	0.63	13227.8	11681.6	0.53	14047.9	9455.17	0.6	17348.6	10889.5	0.61	15126.4	14273.6	0.51	17079.2	11401	0.6	0.586667	0.573333	-0.0133333	0.00616027	0.0497181
NR_033399.1|DDX12P|chr12|-	6563.7	9418458	chr12:9417691-9418699	337.92	45.76	0.88	177.45	26.61	0.87	219.41	49	0.82	435.42	116.18	0.79	317.3	104.89	0.75	412.73	108.94	0.79	0.856667	0.776667	-0.08	0.00617261	0.0497904
NM_001993.5|F3|chr1|-	223.4	94530395	chr1:94529173-94530596	49.36	0	1	32.33	16.34	0.66	63.01	9.66	0.87	46.51	35.18	0.57	47.1	32.68	0.59	65.84	23.55	0.74	0.843333	0.633333	-0.21	0.00619375	0.0499335
XM_005273165.5|PLXNA2|chr1|-	249.3	208030878	chr1:208030367-208031338	81.71	8.39	0.91	87.82	0	1	90.21	0	1	71.33	0	1	54.16	31.75	0.63	57.61	0	1	0.97	0.876667	-0.0933333	0.00620799	0.0500209
NM_001304998.1|TMEM170A|chr16|-	814.6	75447299	chr16:75443244-75447688	83.33	47.38	0.64	122.65	30.91	0.8	84.03	16.74	0.83	82.54	58.88	0.58	100.45	73.95	0.58	71.02	38.69	0.65	0.756667	0.603333	-0.153333	0.006213	0.0500339
NM_001143888.3|BSDC1|chr1|-	9244.7	32365365	chr1:32364633-32366654	136.92	192.49	0.42	137.35	282.05	0.33	153.04	178.23	0.46	158.44	122.14	0.56	142.56	193.72	0.42	119.57	96.29	0.55	0.403333	0.51	0.106667	0.00623102	0.0501515
NM_001287505.2|ITPRID2|chr2|+	231.8	181892816	chr2:181892615-181894698	NA	NA	NA	14.15	26.01	0.35	NA	NA	NA	20.91	1.25	0.94	24.29	19.21	0.56	16.67	5.57	0.75	0.35	0.75	0.4	0.00623678	0.0501704
NM_001364122.1|AP3S1|chr5|+	12290.2	115913792	chr5:115913362-115914080	849.33	416.16	0.67	549.69	304.04	0.64	730.31	391.09	0.65	859.98	287.64	0.75	616.06	260.45	0.7	691.13	324.68	0.68	0.653333	0.71	0.0566667	0.00630349	0.0506793
NR_028402.3|KAT14|chr20|+	916	18187902	chr20:18187286-18188372	36.06	191.52	0.16	18.56	121.3	0.13	30.05	123.8	0.2	55.44	126.82	0.3	33.19	92.91	0.26	40.33	84.06	0.32	0.163333	0.293333	0.13	0.00632919	0.0508582
NM_001171991.3|HCCS|chrX|+	4816.5	11121816	chrX:11121612-11123086	104.43	162.6	0.39	94.61	181.36	0.34	91.46	116.28	0.44	200.63	167.07	0.55	184.29	195.06	0.49	157.64	181.12	0.47	0.39	0.503333	0.113333	0.00633832	0.0509038
NM_001281719.1|UBB|chr17|+	6.80514e+06	16382130	chr17:16381902-16382745	16496.9	9678.49	0.63	13194.6	11714.8	0.53	14025.2	9477.84	0.6	17322.1	10916	0.61	15095.8	14304.2	0.51	17050.4	11429.9	0.6	0.586667	0.573333	-0.0133333	0.00634445	0.0509252
XM_005273360.3|URB2|chr1|+	3115.4	229659531	chr1:229659100-229660200	285.56	208.03	0.58	197.99	179.25	0.52	271.56	163.55	0.62	345.85	142.29	0.71	324.48	147.49	0.69	294.72	193.3	0.6	0.573333	0.666667	0.0933333	0.00635841	0.0510094
NM_173632.4|ZNF776|chr19|+	766	57753492	chr19:57753291-57758148	56.29	0	1	81.22	0	1	62.47	0	1	57.67	0	1	73.99	24.05	0.75	51.5	0	1	1	0.916667	-0.0833333	0.00636819	0.05106
NM_001318090.2|AP3S1|chr5|+	12369.6	115913792	chr5:115913362-115914081	847.27	418.22	0.67	548.31	305.42	0.64	728.71	392.69	0.65	857.94	289.69	0.75	614.67	261.84	0.7	689.7	326.11	0.68	0.653333	0.71	0.0566667	0.00641175	0.051342
NM_000208.4|INSR|chr19|-	541.9	7114805	chr19:7112265-7117410	33.09	24.54	0.57	34.26	22.68	0.6	47.94	15.74	0.75	45.62	9.52	0.83	41.52	10.55	0.8	54.52	0	1	0.64	0.876667	0.236667	0.00641382	0.051342
NR_046853.2|HM13-AS1|chr20|-	47.8	31567747	chr20:31567587-31567948	51.37	0	1	22.79	9.55	0.7	41.39	9.18	0.82	28.43	27.05	0.51	39.64	17.35	0.7	31.49	19.28	0.62	0.84	0.61	-0.23	0.00641046	0.051342
XM_047426078.1|RHOBTB1|chr10|-	2778.1	60871443	chr10:60869438-60871651	182.1	10.89	0.94	185.75	26.66	0.87	170.23	20.16	0.89	142.97	34.54	0.81	135.09	42.73	0.76	120.54	22.96	0.84	0.9	0.803333	-0.0966667	0.00642868	0.0514329
NM_001146094.2|FAN1|chr15|+	138.9	30910815	chr15:30910614-30911776	51.32	48.47	0.51	49.74	118.47	0.3	63.44	33.87	0.65	51.81	40.46	0.56	58.12	34.08	0.63	53.96	14.03	0.79	0.486667	0.66	0.173333	0.00645133	0.0515861
NM_002759.4|EIF2AK2|chr2|-	2152.8	37106644	chr2:37099244-37107395	48.19	100.73	0.32	141.59	56	0.72	52.63	65.83	0.44	43.13	135.69	0.24	99.1	67.57	0.59	36.48	105.75	0.26	0.493333	0.363333	-0.13	0.00649717	0.0519245
NM_001384881.1|STAT1|chr2|-	4384.5	190970407	chr2:190969149-190970717	366.5	0	1	349.14	18.47	0.95	360.39	0	1	522.11	0	1	521.68	0	1	383.68	0	1	0.983333	1	0.0166667	0.00651374	0.0520286
NM_003131.4|SRF|chr6|+	4044.8	43179296	chr6:43179095-43181506	84.32	0	1	107.66	22.5	0.83	85.51	0	1	103.43	0	1	113.56	0	1	86.51	0	1	0.943333	1	0.0566667	0.00651826	0.0520364
XR_007066967.1|LOC124904566|chr1|-	298.4	239176689	chr1:239175624-239177065	45.24	9.85	0.82	84.47	11.88	0.88	93.15	0	1	38.05	11.09	0.77	68.97	25.2	0.73	84.32	27.34	0.76	0.9	0.753333	-0.146667	0.00654267	0.052203
XM_006717014.3|FKTN|chr9|+	577.7	105635284	chr9:105635051-105641118	40.4	0	1	67.22	0	1	65.51	0	1	45.83	24.2	0.65	67.25	0	1	54.08	0	1	1	0.883333	-0.116667	0.0065757	0.0523995
NM_018082.6|POLR3B|chr12|+	434.7	106509908	chr12:106509420-106510198	112.02	52.11	0.68	83.04	31.23	0.73	102.97	12.76	0.89	112.24	73.13	0.61	92.56	80.82	0.53	105.82	48.7	0.68	0.766667	0.606667	-0.16	0.00657259	0.0523995
NM_001395456.1|PROSER3|chr19|+	152.6	35765235	chr19:35765034-35766263	12.36	18.41	0.4	4.11	44.45	0.08	NA	NA	NA	18.56	9.76	0.66	22.62	11.55	0.66	14.58	28.81	0.34	0.24	0.553333	0.313333	0.00657799	0.0523995
NM_001381924.1|ANPEP|chr15|-	84.4	89785300	chr15:89784895-89785501	87.24	46.29	0.65	40.52	28.67	0.59	94.06	27.3	0.78	71.09	2.47	0.97	40.7	13.39	0.75	70.86	12.99	0.85	0.673333	0.856667	0.183333	0.00658635	0.0524378
NM_033632.3|FBXW7|chr4|-	4064.2	152322598	chr4:152321258-152323149	215.34	0	1	186.2	78.98	0.7	226.88	9.92	0.96	206.83	0	1	179.07	23.41	0.88	220.36	7.45	0.97	0.886667	0.95	0.0633333	0.0066119	0.0526127
NM_004077.3|CS|chr12|-	94224.8	56273053	chr12:56271699-56273254	1661.68	138.7	0.92	1858.14	550.76	0.77	1613.6	54.72	0.97	1610.41	0	1	1649.46	420.78	0.8	1386.19	84.42	0.94	0.886667	0.913333	0.0266667	0.00662063	0.0526537
NM_015458.4|MTMR9|chr8|+	1224.2	11323330	chr8:11322625-11328146	109.65	43.87	0.71	180.67	41.26	0.81	109.76	29.93	0.79	101.63	60.03	0.63	146.89	86.63	0.63	95.57	42.54	0.69	0.77	0.65	-0.12	0.00663725	0.0527574
NM_001326.3|CSTF3|chr11|-	3069.7	33084861	chr11:33084584-33085289	300.72	173.37	0.63	132.42	166.36	0.44	248.07	127.03	0.66	346.8	176.95	0.66	181.77	177.9	0.51	360.48	50.58	0.88	0.576667	0.683333	0.106667	0.00664535	0.0527932
NM_017582.7|UBE2Q1|chr1|-	36125.4	154550121	chr1:154548577-154550469	352.17	2170.47	0.14	325.65	1648.51	0.16	317.06	1833.26	0.15	247.77	1168.81	0.17	210.47	872.21	0.19	253.21	1095.85	0.19	0.15	0.183333	0.0333333	0.00668662	0.0530924
XM_011541950.3|SFPQ|chr1|-	1.5295e+06	35184230	chr1:35182936-35184593	1551.56	3624.58	0.3	1254.82	2047.62	0.38	1274.81	2843.93	0.31	1725.89	4100.68	0.3	1415.5	2990.87	0.32	1536.72	3937.76	0.28	0.33	0.3	-0.03	0.00669298	0.0531142
NM_001346501.2|CDK8|chr13|+	4243	26404581	chr13:26403956-26405238	285.4	37.62	0.88	192.13	48.99	0.8	206.34	43.23	0.83	335.93	0	1	266.78	54.39	0.83	245.36	24.66	0.91	0.836667	0.913333	0.0766667	0.00673245	0.0533986
XM_047424864.1|ZSWIM8|chr10|+	6932.8	73801636	chr10:73801316-73801793	458.6	387.42	0.54	222.13	339.18	0.4	422.89	406.82	0.51	333.68	312.25	0.52	332.74	179.06	0.65	410.8	332.43	0.55	0.483333	0.573333	0.09	0.00677196	0.0536831
NM_032477.3|MRPL41|chr9|+	16798.2	137552399	chr9:137552074-137552527	1485.31	96.02	0.94	997.74	232.12	0.81	1229.56	211.47	0.85	1293.57	268.45	0.83	988.39	217.78	0.82	1379.25	223.54	0.86	0.866667	0.836667	-0.03	0.00678462	0.0537256
XM_047435913.1|MCRIP1|chr17|-	67747.1	81822523	chr17:81822361-81822907	803.28	599.23	0.57	581.1	607.64	0.49	679.81	456.74	0.6	887.99	542.26	0.62	712.79	489.85	0.59	723.74	469.57	0.61	0.553333	0.606667	0.0533333	0.00678212	0.0537256
XM_047420875.1|CALD1|chr7|+	150516	134968541	chr7:134968340-134970729	1456.49	0	1	1276.95	22.83	0.98	1252.74	0	1	1508.58	0	1	1401.56	0	1	1248.87	0	1	0.993333	1	0.00666667	0.00678861	0.0537282
NR_104653.1|LINC02106|chr5|-	110.6	50969376	chr5:50969217-50969577	64.42	8.01	0.89	77.02	15.13	0.84	77.81	12.26	0.86	49.24	1.33	0.97	58.69	0	1	54.54	0.99	0.98	0.863333	0.983333	0.12	0.00681755	0.0539283
NM_001377313.1|IKBKG|chrX|+	2422.8	154564842	chrX:154564319-154565046	241.62	41.01	0.85	142.27	53.56	0.73	233.47	11.04	0.95	199.41	0	1	143.71	8.01	0.95	173.25	27.75	0.86	0.843333	0.936667	0.0933333	0.00682296	0.053942
XM_017002541.2|EFCAB2|chr1|+	2169	245087770	chr1:245086760-245090442	54.64	17.12	0.76	51.34	8.4	0.86	63.29	30.1	0.68	100.36	24.88	0.8	96.29	0	1	100.03	7.37	0.93	0.766667	0.91	0.143333	0.00684827	0.054061
NM_001348133.2|CCNI|chr4|-	96884.6	77047577	chr4:77047155-77048662	2344.35	178.14	0.93	2114.33	602.37	0.78	2383.35	291.38	0.89	2145.25	136.04	0.94	1937.4	504.92	0.79	1930.7	100.26	0.95	0.866667	0.893333	0.0266667	0.00685022	0.054061
NM_001353455.2|TMEM150C|chr4|-	415.5	82484472	chr4:82483341-82485631	87.02	0	1	58.34	19.8	0.75	65.66	5.05	0.93	83.62	0	1	74.43	2.54	0.97	56.79	0	1	0.893333	0.99	0.0966667	0.00684894	0.054061
NM_001363850.1|SPG7|chr16|+	8824.7	89557393	chr16:89556887-89557768	586.3	236.66	0.71	305.74	100.65	0.75	562.52	148.13	0.79	627.01	213.35	0.75	360.24	193.25	0.65	633.54	342.16	0.65	0.75	0.683333	-0.0666667	0.00685269	0.054061
NM_001352929.3|PUM2|chr2|-	22346.4	20249925	chr2:20248737-20251716	672.38	309.78	0.68	597.54	326.54	0.65	691.23	311.14	0.69	663.27	389.31	0.63	623.47	445.75	0.58	646.49	365.44	0.64	0.673333	0.616667	-0.0566667	0.00690072	0.0543524
NM_000479.5|AMH|chr19|+	4072.1	2251300	chr19:2251099-2252073	432.42	208.84	0.67	191.01	95.2	0.67	387.51	141.29	0.73	340.08	94.64	0.78	192.06	30.22	0.86	356.24	132.77	0.73	0.69	0.79	0.1	0.00689841	0.0543524
NM_002918.5|RFX1|chr19|-	1409.8	13962663	chr19:13961530-13962864	128.49	0	1	100.46	0	1	110.54	0	1	119.3	0	1	90.42	0	1	111.76	26.67	0.81	1	0.936667	-0.0633333	0.00689647	0.0543524
NM_015013.4|KDM1A|chr1|+	45874.4	23083456	chr1:23083179-23083642	3121.38	697.84	0.82	1571.93	942.62	0.63	2642.11	362.7	0.88	2865.53	283.19	0.91	1889.75	675.75	0.74	2732.44	760.47	0.78	0.776667	0.81	0.0333333	0.0069395	0.0546286
NM_144563.3|RPIA|chr2|+	12988	88750182	chr2:88749981-88750929	263.83	66.38	0.8	172.4	131.86	0.57	217.5	71.48	0.75	291.39	131.73	0.69	232.97	192.46	0.55	227.79	156.31	0.59	0.706667	0.61	-0.0966667	0.00694571	0.0546483
NM_033109.5|PNPT1|chr2|-	5255.7	55636177	chr2:55634061-55636392	96.84	496.94	0.16	78.66	314.99	0.2	106.58	383.2	0.22	93.61	702.77	0.12	73.4	433.42	0.14	97.56	601.76	0.14	0.193333	0.133333	-0.06	0.00699801	0.0550303
XM_011522504.3|NME3|chr16|-	4404.7	1770525	chr16:1770351-1770766	538.46	306.1	0.64	336.66	269.58	0.56	610.4	229.07	0.73	469.9	176.7	0.73	287.33	144.39	0.67	519.85	182.11	0.74	0.643333	0.713333	0.07	0.00700237	0.0550352
NR_147112.2|LETMD1|chr12|+	4376.4	51059565	chr12:51059364-51060424	459.18	25.29	0.95	275.77	79.88	0.78	517.62	43.87	0.92	405.66	52.64	0.89	329.33	14.64	0.96	493.6	6.48	0.99	0.883333	0.946667	0.0633333	0.00700884	0.0550504
XM_011537199.3|GPR68|chr14|-	1039	91234867	chr14:91232532-91235179	39.88	1.08	0.97	40.11	25.43	0.61	52.17	0	1	41.2	0	1	34.93	0	1	56.11	0	1	0.86	1	0.14	0.00701179	0.0550504
XM_047436775.1|GGNBP2|chr17|+	6098.4	36589491	chr17:36589208-36589848	616.69	244.77	0.72	357.79	159.3	0.69	614.77	163.62	0.79	673.1	166.51	0.8	453.17	118.87	0.79	583.5	147.43	0.8	0.733333	0.796667	0.0633333	0.00709159	0.0556473
NM_017890.5|VPS13B|chr8|+	1267.6	99876055	chr8:99875418-99877580	169.07	5.52	0.97	159.94	0	1	177.43	0	1	151.27	0	1	120.49	29.01	0.81	147.69	0	1	0.99	0.936667	-0.0533333	0.0071087	0.0557518
NM_031438.4|NUDT12|chr5|-	681.8	103549672	chr5:103548855-103550971	112.78	0	1	93.95	35.88	0.72	104.55	26.54	0.8	143.88	0	1	98.8	22.33	0.82	136.15	0	1	0.84	0.94	0.1	0.00714166	0.0557724
NM_001205263.2|RAD54B|chr8|-	1556.3	94372183	chr8:94371960-94372387	55.72	208.01	0.21	26.27	93.93	0.22	31.89	133.02	0.19	137.26	328.66	0.29	107.43	171.91	0.38	71.88	171.8	0.29	0.206667	0.32	0.113333	0.00712617	0.0557724
NR_169842.1|DENND4C|chr9|+	2397.3	19372238	chr9:19372037-19374281	157.01	0	1	134.29	26.16	0.84	163.22	0	1	170.52	0	1	149.13	0	1	156.47	0	1	0.946667	1	0.0533333	0.00713876	0.0557724
XM_006717060.4|GLE1|chr9|+	6138.9	128541303	chr9:128541102-128542288	477.65	0	1	324.96	0	1	398	0	1	376.93	0	1	255.2	5.35	0.98	296.9	14.67	0.95	1	0.976667	-0.0233333	0.00711803	0.0557724
XM_047441953.1|CENPI|chrX|+	1886.8	101163552	chrX:101162833-101166126	98.12	32.26	0.75	82.11	38.95	0.68	74.02	28.89	0.72	133.1	118.58	0.53	141.47	99.51	0.59	113.22	78.2	0.59	0.716667	0.57	-0.146667	0.00712041	0.0557724
XM_006719639.3|COQ5|chr12|-	1542.1	120503647	chr12:120503279-120503885	406.65	64.85	0.86	291.88	39.32	0.88	416.46	65.8	0.86	501.45	102.11	0.83	469.64	9.2	0.98	489.59	13.5	0.97	0.866667	0.926667	0.06	0.00712737	0.0557724
XM_047430277.1|CHAMP1|chr13|+	12773	114322264	chr13:114322063-114327322	132.37	26.91	0.83	164.7	0	1	136.8	0	1	140.29	0	1	166.48	0	1	137.95	0	1	0.943333	1	0.0566667	0.00713633	0.0557724
XM_011545774.3|KATNIP|chr16|+	1171.6	27778775	chr16:27778574-27780344	147.51	0	1	90.43	14.1	0.87	138.53	13.68	0.91	162.06	0	1	124	0	1	168.45	4.04	0.98	0.926667	0.993333	0.0666667	0.00713395	0.0557724
NM_001083965.2|TDRKH|chr1|-	6124.1	151773959	chr1:151773494-151774504	220.87	62.76	0.78	200.06	59.33	0.77	244.83	12.4	0.95	287.85	0	1	255.62	27.43	0.9	252.04	51.65	0.83	0.833333	0.91	0.0766667	0.00714963	0.055805
NR_146076.1|USP32P3|chr17|+	133.7	20431898	chr17:20430838-20433068	40.2	3.49	0.92	23.87	9.05	0.73	45.45	13.56	0.77	50.06	0	1	26.33	0.34	0.99	33.78	1.36	0.96	0.806667	0.983333	0.176667	0.00715801	0.0558408
XM_006712519.4|ZC3H6|chr2|+	212	112334178	chr2:112333977-112340059	22.37	6.15	0.78	35.79	0	1	34.19	0	1	19.4	11.95	0.62	33.12	13.65	0.71	24.57	16.29	0.6	0.926667	0.643333	-0.283333	0.00717716	0.0559606
XM_047442948.1|DUSP10|chr1|-	491.9	221701776	chr1:221701424-221702677	69.23	61.53	0.53	32.82	41.22	0.44	31.9	44.18	0.42	81.4	46.9	0.63	47.31	29.3	0.62	54.95	12.04	0.82	0.463333	0.69	0.226667	0.00719121	0.0560404
XM_047437427.1|SMCHD1|chr18|+	4424.5	2803073	chr18:2802528-2805017	195.54	249.25	0.44	155.46	220.42	0.41	192.11	236.08	0.45	272.4	221.74	0.55	244.64	241.93	0.5	233.16	211.46	0.52	0.433333	0.523333	0.09	0.00720388	0.0561094
[truncated: 12,832 more rows]

## Sheet: mRNA adj p and PDUI filtered
Gene				fit_value	Predicted_Proximal_APA	Loci	A_1_long_exp	A_1_short_exp	A_1_PDUI	A_2_long_exp	A_2_short_exp	A_2_PDUI	A_3_long_exp	A_3_short_exp	A_3_PDUI	B_1_long_exp	B_1_short_exp	B_1_PDUI	B_2_long_exp	B_2_short_exp	B_2_PDUI	B_3_long_exp	B_3_short_exp	B_3_PDUI	Group_A_Mean_PDUI	Group_B_Mean_PDUI	PDUI_Group_diff	P_val	adjusted.P_val
[truncated: 599 more rows]

[truncated: 3 more sheets: mRNA p and PDUI filtered (GO), adj p and PDUI filtered, p and PDUI filtered]
