# Supplementary material for: TDP-43 dysregulation of polyadenylation site selection is a defining feature of RNA misprocessing in amyotrophic lateral sclerosis and frontotemporal dementia
Source: J Clin Invest. 2025 Jun 2;135(11):e182088. doi: 10.1172/JCI182088 (PMC12126230; doi:10.1172/JCI182088)
Supplement: Supplemental table 2 [file jci-135-182088-s020.xlsx]

## Sheet: Raw data
Original dataset from 11. Brown AL, Wilkins OG, Keuss MJ, Hill SE, Zanovello M, Lee WC, et al. TDP-43 loss and ALS-risk SNPs drive mis-splicing and depletion of UNC13A. Nature. 2022;603(7899):131-7
Gene	fit_value	Predicted_Proximal_APA	Loci	A_1_long_exp	A_1_short_exp	A_1_PDUI	A_2_long_exp	A_2_short_exp	A_2_PDUI	A_3_long_exp	A_3_short_exp	A_3_PDUI	B_1_long_exp	B_1_short_exp	B_1_PDUI	B_2_long_exp	B_2_short_exp	B_2_PDUI	B_3_long_exp	B_3_short_exp	B_3_PDUI	Group_A_Mean_PDUI	Group_B_Mean_PDUI	PDUI_Group_diff	P_val	adjusted.P_val
NM_001293214.2|TUBB|chr6|+	3.28651e+06	30724480	chr6:30723340-30725422	12994	5827.19	0.69	13531.4	3994.25	0.77	14154.7	2962.88	0.83	8063.96	5019.14	0.62	7972.24	6827.49	0.54	9212.78	6192.3	0.6	0.763333	0.586667	-0.176667	1.36e-253	1.93e-249
NR_120608.2|TUBB|chr6|+	3.31758e+06	30724484	chr6:30723939-30725422	12495.9	5916.05	0.68	13001.3	4719.59	0.73	13578.8	3327.07	0.8	7666.78	5530.85	0.58	7585.33	7125.28	0.52	8787	5989.68	0.59	0.736667	0.563333	-0.173333	1e-231	7.13e-228
NM_001293213.2|TUBB|chr6|+	2.83249e+06	30724480	chr6:30724038-30725422	12406.5	6669.63	0.65	12914.5	5498.51	0.7	13484.8	4141.96	0.77	7630.99	6126.44	0.55	7549.32	7798.48	0.49	8736.08	6576.49	0.57	0.706667	0.536667	-0.17	9.82e-212	4.65e-208
NM_007029.4|STMN2|chr8|+	3.07424e+06	79665016	chr8:79664815-79666158	10111.9	0	1	10437.2	192.43	0.98	11168.7	206.74	0.98	1576.3	166.18	0.9	1906.98	412.89	0.82	2660.32	154.67	0.95	0.986667	0.89	-0.0966667	1.11e-94	3.94e-91
NM_001675.4|ATF4|chr22|+	699749	39522087	chr22:39521773-39522686	6832.12	171.7	0.98	7687.93	0	1	7258.61	294.41	0.96	8048.83	1036.63	0.89	7582.06	685.2	0.92	7508.16	670.04	0.92	0.98	0.91	-0.07	2.03e-91	4.97e-88
NM_182810.3|ATF4|chr22|+	700469	39522087	chr22:39521773-39522683	6830.92	172.91	0.98	7685.75	0	1	7255.07	297.96	0.96	8043.18	1042.29	0.89	7579.02	688.23	0.92	7507.59	670.61	0.92	0.98	0.91	-0.07	2.1e-91	4.97e-88
NM_006908.5|RAC1|chr7|+	240830	6402517	chr7:6402316-6403967	1567.62	1355.46	0.54	1187.08	1332.27	0.47	1634.78	1417.24	0.54	3110.38	1022.14	0.75	2983.61	1127	0.73	3243.57	973.17	0.77	0.516667	0.75	0.233333	3.49e-89	7.09e-86
NM_006082.3|TUBA1B|chr12|-	1.1461e+07	49128507	chr12:49127782-49128938	28321.4	2038.27	0.93	29286.7	833.57	0.97	28790.1	1979.56	0.94	19395.9	0	1	20470.6	0	1	24501.3	1345.54	0.95	0.946667	0.983333	0.0366667	2.9e-86	5.16e-83
NM_001321690.1|BZW1|chr2|+	40491.4	200822394	chr2:200822147-200823851	1327.96	17.64	0.99	1142.49	19.21	0.98	1346.89	68.1	0.95	808.29	392.49	0.67	710.49	337.43	0.68	826.95	275.17	0.75	0.973333	0.7	-0.273333	4.28e-86	6.76e-83
NM_002293.4|LAMC1|chr1|+	31185.1	183142925	chr1:183142534-183145592	134.79	254.31	0.35	114.33	265.23	0.3	153.56	197.93	0.44	1005.89	149.44	0.87	969.16	167.19	0.85	932.01	148.86	0.86	0.363333	0.86	0.496667	5.16e-75	7.33e-72
NR_028052.1|NGRN|chr15|+	101653	90271739	chr15:90271188-90272211	2581.92	454.07	0.85	2437.89	312.89	0.89	2579.93	23.59	0.99	2325.3	0	1	2032.63	0	1	2199.71	0	1	0.91	1	0.09	4.55e-69	5.87e-66
NM_001401011.1|VDAC1|chr5|-	110056	133972149	chr5:133971871-133972862	2592.31	731.72	0.78	2763.36	613.57	0.82	3255.45	55.76	0.98	2919.18	0	1	2639.32	82.46	0.97	2459.77	106.59	0.96	0.86	0.976667	0.116667	5.57e-66	6.6e-63
XM_047420549.1|CHCHD3|chr7|-	98103.1	132785092	chr7:132784870-132785660	2650.78	900.92	0.75	2758.14	927.7	0.75	3178.49	323.75	0.91	2656.49	48.66	0.98	2692.79	67.63	0.98	2435.82	422.1	0.85	0.803333	0.936667	0.133333	1.39e-57	1.52e-54
NM_001199954.3|ACTG1|chr17|-	3.10526e+06	81510473	chr17:81509971-81510833	6325.63	450.3	0.93	4642.15	300.71	0.94	6372.82	0	1	11155.8	0	1	9378.73	0	1	9959.1	205.59	0.98	0.956667	0.993333	0.0366667	1.5e-52	1.52e-49
XM_005250561.6|VGF|chr7|-	1.28531e+06	101164362	chr7:101162509-101164863	4087.06	1072.13	0.79	3264.01	497.06	0.87	3112.18	785.17	0.8	4687.71	41.11	0.99	3319.35	208.32	0.94	3411.27	657.2	0.84	0.82	0.923333	0.103333	2.13e-52	2.02e-49
NM_002156.5|HSPD1|chr2|-	602213	197486993	chr2:197486584-197487198	6518.45	2107.72	0.76	6732.8	2413.48	0.74	7103.6	1621.15	0.81	7047.7	676.51	0.91	6672.32	1043.09	0.86	6129.11	1647.81	0.79	0.77	0.853333	0.0833333	3.64e-46	3.23e-43
NM_001494.4|GDI2|chr10|-	316598	5765951	chr10:5765223-5766152	3362.5	556.02	0.86	3503.49	273.53	0.93	3358	336.46	0.91	3622.03	31.11	0.99	3594.82	0	1	3150.51	247.61	0.93	0.9	0.973333	0.0733333	1.34e-42	1.12e-39
NM_005382.2|NEFM|chr8|+	1091928	24918137	chr8:24917061-24919093	7139.26	663.1	0.92	7762.79	629.09	0.93	7170.64	425.73	0.94	4920.53	0	1	4463	108.73	0.98	5117.22	218.39	0.96	0.93	0.98	0.05	3.82e-39	3.02e-36
NM_014765.3|TOMM20|chr1|-	793098	235110387	chr1:235109341-235112108	2452.91	412.6	0.86	2469.2	305.92	0.89	2688.43	392.57	0.87	2883.76	0	1	2913.43	54.98	0.98	2696.85	312.39	0.9	0.873333	0.96	0.0866667	1.34e-33	1e-30
NM_022731.5|NUCKS1|chr1|-	635780	205718265	chr1:205712822-205718479	2371.96	4603.67	0.34	2115.85	4353.51	0.33	2705.23	4383.3	0.38	2764.8	3374.94	0.45	3024.02	3612.12	0.46	3109.6	3804.94	0.45	0.35	0.453333	0.103333	3.43e-33	2.43e-30
NM_001256302.2|ETF1|chr5|-	21183.3	138507310	chr5:138506095-138508387	176.01	320.96	0.35	164.17	274.74	0.37	203.05	281.89	0.42	694.01	237.31	0.75	667.51	243.15	0.73	609.34	307.02	0.66	0.38	0.713333	0.333333	1.1e-32	7.42e-30
NM_007006.3|NUDT21|chr16|-	24972.3	56432532	chr16:56429133-56432733	968.39	0	1	843.13	0	1	988.89	0	1	829.75	116.58	0.88	907.6	104.24	0.9	908.11	95.99	0.9	1	0.893333	-0.106667	3.18e-32	2.05e-29
NM_001254749.2|RGS5|chr1|-	2.36277e+07	163146023	chr1:163142299-163147503	3083.2	17077.8	0.15	2733.44	17117.4	0.14	3582.19	17708.5	0.17	5488.94	25195.5	0.18	5837.27	23797.2	0.2	5724.91	21858	0.21	0.153333	0.196667	0.0433333	6.78e-32	4.19e-29
NM_001047160.3|NET1|chr10|+	31051.8	5457520	chr10:5456588-5459056	440.47	276.6	0.61	468.49	271.15	0.63	444.3	258.71	0.63	223.38	488.5	0.31	215.94	455.63	0.32	208.8	439.32	0.32	0.623333	0.316667	-0.306667	6.17e-31	3.65e-28
XM_047441032.1|CBS|chr21|-	136747	43053554	chr21:43053191-43053983	1222.79	307.43	0.8	1643.97	441.69	0.79	1317.08	201.43	0.87	1624.18	0	1	1543.61	84.2	0.95	1363.16	205.09	0.87	0.82	0.94	0.12	5.95e-29	3.38e-26
NM_001318848.2|CNPY3|chr6|+	31872.7	42935775	chr6:42935574-42936365	157.5	430.79	0.27	167.02	339.75	0.33	142.66	350.65	0.29	413.07	176.39	0.7	342.27	206.03	0.62	313.73	251.74	0.55	0.296667	0.623333	0.326667	8.04e-29	4.4e-26
NM_001199864.3|BCL2L2-PABPN1|chr14|+	242357	23325448	chr14:23325247-23326163	1638.33	521.29	0.76	2146.62	516.16	0.81	1852.24	484.98	0.79	2096.63	180.68	0.92	1863.75	324.38	0.85	1951.31	131.07	0.94	0.786667	0.903333	0.116667	2.32e-27	1.22e-24
NM_005911.6|MAT2A|chr2|+	202130	85544230	chr2:85543670-85544720	3395.67	0	1	3772.65	0	1	3845.64	0	1	3368.68	127.03	0.96	3505.47	142.56	0.96	4295.51	0	1	1	0.973333	-0.0266667	5.28e-27	2.59e-24
NM_001363537.2|CCNC|chr6|-	21781.1	99543408	chr6:99542387-99543609	1224.39	13.48	0.99	1281.96	0	1	1153.3	86.66	0.93	1035.91	129.79	0.89	1045.87	230.35	0.82	947.7	146.02	0.87	0.973333	0.86	-0.113333	5.29e-27	2.59e-24
XM_017028209.1|LOC102724560|chr21|-	157833	6445232	chr21:6444869-6445661	1218.37	240.68	0.84	1625.49	364.54	0.82	1300.28	134.7	0.91	1621.31	0	1	1538.55	43.95	0.97	1356.62	155.36	0.9	0.856667	0.956667	0.1	1.11e-26	5.26e-24
NM_001098616.3|C1orf43|chr1|-	1.0279e+06	154207447	chr1:154206720-154207648	5722.25	223.82	0.96	5718.3	25.42	1	5614.68	0	1	6408.6	0	1	5998.01	0	1	5624.52	0	1	0.986667	1	0.0133333	1.36e-26	6.25e-24
XM_017003526.2|DNMT3A|chr2|-	18057.6	25233091	chr2:25227874-25234420	114.46	1030.21	0.1	112.96	1229.61	0.08	102.9	995.86	0.09	217.29	468.99	0.32	191.55	468.09	0.29	174.26	554.4	0.24	0.09	0.283333	0.193333	6.97e-26	3.1e-23
NM_004074.3|COX8A|chr11|+	2.79347e+06	63976426	chr11:63976225-63976543	1732.97	5338.14	0.25	1616.26	4897.26	0.25	2082.61	4504.35	0.32	2744.31	4373.37	0.39	2663.03	4615.94	0.37	2036.06	4761.86	0.3	0.273333	0.353333	0.08	2.32e-25	1e-22
XM_017002418.3|ANP32E|chr1|-	122096	150220497	chr1:150218417-150220758	2069.26	1148.71	0.64	2118.34	1278.81	0.62	2397.5	1385.35	0.63	1829.75	1835.68	0.5	1919.96	2133.78	0.47	1993.27	1489	0.57	0.63	0.513333	-0.116667	4e-25	1.67e-22
NM_001414750.1|SLC11A2|chr12|-	7179.9	50988234	chr12:50985992-50988435	371.62	0.89	1	486.16	0	1	414.25	28.4	0.94	127.59	91.87	0.58	137.5	41.68	0.77	133.68	48.02	0.74	0.98	0.696667	-0.283333	5.56e-25	2.26e-22
NM_001364239.2|HNRNPH1|chr5|-	897270	179614424	chr5:179614178-179614959	3372.94	1839.98	0.65	3837.56	2149.42	0.64	3795.83	2081.15	0.65	4333.13	3334.26	0.57	3886.37	3210.46	0.55	3408.31	2800.79	0.55	0.646667	0.556667	-0.09	7.04e-25	2.78e-22
NM_001136479.3|ANP32E|chr1|-	122326	150220497	chr1:150218417-150220761	2069	1157.02	0.64	2118.07	1287.22	0.62	2397.29	1388.6	0.63	1829.59	1837.05	0.5	1919.83	2133.06	0.47	1993.13	1494.74	0.57	0.63	0.513333	-0.116667	1.16e-24	4.45e-22
NM_001291663.2|MKRN1|chr7|-	1639.1	140456651	chr7:140456215-140456866	148	266.87	0.36	180.53	205.8	0.47	167.29	181.87	0.48	145.37	665.54	0.18	120.54	734.1	0.14	111.07	680.06	0.14	0.436667	0.153333	-0.283333	1.71e-24	6.38e-22
NM_002254.8|KIF3C|chr2|-	38781.3	25927702	chr2:25926598-25929071	667.1	118.88	0.85	636.55	140.08	0.82	639.76	143.92	0.82	447.88	334.75	0.57	415.66	294.99	0.58	429.26	261.53	0.62	0.83	0.59	-0.24	1.81e-24	6.59e-22
NM_001195427.2|SRSF2|chr17|-	1073158	76734939	chr17:76734115-76735158	3779.06	799.1	0.83	4225.48	542.41	0.89	4341.64	368.79	0.92	3808.45	120.76	0.97	3763.46	373.47	0.91	4000.52	241.78	0.94	0.88	0.94	0.06	4.85e-24	1.72e-21
NM_001197181.2|TUBB3|chr16|+	353024	89935061	chr16:89934729-89936097	4103.07	176.19	0.96	3973.44	0	1	3624.84	479.79	0.88	3313.41	392.39	0.89	3599.52	563.07	0.86	4140.02	461.48	0.9	0.946667	0.883333	-0.0633333	9.69e-24	3.36e-21
NR_026656.1|LINC02381|chr12|+	38993.5	54132567	chr12:54131990-54132843	546.97	212.26	0.72	648.48	108.89	0.86	733.51	0	1	455.23	0	1	430.68	0	1	451.3	0	1	0.86	1	0.14	1.18e-23	3.99e-21
NM_003139.4|SRPRA|chr11|-	86080.7	126263840	chr11:126262987-126264044	1859.06	0	1	2070.49	0	1	1721.11	0	1	1258.95	0	1	1111.33	173.38	0.87	1250.82	0	1	1	0.956667	-0.0433333	1.21e-23	4.01e-21
NM_032594.4|INSM2|chr14|+	106338	35534430	chr14:35534164-35537054	555.85	0	1	443.47	0	1	508.34	46.55	0.92	525.84	137.17	0.79	605.87	166.35	0.78	819.07	204.76	0.8	0.973333	0.79	-0.183333	1.68e-23	5.44e-21
XM_005267418.2|ACIN1|chr14|-	55896.4	23059273	chr14:23058649-23059474	1076.83	112.53	0.91	1182.05	98.9	0.92	1021.85	0	1	1360.87	0	1	1194.79	0	1	1216.82	0	1	0.943333	1	0.0566667	1.74e-23	5.5e-21
NM_004181.5|UCHL1|chr4|+	2.03863e+06	41268251	chr4:41267987-41268455	4475.34	5494.82	0.45	4780.25	6524.33	0.42	5891.18	4974.27	0.54	6864.8	5693.42	0.55	6812.91	5332.21	0.56	5846.43	5798.89	0.5	0.47	0.536667	0.0666667	2.86e-23	8.85e-21
NM_001300900.2|MRPS34|chr16|-	327253	1772100	chr16:1771895-1772534	2013.96	898.94	0.69	1939.61	778.88	0.71	2105.07	433.29	0.83	1909.11	217.04	0.9	1899.9	234.81	0.89	1855.89	507.69	0.79	0.743333	0.86	0.116667	3.99e-23	1.21e-20
NM_001163280.2|HTATSF1|chrX|+	136188	136511915	chrX:136510808-136512346	956.81	296.02	0.76	1026.13	303.06	0.77	1075.08	132.98	0.89	1508.68	0	1	1234.15	139.6	0.9	1170.33	142.39	0.89	0.806667	0.93	0.123333	5.32e-23	1.57e-20
NM_001077628.3|APH1A|chr1|-	792883	150265626	chr1:150265404-150266194	2682.36	77.73	0.97	2666.83	204.63	0.93	3172.59	0	1	2776.87	0	1	2788.36	0	1	2746.36	12.16	1	0.966667	1	0.0333333	8.2e-23	2.38e-20
XM_024452921.2|SEPTIN2|chr2|+	439852	241352398	chr2:241351943-241354027	2632.88	201.18	0.93	2792.76	0	1	2900.35	10.8	1	2925.4	0	1	2969.26	0	1	3069.85	0	1	0.976667	1	0.0233333	9.6e-23	2.73e-20
NM_002823.5|PTMA|chr2|+	4.58531e+07	231713005	chr2:231712804-231713551	26061.7	15830.1	0.62	27484.8	17521.5	0.61	30511.5	10829.8	0.74	30574.6	18693	0.62	29939	17152.7	0.64	29782.3	18480.6	0.62	0.656667	0.626667	-0.03	1.79e-22	4.99e-20
NM_005063.5|SCD|chr10|+	458910	100363571	chr10:100360734-100364826	3200.59	1176.82	0.73	2840.42	776.61	0.79	3249.11	1249.84	0.72	2351.57	301.98	0.89	2295.93	492.7	0.82	2763.23	626.9	0.82	0.746667	0.843333	0.0966667	2.13e-22	5.81e-20
NM_003474.6|ADAM12|chr10|-	28188.1	126015004	chr10:126012391-126017339	733.63	0	1	679.71	0	1	618.84	37.96	0.94	765.75	122.1	0.86	744.04	194.7	0.79	774.36	81.23	0.91	0.98	0.853333	-0.126667	2.88e-22	7.73e-20
NM_005346.6|HSPA1B|chr6|+	23368	31829549	chr6:31827738-31830254	537.37	0	1	457.91	0	1	499.03	0	1	326.26	18.5	0.95	267.61	37.63	0.88	340.71	106.75	0.76	1	0.863333	-0.136667	5.78e-22	1.52e-19
NM_001660.4|ARF4|chr3|-	116866	57571625	chr3:57571363-57572298	2666.19	295.5	0.9	2952.18	0	1	2676.06	415.13	0.87	2200.54	483.25	0.82	2169.31	496.62	0.81	2241.44	285.02	0.89	0.923333	0.84	-0.0833333	1.6e-21	4.12e-19
NM_001418.4|EIF4G2|chr11|-	935432	10797593	chr11:10797054-10797881	8021.82	1060.98	0.88	9172.93	668.43	0.93	8689.83	566.08	0.94	7895.14	66.39	0.99	6945.18	556.76	0.93	6839.27	416.64	0.94	0.916667	0.953333	0.0366667	2.49e-21	6.32e-19
XM_024446408.2|MRPS18B|chr6|+	40213.6	30626142	chr6:30625502-30626392	612.17	150.49	0.8	728.51	46.63	0.94	610.41	45.7	0.93	1136.48	0	1	966.26	22.17	0.98	870.04	8.61	0.99	0.89	0.99	0.1	3.13e-21	7.81e-19
NM_152221.3|CSNK1E|chr22|-	30187.5	38291567	chr22:38290691-38291938	991.87	199.42	0.83	1030.26	143.72	0.88	971.68	112.73	0.9	891.34	0	1	790.31	6.27	0.99	951.08	54.91	0.95	0.87	0.98	0.11	3.39e-21	8.3e-19
XM_017021301.3|MARK3|chr14|+	6700.4	103503169	chr14:103502882-103503831	491.34	302.92	0.62	494.97	331.09	0.6	522.92	230.28	0.69	695.25	132.18	0.84	659.31	110.4	0.86	640.6	130.74	0.83	0.636667	0.843333	0.206667	3.93e-21	9.47e-19
NM_001172705.1|EIF4G2|chr11|-	948432	10797593	chr11:10797046-10797881	7996.91	1085.88	0.88	9143.44	697.93	0.93	8664.07	591.84	0.94	7874.95	86.58	0.99	6927.77	574.16	0.92	6811.69	444.22	0.94	0.916667	0.95	0.0333333	2.03e-20	4.82e-18
NM_001199282.2|LRBA|chr4|-	18225.2	150265611	chr4:150264659-150265812	604.12	89.36	0.87	540.86	75.48	0.88	605.64	0	1	831.9	0	1	827.4	0	1	741.97	0	1	0.916667	1	0.0833333	2.26e-20	5.27e-18
NM_001406653.1|MSH2|chr2|+	25127.6	47480897	chr2:47480696-47482421	452.96	965.06	0.32	417.11	1004.36	0.29	452.03	927.85	0.33	197.46	1136.06	0.15	214.71	1163.95	0.16	245.36	1048.29	0.19	0.313333	0.166667	-0.146667	4.39e-20	1.01e-17
NM_023936.2|MRPS34|chr16|-	118616	1772101	chr16:1771895-1772513	2011.21	1033.96	0.66	1937.7	904.67	0.68	2106.14	548.02	0.79	1908.14	314.15	0.86	1899.99	329.64	0.85	1853.97	617.01	0.75	0.71	0.82	0.11	7.5e-20	1.69e-17
NM_006306.4|SMC1A|chrX|-	28217.1	53378144	chrX:53374149-53380186	130.35	641.41	0.17	135.81	632.6	0.18	143.96	663.9	0.18	24.96	711.31	0.03	26.22	697.89	0.04	32.55	760.47	0.04	0.176667	0.0366667	-0.14	1.01e-19	2.25e-17
NM_001277285.4|IGSF9B|chr11|-	57307.9	133909076	chr11:133896438-133909277	401.56	200.07	0.67	422.92	223.03	0.65	435.59	139.48	0.76	403.68	15.76	0.96	440.43	1.41	1	475.66	114.75	0.81	0.693333	0.923333	0.23	1.2e-19	2.63e-17
NM_001378439.1|KIF21A|chr12|-	136172	39294293	chr12:39293228-39294517	2882.59	77.87	0.97	3261.62	0	1	2853.56	202.91	0.93	2216.26	168.87	0.93	2109.58	229.74	0.9	2101.89	213.09	0.91	0.966667	0.913333	-0.0533333	1.33e-19	2.86e-17
NM_002950.4|RPN1|chr3|-	47735.3	128620160	chr3:128619969-128620593	1175	412.34	0.74	1203.92	281.72	0.81	1296.85	236.45	0.85	1705.36	46.42	0.97	1642.53	96.25	0.94	1317.92	325.84	0.8	0.8	0.903333	0.103333	1.98e-19	4.2e-17
NM_178012.5|TUBB2B|chr6|-	357109	3224785	chr6:3224277-3225811	1332.7	1966.51	0.4	1285.84	1740.56	0.42	1418.25	1545.35	0.48	1510.67	995.67	0.6	1558.08	1130.69	0.58	1505.88	1581.87	0.49	0.433333	0.556667	0.123333	2.48e-19	5.18e-17
NM_001369859.1|PTP4A2|chr1|-	51042.1	31908740	chr1:31906421-31908960	488.77	1533.9	0.24	419.7	1302.94	0.24	528.76	1408.64	0.27	398.26	578.22	0.41	394.86	584.58	0.4	489.62	644.76	0.43	0.25	0.413333	0.163333	3.37e-19	6.95e-17
NM_018509.4|LRRC59|chr17|-	334145	50382909	chr17:50381483-50383235	1317.29	0	1	1387.65	0	1	1329.44	0	1	1370.47	130.49	0.91	1386.42	17.35	0.99	1340.33	44.04	0.97	1	0.956667	-0.0433333	3.68e-19	7.47e-17
NM_002915.4|RFC3|chr13|+	43157.8	33836689	chr13:33836104-33837500	911.81	23.71	0.97	932.6	0	1	1031.92	38.13	0.96	1068.91	104.06	0.91	1049.22	192.09	0.85	1047.05	116.11	0.9	0.976667	0.886667	-0.09	4.52e-19	9.04e-17
NM_139062.4|CSNK1D|chr17|-	16040.2	82244603	chr17:82242667-82244831	393.57	350.61	0.53	450.6	332.53	0.58	377.83	271.1	0.58	527.76	203.13	0.72	467.99	86.92	0.84	477.01	104.73	0.82	0.563333	0.793333	0.23	6.69e-19	1.32e-16
NR_110578.2|CSNK1D|chr17|-	16215.9	82244603	chr17:82242661-82244831	392.69	351.49	0.53	449.64	333.49	0.57	376.98	271.95	0.58	526.72	204.17	0.72	467.08	87.82	0.84	476.13	105.61	0.82	0.56	0.793333	0.233333	7.56e-19	1.47e-16
NM_006305.4|ANP32A|chr15|-	1.25409e+06	68779941	chr15:68778535-68780142	2061.59	5477	0.27	2004.19	5788.47	0.26	2198.66	5265.78	0.29	1160.22	4821.79	0.19	1222.95	4649.37	0.21	1307.28	4444.54	0.23	0.273333	0.21	-0.0633333	2.31e-18	4.44e-16
NM_001142483.1|NREP|chr5|-	90074.6	111729914	chr5:111729303-111731046	1827.4	0	1	1895.12	0	1	1859.99	29.4	0.98	1742.58	95.52	0.95	1978.79	0	1	1845.35	178.92	0.91	0.993333	0.953333	-0.04	4.86e-18	9.21e-16
XM_047448246.1|DYNC1LI1|chr3|-	11000.1	32526707	chr3:32525974-32526908	338.55	302.67	0.53	400.75	279.92	0.59	384.97	276.73	0.58	748.87	180.19	0.81	646.21	167.47	0.79	544.99	214.82	0.72	0.566667	0.773333	0.206667	1.02e-17	1.91e-15
NM_001127213.2|LY6E|chr8|+	4884.9	143021835	chr8:143021566-143022409	820.05	371.37	0.69	812.94	278.25	0.75	761.76	164.76	0.82	618.32	0	1	561.78	39.11	0.93	602.31	142.44	0.81	0.753333	0.913333	0.16	1.12e-17	2.07e-15
XM_047438383.1|ELAVL1|chr19|-	15586.7	7962408	chr19:7958573-7963807	333.37	433.55	0.43	267.72	440.2	0.38	318.39	439.63	0.42	168.7	591.18	0.22	144.88	611.46	0.19	184.58	650.94	0.22	0.41	0.21	-0.2	2.5e-17	4.56e-15
XM_011529774.3|CBS|chr21|-	95408.7	43053385	chr21:43053191-43053647	802.3	715.25	0.53	1095.19	946.89	0.54	910.8	679.8	0.57	1315.54	448.98	0.75	1152.37	544.12	0.68	974.62	575.19	0.63	0.546667	0.686667	0.14	2.62e-17	4.71e-15
NM_018154.3|ASF1B|chr19|-	27218.5	14119872	chr19:14119564-14120665	452.23	112.04	0.8	455.11	65.68	0.87	506.8	112.62	0.82	696.98	0	1	733.99	23.42	0.97	760.84	56.05	0.93	0.83	0.966667	0.136667	3.59e-17	6.37e-15
XM_005267135.4|VIP|chr6|+	751912	152759522	chr6:152758910-152759760	1328.11	2230.11	0.37	1151.41	1991.69	0.37	1522.44	1695.58	0.47	3671.75	3491.47	0.51	3346.7	3235.69	0.51	2696.28	3296.01	0.45	0.403333	0.49	0.0866667	5.92e-17	1.04e-14
NM_001004067.4|NOMO3|chr16|+	14732.8	16294414	chr16:16294168-16294811	851.92	288.05	0.75	986.3	257.51	0.79	861.79	85.09	0.91	871.22	32.84	0.96	820.12	20.22	0.98	717.19	113.73	0.86	0.816667	0.933333	0.116667	9e-17	1.56e-14
NM_002629.4|PGAM1|chr10|+	897821	97432952	chr10:97432355-97433444	5629.52	1129.07	0.83	5809.86	1084.34	0.84	6308.09	367.45	0.94	5471.65	253.05	0.96	5530.43	214.86	0.96	5250.95	986.78	0.84	0.87	0.92	0.05	1.73e-16	2.92e-14
NM_016026.4|RDH11|chr14|-	53166.7	67677537	chr14:67676800-67678423	1268.38	59.2	0.96	1384.28	0	1	1267.82	0	1	1179.2	6.49	0.99	1075.12	132.57	0.89	1078.5	156	0.87	0.986667	0.916667	-0.07	1.75e-16	2.92e-14
NM_001043.3|SLC6A2|chr16|+	134646	55703166	chr16:55702323-55703788	2655.88	0	1	2621.34	0	1	2292.8	86.52	0.96	1590.73	110.11	0.94	1756.65	40.67	0.98	1924.63	143.86	0.93	0.986667	0.95	-0.0366667	1.74e-16	2.92e-14
NM_001260477.2|WDR4|chr21|-	977.1	42850041	chr21:42849226-42850242	260.2	55.84	0.82	242.48	60.03	0.8	289.24	92.15	0.76	82.44	204.53	0.29	113.95	137.27	0.45	176.02	79.96	0.69	0.793333	0.476667	-0.316667	2.22e-16	3.68e-14
NM_004423.4|DVL3|chr3|+	6884	184170688	chr3:184170319-184173614	291.44	209.28	0.58	284.37	190.99	0.6	296.72	132.63	0.69	358.79	60.63	0.86	351.42	9.86	0.97	389.93	110.64	0.78	0.623333	0.87	0.246667	3.69e-16	6.02e-14
XM_017018180.2|SSRP1|chr11|-	63736.3	57326143	chr11:57325988-57326478	2432.4	1037.56	0.7	2364.52	1330.38	0.64	2661.19	743.7	0.78	2969.83	555.71	0.84	2882.49	598.81	0.83	2367.38	1027.49	0.7	0.706667	0.79	0.0833333	4.02e-16	6.49e-14
NM_001272053.2|MRFAP1|chr4|+	207409	6642449	chr4:6641730-6642729	2125.3	150.9	0.93	2113.53	0	1	2233.05	49.93	0.98	2626.64	0	1	2257.88	15.12	0.99	2359.64	0	1	0.97	0.996667	0.0266667	5.16e-16	8.24e-14
NM_001321386.2|PTN|chr7|-	162710	137227796	chr7:137227341-137228075	3056.17	1716.52	0.64	2835.6	1742.02	0.62	2784.87	1284.57	0.68	3692.21	2841.24	0.57	3102.1	2512.2	0.55	2628.03	1841.27	0.59	0.646667	0.57	-0.0766667	5.65e-16	8.91e-14
NM_001276275.2|MAZ|chr16|+	1619700	29810829	chr16:29810077-29811122	5170.59	88.25	0.98	5701.18	116.2	0.98	5331.49	0	1	3714.92	0	1	3538.42	0	1	3881.35	0	1	0.986667	1	0.0133333	6.82e-16	1.06e-13
NM_001321387.3|PTN|chr7|-	164149	137227796	chr7:137227341-137228072	3052.6	1718.01	0.64	2832.04	1742.38	0.62	2782.87	1289.13	0.68	3689.3	2841.23	0.56	3099.58	2514.32	0.55	2625.32	1842.25	0.59	0.646667	0.566667	-0.08	7.87e-16	1.22e-13
NM_005653.5|TFCP2|chr12|-	3976.2	51094997	chr12:51093656-51095278	307.95	255.2	0.55	323.95	188.29	0.63	297.65	207.3	0.59	413.96	103.76	0.8	385.18	45.5	0.89	352.53	102.51	0.77	0.59	0.82	0.23	8.33e-16	1.26e-13
NM_001368707.1|CBFB|chr16|+	26610.9	67098940	chr16:67098710-67101058	1092.08	572.03	0.66	1145.37	382.86	0.75	1117.01	455.16	0.71	537.59	483.2	0.53	482.54	472.63	0.51	526.19	338.77	0.61	0.706667	0.55	-0.156667	8.28e-16	1.26e-13
XM_017028210.2|LOC102724560|chr21|-	84070.6	6445062	chr21:6444869-6445325	799.5	694.12	0.54	1090.47	899.6	0.55	907.27	632.49	0.59	1311.17	443.86	0.75	1148.39	529.59	0.68	971.01	553.64	0.64	0.56	0.69	0.13	9.42e-16	1.41e-13
NM_001201483.4|ENO1|chr1|-	671856	8861125	chr1:8861000-8861429	3512.74	3352.49	0.51	3201.3	3518.62	0.48	4083.04	2260.28	0.64	4278.32	2571.05	0.62	4466.2	2443.52	0.65	3687.37	2921.05	0.56	0.543333	0.61	0.0666667	1.06e-15	1.57e-13
NM_001309861.2|GNAS|chr20|+	3529868	58910989	chr20:58910683-58911189	17836.3	6333.2	0.74	19853.3	5376.02	0.79	20699.5	3204.01	0.87	18131.5	5072.86	0.78	17640.8	5081.82	0.78	15923.7	5595.7	0.74	0.8	0.766667	-0.0333333	3.21e-15	4.7e-13
NM_001145160.2|TPM4|chr19|+	207123	16101811	chr19:16101264-16103002	3275.34	1112.74	0.75	3223.49	826.06	0.8	3208.97	980.36	0.77	2770.17	470.01	0.85	2643.5	488.16	0.84	2570.26	538.3	0.83	0.773333	0.84	0.0666667	3.32e-15	4.81e-13
NM_004450.3|ERH|chr14|-	4.62452e+06	69380271	chr14:69380128-69380640	3537.59	709.22	0.83	4132.27	588.65	0.88	4120.66	384.43	0.91	5089.27	166.69	0.97	4680.24	394.89	0.92	4158.51	592.56	0.88	0.873333	0.923333	0.05	3.74e-15	5.36e-13
NM_001173452.2|TFCP2|chr12|-	3726.2	51095002	chr12:51093756-51095275	319.15	246.3	0.56	331.43	182.77	0.64	306.89	201.04	0.6	413.68	106.22	0.8	391.58	40.28	0.91	358.43	97.59	0.79	0.6	0.833333	0.233333	5.27e-15	7.49e-13
NM_032997.3|ZWINT|chr10|-	208726	56357729	chr10:56357445-56358459	695.98	161.06	0.81	795.59	137.67	0.85	1010.15	0	1	1085.35	0	1	1060.9	0	1	990.79	77.76	0.93	0.886667	0.976667	0.09	5.83e-15	8.2e-13
NM_001368275.1|TWNK|chr10|+	2654.8	100994063	chr10:100993190-100994403	172.53	46.47	0.79	155.57	48.62	0.76	197.14	25.85	0.88	282.89	0	1	218.52	0	1	235.53	0	1	0.81	1	0.19	7.31e-15	1.02e-12
XM_011522187.3|PRC1|chr15|-	32417.4	90966235	chr15:90966040-90966653	829.21	884.1	0.48	925.86	969.69	0.49	1103.59	743.54	0.6	1459.09	817.68	0.64	1422.78	605.95	0.7	1247.37	846.31	0.6	0.523333	0.646667	0.123333	1.07e-14	1.47e-12
XR_002958055.2|SRSF2|chr17|-	412878	76734312	chr17:76734115-76734562	1250.46	3565.61	0.26	1528.25	4007.55	0.28	1906.32	3788.14	0.33	1978.33	3197.14	0.38	1802.46	3253.82	0.36	1840.74	3430.6	0.35	0.29	0.363333	0.0733333	1.15e-14	1.58e-12
NM_001322250.2|MSI2|chr17|+	17401.7	57681510	chr17:57679549-57684689	407.77	19.2	0.96	417.28	0	1	414.91	29.9	0.93	399.4	101.06	0.8	419.99	116	0.78	421.31	88.25	0.83	0.963333	0.803333	-0.16	1.3e-14	1.76e-12
NR_152575.1|SNHG1|chr11|-	27600.1	62852211	chr11:62851978-62852681	1449.1	843.71	0.63	1602.67	911	0.64	1939.75	590.92	0.77	1679.04	433.7	0.79	1697.09	435.41	0.8	1813.4	588.41	0.76	0.68	0.783333	0.103333	1.36e-14	1.83e-12
NM_000992.3|RPL29|chr3|-	8.08946e+06	51993796	chr3:51993522-51994126	5773.2	9534.2	0.38	5346.44	9504.65	0.36	6214.29	7526.27	0.45	5829.33	6853.76	0.46	6175.13	7081.64	0.47	5611.55	8464.63	0.4	0.396667	0.443333	0.0466667	1.5e-14	1.99e-12
NR_152579.1|SNHG1|chr11|-	28007.2	62852211	chr11:62851978-62852666	1435.87	851.06	0.63	1589.27	915.66	0.63	1925.51	599.05	0.76	1668.1	442.45	0.79	1685.52	439.92	0.79	1800.08	595.77	0.75	0.673333	0.776667	0.103333	1.66e-14	2.18e-12
NM_001286229.2|DTL|chr1|+	8010.2	212103322	chr1:212102842-212105013	135.65	260.7	0.34	106.28	292.79	0.27	157.11	265.67	0.37	358.85	246.64	0.59	371.21	337.6	0.52	381.71	261.71	0.59	0.326667	0.566667	0.24	2.2e-14	2.86e-12
NM_001374178.1|RAB5IF|chr20|+	249589	36612227	chr20:36611992-36612318	1765.68	74	0.96	1782.74	259.96	0.87	1742.56	29.32	0.98	2088.33	59.14	0.97	1999.47	0	1	1713.74	40.79	0.98	0.936667	0.983333	0.0466667	2.31e-14	2.98e-12
NM_024038.4|TRIR|chr19|-	157525	12730834	chr19:12730640-12731068	2448.27	1505.98	0.62	2397.81	1487.15	0.62	2304.41	1042.56	0.69	2712.96	744.2	0.78	2411.53	1066.47	0.69	2356.41	1051.67	0.69	0.643333	0.72	0.0766667	2.39e-14	3.06e-12
XM_017027815.2|GNAS|chr20|+	3.79273e+06	58910989	chr20:58910683-58911192	17677.4	6492.02	0.73	19681.8	5547.52	0.78	20532.3	3371.22	0.86	17989.5	5214.82	0.78	17506.2	5216.36	0.77	15789	5730.4	0.73	0.79	0.76	-0.03	2.47e-14	3.13e-12
NM_173614.4|NOMO2|chr16|-	21631.9	18500321	chr16:18499927-18500567	855.52	320.84	0.73	986.13	291.53	0.77	867.39	105.71	0.89	874.06	54.67	0.94	818.61	41.95	0.95	717.15	134.76	0.84	0.796667	0.91	0.113333	2.53e-14	3.18e-12
XM_005262400.5|SEPTIN6|chrX|-	14225	119619425	chrX:119616945-119620051	222.02	943.02	0.19	231.8	947.55	0.2	238.4	787.82	0.23	407.46	813.24	0.33	380.55	675.01	0.36	350.19	622.69	0.36	0.206667	0.35	0.143333	2.78e-14	3.47e-12
NM_001292017.2|ENOPH1|chr4|+	28431.7	82460185	chr4:82459981-82461177	1092.61	190.01	0.85	1004.91	130.36	0.89	1205.96	129.88	0.9	781.72	186.39	0.81	751.9	219.09	0.77	803.54	343.83	0.7	0.88	0.76	-0.12	3.05e-14	3.77e-12
NM_001080843.4|GSTT2B|chr22|-	48879.5	23957560	chr22:23957414-23957932	732.03	96.03	0.88	797.55	113.46	0.88	765.71	29.92	0.96	966.82	0	1	939.32	0	1	797.85	42.67	0.95	0.906667	0.983333	0.0766667	3.32e-14	4.07e-12
NM_001309883.1|GNAS|chr20|+	916.4	58900320	chr20:58899949-58900499	160.18	43.77	0.79	166.76	90.45	0.65	176.48	34.02	0.84	155.46	0	1	138.95	3.43	0.98	192.46	0	1	0.76	0.993333	0.233333	6.3e-14	7.65e-12
NM_001253379.2|RPL15|chr3|+	2.64965e+06	23919494	chr3:23919196-23920977	1613.38	14565.8	0.1	1628.8	13810.6	0.11	1827.69	14318.6	0.11	1953.25	12590.3	0.13	2043.83	14023.8	0.13	1981.07	12142.2	0.14	0.106667	0.133333	0.0266667	1.01e-13	1.21e-11
NM_002948.5|RPL15|chr3|+	2.63603e+06	23919494	chr3:23919196-23920989	1607.96	14571.2	0.1	1623.32	13816.1	0.11	1821.85	14324.4	0.11	1948.67	12594.9	0.13	2038.27	14029.4	0.13	1974.93	12148.3	0.14	0.106667	0.133333	0.0266667	1.07e-13	1.27e-11
NM_016072.5|GOLT1B|chr12|+	4371	21516097	chr12:21515669-21518408	98.2	246.64	0.28	96.75	219.3	0.31	102.21	232.61	0.31	331.85	240.61	0.58	319.65	275.53	0.54	275.95	226.01	0.55	0.3	0.556667	0.256667	1.07e-13	1.27e-11
NM_001193572.2|CSRP1|chr1|-	1744.7	201484167	chr1:201483530-201484789	374.14	18.75	0.95	389.55	0	1	316.99	0.39	1	366.95	46.09	0.89	305.28	86.34	0.78	317.54	59.86	0.84	0.983333	0.836667	-0.146667	1.15e-13	1.35e-11
NM_001346189.2|RHBDD2|chr7|+	6910.5	75888554	chr7:75887992-75888926	436.33	80.27	0.84	367.51	104.2	0.78	421.37	91	0.82	507.28	43.87	0.92	526.43	0	1	551.44	27.61	0.95	0.813333	0.956667	0.143333	1.37e-13	1.6e-11
NM_005998.5|CCT3|chr1|-	1.75984e+06	156309102	chr1:156308968-156309303	2813.67	4859.77	0.37	2492.84	4949.67	0.33	2839.38	3923.79	0.42	2891.84	3373.66	0.46	2724.98	3499.19	0.44	2256.17	3339.84	0.4	0.373333	0.433333	0.06	1.67e-13	1.93e-11
NM_001297723.2|C1orf43|chr1|-	1.57929e+06	154212177	chr1:154211461-154212378	573.77	2036.94	0.22	601.98	1954.17	0.24	506.75	1769.05	0.22	285.95	1631.21	0.15	255.27	1697.87	0.13	270.98	1668.96	0.14	0.226667	0.14	-0.0866667	1.86e-13	2.13e-11
NM_203401.2|STMN1|chr1|-	5.43105e+06	25900857	chr1:25900116-25901087	2493.21	11256	0.18	2672.43	12059.8	0.18	3107.01	10802	0.22	3576.34	11314.5	0.24	3534.52	11742.4	0.23	3078.38	10997.3	0.22	0.193333	0.23	0.0366667	3.08e-13	3.5e-11
NR_046028.1|ACOT2|chr14|+	26512.5	73575448	chr14:73574908-73575658	553.84	68.82	0.89	549.1	86.61	0.86	581.86	23.65	0.96	524.38	0	1	518.4	0	1	509.6	10.8	0.98	0.903333	0.993333	0.09	3.26e-13	3.68e-11
XM_047420279.1|REPIN1|chr7|+	73123.8	150370961	chr7:150370760-150374039	620.39	0	1	581.86	0	1	570.15	140.11	0.8	480.23	0	1	507.33	0	1	596.24	0	1	0.933333	1	0.0666667	5e-13	5.6e-11
XM_017022011.2|CHSY1|chr15|-	5537.4	101178762	chr15:101175727-101178980	424.55	0	1	427.75	0	1	385.03	0	1	333.44	14.03	0.96	305.42	50.37	0.86	345.54	45.63	0.88	1	0.9	-0.1	5.56e-13	6.18e-11
NM_001301231.2|HMGB3|chrX|+	101122	150988533	chrX:150987777-150990771	419.88	785.25	0.35	433.03	756.1	0.36	440.35	785.74	0.36	687	643.81	0.52	665.39	704.19	0.49	632.65	636.32	0.5	0.356667	0.503333	0.146667	5.68e-13	6.26e-11
NM_173217.2|ST6GAL1|chr3|+	17889.7	187076961	chr3:187075562-187078553	620.53	69.4	0.9	592.13	0	1	561.44	63.73	0.9	983.77	0	1	808.43	0	1	727.61	14.26	0.98	0.933333	0.993333	0.06	7.37e-13	8.05e-11
NM_207047.2|ENSA|chr1|-	103356	150625607	chr1:150623278-150625808	731.68	2595.74	0.22	677.49	2191.66	0.24	741.31	2234.72	0.25	919.5	1486.4	0.38	829.28	1799.64	0.32	784.25	2113.89	0.27	0.236667	0.323333	0.0866667	8.12e-13	8.74e-11
NM_018385.3|LSG1|chr3|-	2310.5	194641380	chr3:194640791-194642247	422.23	174.88	0.71	534.17	137.32	0.8	473.95	123.97	0.79	473.27	7.22	0.98	425.97	29.7	0.93	372.1	67.83	0.85	0.766667	0.92	0.153333	8.12e-13	8.74e-11
NR_152584.1|SNHG1|chr11|-	49994.7	62852159	chr11:62851978-62852436	935.04	1218.87	0.43	1076.38	1270.18	0.46	1382.93	1068.03	0.56	1223.54	774.15	0.61	1230	807.81	0.6	1295.3	961.75	0.57	0.483333	0.593333	0.11	9.08e-13	9.7e-11
NM_001313858.1|ARL6IP1|chr16|-	109536	18792588	chr16:18791667-18793370	2924.14	252.48	0.92	2888.11	186.88	0.94	3012.73	201.7	0.94	3055.55	240.38	0.93	2753.51	460.8	0.86	2671.27	451.96	0.86	0.933333	0.883333	-0.05	9.65e-13	1.02e-10
NM_015161.3|ARL6IP1|chr16|-	109590	18792588	chr16:18791669-18793370	2924.59	252.04	0.92	2888.3	186.68	0.94	3012.8	201.63	0.94	3054.95	240.99	0.93	2753.34	460.98	0.86	2671.29	451.94	0.86	0.933333	0.883333	-0.05	9.65e-13	1.02e-10
NM_006821.6|ACOT2|chr14|+	26685.5	73575446	chr14:73574908-73575655	563.14	59.06	0.91	559.2	76.08	0.88	591.3	13.5	0.98	526.63	0	1	523.44	0	1	516.14	3.8	0.99	0.923333	0.996667	0.0733333	1.08e-12	1.13e-10
NM_133625.6|SYN2|chr3|+	1131.3	12191294	chr3:12190490-12192032	35.97	152.9	0.19	33.03	161.76	0.17	32.83	179.63	0.15	63.61	40.9	0.61	56.38	20.78	0.73	46.58	55.95	0.45	0.17	0.596667	0.426667	1.47e-12	1.53e-10
XM_005259675.4|TMEM259|chr19|-	15024.9	1010671	chr19:1009732-1010895	669.78	0	1	764.25	87.46	0.9	602.06	42.49	0.93	625.85	0	1	590.61	0	1	643.02	0	1	0.943333	1	0.0566667	1.56e-12	1.61e-10
XM_017004394.3|SEMA4C|chr2|-	12344.6	96860204	chr2:96859718-96861455	128.6	82.69	0.61	174.75	69.17	0.72	131.9	90.76	0.59	287.14	0	1	269.1	0.77	1	199.64	83.21	0.71	0.64	0.903333	0.263333	1.64e-12	1.67e-10
NM_057158.4|DUSP4|chr8|-	81531.6	29336361	chr8:29333064-29337411	593.15	60.84	0.91	532.48	65.46	0.89	558.66	36.81	0.94	1141.84	0	1	922.93	0	1	676.04	38.97	0.95	0.913333	0.983333	0.07	2.36e-12	2.4e-10
NM_006793.5|PRDX3|chr10|-	333108	119167954	chr10:119167720-119168533	1018.28	759.5	0.57	908.01	630.09	0.59	1341.53	544.11	0.71	2550.36	693.96	0.79	2283.13	924.1	0.71	2000.66	963.78	0.67	0.623333	0.723333	0.1	2.46e-12	2.48e-10
NM_001362750.2|AHCY|chr20|-	95871	34280447	chr20:34280268-34280650	1861.76	1829.89	0.5	1949.14	2167.54	0.47	2102.75	1675.9	0.56	1791.19	1297.17	0.58	1995.58	1174.85	0.63	1761.65	1315.93	0.57	0.51	0.593333	0.0833333	2.59e-12	2.59e-10
NM_014399.4|TSPAN13|chr7|+	19977.7	16784195	chr7:16783417-16784536	1228.92	168.12	0.88	1269.12	92.7	0.93	1426.16	66.96	0.96	945.73	217.14	0.81	998.9	104.07	0.91	941	255.72	0.79	0.923333	0.836667	-0.0866667	2.95e-12	2.93e-10
NM_014233.4|UBTF|chr17|-	10579.1	44207166	chr17:44205040-44207367	292.44	377.56	0.44	289.34	434.54	0.4	281.81	290.26	0.49	408.91	207.85	0.66	373.79	221.66	0.63	374.58	236.99	0.61	0.443333	0.633333	0.19	3.39e-12	3.34e-10
XM_005257163.3|CASC3|chr17|+	21312	40171614	chr17:40170452-40172171	602.57	89.62	0.87	535.54	105.74	0.84	662.07	76.11	0.9	1145.78	0	1	895.86	75.77	0.92	1020.51	51.45	0.95	0.87	0.956667	0.0866667	4.05e-12	3.97e-10
NM_001198906.2|YY1AP1|chr1|-	33829.1	155660732	chr1:155659454-155660933	951.64	8.68	0.99	1012.23	26.8	0.97	905.31	88.18	0.91	917.9	0	1	852.76	0	1	894.49	0	1	0.956667	1	0.0433333	4.25e-12	4.14e-10
NM_007359.5|CASC3|chr17|+	21703.4	40171614	chr17:40170447-40172171	602.4	88.49	0.87	535.18	104.95	0.84	661.89	75	0.9	1145.19	0	1	895.46	74.6	0.92	1020.06	50.25	0.95	0.87	0.956667	0.0866667	4.68e-12	4.52e-10
NM_138795.4|ARL8A|chr1|-	10941.4	202134072	chr1:202133592-202134516	754.62	156.24	0.83	710.77	129.8	0.85	668.39	79.19	0.89	685.35	47.71	0.93	652.94	0	1	585.89	36.83	0.94	0.856667	0.956667	0.1	4.82e-12	4.62e-10
XM_005244845.3|ENTREP3|chr1|-	66053.4	155247415	chr1:155247205-155247955	718.19	110.41	0.87	804.34	136.26	0.86	887.4	0	1	1032.23	0	1	1064.2	0	1	904.52	66.4	0.93	0.91	0.976667	0.0666667	4.88e-12	4.66e-10
XM_047417489.1|CENPK|chr5|-	4051.3	65518243	chr5:65517766-65518633	183.07	150.57	0.55	179.45	156.36	0.53	216.71	209.87	0.51	116.79	353.17	0.25	106.88	364.42	0.23	182.92	269.34	0.4	0.53	0.293333	-0.236667	5.03e-12	4.77e-10
NM_001319036.1|COX7A2L|chr2|-	67132.2	42351158	chr2:42350496-42351359	2574.81	0	1	2628.99	0	1	2564.67	0	1	2563.62	4.33	1	2613.37	107.34	0.96	2415.71	0	1	1	0.986667	-0.0133333	5.45e-12	5.13e-10
XM_017022664.3|ADPGK|chr15|-	6103.6	72751804	chr15:72751294-72752895	383.52	65.01	0.86	423.66	49.7	0.9	423.57	28.88	0.94	318.47	0	1	288.75	0	1	334.45	0	1	0.9	1	0.1	9.18e-12	8.58e-10
NM_001365223.1|ADPGK|chr15|-	6067.6	72751804	chr15:72751294-72752892	383.52	65.29	0.85	423.66	50.22	0.89	423.57	29.27	0.94	318.47	0	1	288.75	0	1	334.45	0	1	0.893333	1	0.106667	9.94e-12	9.23e-10
NM_145810.3|CDCA7|chr2|+	9136.7	173368561	chr2:173367634-173368997	715.12	335.32	0.68	765.17	276.49	0.73	913.25	245.58	0.79	707.54	64.82	0.92	610.08	153.47	0.8	761.43	111.05	0.87	0.733333	0.863333	0.13	1.03e-11	9.47e-10
NM_000285.4|PEPD|chr19|-	2670.3	33387154	chr19:33386950-33387481	315.59	185.33	0.63	327.19	227.53	0.59	437.25	43.93	0.91	403.73	27.84	0.94	373.85	23.04	0.94	347.61	98.94	0.78	0.71	0.886667	0.176667	1.05e-11	9.6e-10
NM_032477.3|MRPL41|chr9|+	13387.7	137552373	chr9:137552074-137552527	1297.25	35.47	0.97	1037.22	125.35	0.89	1105.51	70.44	0.94	1014.57	221.04	0.82	1041.99	121.8	0.9	1029.58	190.95	0.84	0.933333	0.853333	-0.08	1.21e-11	1.1e-09
NM_178191.3|ATP5IF1|chr1|+	246383	28236562	chr1:28236361-28238100	278.51	1009.78	0.22	248.74	949.64	0.21	262.47	910.66	0.22	154.58	1278.35	0.11	140.4	1333.42	0.1	203.08	1123.95	0.15	0.216667	0.12	-0.0966667	1.37e-11	1.24e-09
XM_006720996.4|LOC102723728|chr16|-	58047.3	18417767	chr16:18417325-18417968	883.93	622.59	0.59	1017.47	631.2	0.62	870.65	353.55	0.71	901.08	232.99	0.79	832.27	215.95	0.79	736.99	338.64	0.69	0.64	0.756667	0.116667	1.4e-11	1.26e-09
NM_005022.4|PFN1|chr17|-	2107137	4945796	chr17:4945652-4945997	3190.57	7216.59	0.31	3313.66	7206.61	0.31	3782.17	6109.52	0.38	3978.35	6289.81	0.39	3879.75	5767.38	0.4	3148.8	5931.82	0.35	0.333333	0.38	0.0466667	1.48e-11	1.32e-09
NM_032121.5|MAGT1|chrX|-	2625.9	77829034	chrX:77826364-77829235	230.51	0	1	219.12	0	1	264.64	7.44	0.97	294.18	51.92	0.85	290.02	62.03	0.82	294.17	52.39	0.85	0.99	0.84	-0.15	1.58e-11	1.4e-09
NM_006265.3|RAD21|chr8|-	87922.6	116847490	chr8:116845934-116847691	1844.69	431.64	0.81	1917.39	210.55	0.9	1920.09	300.25	0.86	1885.62	585.43	0.76	1756	487.72	0.78	1776.84	448	0.8	0.856667	0.78	-0.0766667	1.68e-11	1.48e-09
NM_001308824.1|SF3B1|chr2|-	82150.6	197420341	chr2:197418796-197420542	119.25	1038.7	0.1	132.24	703.69	0.16	113.41	1061.24	0.1	264.25	763.22	0.26	296.4	874.25	0.25	190.04	983.44	0.16	0.12	0.223333	0.103333	1.84e-11	1.61e-09
NM_001199535.2|TGIF2-RAB5IF|chr20|+	21169.3	36612231	chr20:36612010-36612318	1693.9	279.6	0.86	1706.01	481.75	0.78	1689.59	209.29	0.89	2029.3	272.03	0.88	1944.76	74.5	0.96	1665.12	215	0.89	0.843333	0.91	0.0666667	1.93e-11	1.68e-09
NM_001349306.2|SEPTIN2|chr2|+	337119	241352394	chr2:241351967-241354027	2634.76	342.79	0.88	2795.49	2.97	1	2903.28	156.49	0.95	2929.34	80.33	0.97	2973	63.1	0.98	3072.77	71.78	0.98	0.943333	0.976667	0.0333333	1.97e-11	1.71e-09
NM_018969.6|GPR173|chrX|+	3301.5	53079356	chrX:53076525-53080615	109.43	31.03	0.78	135.95	42.24	0.76	99.78	34.81	0.74	132.45	0	1	131.24	0	1	127.51	0	1	0.76	1	0.24	2.41e-11	2.08e-09
NM_021103.4|TMSB10|chr2|+	2.6008e+07	84906590	chr2:84906389-84906671	3028.16	12310.7	0.2	2929.41	11939.7	0.2	4002.33	10862.3	0.27	2676.92	8011.09	0.25	2829.87	7730.71	0.27	2884.48	8559.85	0.25	0.223333	0.256667	0.0333333	2.55e-11	2.19e-09
NM_001288610.1|JPT1|chr17|-	104056	75136049	chr17:75135243-75136250	1235.66	1928.16	0.39	1175.3	2030.32	0.37	1209.37	1963.92	0.38	926.88	1113.26	0.45	941.7	976.87	0.49	935.49	1034.71	0.47	0.38	0.47	0.09	3.97e-11	3.38e-09
XM_047420463.1|UBE2D4|chr7|+	409.3	43953470	chr7:43953105-43956136	31.77	197.72	0.14	28.27	228.38	0.11	33.54	200.96	0.14	39.5	34.05	0.54	41.51	41.38	0.5	47.12	52.82	0.47	0.13	0.503333	0.373333	4e-11	3.39e-09
NM_001002033.3|JPT1|chr17|-	104382	75136049	chr17:75135248-75136250	1237.22	1926.61	0.39	1176.78	2028.85	0.37	1210.78	1962.52	0.38	928	1112.14	0.45	942.65	975.91	0.49	936.73	1033.47	0.48	0.38	0.473333	0.0933333	4.03e-11	3.39e-09
NM_138689.3|PPP1R14B|chr11|-	1335084	64244621	chr11:64244479-64244822	2105.49	3348.32	0.39	2108.79	3300.71	0.39	2315.88	2765.08	0.46	2487.43	2640.23	0.49	2540.59	2783.96	0.48	2366.12	2793.09	0.46	0.413333	0.476667	0.0633333	4.08e-11	3.41e-09
NR_136230.2|FAM120AOS|chr9|-	4358.3	93446972	chr9:93446494-93447697	657.9	91.85	0.88	720.89	32.61	0.96	729.11	0	1	403.39	97.84	0.8	396.89	109.48	0.78	479.65	57.19	0.89	0.946667	0.823333	-0.123333	4.81e-11	4e-09
NM_001282576.2|UBE2V1|chr20|-	28544.8	50082651	chr20:50081124-50082914	1122.28	228.78	0.83	1080.81	293.04	0.79	1052.68	306.46	0.77	1263.2	574.68	0.69	1172.07	614.63	0.66	1270.96	450.42	0.74	0.796667	0.696667	-0.1	5.03e-11	4.16e-09
NM_080796.4|DIDO1|chr20|-	2387.2	62905886	chr20:62905006-62906100	225.48	257.03	0.47	256.8	155.83	0.62	237.31	227.94	0.51	86.82	239.03	0.27	93.4	240.12	0.28	140.69	269.21	0.34	0.533333	0.296667	-0.236667	5.59e-11	4.59e-09
XM_011521755.3|RMDN3|chr15|-	14758.9	40736164	chr15:40735887-40736594	685.11	176.96	0.79	595.51	330.8	0.64	749.96	155.38	0.83	921.38	136.35	0.87	827.06	135.96	0.86	760.89	99.37	0.88	0.753333	0.87	0.116667	5.64e-11	4.61e-09
XM_047448521.1|CDV3|chr3|+	90172	133589425	chr3:133588353-133590274	1094.69	22.28	0.98	1024.78	0	1	1020.34	47.7	0.96	1162.1	37.5	0.97	1047.18	102.06	0.91	1022.06	146.36	0.87	0.98	0.916667	-0.0633333	8.03e-11	6.52e-09
NM_001321369.2|CD99|chrX|+	49599.1	2741104	chrX:2740779-2741309	1064.15	1429.81	0.43	1069.72	1437.02	0.43	1310.92	1159.45	0.53	1314.9	860.44	0.6	1205.31	905.71	0.57	1049.11	1071.68	0.49	0.463333	0.553333	0.09	8.29e-11	6.7e-09
NM_001193466.2|KANSL1|chr17|-	12600.9	46030416	chr17:46029916-46031703	208.47	95.02	0.69	296.75	42.6	0.87	292.43	0	1	325.43	0	1	299.75	0	1	303.07	12.4	0.96	0.853333	0.986667	0.133333	8.8e-11	7.06e-09
NM_018648.4|NOP10|chr15|-	268239	34341892	chr15:34341719-34342108	1479.87	2694.03	0.35	1555.34	2828.86	0.35	1739.24	2214.11	0.44	1589.68	1677.22	0.49	1540.49	1775.47	0.46	1391.08	1950.15	0.42	0.38	0.456667	0.0766667	1.08e-10	8.65e-09
XM_011521381.3|CEP152|chr15|-	883.6	48738943	chr15:48737938-48739288	129.63	44.52	0.74	154.89	4.14	0.97	145.39	43.05	0.77	181.18	0	1	185.05	0	1	176.89	0	1	0.826667	1	0.173333	1.15e-10	9.12e-09
NM_201569.3|SMG7|chr1|+	39195.8	183553178	chr1:183552977-183554191	705.15	57.3	0.92	734.24	28.67	0.96	725.63	61	0.92	893.35	0	1	711.59	0	1	759.97	17.68	0.98	0.933333	0.993333	0.06	1.34e-10	1.06e-08
NM_001304499.2|CEP20|chr16|-	6007.9	15867315	chr16:15865719-15867516	536.33	60.44	0.9	533.48	2.55	1	546.19	84.32	0.87	342.15	33.46	0.91	293.61	163.82	0.64	331.37	90.96	0.78	0.923333	0.776667	-0.146667	1.55e-10	1.22e-08
NM_018461.5|PPP2R2D|chr10|+	1013.3	131956212	chr10:131955684-131959834	50.41	275.82	0.15	63.84	286.17	0.18	47.47	249.46	0.16	108.99	108.49	0.5	68.81	110.69	0.38	63.2	100.12	0.39	0.163333	0.423333	0.26	1.57e-10	1.23e-08
NM_007178.4|STRAP|chr12|+	112882	15903193	chr12:15902917-15903478	1811.67	1672.46	0.52	1912.76	1629.47	0.54	2262.51	1194.03	0.65	2478.56	1284.76	0.66	2385.97	1119.57	0.68	2038.9	1385.4	0.6	0.57	0.646667	0.0766667	1.61e-10	1.25e-08
NM_020151.4|STARD7|chr2|-	68868.2	96186713	chr2:96184859-96186914	1816.64	135.27	0.93	1937.47	0	1	1780.35	118.61	0.94	1730.34	0	1	1656.24	11.04	0.99	1720.27	40.61	0.98	0.956667	0.99	0.0333333	1.85e-10	1.43e-08
NM_001400129.1|IMMT|chr2|-	14266.7	86144201	chr2:86143936-86144881	997.32	363.93	0.73	1073.5	327.96	0.77	1059.02	234.23	0.82	1367.74	106.52	0.93	1131.13	247.81	0.82	1150.49	215.14	0.84	0.773333	0.863333	0.09	1.88e-10	1.45e-08
NM_004596.5|SNRPA|chr19|+	13906.8	40765209	chr19:40765008-40765389	509.04	580.09	0.47	486.87	481.41	0.5	569.16	278.3	0.67	611.03	312.65	0.66	627.95	229.79	0.73	512.82	263.43	0.66	0.546667	0.683333	0.136667	1.95e-10	1.49e-08
NM_017907.3|LAMTOR1|chr11|-	21038.7	72097605	chr11:72097292-72097914	864.27	533.67	0.62	832.02	595.37	0.58	980.5	462.3	0.68	898.26	232.57	0.79	856.75	238.2	0.78	793.56	401.76	0.66	0.626667	0.743333	0.116667	1.98e-10	1.5e-08
XM_047441372.1|ARVCF|chr22|-	17943.1	19971134	chr22:19969975-19971335	213.25	100.84	0.68	271.51	69.92	0.8	209.97	54.22	0.79	194.59	5.5	0.97	168.09	0	1	203.8	18.67	0.92	0.756667	0.963333	0.206667	1.99e-10	1.5e-08
NM_001198868.2|CAPN1|chr11|+	3116.5	65211778	chr11:65211260-65212006	491.26	410.73	0.54	559.37	261.03	0.68	478.1	174.5	0.73	361.63	121.2	0.75	453.17	23.14	0.95	446.28	162.02	0.73	0.65	0.81	0.16	2.14e-10	1.61e-08
NM_001410821.1|POLR3F|chr20|+	2433.3	18483682	chr20:18483481-18484646	360.56	0	1	409.46	0	1	362.85	0	1	351.95	36.23	0.91	337.85	57.26	0.86	342.64	0	1	1	0.923333	-0.0766667	2.24e-10	1.68e-08
XM_006724226.2|TXN2|chr22|-	29279.6	36467716	chr22:36467046-36467917	817.64	84.28	0.91	812.52	0	1	810.17	0	1	857.83	81.39	0.91	792.92	162.24	0.83	819.11	63.52	0.93	0.97	0.89	-0.08	2.39e-10	1.78e-08
NM_001145437.2|LSS|chr21|-	41880.4	46191034	chr21:46189173-46191235	838.17	72.23	0.92	799.35	48.39	0.94	721.61	72.01	0.91	519.35	80.07	0.87	554.19	159.39	0.78	624.25	140.25	0.82	0.923333	0.823333	-0.1	2.69e-10	1.99e-08
XM_047436329.1|TMEM104|chr17|+	224.6	74839478	chr17:74838887-74839753	125.44	18.37	0.87	94.7	33.8	0.74	89.62	51.8	0.63	120.95	0	1	96.83	0.53	0.99	111.8	0	1	0.746667	0.996667	0.25	3.43e-10	2.52e-08
NM_001319040.2|COX7A2L|chr2|-	67542	42351154	chr2:42350502-42351355	2579.68	0	1	2633.93	0	1	2567.35	0	1	2567.8	0	1	2615.66	95.82	0.96	2420.34	0	1	1	0.986667	-0.0133333	3.59e-10	2.63e-08
XM_011536642.3|TINF2|chr14|-	3188.2	24240081	chr14:24239640-24240875	291.5	73.91	0.8	284.14	71.94	0.8	275.3	31.24	0.9	290.57	0	1	270.62	7.28	0.97	257.29	14.76	0.95	0.833333	0.973333	0.14	3.72e-10	2.71e-08
NM_021154.5|PSAT1|chr9|+	78841.4	78329779	chr9:78328981-78330093	1815.03	920.54	0.66	2306.38	796.76	0.74	2694.63	719.2	0.79	2725.41	509.74	0.84	2889.05	708.92	0.8	2512.86	784.06	0.76	0.73	0.8	0.07	3.79e-10	2.75e-08
XM_005268547.5|DELE1|chr5|+	7381.6	141939053	chr5:141938852-141940152	232.87	25.89	0.9	260.28	0	1	304.15	44.67	0.87	352.63	97.61	0.78	319.33	127	0.72	344.44	130.07	0.73	0.923333	0.743333	-0.18	4.04e-10	2.92e-08
NM_001172704.3|GGA3|chr17|-	901.5	75237059	chr17:75236599-75237532	274.86	93.24	0.75	349.41	151.53	0.7	320.81	35.77	0.9	250.05	8.85	0.97	249.31	20.93	0.92	256.76	16.97	0.94	0.783333	0.943333	0.16	4.19e-10	3e-08
NM_015983.4|UBE2D4|chr7|+	521.9	43953468	chr7:43952650-43956136	31.62	204.68	0.13	27.64	229.44	0.11	33.54	186.13	0.15	38.87	43.65	0.47	41.76	40.98	0.5	47.53	65.29	0.42	0.13	0.463333	0.333333	4.8e-10	3.42e-08
NM_001195193.2|NASP|chr1|+	196757	45618262	chr1:45618061-45618893	175.98	941.18	0.16	206.66	994.07	0.17	212.81	987.16	0.18	98.45	1089.73	0.08	90.76	1088.67	0.08	105.94	1021.14	0.09	0.17	0.0833333	-0.0866667	5.76e-10	4.09e-08
XM_005260054.2|UBA52|chr19|+	2.66105e+07	18575130	chr19:18574870-18575241	4516.77	3014.59	0.6	4252.46	3196.73	0.57	4921.92	2242.77	0.69	5043.42	2411.38	0.68	5517.5	2302.28	0.71	4436.3	2779.05	0.61	0.62	0.666667	0.0466667	5.84e-10	4.13e-08
NM_001271878.2|KHDRBS1|chr1|+	254858	32042728	chr1:32042527-32043877	2377.22	399.24	0.86	2517.16	146.28	0.95	2459.4	331.45	0.88	2225.13	340.76	0.87	2161.38	509.17	0.81	2233.81	449.88	0.83	0.896667	0.836667	-0.06	6.85e-10	4.8e-08
NM_213568.2|SLC39A3|chr19|-	1494.3	2737047	chr19:2734526-2737379	83.12	623.21	0.12	75.14	605.78	0.11	81.04	596.7	0.12	98.57	265.51	0.27	119.28	281	0.3	109.6	377.69	0.22	0.116667	0.263333	0.146667	6.82e-10	4.8e-08
NM_006354.5|TADA3|chr3|-	1324.9	9780184	chr3:9779967-9780549	301.85	179.54	0.63	329.26	139.17	0.7	335.57	48.59	0.87	345.28	49.15	0.88	411.31	7.92	0.98	311.59	72.14	0.81	0.733333	0.89	0.156667	7.31e-10	5.09e-08
NR_037926.1|SENP3-EIF4A1|chr17|+	4.17997e+06	7578543	chr17:7578342-7579006	4849.71	1651.73	0.75	5090.91	1294.59	0.8	4949.96	1374.47	0.78	4071.31	1376.08	0.75	3934.16	1418.34	0.74	3779.56	1656.58	0.7	0.776667	0.73	-0.0466667	8.01e-10	5.55e-08
NM_021104.2|RPL41|chr12|+	3.06022e+07	56117747	chr12:56117482-56117967	2756.9	19296.3	0.13	2731.57	18971.6	0.13	3632	20710.1	0.15	3687.33	20075.1	0.16	3921.39	20923.2	0.16	3379.96	19377.9	0.15	0.136667	0.156667	0.02	8.08e-10	5.57e-08
NM_001923.5|DDB1|chr11|-	16502.1	61299735	chr11:61299451-61300219	1233.92	387.22	0.76	1429.74	190.96	0.88	1299.29	223.36	0.85	1513.54	123.06	0.92	1325.45	144.2	0.9	1343.86	169.9	0.89	0.83	0.903333	0.0733333	9.63e-10	6.61e-08
NM_001271906.2|GSKIP|chr14|+	1592.3	96385724	chr14:96385523-96387288	187.48	0	1	164.21	0.02	1	225.7	14.07	0.94	287.29	41.73	0.87	265.66	58.53	0.82	262.14	86.06	0.75	0.98	0.813333	-0.166667	1.12e-09	7.59e-08
NM_001271904.1|GSKIP|chr14|+	1591.1	96385724	chr14:96385523-96387290	187.5	0	1	164.28	0	1	225.66	14.11	0.94	287.26	41.76	0.87	265.73	58.46	0.82	262.16	86.05	0.75	0.98	0.813333	-0.166667	1.12e-09	7.59e-08
NM_180699.3|SNRNP35|chr12|+	5580.7	123466154	chr12:123465538-123466394	419.82	75.48	0.85	449.82	0	1	409.07	60.72	0.87	551.36	0	1	506.86	0	1	429.9	18.87	0.96	0.906667	0.986667	0.08	1.25e-09	8.44e-08
NM_001079518.2|MED24|chr17|-	2667.7	40019259	chr17:40019104-40019645	282.51	109.93	0.72	340.1	90.01	0.79	310.94	31.89	0.91	301.43	3.56	0.99	309.45	10.01	0.97	315.24	35.93	0.9	0.806667	0.953333	0.146667	1.33e-09	8.98e-08
NM_001257230.2|ALG13|chrX|+	496.9	111760392	chrX:111759734-111760649	136.36	61.13	0.69	107.17	98.14	0.52	155.02	8.82	0.95	265.65	0	1	175.03	16.24	0.92	161.01	29.58	0.84	0.72	0.92	0.2	1.42e-09	9.55e-08
NM_001303628.2|MLEC|chr12|+	9663.3	120696546	chr12:120696316-120701811	646.76	422.94	0.6	572.95	373.88	0.61	669.88	366.9	0.65	357.14	438.91	0.45	334.73	430.06	0.44	430.3	368.33	0.54	0.62	0.476667	-0.143333	1.59e-09	1.06e-07
NM_003380.5|VIM|chr10|+	1500144	17237431	chr10:17237230-17237593	1628.28	4114.75	0.28	1874.33	4169.9	0.31	2504.77	4261.95	0.37	3800.35	6063.11	0.39	3443.76	5758.15	0.37	2969.16	5493.46	0.35	0.32	0.37	0.05	1.82e-09	1.21e-07
NM_181677.2|PPP2R2B|chr5|-	381	146589993	chr5:146589504-146590226	266.54	100.21	0.73	241.91	69.82	0.78	212.73	95.16	0.69	107.58	0.28	1	117.8	3.09	0.97	121.82	10.33	0.92	0.733333	0.963333	0.23	1.93e-09	1.27e-07
NM_018243.4|SEPTIN11|chr4|+	20396.2	77035053	chr4:77034497-77038615	794.27	315.73	0.72	722.89	179.83	0.8	869.46	239.11	0.78	883.34	99.08	0.9	970.91	161.22	0.86	1022.84	189.38	0.84	0.766667	0.866667	0.1	1.95e-09	1.28e-07
NM_022830.3|TUT1|chr11|-	1663.1	62575447	chr11:62575052-62576244	153.8	51.02	0.75	156.7	46.87	0.77	150.17	52.56	0.74	239.86	0	1	205.83	17.04	0.92	210.47	17.52	0.92	0.753333	0.946667	0.193333	1.94e-09	1.28e-07
NM_031243.3|HNRNPA2B1|chr7|-	5.10862e+06	26191957	chr7:26189927-26192338	1740.65	16402.8	0.1	2089.92	15678	0.12	2304.63	17484.1	0.12	1738.09	20147.2	0.08	1748.08	16883.1	0.09	1884.5	16210.9	0.1	0.113333	0.09	-0.0233333	1.98e-09	1.29e-07
NM_001382506.1|KIF20B|chr10|+	3085.8	89774627	chr10:89773971-89774934	192.05	37.92	0.84	201.49	61.47	0.77	223.83	40.43	0.85	292.27	0	1	280.79	14.73	0.95	236.05	9.76	0.96	0.82	0.97	0.15	2.02e-09	1.31e-07
NM_014038.3|BZW2|chr7|+	83859.4	16706311	chr7:16706060-16706517	1731.04	1205.08	0.59	1684.16	1488.12	0.53	2231.44	973.83	0.7	2711.36	1192.53	0.69	2674.34	995.47	0.73	2178.09	1434.54	0.6	0.606667	0.673333	0.0666667	2.06e-09	1.33e-07
NM_032302.4|PSMG3|chr7|-	55136.5	1567478	chr7:1567332-1567850	1455.93	0	1	1379.76	0	1	1221.07	0	1	675.43	0	1	665.62	0	1	649.6	55.76	0.92	1	0.973333	-0.0266667	2.42e-09	1.56e-07
NM_001400878.1|PARPBP|chr12|+	1204.9	102196223	chr12:102195951-102196459	222.8	166.63	0.57	223.62	156.15	0.59	278.01	119.75	0.7	257.11	63.56	0.8	286.33	34.5	0.89	264.56	78.66	0.77	0.62	0.82	0.2	2.86e-09	1.83e-07
NM_016107.5|ZFR|chr5|-	21572.8	32355738	chr5:32354350-32355939	657.53	104.94	0.86	640.99	125.69	0.84	692.35	75.35	0.9	707.49	252.41	0.74	668.2	198.68	0.77	660.95	220	0.75	0.866667	0.753333	-0.113333	2.92e-09	1.86e-07
XM_011542911.3|SMCO4|chr11|-	6844.3	93479083	chr11:93478472-93479284	173.44	52.87	0.77	151.2	35.4	0.81	184.36	0	1	261.42	7.13	0.97	227.92	0	1	250.64	0	1	0.86	0.99	0.13	2.99e-09	1.89e-07
NM_001371401.1|MRPS2|chr9|+	886.5	135504145	chr9:135503701-135504673	505.9	105.06	0.83	479.43	112.82	0.81	507.31	5.7	0.99	388.66	0	1	364.71	17.41	0.95	441.33	17.36	0.96	0.876667	0.97	0.0933333	3.11e-09	1.96e-07
NM_016034.5|MRPS2|chr9|+	886.3	135504145	chr9:135503701-135504671	506.02	104.94	0.83	479.39	112.86	0.81	507.6	5.41	0.99	388.61	0	1	364.58	17.54	0.95	441.6	17.08	0.96	0.876667	0.97	0.0933333	3.11e-09	1.96e-07
NM_004628.5|XPC|chr3|-	2700.9	14145856	chr3:14145147-14146159	222.49	26.1	0.9	202.99	59.46	0.77	218.16	0	1	248.24	0	1	233.57	0	1	239.01	0	1	0.89	1	0.11	3.27e-09	2.02e-07
NM_139246.5|TSTD2|chr9|-	724.7	97602476	chr9:97601743-97602767	307.5	80.6	0.79	264.85	83.38	0.76	289.77	19.44	0.94	260.1	6.87	0.97	287.35	6.36	0.98	262.54	14.56	0.95	0.83	0.966667	0.136667	3.29e-09	2.02e-07
NM_001278542.2|DIXDC1|chr11|+	2917	111975077	chr11:111974876-111975998	279.24	125.33	0.69	331.02	70.17	0.83	302.29	28.3	0.91	92.09	81.67	0.53	110.81	94.16	0.54	139.13	85.79	0.62	0.81	0.563333	-0.246667	3.28e-09	2.02e-07
NM_018393.4|TCP11L1|chr11|+	382.2	33072675	chr11:33072474-33073550	81.26	47.03	0.63	72.6	29.31	0.71	102.6	0	1	129.88	5.32	0.96	146.48	0	1	146.42	0	1	0.78	0.986667	0.206667	3.28e-09	2.02e-07
NM_001303614.2|SAMD4B|chr19|+	13133.9	39384557	chr19:39383708-39384888	448.47	115.36	0.8	490.7	52.91	0.9	486.54	53.01	0.9	432.15	5.81	0.99	438.46	5.54	0.99	457.88	31.34	0.94	0.866667	0.973333	0.106667	3.28e-09	2.02e-07
XM_047433537.1|ATXN2L|chr16|+	107192	28836922	chr16:28836449-28837232	798.8	111.91	0.88	989.85	242.24	0.8	782.33	93.71	0.89	1017.41	89.17	0.92	933.68	3.16	1	835.67	108.41	0.89	0.856667	0.936667	0.08	3.41e-09	2.09e-07
XM_047416884.1|DIAPH1|chr5|-	19715.2	141516807	chr5:141515021-141517008	779.12	0	1	790.33	0	1	699.47	0	1	453.83	29.64	0.94	399.46	30.84	0.93	491.96	1.2	1	1	0.956667	-0.0433333	3.45e-09	2.1e-07
NM_001204298.2|ZNF664|chr12|+	125101	124014122	chr12:124011546-124015427	700.03	189.78	0.79	627.58	118.13	0.84	802.62	142.92	0.85	1566.07	0	1	1568.8	184.22	0.89	1450.27	283.14	0.84	0.826667	0.91	0.0833333	3.45e-09	2.1e-07
NM_001195478.2|TFG|chr3|+	12578.5	100748716	chr3:100748149-100748964	870.76	282.28	0.76	888.5	253.69	0.78	976.66	100.03	0.91	1103.65	127.27	0.9	1142.99	17.22	0.99	939.99	219.32	0.81	0.816667	0.9	0.0833333	3.6e-09	2.16e-07
NM_152740.4|HIBADH|chr7|-	1042.2	27526143	chr7:27525442-27526372	276.29	6.32	0.98	314.25	0	1	328.16	0	1	158.69	13.85	0.92	147.84	28.33	0.84	180.89	32.19	0.85	0.993333	0.87	-0.123333	3.59e-09	2.16e-07
XM_047420486.1|PMS2|chr7|-	5482	5973341	chr7:5970925-5973542	241.38	113.61	0.68	250.83	90.1	0.74	223.83	120.9	0.65	248.47	7.59	0.97	234.92	46.4	0.84	235.9	39.69	0.86	0.69	0.89	0.2	3.59e-09	2.16e-07
NM_001025205.2|AP2M1|chr3|+	37558.4	184183721	chr3:184183482-184184091	1667.32	894.16	0.65	1743.57	871.13	0.67	1521.36	822.84	0.65	1631.46	499.2	0.77	1663.7	513.32	0.76	1568.11	737.81	0.68	0.656667	0.736667	0.08	3.76e-09	2.24e-07
NM_005733.3|KIF20A|chr5|+	2622.3	138187494	chr5:138187096-138187650	407.94	3.6	0.99	434.51	27.36	0.94	396.76	13.1	0.97	462.58	36.37	0.93	380.34	35.85	0.91	351.96	126.33	0.74	0.966667	0.86	-0.106667	3.78e-09	2.25e-07
NM_021130.5|PPIA|chr7|+	2.89234e+07	44801533	chr7:44801287-44803117	1630.7	49863.2	0.03	1712.88	50135	0.03	1953.06	50993.3	0.04	1565.32	55120.1	0.03	1540.05	53967.9	0.03	1451.74	51162.3	0.03	0.0333333	0.03	-0.00333333	3.83e-09	2.27e-07
NM_001271970.2|HSP90AB1|chr6|+	4840229	44253690	chr6:44253489-44253883	7809.32	10035.6	0.44	7702.45	9900.08	0.44	8718.01	9020.25	0.49	8701.88	9209.69	0.49	8895.2	8564.56	0.51	8036.16	9237.42	0.47	0.456667	0.49	0.0333333	3.9e-09	2.29e-07
XM_047434901.1|ZNF276|chr16|+	7934.2	89740099	chr16:89738708-89740925	153.35	55.93	0.73	248.85	66.73	0.79	162	70.67	0.7	140.04	124.83	0.53	129.09	120.29	0.52	107.37	145.6	0.42	0.74	0.49	-0.25	3.9e-09	2.29e-07
XM_005247066.3|TFG|chr3|+	12556.5	100748716	chr3:100748149-100748967	870.32	282.73	0.75	885.5	256.69	0.78	976.16	100.52	0.91	1102.44	128.49	0.9	1141.91	18.3	0.98	937.83	221.47	0.81	0.813333	0.896667	0.0833333	3.97e-09	2.32e-07
NM_001309431.2|PAFAH1B2|chr11|+	51558.3	117167989	chr11:117167421-117171045	794.13	377.62	0.68	681.25	191.67	0.78	786.88	231.83	0.77	1182.84	79.29	0.94	1186.25	273.39	0.81	1161.94	334.45	0.78	0.743333	0.843333	0.1	3.98e-09	2.32e-07
XM_017007455.2|BOC|chr3|+	159.4	113250833	chr3:113250555-113251592	55.03	17.49	0.76	54.13	8.73	0.86	55.37	46.2	0.55	41.18	86.39	0.32	39.66	105.67	0.27	50.1	133.13	0.27	0.723333	0.286667	-0.436667	4.17e-09	2.42e-07
XM_047422753.1|CNTFR|chr9|-	12378.2	34551612	chr9:34551433-34552071	1006.59	273.32	0.79	1013.5	240.47	0.81	1156.01	0	1	549.5	0	1	473.65	0	1	475.53	76.84	0.86	0.866667	0.953333	0.0866667	4.2e-09	2.43e-07
NM_021807.4|EXOC4|chr7|+	35193.6	134064705	chr7:134064291-134065761	691.5	0	1	672.92	0	1	653.52	0	1	739.35	0	1	653.65	89.51	0.88	684.2	0	1	1	0.96	-0.04	4.33e-09	2.48e-07
NM_133499.2|SYN1|chrX|-	1136.7	47572204	chrX:47571908-47572961	116.2	57.43	0.67	111.7	56.06	0.67	136.88	18.7	0.88	150.86	0	1	135.08	16.23	0.89	144.28	0.97	0.99	0.74	0.96	0.22	4.31e-09	2.48e-07
XM_047423422.1|NFIL3|chr9|-	22615	91410152	chr9:91409045-91410906	802.46	0	1	830.78	0	1	814.4	32.65	0.96	847.59	67.53	0.93	842.42	66.46	0.93	845.46	43.37	0.95	0.986667	0.936667	-0.05	4.37e-09	2.49e-07
XM_047432368.1|ULK3|chr15|-	2829.9	74837043	chr15:74836118-74837244	328.76	28.01	0.92	474.55	0	1	370.98	0	1	284.52	75.09	0.79	286.39	40.75	0.88	333.96	24.86	0.93	0.973333	0.866667	-0.106667	4.69e-09	2.67e-07
NM_006178.4|NSF|chr17|+	3500.7	46756999	chr17:46755802-46757464	340.64	126.83	0.73	402.02	88.12	0.82	390.65	87.06	0.82	369.02	0.96	1	326.59	31.26	0.91	323.3	43.78	0.88	0.79	0.93	0.14	4.74e-09	2.68e-07
NM_001286216.2|GTPBP2|chr6|-	9429.3	43621589	chr6:43620523-43621790	379.36	64.98	0.85	499.29	0	1	454.36	0	1	760.66	0	1	725.26	0	1	545.38	0	1	0.95	1	0.05	4.86e-09	2.74e-07
NM_015974.3|CRYL1|chr13|-	146.8	20404041	chr13:20403669-20404242	35.06	22.55	0.61	44.03	28.08	0.61	44.4	28.61	0.61	75.91	6.32	0.92	91.73	0	1	76.06	1.39	0.98	0.61	0.966667	0.356667	5.03e-09	2.83e-07
NM_001369388.1|NAP1L4|chr11|-	63653.3	2944979	chr11:2944437-2945646	1015.79	516.91	0.66	1016.01	546.92	0.65	1026.48	408.32	0.72	1237.41	370.95	0.77	1154.58	347.48	0.77	1181.41	352.16	0.77	0.676667	0.77	0.0933333	5.5e-09	3.08e-07
NM_198591.4|BSG|chr19|+	202662	583246	chr19:582750-583485	2988.1	2180.84	0.58	2881.24	2057.6	0.58	2971.03	1760.41	0.63	3438.76	1581.33	0.68	3073.27	1708.73	0.64	3142.61	1851.26	0.63	0.596667	0.65	0.0533333	5.91e-09	3.3e-07
NM_001410701.1|IRAK1|chrX|-	38866.6	154011571	chrX:154010507-154011917	1198.75	46.38	0.96	1374.89	0	1	1201.39	0	1	1086.45	0	1	959.81	57.23	0.94	1072.82	117.43	0.9	0.986667	0.946667	-0.04	6e-09	3.33e-07
NM_001367468.1|AMBRA1|chr11|-	3264.1	46396904	chr11:46396414-46397943	174.86	17.65	0.91	140.3	63.63	0.69	152.37	18.86	0.89	161.37	4.58	0.97	166.31	0	1	152.42	1.07	0.99	0.83	0.986667	0.156667	6.42e-09	3.55e-07
NM_001079519.1|FAM177A1|chr14|+	2468.2	35081239	chr14:35081022-35083383	49.92	386.39	0.11	40.26	314.19	0.11	53.39	339.32	0.14	188.02	495.8	0.27	165.56	460.46	0.26	155.57	426.81	0.27	0.12	0.266667	0.146667	6.88e-09	3.78e-07
NM_001289022.3|FAM177A1|chr14|+	2472.1	35081239	chr14:35081022-35083378	49.92	386.4	0.11	40.29	314.16	0.11	53.48	339.23	0.14	187.97	495.85	0.27	165.65	460.37	0.26	155.57	426.81	0.27	0.12	0.266667	0.146667	6.88e-09	3.78e-07
NM_002222.7|ITPR1|chr3|+	2624.6	4846340	chr3:4846139-4847506	372.35	0	1	432.66	0	1	372.74	26.17	0.93	526.06	49.63	0.91	465.48	70.22	0.87	387.92	62.05	0.86	0.976667	0.88	-0.0966667	7e-09	3.83e-07
NM_001319140.2|AK2|chr1|-	90924.5	33013175	chr1:33007986-33013402	385.81	2104.48	0.15	384.76	2086.94	0.16	428.62	2196.46	0.16	299.46	2874.43	0.09	332.86	2882.82	0.1	375.9	2761.2	0.12	0.156667	0.103333	-0.0533333	7.33e-09	3.99e-07
XM_047420299.1|HNRNPA2B1|chr7|-	841154	26190927	chr7:26190125-26191128	1423.06	100.21	0.93	1723.25	220.7	0.89	1989.4	48.71	0.98	1375.28	200.43	0.87	1413.18	236.29	0.86	1622.23	188.15	0.9	0.933333	0.876667	-0.0566667	8.52e-09	4.62e-07
NM_001369007.1|AP1S2|chrX|-	941.9	15830885	chrX:15830059-15833007	108.25	0	1	87.49	13.4	0.87	114.59	0	1	67	43.06	0.61	54.03	61.9	0.47	108.21	8.49	0.93	0.956667	0.67	-0.286667	8.68e-09	4.69e-07
NM_198395.2|G3BP1|chr5|+	18799.2	151804568	chr5:151803885-151812785	276.72	495.33	0.36	243.93	338.01	0.42	278.9	459.68	0.38	574.52	435.95	0.57	616.49	573.63	0.52	582.99	632.47	0.48	0.386667	0.523333	0.136667	9.33e-09	5.02e-07
NM_004615.4|TSPAN7|chrX|+	19054.3	38688140	chrX:38687939-38688918	1230.7	6.47	0.99	1223.22	0	1	1166.88	0	1	474.13	15.88	0.97	540.89	45.83	0.92	606.33	0	1	0.996667	0.963333	-0.0333333	9.4e-09	5.02e-07
NM_001270434.2|CDK2AP1|chr12|-	257340	123261208	chr12:123260976-123261803	3471.69	504.58	0.87	3875.95	341.52	0.92	3848.99	521.81	0.88	3232.63	471.85	0.87	3297.39	512.34	0.87	3214.87	764.68	0.81	0.89	0.85	-0.04	9.4e-09	5.02e-07
NM_032476.4|MRPS6|chr21|+	2296.1	34142856	chr21:34142408-34143030	459.63	51.79	0.9	373.96	129.05	0.74	473.19	93.07	0.84	669.16	55.42	0.92	674.86	5.74	0.99	610.11	81.19	0.88	0.826667	0.93	0.103333	9.55e-09	5.08e-07
NM_001330692.2|PSMD4|chr1|+	478848	151267374	chr1:151267173-151267460	1014.17	2392.07	0.3	1010.26	2184.73	0.32	1123.31	2046.74	0.35	1638.26	2140.61	0.43	1427.31	2299.15	0.38	1056.17	2030.52	0.34	0.323333	0.383333	0.06	9.8e-09	5.2e-07
NM_198590.3|BSG|chr19|+	200895	583246	chr19:582750-583493	2978.23	2190.71	0.58	2871.63	2067.21	0.58	2970.4	1761.04	0.63	3425.47	1594.62	0.68	3061.95	1720.05	0.64	3133.82	1860.05	0.63	0.596667	0.65	0.0533333	1.01e-08	5.31e-07
NM_001407.3|CELSR3|chr3|-	9353.1	48637375	chr3:48636463-48638232	311.24	10.5	0.97	397.79	13.39	0.97	271.81	0	1	363.33	66.96	0.84	296.96	50.62	0.85	266.28	28.62	0.9	0.98	0.863333	-0.116667	1.06e-08	5.56e-07
NM_006950.3|SYN1|chrX|-	1939.2	47572214	chrX:47571908-47572999	119.9	46.29	0.72	116.26	44.95	0.72	138.76	10.13	0.93	154.08	0	1	137.02	7.84	0.95	145.97	0	1	0.79	0.983333	0.193333	1.11e-08	5.8e-07
NM_025219.3|DNAJC5|chr20|+	8184	63934293	chr20:63931465-63936011	322.97	112.86	0.74	329.14	88.04	0.79	330.74	64.49	0.84	209.27	0	1	173.64	20.49	0.89	224.38	12.14	0.95	0.79	0.946667	0.156667	1.12e-08	5.86e-07
NM_001237.5|CCNA2|chr4|-	217972	121817485	chr4:121817021-121817686	1039.85	402.79	0.72	1097.28	423.8	0.72	1097.77	360.11	0.75	1317.11	196.82	0.87	1276.1	291.6	0.81	1171.43	342.99	0.77	0.73	0.816667	0.0866667	1.15e-08	6e-07
XM_047427266.1|SMCO4|chr11|-	6215.6	93479068	chr11:93478472-93479269	174.02	61.38	0.74	152.16	41.89	0.78	187.08	0.96	0.99	263.41	17.22	0.94	231.65	0	1	253.56	0	1	0.836667	0.98	0.143333	1.24e-08	6.44e-07
NM_017749.3|AMBRA1|chr11|-	3268.8	46396904	chr11:46396412-46397943	176.03	16.48	0.91	141.15	62.77	0.69	153.46	17.77	0.9	162.02	3.93	0.98	166.68	0	1	153.08	0.41	1	0.833333	0.993333	0.16	1.28e-08	6.62e-07
NM_020905.4|RDH14|chr2|-	12620.5	18555049	chr2:18554723-18555808	303.5	159.39	0.66	396.56	97.05	0.8	417.62	67.73	0.86	456.73	51.13	0.9	500.98	0	1	396.51	87.22	0.82	0.773333	0.906667	0.133333	1.3e-08	6.68e-07
XM_047421001.1|EIF3B|chr7|+	447321	2380587	chr7:2380181-2380745	1700.93	501.48	0.77	1542.41	707.27	0.69	1812.73	238.37	0.88	2103.67	294.65	0.88	1983.7	264.77	0.88	1743.4	517.67	0.77	0.78	0.843333	0.0633333	1.38e-08	7.07e-07
NM_144570.3|JPT2|chr16|+	26205.4	1699804	chr16:1698811-1702086	494.27	105.86	0.82	365.86	66.39	0.85	475.36	111.59	0.81	543.29	0	1	430.19	83.26	0.84	628.56	28.37	0.96	0.826667	0.933333	0.106667	1.43e-08	7.3e-07
NM_001145056.2|SLC44A2|chr19|+	1149.6	10643815	chr19:10643279-10644557	164.41	68.6	0.71	174.02	64.73	0.73	175.73	36.71	0.83	155.74	2.51	0.98	175.24	16.34	0.91	169.1	6.1	0.97	0.756667	0.953333	0.196667	1.43e-08	7.3e-07
NM_001135917.2|DOLPP1|chr9|+	7890.6	129089172	chr9:129088971-129090438	404.62	4.33	0.99	358.37	0	1	357.18	0	1	319.03	15.16	0.95	265.71	63.84	0.81	293.84	0	1	0.996667	0.92	-0.0766667	1.46e-08	7.4e-07
NM_001389264.1|SYNPO2|chr4|+	21221.2	119032027	chr4:119029845-119036854	348.02	364.05	0.49	319.05	174.07	0.65	377.68	252.95	0.6	387.59	450.98	0.46	381.47	533.39	0.42	384.17	604.4	0.39	0.58	0.423333	-0.156667	1.51e-08	7.63e-07
NM_001286435.2|NME4|chr16|+	2.81492e+06	400573	chr16:400109-400754	2928.73	376.53	0.89	3436.17	288.41	0.92	3777.55	0	1	1849.89	47.93	0.97	2137.81	0	1	2470.58	147.29	0.94	0.936667	0.97	0.0333333	1.52e-08	7.66e-07
NM_001143676.3|SGK1|chr6|-	2950.5	134169587	chr6:134169256-134170435	350.37	18.94	0.95	361.07	1.82	0.99	315.03	5.85	0.98	418.78	30.14	0.93	363.31	75.56	0.83	301.79	57.81	0.84	0.973333	0.866667	-0.106667	1.59e-08	7.96e-07
NM_001284302.3|ANLN|chr7|+	100394	36453292	chr7:36452477-36453791	542.34	271.93	0.67	588.69	337.32	0.64	565.82	317.87	0.64	1041.6	255.8	0.8	889.88	335.32	0.73	850.26	287.04	0.75	0.65	0.76	0.11	1.66e-08	8.29e-07
XM_017022893.2|STX1B|chr16|-	166.6	30992700	chr16:30989256-30992901	39.72	2.15	0.95	42.1	0	1	42.74	0	1	25.63	24.94	0.51	24.21	20.68	0.54	26.14	27.67	0.49	0.983333	0.513333	-0.47	1.67e-08	8.3e-07
NM_001078172.2|RTL8A|chrX|-	15618.8	135051916	chrX:135050932-135052135	327.27	9.28	0.97	283.79	34.43	0.89	264.63	34.77	0.88	200.8	52.61	0.79	211.09	71.75	0.75	232.33	94.3	0.71	0.913333	0.75	-0.163333	1.78e-08	8.85e-07
NM_003488.4|AKAP1|chr17|+	3729.7	57121037	chr17:57120250-57121344	285.55	184.76	0.61	278.94	270.14	0.51	303.26	171.19	0.64	351.59	132.73	0.73	398.66	65.09	0.86	292.08	144.98	0.67	0.586667	0.753333	0.166667	1.88e-08	9.33e-07
XM_047435495.1|CEP170|chr1|-	36938.1	243125075	chr1:243124428-243126738	1401.99	238.39	0.85	1399.07	236.5	0.86	1386.71	224.43	0.86	1295.95	332.71	0.8	1165.94	386.38	0.75	1219.63	315.94	0.79	0.856667	0.78	-0.0766667	1.93e-08	9.53e-07
XM_047436239.1|SLC25A39|chr17|-	26752.3	44319766	chr17:44319628-44320116	1194.71	949.96	0.56	1210.83	933.45	0.56	1466.52	586.27	0.71	1341.2	497.88	0.73	1414.32	547.05	0.72	1193.94	683.6	0.64	0.61	0.696667	0.0866667	1.97e-08	9.67e-07
XM_005272232.3|FUBP3|chr9|+	38345.4	130637848	chr9:130637014-130638352	401.93	277.49	0.59	462.19	263.97	0.64	413.79	367.47	0.53	291.32	416.36	0.41	272.8	413.57	0.4	324.92	327.21	0.5	0.586667	0.436667	-0.15	2.04e-08	9.98e-07
NM_003676.4|DEGS1|chr1|+	45594.2	224192936	chr1:224192332-224193441	241.25	581.71	0.29	210.41	610.43	0.26	266.72	547.99	0.33	599.45	739.59	0.45	567.12	725.59	0.44	402.19	763.08	0.35	0.293333	0.413333	0.12	2.15e-08	1.05e-06
NM_004712.5|HGS|chr17|+	6399.5	81701894	chr17:81701508-81702121	270.14	221.19	0.55	294.49	302.42	0.49	280.85	201.11	0.58	427.72	166.99	0.72	371.26	142.81	0.72	392.7	192.34	0.67	0.54	0.703333	0.163333	2.19e-08	1.07e-06
NM_001318188.2|HNRNPK|chr9|-	2.36641e+06	83968968	chr9:83968083-83969380	2201.02	2848.3	0.44	2301.55	3038.66	0.43	2417.39	3467.63	0.41	2432.81	4484.01	0.35	2359.07	3668.4	0.39	2181.53	3502.59	0.38	0.426667	0.373333	-0.0533333	2.37e-08	1.15e-06
NM_001300950.2|YEATS4|chr12|+	8664.8	69390533	chr12:69390147-69390870	303.56	312.63	0.49	303.6	447.98	0.4	242.8	369.84	0.4	145.97	450.02	0.24	149.78	461.86	0.24	190.77	355.85	0.35	0.43	0.276667	-0.153333	2.37e-08	1.15e-06
NM_003836.7|DLK1|chr14|+	857750	100735070	chr14:100734149-100738224	152.87	5509.47	0.03	173.16	5043.44	0.03	156.8	5289.63	0.03	70.48	4736.44	0.01	78.03	5606.28	0.01	85.2	6010.11	0.01	0.03	0.01	-0.02	2.5e-08	1.2e-06
NM_015523.4|REXO2|chr11|+	35948.8	114450085	chr11:114449846-114450279	363.98	863.98	0.3	370.42	993.74	0.27	505.61	821.63	0.38	710.14	979.12	0.42	694.42	792.96	0.47	476.91	842.32	0.36	0.316667	0.416667	0.1	2.53e-08	1.22e-06
NM_001099693.2|RPL31|chr2|+	3.27276e+07	101006160	chr2:101005959-101006418	242.35	6741.1	0.03	269.19	6523.25	0.04	270.93	8029.66	0.03	176.44	8071.77	0.02	177.5	8620.63	0.02	155.07	7348.13	0.02	0.0333333	0.02	-0.0133333	2.58e-08	1.23e-06
NM_015463.3|CNRIP1|chr2|-	14538.2	68293572	chr2:68293010-68294026	1074.78	9.25	0.99	1101.86	9.56	0.99	1236.2	0	1	939.96	5.2	0.99	990.6	19.36	0.98	977.87	93.64	0.91	0.993333	0.96	-0.0333333	2.61e-08	1.24e-06
NM_001033506.2|CSTF3|chr11|-	132911	33141666	chr11:33141431-33141986	200.83	361.25	0.36	181.8	275.41	0.4	209.33	399.91	0.34	120.73	450.09	0.21	166.31	550.23	0.23	144.64	548.21	0.21	0.366667	0.216667	-0.15	2.75e-08	1.31e-06
XM_047439250.1|SMARCA4|chr19|+	76365.8	11062044	chr19:11061784-11062273	927.4	1580.69	0.37	1006.05	1756.66	0.36	1075.03	1363.69	0.44	1259.77	1320.08	0.49	1229.16	1216.9	0.5	970.88	1402.38	0.41	0.39	0.466667	0.0766667	2.76e-08	1.31e-06
NM_032361.4|THOC3|chr5|-	19598.5	175959931	chr5:175959531-175960132	803.24	618.53	0.56	820.66	557.14	0.6	877.81	421.52	0.68	1021.54	285.35	0.78	942.58	333.4	0.74	850.07	520.74	0.62	0.613333	0.713333	0.1	2.81e-08	1.32e-06
NM_004631.5|LRP8|chr1|-	9207.7	53245614	chr1:53242783-53247056	266.67	297.58	0.47	309.85	286.51	0.52	252.41	342.06	0.42	253.37	145.56	0.64	288.67	135.79	0.68	276.45	158.85	0.64	0.47	0.653333	0.183333	2.86e-08	1.33e-06
NM_017782.5|TASOR2|chr10|+	2115.9	5763430	chr10:5763029-5763740	296.37	89.31	0.77	357.06	94.11	0.79	294.59	139.43	0.68	186.56	207.89	0.47	188.03	167.84	0.53	227.1	102.22	0.69	0.746667	0.563333	-0.183333	2.83e-08	1.33e-06
NM_001143760.1|EIF5A|chr17|+	444286	7312070	chr17:7311822-7312463	4221.18	1997.04	0.68	4391.4	1835.7	0.71	4221.89	1431.69	0.75	4976.9	1143.3	0.81	4833.62	1165.3	0.81	4022.12	2206.67	0.65	0.713333	0.756667	0.0433333	2.83e-08	1.33e-06
NM_016579.4|CD320|chr19|-	5727.5	8302388	chr19:8302127-8302605	637.89	403.53	0.61	628.09	348.7	0.64	608.2	211.4	0.74	587.42	147.98	0.8	587.2	119.18	0.83	631.36	238.66	0.73	0.663333	0.786667	0.123333	2.86e-08	1.33e-06
NR_002188.3|GBAP1|chr1|-	7336	155214018	chr1:155213839-155214473	470.73	89.59	0.84	447.45	58.15	0.88	358.8	73.09	0.83	449.46	49.58	0.9	483.91	14.92	0.97	453.51	0	1	0.85	0.956667	0.106667	2.93e-08	1.36e-06
NM_003941.4|WASL|chr7|-	12635.1	123683798	chr7:123681943-123684580	639.42	17.16	0.97	617.22	16.24	0.97	596.73	53.32	0.92	608.67	0	1	574.48	0	1	505.87	0	1	0.953333	1	0.0466667	3.02e-08	1.4e-06
XM_011530200.3|NEFH|chr22|+	113415	29490755	chr22:29489581-29491290	2058.96	407.77	0.83	2440.27	290.5	0.89	2121.47	192.1	0.92	2514.81	139.72	0.95	2188.55	174.4	0.93	2197.39	223.35	0.91	0.88	0.93	0.05	3.33e-08	1.54e-06
NM_001286516.2|DNAJA3|chr16|+	5641.7	4455880	chr16:4455546-4456775	544.04	0	1	538.28	0	1	530.99	0	1	508.28	0	1	475.9	72.56	0.87	516.57	0	1	1	0.956667	-0.0433333	3.38e-08	1.55e-06
NM_002086.5|GRB2|chr17|-	9994.8	75320058	chr17:75318076-75320553	531.05	529.99	0.5	476.96	466.37	0.51	532.06	436.46	0.55	569.12	320.4	0.64	548.06	342.11	0.62	611.93	292.24	0.68	0.52	0.646667	0.126667	3.42e-08	1.57e-06
XM_011543763.2|CDC25C|chr5|-	156	138285640	chr5:138285265-138285841	74.55	0	1	78.04	0	1	86.46	0	1	79.94	37.02	0.68	71.73	52.47	0.58	92.44	0	1	1	0.753333	-0.246667	3.5e-08	1.59e-06
NM_001790.5|CDC25C|chr5|-	155.1	138285640	chr5:138285269-138285841	74.54	0	1	78.3	0	1	86.76	0	1	80.21	36.75	0.69	71.93	52.27	0.58	92.48	0	1	1	0.756667	-0.243333	3.5e-08	1.59e-06
NM_032353.4|VPS25|chr17|+	12409.5	42779408	chr17:42778957-42779599	927.26	706.97	0.57	1009.91	611.17	0.62	1053.87	489.64	0.68	882.38	364.55	0.71	942.95	303.23	0.76	840.56	358.4	0.7	0.623333	0.723333	0.1	3.49e-08	1.59e-06
NM_001015509.3|PTRH2|chr17|-	9071.2	59697740	chr17:59697308-59697978	583.93	314.15	0.65	557.17	292.77	0.66	540.27	153.37	0.78	558.86	139.23	0.8	555.01	163.17	0.77	549	78.97	0.87	0.696667	0.813333	0.116667	3.64e-08	1.65e-06
NM_001001852.4|PIM3|chr22|+	41166.2	49963599	chr22:49962940-49964072	958.87	0	1	966.58	0	1	857.35	0	1	784.7	0	1	634.04	0	1	603.81	60.59	0.91	1	0.97	-0.03	3.65e-08	1.65e-06
NM_001316772.1|GARS1|chr7|+	842234	30633936	chr7:30633735-30634033	1599.81	2362.64	0.4	1975.66	2603.51	0.43	2312	2227.2	0.51	2288.74	2018.63	0.53	2245.4	2022.91	0.53	1674.86	1921.55	0.47	0.446667	0.51	0.0633333	3.73e-08	1.68e-06
NM_138571.5|HINT3|chr6|+	3472	125979411	chr6:125977644-125980244	46.43	45.01	0.51	66.23	6.41	0.91	83.93	20.77	0.8	276.78	0.55	1	259.91	30.14	0.9	246.82	9.67	0.96	0.74	0.953333	0.213333	3.85e-08	1.73e-06
XM_017002182.2|RO60|chr1|+	2216.5	193085539	chr1:193084579-193091219	80.32	234.48	0.26	67.65	263.47	0.2	71.23	247.25	0.22	196.76	283.02	0.41	188.52	276.19	0.41	191.98	252.71	0.43	0.226667	0.416667	0.19	4.29e-08	1.92e-06
NM_178313.3|SPTBN1|chr2|+	57954.2	54660137	chr2:54659936-54662308	200.21	551.3	0.27	198.75	407.69	0.33	201.56	363.28	0.36	449.5	553.56	0.45	451.39	532.83	0.46	355.09	447.15	0.44	0.32	0.45	0.13	4.33e-08	1.93e-06
NM_022110.4|FKBPL|chr6|-	549	32129115	chr6:32128707-32129854	104.34	4.2	0.96	96.89	5.35	0.95	89.56	10.84	0.89	108.68	66.45	0.62	101.46	83.84	0.55	130.03	18.14	0.88	0.933333	0.683333	-0.25	4.36e-08	1.93e-06
XM_005265799.2|CPLX2|chr5|+	208986	175881758	chr5:175879848-175884021	1117.31	14.58	0.99	1053.78	64.68	0.94	1054.16	104.76	0.91	563.12	72.69	0.89	574.41	65.48	0.9	664.85	126.36	0.84	0.946667	0.876667	-0.07	4.76e-08	2.11e-06
NM_001277224.2|TAGLN2|chr1|-	330050	159918344	chr1:159918111-159918941	1604.97	583.73	0.73	1664.62	377.43	0.82	1585.22	358.38	0.82	3514.05	538.96	0.87	2757.47	709.55	0.8	2438.66	347.12	0.88	0.79	0.85	0.06	4.85e-08	2.14e-06
XM_024452937.2|ITSN2|chr2|-	116.1	24203492	chr2:24202864-24203783	40.67	16.48	0.71	50.5	22.08	0.7	44.78	11.05	0.8	122.9	0	1	87.91	0	1	88.61	0	1	0.736667	1	0.263333	5e-08	2.2e-06
NM_001353115.2|GOSR2|chr17|+	3233.5	46938827	chr17:46938599-46942020	257.63	356.02	0.42	248.15	319.77	0.44	253.14	304.1	0.45	153.59	405.12	0.27	140.74	396.18	0.26	153.96	361.8	0.3	0.436667	0.276667	-0.16	5.03e-08	2.21e-06
NM_001320201.2|METTL18|chr1|-	963.3	169793696	chr1:169792529-169793897	255.9	0	1	209.63	6.91	0.97	237.92	1.08	1	195.8	0.29	1	176.87	50.57	0.78	156.74	31.4	0.83	0.99	0.87	-0.12	5.34e-08	2.34e-06
XM_011515446.3|PRKAR1B|chr7|-	214.4	550401	chr7:549197-550602	130.86	0	1	149.76	0	1	126.11	0	1	61.44	15.96	0.79	45.41	29.85	0.6	69.25	0	1	1	0.796667	-0.203333	5.4e-08	2.35e-06
NM_002735.3|PRKAR1B|chr7|-	214.4	550401	chr7:549198-550602	130.85	0	1	149.75	0	1	126.14	0	1	61.43	15.96	0.79	45.4	29.87	0.6	69.26	0	1	1	0.796667	-0.203333	5.4e-08	2.35e-06
NM_032112.3|MRPL43|chr10|-	9259.7	100986774	chr10:100986269-100986975	1005.26	0	1	1024.36	0	1	952.68	0	1	920.19	26.9	0.97	921.58	0	1	914.81	43.31	0.95	1	0.973333	-0.0266667	5.47e-08	2.37e-06
NM_001145278.2|NECAP2|chr1|+	1675.4	16459307	chr1:16458842-16460078	132.76	81.72	0.62	131.01	54.54	0.71	145.87	28.19	0.84	189.99	0	1	163.55	33.47	0.83	199.07	14.11	0.93	0.723333	0.92	0.196667	5.59e-08	2.4e-06
XM_011512312.3|SMC4|chr3|+	30986.7	160433858	chr3:160433657-160434953	516.5	25.04	0.95	528.3	22.16	0.96	550.05	19.56	0.97	717.07	72.15	0.91	643.42	94.93	0.87	609.95	111.84	0.85	0.96	0.876667	-0.0833333	5.59e-08	2.4e-06
NM_002949.4|MRPL12|chr17|+	182653	81707325	chr17:81707124-81707517	729.03	1543.01	0.32	670.77	1466.64	0.31	841.06	1361.73	0.38	813.39	1109.29	0.42	836.29	1124.25	0.43	848.87	1210.92	0.41	0.336667	0.42	0.0833333	5.58e-08	2.4e-06
NM_001174097.3|LDHB|chr12|-	7.73762e+06	21635508	chr12:21635342-21635709	5919.44	7022.05	0.46	6080.11	7110.65	0.46	8281.49	7071.11	0.54	8040.49	7157.18	0.53	8362.98	6598.72	0.56	7180.59	7937.01	0.47	0.486667	0.52	0.0333333	5.7e-08	2.44e-06
NM_001256418.1|ATPAF1|chr1|-	2961.1	46635355	chr1:46635039-46635970	803.99	243.81	0.77	797.63	169.45	0.82	896.57	67.32	0.93	471.45	20.19	0.96	401.5	28.92	0.93	430.98	39.31	0.92	0.84	0.936667	0.0966667	5.96e-08	2.54e-06
XM_047426283.1|CELF1|chr11|-	56978	47467231	chr11:47465937-47470555	487.99	36.4	0.93	501.44	87.54	0.85	474.11	111.5	0.81	493.19	0	1	452.34	0	1	421.99	62.4	0.87	0.863333	0.956667	0.0933333	6.03e-08	2.57e-06
NM_005802.5|TOPORS|chr9|-	2854.4	32541616	chr9:32540544-32544326	122.59	58.45	0.68	159.68	0	1	145.29	25.41	0.85	181.3	1.62	0.99	207.34	0.37	1	180.92	6.74	0.96	0.843333	0.983333	0.14	6.13e-08	2.6e-06
NM_002810.4|PSMD4|chr1|+	459561	151267374	chr1:151267173-151267479	856.82	2549.42	0.25	858.6	2336.39	0.27	965.72	2204.33	0.3	1419.39	2359.47	0.38	1231.73	2494.73	0.33	894.6	2192.09	0.29	0.273333	0.333333	0.06	7.32e-08	3.1e-06
NM_001276469.2|B4GALNT1|chr12|-	1116.3	57630131	chr12:57629329-57630332	74.45	227.05	0.25	92.02	213.35	0.3	68.93	202.84	0.25	100.2	46.99	0.68	78.26	91.89	0.46	86.96	104.38	0.45	0.266667	0.53	0.263333	7.53e-08	3.18e-06
NM_020755.4|SERINC1|chr6|-	8885.8	122444065	chr6:122443351-122445179	519.5	272.65	0.66	488.24	225.66	0.68	530.6	180.2	0.75	609.23	154.15	0.8	589.19	77.54	0.88	478.41	143.46	0.77	0.696667	0.816667	0.12	7.66e-08	3.22e-06
NM_001424.6|EMP2|chr16|-	1928.9	10532891	chr16:10528422-10533092	73.36	34.12	0.68	71.68	25.24	0.74	81.19	16.39	0.83	118.08	0	1	123.8	7.6	0.94	114.84	0	1	0.75	0.98	0.23	7.67e-08	3.22e-06
NM_015013.4|KDM1A|chr1|+	12915.4	23083380	chr1:23083179-23083642	1043.67	439.63	0.7	1046.5	400.77	0.72	1147.31	232.14	0.83	979.18	165.47	0.86	953.78	135.42	0.88	917.32	253.03	0.78	0.75	0.84	0.09	7.93e-08	3.32e-06
NM_003859.3|DPM1|chr20|-	48090.3	50935035	chr20:50934870-50935236	324.2	407.39	0.44	327.87	434.92	0.43	444.72	442.85	0.5	193.33	461.07	0.3	222.46	512.42	0.3	263.17	445.08	0.37	0.456667	0.323333	-0.133333	8.04e-08	3.35e-06
NM_001304994.2|OXLD1|chr17|-	618.5	81665338	chr17:81665036-81665584	164.03	185.39	0.47	144.39	138.57	0.51	157.48	109.08	0.59	161.37	48.59	0.77	142.75	42.99	0.77	177.18	68.48	0.72	0.523333	0.753333	0.23	8.1e-08	3.37e-06
NM_001376427.1|CELF1|chr11|-	56943.1	47467229	chr11:47465937-47470551	486.57	38.27	0.93	500.49	88.94	0.85	473.13	112.9	0.81	491.99	0	1	450.74	0	1	420.91	63.76	0.87	0.863333	0.956667	0.0933333	8.34e-08	3.46e-06
NM_054014.4|FKBP1A|chr20|-	266506	1372039	chr20:1371716-1372240	415.31	1519.8	0.21	416.26	1338.45	0.24	401.33	1572.3	0.2	339.93	1879.69	0.15	327.62	1898.61	0.15	355.64	1920.73	0.16	0.216667	0.153333	-0.0633333	8.47e-08	3.5e-06
NM_001098210.2|CTNNB1|chr3|+	59286.4	41240020	chr3:41239819-41240443	366.6	64.81	0.85	285.09	134.61	0.68	355.11	45.34	0.89	619.52	279.8	0.69	524.23	364.47	0.59	546	220.68	0.71	0.806667	0.663333	-0.143333	8.56e-08	3.52e-06
NM_001320114.2|NUMB|chr14|-	11041.9	73275798	chr14:73275216-73277293	237.31	86.72	0.73	282.82	33.39	0.89	322.45	21.97	0.94	557.82	5.36	0.99	483.45	27.38	0.95	479.06	32.44	0.94	0.853333	0.96	0.106667	9.34e-08	3.83e-06
NM_001100595.2|SKA2|chr17|-	37328.5	59112144	chr17:59109857-59112345	510.09	1263.23	0.29	449.08	1103.33	0.29	498.19	1046.01	0.32	711.12	1086.42	0.4	715.86	1149.22	0.38	653	1072.38	0.38	0.3	0.386667	0.0866667	9.39e-08	3.85e-06
NM_001145662.1|GATA2|chr3|-	213552	128480008	chr3:128479422-128481318	1436.74	984.33	0.59	1405.71	890.73	0.61	1302.62	897.53	0.59	966.86	311.43	0.76	984.22	311.71	0.76	948.95	705.37	0.57	0.596667	0.696667	0.1	9.55e-08	3.9e-06
NM_004375.5|COX11|chr17|-	7817.2	54962234	chr17:54961956-54962915	458.01	16.2	0.97	431.7	79.17	0.85	443.6	57.51	0.89	462.97	33.24	0.93	540.52	0	1	474.69	0	1	0.903333	0.976667	0.0733333	9.98e-08	4.06e-06
NM_030789.4|HM13|chr20|+	55115.2	31569321	chr20:31569120-31569543	523.79	708.36	0.43	553.76	683.84	0.45	491.63	534.76	0.48	680.1	509.09	0.57	670.24	500.15	0.57	642.12	565.27	0.53	0.453333	0.556667	0.103333	1.02e-07	4.15e-06
NM_004443.4|EPHB3|chr3|+	542.7	184581892	chr3:184581514-184582408	160.18	64.89	0.71	203.01	20.71	0.91	148.05	31.3	0.83	104.62	0	1	105.49	0	1	97.61	2.87	0.97	0.816667	0.99	0.173333	1.19e-07	4.8e-06
NM_001321173.2|TOM1L1|chr17|+	13289.2	54937310	chr17:54937109-54938033	71.34	142.98	0.33	72.21	100.07	0.42	79.15	122.86	0.39	70.61	366.6	0.16	88.56	381.75	0.19	75.9	320.23	0.19	0.38	0.18	-0.2	1.31e-07	5.3e-06
XM_047424520.1|LRRC40|chr1|-	18708.2	70145587	chr1:70144805-70145905	406.66	229.67	0.64	471.66	176.18	0.73	421.14	187.26	0.69	349.51	358.25	0.49	352.3	338.54	0.51	373.41	207.6	0.64	0.686667	0.546667	-0.14	1.33e-07	5.34e-06
NM_001391923.1|GBF1|chr10|+	3887.5	102382660	chr10:102382056-102382896	280.12	101.55	0.73	291.82	124.48	0.7	243.41	53.77	0.82	365.05	19.86	0.95	283.45	63.65	0.82	339.44	34.25	0.91	0.75	0.893333	0.143333	1.52e-07	6.08e-06
NM_016048.2|ISOC1|chr5|+	37440.1	129113699	chr5:129112855-129114028	1372.66	354.9	0.79	1498.86	234.57	0.86	1695.91	51.99	0.97	1506.64	143.87	0.91	1800.07	0	1	1582.41	226.53	0.87	0.873333	0.926667	0.0533333	1.52e-07	6.1e-06
XM_047440140.1|ITPA|chr20|+	9866.9	3223676	chr20:3223366-3223860	799.23	74.44	0.91	810.06	57.8	0.93	855.44	7.65	0.99	988.46	133.28	0.88	1155.02	21.82	0.98	810.43	249.27	0.76	0.943333	0.873333	-0.07	1.58e-07	6.31e-06
NM_001145661.2|GATA2|chr3|-	212088	128480008	chr3:128479427-128481318	1416.69	1004.38	0.59	1386.51	909.92	0.6	1281.65	918.5	0.58	954.17	324.12	0.75	970.71	325.22	0.75	934.33	719.99	0.56	0.59	0.686667	0.0966667	1.62e-07	6.46e-06
NM_001377448.1|BAHCC1|chr17|+	1755.7	81464836	chr17:81463611-81466331	157.85	35.37	0.82	220.65	0	1	153.73	0	1	121.56	44.83	0.73	100.9	54.47	0.65	119.49	21.31	0.85	0.94	0.743333	-0.196667	1.95e-07	7.74e-06
NM_001242927.2|ZNF410|chr14|+	1880.4	73931930	chr14:73931503-73932276	283.87	166.27	0.63	285.4	135.6	0.68	357.41	121.07	0.75	407.68	82.53	0.83	356.78	62.64	0.85	366.5	78.65	0.82	0.686667	0.833333	0.146667	2.03e-07	8.02e-06
NM_001319188.2|HDGF|chr1|-	2.76705e+06	156743192	chr1:156742109-156743455	5465.34	2355.52	0.7	5665.45	1819.77	0.76	6115.34	1297.37	0.82	4066.11	820.39	0.83	4058.48	908.96	0.82	4595.29	1494.05	0.75	0.76	0.8	0.04	2.12e-07	8.34e-06
XM_047428770.1|MMAB|chr12|-	5103.1	109556766	chr12:109553715-109557136	45.09	624.62	0.07	43.97	497.65	0.08	48.4	563.61	0.08	9.12	698.2	0.01	10.48	686.58	0.02	17.12	737.32	0.02	0.0766667	0.0166667	-0.06	2.12e-07	8.34e-06
XM_047431428.1|PCK2|chr14|+	35714.3	24103952	chr14:24103510-24104125	585.21	19.24	0.97	617.48	63.25	0.91	884.87	0	1	627.06	0	1	779	0	1	644.23	5.88	0.99	0.96	0.996667	0.0366667	2.14e-07	8.41e-06
NM_001318710.2|KIFC3|chr16|-	237.5	57758700	chr16:57758217-57758909	60.3	66.94	0.47	64.67	38.85	0.62	65.98	12.41	0.84	161.41	3.69	0.98	112.97	34.15	0.77	107.14	5.06	0.95	0.643333	0.9	0.256667	2.22e-07	8.7e-06
XM_011517578.2|TCEA1|chr8|-	121784	53967911	chr8:53966556-53968112	1161.64	332.14	0.78	1161.18	292.16	0.8	1180.84	291.56	0.8	996.41	355.62	0.74	948.29	532.87	0.64	982.88	315.99	0.76	0.793333	0.713333	-0.08	2.27e-07	8.85e-06
XR_007064866.1|GNAO1|chr16|+	11390.8	56346545	chr16:56346344-56348135	618.87	142.38	0.81	568.68	138.2	0.8	566.72	268.89	0.68	499.71	309.57	0.62	491.1	281.66	0.64	576.77	282.67	0.67	0.763333	0.643333	-0.12	2.33e-07	9.05e-06
XM_047418831.1|HDGF|chr1|-	2.76454e+06	156743192	chr1:156742107-156743455	5465.65	2355.21	0.7	5665.94	1819.29	0.76	6115.62	1297.09	0.83	4065.96	820.54	0.83	4058.05	909.39	0.82	4595.25	1494.09	0.75	0.763333	0.8	0.0366667	2.36e-07	9.18e-06
XM_011544574.1|INTS9|chr8|-	3736.6	28767940	chr8:28767661-28768376	226.08	0	1	234.55	0	1	218.59	0	1	164.77	15.9	0.91	195.05	0	1	162.25	43.25	0.79	1	0.9	-0.1	2.43e-07	9.4e-06
XM_047441687.1|JOSD1|chr22|-	8691.4	38686505	chr22:38685543-38688001	523.86	38.25	0.93	511.67	24.01	0.96	487.6	77.95	0.86	362.6	68.03	0.84	305.36	109.93	0.74	375.52	77.24	0.83	0.916667	0.803333	-0.113333	2.43e-07	9.4e-06
NM_005034.4|POLR2K|chr8|+	40669.8	100153495	chr8:100153294-100154003	812.4	658.29	0.55	887.79	622.25	0.59	943.41	609.05	0.61	711.42	817.35	0.47	781.54	703.82	0.53	707.34	773.53	0.48	0.583333	0.493333	-0.09	2.51e-07	9.66e-06
NM_001267613.1|GPR161|chr1|-	688.2	168085595	chr1:168079542-168085796	87.83	76.16	0.54	76.84	72.83	0.51	96.92	78.47	0.55	137.95	0	1	143.95	52.24	0.73	141.74	52.79	0.73	0.533333	0.82	0.286667	2.56e-07	9.83e-06
NM_001329685.1|OARD1|chr6|-	4260.5	41067115	chr6:41066788-41067437	357.16	167.45	0.68	399.12	113.36	0.78	402.14	48.6	0.89	586.66	18.75	0.97	515.65	67.24	0.88	485.15	102.12	0.83	0.783333	0.893333	0.11	2.65e-07	1.02e-05
NM_001317172.2|DLK1|chr14|+	529936	100735050	chr14:100734648-100738224	176.75	6464.74	0.03	197.39	6164.19	0.03	185.74	6690.14	0.03	95.81	6070.15	0.02	106.22	7112.19	0.01	111.94	7073.52	0.02	0.03	0.0166667	-0.0133333	2.72e-07	1.04e-05
NM_025235.4|TNKS2|chr10|+	7978.2	91863138	chr10:91862937-91865475	427.98	0	1	460.5	0	1	419.73	0	1	384.64	0	1	402.28	0	1	343.09	60.5	0.85	1	0.95	-0.05	2.75e-07	1.05e-05
NM_001001560.3|GGA1|chr22|+	932	37633136	chr22:37632601-37633564	103.99	65.97	0.61	93.56	67.03	0.58	116.62	45.15	0.72	258.48	27.53	0.9	227.14	29.39	0.89	220.69	65.37	0.77	0.636667	0.853333	0.216667	2.81e-07	1.07e-05
NM_013248.3|NXT1|chr20|+	4666.8	23354509	chr20:23353981-23354771	192.21	207.46	0.48	213.44	172.02	0.55	285.94	88.89	0.76	272.58	76.61	0.78	292.27	75.92	0.79	264.4	96.2	0.73	0.596667	0.766667	0.17	2.98e-07	1.13e-05
NM_002710.4|PPP1CC|chr12|-	143324	110720758	chr12:110719680-110721165	2439.55	804.19	0.75	2594.19	764.5	0.77	2710.33	853.29	0.76	1964.29	826.75	0.7	2032.12	754.31	0.73	2075.1	970.1	0.68	0.76	0.703333	-0.0566667	3.05e-07	1.15e-05
NM_024503.5|HIVEP3|chr1|-	142.2	41510135	chr1:41506365-41511266	30.26	28.79	0.51	24.93	22.64	0.52	17.67	31.72	0.36	49.27	2.44	0.95	37.84	0	1	30.17	4.82	0.86	0.463333	0.936667	0.473333	3.15e-07	1.18e-05
NM_001127714.3|HIVEP3|chr1|-	142.2	41510135	chr1:41506365-41511263	30.26	28.85	0.51	24.93	22.65	0.52	17.67	31.71	0.36	49.27	2.45	0.95	37.84	0	1	30.17	4.82	0.86	0.463333	0.936667	0.473333	3.15e-07	1.18e-05
NM_001317034.1|DPM1|chr20|-	47367.3	50935035	chr20:50934855-50935236	300.19	431.4	0.41	305.32	457.46	0.4	415.19	472.38	0.47	178.41	476	0.27	205.57	529.31	0.28	246.27	461.98	0.35	0.426667	0.3	-0.126667	3.13e-07	1.18e-05
NM_017882.3|CLN6|chr15|-	104442	68207769	chr15:68206992-68208410	601.46	129.97	0.82	595.04	132.37	0.82	554.35	163.95	0.77	455.79	247.7	0.65	493.41	238.97	0.67	577.46	209.03	0.73	0.803333	0.683333	-0.12	3.18e-07	1.19e-05
XM_006721957.3|MED1|chr17|-	36392.6	39405008	chr17:39404285-39405209	515.15	0	1	569.37	0	1	480.84	0	1	555.22	0	1	472.72	50.81	0.9	450.67	14.28	0.97	1	0.956667	-0.0433333	3.28e-07	1.22e-05
NM_014306.5|RTCB|chr22|-	13307.4	32387744	chr22:32387582-32388099	500.95	370.11	0.58	456.18	461.28	0.5	526.05	420.75	0.56	680.01	291.43	0.7	650	294.15	0.69	500.68	360.95	0.58	0.546667	0.656667	0.11	3.29e-07	1.22e-05
NM_001313941.2|RHOA|chr3|-	129660	49359964	chr3:49359145-49360382	2103.34	1502.54	0.58	2133.43	1445.9	0.6	2231.43	1242.03	0.64	2058.46	1718.36	0.55	2004.17	1707.27	0.54	1992.07	1575.58	0.56	0.606667	0.55	-0.0566667	3.51e-07	1.3e-05
NM_001330247.2|HNRNPA3|chr2|+	391737	177219656	chr2:177219408-177223959	1144.59	4597.8	0.2	1118.61	4283.42	0.21	1216.78	4773.02	0.2	1247.26	6936.23	0.15	1189.87	5771.25	0.17	1195.78	5269.71	0.18	0.203333	0.166667	-0.0366667	3.7e-07	1.37e-05
NM_017955.4|CDCA4|chr14|-	12203	105011718	chr14:105009573-105011935	331.29	0	1	303.4	3.52	0.99	337.15	0	1	468.14	0	1	511.5	45.12	0.92	517.87	68.06	0.88	0.996667	0.933333	-0.0633333	3.77e-07	1.39e-05
NM_019593.5|GPCPD1|chr20|-	3047.5	5546660	chr20:5544439-5547850	85.77	179.42	0.32	99.58	175.47	0.36	94.77	165.77	0.36	48.95	250.16	0.16	38.97	251.7	0.13	44.93	195.75	0.19	0.346667	0.16	-0.186667	3.78e-07	1.39e-05
NM_001370596.1|ATP8B2|chr1|+	12994.6	154350371	chr1:154348840-154351304	314.85	39.72	0.89	423.58	36.7	0.92	391.02	19.74	0.95	344.68	0	1	360.28	0	1	321.42	8.07	0.98	0.92	0.993333	0.0733333	4.08e-07	1.5e-05
XM_006711761.3|GNG4|chr1|-	126902	235550910	chr1:235547685-235552237	293.9	1738.76	0.14	279.83	1733.46	0.14	312.6	1780.06	0.15	216.55	2169.08	0.09	212.8	2142.5	0.09	249.24	2155.23	0.1	0.143333	0.0933333	-0.05	4.12e-07	1.51e-05
XM_047416204.1|CEP44|chr4|+	21657.4	174318431	chr4:174317335-174320328	324.84	72.49	0.82	318.37	45.97	0.87	386.08	99.75	0.79	281.29	118.07	0.7	280.65	177.47	0.61	398.52	160.97	0.71	0.826667	0.673333	-0.153333	4.17e-07	1.52e-05
NM_001011553.4|SEPTIN7|chr7|+	505530	35904455	chr7:35904254-35905307	2694.24	1121.22	0.71	2800.24	1046.2	0.73	3003.82	1027.7	0.75	2956.07	1607.72	0.65	2827.97	1369.27	0.67	2654.43	1085.41	0.71	0.73	0.676667	-0.0533333	4.21e-07	1.53e-05
NM_006476.5|ATP5MG|chr11|+	4.82479e+06	118409201	chr11:118409000-118409847	385.6	5223.94	0.07	406.45	5129.78	0.07	395.58	5931.44	0.06	254	4844.36	0.05	203.77	5153.26	0.04	255.08	4918.91	0.05	0.0666667	0.0466667	-0.02	4.22e-07	1.53e-05
XM_047431908.1|MTA1|chr14|+	16084.4	105470540	chr14:105470065-105470729	591.75	250.9	0.7	640.19	349.95	0.65	692.87	151.44	0.82	620.11	68.34	0.9	591.59	106.13	0.85	576.85	201.57	0.74	0.723333	0.83	0.106667	4.28e-07	1.55e-05
NM_001005413.1|ZWINT|chr10|-	21492.2	56357910	chr10:56357438-56358185	708.3	588.57	0.55	819.84	597.17	0.58	1013.13	461.67	0.69	1112.74	429.14	0.72	1074.18	437.68	0.71	1027.07	539.65	0.66	0.606667	0.696667	0.09	4.36e-07	1.58e-05
NM_013438.5|UBQLN1|chr9|-	41552.4	83661587	chr9:83659968-83661939	759.97	588.18	0.56	747.97	560.08	0.57	822.97	460.85	0.64	534.77	597.03	0.47	492.03	438.53	0.53	489.21	565.73	0.46	0.59	0.486667	-0.103333	4.4e-07	1.59e-05
XM_005256964.4|RUNDC3A|chr17|+	389.7	44318298	chr17:44318096-44318670	202.76	49.4	0.8	243.74	21.26	0.92	213.16	18.52	0.92	125.99	0	1	157.56	0	1	183.71	0	1	0.88	1	0.12	4.48e-07	1.61e-05
NM_001281297.2|EDF1|chr9|-	535634	136862225	chr9:136862119-136862496	1069.37	0	1	1022.86	36.97	0.97	1155.25	0	1	1111.08	81.95	0.93	1364.51	0	1	1113.46	89.53	0.93	0.99	0.953333	-0.0366667	4.51e-07	1.62e-05
NM_016422.4|RNF141|chr11|-	770.1	10514841	chr11:10511673-10515066	44.11	194.73	0.18	51.87	163.06	0.24	55.34	168.44	0.25	147.43	169.25	0.47	145.29	205.97	0.41	133.26	190.53	0.41	0.223333	0.43	0.206667	4.87e-07	1.74e-05
NM_018074.6|YJU2|chr19|+	298	4268946	chr19:4268584-4269088	228.8	20.86	0.92	183.81	56.32	0.77	198.45	35.09	0.85	126.94	4.11	0.97	112.83	0	1	161.78	0	1	0.846667	0.99	0.143333	4.88e-07	1.74e-05
XM_011532421.2|ADAMTS3|chr4|-	14265.9	72282916	chr4:72280969-72283704	368.64	8.35	0.98	388.7	0	1	379.05	0	1	728.36	0	1	685.4	99.44	0.87	606.95	39.96	0.94	0.993333	0.936667	-0.0566667	4.93e-07	1.76e-05
NM_001357.5|DHX9|chr1|+	741050	182887284	chr1:182887083-182887982	1472.44	2474.05	0.37	1569.04	2529.18	0.38	1707.56	1875.34	0.48	1992.02	2135.73	0.48	1843.18	1944.23	0.49	1647.64	2228.63	0.43	0.41	0.466667	0.0566667	5.12e-07	1.82e-05
NM_001291739.1|CD24|chr6|-	516604	106970909	chr6:106969831-106971834	3772.56	1628.48	0.7	3982.67	1314.95	0.75	3752.57	1759.25	0.68	2538.67	1232.6	0.67	2513.55	1289.5	0.66	2552.98	1384.68	0.65	0.71	0.66	-0.05	5.15e-07	1.82e-05
NM_001003897.2|MANBAL|chr20|+	16054.9	37316860	chr20:37316308-37317260	532.74	58.16	0.9	493.95	76.66	0.87	435.23	82.05	0.84	367.96	119.83	0.75	346.3	80.37	0.81	348.26	159.11	0.69	0.87	0.75	-0.12	5.17e-07	1.83e-05
NM_001204798.2|KCNH2|chr7|-	140813	150950167	chr7:150949409-150950420	1903.55	1464.01	0.57	1907.89	1252.13	0.6	1638.5	1057.17	0.61	1496.89	479.28	0.76	1486.46	771.37	0.66	1412.06	1028.05	0.58	0.593333	0.666667	0.0733333	5.21e-07	1.84e-05
NM_012242.4|DKK1|chr10|+	198623	52317203	chr10:52316554-52317657	320.63	2104.45	0.13	392	1876.01	0.17	474.96	2229.21	0.18	930.7	3157.55	0.23	943.2	3698.01	0.2	818.55	3275.42	0.2	0.16	0.21	0.05	5.27e-07	1.85e-05
XM_047426508.1|DPAGT1|chr11|-	110936	119094001	chr11:119093874-119094261	1414.73	651.77	0.68	1421.77	684.01	0.68	1529.86	328.27	0.82	1485.61	388.24	0.79	1555.2	304.57	0.84	1488.82	491.25	0.75	0.726667	0.793333	0.0666667	5.53e-07	1.94e-05
NM_001394948.1|LZTS2|chr10|+	1809.1	101006718	chr10:101006485-101007679	268.77	0	1	312.74	0	1	272.41	0	1	225.32	59.47	0.79	229.37	0	1	270.61	0	1	1	0.93	-0.07	5.67e-07	1.98e-05
NM_001376451.1|CELF1|chr11|-	52718.3	47472176	chr11:47465937-47472377	461.04	274.12	0.63	499.12	116.1	0.81	520.54	141.34	0.79	365.55	222.93	0.62	384.15	241.13	0.61	424.4	298.35	0.59	0.743333	0.606667	-0.136667	5.73e-07	2e-05
NM_001317975.2|NOP16|chr5|-	25858.5	176384151	chr5:176383946-176384374	894.26	624.68	0.59	816.12	605.05	0.57	948.04	419.81	0.69	797.2	378.75	0.68	904.73	273.03	0.77	788.57	363.74	0.68	0.616667	0.71	0.0933333	5.97e-07	2.07e-05
XM_047440101.1|TRPC4AP|chr20|-	5361.7	35002674	chr20:35002437-35003283	416.86	106.25	0.8	402.21	110.31	0.78	364.27	114.18	0.76	304.41	2.85	0.99	279	32.07	0.9	310.47	54.52	0.85	0.78	0.913333	0.133333	5.97e-07	2.07e-05
NM_001362792.2|EIF3B|chr7|+	240180	2380586	chr7:2380204-2380745	1678.48	644.84	0.72	1522.17	847.29	0.64	1786.75	373.58	0.83	2071.87	454.66	0.82	1959.54	407.15	0.83	1718.42	664.23	0.72	0.73	0.79	0.06	6.01e-07	2.08e-05
NM_012151.4|F8A1|chrX|+	1265.5	154886664	chrX:154886355-154887360	116.2	18.88	0.86	88.54	30.33	0.74	87.24	25.14	0.78	72.12	49.05	0.6	73.15	92.85	0.44	91.72	84.8	0.52	0.793333	0.52	-0.273333	6.16e-07	2.13e-05
XM_047423082.1|FAM120A|chr9|+	13722.5	93564737	chr9:93564229-93566112	655.06	61.15	0.91	628.94	23.71	0.96	680.91	27.09	0.96	402.95	79.8	0.83	330.44	67.85	0.83	443.27	45.66	0.91	0.943333	0.856667	-0.0866667	6.5e-07	2.24e-05
NM_015138.5|RTF1|chr15|+	10777.8	41481002	chr15:41480581-41483563	396.91	217.88	0.65	421.61	165.12	0.72	416.61	171.87	0.71	352.7	299.7	0.54	376.87	257.7	0.59	351.27	314.35	0.53	0.693333	0.553333	-0.14	6.71e-07	2.31e-05
NR_033399.1|DDX12P|chr12|-	1786.1	9418498	chr12:9417691-9418699	111.53	0	1	176.46	8.77	0.95	112.46	19.97	0.85	147.25	78.13	0.65	144.86	55.54	0.72	137.54	24.74	0.85	0.933333	0.74	-0.193333	7.16e-07	2.46e-05
NM_001007524.2|F8A3|chrX|-	1265	155458310	chrX:155457615-155458620	113.79	22.78	0.83	88.82	29.68	0.75	86.47	24.78	0.78	70.21	50.68	0.58	72.26	93.75	0.44	91.3	83.97	0.52	0.786667	0.513333	-0.273333	7.26e-07	2.47e-05
NM_001098784.2|FAM89B|chr11|+	6047.9	65573689	chr11:65573353-65574190	366.65	17.36	0.95	327.13	35.49	0.9	342.22	0	1	431.98	0	1	435.83	0	1	509.25	0	1	0.95	1	0.05	7.26e-07	2.47e-05
NM_012289.4|KEAP1|chr19|-	4830.8	10486425	chr19:10486125-10486818	587.14	190.67	0.75	512.56	196	0.72	474.61	188.98	0.72	676.89	84.26	0.89	544.89	134	0.8	524.99	112.21	0.82	0.73	0.836667	0.106667	7.25e-07	2.47e-05
NM_005642.3|TAF7|chr5|-	103740	141319133	chr5:141318490-141320784	915.56	126.01	0.88	923.21	57.96	0.94	954.59	32.64	0.97	908.83	0	1	936.91	3.63	1	853.92	64.77	0.93	0.93	0.976667	0.0466667	7.38e-07	2.51e-05
NM_000321.3|RB1|chr13|+	6632.3	48480234	chr13:48479998-48481890	330.24	36.28	0.9	317.79	32.51	0.91	359.85	69.06	0.84	429.72	136.6	0.76	391.53	162.02	0.71	393.78	103.65	0.79	0.883333	0.753333	-0.13	7.71e-07	2.62e-05
NM_004516.4|ILF3|chr19|+	106179	10685258	chr19:10684416-10685765	1503.46	469.03	0.76	1644.23	605.46	0.73	1573.64	612.52	0.72	1896.11	416.91	0.82	1838.47	438.33	0.81	1719.36	509.78	0.77	0.736667	0.8	0.0633333	7.76e-07	2.63e-05
NR_028370.1|PCNA-AS1|chr20|+	210469	5119820	chr20:5119586-5119969	2216.5	1171.79	0.65	1996.42	1050.94	0.66	2181.41	982.68	0.69	2023.44	802.78	0.72	2354.6	820.65	0.74	2278.21	918.24	0.71	0.666667	0.723333	0.0566667	7.86e-07	2.65e-05
XM_005249035.5|GSTA4|chr6|-	3262.4	52978298	chr6:52977953-52978592	548.3	217.31	0.72	586.19	87.06	0.87	586.58	221.23	0.73	790.61	175.48	0.82	796.57	109.67	0.88	788.42	100.1	0.89	0.773333	0.863333	0.09	7.94e-07	2.68e-05
XM_017029809.2|ZNF711|chrX|+	4600	85272400	chrX:85270651-85273357	408.2	113.05	0.78	440.74	87.1	0.83	471.37	46.23	0.91	369.49	149.97	0.71	396.79	159.42	0.71	367.12	141.48	0.72	0.84	0.713333	-0.126667	7.98e-07	2.68e-05
NM_001376365.1|ZC3H11A|chr1|+	57051.2	203852342	chr1:203852141-203854124	1020.81	53.91	0.95	1124.58	107.79	0.91	1119.92	80.42	0.93	1392.17	0	1	1258.13	34.11	0.97	1161.51	73.51	0.94	0.93	0.97	0.04	8.08e-07	2.7e-05
NM_002857.4|PEX19|chr1|-	4875.7	160278554	chr1:160276807-160279634	127.57	245.7	0.34	103.21	209.44	0.33	137.54	225.43	0.38	252.29	182.42	0.58	223.04	223.33	0.5	256.12	251.92	0.5	0.35	0.526667	0.176667	8.05e-07	2.7e-05
XM_047427233.1|RNF121|chr11|+	1555.7	71996396	chr11:71996195-71997597	86.03	97.37	0.47	84.4	70.27	0.55	97.98	76.32	0.56	140.07	45.06	0.76	151.7	45.52	0.77	149.71	39.64	0.79	0.526667	0.773333	0.246667	8.44e-07	2.81e-05
NM_001098785.2|FAM89B|chr11|+	4498.4	65573688	chr11:65573363-65574190	366.29	26.56	0.93	326.99	44.54	0.88	342.04	0	1	431.54	8.65	0.98	435.64	0	1	508.72	0	1	0.936667	0.993333	0.0566667	8.66e-07	2.88e-05
NR_046051.1|THTPA|chr14|+	3216.9	23559281	chr14:23558695-23559567	197.35	45.37	0.81	199.45	17.22	0.92	216.87	18.44	0.92	201.24	0.26	1	216.32	8.21	0.96	245.9	0	1	0.883333	0.986667	0.103333	8.86e-07	2.93e-05
NM_024328.6|THTPA|chr14|+	3216.9	23559281	chr14:23558695-23559567	197.35	45.37	0.81	199.45	17.22	0.92	216.87	18.44	0.92	201.24	0.26	1	216.32	8.21	0.96	245.9	0	1	0.883333	0.986667	0.103333	8.86e-07	2.93e-05
NM_001145049.2|GPN1|chr2|+	8258.2	27650316	chr2:27650115-27650809	706.31	38.85	0.95	723.25	0	1	707.84	33.66	0.95	554.64	0	1	595.06	0	1	573.82	0	1	0.966667	1	0.0333333	8.91e-07	2.94e-05
NM_001193644.1|PEX19|chr1|-	4776.8	160278554	chr1:160276809-160279582	127.46	248.49	0.34	103.33	212.3	0.33	137.65	227.27	0.38	252.71	188.3	0.57	222.92	226.95	0.5	256.53	258.72	0.5	0.35	0.523333	0.173333	8.99e-07	2.96e-05
NM_001127393.2|ATP5MJ|chr14|-	2.28334e+06	103912493	chr14:103912288-103912694	645.67	2866.43	0.18	581.27	3083.86	0.16	654.24	3359.99	0.16	477.05	3119.64	0.13	419.88	3419.24	0.11	439.78	2643.11	0.14	0.166667	0.126667	-0.04	9.28e-07	3.05e-05
NM_001095.4|ASIC1|chr12|+	1089.3	50082734	chr12:50081545-50083611	100.72	23.62	0.81	132.81	0	1	111.84	13.03	0.9	93.11	25.32	0.79	89.46	55.07	0.62	97.8	65.74	0.6	0.903333	0.67	-0.233333	9.51e-07	3.12e-05
XM_011538352.2|ASIC1|chr12|+	1086.1	50082734	chr12:50081545-50083622	100.27	24.07	0.81	133.15	0	1	111.86	13.01	0.9	93.05	25.38	0.79	89.67	54.86	0.62	98.43	65.11	0.6	0.903333	0.67	-0.233333	9.51e-07	3.12e-05
XM_017004151.2|MPV17|chr2|-	15145.1	27309630	chr2:27309492-27309981	725.88	516.61	0.58	805.26	477.15	0.63	888.99	332.85	0.73	906.02	286.45	0.76	888.15	277.67	0.76	871.44	384.2	0.69	0.646667	0.736667	0.09	9.58e-07	3.13e-05
NM_025072.7|PTGES2|chr9|-	2752.5	128120951	chr9:128120693-128121273	634.73	113.14	0.85	647.31	199.34	0.76	647.39	32.39	0.95	612.42	0	1	571.24	29.22	0.95	596.41	102.69	0.85	0.853333	0.933333	0.08	9.79e-07	3.19e-05
XM_047432391.1|TUBGCP4|chr15|+	32479.6	43409096	chr15:43408088-43409654	233.56	52.16	0.82	277.61	0	1	213.89	50.87	0.81	181.59	79.91	0.69	150.93	56.13	0.73	162.59	77.71	0.68	0.876667	0.7	-0.176667	1.02e-06	3.31e-05
NM_015354.3|NUP188|chr9|+	3314.7	129006867	chr9:129006502-129007036	348.26	132.94	0.72	441.73	119.41	0.79	356.49	140.17	0.72	504.08	32.32	0.94	419.94	103.97	0.8	464.15	81.89	0.85	0.743333	0.863333	0.12	1.07e-06	3.48e-05
XM_047444902.1|THNSL2|chr2|+	41.5	88186249	chr2:88185933-88186627	18.41	20.8	0.47	NA	NA	NA	9	18.94	0.32	37.51	0	1	30.43	0	1	22.82	5.11	0.82	0.395	0.94	0.545	1.16e-06	3.74e-05
NM_001258423.2|SMS|chrX|+	29657.4	21994523	chrX:21994312-21994837	1595.08	482.62	0.77	1673.04	370.07	0.82	1911.65	284.21	0.87	2242.36	179.4	0.93	1993.07	205.59	0.91	1689.85	473.22	0.78	0.82	0.873333	0.0533333	1.18e-06	3.8e-05
NM_018339.6|RFK|chr9|-	15339.7	76386693	chr9:76385526-76387529	612.5	574.09	0.52	746.71	531.69	0.58	778.22	562.22	0.58	461.39	552.21	0.46	491.95	577.82	0.46	483.38	559.79	0.46	0.56	0.46	-0.1	1.19e-06	3.82e-05
XM_011518716.2|NINJ1|chr9|-	302.5	93122029	chr9:93121496-93122230	128.26	1.44	0.99	154.12	5.51	0.97	123.87	0	1	101.8	38.82	0.72	102.47	33.93	0.75	111.13	0	1	0.986667	0.823333	-0.163333	1.22e-06	3.92e-05
NM_183059.3|RD3|chr1|-	13903.4	211477501	chr1:211476522-211479327	357.91	0	1	339.61	9.89	0.97	297.07	5.29	0.98	146.46	24.93	0.85	138.36	35.62	0.8	159.2	0	1	0.983333	0.883333	-0.1	1.23e-06	3.93e-05
NM_015057.5|MYCBP2|chr13|-	1731.4	77045284	chr13:77044657-77045493	255	195.68	0.57	295.6	222.86	0.57	248.37	135.29	0.65	269.62	26	0.91	217.13	75.72	0.74	181.68	105.51	0.63	0.596667	0.76	0.163333	1.24e-06	3.97e-05
NM_006836.2|GCN1|chr12|-	7017.7	120127418	chr12:120127202-120127974	373.76	357.63	0.51	480	226.97	0.68	507.23	190.94	0.73	397.64	77.28	0.84	347.61	105.16	0.77	330.75	140.08	0.7	0.64	0.77	0.13	1.28e-06	4.1e-05
XM_047436368.1|NPLOC4|chr17|-	5731.8	81558483	chr17:81557319-81559416	370.59	54.2	0.87	417.63	21.13	0.95	393.86	0	1	453.39	0	1	433.91	0	1	440.14	6.96	0.98	0.94	0.993333	0.0533333	1.33e-06	4.24e-05
NM_001369698.1|NPLOC4|chr17|-	5731.8	81558483	chr17:81557319-81559416	370.59	54.2	0.87	417.63	21.13	0.95	393.86	0	1	453.39	0	1	433.91	0	1	440.14	6.96	0.98	0.94	0.993333	0.0533333	1.33e-06	4.24e-05
NM_004052.4|BNIP3|chr10|-	43910.9	131968368	chr10:131967684-131968569	579.72	410.94	0.59	550.7	308.58	0.64	596.82	462.14	0.56	563.27	629.92	0.47	635.09	654.21	0.49	602.93	588.21	0.51	0.596667	0.49	-0.106667	1.35e-06	4.29e-05
XM_017027422.2|AP3D1|chr19|-	1417.1	2102005	chr19:2100988-2102268	293.15	16.1	0.95	313.39	54.73	0.85	267.22	0	1	370.89	0	1	347.2	7.54	0.98	373.03	0	1	0.933333	0.993333	0.06	1.38e-06	4.35e-05
NM_005030.6|PLK1|chr16|+	867.5	23690071	chr16:23689860-23690310	361.56	101.61	0.78	373.71	35.71	0.91	389.2	32.19	0.92	738.79	22.37	0.97	616.05	41.23	0.94	764.89	44.92	0.94	0.87	0.95	0.08	1.39e-06	4.4e-05
NM_001413558.1|VDAC3|chr8|+	94299.8	42405660	chr8:42405371-42405937	1240.75	1179	0.51	1329.92	1067.82	0.55	1651.4	756.9	0.69	1840.04	958.8	0.66	1781.24	869.86	0.67	1525.66	934.59	0.62	0.583333	0.65	0.0666667	1.44e-06	4.53e-05
XM_047426288.1|CELF1|chr11|-	52082.1	47472156	chr11:47465937-47472357	462.48	283.45	0.62	500.68	126.58	0.8	522.1	152.67	0.77	366.98	226.5	0.62	385.46	249.61	0.61	425.74	304.84	0.58	0.73	0.603333	-0.126667	1.45e-06	4.57e-05
NM_001278433.2|PRKAR1A|chr17|+	107359	68532160	chr17:68530277-68533431	563.73	635.76	0.47	454.15	590.97	0.43	522.08	636.94	0.45	533.6	1007.01	0.35	486.35	939.15	0.34	547.18	858.84	0.39	0.45	0.36	-0.09	1.47e-06	4.62e-05
NM_032490.5|GON7|chr14|-	684	93203581	chr14:93202894-93203782	150.41	0	1	114.06	0	1	118	1.37	0.99	168.6	0	1	155.35	44.16	0.78	144.81	33.69	0.81	0.996667	0.863333	-0.133333	1.48e-06	4.63e-05
XM_047442546.1|GTPBP6|chrX|-	2000.6	304996	chrX:304759-305197	390.27	94.99	0.8	382.69	29.62	0.93	368.03	57.91	0.86	422.21	0	1	340.01	0	1	358.98	48.9	0.88	0.863333	0.96	0.0966667	1.59e-06	4.96e-05
XM_047442762.1|GTPBP6|chrY|-	2000.6	304996	chrY:304759-305197	390.27	94.99	0.8	382.69	29.62	0.93	368.03	57.91	0.86	422.21	0	1	340.01	0	1	358.98	48.9	0.88	0.863333	0.96	0.0966667	1.59e-06	4.96e-05
XM_006716120.4|CACNA2D1|chr7|-	2758.8	81948938	chr7:81946444-81950508	197.62	0	1	202.53	0	1	208.22	17.52	0.92	273.69	20.05	0.93	260.23	92.28	0.74	299.21	27.07	0.92	0.973333	0.863333	-0.11	1.61e-06	4.99e-05
NM_001356.5|DDX3X|chrX|+	56127.9	41348039	chrX:41347640-41350274	2049.17	243.85	0.89	2147.03	137.17	0.94	2126.65	147.05	0.94	1775.99	278.88	0.86	1801.97	198.49	0.9	1759.64	254.97	0.87	0.923333	0.876667	-0.0466667	1.61e-06	4.99e-05
XM_017023152.3|TNRC6A|chr16|+	8002.1	24825402	chr16:24823432-24826218	230.66	166.49	0.58	311.23	151.97	0.67	254.65	154.71	0.62	200.22	243.94	0.45	193.05	237.44	0.45	185.51	193.35	0.49	0.623333	0.463333	-0.16	1.61e-06	4.99e-05
NM_001171946.2|SUN1|chr7|+	16967.1	843542	chr7:843341-843812	74.81	493.58	0.13	79.89	393.8	0.17	103.8	468.34	0.18	35.57	458.06	0.07	40.22	533.38	0.07	45.24	628.67	0.07	0.16	0.07	-0.09	1.7e-06	5.26e-05
NM_001007523.2|F8A2|chrX|+	1260.5	155382401	chrX:155382095-155383100	114.16	21.34	0.84	89.11	31.64	0.74	87.12	26.13	0.77	72.42	51.18	0.59	73.16	94.53	0.44	91.85	84.9	0.52	0.783333	0.516667	-0.266667	1.76e-06	5.42e-05
NM_024751.3|GSTCD|chr4|+	956.7	105846192	chr4:105845441-105847725	108.74	50.92	0.68	112.96	24.89	0.82	122.04	18.27	0.87	172.07	4.86	0.97	185.46	14.53	0.93	178.63	5.23	0.97	0.79	0.956667	0.166667	1.77e-06	5.45e-05
NM_001413556.1|VDAC3|chr8|+	94678.1	42405660	chr8:42405374-42405937	1240.75	1175.43	0.51	1329.92	1065.33	0.56	1651.4	755.27	0.69	1840.04	959.43	0.66	1781.24	870.88	0.67	1525.66	933.37	0.62	0.586667	0.65	0.0633333	1.9e-06	5.82e-05
NM_015368.4|PANX1|chr11|+	1321.8	94181234	chr11:94180790-94181968	445.9	21.63	0.95	446.73	0	1	475.16	0	1	328.17	71.61	0.82	357.6	28.03	0.93	387.95	0	1	0.983333	0.916667	-0.0666667	1.91e-06	5.85e-05
NM_001356996.3|NT5C3A|chr7|-	8788.1	33014430	chr7:33014130-33014831	675.76	93.33	0.88	633.16	166.89	0.79	637.07	154.08	0.81	535.71	234.43	0.7	560.12	204.6	0.73	476.24	168.14	0.74	0.826667	0.723333	-0.103333	1.95e-06	5.95e-05
NM_001258332.2|GALT|chr9|+	532.1	34650570	chr9:34650369-34651035	4.88	100.1	0.05	5.49	102.9	0.05	15.86	91.89	0.15	30.65	58.74	0.34	25.1	74.39	0.25	38.74	42.55	0.48	0.0833333	0.356667	0.273333	1.97e-06	6.01e-05
NM_031208.4|FAHD1|chr16|+	9808.6	1828399	chr16:1827206-1828910	391.16	26.44	0.94	386.95	15.2	0.96	366.22	0	1	233.43	50.18	0.82	245.35	25.46	0.91	258.08	35.99	0.88	0.966667	0.87	-0.0966667	2e-06	6.07e-05
XM_017016264.3|DENND10|chr10|+	4784.2	119137537	chr10:119137057-119137772	196.16	176.25	0.53	204.66	137.8	0.6	193.05	132.48	0.59	242.97	82.81	0.75	245.09	86	0.74	234.41	74.92	0.76	0.573333	0.75	0.176667	2.01e-06	6.09e-05
NM_005273.4|GNB2|chr7|+	130088	100678969	chr7:100678695-100679169	740.88	2473.12	0.23	659.46	2350.91	0.22	746.76	2178.91	0.26	729.41	1587.58	0.31	702.6	1554.92	0.31	736.15	2128.76	0.26	0.236667	0.293333	0.0566667	2.02e-06	6.1e-05
NM_001322445.1|HNRNPH3|chr10|+	61134.1	68342179	chr10:68341978-68343196	1175.77	937.31	0.56	1115.16	965.13	0.54	1180.5	1224.65	0.49	1061.72	1313.25	0.45	997.95	1258.77	0.44	1062.39	1164.89	0.48	0.53	0.456667	-0.0733333	2.02e-06	6.1e-05
NM_001322451.2|HNRNPH3|chr10|+	60933.7	68342179	chr10:68341978-68343193	1176.91	936.16	0.56	1116.2	964.08	0.54	1181.56	1223.58	0.49	1062.57	1312.41	0.45	998.89	1257.82	0.44	1063.51	1163.77	0.48	0.53	0.456667	-0.0733333	2.02e-06	6.1e-05
NM_001393915.1|PMF1|chr1|+	30979.6	156239903	chr1:156239548-156240042	767.27	15.84	0.98	785.23	24.87	0.97	832.79	0	1	679.59	13.13	0.98	803.08	0	1	636.47	128.16	0.83	0.983333	0.936667	-0.0466667	2.05e-06	6.17e-05
XM_047438862.1|ATP1A3|chr19|-	8323.9	41966764	chr19:41966582-41966965	626.27	438.64	0.59	830.54	389.81	0.68	656.53	251.07	0.72	478.06	134.98	0.78	516.77	104.81	0.83	513.15	210.57	0.71	0.663333	0.773333	0.11	2.07e-06	6.23e-05
NM_016631.4|PAXBP1|chr21|-	3817	32734866	chr21:32733899-32735067	329.56	0	1	366.97	14.94	0.96	343.61	37.59	0.9	421.6	0	1	403.03	0	1	411.22	0	1	0.953333	1	0.0466667	2.1e-06	6.28e-05
NM_175932.3|PSMD13|chr11|+	28206.5	252844	chr11:252505-252984	631.58	840.37	0.43	697.61	943.87	0.42	809.16	646.84	0.56	950.82	741.49	0.56	914.39	837.27	0.52	859.5	633.92	0.58	0.47	0.553333	0.0833333	2.23e-06	6.66e-05
NM_001190996.2|ARPC1A|chr7|+	22955.4	99366099	chr7:99365891-99366262	1247.17	948.24	0.57	1257.82	892.36	0.58	1368.28	678.75	0.67	830.22	366.11	0.69	843.49	337.35	0.71	866	448.82	0.66	0.606667	0.686667	0.08	2.24e-06	6.69e-05
XM_011521657.3|MYEF2|chr15|-	8712.6	48142846	chr15:48142672-48143071	606.09	134.05	0.82	570.63	184	0.76	565.4	277.46	0.67	541.17	373.36	0.59	555.06	315.04	0.64	592.78	271.61	0.69	0.75	0.64	-0.11	2.25e-06	6.7e-05
XM_011521082.3|UBAC2|chr13|+	10826.9	99386028	chr13:99385228-99386504	350.46	160.61	0.69	336.55	74.66	0.82	318.85	154.81	0.67	407.57	72.29	0.85	382.53	63.5	0.86	397.76	77.64	0.84	0.726667	0.85	0.123333	2.4e-06	7.12e-05
NM_177969.4|PPM1B|chr2|+	2918.8	44230816	chr2:44230413-44231472	83.21	188.02	0.31	64.4	155.52	0.29	60.84	175.25	0.26	36.02	378.63	0.09	49.21	399.41	0.11	79.7	289.28	0.22	0.286667	0.14	-0.146667	2.42e-06	7.16e-05
NM_001363819.1|DDX3X|chrX|+	56200.3	41348039	chrX:41347640-41350287	2049.32	243.7	0.89	2147.29	136.91	0.94	2128.95	144.75	0.94	1778.5	276.37	0.87	1803.55	196.91	0.9	1761.31	253.3	0.87	0.923333	0.88	-0.0433333	2.43e-06	7.19e-05
NM_001267558.2|PDCD6|chr5|+	9446.5	314629	chr5:314417-314974	1037.28	481.71	0.68	1147.74	453.36	0.72	1067.34	281.29	0.79	1045.17	86.11	0.92	856.3	223.6	0.79	777.96	330.63	0.7	0.73	0.803333	0.0733333	2.45e-06	7.24e-05
NM_001281512.2|HADHB|chr2|+	20386.6	26290119	chr2:26289918-26290465	408.74	268.34	0.6	429.54	268.1	0.62	470.18	279.97	0.63	918.91	348.07	0.73	817.77	358.95	0.69	812.33	279.66	0.74	0.616667	0.72	0.103333	2.54e-06	7.5e-05
NM_001257191.3|DDX6|chr11|-	274848	118751452	chr11:118747763-118752097	1109.2	491.09	0.69	1075.21	214.55	0.83	1105.69	386.53	0.74	1213.52	78.27	0.94	1161	314.53	0.79	1087.21	353.95	0.75	0.753333	0.826667	0.0733333	2.55e-06	7.5e-05
XM_005265525.3|HYAL2|chr3|-	3482.4	50318338	chr3:50317808-50318539	553.26	162.17	0.77	457.56	223.06	0.67	432.75	168.88	0.72	438.28	54.36	0.89	405.44	113.64	0.78	478.08	87.48	0.85	0.72	0.84	0.12	2.67e-06	7.83e-05
NM_001198696.2|AIFM2|chr10|-	479.5	70114021	chr10:70112282-70114329	85.91	109.24	0.44	80.71	115.82	0.41	77.74	92.12	0.46	155.05	55.89	0.74	115.95	103.49	0.53	115.07	24.44	0.82	0.436667	0.696667	0.26	2.73e-06	8e-05
NM_001002858.3|ANXA2|chr15|-	940588	60347457	chr15:60347151-60347689	596.35	4602.35	0.11	581.78	4574.13	0.11	904.07	5014.77	0.15	1220.17	6322.23	0.16	1165.33	6161.3	0.16	936.37	5263.22	0.15	0.123333	0.156667	0.0333333	2.89e-06	8.44e-05
NM_001193617.2|SCP2|chr1|+	23957.6	53051263	chr1:53050609-53051698	269.06	559.5	0.32	243.82	553.38	0.31	222.83	621.1	0.26	108.53	567.53	0.16	109.56	656.59	0.14	201	506.11	0.28	0.296667	0.193333	-0.103333	2.92e-06	8.49e-05
NM_001243280.2|ALCAM|chr3|+	184969	105574724	chr3:105574477-105576900	1676.69	335.76	0.83	1581.03	248.61	0.86	1667.16	310.8	0.84	2381.52	517.22	0.82	2333.77	704.9	0.77	2243.09	591.98	0.79	0.843333	0.793333	-0.05	2.92e-06	8.49e-05
NM_001301064.1|RRN3|chr16|-	8605.9	15060550	chr16:15060022-15061905	429.63	155.34	0.73	487.33	164.53	0.75	420.96	198.67	0.68	332.87	248.51	0.57	277.28	279.17	0.5	393.64	167.04	0.7	0.72	0.59	-0.13	2.91e-06	8.49e-05
XM_011527436.2|NAPA|chr19|-	3519.5	47487860	chr19:47487637-47488389	372.77	151.47	0.71	429.67	117.57	0.79	377.41	61.69	0.86	446.5	0	1	394.44	26.79	0.94	358.38	115.47	0.76	0.786667	0.9	0.113333	2.94e-06	8.51e-05
XM_006714239.4|PCDH18|chr4|-	383.9	137521343	chr4:137519698-137521701	98.38	30.14	0.77	104.64	23.83	0.81	111.42	22.76	0.83	97.29	1.82	0.98	97.43	1.79	0.98	109.37	0	1	0.803333	0.986667	0.183333	2.98e-06	8.59e-05
NM_001387179.1|ATXN2L|chr16|+	54632.9	28836952	chr16:28836751-28837232	708.29	560.29	0.56	893.11	693.43	0.56	762.2	376.26	0.67	965.61	426.9	0.69	899.41	340.66	0.73	760.29	469.12	0.62	0.596667	0.68	0.0833333	2.97e-06	8.59e-05
NM_032569.4|GLYR1|chr16|-	60554.5	4803793	chr16:4803203-4805310	676.57	288.08	0.7	633.16	281.96	0.69	758.42	131.24	0.85	588.56	0.35	1	483.25	79.6	0.86	467.39	200.02	0.7	0.746667	0.853333	0.106667	2.98e-06	8.59e-05
NM_016145.4|WDR83OS|chr19|-	104988	12668224	chr19:12668073-12668425	827.27	1046.72	0.44	748.82	1024.9	0.42	903	759.59	0.54	1144.59	906.04	0.56	1103.01	824.25	0.57	914.98	922.67	0.5	0.466667	0.543333	0.0766667	3e-06	8.63e-05
XM_047421576.1|FGFR1|chr8|-	2329.6	38412942	chr8:38411143-38413804	142.37	127.84	0.53	147.61	164.41	0.47	127.81	166.91	0.43	147.28	40.1	0.79	123.05	43.05	0.74	115.34	86.26	0.57	0.476667	0.7	0.223333	3.05e-06	8.75e-05
NM_001243745.3|CROT|chr7|+	322.9	87359407	chr7:87359206-87360054	29.04	16.64	0.64	40.07	5.1	0.89	38.5	12.65	0.75	8.94	34.12	0.21	19.71	38.93	0.34	18.99	38.59	0.33	0.76	0.293333	-0.466667	3.09e-06	8.85e-05
NM_198242.3|EIF4G1|chr3|+	103906	184334953	chr3:184334727-184335353	924.7	1521.29	0.38	958.09	1531.32	0.38	834.62	1260.88	0.4	1144.11	1315.02	0.47	1040.36	1196.34	0.47	969.45	1282.38	0.43	0.386667	0.456667	0.07	3.13e-06	8.94e-05
NM_012308.3|KDM2A|chr11|+	40405.1	67255075	chr11:67254874-67258082	593.63	27.38	0.96	626.15	17.83	0.97	567.87	44.15	0.93	527.52	55.37	0.91	440.1	85.15	0.84	483.74	62.52	0.89	0.953333	0.88	-0.0733333	3.16e-06	9.03e-05
XM_024453899.2|CTBP1|chr4|-	27238	1211720	chr4:1211445-1212426	588.05	0	1	634.32	0	1	618.56	0	1	559.78	0	1	574.16	0	1	505.56	52.61	0.91	1	0.97	-0.03	3.21e-06	9.12e-05
NM_001377191.1|CTBP1|chr4|-	26754.1	1211720	chr4:1211445-1212423	588.05	0	1	634.32	0	1	618.56	0	1	559.78	0	1	574.16	0	1	505.56	53.87	0.9	1	0.966667	-0.0333333	3.21e-06	9.12e-05
NM_006996.3|SLC19A2|chr1|-	3036.2	169465517	chr1:169463909-169465977	200.4	4.82	0.98	206.29	9.06	0.96	234.14	22.3	0.91	181.89	22.84	0.89	167.74	49.02	0.77	191.07	64.65	0.75	0.95	0.803333	-0.146667	3.35e-06	9.49e-05
NM_138967.4|SCAMP5|chr15|+	64667.7	75019230	chr15:75018789-75021495	1235.11	103.83	0.92	1250.24	58.82	0.96	1077.65	193.95	0.85	525.14	71.98	0.88	541.47	116.64	0.82	617.63	140.55	0.81	0.91	0.836667	-0.0733333	3.36e-06	9.51e-05
NM_017851.6|PARP16|chr15|-	253.5	65258711	chr15:65258099-65259545	100.14	6.35	0.94	77.05	10.03	0.88	97.02	7.54	0.93	57.01	23.98	0.7	48.1	29.85	0.62	55.57	34.59	0.62	0.916667	0.646667	-0.27	3.37e-06	9.52e-05
NM_001198983.2|TEDC1|chr14|+	1173.6	105498818	chr14:105498617-105499248	182.52	30.23	0.86	193.61	32.29	0.86	180.16	18.46	0.91	196.4	68.52	0.74	217.99	67.79	0.76	174.4	114.93	0.6	0.876667	0.7	-0.176667	3.42e-06	9.65e-05
NM_001308049.2|PRUNE2|chr9|-	911.3	76613677	chr9:76611376-76614600	210.54	17.94	0.92	184.09	33.47	0.85	172.68	39.71	0.81	175.79	0	1	153.89	6.57	0.96	147.78	1.17	0.99	0.86	0.983333	0.123333	3.45e-06	9.72e-05
NM_001362791.2|EIF3B|chr7|+	47741.4	2380559	chr7:2380284-2380745	1727.31	894.11	0.66	1585	1094.3	0.59	1806.82	612.2	0.75	2097.6	696.36	0.75	1965.87	654.43	0.75	1760.67	885.83	0.67	0.666667	0.723333	0.0566667	3.48e-06	9.76e-05
NM_182917.4|EIF4G1|chr3|+	104688	184334953	chr3:184334727-184335358	918.19	1527.79	0.38	951.52	1537.88	0.38	829.53	1265.97	0.4	1137.01	1322.11	0.46	1034.07	1202.62	0.46	962.15	1289.69	0.43	0.386667	0.45	0.0633333	3.54e-06	9.92e-05
NM_018427.5|RRN3|chr16|-	8675	15060557	chr16:15060033-15061905	430.16	155.21	0.73	490.86	161.1	0.75	426.49	193.43	0.69	339.06	242.85	0.58	283.53	273.58	0.51	394.06	167.24	0.7	0.723333	0.596667	-0.126667	3.58e-06	0.000100111
NM_001303060.2|TMED4|chr7|-	34456.3	44581038	chr7:44579897-44581239	205.95	972.96	0.17	165.52	845.55	0.16	175.23	783.26	0.18	158.27	485.75	0.25	166.81	426.09	0.28	195.37	493.95	0.28	0.17	0.27	0.1	3.64e-06	0.000101639
NR_159935.1|TRNT1|chr3|+	249.5	3153197	chr3:3152587-3153435	45.94	73.19	0.39	69.53	47.27	0.6	76.99	34.54	0.69	52.86	30.05	0.64	61.37	0.27	1	85.26	0	1	0.56	0.88	0.32	3.78e-06	0.000105356
NM_001362793.2|EIF3B|chr7|+	46818.1	2380559	chr7:2380279-2380745	1732.98	884.83	0.66	1590.33	1085.28	0.59	1812.38	604.45	0.75	2103.97	688.25	0.75	1971.41	647.73	0.75	1766.21	881.34	0.67	0.666667	0.723333	0.0566667	3.8e-06	0.00010566
NM_001493.3|GDI1|chrX|+	35041	154443102	chrX:154442520-154443467	1454.12	884.48	0.62	1579.34	917.06	0.63	1476.55	665.75	0.69	906.06	292.84	0.76	716.66	269.09	0.73	810.25	361.89	0.69	0.646667	0.726667	0.08	3.88e-06	0.000107578
XM_011541804.2|PITHD1|chr1|+	3877.9	23787964	chr1:23787275-23788232	206.07	115.98	0.64	245.21	86.73	0.74	242.75	85.58	0.74	320.42	45.6	0.88	255.94	82.66	0.76	305.02	24.48	0.93	0.706667	0.856667	0.15	3.96e-06	0.000109447
XM_017023063.2|PDXDC1|chr16|+	9662.5	15036897	chr16:15035951-15037687	400.34	0	1	398.03	0	1	374.92	0	1	424.97	0	1	373.09	58.57	0.86	416.42	0	1	1	0.953333	-0.0466667	3.96e-06	0.000109447
NM_000097.7|CPOX|chr3|-	4820	98580407	chr3:98579446-98580770	203.07	66.14	0.75	221.2	51.99	0.81	248.04	30.55	0.89	170.61	134.89	0.56	231.19	142.87	0.62	251.28	72.23	0.78	0.816667	0.653333	-0.163333	3.97e-06	0.000109614
NM_001318975.1|BCKDHB|chr6|+	3566	80343865	chr6:80343664-80346270	227.62	83.14	0.73	208.29	129.27	0.62	224.98	109.14	0.67	98.93	115.69	0.46	95.01	126.81	0.43	125.97	108.56	0.54	0.673333	0.476667	-0.196667	4.21e-06	0.000115849
NM_003714.3|STC2|chr5|-	4417.2	173317553	chr5:173314723-173318249	224.49	121.34	0.65	263.51	95.5	0.73	288.67	122.78	0.7	279.54	1.37	1	298.31	65.29	0.82	292.63	100.88	0.74	0.693333	0.853333	0.16	4.23e-06	0.00011614
NM_001387922.1|BOC|chr3|+	411	113250833	chr3:113250555-113252005	41.65	30.88	0.57	39.08	23.78	0.62	40.38	61.2	0.4	29.04	98.53	0.23	30.81	114.52	0.21	34.54	148.69	0.19	0.53	0.21	-0.32	4.25e-06	0.000116536
NM_001323535.2|SREK1|chr5|+	8123.6	66180746	chr5:66178719-66183615	85.67	323	0.21	107.58	325.63	0.25	97.65	324.59	0.23	175.08	286.88	0.38	162.69	239.09	0.4	137.99	270.42	0.34	0.23	0.373333	0.143333	4.55e-06	0.000124427
NM_003258.5|TK1|chr17|-	2599.6	78174690	chr17:78174091-78174950	532.09	0	1	518.53	0	1	451.38	0	1	467.96	16.37	0.97	430.17	34.86	0.93	488.27	0	1	1	0.966667	-0.0333333	4.55e-06	0.000124427
XM_047429836.1|NBPF8|chr1|+	69093	120466893	chr1:120465978-120467739	345.27	18.88	0.95	376.49	32.38	0.92	401.24	0	1	412.94	0	1	412.86	0	1	393.69	0	1	0.956667	1	0.0433333	4.61e-06	0.000125709
NM_001135050.2|IGSF9|chr1|-	351.4	159927177	chr1:159927041-159927526	74.62	44.41	0.63	142.55	17.23	0.89	95.44	30.18	0.76	157.86	0	1	148.75	11.8	0.93	149.92	10.57	0.93	0.76	0.953333	0.193333	4.63e-06	0.000125768
NM_078469.3|BCCIP|chr10|+	86911.7	125841456	chr10:125841255-125842802	333.17	590.17	0.36	325.47	618.63	0.34	302.36	643.25	0.32	214.1	643.43	0.25	182.35	669.83	0.21	219.02	607.87	0.26	0.34	0.24	-0.1	4.63e-06	0.000125768
XM_017009624.2|PRKAA1|chr5|-	8826.7	40762676	chr5:40759389-40763022	241.82	67.25	0.78	239.82	0	1	261.21	11.6	0.96	254.14	49.12	0.84	255.03	90.1	0.74	257.51	95.54	0.73	0.913333	0.77	-0.143333	4.67e-06	0.000126747
XM_017001836.2|PSEN2|chr1|+	742.2	226895904	chr1:226895424-226896098	127.79	71.84	0.64	156.95	17.18	0.9	116.8	57.56	0.67	101.81	0.08	1	90.37	0	1	95.74	15.82	0.86	0.736667	0.953333	0.216667	4.69e-06	0.000127064
NM_001370587.1|NUDT16L1|chr16|+	3090.6	4695629	chr16:4695078-4695844	198.41	51.04	0.8	191.37	35.91	0.84	230.3	0	1	250.12	0.94	1	249.78	0	1	206.58	12.96	0.94	0.88	0.98	0.1	4.7e-06	0.000127089
NM_001382542.1|APLP2|chr11|+	229485	130144396	chr11:130143347-130144805	1780.54	395.46	0.82	2048.84	259.75	0.89	1783.97	313.34	0.85	2307.61	112.44	0.95	2105.05	286.46	0.88	1883.21	316.33	0.86	0.853333	0.896667	0.0433333	4.85e-06	0.00013091
NM_004776.4|B4GALT5|chr20|-	146143	49635897	chr20:49632945-49636459	1027.72	325.21	0.76	955.19	83.98	0.92	985.56	239.15	0.8	1799.67	334.53	0.84	1466.87	632.59	0.7	1272.13	532.79	0.7	0.826667	0.746667	-0.08	5.05e-06	0.000135915
NM_080655.3|MSANTD3|chr9|+	30623.9	100451054	chr9:100450557-100451734	464.21	717.03	0.39	453.7	756.67	0.37	522.35	610.23	0.46	899.1	971.14	0.48	822.96	771.35	0.52	641.9	650.6	0.5	0.406667	0.5	0.0933333	5.06e-06	0.000136003
NM_001367418.2|GRAMD1B|chr11|+	1583.2	123622707	chr11:123622506-123627767	152.58	0	1	149.74	13.02	0.92	136.35	29.2	0.82	243.18	0	1	217.94	0	1	179.48	0	1	0.913333	1	0.0866667	5.09e-06	0.00013648
NM_001369424.1|KMT5B|chr11|-	3479.7	68166977	chr11:68165717-68167178	258.55	150.5	0.63	265.59	121.29	0.69	221.12	125.33	0.64	177.45	215.2	0.45	176.7	197.63	0.47	162.32	135.55	0.54	0.653333	0.486667	-0.166667	5.25e-06	0.000140288
NM_016028.4|KMT5B|chr11|-	3485	68166977	chr11:68165719-68167178	258.6	150.45	0.63	265.55	121.33	0.69	221.06	125.38	0.64	177.51	215.15	0.45	176.69	197.64	0.47	162.31	135.57	0.54	0.653333	0.486667	-0.166667	5.25e-06	0.000140288
XM_011524290.2|SLC38A10|chr17|-	284.3	81245441	chr17:81244811-81246673	77.35	45.33	0.63	106.76	20.96	0.84	78.3	23.2	0.77	81.94	0	1	74.35	0	1	88.89	7.38	0.92	0.746667	0.973333	0.226667	5.42e-06	0.000144453
XM_047438503.1|CIC|chr19|+	949.3	42295511	chr19:42294824-42295796	141.19	66.96	0.68	189.13	29.84	0.86	179.22	19.34	0.9	75.59	0	1	70.83	0	1	70.77	0	1	0.813333	1	0.186667	5.43e-06	0.000144472
XM_047417263.1|DCTN4|chr5|-	7410.5	150711161	chr5:150708440-150711362	638.33	97.24	0.87	636.27	11.21	0.98	630.08	93.45	0.87	583.04	0	1	538.41	0	1	555.55	57.37	0.91	0.906667	0.97	0.0633333	5.47e-06	0.000144774
XM_011542626.3|AMOTL1|chr11|+	10887.8	94871093	chr11:94870689-94876748	556.79	128.68	0.81	451.19	10.88	0.98	513.53	46.03	0.92	621.07	26.24	0.96	605.96	22.1	0.96	595.48	28.79	0.95	0.903333	0.956667	0.0533333	5.46e-06	0.000144774
NR_126448.1|LINC01224|chr19|-	968.5	23400846	chr19:23399233-23401047	106.02	0	1	100.65	0	1	109.46	5.08	0.96	131.2	30.14	0.81	143.29	34.36	0.81	158.38	28.47	0.85	0.986667	0.823333	-0.163333	5.47e-06	0.000144774
XM_047415705.1|AFF1|chr4|+	2754.9	87135978	chr4:87135580-87141039	204.97	51	0.8	194.51	6.31	0.97	204.21	0	1	190	0	1	178.37	0.15	1	200.43	1.4	0.99	0.923333	0.996667	0.0733333	5.51e-06	0.000145443
NM_182852.4|CCNB1IP1|chr14|-	44700.7	20311551	chr14:20311370-20311752	541.03	1192.93	0.31	563.45	1261.26	0.31	730.78	976.46	0.43	511.92	615.88	0.45	453.45	564.21	0.45	521.73	765.14	0.41	0.35	0.436667	0.0866667	5.57e-06	0.000146962
NM_014345.3|ZNF318|chr6|-	2796	43340147	chr6:43336070-43340502	237.97	21.17	0.92	258.63	0	1	243.68	30.41	0.89	280.33	0	1	259.18	0	1	253.88	0	1	0.936667	1	0.0633333	5.65e-06	0.000148766
XM_005269149.6|NABP2|chr12|+	15778.5	56229618	chr12:56229014-56229854	637.33	138.75	0.82	709.11	80.62	0.9	695.82	18.32	0.97	863.68	28.23	0.97	854.4	24.48	0.97	809.47	68.58	0.92	0.896667	0.953333	0.0566667	5.71e-06	0.000149664
XR_429073.3|MBD6|chr12|+	2169	57529849	chr12:57529611-57530051	268.68	112.25	0.71	261.87	145.36	0.64	333.48	50.16	0.87	334.41	28.91	0.92	273.03	3.25	0.99	254.02	93.35	0.73	0.74	0.88	0.14	5.7e-06	0.000149664
NM_001300829.2|CIRBP|chr19|+	1.03004e+06	1273067	chr19:1271981-1274810	245.23	1837.14	0.12	271.49	2116.57	0.11	296.57	1978.02	0.13	288.8	1189.18	0.2	266.93	1387.94	0.16	282.51	1431.89	0.16	0.12	0.173333	0.0533333	5.73e-06	0.000149854
NM_003124.5|SPR|chr2|+	705	72891931	chr2:72891347-72892158	113.06	56.02	0.67	176.69	7.74	0.96	176.51	0	1	221.7	6.32	0.97	184.61	0	1	185.35	0	1	0.876667	0.99	0.113333	5.77e-06	0.000150703
NM_001378220.1|VPS11|chr11|+	2319.2	119081668	chr11:119081459-119081972	197.73	239.19	0.45	275.15	190.97	0.59	221.18	194.73	0.53	223.58	102.49	0.69	248.61	117.09	0.68	214.27	90.67	0.7	0.523333	0.69	0.166667	5.78e-06	0.000150817
NM_016641.4|GDE1|chr16|-	4275.3	19503094	chr16:19501693-19503617	471.85	285.7	0.62	480.41	283.47	0.63	470.4	273.42	0.63	194.79	232.48	0.46	208.92	175.14	0.54	233.51	249.4	0.48	0.626667	0.493333	-0.133333	5.8e-06	0.000150828
NM_006915.3|RP2|chrX|+	2811.6	46879887	chrX:46879686-46882358	127.05	5.02	0.96	115.98	5.45	0.96	138.67	1.9	0.99	136.95	14.45	0.9	126.04	34.56	0.78	148.08	53.23	0.74	0.97	0.806667	-0.163333	5.91e-06	0.000153564
XM_047434358.1|ZDHHC7|chr16|-	14205	84976096	chr16:84974175-84976519	505.37	45.98	0.92	536.02	26.25	0.95	462.32	53.8	0.9	437.2	69.51	0.86	432.15	111.81	0.79	441.02	84.38	0.84	0.923333	0.83	-0.0933333	6.01e-06	0.000155837
NM_006445.4|PRPF8|chr17|-	34407	1650755	chr17:1650629-1650956	431.85	671.48	0.39	497.37	852.73	0.37	489.36	517.63	0.49	602.45	622.98	0.49	564.85	511.16	0.52	511.94	510.05	0.5	0.416667	0.503333	0.0866667	6.09e-06	0.000157415
NM_001320990.3|TRIM37|chr17|-	2008.9	58999206	chr17:58998202-58999459	350.67	79.11	0.82	355.03	45.68	0.89	353.67	98.08	0.78	351.77	138.73	0.72	306.95	174.67	0.64	347.47	124.25	0.74	0.83	0.7	-0.13	6.1e-06	0.000157415
XM_017026147.2|GIPC1|chr19|-	2356.4	14478333	chr19:14477762-14478567	591.56	38.31	0.94	497.09	82.37	0.86	519.37	91.94	0.85	373.23	124.13	0.75	401	88.56	0.82	417.38	120.19	0.78	0.883333	0.783333	-0.1	6.09e-06	0.000157415
NM_001316943.2|PARP16|chr15|-	248.8	65258711	chr15:65258099-65259542	100.14	6.47	0.94	77.05	10.07	0.88	97.02	7.64	0.93	57.01	24.08	0.7	48.1	29.94	0.62	55.57	34.71	0.62	0.916667	0.646667	-0.27	6.12e-06	0.00015749
XM_017007414.3|SNX4|chr3|-	3532.5	125447625	chr3:125446650-125447826	340.75	30.78	0.92	319.87	27.78	0.92	376.54	0	1	364.27	50.49	0.88	351.13	103.02	0.77	347.6	36.61	0.9	0.946667	0.85	-0.0966667	6.23e-06	0.000160019
XM_011541760.4|POMGNT1|chr1|-	2830.9	46189156	chr1:46188683-46189357	304.98	0	1	286.69	3.43	0.99	305.29	0	1	298.49	12.86	0.96	329.54	9.23	0.97	294.23	46.19	0.86	0.996667	0.93	-0.0666667	6.27e-06	0.000160935
NM_173497.4|HECTD2|chr10|+	1862.3	91462296	chr10:91462095-91463665	79.23	85.25	0.48	82.88	46.17	0.64	74.92	49.26	0.6	32.47	79.92	0.29	38.45	100.72	0.28	34.6	78.48	0.31	0.573333	0.293333	-0.28	6.29e-06	0.00016108
NM_001040195.2|AGTRAP|chr1|+	145.4	11750448	chr1:11750077-11750769	95.7	26.77	0.78	83.49	40.65	0.67	78.26	31.97	0.71	120.69	0	1	131.86	1.47	0.99	122.61	27.4	0.82	0.72	0.936667	0.216667	6.49e-06	0.000165839
NM_001319072.2|SACM1L|chr3|+	11339.3	45744723	chr3:45743533-45745409	384.15	122.78	0.76	365.5	134.4	0.73	364.46	211.32	0.63	307.27	259.24	0.54	312.74	224.2	0.58	317.8	219.9	0.59	0.706667	0.57	-0.136667	6.51e-06	0.000165996
NM_001321732.2|DDX41|chr5|-	7256.2	177511692	chr5:177511577-177511927	712.29	86.24	0.89	644.67	126.73	0.84	664.74	91.98	0.88	533.83	136.49	0.8	508.11	124.61	0.8	498.14	179.03	0.74	0.87	0.78	-0.09	6.52e-06	0.000165996
NM_001416295.1|OSBPL9|chr1|+	6203.7	51787929	chr1:51787715-51788398	739.65	235.52	0.76	819.73	157.54	0.84	785.32	190.36	0.8	633.91	250.61	0.72	616.13	298.02	0.67	647.94	225.07	0.74	0.8	0.71	-0.09	6.71e-06	0.000170647
NM_001267700.1|PHB2|chr12|-	373537	6965511	chr12:6965352-6965712	1661.35	2313.37	0.42	1768.86	2558.01	0.41	2159.13	2072.19	0.51	1890.86	2041.31	0.48	2213.6	1973.97	0.53	1948.22	2140.89	0.48	0.446667	0.496667	0.05	6.73e-06	0.00017075
XM_047445720.1|D2HGDH|chr2|+	106.9	241749399	chr2:241748865-241749692	42.84	1.4	0.97	71.48	0	1	60.04	0	1	16.05	16.61	0.49	34.88	13.03	0.73	35.4	8.35	0.81	0.99	0.676667	-0.313333	6.88e-06	0.000174208
XM_024449383.2|ANKRD10|chr13|-	427.7	110902571	chr13:110902052-110903539	144.04	7.05	0.95	123.88	0	1	141.85	3.27	0.98	119.98	9.12	0.93	121.22	43.23	0.74	124.67	26.08	0.83	0.976667	0.833333	-0.143333	7.08e-06	0.000179125
NM_001415059.1|LOC128125822|chr6|+	4611.5	63576671	chr6:63576436-63577075	491.32	52.44	0.9	383.44	0	1	509.92	20.33	0.96	916.52	69.24	0.93	882.54	163.47	0.84	959.92	143.34	0.87	0.953333	0.88	-0.0733333	7.33e-06	0.000184367
NM_001416022.1|OTUD6B|chr8|+	2547.8	91085301	chr8:91084784-91087093	72.88	0	1	67.84	0	1	84.3	0	1	210.43	12.39	0.94	185.66	57.5	0.76	210.58	56.67	0.79	1	0.83	-0.17	7.31e-06	0.000184367
NM_001318797.3|COX4I1|chr16|+	1.64358e+06	85806939	chr16:85806738-85807068	821.8	3610.78	0.19	757.87	3588.94	0.17	1058.65	3520.16	0.23	1076.22	3388.61	0.24	1252.62	3750.42	0.25	876.99	3204.24	0.21	0.196667	0.233333	0.0366667	7.32e-06	0.000184367
XM_005245499.3|EDEM3|chr1|-	3924.7	184691423	chr1:184690237-184694472	145.1	83.44	0.63	132.33	91.93	0.59	122.11	121.55	0.5	105.75	195.19	0.35	101.81	212.39	0.32	136.24	155.89	0.47	0.573333	0.38	-0.193333	7.4e-06	0.000185336
XM_005268348.2|GNPDA1|chr5|-	37867.5	142001530	chr5:142000671-142002129	756.58	129.88	0.85	782.4	99.33	0.89	829.14	106.08	0.89	713.57	14.89	0.98	628.29	35.31	0.95	697.82	76.93	0.9	0.876667	0.943333	0.0666667	7.4e-06	0.000185336
NM_001278657.2|POLDIP3|chr22|-	9250	42585471	chr22:42583721-42585968	545.65	2.45	1	522.54	0	1	488.59	46.38	0.91	495.54	52.09	0.9	468.09	43.25	0.92	485.77	61.2	0.89	0.97	0.903333	-0.0666667	7.41e-06	0.000185336
XR_929855.3|AOPEP|chr9|+	1367.8	95022115	chr9:95021678-95022285	139.78	53.44	0.72	154.85	34.14	0.82	163.17	26.03	0.86	303.38	0	1	247.44	3.97	0.98	166.33	40.75	0.8	0.8	0.926667	0.126667	7.52e-06	0.000187868
XM_047428536.1|R3HDM2|chr12|-	5541.4	57254408	chr12:57253764-57255113	289.1	0	1	358.82	0	1	294.36	0	1	329.43	0	1	269.6	32.19	0.89	242.97	18.59	0.93	1	0.94	-0.06	7.63e-06	0.000190132
NR_015448.1|DLX6-AS1|chr7|-	78.3	96968687	chr7:96968515-96969118	53	0	1	54.27	0	1	36.14	0	1	23.37	6.6	0.78	26.28	17.32	0.6	17.34	14.57	0.54	1	0.64	-0.36	7.75e-06	0.000192952
NM_003131.4|SRF|chr6|+	2578.2	43179796	chr6:43179095-43181506	95.97	39.54	0.71	76.71	50.62	0.6	97.15	43.72	0.69	107.19	3.98	0.96	104.77	10.72	0.91	122.58	21.57	0.85	0.666667	0.906667	0.24	7.8e-06	0.000193875
NM_007184.4|NISCH|chr3|+	2406.8	52492164	chr3:52491872-52493068	176.39	27.6	0.86	212.77	25.81	0.89	168.36	36.89	0.82	194.65	0	1	174.12	4.88	0.97	197.19	9.84	0.95	0.856667	0.973333	0.116667	7.98e-06	0.000197919
XM_017000694.2|FOXJ3|chr1|-	7541.3	42179495	chr1:42176548-42179825	337.05	56.71	0.86	326.51	0	1	338.17	36.34	0.9	367.52	0	1	347.03	15.13	0.96	357.38	0	1	0.92	0.986667	0.0666667	8.04e-06	0.000199025
NM_001387199.1|ATXN2L|chr16|+	33989.3	28836929	chr16:28836728-28837232	723.07	602.25	0.55	907.3	766.45	0.54	757.13	443.96	0.63	963.2	503.88	0.66	897.8	393.75	0.7	772.9	509.53	0.6	0.573333	0.653333	0.08	8.14e-06	0.000201151
NM_007213.3|PRAF2|chrX|-	40887.3	49071398	chrX:49071161-49072008	728.13	13.97	0.98	694.29	61.68	0.92	679.58	0	1	444.74	0	1	400.52	0	1	479.79	0	1	0.966667	1	0.0333333	8.18e-06	0.000201721
NM_020368.3|UTP3|chr4|+	38597.3	70688841	chr4:70688532-70690551	550.12	46.24	0.92	528.58	20.74	0.96	527.17	27.33	0.95	462.78	7.78	0.98	454.61	101.09	0.82	431.2	99.34	0.81	0.943333	0.87	-0.0733333	8.32e-06	0.000204896
NM_015251.3|ATMIN|chr16|+	1741.2	81045034	chr16:81043161-81047350	106.1	189.54	0.36	74	188.53	0.28	98.99	177.33	0.36	123.26	109.76	0.53	137.86	88.48	0.61	128.44	145.05	0.47	0.333333	0.536667	0.203333	8.41e-06	0.000206877
NM_012109.3|TMEM59L|chr19|+	623.1	18620609	chr19:18620408-18621039	193.2	19.15	0.91	167.62	46.02	0.78	151.78	10.56	0.93	198.75	0	1	168.97	0	1	148.35	7.66	0.95	0.873333	0.983333	0.11	8.72e-06	0.000213888
XM_024452975.2|THNSL2|chr2|+	41.4	88186249	chr2:88185898-88186627	18.66	19.89	0.48	NA	NA	NA	8.93	19.5	0.31	37.84	0	1	30.03	0	1	23.01	6.29	0.79	0.395	0.93	0.535	8.74e-06	0.000214142
NM_001364023.1|CCNG1|chr5|+	9583.9	163443875	chr5:163443674-163445016	420.21	32.46	0.93	369.87	0	1	462.52	0	1	649.97	20.38	0.97	696.92	91.14	0.88	699.12	82.29	0.89	0.976667	0.913333	-0.0633333	8.91e-06	0.000217886
NR_163918.1|COA1|chr7|-	276.3	43609275	chr7:43608457-43609495	115.93	0	1	124.36	1.29	0.99	113.22	0	1	150.29	2.73	0.98	153.14	10.83	0.93	128.2	52.39	0.71	0.996667	0.873333	-0.123333	8.97e-06	0.000219036
NM_003550.3|MAD1L1|chr7|-	400.3	1815941	chr7:1815795-1816228	183.56	101.12	0.64	140.27	87.73	0.62	163.05	52.46	0.76	135.46	13.7	0.91	158.66	27.64	0.85	136.63	29.62	0.82	0.673333	0.86	0.186667	9.07e-06	0.000221095
NR_024256.1|GATA3-AS1|chr10|-	588.7	8051275	chr10:8050450-8051578	124.63	48.19	0.72	111.53	36.23	0.75	94.97	104.57	0.48	76.89	78.7	0.49	57.6	120.01	0.32	99.94	145.24	0.41	0.65	0.406667	-0.243333	9.85e-06	0.000239671
NM_144999.4|LRRC45|chr17|+	366.2	82030851	chr17:82030609-82031151	91.38	86.18	0.51	118.32	132.63	0.47	105.56	31.82	0.77	91.41	46.81	0.66	134.16	15.37	0.9	133.6	36.03	0.79	0.583333	0.783333	0.2	1.02e-05	0.000248033
XM_024446928.2|ZNF3|chr7|-	2318	100070607	chr7:100069973-100072212	291.88	144.74	0.67	255.43	172.12	0.6	292.42	136.24	0.68	340.57	62.27	0.85	336.69	83.03	0.8	321.38	127.8	0.72	0.65	0.79	0.14	1.04e-05	0.000251779
NM_001251969.2|SLC30A5|chr5|+	1695.9	69104480	chr5:69103962-69104740	135.83	173.44	0.44	88.89	231.84	0.28	107.88	202.48	0.35	147.26	119.01	0.55	106.75	144.8	0.42	165.57	98.52	0.63	0.356667	0.533333	0.176667	1.05e-05	0.000254719
NM_001386616.1|ABAT|chr16|+	1294.1	8781467	chr16:8781250-8784570	137.73	0	1	134.34	0	1	144.93	4.14	0.97	48.32	16.2	0.75	49.97	19.4	0.72	56.5	0	1	0.99	0.823333	-0.166667	1.06e-05	0.000256578
NM_003635.4|NDST2|chr10|-	394.1	73802375	chr10:73801916-73802576	114.91	59.84	0.66	148	27.45	0.84	148.58	58.02	0.72	144.85	1.94	0.99	105.14	4.82	0.96	117.25	21.39	0.85	0.74	0.933333	0.193333	1.11e-05	0.000268431
NM_001324165.2|ZNF32|chr10|-	6143.1	43644226	chr10:43643862-43644801	320.42	161.34	0.67	263.8	202.34	0.57	322.65	122.54	0.72	400.89	146.35	0.73	435.65	83.27	0.84	400.58	126.69	0.76	0.653333	0.776667	0.123333	1.13e-05	0.000271494
NM_001317111.2|MOB1A|chr2|-	2965.4	74156233	chr2:74152528-74156645	156.48	292.87	0.35	132.36	344.71	0.28	162.86	344.12	0.32	217.91	271.09	0.45	214.99	292.86	0.42	257.55	277.94	0.48	0.316667	0.45	0.133333	1.14e-05	0.000273263
NM_001170795.4|ATRAID|chr2|+	336074	27217045	chr2:27216844-27217157	1077.05	1402.08	0.43	946.5	1446.35	0.4	1384.33	1311.55	0.51	1716.61	1606.51	0.52	1739.56	1572.42	0.53	1369.65	1479.35	0.48	0.446667	0.51	0.0633333	1.17e-05	0.00028107
NM_207009.4|DENND10|chr10|+	4107	119137538	chr10:119136471-119137984	161.7	226.38	0.42	171.68	191.25	0.47	169.1	176.35	0.49	218.41	119.25	0.65	213.3	141.49	0.6	210.62	126.47	0.62	0.46	0.623333	0.163333	1.18e-05	0.000281906
XM_017011233.2|TFAP2B|chr6|+	17622.1	50843716	chr6:50843092-50847619	498.62	489.7	0.5	418.59	487.56	0.46	387.12	379.71	0.5	415	265.71	0.61	401.17	278.56	0.59	431.55	285.09	0.6	0.486667	0.6	0.113333	1.2e-05	0.000287939
NM_003276.2|TMPO|chr12|+	8204.9	98534431	chr12:98532823-98535634	332.56	33.34	0.91	297.51	0	1	381.23	0	1	630.04	8.2	0.99	604.54	126.17	0.83	632.9	93.21	0.87	0.97	0.896667	-0.0733333	1.21e-05	0.00028821
NM_001303433.2|FUBP1|chr1|-	9975.3	77948573	chr1:77944055-77948774	228.79	528.76	0.3	188.18	659.88	0.22	244.31	650.57	0.27	188.24	956.03	0.16	189.04	891.99	0.17	202.6	783.57	0.21	0.263333	0.18	-0.0833333	1.21e-05	0.000288406
NM_001376561.2|ARFIP2|chr11|-	49980.8	6476766	chr11:6476519-6477400	500.65	37.8	0.93	568.84	8.08	0.99	545.97	0	1	665.27	0	1	622.81	0	1	557.37	0	1	0.973333	1	0.0266667	1.22e-05	0.000289646
XM_017009139.2|DBN1|chr5|-	35021	177456956	chr5:177456610-177457503	1059.16	957.5	0.53	1009.77	1117.77	0.47	1031.67	962.97	0.52	936.68	594.12	0.61	892.46	684.25	0.57	981.16	772.3	0.56	0.506667	0.58	0.0733333	1.23e-05	0.000292422
XR_007060241.1|LOC124901597|chr7|+	654	19112956	chr7:19112755-19113047	122.32	30.01	0.8	131.43	0	1	145.82	6.87	0.96	200.63	0	1	230.71	0	1	222.84	0	1	0.92	1	0.08	1.24e-05	0.000294708
NM_015960.3|CUTC|chr10|+	874.4	99755843	chr10:99755625-99756134	214.58	67.36	0.76	275.06	24.54	0.92	319.19	0	1	320.29	134.5	0.7	325.8	41.42	0.89	214.91	77.76	0.73	0.893333	0.773333	-0.12	1.25e-05	0.000297178
NM_000993.5|RPL31|chr2|+	919482	101006551	chr2:101006350-101007228	54.73	936.12	0.06	81.34	847.88	0.09	62.03	1287.32	0.05	37.47	1200.55	0.03	27.29	1326.13	0.02	24.8	1023.62	0.02	0.0666667	0.0233333	-0.0433333	1.26e-05	0.000298048
NM_001387662.1|PTK2|chr8|-	7898.5	140659370	chr8:140658402-140659678	700.35	124.08	0.85	750.96	14.65	0.98	773.85	26.73	0.97	631.49	137.39	0.82	651.9	47.79	0.93	616.6	117.55	0.84	0.933333	0.863333	-0.07	1.36e-05	0.000321924
NM_001171629.2|VEGFA|chr6|+	49958.7	43785779	chr6:43784607-43786487	425.19	213.21	0.67	533.09	246.27	0.68	556.63	169.56	0.77	658.27	88.28	0.88	625.28	151.96	0.8	521.62	197.17	0.73	0.706667	0.803333	0.0966667	1.37e-05	0.000323508
XR_007059381.1|PRPF4B|chr6|+	2118.3	4062758	chr6:4062557-4064983	153.51	0	1	167.01	14.51	0.92	197.78	0	1	142.47	0	1	135.38	59.12	0.7	164.39	19.21	0.9	0.973333	0.866667	-0.106667	1.38e-05	0.000324311
NM_001369649.3|SNAPC3|chr9|+	1942.3	15460313	chr9:15459719-15461626	217.29	166.69	0.57	183.13	207.87	0.47	191.99	207.15	0.48	132.1	244.11	0.35	123.95	233.93	0.35	125.51	241.33	0.34	0.506667	0.346667	-0.16	1.38e-05	0.000324409
NM_201434.3|RAB5C|chr17|-	77311.3	42125237	chr17:42124979-42125898	1585.54	234.8	0.87	1663.64	115.88	0.93	1479.62	249.72	0.86	1083.9	0	1	888.06	52.99	0.94	987.81	149.1	0.87	0.886667	0.936667	0.05	1.39e-05	0.00032592
NM_001313993.2|IGFBP2|chr2|+	308772	216664232	chr2:216663940-216664436	1678.13	2942.45	0.36	1568.75	2852.8	0.35	1458.07	2340.55	0.38	1725.14	2369.04	0.42	1618.21	2338.27	0.41	1659.41	2404.61	0.41	0.363333	0.413333	0.05	1.41e-05	0.000328982
XM_017015088.3|TPM2|chr9|-	1917.6	35684938	chr9:35684732-35685139	47.82	27.56	0.63	79.29	0	1	54.77	0.26	1	71.91	36.05	0.67	60.93	55.98	0.52	55.96	54.84	0.51	0.876667	0.566667	-0.31	1.46e-05	0.000340479
NM_001379043.1|H3-3A|chr1|+	5.56111e+06	226071831	chr1:226071351-226072019	8861.88	3312.83	0.73	8747.24	3420.42	0.72	11068.3	2408.09	0.82	11222.2	3035.38	0.79	11279.1	3107.42	0.78	9877.81	2947.52	0.77	0.756667	0.78	0.0233333	1.48e-05	0.00034451
NM_001394631.1|CREM|chr10|+	1111.3	35179434	chr10:35179134-35179847	70.49	62.19	0.53	67.53	86.87	0.44	71.74	59.53	0.55	31.37	115.07	0.21	39.82	110.03	0.27	39.44	102.61	0.28	0.506667	0.253333	-0.253333	1.48e-05	0.000345163
XM_047447182.1|CTDSPL|chr3|+	1549.4	37982237	chr3:37981825-37984469	177.11	154.87	0.53	196.11	70.42	0.74	197.9	127.07	0.61	119.13	119.64	0.5	101.93	170.39	0.37	116.45	150.03	0.44	0.626667	0.436667	-0.19	1.5e-05	0.000348585
NM_001319184.2|RNPEP|chr1|+	8470.3	202005979	chr1:202005558-202006143	756.77	392.33	0.66	676.95	514.63	0.57	796.88	279.76	0.74	772.2	168.27	0.82	685.15	206.26	0.77	514.53	312.09	0.62	0.656667	0.736667	0.08	1.54e-05	0.00035614
NM_001352411.2|ALG9|chr11|-	1537.2	111786319	chr11:111782195-111786520	47.49	302.46	0.14	42.91	277.79	0.13	39.49	301.66	0.12	84.83	327.69	0.21	94.04	223.46	0.3	84.98	190.27	0.31	0.13	0.273333	0.143333	1.54e-05	0.00035614
NM_004939.3|DDX1|chr2|+	71318	15630979	chr2:15630776-15631101	1261.37	621.34	0.67	1281.24	646.05	0.66	1462.68	822.59	0.64	1662.49	1167.6	0.59	1541.22	904.18	0.63	1219.87	945.26	0.56	0.656667	0.593333	-0.0633333	1.54e-05	0.000356309
NM_001142762.1|KNSTRN|chr15|+	21324.5	40394053	chr15:40393469-40394288	741.2	702.32	0.51	859.33	626.37	0.58	961.23	565.08	0.63	958.53	440.96	0.68	877.45	463.61	0.65	829.63	506.04	0.62	0.573333	0.65	0.0766667	1.58e-05	0.000364288
NM_003747.3|TNKS|chr8|+	1385.9	9779823	chr8:9776650-9782346	75.47	94.01	0.45	76.54	85.1	0.47	69.54	86.03	0.45	175.37	83.17	0.68	173.07	78.25	0.69	160.72	90.37	0.64	0.456667	0.67	0.213333	1.59e-05	0.000365425
NM_001329588.2|INIP|chr9|-	1669.7	112687106	chr9:112683926-112687633	136.74	151.11	0.48	132.51	195.1	0.4	158.54	163.71	0.49	180.54	91.63	0.66	195.44	109.94	0.64	196.93	129.63	0.6	0.456667	0.633333	0.176667	1.59e-05	0.000365425
NM_001256670.2|DPP3|chr11|+	28067.9	66509280	chr11:66509079-66509657	456.5	0	1	389.49	63.24	0.86	414.89	0	1	300.37	0	1	321.65	0	1	291.82	0	1	0.953333	1	0.0466667	1.59e-05	0.000365425
NM_174909.5|TMEM167A|chr5|-	23382.6	83056513	chr5:83052846-83057154	269.58	839.9	0.24	229.28	758.5	0.23	272.77	858.7	0.24	292.33	662.65	0.31	322.53	627.59	0.34	318.99	640.8	0.33	0.236667	0.326667	0.09	1.59e-05	0.000365578
NM_001098786.2|HILPDA|chr7|+	4903.8	128457712	chr7:128457201-128458418	326.42	100.57	0.76	360.88	24.12	0.94	358.43	62.96	0.85	285.75	8.27	0.97	327.87	2.26	0.99	372.3	48.4	0.88	0.85	0.946667	0.0966667	1.65e-05	0.000378269
XM_047445687.1|D2HGDH|chr2|+	127.4	241749399	chr2:241748827-241749692	42.87	0.62	0.99	71.67	0	1	60.08	0	1	15.83	16.61	0.49	35.18	11.82	0.75	35.44	6.95	0.84	0.996667	0.693333	-0.303333	1.69e-05	0.000385572
NM_012298.3|CAND2|chr3|+	96.1	12834016	chr3:12833755-12834485	88.55	1.68	0.98	96.61	0	1	87.59	0	1	62	12.49	0.83	58.79	0	1	64.38	27.56	0.7	0.993333	0.843333	-0.15	1.71e-05	0.000390743
NM_005736.4|ACTR1A|chr10|-	77733	102480764	chr10:102479229-102480965	1164.35	141.46	0.89	1115.6	188.19	0.86	1076.97	275.35	0.8	885.57	279.48	0.76	894.62	293.36	0.75	984.72	205.82	0.83	0.85	0.78	-0.07	1.72e-05	0.000392939
NM_201224.2|DDX47|chr12|+	10494.4	12829625	chr12:12829423-12829981	435.96	251.56	0.63	470.26	253.49	0.65	461.23	178.95	0.72	706.77	208.44	0.77	631.24	255.34	0.71	631.27	141.66	0.82	0.666667	0.766667	0.1	1.75e-05	0.000398504
NM_001276504.2|SDHD|chr11|+	33032.4	112095006	chr11:112094805-112095794	1167.86	714.75	0.62	1094.81	574.44	0.66	1306.9	517.35	0.72	1515.11	553.66	0.73	1465.07	517.03	0.74	1367.67	553.82	0.71	0.666667	0.726667	0.06	1.78e-05	0.000404062
NR_104454.1|TMEM14B|chr6|+	23816.3	10756834	chr6:10756467-10756981	849.82	691.61	0.55	929.72	642.17	0.59	1165.16	471.26	0.71	1204.36	468.8	0.72	1282.23	476.76	0.73	972.64	599.16	0.62	0.616667	0.69	0.0733333	1.8e-05	0.000408412
NM_001288978.2|XRCC6|chr22|+	203118	41663823	chr22:41663622-41664041	2519.86	1713.59	0.6	2314.8	1833.18	0.56	2517.91	1477.06	0.63	2281.69	1218.08	0.65	2358.64	1113.18	0.68	2190.7	1481.2	0.6	0.596667	0.643333	0.0466667	1.82e-05	0.000412232
NM_000146.4|FTL|chr19|+	337076	48966784	chr19:48966583-48966879	1557.28	1519.07	0.51	1458.29	1374.39	0.51	2135.17	1405.03	0.6	4791.74	3394.02	0.59	5212.59	3233.61	0.62	3594.17	2817.92	0.56	0.54	0.59	0.05	1.83e-05	0.000414064
NM_012459.4|TIMM8B|chr11|-	216470	112085261	chr11:112085150-112085462	1371.91	2557.78	0.35	1313.78	2426.42	0.35	1566.23	2136.25	0.42	1365.84	1710.16	0.44	1434.21	1921.35	0.43	1318.98	1959.31	0.4	0.373333	0.423333	0.05	1.86e-05	0.000419148
NR_160400.1|TIMM8B|chr11|-	216470	112085261	chr11:112085150-112085462	1371.91	2557.78	0.35	1313.78	2426.42	0.35	1566.23	2136.25	0.42	1365.84	1710.16	0.44	1434.21	1921.35	0.43	1318.98	1959.31	0.4	0.373333	0.423333	0.05	1.86e-05	0.000419148
NM_001166118.3|NT5C3A|chr7|-	9260.9	33014429	chr7:33014113-33014831	660.07	108.87	0.86	616.12	183.72	0.77	621.3	169.67	0.79	526.35	243.47	0.68	550.67	213.73	0.72	466.39	177.82	0.72	0.806667	0.706667	-0.1	1.87e-05	0.00042119
XM_047420721.1|CCDC136|chr7|+	382.6	128819332	chr7:128819131-128821044	110.59	20.53	0.84	112.42	33.67	0.77	133.35	0	1	104.74	0	1	101.5	0	1	132.47	0.19	1	0.87	1	0.13	1.89e-05	0.000425645
NM_031459.5|SESN2|chr1|+	5574.5	28281488	chr1:28280716-28282491	424.61	0	1	489.1	0	1	499.34	3.64	0.99	339.28	27.2	0.93	377.23	23.21	0.94	369.47	0	1	0.996667	0.956667	-0.04	1.92e-05	0.000431099
NM_001123168.3|FAM72A|chr1|-	11065.5	206186575	chr1:206186179-206187373	359.59	69.3	0.84	411.75	13.42	0.97	429.62	36.34	0.92	248.92	66.04	0.79	273.26	54.62	0.83	228.53	67.85	0.77	0.91	0.796667	-0.113333	1.93e-05	0.000432361
XR_007065075.1|LOC124903693|chr16|-	105.9	55653693	chr16:55653106-55653939	95.25	0.08	1	73.67	0	1	72.41	12.03	0.86	46.58	26.16	0.64	35.76	39.98	0.47	70.51	0	1	0.953333	0.703333	-0.25	1.96e-05	0.00043836
NM_001323616.2|SMG5|chr1|-	10452.6	156250091	chr1:156249224-156250670	599.64	83.59	0.88	607.81	0	1	584.47	40.2	0.94	670.96	86.6	0.89	569.44	112.74	0.83	628.48	91.6	0.87	0.94	0.863333	-0.0766667	1.98e-05	0.00044239
XM_047444106.1|FOXN2|chr2|+	1102	48375480	chr2:48374920-48379295	134.71	25.3	0.84	123.61	5.8	0.96	147.25	1.61	0.99	100.43	29.33	0.77	104.37	37.92	0.73	115.93	41.64	0.74	0.93	0.746667	-0.183333	2e-05	0.000445308
NM_001195251.2|APTX|chr9|-	6402.1	32973464	chr9:32972616-32973688	315.76	0	1	324.42	0.27	1	314.67	0	1	230.43	34.97	0.87	227.5	5.5	0.98	256.97	0	1	1	0.95	-0.05	2e-05	0.000446467
XM_011534645.3|ZNF354A|chr5|-	799.1	178713389	chr5:178711512-178713621	155.18	27.88	0.85	150.98	11.06	0.93	172.34	0	1	245.13	0	1	246.3	0	1	236.43	0	1	0.926667	1	0.0733333	2.01e-05	0.00044688
NM_004145.4|MYO9B|chr19|+	691.7	17212696	chr19:17211895-17213286	139.3	35.74	0.8	154.65	8.05	0.95	119.81	11.96	0.91	136.99	0	1	123.42	0	1	132.14	0	1	0.886667	1	0.113333	2.02e-05	0.000448115
XM_011526754.4|GPI|chr19|+	249935	34400219	chr19:34399901-34402413	609.31	4536.26	0.12	696.96	4256.74	0.14	638.66	4063.99	0.14	386.21	3772.11	0.09	399.11	3624.36	0.1	469.69	3611.9	0.12	0.133333	0.103333	-0.03	2.02e-05	0.000448115
NM_001171630.2|VEGFA|chr6|+	48431.3	43785779	chr6:43784541-43786487	428.6	213.86	0.67	533.72	246.93	0.68	554.16	172.13	0.76	656.28	89.97	0.88	624.24	156.08	0.8	522.13	199.8	0.72	0.703333	0.8	0.0966667	2.04e-05	0.000451405
XM_047431119.1|ACIN1|chr14|-	39057.6	23069416	chr14:23067360-23069617	336.08	859.23	0.28	374.24	769.18	0.33	404.3	732.76	0.36	421.3	640.37	0.4	482.35	638.74	0.43	483.8	746.08	0.39	0.323333	0.406667	0.0833333	2.07e-05	0.000457237
XM_047449307.1|ESRRG|chr1|-	8303.6	216505185	chr1:216503246-216507183	436.48	132.12	0.77	452.74	90.33	0.83	539.27	54.76	0.91	395.57	0	1	416.43	38.05	0.92	418.02	62.19	0.87	0.836667	0.93	0.0933333	2.07e-05	0.000457711
NM_001282674.1|BEX3|chrX|+	667935	103377919	chrX:103377463-103378164	725.88	2200.25	0.25	608.01	2003.44	0.23	970.14	2067.74	0.32	1187.57	2534.81	0.32	1253.16	2472.1	0.34	1097.55	2612.05	0.3	0.266667	0.32	0.0533333	2.12e-05	0.000467014
NM_001349741.2|TMCO3|chr13|+	618.5	113534246	chr13:113534045-113535291	49.41	134.36	0.27	42.73	118.38	0.27	43.86	137.44	0.24	38.85	326.18	0.11	33.25	300.36	0.1	42.14	316.96	0.12	0.26	0.11	-0.15	2.12e-05	0.000467384
NM_001363818.2|MTX3|chr5|-	2225.6	79983555	chr5:79976716-79983794	110.34	0	1	97.29	0	1	108.76	0	1	167.12	0	1	169.49	44.86	0.79	161.22	28.69	0.85	1	0.88	-0.12	2.16e-05	0.00047333
NM_001414331.1|M6PR|chr12|-	7302.2	8941600	chr12:8941467-8941940	640.22	97.42	0.87	640.76	63.5	0.91	667.29	63.83	0.91	877.01	151.15	0.85	819.49	199.6	0.8	797.95	178.76	0.82	0.896667	0.823333	-0.0733333	2.19e-05	0.000479225
NM_024522.3|NKAIN1|chr1|-	48957.8	31180330	chr1:31179745-31181712	721.18	14.57	0.98	639.17	18.89	0.97	607.09	104.66	0.85	487.28	77.02	0.86	511.66	36.35	0.93	548.84	132.97	0.8	0.933333	0.863333	-0.07	2.21e-05	0.000484944
NM_001329921.1|CALM3|chr19|+	152268	46609389	chr19:46609125-46610687	1790.14	799.15	0.69	1788.3	583.36	0.75	1673.16	915.3	0.65	1732.31	1087.41	0.61	1675.61	956.16	0.64	1753.58	860.34	0.67	0.696667	0.64	-0.0566667	2.23e-05	0.000487576
NR_026777.2|ZNF37BP|chr10|-	1301.4	42520000	chr10:42513510-42521127	104.6	24.43	0.81	112.88	2.36	0.98	114.42	23.57	0.83	112.31	0	1	117.69	0	1	115.97	0	1	0.873333	1	0.126667	2.32e-05	0.000506684
NM_001202469.2|NIPSNAP2|chr7|+	11477.5	55999851	chr7:55999008-56000179	884.36	0	1	921.03	0.68	1	932.15	0	1	830.11	0	1	773.68	16.47	0.98	771.21	27.78	0.97	1	0.983333	-0.0166667	2.33e-05	0.000508641
NM_022157.4|RRAGC|chr1|-	1269	38838655	chr1:38838198-38839704	144.94	63.63	0.69	202.83	24.24	0.89	154	78.97	0.66	304.48	0	1	237.1	60.67	0.8	228.13	31.85	0.88	0.746667	0.893333	0.146667	2.34e-05	0.00050927
NM_001366845.3|ZNF106|chr15|-	1798.5	42417119	chr15:42412823-42417360	135.83	39.39	0.78	129.19	16.07	0.89	141.21	11.77	0.92	215.17	0	1	200.47	8.99	0.96	213.24	8.29	0.96	0.863333	0.973333	0.11	2.34e-05	0.00050927
NM_015897.4|PIAS4|chr19|+	6305.4	4038353	chr19:4037616-4039386	191.79	7.14	0.96	183.73	0	1	165	25.65	0.87	159.95	50.36	0.76	154.89	41.16	0.79	170.61	25.77	0.87	0.943333	0.806667	-0.136667	2.42e-05	0.000523996
XM_047444036.1|NRBP1|chr2|+	17494.8	27442019	chr2:27441708-27442259	614.75	697.16	0.47	651.51	835.22	0.44	610.79	495.41	0.55	643.02	465.12	0.58	580.3	411.15	0.59	537.02	454.66	0.54	0.486667	0.57	0.0833333	2.44e-05	0.000528359
NM_001142620.2|STRA6|chr15|-	6831.2	74195301	chr15:74194387-74195675	224.73	99.08	0.69	264.91	73.07	0.78	231.63	94.94	0.71	130.7	83.62	0.61	118.85	79.58	0.6	93.33	118.47	0.44	0.726667	0.55	-0.176667	2.47e-05	0.000533787
NM_001308036.2|NCBP2|chr3|-	26852.1	196936881	chr3:196935406-196937082	1190.59	70.47	0.94	1091.9	43.94	0.96	1164.91	178.14	0.87	1462.05	107.33	0.93	1317.12	314.16	0.81	1365.04	178.8	0.88	0.923333	0.873333	-0.05	2.53e-05	0.000545335
NM_001171991.3|HCCS|chrX|+	3341.8	11121823	chrX:11121612-11123086	73.54	231.83	0.24	75.51	236.69	0.24	87.95	244.75	0.26	230.75	298.94	0.44	196.09	391.74	0.33	200.33	282.66	0.41	0.246667	0.393333	0.146667	2.55e-05	0.000548813
NM_032960.4|MAPKAPK2|chr1|+	5916.4	206733356	chr1:206732575-206734281	553.67	0	1	521.74	0	1	483.43	74.9	0.87	282.67	36.97	0.88	254.02	54.69	0.82	328.28	33.74	0.91	0.956667	0.87	-0.0866667	2.56e-05	0.000550581
NM_021177.5|LSM2|chr6|-	40969.1	31797618	chr6:31797396-31797882	587.09	950.49	0.38	619.08	1001.92	0.38	771.73	856.12	0.47	1044.81	1029.63	0.5	1008.13	961.9	0.51	883.09	1144.64	0.44	0.41	0.483333	0.0733333	2.6e-05	0.000559661
NM_001144831.2|PHB2|chr12|-	390879	6965511	chr12:6965327-6965712	1515.89	2458.83	0.38	1604.69	2722.18	0.37	1985.51	2245.81	0.47	1725.35	2206.82	0.44	2026.92	2160.65	0.48	1783.24	2305.87	0.44	0.406667	0.453333	0.0466667	2.61e-05	0.000561196
NM_001370478.2|SLC35B3|chr6|-	1227	8413309	chr6:8413068-8413699	171.75	120.01	0.59	152.58	174.74	0.47	187.32	154.66	0.55	171.94	35.66	0.83	121.42	91.11	0.57	158.72	52.15	0.75	0.536667	0.716667	0.18	2.62e-05	0.00056182
NM_001142316.2|LMO2|chr11|-	77587.9	33858873	chr11:33858576-33859575	606.13	38.49	0.94	529.76	84.19	0.86	589.68	22.33	0.96	694.66	115.62	0.86	811.35	152.8	0.84	644.68	105.22	0.86	0.92	0.853333	-0.0666667	2.66e-05	0.000568959
NM_001183.6|ATP6AP1|chrX|+	120625	154436282	chrX:154435682-154436516	1187.7	21.65	0.98	1202.58	0	1	1063.27	40.08	0.96	1197.64	50.14	0.96	1036.3	94.58	0.92	987.52	17.43	0.98	0.98	0.953333	-0.0266667	2.68e-05	0.000573534
XM_017027484.3|ARMC6|chr19|+	8543.2	19057956	chr19:19057393-19058176	326.84	176.59	0.65	320.93	200.88	0.62	349.1	76.98	0.82	451.52	102.27	0.82	462.84	60.69	0.88	378.54	157.83	0.71	0.696667	0.803333	0.106667	2.71e-05	0.000578484
NM_022766.6|CERK|chr22|-	16496.9	46686675	chr22:46684410-46687206	487.33	0	1	518.31	0	1	483.23	33.63	0.93	788.88	0	1	801.09	0	1	819.71	0	1	0.976667	1	0.0233333	2.73e-05	0.000581317
NM_001370477.1|SLC35B3|chr6|-	1238.2	8413309	chr6:8413067-8413699	171.11	120.65	0.59	151.81	175.5	0.46	186.38	155.6	0.55	171.19	36.4	0.82	120.84	91.69	0.57	158.12	52.74	0.75	0.533333	0.713333	0.18	2.76e-05	0.000587334
XM_047420604.1|COA1|chr7|-	20741.1	43639448	chr7:43639257-43639681	427.6	1024.41	0.29	444.73	824.9	0.35	497.76	817.68	0.38	530.91	635.3	0.46	571.5	694.01	0.45	406.79	751.48	0.35	0.34	0.42	0.08	2.86e-05	0.000606463
NM_001288777.2|SLC39A7|chr6|+	99490.4	33204186	chr6:33203541-33204437	904.28	140.52	0.87	865.78	136.28	0.86	927.7	55.35	0.94	1243.11	0	1	1048.91	52.73	0.95	908.44	150.05	0.86	0.89	0.936667	0.0466667	2.9e-05	0.000614585
NM_001410932.1|DDX21|chr10|+	225600	68982901	chr10:68982543-68985068	2500.62	655.31	0.79	2584.64	409.85	0.86	2638.02	380.65	0.87	2388.91	411.3	0.85	2301.24	802.62	0.74	2248.91	511.28	0.81	0.84	0.8	-0.04	2.93e-05	0.000619189
NM_014062.3|NOB1|chr16|-	1545.6	69742206	chr16:69741871-69742601	373	133.15	0.74	354.86	175.09	0.67	366.05	97.56	0.79	264.49	46.74	0.85	297.35	12.85	0.96	298.55	92.12	0.76	0.733333	0.856667	0.123333	2.93e-05	0.000619189
NM_016085.5|ATRAID|chr2|+	323172	27217045	chr2:27216844-27217183	960.65	1518.47	0.39	836.7	1556.16	0.35	1240.3	1455.58	0.46	1542.73	1780.38	0.46	1569.38	1742.59	0.47	1220.41	1628.59	0.43	0.4	0.453333	0.0533333	2.94e-05	0.000620455
NM_001243509.2|ESRRG|chr1|-	8305.3	216505185	chr1:216503251-216507183	436.23	132.36	0.77	452.51	90.55	0.83	539.12	54.9	0.91	395.17	0	1	416.17	38.31	0.92	417.66	62.55	0.87	0.836667	0.93	0.0933333	2.95e-05	0.000621043
NM_032928.4|TMEM141|chr9|+	7852.6	136793117	chr9:136792819-136793317	172.44	430.01	0.29	173.04	396.84	0.3	198.36	400.37	0.33	239.33	334.58	0.42	275.66	310.19	0.47	234.02	369.57	0.39	0.306667	0.426667	0.12	2.95e-05	0.000622003
NM_032014.3|MRPS24|chr7|-	359283	43866695	chr7:43866558-43866982	1947.44	1152.49	0.63	1832.79	959.47	0.66	2351.57	537.49	0.81	2372.1	604.15	0.8	2362.78	753.68	0.76	1839.33	865.66	0.68	0.7	0.746667	0.0466667	2.97e-05	0.000624613
XR_242241.4|ZNF727|chr7|+	172.4	64084632	chr7:64084003-64085339	46.99	6.62	0.88	23.06	41.84	0.36	19.73	36.69	0.35	11.39	80.19	0.12	7.95	71.7	0.1	25.59	57.79	0.31	0.53	0.176667	-0.353333	3.04e-05	0.000637942
NM_033643.3|RPL36|chr19|+	6.28258e+06	5691733	chr19:5691532-5691834	214.85	3192.87	0.06	266.85	2814.33	0.09	283.62	3329.18	0.08	123.92	2682.98	0.04	138.81	2961.34	0.04	167.58	2552.95	0.06	0.0766667	0.0466667	-0.03	3.05e-05	0.000638476
NM_001303515.2|PDZD4|chrX|-	12055.2	153804699	chrX:153802166-153804900	341.93	22.39	0.94	346.87	18.27	0.95	280.75	41.9	0.87	268.47	64.06	0.81	271.6	47.73	0.85	263.46	73.24	0.78	0.92	0.813333	-0.106667	3.12e-05	0.00065319
NM_001098791.2|MID1IP1|chrX|+	21153.1	38804962	chrX:38804683-38806532	422.4	75.18	0.85	407.91	82.76	0.83	422.44	69.16	0.86	481.08	0	1	482.43	0	1	476.24	109.56	0.81	0.846667	0.936667	0.09	3.16e-05	0.000660982
NM_031918.4|KLF16|chr19|-	7624.9	1853966	chr19:1852399-1854760	220.62	121.99	0.64	181.72	94.57	0.66	200.65	107.88	0.65	158.81	17.42	0.9	154.28	18.76	0.89	180.98	72.38	0.71	0.65	0.833333	0.183333	3.26e-05	0.000680472
NM_018942.3|HMX1|chr4|-	1447.9	8868144	chr4:8867048-8868345	146.58	0	1	139.65	0	1	125.47	0	1	104.93	0	1	102.13	25.91	0.8	113.02	13.79	0.89	1	0.896667	-0.103333	3.27e-05	0.000680995
NM_001278730.2|GAS2L1|chr22|+	124.7	29312344	chr22:29312143-29312787	45.48	26.47	0.63	46.31	16.43	0.74	55.88	0	1	115.67	0	1	86.53	6.3	0.93	96.67	0.33	1	0.79	0.976667	0.186667	3.28e-05	0.000682136
NM_001134368.4|SLC6A6|chr3|+	599	14447816	chr3:14447582-14448188	77.54	344.77	0.18	47.61	316.39	0.13	63.01	405.54	0.13	15.34	216.09	0.07	12.71	311.38	0.04	15.75	275.13	0.05	0.146667	0.0533333	-0.0933333	3.29e-05	0.000682506
NM_004322.3|BAD|chr11|-	816.7	64269971	chr11:64269828-64270337	272.97	27.36	0.91	218.67	50.2	0.81	299.6	0	1	128.76	51.93	0.71	119.41	19.65	0.86	129.9	44.42	0.75	0.906667	0.773333	-0.133333	3.29e-05	0.000682506
XM_047448392.1|ELP6|chr3|-	1487.1	47495996	chr3:47495640-47496197	435.82	132.81	0.77	384.98	112.93	0.77	489.91	67.43	0.88	405.07	51.03	0.89	390.34	12.24	0.97	389.76	67.37	0.85	0.806667	0.903333	0.0966667	3.31e-05	0.000685305
NM_001003931.4|PARP3|chr3|+	949.3	51948684	chr3:51948311-51948867	89.02	46.38	0.66	133.88	13.99	0.91	127.9	0	1	155.72	0	1	122.08	7.35	0.94	129.49	0	1	0.856667	0.98	0.123333	3.32e-05	0.000687554
NM_003973.5|RPL14|chr3|+	950299	40462164	chr3:40461939-40468587	138.29	16722	0.01	126.8	16650.5	0.01	151.51	16332.9	0.01	182.64	13614.2	0.01	181.57	13380	0.01	179.82	13613.7	0.01	0.01	0.01	0	3.38e-05	0.000697937
NM_016480.5|PAIP2|chr5|+	47952.6	139369060	chr5:139368733-139369717	1386.63	344.83	0.8	1515.91	300.95	0.83	1539.8	457.59	0.77	1440.2	471.31	0.75	1332.22	595.98	0.69	1420.24	374.43	0.79	0.8	0.743333	-0.0566667	3.38e-05	0.000697937
NM_001204183.2|NEK2|chr1|-	9725.9	211667030	chr1:211666417-211667231	122.68	148.31	0.45	118.15	161.5	0.42	115.99	191.32	0.38	95.36	315.11	0.23	92.29	248.81	0.27	94.86	249.83	0.28	0.416667	0.26	-0.156667	3.4e-05	0.000700049
XM_011544731.3|RTN3|chr11|+	107980	63758992	chr11:63758156-63759891	1318.38	1538.29	0.46	1352.87	1477.55	0.48	1558.26	1427.79	0.52	1394.15	1186.65	0.54	1380.76	1171.27	0.54	1444.27	1183.15	0.55	0.486667	0.543333	0.0566667	3.42e-05	0.000703661
XM_006724031.4|AGPAT3|chr21|+	8086.7	43984623	chr21:43982304-43987592	253.47	287.42	0.47	266.28	256.94	0.51	215.72	256.9	0.46	155.7	63.65	0.71	135.37	70.11	0.66	132.69	98.99	0.57	0.48	0.646667	0.166667	3.43e-05	0.000705221
NM_017819.4|TRMT10C|chr3|+	5451.2	101565977	chr3:101564770-101566446	289.81	323.87	0.47	282.23	315.99	0.47	387.87	203.87	0.66	425.18	191.27	0.69	428.13	202.74	0.68	353.81	257.46	0.58	0.533333	0.65	0.116667	3.44e-05	0.000705325
NM_001363669.2|CALM1|chr14|+	258560	90405470	chr14:90404689-90408268	1255.91	2589.43	0.33	1171.65	2581.47	0.31	1295.03	2972.58	0.3	1504.45	2520.48	0.37	1410.47	2500.75	0.36	1343.8	2622.49	0.34	0.313333	0.356667	0.0433333	3.45e-05	0.000707347
NM_001374358.1|GFM1|chr3|+	2876.4	158691545	chr3:158691336-158692572	205.82	171.04	0.55	226.01	196.55	0.53	216.67	188.45	0.53	213.47	323.39	0.4	181.86	285.15	0.39	181.36	262.58	0.41	0.536667	0.4	-0.136667	3.5e-05	0.000715914
NM_003878.3|GGH|chr8|-	8643.9	63015224	chr8:63015079-63015453	204.78	390.81	0.34	168	382.13	0.31	245.09	428.78	0.36	418.6	453.51	0.48	360.19	434.75	0.45	288.74	418.28	0.41	0.336667	0.446667	0.11	3.51e-05	0.000715914
NM_001330669.1|SARS1|chr1|+	68526.3	109238012	chr1:109237731-109238182	1081.87	1477.3	0.42	1121.05	1515.22	0.43	1331.84	1339.06	0.5	1606.67	1516.76	0.51	1495.25	1277.51	0.54	1141.95	1352.97	0.46	0.45	0.503333	0.0533333	3.52e-05	0.000718551
XM_011519244.3|TRIM14|chr9|-	10116.9	98085376	chr9:98084353-98088005	259.4	24.44	0.91	255.39	1.66	0.99	246.55	23.15	0.91	228.86	0	1	226.09	0	1	261.21	2.49	0.99	0.936667	0.996667	0.06	3.6e-05	0.000730814
NM_206917.3|BEX3|chrX|+	217735	103377916	chrX:103377510-103378164	713.02	2435.56	0.23	597.76	2206.85	0.21	949.94	2334.99	0.29	1167.46	2855.31	0.29	1230.9	2781.55	0.31	1076.2	2928.6	0.27	0.243333	0.29	0.0466667	3.6e-05	0.000730814
NM_001281501.1|FADS2|chr11|+	75878.5	61866833	chr11:61865638-61867354	464.16	1656.84	0.22	382.23	1346.97	0.22	428.09	1413.03	0.23	470.77	1095.73	0.3	474.22	1076.39	0.31	485.33	1430.93	0.25	0.223333	0.286667	0.0633333	3.6e-05	0.000730814
XM_047433560.1|ADCY7|chr16|+	532.5	50315560	chr16:50315359-50315957	195.61	24.29	0.89	205.9	3.01	0.99	147.08	38.72	0.79	120.49	0	1	128.32	0	1	109.92	0	1	0.89	1	0.11	3.67e-05	0.000743843
NM_015969.3|MRPS17|chr7|+	6962.2	55955203	chr7:55954909-55956500	128.18	726.1	0.15	135.77	673.43	0.17	140.75	658.71	0.18	68.51	674.3	0.09	63.08	633.43	0.09	67.32	647.39	0.09	0.166667	0.09	-0.0766667	3.72e-05	0.00075309
NR_133925.1|GTF3C4|chr9|+	1439.3	132690210	chr9:132688881-132694955	265.81	50.56	0.84	244.15	23.95	0.91	265.22	68.48	0.79	166.83	62.99	0.73	146.5	81.38	0.64	174.2	68.69	0.72	0.846667	0.696667	-0.15	3.73e-05	0.00075309
NM_012204.4|GTF3C4|chr9|+	1439.5	132690210	chr9:132688881-132694953	265.81	50.57	0.84	244.14	23.95	0.91	265.22	68.48	0.79	166.82	62.99	0.73	146.5	81.38	0.64	174.2	68.69	0.72	0.846667	0.696667	-0.15	3.73e-05	0.00075309
XM_017003594.2|FKBP1B|chr2|+	3262.7	24063508	chr2:24063064-24063681	242.14	34.14	0.88	218.62	0	1	282.99	0	1	250.23	57.74	0.81	230.71	29.25	0.89	258.91	40.43	0.86	0.96	0.853333	-0.106667	3.78e-05	0.000761218
XM_047426658.1|FNBP4|chr11|-	5677.6	47717107	chr11:47716494-47717512	432.38	51.55	0.89	545.08	108.57	0.83	538.67	43.53	0.93	805.08	0	1	671.88	37.62	0.95	589.33	79.76	0.88	0.883333	0.943333	0.06	3.89e-05	0.000783948
NM_001256539.4|NOP16|chr5|-	42406.2	176384085	chr5:176383946-176384286	635.71	803.3	0.44	562.9	788.96	0.42	727.13	580.16	0.56	602.55	558.42	0.52	732.01	472.56	0.61	587.64	530.38	0.53	0.473333	0.553333	0.08	3.91e-05	0.000786427
NM_014865.4|NCAPD2|chr12|+	12085.7	6531611	chr12:6531327-6531916	667.42	438.25	0.6	754.69	416.98	0.64	804.01	444.38	0.64	947.49	402.93	0.7	958.89	350.82	0.73	887.99	391.71	0.69	0.626667	0.706667	0.08	3.92e-05	0.000787514
NM_005439.3|MLF2|chr12|-	323452	6748150	chr12:6747996-6748547	1905.83	317.78	0.86	2124.41	468.03	0.82	2129.11	148.79	0.93	2026.52	231.06	0.9	1938.01	69.66	0.97	1842.57	293.78	0.86	0.87	0.91	0.04	4.05e-05	0.000811869
XM_011518916.3|SUSD1|chr9|-	278.7	112041083	chr9:112040783-112041492	88.81	48.6	0.65	85.64	48.11	0.64	75.74	33.25	0.69	80.23	16.14	0.83	88.33	4.43	0.95	77.18	6.69	0.92	0.66	0.9	0.24	4.12e-05	0.000824294
XM_047426416.1|SESN3|chr11|-	7991.5	95173140	chr11:95165513-95173341	143.45	3.08	0.98	109.95	15.52	0.88	139.85	8.18	0.94	344.85	0	1	372.77	0	1	310.32	0	1	0.933333	1	0.0666667	4.2e-05	0.000838271
NM_018638.5|ETNK1|chr12|+	6049.6	22685083	chr12:22684882-22690665	211.18	106.37	0.67	210.07	81.45	0.72	225.31	83.17	0.73	178.07	176.28	0.5	168.05	134.64	0.56	197.23	141.4	0.58	0.706667	0.546667	-0.16	4.2e-05	0.000838271
NM_006993.3|NPM3|chr10|-	37045.2	101781431	chr10:101781325-101781632	68.54	145.17	0.32	50.33	139.89	0.26	96.93	119.1	0.45	78.23	100.15	0.44	104.75	76.08	0.58	124.53	72.12	0.63	0.343333	0.55	0.206667	4.28e-05	0.000852068
NM_032989.3|BAD|chr11|-	841.5	64269972	chr11:64269830-64270337	274.44	25.87	0.91	220.52	48.36	0.82	301.6	0	1	129.87	50.88	0.72	120.32	18.74	0.87	130.75	43.64	0.75	0.91	0.78	-0.13	4.28e-05	0.000852068
NM_001265591.2|RTN3|chr11|+	107771	63758992	chr11:63758156-63759882	1313.81	1542.86	0.46	1347.78	1482.63	0.48	1553.66	1432.39	0.52	1389.18	1191.61	0.54	1376.06	1175.97	0.54	1438.64	1188.78	0.55	0.486667	0.543333	0.0566667	4.32e-05	0.000858917
NM_001320557.2|ZSCAN16|chr6|+	1474.8	28129861	chr6:28129372-28130082	123.48	4.24	0.97	115.54	58.95	0.66	104.82	45.17	0.7	122.87	0	1	105.6	9.89	0.91	105.13	12.46	0.89	0.776667	0.933333	0.156667	4.37e-05	0.000867754
NM_015185.3|ARHGEF9|chrX|-	374.2	63638008	chrX:63634967-63638209	73.06	115.38	0.39	65.79	106.07	0.38	76.02	91.74	0.45	79.77	43.42	0.65	85.5	71.65	0.54	109.11	38.72	0.74	0.406667	0.643333	0.236667	4.42e-05	0.000876133
NM_001378271.1|RNASEH1|chr2|-	15860.6	3545672	chr2:3541430-3545891	441.17	794.16	0.36	436.03	758.76	0.36	486.21	875.54	0.36	260.32	323.92	0.45	272.59	313.46	0.47	314.69	363.29	0.46	0.36	0.46	0.1	4.44e-05	0.000876533
NM_012181.5|FKBP8|chr19|-	9626.6	18532054	chr19:18531763-18532255	871.32	435.52	0.67	863.23	391.18	0.69	866.83	356.48	0.71	836.31	243.76	0.77	810	141.83	0.85	821.18	377.79	0.68	0.69	0.766667	0.0766667	4.43e-05	0.000876533
XM_006710358.4|RNF19B|chr1|-	1514.8	32937098	chr1:32936449-32937309	98.79	52.58	0.65	136.24	7.96	0.94	130.49	0	1	91.84	0	1	83.82	0	1	91.93	0	1	0.863333	1	0.136667	4.45e-05	0.000878934
NM_004798.4|KIF3B|chr20|+	6877.9	32332807	chr20:32331223-32335011	384.85	65.3	0.85	435.93	2.19	1	355.59	69	0.84	138.69	24.47	0.85	122.63	35.89	0.77	125.95	62.38	0.67	0.896667	0.763333	-0.133333	4.5e-05	0.000886871
NM_001256093.2|ATF2|chr2|-	10287.2	175074558	chr2:175072259-175074867	271.95	63.86	0.81	243.78	41.83	0.85	274.59	65.36	0.81	324.71	11.25	0.97	286.2	0	1	313.7	63.74	0.83	0.823333	0.933333	0.11	4.51e-05	0.000887316
NM_178832.4|MORN4|chr10|-	3381.3	97616180	chr10:97614555-97616411	254.05	55.21	0.82	247.28	2.47	0.99	265.28	2.05	0.99	170.52	17.21	0.91	158.93	39.43	0.8	184	68.93	0.73	0.933333	0.813333	-0.12	4.53e-05	0.000890684
NM_014709.4|USP34|chr2|-	776	61187674	chr2:61187551-61187909	281.21	127.06	0.69	367.8	171.31	0.68	331.42	89.63	0.79	390.53	81.54	0.83	368.53	48.4	0.88	265.66	74.29	0.78	0.72	0.83	0.11	4.6e-05	0.000902303
NM_138820.4|HIGD2A|chr5|+	8550.2	176389634	chr5:176389331-176389761	624.41	415.92	0.6	621.82	275.07	0.69	650.96	213.13	0.75	710.77	209.9	0.77	754.55	115.39	0.87	575.82	307.06	0.65	0.68	0.763333	0.0833333	4.62e-05	0.000905037
NM_001195573.1|DICER1|chr14|-	10116.3	95090383	chr14:95086228-95090663	574.21	295.2	0.66	602.63	194.59	0.76	562.13	199.84	0.74	437.23	338.14	0.56	479.37	302.49	0.61	445.26	200.64	0.69	0.72	0.62	-0.1	4.67e-05	0.000913244
NM_018101.4|CDCA8|chr1|+	53694.8	37709214	chr1:37708322-37709719	490.76	518.71	0.49	571.13	532.69	0.52	650.42	398.96	0.62	647.91	373.13	0.63	605.98	269.19	0.69	585.05	434.58	0.57	0.543333	0.63	0.0866667	4.79e-05	0.000936874
XM_011509117.4|GLMP|chr1|-	3043.2	156292859	chr1:156292688-156293209	225.62	83.23	0.73	260.53	84.48	0.76	225.42	72.2	0.76	252.88	21.83	0.92	275.31	36.82	0.88	256.38	49.57	0.84	0.75	0.88	0.13	4.85e-05	0.000944669
XM_006717261.3|TLE1|chr9|-	4993.8	81583976	chr9:81583683-81584305	549.89	168.83	0.77	624.85	145.22	0.81	605.82	100.41	0.86	384.09	0	1	374.9	48.47	0.89	378.59	79.46	0.83	0.813333	0.906667	0.0933333	4.85e-05	0.000944669
XM_011541746.3|PEF1|chr1|-	15551.4	31630176	chr1:31629908-31630842	666.29	139.76	0.83	688.57	91.93	0.88	682.68	36.28	0.95	649.1	82.25	0.89	753.1	0	1	643.1	43.66	0.94	0.886667	0.943333	0.0566667	4.87e-05	0.000948701
XM_011537057.4|SAV1|chr14|-	1436.2	50635183	chr14:50633580-50635384	133.72	39.82	0.77	132.63	0	1	138.23	4.41	0.97	130.31	49.61	0.72	114.32	48.62	0.7	125.29	41.59	0.75	0.913333	0.723333	-0.19	4.94e-05	0.000960182
XM_011530290.3|RANBP1|chr22|+	3.30583e+06	20126504	chr22:20126303-20126945	113.88	2716.19	0.04	144.46	2783.88	0.05	119.07	2377.93	0.05	101.45	1049.37	0.09	95.31	1229.16	0.07	108.68	1327.3	0.08	0.0466667	0.08	0.0333333	5.09e-05	0.000988627
NR_131223.1|H19|chr11|-	316759	1995450	chr11:1995176-1995788	5889.41	2110.6	0.74	5362.96	2558.63	0.68	5173.39	1861.31	0.74	2724.36	1363.81	0.67	3382.25	1392.79	0.71	4013.93	1970.7	0.67	0.72	0.683333	-0.0366667	5.12e-05	0.000992981
NM_024105.4|ALG12|chr22|-	691.3	49903345	chr22:49900229-49904066	16.36	116.82	0.12	18.59	119.31	0.13	17.02	89.35	0.16	59.02	104.95	0.36	54.98	90.32	0.38	46.07	105.72	0.3	0.136667	0.346667	0.21	5.18e-05	0.00100369
NM_001291305.3|NOP16|chr5|-	43899.5	176384082	chr5:176383946-176384283	621.55	807.55	0.43	549.41	793.08	0.41	713.76	587.57	0.55	591.26	564.1	0.51	720.15	480.69	0.6	576.22	536.69	0.52	0.463333	0.543333	0.08	5.26e-05	0.00101627
NM_001367789.2|ATP6V0E2|chr7|+	18558.6	149880163	chr7:149879962-149880695	974.66	0	1	844.34	0	1	841.96	14.59	0.98	824.89	0	1	697.28	16.16	0.98	798.8	52.96	0.94	0.993333	0.973333	-0.02	5.34e-05	0.00103046
XM_047435938.1|JUP|chr17|-	1387.6	41754855	chr17:41754609-41755432	242.79	87.16	0.74	248.64	101.06	0.71	206.52	37.99	0.84	158.29	0	1	148.33	0	1	113.79	42.75	0.73	0.763333	0.91	0.146667	5.34e-05	0.00103046
NM_005045.4|RELN|chr7|-	35238.2	103472514	chr7:103471789-103472908	1127.94	503.34	0.69	1308.99	412.68	0.76	1241.33	327.42	0.79	1220.59	561.14	0.69	1091.11	573.96	0.66	1154.27	465.58	0.71	0.746667	0.686667	-0.06	5.43e-05	0.00104642
NR_002196.2|H19|chr11|-	321245	1995450	chr11:1995176-1995794	5901.65	2084.72	0.74	5376.31	2527.08	0.68	5182.39	1836.33	0.74	2728.81	1345.97	0.67	3388.38	1372.66	0.71	4021.96	1947.68	0.67	0.72	0.683333	-0.0366667	5.64e-05	0.00108351
NM_001143841.2|TMEM106C|chr12|+	19358.2	47968667	chr12:47968133-47968878	666.99	758.19	0.47	733.89	718.28	0.51	791.57	658.73	0.55	914.81	735.35	0.55	1025.49	639.35	0.62	901.52	691.06	0.57	0.51	0.58	0.07	5.64e-05	0.00108351
XM_017006590.3|IP6K2|chr3|-	853.4	48693794	chr3:48693448-48694240	301.68	62.1	0.83	342.11	19.36	0.95	317.96	22.07	0.94	256.23	35.74	0.88	216.26	70.05	0.76	231.86	81.11	0.74	0.906667	0.793333	-0.113333	5.75e-05	0.00110198
NM_001164836.3|FXYD6|chr11|-	39198.2	117837630	chr11:117837031-117838277	2423.63	670.89	0.78	2423.9	764.02	0.76	2349.46	808.66	0.74	1774.89	767.07	0.7	1943.65	788.31	0.71	2202.18	791.71	0.74	0.76	0.716667	-0.0433333	5.77e-05	0.00110444
NM_003776.4|MRPL40|chr22|+	7114	19435932	chr22:19435638-19436075	551.58	485.75	0.53	582.13	448.92	0.56	602.48	346.2	0.64	690.05	305.26	0.69	636.29	304.17	0.68	540.19	332.68	0.62	0.576667	0.663333	0.0866667	5.77e-05	0.00110444
NM_001193528.2|SCRN3|chr2|+	796.5	174428159	chr2:174427713-174429575	84.53	50.73	0.62	60.29	81.92	0.42	83.56	108.1	0.44	78.41	224.4	0.26	74.3	157.37	0.32	66.78	158.66	0.3	0.493333	0.293333	-0.2	5.85e-05	0.00111754
NM_152832.3|FAM89B|chr11|+	1967.4	65573688	chr11:65573402-65574190	364.78	50.62	0.88	326.46	68.91	0.83	341.74	21.3	0.94	430.38	37.41	0.92	435.74	0	1	506.81	28.05	0.95	0.883333	0.956667	0.0733333	5.86e-05	0.00111796
NM_000671.4|ADH5|chr4|-	31631.2	99072240	chr4:99070978-99072441	154.54	994.75	0.13	118.51	907.28	0.12	154.95	1128.37	0.12	226.5	1196.41	0.16	249.76	1246.83	0.17	288.08	1011.62	0.22	0.123333	0.183333	0.06	5.95e-05	0.00113368
XM_011523089.3|MVD|chr16|-	2889.6	88652404	chr16:88651940-88652605	546.08	192.93	0.74	501.27	122.63	0.8	503.96	52.91	0.9	388.5	0	1	329.13	49.94	0.87	412.54	77.05	0.84	0.813333	0.903333	0.09	5.97e-05	0.00113573
NM_032595.5|PPP1R9B|chr17|-	13440.5	50135183	chr17:50133737-50135384	682.63	47.28	0.94	665.94	115.94	0.85	575.15	101.05	0.85	442.68	52.88	0.89	413.37	1.28	1	461.96	17.86	0.96	0.88	0.95	0.07	6.04e-05	0.00114663
NM_025222.4|WDR82|chr3|-	171156	52255349	chr3:52254434-52257519	1410.19	112.71	0.93	1474.42	0	1	1142.55	364.42	0.76	1503.16	150.13	0.91	1297.5	367.28	0.78	1429.68	253.94	0.85	0.896667	0.846667	-0.05	6.06e-05	0.00114805
NM_001024843.2|TNRC6B|chr22|+	380.9	40323486	chr22:40322854-40335808	39.75	79.11	0.33	38.04	70.53	0.35	37.17	56.45	0.4	52.72	30.35	0.63	57.3	30.36	0.65	46.7	21.13	0.69	0.36	0.656667	0.296667	6.05e-05	0.00114805
NM_004040.4|RHOB|chr2|+	344795	20447329	chr2:20447074-20449440	1294.86	62.25	0.95	1170.97	76.59	0.94	1048.98	0	1	1562.47	0	1	1321.4	0	1	1205.66	55.17	0.96	0.963333	0.986667	0.0233333	6.14e-05	0.00116265
NM_033445.3|H2AC25|chr1|-	1877.4	228457527	chr1:228457364-228457873	118.5	0.79	0.99	124.6	0	1	127.97	8.09	0.94	89.16	48.32	0.65	98.42	7.62	0.93	133.37	5.1	0.96	0.976667	0.846667	-0.13	6.19e-05	0.00117013
XR_007082547.1|ING5|chr2|+	804.5	241728704	chr2:241728500-241729478	69.71	0	1	100.5	0	1	55.95	2.74	0.95	69.35	22.01	0.76	66.08	0	1	49.47	22.55	0.69	0.983333	0.816667	-0.166667	6.26e-05	0.00118144
NM_021149.5|COTL1|chr16|-	577.3	84566033	chr16:84565596-84566955	80.13	44.95	0.64	101.78	10.85	0.9	96.15	8.76	0.92	122.9	0	1	104.27	11.73	0.9	110.56	0	1	0.82	0.966667	0.146667	6.27e-05	0.0011821
NM_001400074.1|MRPL34|chr19|+	15335.4	17306675	chr19:17306242-17306843	790.4	2.02	1	796.82	0	1	928.66	0	1	701.65	0	1	720.97	0	1	589.72	37.12	0.94	1	0.98	-0.02	6.31e-05	0.00118734
XM_011520735.2|CCDC91|chr12|+	1395.8	28549264	chr12:28549063-28550166	162.1	40.04	0.8	165.57	18.9	0.9	165.21	38.14	0.81	100.26	75.2	0.57	102.49	53.55	0.66	105.76	38.15	0.73	0.836667	0.653333	-0.183333	6.35e-05	0.00119422
XM_011542854.3|NPAT|chr11|-	836.7	108158712	chr11:108157215-108159019	136.73	46.83	0.74	146.78	50.84	0.74	150.93	32.4	0.82	113.51	92.15	0.55	128.64	88.14	0.59	111.53	76.14	0.59	0.766667	0.576667	-0.19	6.4e-05	0.00120061
NM_001143985.1|BANF1|chr11|+	282509	66003971	chr11:66003626-66004146	2573.17	2327.82	0.53	2838.86	1761.41	0.62	2960	1487.86	0.67	3247.27	1704.54	0.66	3030.91	1674.08	0.64	2834.89	1743.19	0.62	0.606667	0.64	0.0333333	6.41e-05	0.0012017
NM_001291307.3|NOP16|chr5|-	58861.9	176384053	chr5:176383946-176384254	488.34	798.24	0.38	430.74	772.79	0.36	595.03	606.08	0.5	494.24	563.58	0.47	614.94	509.54	0.55	476.64	550.48	0.46	0.413333	0.493333	0.08	6.44e-05	0.00120419
NM_001242831.2|ELOVL5|chr6|-	209	53294257	chr6:53294088-53294491	61.2	37.56	0.62	76.34	22.46	0.77	104.43	10.43	0.91	61.27	8.81	0.87	86.77	0	1	81.59	0	1	0.766667	0.956667	0.19	6.44e-05	0.00120419
XM_005270710.3|DDAH1|chr1|-	22048.9	85321354	chr1:85318485-85321568	659.56	29.56	0.96	685.34	0	1	691.15	0	1	601.45	0	1	606.17	100.02	0.86	641.85	0	1	0.986667	0.953333	-0.0333333	6.48e-05	0.00120784
NM_144766.3|RGS13|chr1|+	4038.4	192659761	chr1:192659338-192660311	153.97	217.32	0.41	145.41	221.38	0.4	156.17	250.51	0.38	105.83	414.64	0.2	103.43	360.97	0.22	160.06	239.27	0.4	0.396667	0.273333	-0.123333	6.47e-05	0.00120784
XM_011530041.4|PPIL2|chr22|+	2672.4	21697068	chr22:21695867-21697536	178.53	48.53	0.79	214.42	44.4	0.83	192.74	21.44	0.9	182.95	4.61	0.98	174.68	0	1	177.69	21.32	0.89	0.84	0.956667	0.116667	6.5e-05	0.00120963
NM_001321441.2|AHSA1|chr14|+	135948	77469278	chr14:77469077-77469472	1006.65	1095.33	0.48	833.83	1056.81	0.44	858.88	919.71	0.48	840.78	758.5	0.53	863.78	603.73	0.59	798.36	803.29	0.5	0.466667	0.54	0.0733333	6.55e-05	0.00121772
NM_001320329.2|NDRG2|chr14|-	4980.8	21017234	chr14:21016772-21017762	142.31	55.52	0.72	152.34	61.89	0.71	155.81	57.31	0.73	216.18	38.43	0.85	217.02	9.11	0.96	176	42.27	0.81	0.72	0.873333	0.153333	6.62e-05	0.00122989
NM_001346663.2|TK1|chr17|-	2553.6	78174287	chr17:78174091-78174788	514.79	10.18	0.98	450.79	62.4	0.88	435.77	14.84	0.97	421.61	56.57	0.88	365.12	77.16	0.83	428.68	58.12	0.88	0.943333	0.863333	-0.08	6.65e-05	0.0012332
NM_002622.5|PFDN1|chr5|-	17086.6	140245856	chr5:140245035-140246057	761.74	53.08	0.93	744.64	12.85	0.98	708.55	45.91	0.94	719.35	0	1	704.98	18.31	0.97	704.41	9.04	0.99	0.95	0.986667	0.0366667	6.73e-05	0.00124609
NM_001159287.1|TPI1|chr12|+	2.75628e+06	6870700	chr12:6870265-6870935	5619.38	7077.87	0.44	5583.93	7733.52	0.42	6047.75	5633	0.52	3710.26	3824.67	0.49	4211.85	4158.31	0.5	4053.73	4683.28	0.46	0.46	0.483333	0.0233333	6.86e-05	0.00126724
NM_000365.6|TPI1|chr12|+	2.75628e+06	6870700	chr12:6870265-6870935	5619.38	7077.87	0.44	5583.93	7733.52	0.42	6047.75	5633	0.52	3710.26	3824.67	0.49	4211.85	4158.31	0.5	4053.73	4683.28	0.46	0.46	0.483333	0.0233333	6.86e-05	0.00126724
NM_001286837.3|RNASEH1|chr2|-	10389.7	3545670	chr2:3541430-3545871	441.22	903	0.33	436.22	863.76	0.34	486.15	997.74	0.33	260.38	376.52	0.41	272.55	366.44	0.43	314.73	423.5	0.43	0.333333	0.423333	0.09	6.95e-05	0.00128115
NM_001281716.2|UBB|chr17|+	1645292	16382130	chr17:16381902-16382740	7498.44	6718.14	0.53	7152.03	6105.31	0.54	7267.19	6454.6	0.53	7688.09	7476.3	0.51	7869.86	7486.49	0.51	7164.28	7003.76	0.51	0.533333	0.51	-0.0233333	6.94e-05	0.00128115
XM_006717233.4|FAM163B|chr9|-	7329	133579228	chr9:133577081-133579429	431.35	0	1	397.42	0	1	356.93	6.03	0.98	144.21	15.34	0.9	144.9	0	1	202.7	18.29	0.92	0.993333	0.94	-0.0533333	7.04e-05	0.00129616
NM_001006640.2|TCEAL1|chrX|+	2465.3	103630590	chrX:103629885-103630953	122.89	72.9	0.63	103.35	98.63	0.51	145.59	50.7	0.74	120.7	17.41	0.87	140.4	16.11	0.9	98.84	46.48	0.68	0.626667	0.816667	0.19	7.09e-05	0.00130341
NM_001288953.2|TTC7A|chr2|+	699.4	47075175	chr2:47073702-47076123	58.34	50.82	0.53	47.15	70.91	0.4	68.38	41.78	0.62	67.33	22.25	0.75	71.56	28.08	0.72	80.18	11.53	0.87	0.516667	0.78	0.263333	7.1e-05	0.00130386
NM_003860.4|BANF1|chr11|+	286077	66003975	chr11:66003626-66004149	2489.34	2395.12	0.51	2754.88	1835.27	0.6	2877.89	1562.97	0.65	3156.72	1786.66	0.64	2952.3	1742.99	0.63	2754.07	1814.01	0.6	0.586667	0.623333	0.0366667	7.16e-05	0.00131214
NM_001287240.2|ITM2C|chr2|+	358785	230878322	chr2:230878008-230879248	1805.37	420.03	0.81	1708.4	290.54	0.85	1737.35	310.98	0.85	1158.68	321.97	0.78	1355	318.86	0.81	1453.12	437.39	0.77	0.836667	0.786667	-0.05	7.29e-05	0.00133529
NM_001251825.2|SP1|chr12|+	4575.4	53413252	chr12:53410927-53416446	241.08	2.23	0.99	212.61	0	1	238.57	10.41	0.96	301.25	29.71	0.91	301.68	27.43	0.92	299.96	40.42	0.88	0.983333	0.903333	-0.08	7.56e-05	0.00138254
NM_001308160.2|PCNX1|chr14|+	1202	71110108	chr14:71109795-71115382	62.8	168.87	0.27	59.88	151.47	0.28	59.93	188.28	0.24	95.82	118.95	0.45	95.97	118.41	0.45	83.24	103.52	0.45	0.263333	0.45	0.186667	7.73e-05	0.00141173
NM_001318015.2|ZDHHC12|chr9|-	2887.7	128721080	chr9:128720916-128721502	393.23	81.24	0.83	398.46	66.29	0.86	407.36	0	1	329.25	12.68	0.96	325.26	0	1	335.28	24.89	0.93	0.896667	0.963333	0.0666667	7.78e-05	0.0014195
NM_001195001.2|PTPRU|chr1|+	2384.4	29326464	chr1:29325599-29326800	144.67	18.13	0.89	148.56	27.23	0.85	156.59	0	1	121.09	0	1	134.42	0	1	164.45	0	1	0.913333	1	0.0866667	7.91e-05	0.0014361
XM_047422590.1|PI4KB|chr1|-	2989.3	151292496	chr1:151292176-151293033	497.47	207.7	0.71	456.12	231.51	0.66	445.82	211.57	0.68	407.82	87.19	0.82	338.66	143.26	0.7	390.74	75.56	0.84	0.683333	0.786667	0.103333	7.93e-05	0.0014361
NM_001330721.2|PI4KB|chr1|-	2989.3	151292496	chr1:151292176-151293033	497.47	207.7	0.71	456.12	231.51	0.66	445.82	211.57	0.68	407.82	87.19	0.82	338.66	143.26	0.7	390.74	75.56	0.84	0.683333	0.786667	0.103333	7.93e-05	0.0014361
NM_001301856.2|ELOVL5|chr6|-	148143	53268090	chr6:53267404-53269270	1795.82	183.29	0.91	1682.82	97.52	0.95	1824.14	158.25	0.92	1504.73	20.17	0.99	1445.29	21.39	0.99	1404.8	156.7	0.9	0.926667	0.96	0.0333333	7.93e-05	0.0014361
XR_007060775.1|LRRC14|chr8|+	358.4	144524462	chr8:144524261-144525178	84.43	35.07	0.71	83.91	25.16	0.77	73.95	16.19	0.82	85.44	12.9	0.87	95.18	0	1	99.65	0	1	0.766667	0.956667	0.19	7.9e-05	0.0014361
NM_033415.4|ARMC6|chr19|+	2916.3	19057957	chr19:19057416-19058176	325.7	193.19	0.63	319.95	217.83	0.59	348.18	88.86	0.8	452.59	119.15	0.79	461.6	77.7	0.86	376.86	175.16	0.68	0.673333	0.776667	0.103333	7.9e-05	0.0014361
NM_001281719.1|UBB|chr17|+	1.64498e+06	16382130	chr17:16381902-16382745	7484.45	6732.13	0.53	7137.47	6119.87	0.54	7258.75	6463.05	0.53	7678.9	7485.49	0.51	7860.11	7496.24	0.51	7153.39	7014.66	0.5	0.533333	0.506667	-0.0266667	8.06e-05	0.0014577
NM_001018091.6|GCOM1|chr15|+	7098.7	57716086	chr15:57714536-57717557	173.34	172.78	0.5	164.63	173.63	0.49	162.06	189.48	0.46	117.19	220.5	0.35	100.65	258.39	0.28	134.18	217.59	0.38	0.483333	0.336667	-0.146667	8.2e-05	0.00148029
NM_001099627.2|MTFR1L|chr1|+	1642.8	25832643	chr1:25832158-25832938	217.67	83.36	0.72	234.38	69.07	0.77	208.84	65.71	0.76	258.94	40.48	0.86	236.01	26.54	0.9	228.25	29.38	0.89	0.75	0.883333	0.133333	8.22e-05	0.0014826
NM_001012516.2|ITM2C|chr2|+	357645	230878322	chr2:230878008-230879254	1806.2	419.19	0.81	1710.51	288.43	0.86	1741.42	306.91	0.85	1161.18	319.47	0.78	1357.64	316.22	0.81	1455.92	434.59	0.77	0.84	0.786667	-0.0533333	8.36e-05	0.00150493
NR_048570.1|EXTL2|chr1|-	2152.1	100874103	chr1:100872372-100874430	276.53	0	1	302.19	0	1	296.65	0	1	284.5	0	1	265.79	35.16	0.88	256.63	5.66	0.98	1	0.953333	-0.0466667	8.4e-05	0.00150914
XM_011540995.3|EXTL2|chr1|-	2135.1	100874103	chr1:100872391-100874430	276.38	0	1	301.24	0	1	296.14	0	1	283.33	0	1	265.53	35.42	0.88	256.02	6.27	0.98	1	0.953333	-0.0466667	8.4e-05	0.00150914
NR_002940.2|LRRC37A4P|chr17|-	379.4	45508266	chr17:45505883-45508539	81.52	43.17	0.65	116.06	9.83	0.92	87.1	21.84	0.8	105.23	0.55	0.99	114.66	8.52	0.93	102.03	3.16	0.97	0.79	0.963333	0.173333	8.55e-05	0.00153448
XM_047430890.1|MAP4K5|chr14|-	4203.5	50418965	chr14:50418521-50420106	346.96	131.41	0.73	452.78	96.96	0.82	376.19	150.56	0.71	297.93	175.07	0.63	327.54	141.97	0.7	259.84	181.62	0.59	0.753333	0.64	-0.113333	8.61e-05	0.00154323
NM_016010.3|ZC2HC1A|chr8|+	4212.5	78717962	chr8:78717328-78719534	162	67.56	0.71	151.05	81.12	0.65	178.28	63.5	0.74	121.72	131.4	0.48	119.59	130.66	0.48	152.89	97.27	0.61	0.7	0.523333	-0.176667	8.73e-05	0.00156226
NM_012179.4|FBXO7|chr22|+	9083.7	32498627	chr22:32498144-32498829	674.15	446.12	0.6	624.14	495.53	0.56	759.49	282.04	0.73	876.64	304.07	0.74	788.1	263.58	0.75	608.81	375.64	0.62	0.63	0.703333	0.0733333	8.78e-05	0.00156893
NM_001106.4|ACVR2B|chr3|+	3623.9	38483339	chr3:38483138-38493142	150.54	19.79	0.88	147.66	0	1	137.81	25.23	0.85	131.25	0	1	140.23	0	1	128.04	0	1	0.91	1	0.09	8.83e-05	0.00157626
NM_001130148.2|CCDC77|chr12|+	715.8	442190	chr12:441774-442642	194.14	103.95	0.65	219.72	109.88	0.67	254.77	64.18	0.8	273.56	65.61	0.81	262.16	27.14	0.91	256.96	62.3	0.8	0.706667	0.84	0.133333	9.23e-05	0.00164318
NM_012319.4|SLC39A6|chr18|-	9073.2	36109089	chr18:36108531-36109745	500.77	203.28	0.71	552.84	140.64	0.8	569.88	103.61	0.85	710.52	77.23	0.9	644.29	118.07	0.85	558.64	110.37	0.84	0.786667	0.863333	0.0766667	9.22e-05	0.00164318
NM_001330568.2|USB1|chr16|+	13449.1	58021189	chr16:58020141-58021618	473.34	133.27	0.78	441.63	219.7	0.67	451.44	136.66	0.77	352.79	83.07	0.81	361.35	57.46	0.86	401.18	78.34	0.84	0.74	0.836667	0.0966667	9.25e-05	0.00164576
XM_047449078.1|IL17RC|chr3|+	157	9933411	chr3:9932953-9933621	33.58	33.85	0.5	36.04	26.5	0.58	47.26	19.07	0.71	58.91	6.04	0.91	59.07	6.65	0.9	65.13	10.04	0.87	0.596667	0.893333	0.296667	9.31e-05	0.00165372
NM_006931.3|SLC2A3|chr12|-	224.7	7920672	chr12:7919230-7921631	47.68	17.81	0.73	54.21	25.44	0.68	45.78	18.94	0.71	64.01	0	1	61.58	1.41	0.98	50.15	4.6	0.92	0.706667	0.966667	0.26	9.39e-05	0.00166658
NM_016079.4|CHMP3|chr2|-	7055	86504846	chr2:86503430-86505949	466.97	86.74	0.84	435.59	78.53	0.85	488.89	48.02	0.91	459.2	85.99	0.84	446.17	171.83	0.72	456.76	133.39	0.77	0.866667	0.776667	-0.09	9.43e-05	0.00167016
NM_001291304.2|NDUFA5|chr7|-	113888	123541109	chr7:123536997-123542220	14.8	1555.36	0.01	14.3	1574.64	0.01	16.7	1572.53	0.01	42.85	1169.82	0.04	35.99	1228.99	0.03	32.67	1175.02	0.03	0.01	0.0333333	0.0233333	9.61e-05	0.00170117
XM_011516074.3|LSMEM1|chr7|+	95.4	112490106	chr7:112489810-112491062	33.05	1.48	0.96	42.82	0.74	0.98	45.17	0	1	42.63	13.37	0.76	34.29	3.39	0.91	39.17	29.57	0.57	0.98	0.746667	-0.233333	9.63e-05	0.00170157
NM_006617.2|NES|chr1|-	338094	156671107	chr1:156668763-156673205	1080.02	877.11	0.55	951.15	765.98	0.55	882.24	942.7	0.48	1272.13	768.55	0.62	1223.83	765.63	0.62	988.6	857.27	0.54	0.526667	0.593333	0.0666667	9.69e-05	0.00170975
NM_000880.4|IL7|chr8|-	391.6	78733069	chr8:78732772-78733832	86.96	20.48	0.81	73.82	28.36	0.72	104.33	23.94	0.81	51.18	45.79	0.53	54.76	42.77	0.56	63.58	59.73	0.52	0.78	0.536667	-0.243333	9.85e-05	0.00173696
XM_047436178.1|MINK1|chr17|+	419.2	4897607	chr17:4897204-4897771	204.04	2.28	0.99	240.59	6.3	0.97	139.1	9.62	0.94	139.68	46.47	0.75	144.49	16.1	0.9	165.39	12.68	0.93	0.966667	0.86	-0.106667	9.87e-05	0.00173771
NM_001204358.2|SPOCK3|chr4|-	53.6	166754507	chr4:166754086-166754729	16.45	44.65	0.27	18.65	75.64	0.2	16.33	101.06	0.14	4.35	157.58	0.03	6.41	148.98	0.04	7.47	187.04	0.04	0.203333	0.0366667	-0.166667	9.99e-05	0.0017564
NM_032376.4|TMEM101|chr17|-	4914.2	44011482	chr17:44011188-44012236	199.59	90.89	0.69	197.41	94.71	0.68	205.51	78.15	0.72	204.84	19.98	0.91	168.02	38.02	0.82	201.71	47.25	0.81	0.696667	0.846667	0.15	0.000101667	0.00178577
XM_005254297.2|RPAP1|chr15|-	2488.9	41517363	chr15:41517176-41517691	324.84	236.44	0.58	347.32	245.08	0.59	327.95	181.2	0.64	272.21	178.5	0.6	301.31	64.88	0.82	331.9	106.16	0.76	0.603333	0.726667	0.123333	0.000102761	0.00180276
XM_047442038.1|SNX12|chrX|-	53124.9	71060917	chrX:71059247-71061118	588.81	145.59	0.8	533.92	11.72	0.98	531.72	60.14	0.9	616.73	0	1	575.41	68.15	0.89	584.09	34.45	0.94	0.893333	0.943333	0.05	0.000102991	0.00180457
NM_001080791.4|CCDC32|chr15|-	953.3	40553431	chr15:40553099-40554127	234.63	37.44	0.86	249.32	46.44	0.84	212.1	44.15	0.83	118.45	0	1	111.36	0	1	112.26	9.52	0.92	0.843333	0.973333	0.13	0.000103204	0.00180607
NM_015131.3|WDR43|chr2|+	69570.3	28946917	chr2:28946600-28948219	752.98	1098.6	0.41	757.82	1246.34	0.38	704.34	1168.15	0.38	546.41	1334.36	0.29	532.29	1213.43	0.3	609.3	958.96	0.39	0.39	0.326667	-0.0633333	0.000104835	0.00182823
NM_023085.4|CAPN10|chr2|+	342.3	240598887	chr2:240598651-240599104	115.3	60.97	0.65	135.52	104.32	0.57	203.18	0	1	147.25	13.96	0.91	169.99	0	1	122.95	38.47	0.76	0.74	0.89	0.15	0.000104856	0.00182823
XM_005252916.3|RHOG|chr11|-	804.8	3827996	chr11:3826978-3828206	104.19	0	1	59.2	0	1	90.7	0	1	147.22	42.27	0.78	135.35	28.88	0.82	181.37	3	0.98	1	0.86	-0.14	0.000104768	0.00182823
NM_015659.3|RSL1D1|chr16|-	90688.2	11837527	chr16:11833850-11838113	141.58	2925.77	0.05	135.53	3035.48	0.04	129.65	2779.45	0.04	196.65	2428.33	0.07	178.76	2353.11	0.07	152.7	2429.93	0.06	0.0433333	0.0666667	0.0233333	0.000106138	0.0018483
NM_001203.3|BMPR1B|chr4|+	1835.8	95154960	chr4:95154548-95158448	153.79	50.18	0.75	129.78	51.43	0.72	162.41	64	0.72	168.3	105.77	0.61	160.83	159.42	0.5	164.76	126.61	0.57	0.73	0.56	-0.17	0.000106615	0.00184981
XM_011532201.3|BMPR1B|chr4|+	1835.2	95154960	chr4:95154548-95158450	153.79	50.18	0.75	129.78	51.42	0.72	162.39	64.02	0.72	168.28	105.8	0.61	160.83	159.42	0.5	164.71	126.65	0.57	0.73	0.56	-0.17	0.000106615	0.00184981
XM_011526539.4|ZNF569|chr19|-	276.1	37414111	chr19:37411157-37414419	39.79	44.75	0.47	41.67	29.53	0.59	50.08	3.89	0.93	113.62	8.3	0.93	117.34	42.11	0.74	111.15	2.27	0.98	0.663333	0.883333	0.22	0.000106436	0.00184981
NM_001375517.1|TRIM2|chr4|+	5445.9	153335015	chr4:153334814-153339317	332.45	0	1	288.29	0	1	308.81	0	1	303.17	0	1	302.22	30.84	0.91	303.73	13.66	0.96	1	0.956667	-0.0433333	0.00010685	0.00185163
NM_001270782.2|TFAM|chr10|+	7936.4	58395615	chr10:58394928-58399220	140.35	530.97	0.21	103.85	586.05	0.15	140.76	673.34	0.17	228.65	657.73	0.26	231.39	684.57	0.25	221.21	624.81	0.26	0.176667	0.256667	0.08	0.000107941	0.00186826
XM_005273164.4|PLXNA2|chr1|-	4372.7	208026912	chr1:208022242-208027338	439.4	209.66	0.68	435.75	162.85	0.73	331.14	123.57	0.73	339.24	34.75	0.91	269.61	72.17	0.79	197.1	64.46	0.75	0.713333	0.816667	0.103333	0.000108652	0.00187827
NM_006833.5|COPS6|chr7|+	140027	100091850	chr7:100091649-100092187	461.02	1582.6	0.23	528.9	1590.47	0.25	535.83	1572.8	0.25	650.52	1477.74	0.31	672.73	1542.16	0.3	542.41	1402.14	0.28	0.243333	0.296667	0.0533333	0.000110008	0.00189941
NM_080632.3|UPF3B|chrX|-	1792.2	119834826	chrX:119834022-119835027	196.42	116.92	0.63	208.77	132.16	0.61	221.39	89.71	0.71	306.98	65.38	0.82	245.42	73.35	0.77	289.65	92.41	0.76	0.65	0.783333	0.133333	0.000110622	0.00190769
NM_001301242.2|ARHGDIA|chr17|-	158096	81868742	chr17:81867756-81868943	2870.6	117.05	0.96	2769.35	108.51	0.96	2452.91	224.83	0.92	2313.45	130.42	0.95	1919.76	190.62	0.91	2550.42	262.6	0.91	0.946667	0.923333	-0.0233333	0.000111033	0.00191158
NM_001372086.1|WDR18|chr19|+	5715	994414	chr19:994213-994557	218.7	283.42	0.44	260.39	267.85	0.49	249.66	215.15	0.54	301.94	148.58	0.67	271.14	161.3	0.63	299.29	247.31	0.55	0.49	0.616667	0.126667	0.000111117	0.00191158
NM_001658.4|ARF1|chr1|+	140169	228098606	chr1:228097852-228099212	3685.94	804.34	0.82	3527.92	513.64	0.87	3162.48	701.66	0.82	3303.77	395.11	0.89	2974.36	641.17	0.82	3318.88	420.14	0.89	0.836667	0.866667	0.03	0.00011257	0.0019297
NM_002082.4|GRK6|chr5|+	838.6	177442001	chr5:177441737-177442622	146.34	72.81	0.67	133.43	84.69	0.61	146.78	86.03	0.63	144.2	29.9	0.83	157.6	30.56	0.84	147.94	47.4	0.76	0.636667	0.81	0.173333	0.000112519	0.0019297
XM_047423241.1|GOLGA1|chr9|-	404.3	124879635	chr9:124878275-124880610	115.02	0	1	123.16	0	1	108.29	26.75	0.8	181.3	33.78	0.84	157.22	71.56	0.69	156.76	39.8	0.8	0.933333	0.776667	-0.156667	0.000112577	0.0019297
NM_032319.3|PRADC1|chr2|-	840.3	73228195	chr2:73228010-73228574	162.66	159.98	0.5	149.47	167.83	0.47	214.69	102.06	0.68	268.92	72.24	0.79	203.57	111.5	0.65	198.76	101.86	0.66	0.55	0.7	0.15	0.000113305	0.00193983
NR_152820.1|OIP5-AS1|chr15|+	15148.8	41299064	chr15:41298041-41306534	259.51	569.64	0.31	261.94	559.5	0.32	337.69	594.58	0.36	338.95	541.72	0.38	417.02	539.61	0.44	416.33	524.3	0.44	0.33	0.42	0.09	0.000113852	0.00194686
NM_182565.4|UBALD2|chr17|+	34498.6	76270406	chr17:76270194-76271298	325.93	156.39	0.68	326.1	77.76	0.81	342.29	17.62	0.95	543.15	36.98	0.94	538.68	0	1	410.55	147.14	0.74	0.813333	0.893333	0.08	0.000114261	0.0019515
NM_175085.3|GART|chr21|-	3206.6	33524768	chr21:33524009-33525000	329.53	742.86	0.31	352.07	643.72	0.35	378.78	633.57	0.37	333.87	849.8	0.28	335.07	907.72	0.27	333.39	967.51	0.26	0.343333	0.27	-0.0733333	0.000114609	0.0019551
XM_047426738.1|TENM4|chr11|-	3060	78658383	chr11:78652829-78658816	167.23	48.9	0.77	135.64	26.36	0.84	137.43	35.21	0.8	287.84	0	1	259.5	18.93	0.93	218.1	41.95	0.84	0.803333	0.923333	0.12	0.000116207	0.00197998
XM_017027146.2|SH3GL1|chr19|-	15671	4361543	chr19:4360370-4361796	580.16	0	1	551.43	0	1	548.31	0	1	453.33	36.67	0.93	452.63	0	1	566.85	0	1	1	0.976667	-0.0233333	0.000117337	0.00199683
NR_144358.1|PRADC1|chr2|-	851.3	73228195	chr2:73228006-73228574	160.66	161.99	0.5	147.79	169.51	0.47	212.36	104.39	0.67	267.02	74.14	0.78	201.6	113.46	0.64	196.33	104.29	0.65	0.546667	0.69	0.143333	0.000119445	0.00202953
NM_001257325.3|APBB1|chr11|-	2456.7	6395308	chr11:6395125-6395701	342.93	124.24	0.73	337.94	91.72	0.79	348.61	59.24	0.85	175.96	53.99	0.77	133.06	62.39	0.68	136.21	124.06	0.52	0.79	0.656667	-0.133333	0.000119544	0.00202953
XM_047423838.1|TTF1|chr9|-	1697.8	132375967	chr9:132375660-132376168	193.65	143.52	0.57	200.48	166.38	0.55	199.28	149.44	0.57	169.77	59.41	0.74	173.06	72.96	0.7	159.92	63.82	0.71	0.563333	0.716667	0.153333	0.000120659	0.00204602
NM_001384348.1|MTG2|chr20|+	603.5	62203432	chr20:62203084-62203568	145.19	39.17	0.79	181.46	18.49	0.91	176.89	0	1	153.43	0	1	159.29	0	1	122.3	5.33	0.96	0.9	0.986667	0.0866667	0.000121137	0.00205167
NM_001320327.2|CHCHD2|chr7|-	1.29201e+06	56101660	chr7:56101573-56101861	2710.72	4048.1	0.4	2582.58	3846.21	0.4	3073.37	4237.85	0.42	3080.35	3942.82	0.44	3249.9	4024.82	0.45	2911.9	3774.74	0.44	0.406667	0.443333	0.0366667	0.000124334	0.00210332
NM_001145391.2|OXSM|chr3|+	555	25794383	chr3:25794092-25794531	52.64	92.26	0.36	50.54	92.7	0.35	79.35	71.6	0.53	151.74	41.95	0.78	95.26	78	0.55	89.83	75.3	0.54	0.413333	0.623333	0.21	0.000127442	0.00215333
NM_016333.4|SRRM2|chr16|+	347095	2771059	chr16:2770858-2771412	769.65	968.35	0.44	911.37	1338.56	0.41	920.05	847.88	0.52	1076.17	798.2	0.57	828.66	715.96	0.54	655.59	883.13	0.43	0.456667	0.513333	0.0566667	0.000128774	0.00217325
NM_183044.3|RNF6|chr13|-	1376.9	26213735	chr13:26212775-26215592	98.42	127	0.44	89.63	113.32	0.44	93.68	118.59	0.44	67.72	230.55	0.23	74.76	216.82	0.26	91.14	172.95	0.35	0.44	0.28	-0.16	0.000129062	0.00217552
NM_001029865.4|DBX1|chr11|-	32.5	20156372	chr11:20156155-20156573	33.35	17.28	0.66	33.23	7.35	0.82	36.48	4.24	0.9	61.66	0.66	0.99	70.31	0	1	67.56	0	1	0.793333	0.996667	0.203333	0.00013227	0.00222432
NM_032442.3|NEURL4|chr17|-	2078	7315824	chr17:7315628-7316327	119.57	13.58	0.9	140.57	20.41	0.87	120.2	26.89	0.82	180.36	0	1	131.92	8.74	0.94	131.74	0.49	1	0.863333	0.98	0.116667	0.000132219	0.00222432
NM_032840.3|SPRYD3|chr12|-	419.3	53065708	chr12:53064379-53065966	161.48	29.17	0.85	170.58	54.3	0.76	103.09	76.76	0.57	74.31	74.64	0.5	76.36	73.24	0.51	72.15	53.64	0.57	0.726667	0.526667	-0.2	0.000132611	0.00222743
XM_047445788.1|PXDN|chr2|-	23907.1	1632924	chr2:1631887-1634323	612.71	37.93	0.94	670.09	38.09	0.95	609.92	23.95	0.96	729.23	0	1	723.14	31.86	0.96	710.84	0	1	0.95	0.986667	0.0366667	0.000132956	0.00222795
NM_001354566.1|NDRG2|chr14|-	4977.9	21017234	chr14:21016763-21017762	140.68	57.15	0.71	150.49	63.74	0.7	154.29	58.82	0.72	214.56	40.05	0.84	215.32	10.8	0.95	173.69	44.59	0.8	0.71	0.863333	0.153333	0.000132887	0.00222795
NM_002073.4|GNAZ|chr22|+	952.9	23123299	chr22:23123087-23125032	210.8	54.95	0.79	194.93	107.79	0.64	184.25	15.45	0.92	177.8	19.31	0.9	162.84	16.81	0.91	176.53	19.74	0.9	0.783333	0.903333	0.12	0.000134207	0.00224626
NM_001199492.2|PDCD4|chr10|+	9480.8	110898516	chr10:110898028-110898730	343.95	137.23	0.71	379.81	147.69	0.72	421.88	69.95	0.86	619.83	267.26	0.7	546.01	289.44	0.65	420.42	244.85	0.63	0.763333	0.66	-0.103333	0.00013708	0.00229166
NM_003091.4|SNRPB|chr20|-	133331	2461734	chr20:2461642-2461939	1135.17	748.87	0.6	1133.58	775.41	0.59	1473.4	677.75	0.68	1972.3	782	0.72	2117.07	941.25	0.69	1685.86	964.2	0.64	0.623333	0.683333	0.06	0.000139677	0.00233232
NM_003850.3|SUCLA2|chr13|-	7308.7	47943064	chr13:47942656-47943445	428.73	217.76	0.66	358.88	283.27	0.56	399.66	270.78	0.6	277.48	309.81	0.47	279.39	341.78	0.45	346.83	262.39	0.57	0.606667	0.496667	-0.11	0.000140235	0.0023389
XM_017024777.2|NLE1|chr17|-	860.2	35131464	chr17:35130732-35132449	48.21	116.37	0.29	42.76	138.07	0.24	52.62	124.32	0.3	76.71	79.66	0.49	71.4	75.59	0.49	69.04	82.02	0.46	0.276667	0.48	0.203333	0.000141827	0.00236268
XM_047417874.1|ZNF300|chr5|-	3131.6	150895369	chr5:150894399-150896973	290.71	65.92	0.82	329.92	40.09	0.89	308.5	40	0.89	320.25	124.28	0.72	354.63	75.45	0.82	324.8	120.03	0.73	0.866667	0.756667	-0.11	0.000143751	0.00239192
XM_047424887.1|PPRC1|chr10|+	812.1	102146893	chr10:102146672-102147238	382.91	78.83	0.83	430.18	15.26	0.97	348.43	35.04	0.91	389.23	0	1	359.72	12.55	0.97	387.87	28	0.93	0.903333	0.966667	0.0633333	0.000144057	0.00239421
NM_032281.3|ELAVL3|chr19|-	130807	11454655	chr19:11451326-11454856	1188.98	0	1	1131.37	0	1	1152.58	0	1	243.99	0	1	204.98	16.12	0.93	256.79	0	1	1	0.976667	-0.0233333	0.000144536	0.00239937
XM_005255890.5|AMFR|chr16|-	3985.9	56361902	chr16:56361452-56363056	138.96	63.05	0.69	130.12	30.66	0.81	151.91	15.08	0.91	298.38	0	1	254.73	19.64	0.93	214.29	47.92	0.82	0.803333	0.916667	0.113333	0.000149686	0.00248195
NM_001136268.2|DAZAP2|chr12|+	174567	51243459	chr12:51242330-51243933	935.72	646.15	0.59	994.09	672.94	0.6	1208.35	449.04	0.73	1122.64	392.79	0.74	1036.86	453.38	0.7	932.99	452.96	0.67	0.64	0.703333	0.0633333	0.000150828	0.00249799
NR_037862.2|SNRNP27|chr2|+	9679.8	69904713	chr2:69904512-69905236	495.26	252.69	0.66	529.63	164.88	0.76	591.99	225.95	0.72	514.88	129.65	0.8	517.85	90.65	0.85	467.8	147.95	0.76	0.713333	0.803333	0.09	0.000152015	0.00251179
NM_014820.5|TOMM70|chr3|-	7849.7	100365364	chr3:100363431-100365717	763.21	327.35	0.7	794.13	213.78	0.79	755.71	321.71	0.7	663.1	339.41	0.66	638.12	322.82	0.66	619.03	369.51	0.63	0.73	0.65	-0.08	0.000151901	0.00251179
NM_001395851.1|NPIPB5|chr16|+	64670.2	22533832	chr16:22533626-22536535	514.49	373.41	0.58	804.43	635.47	0.56	422.56	575.21	0.42	569.72	800.29	0.42	560.18	665.94	0.46	486.47	553.02	0.47	0.52	0.45	-0.07	0.000152488	0.00251666
NM_005324.5|H3-3B|chr17|-	1.60604e+06	75777586	chr17:75776434-75778723	575.08	4273.55	0.12	635.78	4155.33	0.13	606.33	4166.77	0.13	530.87	4484.4	0.11	489.34	4308.59	0.1	411.58	3909.77	0.1	0.126667	0.103333	-0.0233333	0.000156145	0.00257403
NM_032901.4|COX14|chr12|+	19220.2	50120277	chr12:50120036-50120453	555.65	659.97	0.46	568.47	613.64	0.48	640.76	450.46	0.59	609.29	451.71	0.57	642.83	385.54	0.63	570.46	445.92	0.56	0.51	0.586667	0.0766667	0.000157756	0.00259758
NM_001282784.2|TRMU|chr22|+	482	46357043	chr22:46356842-46357340	192.35	0	1	221.36	20.86	0.91	201.56	3.66	0.98	194.61	17.05	0.92	154.51	50.86	0.75	212.65	27.94	0.88	0.963333	0.85	-0.113333	0.000158335	0.0026041
NM_001320556.2|ZSCAN16|chr6|+	460.5	28129838	chr6:28129430-28130082	123.14	15.46	0.89	118.84	75.22	0.61	107.02	58.7	0.65	122.25	0	1	104.52	23.75	0.81	106.98	21.19	0.83	0.716667	0.88	0.163333	0.000158886	0.00261013
XM_011519116.3|ZDHHC12|chr9|-	2734.3	128721074	chr9:128720916-128721480	379.5	98.05	0.79	382.01	87.08	0.81	398.89	4.78	0.99	320.58	25.51	0.93	323.09	0	1	325.73	36.96	0.9	0.863333	0.943333	0.08	0.000159678	0.00262012
XM_017014944.1|GBA2|chr9|-	3717.3	35737246	chr9:35736999-35737447	546.71	0	1	606.64	0	1	462.96	0	1	308.7	0	1	251.98	20.11	0.93	242.76	5.72	0.98	1	0.97	-0.03	0.000160072	0.00262355
NM_138426.4|GLCCI1|chr7|+	29693	8086503	chr7:8086193-8089080	567.69	87.38	0.87	595.62	0	1	602.01	0	1	493.92	0	1	534.33	0	1	522.04	16.59	0.97	0.956667	0.99	0.0333333	0.000161005	0.00263581
NM_001412209.1|SCRN3|chr2|+	732.3	174428154	chr2:174427713-174430071	84.03	51.59	0.62	67.2	75.35	0.47	84.34	108.13	0.44	84.39	219.61	0.28	79.3	153.27	0.34	74.09	152.17	0.33	0.51	0.316667	-0.193333	0.000161838	0.0026464
NM_002117.6|HLA-C|chr6|-	2158.5	31268972	chr6:31268749-31269173	225.95	264.08	0.46	224.28	287.43	0.44	310.75	218.25	0.59	355.06	234.54	0.6	331.18	164.38	0.67	265.74	198.5	0.57	0.496667	0.613333	0.116667	0.000162996	0.00266227
NM_001080392.2|DENND11|chr7|-	1842	141661140	chr7:141656728-141662851	93.84	21.97	0.81	92.41	0	1	116.03	16.89	0.87	212.27	0	1	237.13	0	1	236.73	10.09	0.96	0.893333	0.986667	0.0933333	0.000165309	0.00269694
XM_017027868.3|PHF20|chr20|+	3167.5	35948402	chr20:35947485-35950370	233.31	39.87	0.85	266.35	2.94	0.99	257.16	39.3	0.87	167.15	38.37	0.81	161.43	43.87	0.79	152.44	58.08	0.72	0.903333	0.773333	-0.13	0.000167653	0.00273205
NM_003107.3|SOX4|chr6|+	276282	21594078	chr6:21593751-21598619	949.62	311.36	0.75	887.41	108.27	0.89	846.29	307.65	0.73	857.85	223.78	0.79	840.27	448.59	0.65	839.19	318.77	0.72	0.79	0.72	-0.07	0.000168065	0.00273562
NM_001414245.1|LRP6|chr12|-	665.4	12120202	chr12:12120108-12120403	75.72	33.4	0.69	77.12	3.1	0.96	61.78	45.53	0.58	14.51	53.51	0.21	34.09	54.27	0.39	70.99	38.73	0.65	0.743333	0.416667	-0.326667	0.000168513	0.00273978
XM_047427585.1|RIC3|chr11|-	151.9	8110206	chr11:8108948-8110407	95.9	0	1	90.57	11.84	0.88	82.71	28.51	0.74	28.77	21.5	0.57	25.49	29.13	0.47	41.2	14.44	0.74	0.873333	0.593333	-0.28	0.000170907	0.00277552
XM_005270231.3|MRPL43|chr10|-	11589.5	100986371	chr10:100986269-100986572	398.81	610.93	0.39	413.39	568.84	0.42	529.71	503.35	0.51	521.15	417.83	0.56	517.75	462.19	0.53	462.41	460.12	0.5	0.44	0.53	0.09	0.000171561	0.00278298
NM_001351846.2|TELO2|chr16|+	555	1510240	chr16:1509830-1510427	163.49	77.84	0.68	161.87	98	0.62	209.94	24.91	0.89	214.65	33.35	0.87	213.64	0	1	208.55	64.62	0.76	0.73	0.876667	0.146667	0.000172264	0.00279119
XM_017016331.2|PIP4K2A|chr10|-	5558.2	22537050	chr10:22534854-22537281	337.05	162.41	0.67	365.03	132.02	0.73	323.37	197.58	0.62	162.46	179.25	0.48	151.58	109.62	0.58	148.84	109.36	0.58	0.673333	0.546667	-0.126667	0.000173926	0.0028149
NM_001145412.3|NFE2L2|chr2|-	14788.1	177230803	chr2:177230303-177232008	589.08	87.52	0.87	603.65	124.26	0.83	654.31	59.12	0.92	831.97	19.97	0.98	761.91	59.54	0.93	718.4	97.43	0.88	0.873333	0.93	0.0566667	0.000175575	0.00283768
NM_015068.3|PEG10|chr7|+	149250	94667525	chr7:94664514-94669695	1176.3	164.65	0.88	1240.45	0	1	1357.52	20.33	0.99	1317.89	0	1	1297.38	142.78	0.9	1296.95	206.96	0.86	0.956667	0.92	-0.0366667	0.000175757	0.00283768
XM_017016869.2|LDB1|chr10|-	26137.7	102107719	chr10:102106489-102108323	543.84	111.15	0.83	590.82	20.43	0.97	619	0	1	535.61	61.51	0.9	514.81	116.01	0.82	620.96	80.08	0.89	0.933333	0.87	-0.0633333	0.000175932	0.00283768
XM_047438247.1|DPY19L3|chr19|+	2222.5	32482569	chr19:32482079-32485890	196.64	0	1	217.67	0	1	215.64	26.43	0.89	222.75	10.14	0.96	230.98	59.08	0.8	228.21	37.96	0.86	0.963333	0.873333	-0.09	0.000177827	0.00286499
NM_001257321.2|APBB1|chr11|-	2452.5	6395308	chr11:6395124-6395701	342.64	124.53	0.73	337.45	92.21	0.79	348.24	59.61	0.85	175.76	54.19	0.76	132.74	62.71	0.68	135.91	124.37	0.52	0.79	0.653333	-0.136667	0.000178612	0.00287438
XM_017014258.2|CLTA|chr9|+	106401	36211867	chr9:36211603-36212059	1519.93	1460.07	0.51	1417.52	1252.52	0.53	1755.7	1090.39	0.62	1703.67	1038.65	0.62	1707.08	975.33	0.64	1528.02	1247.82	0.55	0.553333	0.603333	0.05	0.000179819	0.00289052
XM_006714859.3|GRK6|chr5|+	845.4	177442001	chr5:177441735-177442622	146.34	73.56	0.67	133.43	85.29	0.61	146.78	86.27	0.63	144.2	30.18	0.83	157.6	30.79	0.84	147.94	47.49	0.76	0.636667	0.81	0.173333	0.000180338	0.0028956
NM_001304505.2|HMG20A|chr15|+	1276.7	77483339	chr15:77482970-77485603	256.61	19.22	0.93	252.74	0	1	253.52	38.2	0.87	236.22	49.19	0.83	231.74	40.33	0.85	261.72	63.95	0.8	0.933333	0.826667	-0.106667	0.000181618	0.00291285
NM_006830.4|UQCR11|chr19|-	67953.6	1598014	chr19:1597169-1598215	132.53	491.01	0.21	120.45	483.17	0.2	115.05	567.7	0.17	85.52	694.98	0.11	93.84	662.19	0.12	96.32	656.88	0.13	0.193333	0.12	-0.0733333	0.000181854	0.00291336
XM_006711275.4|UTP25|chr1|+	2130.9	209851856	chr1:209851204-209857565	53.04	402.81	0.12	45.34	396.19	0.1	49.61	380.8	0.12	120.39	418.51	0.22	104.4	443.48	0.19	84.66	376.16	0.18	0.113333	0.196667	0.0833333	0.00018237	0.00291833
NM_001276253.2|TMEM80|chr11|+	100	703998	chr11:703675-704129	33.35	37.49	0.47	59.39	27.21	0.69	40.19	21.47	0.65	58.87	14.56	0.8	58.9	0	1	54.34	8.21	0.87	0.603333	0.89	0.286667	0.000183563	0.00293412
NM_001362843.2|EP300|chr22|+	6330.5	41179151	chr22:41176773-41180077	167.94	90.05	0.65	203.72	36.91	0.85	210.83	0	1	195.5	66.57	0.75	177.15	73.3	0.71	144.98	112.03	0.56	0.833333	0.673333	-0.16	0.000184389	0.00294401
XM_017009675.2|SEMA6A|chr5|-	4558.7	116445841	chr5:116443555-116447811	264.26	88	0.75	275.77	66.04	0.81	247.58	50.62	0.83	182.13	4.55	0.98	167.83	18.13	0.9	186	27.02	0.87	0.796667	0.916667	0.12	0.000185719	0.00296192
NM_001123377.2|PARK7|chr1|+	247794	7985095	chr1:7984894-7985505	341.17	2290.34	0.13	323.96	2193.23	0.13	439.56	2154.68	0.17	534.31	2336.36	0.19	542.89	2420.23	0.18	442.08	2151.79	0.17	0.143333	0.18	0.0366667	0.000186124	0.00296505
NM_032574.4|DPY30|chr2|-	57856.9	32024055	chr2:32023905-32024256	736.06	746.49	0.5	733.88	826.62	0.47	870.94	727.24	0.54	960.76	752.91	0.56	984.79	741.12	0.57	860.09	616.47	0.58	0.503333	0.57	0.0666667	0.000187792	0.00298826
NM_015379.5|BRI3|chr7|+	16452.8	98291332	chr7:98291111-98291545	384.04	626.44	0.38	422.84	613.94	0.41	519.35	488.11	0.52	539.74	432.45	0.56	483.89	449.87	0.52	415.54	447.19	0.48	0.436667	0.52	0.0833333	0.000188349	0.00299378
NM_002811.5|PSMD7|chr16|+	183853	74305715	chr16:74305289-74306288	931.52	1767.43	0.35	1021.36	1823.39	0.36	1051.33	1504.5	0.41	1108.51	1580.44	0.41	1138	1383.17	0.45	974.88	1453.18	0.4	0.373333	0.42	0.0466667	0.000191132	0.00303462
NM_001377439.1|USP33|chr1|-	2992.1	77697273	chr1:77695987-77697474	194.08	0	1	200.24	0	1	188.87	0	1	181.39	2.79	0.98	182.53	29.86	0.86	176.35	3.69	0.98	1	0.94	-0.06	0.00019196	0.00304437
NM_001303544.1|VBP1|chrX|+	123387	155238973	chrX:155238772-155239841	1094.72	605.99	0.64	1184.25	403.29	0.75	1239.96	519.22	0.7	1145.91	689.15	0.62	1119.59	648.48	0.63	1089.87	574.53	0.65	0.696667	0.633333	-0.0633333	0.000192606	0.00305121
XM_017027200.3|VASP|chr19|+	738	45526528	chr19:45526140-45526983	155.76	127.28	0.55	146.86	108.9	0.57	164.8	99.01	0.62	208.99	23.2	0.9	194.01	49.5	0.8	157.28	123.94	0.56	0.58	0.753333	0.173333	0.000195025	0.00308608
NM_024816.3|RABEP2|chr16|-	77.6	28904644	chr16:28904466-28905044	47.73	0	1	54.39	0	1	30.24	0.93	0.97	23.43	19.84	0.54	19.75	6.74	0.75	26.68	1.04	0.96	0.99	0.75	-0.24	0.00019688	0.00311197
NM_001301061.2|BCL7B|chr7|-	8586.3	73536896	chr7:73536356-73537390	410.13	44.91	0.9	471.75	0	1	417.16	0	1	392.96	0	1	379.31	0	1	344.31	0	1	0.966667	1	0.0333333	0.000203355	0.00321075
NM_000918.4|P4HB|chr17|-	55220.8	81843891	chr17:81843166-81844092	1901.61	676.6	0.74	1895.98	546.88	0.78	1686.66	591.57	0.74	1642.5	697.2	0.7	1520.26	592.06	0.72	1610.39	730.74	0.69	0.753333	0.703333	-0.05	0.000208085	0.00328178
NM_001348651.2|ANKRD9|chr14|-	451.8	102507155	chr14:102502477-102507942	56.92	52.81	0.52	59.61	38.09	0.61	53.38	36.93	0.59	87.66	4.84	0.95	81.38	17.01	0.83	83.14	36.58	0.69	0.573333	0.823333	0.25	0.000210608	0.0033179
NM_001308057.2|STARD4|chr5|-	15255.6	111500915	chr5:111500165-111501116	164.67	254.49	0.39	140.17	146.88	0.49	174.31	278.36	0.39	133.85	308.65	0.3	154.77	336.49	0.32	155.82	431.76	0.27	0.423333	0.296667	-0.126667	0.000211597	0.00332978
NM_001077497.3|PRR3|chr6|+	3748.9	30562590	chr6:30562389-30563723	669.51	0	1	654.21	0	1	619.33	0	1	541.2	0	1	543.52	33.99	0.94	579.14	0	1	1	0.98	-0.02	0.000214402	0.00337019
NM_020923.3|ZDBF2|chr2|+	588	206311674	chr2:206304717-206314427	76.01	0	1	59.72	0	1	70.36	0	1	88.02	3.9	0.96	77.21	26.1	0.75	89.12	20.35	0.81	1	0.84	-0.16	0.000217414	0.00341376
NM_006164.5|NFE2L2|chr2|-	14815.8	177230803	chr2:177230308-177232008	591.07	85.53	0.87	606.21	121.7	0.83	655.68	57.75	0.92	833.12	18.82	0.98	764.08	57.37	0.93	719.88	95.95	0.88	0.873333	0.93	0.0566667	0.000218826	0.00343213
NM_032331.4|EEF1AKMT4|chr3|+	1119.9	184258620	chr3:184258288-184258759	384.47	75.83	0.84	388.06	65.09	0.86	350.05	28.99	0.92	326.56	95.11	0.77	343.33	84.49	0.8	294.9	107.24	0.73	0.873333	0.766667	-0.106667	0.000219775	0.00344323
NM_001184761.2|CLTA|chr9|+	106924	36211867	chr9:36211608-36212059	1513	1457.53	0.51	1410.96	1248.69	0.53	1748.22	1091.54	0.62	1696.78	1040.17	0.62	1700.15	980.29	0.63	1521.45	1247.7	0.55	0.553333	0.6	0.0466667	0.000220636	0.0034529
NM_032906.5|PYURF|chr4|-	21259.6	88521305	chr4:88520998-88522029	753.44	126.45	0.86	764.3	109.44	0.87	923.92	0	1	752.9	0	1	778.65	8.07	0.99	665.28	88.65	0.88	0.91	0.956667	0.0466667	0.000221765	0.00346294
NM_001193637.1|DHRS4L2|chr14|+	450.4	24006139	chr14:24005886-24006408	98.26	44.43	0.69	125.55	3.31	0.97	169.11	0	1	119.29	62.67	0.66	155.48	53.9	0.74	195.51	48.83	0.8	0.886667	0.733333	-0.153333	0.000221653	0.00346294
NM_018064.4|AKIRIN2|chr6|-	5577.3	87675120	chr6:87674860-87675607	190.94	343.07	0.36	290.66	274.66	0.51	269.14	336.02	0.44	351.78	173.5	0.67	229.05	225.19	0.5	242.43	262.54	0.48	0.436667	0.55	0.113333	0.000223805	0.00349097
NM_001381853.1|CHML|chr1|-	2243.8	241635177	chr1:241628851-241636073	193.22	27.36	0.88	182.89	0	1	184.73	15.51	0.92	214.58	0	1	237.06	0	1	226.64	4.87	0.98	0.933333	0.993333	0.06	0.000226781	0.00353351
NM_023079.5|UBE2Z|chr17|+	21648	48928470	chr17:48926964-48929056	708.19	170.27	0.81	743.97	158.64	0.82	774.44	23.14	0.97	547.44	19.79	0.97	466.55	49.95	0.9	482.02	48.32	0.91	0.866667	0.926667	0.06	0.000227221	0.00353376
NM_153719.4|NUP62|chr19|-	11978.1	49909580	chr19:49906825-49909884	334.64	124.27	0.73	342.36	70.87	0.83	311.77	84.43	0.79	324.51	2.19	0.99	302.97	68.17	0.82	336.76	62.92	0.84	0.783333	0.883333	0.1	0.000227294	0.00353376
XM_047422320.1|NSMAF|chr8|-	1326.9	58583741	chr8:58583504-58584200	331.46	88.74	0.79	299.93	102.85	0.74	324.72	111.55	0.74	303.91	43.18	0.88	275.54	6.9	0.98	247.97	76.35	0.76	0.756667	0.873333	0.116667	0.000230446	0.00357884
NM_001350518.2|ABCC10|chr6|+	149.7	43450130	chr6:43449929-43450352	70.5	42.28	0.63	107.77	49	0.69	105.19	13.74	0.88	125.81	1.08	0.99	94.76	23.82	0.8	93.61	6.59	0.93	0.733333	0.906667	0.173333	0.000233565	0.00361708
NM_001161331.1|SSH1|chr12|-	175.6	108792285	chr12:108791919-108792829	68.52	68.78	0.5	62.82	59.89	0.51	43.34	77.94	0.36	22.71	67.73	0.25	19.61	85.72	0.19	21.13	69.85	0.23	0.456667	0.223333	-0.233333	0.000233672	0.00361708
NM_001161330.2|SSH1|chr12|-	176.4	108792285	chr12:108791924-108792829	68.34	68.95	0.5	62.87	59.84	0.51	43.18	78.09	0.36	22.66	67.78	0.25	19.62	85.72	0.19	21.25	69.73	0.23	0.456667	0.223333	-0.233333	0.000233672	0.00361708
NM_000113.3|TOR1A|chr9|-	7927.3	129813742	chr9:129812942-129814222	334.66	340.1	0.5	346.21	349.41	0.5	339.94	310.13	0.52	258.79	387.26	0.4	244.57	388.28	0.39	254.89	344.58	0.43	0.506667	0.406667	-0.1	0.000233949	0.00361743
NM_001001330.3|REEP3|chr10|+	11118.3	63621014	chr10:63620813-63625128	107.2	200.77	0.35	91.07	169.94	0.35	108.88	194.45	0.36	285.67	307.16	0.48	285.25	338.85	0.46	292.71	279.15	0.51	0.353333	0.483333	0.13	0.000234629	0.00362399
NM_013283.5|MAT2B|chr5|+	11554.6	163518394	chr5:163518193-163519354	562.34	260.3	0.68	625.79	132.15	0.83	689.21	272.15	0.72	644.45	250.68	0.72	719.25	366.85	0.66	688.77	439.65	0.61	0.743333	0.663333	-0.08	0.000236249	0.00364506
XM_011519981.3|FBXO3|chr11|-	280.9	33744776	chr11:33744019-33746059	25.15	22.51	0.53	21.77	17.63	0.55	35.73	14.25	0.71	40.36	0	1	34.69	0	1	32.94	8.1	0.8	0.596667	0.933333	0.336667	0.0002384	0.00367426
NM_001413009.1|NSMAF|chr8|-	1261	58583741	chr8:58583508-58584200	336.31	83.89	0.8	304.03	98.75	0.75	328.46	107.81	0.75	306.82	40.27	0.88	278.18	4.26	0.98	251.11	73.21	0.77	0.766667	0.876667	0.11	0.000239241	0.00368322
NM_206826.1|GNL3|chr3|+	324257	52694394	chr3:52694193-52694486	439.98	1225.35	0.26	402.67	1439.44	0.22	565.1	1374.75	0.29	825.47	1803.61	0.31	825.16	1710.35	0.33	601.17	1487.58	0.29	0.256667	0.31	0.0533333	0.000241509	0.00370344
NM_017754.4|BLTP3A|chr6|+	1931	34872514	chr6:34872313-34877462	104.72	0	1	88.96	0	1	110.66	23.56	0.82	250.67	0	1	248.14	0	1	223.35	0	1	0.94	1	0.06	0.000241597	0.00370344
XM_011518422.4|ECPAS|chr9|-	934.3	111362281	chr9:111361886-111363298	66.09	5.84	0.92	91.19	0.68	0.99	73.61	6.89	0.91	94.98	20.25	0.82	83.01	30.38	0.73	64.36	32.87	0.66	0.94	0.736667	-0.203333	0.000240967	0.00370344
XM_047436299.1|PITPNA|chr17|-	1818.1	1520332	chr17:1518096-1520538	189.79	204.26	0.48	200.44	181.39	0.52	197.49	185.86	0.52	242.66	130.34	0.65	226.85	124.07	0.65	244.39	150.25	0.62	0.506667	0.64	0.133333	0.000241505	0.00370344
NM_024836.3|ZNF672|chr1|+	29756.9	248847253	chr1:248847052-248849517	282.31	12.77	0.96	289.35	0	1	262.95	13.85	0.95	203.93	13.44	0.94	192.11	24.4	0.89	232	41.81	0.85	0.97	0.893333	-0.0766667	0.000242949	0.00372015
NM_031455.4|CCDC3|chr10|-	48707	12897201	chr10:12896625-12898679	777.49	3.28	1	691.69	0	1	519.69	139.56	0.79	544.86	0	1	502.59	25.98	0.95	510.66	12.59	0.98	0.93	0.976667	0.0466667	0.000244654	0.00374223
NR_046668.1|UBE2Q1-AS1|chr1|+	578020	154554851	chr1:154554650-154555028	3.93	731.75	0.01	7.35	736.67	0.01	0.08	719.91	0	11.92	302.51	0.04	13.32	266.15	0.05	10.37	354.32	0.03	0.00666667	0.04	0.0333333	0.000245977	0.00375843
XM_017017884.2|COA4|chr11|-	101166	73872871	chr11:73872667-73873394	1240.23	375.52	0.77	1311.95	215.39	0.86	1479.96	29.24	0.98	1251.07	79.01	0.94	1244.04	28.19	0.98	1179.69	253.89	0.82	0.87	0.913333	0.0433333	0.000248423	0.00379172
NM_004705.4|THAP12|chr11|-	20137.4	76352593	chr11:76349956-76352794	740.47	5.72	0.99	721.99	0	1	767.88	41.2	0.95	544.49	0	1	573.47	0	1	639.18	0	1	0.98	1	0.02	0.000249569	0.00380512
XM_005249729.2|HNRNPA2B1|chr7|-	251840	26190259	chr7:26190125-26190460	1284.48	1519.24	0.46	1449.88	1858.65	0.44	1858.04	2126.48	0.47	1036.59	1628.05	0.39	1126.61	1767.95	0.39	1380.33	1729.69	0.44	0.456667	0.406667	-0.05	0.000252799	0.00385024
XM_047438379.1|ZNF675|chr19|-	1152.6	23653335	chr19:23652801-23654706	180.12	8.8	0.95	180.87	5.98	0.97	194.26	2.19	0.99	178.62	3.02	0.98	135.44	40.14	0.77	154.08	27.28	0.85	0.97	0.866667	-0.103333	0.000254152	0.00386257
XM_011529965.3|CDPF1|chr22|-	477.5	46245037	chr22:46244013-46245238	87.52	0	1	77.88	0	1	75.43	4.4	0.94	68.39	19.48	0.78	91.31	12.1	0.88	87.85	20.32	0.81	0.98	0.823333	-0.156667	0.000254092	0.00386257
NM_001145000.3|ITGAV|chr2|+	56231.3	186677429	chr2:186677197-186680901	455.41	200.09	0.69	479.85	163.93	0.75	431.8	230.67	0.65	514.34	316.3	0.62	426.31	373.5	0.53	395.03	195.14	0.67	0.696667	0.606667	-0.09	0.000257652	0.00390982
NM_005104.4|BRD2|chr6|+	82421.8	32981026	chr6:32980582-32981501	226.59	1702.93	0.12	250.96	1746.85	0.13	264.09	1489.03	0.15	382.05	1718.7	0.18	349.28	1500.56	0.19	269.04	1558.34	0.15	0.133333	0.173333	0.04	0.000257812	0.00390982
NM_001198915.2|PPFIBP1|chr12|+	1669.6	27693067	chr12:27692796-27695564	186.74	72.71	0.72	182.2	58.95	0.76	178.82	79.59	0.69	122.3	90.5	0.57	128.68	103.37	0.55	126.64	101.43	0.56	0.723333	0.56	-0.163333	0.000258463	0.00391552
XM_006718586.3|TMEM138|chr11|+	8232.7	61369040	chr11:61368600-61369211	330.24	99.54	0.77	419.8	35.08	0.92	347.59	29.54	0.92	350.83	31.25	0.92	397.11	32.67	0.92	397.07	3.57	0.99	0.87	0.943333	0.0733333	0.000262548	0.00396904
XM_011545063.3|NUMA1|chr11|-	3584.6	72003257	chr11:72002919-72003538	453.47	274.32	0.62	442.38	268.87	0.62	434.96	180.15	0.71	513.29	162.52	0.76	460.88	145.65	0.76	528.45	220.24	0.71	0.65	0.743333	0.0933333	0.000262554	0.00396904
NM_031992.2|EIF4H|chr7|+	338453	74196001	chr7:74195169-74197096	2647.01	333.47	0.89	2634.11	185.55	0.93	2589.55	338.97	0.88	2140.1	104.59	0.95	2007.44	181.4	0.92	2267.74	194.27	0.92	0.9	0.93	0.03	0.00026431	0.00399127
NR_040582.2|STAG3L3|chr7|-	4073.4	72998163	chr7:72997516-72998364	325.91	116.2	0.74	352.66	92.48	0.79	394.59	34.74	0.92	183.94	88.65	0.67	195.48	86.32	0.69	250	100.19	0.71	0.816667	0.69	-0.126667	0.000264586	0.00399127
XM_017029220.3|SCML2|chrX|-	2100.5	18241178	chrX:18239313-18241379	182.15	1.17	0.99	200.94	0	1	185.14	31.36	0.86	127.75	7.16	0.95	129.36	30.54	0.81	113.16	41.22	0.73	0.95	0.83	-0.12	0.000267913	0.00403716
NM_001204963.2|PBX1|chr1|+	3569.8	164849855	chr1:164849340-164851830	227.4	54.69	0.81	245.15	0	1	223.67	0	1	273.76	49.86	0.85	245.54	34.12	0.88	200.8	72.85	0.73	0.936667	0.82	-0.116667	0.0002756	0.00414859
XR_007059232.1|FLVCR1|chr1|+	3532.6	212898313	chr1:212895612-212899363	120.83	21.07	0.85	130.06	13	0.91	133.89	31.35	0.81	168.49	49.15	0.77	120.77	81.57	0.6	164.28	71.71	0.7	0.856667	0.69	-0.166667	0.00027635	0.00415548
XM_047418973.1|TMEM63B|chr6|+	2150	44155197	chr6:44154692-44155519	98.13	240.83	0.29	113.52	246.95	0.31	62.7	230.74	0.21	108.62	137.84	0.44	111.07	136.4	0.45	100.34	161.59	0.38	0.27	0.423333	0.153333	0.000278165	0.00417835
NM_005163.2|AKT1|chr14|-	32712.2	104770029	chr14:104769416-104770420	1272.06	268.46	0.83	1328.11	323.75	0.8	1166.63	426.83	0.73	1213.3	216.71	0.85	1304.73	239.44	0.84	1278.83	278.71	0.82	0.786667	0.836667	0.05	0.000280077	0.00420263
NM_182796.2|MAT2B|chr5|+	11423.9	163518394	chr5:163518193-163519353	562.78	259.85	0.68	626.3	131.65	0.83	689.7	271.65	0.72	644.9	250.22	0.72	719.79	366.31	0.66	689.33	439.09	0.61	0.743333	0.663333	-0.08	0.000283453	0.0042488
XM_047428611.1|MED13L|chr12|-	1248.5	115959380	chr12:115958576-115961398	184.92	37.75	0.83	217.51	4.64	0.98	152.56	73.72	0.67	191.16	79.62	0.71	158.38	100.58	0.61	171.92	61.02	0.74	0.826667	0.686667	-0.14	0.000283817	0.00424978
NM_001184740.2|CTTN|chr11|+	14184.8	70436483	chr11:70436282-70436575	189.56	360.96	0.34	186.32	396.4	0.32	216.63	318.98	0.4	332.17	408.23	0.45	322.03	333.08	0.49	258.82	338	0.43	0.353333	0.456667	0.103333	0.000286526	0.00428583
NM_001381911.1|SYPL1|chr7|-	748	106091738	chr7:106090505-106091939	70.65	53.26	0.57	51.58	26.46	0.66	74.01	11.47	0.87	245.1	37.48	0.87	210.21	48.77	0.81	196.99	18.61	0.91	0.7	0.863333	0.163333	0.000286883	0.00428666
XM_017018818.2|FOXN4|chr12|-	2047.4	109278782	chr12:109277978-109279930	72.83	6.63	0.92	107.41	0	1	91.72	0.99	0.99	108.1	26.86	0.8	107.82	18.45	0.85	104.1	21.41	0.83	0.97	0.826667	-0.143333	0.000288524	0.00430665
NM_001166588.3|EIF2B3|chr1|-	84253.9	44874625	chr1:44874527-44874826	67.02	509.47	0.12	45.86	548.26	0.08	73.21	529.24	0.12	22.87	615.14	0.04	44.85	553.51	0.07	20.65	528.59	0.04	0.106667	0.05	-0.0566667	0.000289316	0.00431394
XM_017011516.3|WTAP|chr6|+	476.2	159748791	chr6:159748590-159749419	171.51	29.43	0.85	159.21	0.62	1	156.04	10.62	0.94	146.69	0	1	156.52	0	1	148.57	0	1	0.93	1	0.07	0.00029058	0.00432372
NM_007276.5|CBX3|chr7|+	1.2489e+06	26212714	chr7:26212082-26213607	3463.08	2215.3	0.61	3412.01	2543.9	0.57	3882.08	2206.05	0.64	3197.88	1978.96	0.62	2974.79	1889.02	0.61	3103.56	1324.42	0.7	0.606667	0.643333	0.0366667	0.00029051	0.00432372
NM_006623.4|PHGDH|chr1|+	110701	119744112	chr1:119743886-119744215	1035.23	566.95	0.65	1168.18	506.4	0.7	1308.63	441.72	0.75	1597.14	379.56	0.81	1414.91	498.55	0.74	1240.94	519.34	0.7	0.7	0.75	0.05	0.000292854	0.00435184
NM_001271649.2|ZNF138|chr7|+	463.4	64831652	chr7:64831451-64833680	72.51	36.26	0.67	76.13	58.39	0.57	73.13	34.58	0.68	136.46	6.03	0.96	148.33	34.35	0.81	124.7	48.79	0.72	0.64	0.83	0.19	0.000293389	0.00435184
NR_110612.1|ATP6V0E2|chr7|+	73484.3	149880022	chr7:149879335-149880713	901.54	198.44	0.82	788.82	106.96	0.88	756.13	226.13	0.77	742.13	236.85	0.76	616.51	233.42	0.73	777.68	228.2	0.77	0.823333	0.753333	-0.07	0.000293296	0.00435184
NM_002793.4|PSMB1|chr6|-	554016	170535204	chr6:170535120-170535405	475.14	1493.91	0.24	379.36	1543.91	0.2	586.63	1445.93	0.29	585.71	1386.69	0.3	622.56	1365.54	0.31	493.8	1323.29	0.27	0.243333	0.293333	0.05	0.000301521	0.00446779
NM_133474.4|ZNF721|chr4|-	205.1	441507	chr4:439988-444432	56.71	0.99	0.98	53.04	2.53	0.95	54.46	4.62	0.92	68.19	20.55	0.77	80.27	21.06	0.79	66.11	34.85	0.65	0.95	0.736667	-0.213333	0.000304624	0.00448571
XM_011543603.4|SMN2|chr5|+	19501	70077420	chr5:70077019-70077595	456.63	410.41	0.53	558.26	368.4	0.6	657.57	397.36	0.62	650.56	296.38	0.69	629.63	266.87	0.7	521.65	327.99	0.61	0.583333	0.666667	0.0833333	0.000303324	0.00448571
NM_001199455.1|BRD2|chr6|+	82349.7	32981028	chr6:32980582-32981505	219.7	1705.27	0.11	243.49	1749.85	0.12	255.94	1494.26	0.15	372.08	1725.24	0.18	340.21	1506.81	0.18	261.23	1562.58	0.14	0.126667	0.166667	0.04	0.000304517	0.00448571
NM_001330125.1|VAMP2|chr17|-	2749.4	8160670	chr17:8159147-8160871	285.68	87.33	0.77	329.02	49.91	0.87	246.29	120.9	0.67	162.29	81.48	0.67	147.3	82.85	0.64	136.22	97.78	0.58	0.77	0.63	-0.14	0.000304572	0.00448571
NM_014232.3|VAMP2|chr17|-	2749.6	8160670	chr17:8159149-8160871	285.62	87.38	0.77	328.97	49.96	0.87	246.23	120.95	0.67	162.29	81.49	0.67	147.27	82.88	0.64	136.18	97.82	0.58	0.77	0.63	-0.14	0.000304572	0.00448571
NM_001394000.1|XBP1|chr22|-	58899.4	28794999	chr22:28794560-28795732	882.92	664.75	0.57	984.09	714.73	0.58	1224.12	600.19	0.67	644.33	263.68	0.71	687.3	273.39	0.72	630.09	385.52	0.62	0.606667	0.683333	0.0766667	0.000303802	0.00448571
NM_004793.4|LONP1|chr19|-	2339.8	5692007	chr19:5691875-5692208	521.75	159.81	0.77	463.15	219.9	0.68	515.41	116.18	0.82	611.4	125.51	0.83	609.67	116.36	0.84	541.66	117.66	0.82	0.756667	0.83	0.0733333	0.000311117	0.00457657
XM_011531755.4|RUFY3|chr4|+	689.2	70791426	chr4:70791225-70793557	148.44	83.63	0.64	135.26	66.75	0.67	153.07	16.19	0.9	100.8	0	1	94.16	8.27	0.92	114.01	30.12	0.79	0.736667	0.903333	0.166667	0.000321995	0.00473169
NM_001365480.1|CCDC88A|chr2|-	4574.7	55290883	chr2:55287842-55291164	175.6	7.11	0.96	189.69	18.54	0.91	185.47	12.93	0.93	237.79	14.59	0.94	219.23	79.18	0.73	200.93	47.14	0.81	0.933333	0.826667	-0.106667	0.000322778	0.0047383
NR_174457.1|CTDSP1|chr2|+	7106.9	218404509	chr2:218404297-218405941	333.19	0	1	316.63	47.08	0.87	335.23	0	1	238.47	0	1	215.59	0	1	273.62	0	1	0.956667	1	0.0433333	0.000324536	0.00475919
NM_001363810.1|VMA21|chrX|+	3575.8	151405117	chrX:151404916-151409364	222.33	91.78	0.71	242.07	55.47	0.81	229.94	166.84	0.58	167.77	145.49	0.54	169.82	165.32	0.51	166.74	102.49	0.62	0.7	0.556667	-0.143333	0.000325537	0.00476895
XM_017014574.2|CDC26|chr9|-	16683.8	113267219	chr9:113266992-113267439	174.8	652.34	0.21	167.5	724.63	0.19	279.72	648.37	0.3	232.79	511.03	0.31	238.41	477.01	0.33	227.08	529.9	0.3	0.233333	0.313333	0.08	0.000326636	0.00477521
NM_001168683.2|TXLNG|chrX|+	5149.1	16841647	chrX:16841428-16844341	346.83	102.66	0.77	329.28	147.29	0.69	353.88	84.26	0.81	312.46	0	1	327.39	76.03	0.81	324.93	86.51	0.79	0.756667	0.866667	0.11	0.000326486	0.00477521
NM_001353520.2|INTS10|chr8|+	1563.6	19851851	chr8:19851649-19852067	189.47	224.47	0.46	177.03	246.38	0.42	236.98	165.52	0.59	176.89	120.7	0.59	171.35	116.26	0.6	171.66	74.61	0.7	0.49	0.63	0.14	0.000328061	0.0047911
XM_005260687.6|DNAAF9|chr20|-	338.7	3252289	chr20:3249306-3252684	77.9	0	1	79.73	0	1	81.37	0	1	70.77	13.85	0.84	71.57	0	1	71.41	25.05	0.74	1	0.86	-0.14	0.000329513	0.00480738
NM_001146702.2|KDM5C|chrX|-	18830.7	53192349	chrX:53192158-53192837	214.98	226.41	0.49	255.77	224.26	0.53	258.43	99.7	0.72	307.77	118.32	0.72	274.57	105.34	0.72	266.55	154.73	0.63	0.58	0.69	0.11	0.000333893	0.00486627
NM_001367793.1|ATP6V0E2|chr7|+	73977.4	149880022	chr7:149879335-149880695	894.4	205.58	0.81	783.28	112.5	0.87	748.7	233.56	0.76	736.01	242.97	0.75	609.09	240.84	0.72	774.18	231.7	0.77	0.813333	0.746667	-0.0666667	0.000338297	0.0049254
NM_001317770.3|MED29|chr19|+	4524.7	39398303	chr19:39397527-39400641	223.68	0	1	226.28	0	1	191.3	0	1	167.94	0	1	168.94	0	1	173.01	30.06	0.85	1	0.95	-0.05	0.000342585	0.00498273
XM_017020383.2|AKAP11|chr13|+	6987.5	42319594	chr13:42319088-42323261	322.76	114.46	0.74	315.53	37.48	0.89	298.79	50.31	0.86	338.33	90.03	0.79	297.9	184.17	0.62	295.47	97.6	0.75	0.83	0.72	-0.11	0.000343228	0.00498698
NM_012088.3|PGLS|chr19|+	4968.1	17521157	chr19:17520944-17521288	218.21	305.41	0.42	159.53	287.77	0.36	236.45	206.23	0.53	389.05	324.81	0.54	377.53	240.58	0.61	291.8	320.93	0.48	0.436667	0.543333	0.106667	0.000344532	0.00500082
NM_005513.3|GTF2E1|chr3|+	1166.2	120781282	chr3:120781043-120783069	120.27	59.58	0.67	135.11	24.68	0.85	134.22	44.96	0.75	87.69	9.76	0.9	100.3	4.36	0.96	96.94	11.14	0.9	0.756667	0.92	0.163333	0.000349739	0.00507122
XM_011537065.3|SALL2|chr14|-	1927.2	21521532	chr14:21521080-21522244	225.65	60.12	0.79	238.92	37.31	0.86	242.84	66.1	0.79	153.51	14.32	0.91	134.23	1.03	0.99	146.29	15.61	0.9	0.813333	0.933333	0.12	0.000351013	0.0050845
NM_006114.3|TOMM40|chr19|+	7615.1	44903253	chr19:44903030-44903689	885.47	395.89	0.69	828.22	485.99	0.63	749.37	362.1	0.67	608.06	191.49	0.76	627.74	175.88	0.78	669.34	309.02	0.68	0.663333	0.74	0.0766667	0.000354011	0.0051227
NM_000157.4|GBA1|chr1|-	1674.9	155234650	chr1:155234452-155235100	479.13	177.29	0.73	455.11	134.89	0.77	363.15	126.64	0.74	453.08	132.97	0.77	490.79	92.14	0.84	458.72	54.33	0.89	0.746667	0.833333	0.0866667	0.000356246	0.0051498
NM_016622.4|MRPL35|chr2|+	12140.5	86210681	chr2:86210480-86213790	380.38	347.71	0.52	373.2	294.74	0.56	381.34	336.99	0.53	341.68	438.77	0.44	329.47	477.82	0.41	329.76	346.14	0.49	0.536667	0.446667	-0.09	0.000359219	0.00518428
XM_011523616.3|MYBBP1A|chr17|-	1224.3	4539403	chr17:4539035-4539967	127.75	139.33	0.48	208.5	99.69	0.68	155.71	75.87	0.67	243.31	32.78	0.88	169	67.25	0.72	180.24	90.99	0.66	0.61	0.753333	0.143333	0.000359361	0.00518428
NM_001136004.3|MICAL3|chr22|-	183.1	17864785	chr22:17860155-17864986	49.22	9.74	0.83	43.47	0	1	45.52	0.36	0.99	26.36	9.72	0.73	22.64	14.77	0.61	26.76	23.29	0.53	0.94	0.623333	-0.316667	0.000359866	0.0051863
XM_005273165.5|PLXNA2|chr1|-	104.5	208030875	chr1:208030367-208031338	61.23	0	1	56.54	0	1	41.05	0	1	37.77	5.15	0.88	39.02	10.72	0.78	21.3	12.17	0.64	1	0.766667	-0.233333	0.000364245	0.00524015
NM_001270378.2|ANKRD46|chr8|-	7678.2	100522217	chr8:100520772-100522771	282.29	101.07	0.74	315.64	71.85	0.81	311.35	81.71	0.79	251.98	112.11	0.69	253.39	138	0.65	258.68	131.17	0.66	0.78	0.666667	-0.113333	0.000364399	0.00524015
NM_005008.4|SNU13|chr22|-	68025.8	41674967	chr22:41673933-41675195	1633.41	1956.94	0.45	1573.14	1717.97	0.48	1541.67	1481.56	0.51	1165.81	1534.57	0.43	1123.65	1595.11	0.41	1232.45	1474.62	0.46	0.48	0.433333	-0.0466667	0.000364709	0.00524015
NM_016395.4|HACD3|chr15|+	15317.3	65577776	chr15:65576303-65578349	1159.05	178.55	0.87	1146.02	138	0.89	1246.89	50.82	0.96	768.88	43.14	0.95	712.32	19.14	0.97	766.81	59.03	0.93	0.906667	0.95	0.0433333	0.000365164	0.00524139
NM_007232.3|HRH3|chr20|-	2155.8	62216719	chr20:62214960-62216926	141.8	15.45	0.9	145.38	0	1	150.79	26.57	0.85	104.15	0	1	106.86	0	1	165.49	0	1	0.916667	1	0.0833333	0.00036739	0.00526802
NM_001290230.2|CDK2|chr12|+	4128	55972048	chr12:55971521-55972789	178.62	75.13	0.7	149.11	60.41	0.71	256.27	70.23	0.78	598.16	86.46	0.87	580.01	99.98	0.85	618.46	148.61	0.81	0.73	0.843333	0.113333	0.000374011	0.00535756
NM_001013649.4|C2orf68|chr2|-	2177.7	85608343	chr2:85605254-85609067	60.37	316.29	0.16	58.89	314.23	0.16	55.25	337.61	0.14	58.43	155.25	0.27	63.08	158.6	0.28	72.55	197.92	0.27	0.153333	0.273333	0.12	0.000374932	0.00536534
XM_047428937.1|GLTP|chr12|-	2016.9	109852522	chr12:109850945-109852737	156.65	28.07	0.85	176.85	7.55	0.96	176.02	0	1	181.05	0	1	184.7	0	1	185.59	0	1	0.936667	1	0.0633333	0.000380287	0.00543103
NM_145060.4|SKA1|chr18|+	784.2	50392365	chr18:50392099-50394168	85.22	63.1	0.57	89.36	42.66	0.68	98.71	84.55	0.54	157	33.18	0.83	139.78	39.74	0.78	135.61	53.33	0.72	0.596667	0.776667	0.18	0.000380051	0.00543103
NM_206926.2|SELENON|chr1|+	2285.6	25815749	chr1:25815548-25818221	221.93	0	1	210.68	0	1	228.49	0	1	103.38	0	1	83.58	0	1	119.49	22.97	0.84	1	0.946667	-0.0533333	0.000383825	0.00547606
NM_005402.4|RALA|chr7|+	45646.7	39706324	chr7:39706123-39708120	700.97	585.91	0.54	700.99	533.12	0.57	733.91	743.43	0.5	485.19	607.82	0.44	438.45	555.57	0.44	467.38	471.36	0.5	0.536667	0.46	-0.0766667	0.000384943	0.00548651
NM_199184.2|DNPH1|chr6|-	69546.3	43225942	chr6:43225629-43226143	454.58	0	1	366.81	23.82	0.94	404.14	23.98	0.94	302.03	38.9	0.89	413.17	13.28	0.97	385.64	66.34	0.85	0.96	0.903333	-0.0566667	0.000387253	0.00551389
NM_152679.4|SLC10A4|chr4|+	77981.3	48488820	chr4:48488427-48489526	1238.57	799.86	0.61	1250.66	824.04	0.6	1362.48	550.54	0.71	1541.11	614.39	0.71	1390.62	538.01	0.72	1242.86	702.97	0.64	0.64	0.69	0.05	0.000389477	0.00554
XM_047450070.1|POGZ|chr1|-	33798.4	151404824	chr1:151402724-151406464	563.72	55.98	0.91	657.03	0	1	594.56	0	1	500.09	0	1	408.72	42.63	0.91	422.45	70.53	0.86	0.97	0.923333	-0.0466667	0.000393303	0.00558868
NM_018380.4|DDX28|chr16|-	7879.9	68021565	chr16:68020916-68023232	169.48	20.63	0.89	138.86	26.53	0.84	170.1	0	1	191.2	0	1	170.3	0	1	158.97	4.88	0.97	0.91	0.99	0.08	0.000393685	0.00558868
NM_001328648.1|PIK3R3|chr1|-	3676.3	46042863	chr1:46040140-46043871	427.65	53.84	0.89	406.65	56.29	0.88	432.45	63.12	0.87	348.26	10.13	0.97	344.81	44.69	0.89	402.66	4.04	0.99	0.88	0.95	0.07	0.000394888	0.00559458
NM_001110556.2|FLNA|chrX|-	13823	154348696	chrX:154348531-154349036	538.86	473.66	0.53	614.12	407.64	0.6	513.09	366.26	0.58	664.37	350.54	0.65	559.53	255.32	0.69	570.55	352.5	0.62	0.57	0.653333	0.0833333	0.000394608	0.00559458
NM_005504.7|BCAT1|chr12|-	113360	24817848	chr12:24810024-24818049	1107.16	39.37	0.97	1086.18	0	1	1143.4	0	1	945.01	0	1	951.87	0	1	922.35	0	1	0.99	1	0.01	0.00039723	0.00562215
NM_015975.5|TAF9B|chrX|-	5291.3	78131572	chrX:78129748-78131773	287.92	101.87	0.74	288.23	57.78	0.83	295.93	72.77	0.8	293.99	26.87	0.92	275.74	0	1	287.55	80.75	0.78	0.79	0.9	0.11	0.00040511	0.00572797
NM_152295.5|TARS1|chr5|+	24628.8	33467899	chr5:33467560-33468086	1245.3	905.63	0.58	1191.14	871.19	0.58	1503.65	543.94	0.73	1329.33	538	0.71	1344.85	512.39	0.72	949.07	625.73	0.6	0.63	0.676667	0.0466667	0.000406203	0.00573202
XM_005261743.4|KCTD17|chr22|+	971.8	37062171	chr22:37061539-37062524	290.91	15.54	0.95	267.56	22.36	0.92	256.59	39.19	0.87	170.9	59.9	0.74	127.49	52.76	0.71	200.65	8.4	0.96	0.913333	0.803333	-0.11	0.000405808	0.00573202
XM_011518409.1|ZBTB43|chr9|+	803.7	126832719	chr9:126832487-126838210	88.55	12.98	0.87	83.48	8.31	0.91	89.86	28.71	0.76	129.14	0	1	125.71	0	1	121.6	9.68	0.93	0.846667	0.976667	0.13	0.000411196	0.00579672
NM_001406650.1|MSH2|chr2|+	16234.3	47483054	chr2:47482779-47483223	793.94	307.51	0.72	817.98	342.55	0.7	884.72	276.52	0.76	788.23	451.95	0.64	790.32	369.49	0.68	632.25	313.14	0.67	0.726667	0.663333	-0.0633333	0.000419411	0.00590667
XM_047425194.1|DCAF6|chr1|+	12611	168075608	chr1:168075371-168075836	377.6	494.36	0.43	421.29	510.28	0.45	410.99	349.17	0.54	336.36	264.34	0.56	393.74	261.97	0.6	285.97	250.45	0.53	0.473333	0.563333	0.09	0.000421747	0.00593369
NR_135587.1|DPY30|chr2|-	62802.9	32024049	chr2:32023892-32024256	661.11	808.57	0.45	653.75	892.35	0.42	786.76	800.59	0.5	871.02	831.58	0.51	891.18	824.11	0.52	776.58	692.13	0.53	0.456667	0.52	0.0633333	0.000423917	0.00595831
NM_001270940.2|XPO6|chr16|-	1861	28098313	chr16:28097976-28098639	373.62	218.66	0.63	402.66	187.76	0.68	402.51	121.26	0.77	394.46	92.21	0.81	401.6	94.76	0.81	436.53	148.66	0.75	0.693333	0.79	0.0966667	0.000427766	0.00600648
NM_001252051.1|PCMT1|chr6|+	20451.5	149810819	chr6:149810616-149811421	764.33	778.36	0.5	822.59	797.14	0.51	771.84	797.32	0.49	556.57	813.19	0.41	584.57	740.54	0.44	560.99	675.38	0.45	0.5	0.433333	-0.0666667	0.000429278	0.00602175
NM_001360452.2|PCMT1|chr6|+	20299.7	149810819	chr6:149810616-149811419	765.64	777.05	0.5	824.09	795.65	0.51	773.26	795.9	0.49	557.37	812.38	0.41	585.64	739.47	0.44	561.9	674.47	0.45	0.5	0.433333	-0.0666667	0.00043092	0.00603289
NM_001114403.3|UPK3BL1|chr7|-	2102.7	102637432	chr7:102637025-102637633	158.67	31.93	0.83	241.08	6.64	0.97	193.62	0	1	221.91	0	1	182.53	0	1	194.09	0	1	0.933333	1	0.0666667	0.000430802	0.00603289
NM_006801.3|KDELR1|chr19|-	3725	48383024	chr19:48382575-48383327	796.02	250.45	0.76	937.33	224.87	0.81	751.07	215.25	0.78	909.75	174.67	0.84	906.77	183.54	0.83	855.52	141.39	0.86	0.783333	0.843333	0.06	0.000436917	0.00611081
NM_015344.3|LEPROTL1|chr8|+	18081.9	30105947	chr8:30105746-30108524	503.12	805.37	0.38	477.38	627	0.43	540.8	640.99	0.46	645.58	678.82	0.49	688.53	698.3	0.5	642.2	649.79	0.5	0.423333	0.496667	0.0733333	0.000438458	0.00612635
NM_001270837.2|CRIP2|chr14|+	2542.7	105479965	chr14:105479586-105480162	444.48	316.13	0.58	403.33	302.09	0.57	475.26	149.98	0.76	530.08	179.88	0.75	502.87	168.86	0.75	534.69	260.86	0.67	0.636667	0.723333	0.0866667	0.000438908	0.00612661
NM_001318016.2|ZDHHC12|chr9|-	10975.3	128721088	chr9:128720916-128721530	415.01	30.91	0.93	423.58	13.36	0.97	422.78	0	1	343.74	0	1	331.97	0	1	350.31	0	1	0.966667	1	0.0333333	0.000441163	0.00615204
XR_007061279.1|GOLGA1|chr9|-	341.9	124879635	chr9:124878349-124880372	115.38	0	1	123.8	9.72	0.93	108.66	24.02	0.82	181.77	35.56	0.84	157.77	73.07	0.68	157.11	45.09	0.78	0.916667	0.766667	-0.15	0.000444945	0.0061987
NM_005837.3|POP7|chr7|+	12854.4	100707271	chr7:100706821-100707486	892.99	57.77	0.94	948.95	0	1	993.34	0	1	792.23	0	1	768.79	0	1	686.3	121.93	0.85	0.98	0.95	-0.03	0.000448464	0.0062416
NM_001198903.1|YY1AP1|chr1|-	21522	155660712	chr1:155659442-155660913	952.89	77.64	0.92	1015.16	91.26	0.92	906.26	159.54	0.85	918.52	57.28	0.94	855.02	51.27	0.94	895.33	60.42	0.94	0.896667	0.94	0.0433333	0.000449597	0.00625124
NM_015473.4|HEATR5A|chr14|-	182.3	31292376	chr14:31291788-31293612	41.79	13.05	0.76	49.86	0	1	44.39	13.15	0.77	40.63	54.23	0.43	44.1	53.53	0.45	73.45	15.67	0.82	0.843333	0.566667	-0.276667	0.000456943	0.00634718
XM_047448695.1|SEC13|chr3|-	12912.4	10301068	chr3:10300931-10301374	848.29	525.77	0.62	819.7	512.89	0.62	929.93	357.55	0.72	982.42	362	0.73	1025.3	355.42	0.74	828.81	416.75	0.67	0.653333	0.713333	0.06	0.00045746	0.00634815
NM_001304263.2|LDLRAD3|chr11|+	8762	36231265	chr11:36229160-36232136	391.55	82.35	0.83	416.92	44.55	0.9	454.23	0	1	234.66	1.65	0.99	212.1	17.12	0.93	282.7	0	1	0.91	0.973333	0.0633333	0.000458772	0.006358
NM_001757.4|CBR1|chr21|+	13111.4	36072942	chr21:36072446-36073164	550.58	439.61	0.56	669.7	315.59	0.68	662.59	238.43	0.74	625.1	231.94	0.73	629.13	204.79	0.75	544.6	222.5	0.71	0.66	0.73	0.07	0.000459065	0.006358
XM_011545087.3|PC|chr11|-	611.4	66848667	chr11:66848420-66849147	29.93	101.88	0.23	30.89	96.98	0.24	37.27	84.56	0.31	81.54	93.7	0.47	73.67	63.5	0.54	58.42	92.01	0.39	0.26	0.466667	0.206667	0.000461512	0.00638567
NM_032341.5|DDI2|chr1|+	424.1	15661748	chr1:15659837-15669044	67.51	23.48	0.74	56.69	9.89	0.85	74.77	30.93	0.71	69.99	0	1	75.67	9.25	0.89	82.86	5.39	0.94	0.766667	0.943333	0.176667	0.000462518	0.00639337
NM_001285447.1|PDXDC1|chr16|+	3146.9	15036775	chr16:15036016-15037857	385.35	37.44	0.91	388.96	0	1	376.49	0	1	428.47	7.89	0.98	389.49	77.84	0.83	405.94	35.04	0.92	0.97	0.91	-0.06	0.000465119	0.00641683
XM_006720865.3|PDXDC1|chr16|+	3146.9	15036775	chr16:15036016-15037857	385.35	37.44	0.91	388.96	0	1	376.49	0	1	428.47	7.89	0.98	389.49	77.84	0.83	405.94	35.04	0.92	0.97	0.91	-0.06	0.000465119	0.00641683
XM_017016855.3|MASTL|chr10|+	84.5	27181895	chr10:27181628-27182543	28.36	4.97	0.85	39.2	0	1	28.42	3.87	0.88	25.35	20.65	0.55	24.61	21.35	0.54	27.01	14.41	0.65	0.91	0.58	-0.33	0.00046601	0.00642289
NR_102759.1|TRIM52-AS1|chr5|+	310.8	181263829	chr5:181263628-181264567	134.75	30.48	0.82	150.45	45.7	0.77	123.81	35.22	0.78	86.14	50.84	0.63	73.73	71.41	0.51	93.63	47.34	0.66	0.79	0.6	-0.19	0.000466638	0.00642532
NM_001033580.3|MYO19|chr17|-	10736.6	36513304	chr17:36513086-36513505	297.24	232.61	0.56	357.49	216.01	0.62	336.11	161.43	0.68	155.02	205.66	0.43	192.75	132.92	0.59	166.91	181.66	0.48	0.62	0.5	-0.12	0.000467965	0.0064345
XM_047440329.1|ZNF512B|chr20|-	12228.5	63958612	chr20:63956985-63960139	217.99	178.51	0.55	242.74	243.76	0.5	220.37	134.13	0.62	258.83	109.73	0.7	248.13	80.16	0.76	209.81	153.41	0.58	0.556667	0.68	0.123333	0.000468211	0.0064345
NM_030895.3|ZNF696|chr8|+	1570.5	143298067	chr8:143295740-143299952	86.05	0	1	91.36	0	1	74.8	0	1	68.07	9.06	0.88	58.27	20.66	0.74	79.34	0.65	0.99	1	0.87	-0.13	0.000486933	0.00668534
NM_004343.4|CALR|chr19|+	448334	12944053	chr19:12943713-12944489	3146.98	1718.54	0.65	2995.96	2005.99	0.6	3258.53	1527.48	0.68	3559.63	1700.53	0.68	3478.85	1159.51	0.75	3305.58	2128.08	0.61	0.643333	0.68	0.0366667	0.000497721	0.00682685
NM_001006617.3|MAPKAP1|chr9|-	5873.9	125438799	chr9:125437394-125439012	205.27	595.85	0.26	191.23	561.81	0.25	205.59	480.52	0.3	151.77	242.54	0.38	137.84	215.82	0.39	163.41	321.45	0.34	0.27	0.37	0.1	0.000498823	0.00683537
XM_047448881.1|BRPF1|chr3|+	878.6	9747469	chr3:9747166-9748015	302.18	0	1	268.49	0	1	247.75	3.02	0.99	255.56	0	1	220.74	13.86	0.94	218.99	25.84	0.89	0.996667	0.943333	-0.0533333	0.000501298	0.00686266
XM_011537677.3|ARAP3|chr5|-	2131.9	141654234	chr5:141653402-141654435	258.58	42.29	0.86	309.81	36.38	0.89	242.45	26.18	0.9	181.22	0	1	158.05	0	1	198.19	15.33	0.93	0.883333	0.976667	0.0933333	0.000502655	0.00687462
XM_017004907.2|GALNT14|chr2|-	2659.9	30910789	chr2:30910467-30911059	313	152.51	0.67	316.16	135.16	0.7	321.16	148.44	0.68	252.11	44.23	0.85	259.44	1.95	0.99	240.42	145.74	0.62	0.683333	0.82	0.136667	0.000508829	0.0069517
NM_001190720.3|IKBKB|chr8|+	2322.8	42331755	chr8:42330914-42332450	103.86	24.48	0.81	164.23	3.55	0.98	128.17	21.99	0.85	214.72	0	1	176.23	0	1	143.28	9.47	0.94	0.88	0.98	0.1	0.000509759	0.0069517
NM_001242778.2|IKBKB|chr8|+	2312.6	42331750	chr8:42330914-42332460	105.29	22.89	0.82	163.95	3.88	0.98	128.62	21.69	0.86	214.59	0	1	176.96	0	1	143.65	9.05	0.94	0.886667	0.98	0.0933333	0.000509759	0.0069517
NM_001350237.2|PSRC1|chr1|-	4139.8	109279752	chr1:109279556-109280156	265.25	357.96	0.43	336.07	342.57	0.5	326.09	343.74	0.49	389.11	253.12	0.61	337.1	256.4	0.57	332.78	294.8	0.53	0.473333	0.57	0.0966667	0.000516146	0.00703206
NM_002139.4|RBMX|chrX|-	168008	136874072	chrX:136873461-136874452	2961.02	976.16	0.75	2897.67	746.99	0.8	3151.65	678.02	0.82	3072.92	943.9	0.77	3139.32	1075.12	0.74	3064.84	964.73	0.76	0.79	0.756667	-0.0333333	0.000523942	0.00713144
NM_005584.5|MAB21L1|chr13|-	599452	35474601	chr13:35473789-35476689	872.23	1073.21	0.45	936.6	992	0.49	1208.21	1073.08	0.53	1528.75	1112.32	0.58	1491.34	1416.15	0.51	1669.71	1461.75	0.53	0.49	0.54	0.05	0.000526248	0.00715239
NM_001393895.1|PLPPR2|chr19|+	6499.8	11365320	chr19:11364347-11365698	404.19	52.52	0.89	427.59	13.59	0.97	409.71	0	1	203.87	0	1	167.45	0	1	215.62	0	1	0.953333	1	0.0466667	0.000526489	0.00715239
NM_014371.4|AKAP8L|chr19|-	3987.3	15380229	chr19:15380050-15380430	148.97	233.26	0.39	191.61	306.51	0.38	198.62	183.79	0.52	293.48	173.65	0.63	236.45	234.37	0.5	203.64	205.78	0.5	0.43	0.543333	0.113333	0.000529422	0.00718538
XM_047425215.1|WASHC2A|chr10|+	660.7	50133092	chr10:50132806-50133509	195.08	58.41	0.77	226.95	56.59	0.8	208.54	60.14	0.78	226.78	13.25	0.94	213.06	14.01	0.94	164.24	41.47	0.8	0.783333	0.893333	0.11	0.000531077	0.00720096
XR_007060773.1|LRRC14|chr8|+	354.1	144524377	chr8:144523924-144525178	88.41	25.04	0.78	85.24	31.65	0.73	74.34	35.97	0.67	84.52	26.41	0.76	89.46	0	1	96.96	0	1	0.726667	0.92	0.193333	0.000532944	0.00721939
NM_002395.6|ME1|chr6|-	2405.1	83211680	chr6:83210402-83212094	85.25	234.57	0.27	85.99	290.77	0.23	85.14	232.08	0.27	175.4	291.42	0.38	150.97	260.37	0.37	140.86	237.74	0.37	0.256667	0.373333	0.116667	0.000536934	0.00726651
NM_198083.4|DHRS4L2|chr14|+	433.9	24006139	chr14:24005886-24006403	99.01	43.67	0.69	126.44	2.42	0.98	170.39	0	1	120.24	61.72	0.66	156.98	52.4	0.75	197.23	47.11	0.81	0.89	0.74	-0.15	0.000539005	0.00728759
XM_024446848.2|ESYT2|chr7|-	1445.1	158733794	chr7:158730997-158734252	135.85	80.34	0.63	138.42	34.24	0.8	140.51	56.81	0.71	179.86	140.46	0.56	163.24	131.66	0.55	179.03	150.63	0.54	0.713333	0.55	-0.163333	0.000540069	0.00729504
NM_012071.4|COMMD3|chr10|+	28427.9	22320163	chr10:22319939-22320306	255.99	692.36	0.27	225.82	673.26	0.25	340.41	642.27	0.35	461.87	770.63	0.37	420.56	692.63	0.38	365.25	732.54	0.33	0.29	0.36	0.07	0.00054076	0.00729744
NM_002966.3|S100A10|chr1|-	11545.1	151983067	chr1:151982915-151983324	314.43	350.45	0.47	237.14	310.31	0.43	271.69	275.76	0.5	691.59	577.68	0.54	547.05	381.31	0.59	390.01	326.82	0.54	0.466667	0.556667	0.09	0.000542118	0.00730189
NM_001322094.2|CNOT7|chr8|-	29441.3	17229871	chr8:17229228-17230176	770.47	303.96	0.72	816.02	364.06	0.69	859.93	295.26	0.74	744.5	439.57	0.63	755.22	318.05	0.7	754.83	458.01	0.62	0.716667	0.65	-0.0666667	0.000541631	0.00730189
NM_130463.4|ATP6V1G2|chr6|-	150.4	31545218	chr6:31544444-31545581	57.84	0	1	66.37	0	1	62.54	0	1	63.56	19.7	0.76	58.15	18.95	0.75	71.63	0	1	1	0.836667	-0.163333	0.000545032	0.0073342
XM_017019226.1|RACGAP1|chr12|-	134208	49989975	chr12:49989162-49990343	780.7	260.31	0.75	742.78	286.54	0.72	811.92	345.78	0.7	1347.81	217.77	0.86	1111.67	368.44	0.75	1085.83	393.24	0.73	0.723333	0.78	0.0566667	0.00054917	0.00738287
NM_001204078.2|ATP6V1G2|chr6|-	147.4	31545218	chr6:31544444-31545539	57.76	0	1	66.32	0	1	62.26	0	1	63.8	19.22	0.77	58.23	20.39	0.74	71.54	0	1	1	0.836667	-0.163333	0.000550549	0.00739443
NM_001270401.2|RXRB|chr6|-	3146.9	33194260	chr6:33193588-33194829	194.83	90.03	0.68	216.94	91.01	0.7	240.99	56.65	0.81	414.47	87.02	0.83	387.38	50.48	0.88	347.78	82.19	0.81	0.73	0.84	0.11	0.000553714	0.00742991
NM_018060.4|IARS2|chr1|+	25545.2	220147752	chr1:220147493-220148041	483.36	658.93	0.42	453.92	664.04	0.41	636.94	406.83	0.61	1040.09	965.08	0.52	1045.61	815.86	0.56	834.36	677.31	0.55	0.48	0.543333	0.0633333	0.000559246	0.00749353
XM_047431065.1|DLST|chr14|+	37382.6	74902397	chr14:74902196-74903743	983.46	69.33	0.93	988.83	0	1	935.21	55.52	0.94	859.75	0	1	765.47	0	1	770.15	35.75	0.96	0.956667	0.986667	0.03	0.00055951	0.00749353
NM_033505.4|SELENOI|chr2|+	6623.8	26389262	chr2:26389005-26395885	423.45	65.88	0.87	367.52	7.95	0.98	409.39	21.26	0.95	541.07	0	1	559.95	42.82	0.93	553.39	0	1	0.933333	0.976667	0.0433333	0.00056059	0.00750093
NM_001170464.4|CDK17|chr12|-	1323.9	96279202	chr12:96278225-96280885	165.53	0	1	152.12	8.74	0.95	129.09	36.11	0.78	35.21	14.87	0.7	28.15	22.4	0.56	42.82	8.39	0.84	0.91	0.7	-0.21	0.000561891	0.00751126
NM_031298.4|EMC6|chr17|+	2699.3	3669493	chr17:3669098-3669665	353.34	153.8	0.7	317.19	165.56	0.66	327.75	109.25	0.75	275.87	30.52	0.9	223.24	75.36	0.75	251.54	69.56	0.78	0.703333	0.81	0.106667	0.000563096	0.00752029
XM_047447467.1|GLYCTK|chr3|+	160.2	52293352	chr3:52293046-52293471	98.8	28.63	0.78	110.95	12.37	0.9	80.43	19.76	0.8	45.93	4.69	0.91	77.59	0	1	82.56	0	1	0.826667	0.97	0.143333	0.000565845	0.00754991
NM_001258437.1|TARS1|chr5|+	25724.3	33467899	chr5:33467560-33468091	1228.86	922.08	0.57	1173.26	889.07	0.57	1482.45	565.15	0.72	1310.86	556.47	0.7	1326.43	530.81	0.71	933.7	641.1	0.59	0.62	0.666667	0.0466667	0.000567709	0.00756768
NM_001258281.1|MSH2|chr2|+	16728.5	47483054	chr2:47482779-47483228	781.39	320.06	0.71	805.9	354.63	0.69	871.07	290.17	0.75	775.38	464.8	0.63	778.28	381.53	0.67	623.13	322.25	0.66	0.716667	0.653333	-0.0633333	0.000568361	0.00756928
NM_001128933.3|SYNPO2|chr4|+	28866.6	119032027	chr4:119029845-119044009	200.04	512.04	0.28	188.78	304.34	0.38	213.06	417.57	0.34	222.9	615.66	0.27	228.31	686.55	0.25	222.56	766.01	0.23	0.333333	0.25	-0.0833333	0.000571075	0.00759829
NM_016144.4|COMMD10|chr5|+	544.2	116293048	chr5:116292451-116293287	184.59	74.2	0.71	188.23	50.65	0.79	227.99	3.6	0.98	157.68	69.27	0.69	167.53	70.16	0.7	160.58	80.89	0.67	0.826667	0.686667	-0.14	0.000575087	0.00763737
NM_018128.5|TSR1|chr17|-	750.6	2322873	chr17:2322396-2323655	130.13	54.99	0.7	173.94	26.42	0.87	148.6	40.8	0.78	143.26	54.61	0.72	132.03	90.13	0.59	109.87	83.78	0.57	0.783333	0.626667	-0.156667	0.000575004	0.00763737
XR_007088410.1|LOC124905350|chr2|+	201.3	241845814	chr2:241844565-241846480	49.41	0	1	43.54	0	1	27.61	13.42	0.67	18.47	14.93	0.55	17.59	21.41	0.45	29.54	12.96	0.7	0.89	0.566667	-0.323333	0.000578476	0.0076752
NM_001130996.2|HMGCR|chr5|+	49810.9	75361208	chr5:75360288-75362101	1145.06	1196.67	0.49	1104.71	1051.9	0.51	1350.95	935.23	0.59	929.5	661.87	0.58	936.39	689.16	0.58	1068.67	722.88	0.6	0.53	0.586667	0.0566667	0.000580452	0.00769424
NM_012234.6|RYBP|chr3|-	19746.4	72378159	chr3:72374593-72378637	471.59	98.04	0.83	442.29	48.11	0.9	471.61	98.5	0.83	370.04	93.31	0.8	367.58	98.98	0.79	370.36	148.69	0.71	0.853333	0.766667	-0.0866667	0.000582254	0.00769848
NM_018475.5|TMEM165|chr4|+	8053	55425578	chr4:55425376-55426175	561.77	400.71	0.58	586.58	365.63	0.62	673	429.85	0.61	543.42	269.19	0.67	570.76	255.39	0.69	548.06	250.47	0.69	0.603333	0.683333	0.08	0.000582939	0.00769848
NM_000932.5|PLCB3|chr11|+	386.2	64267554	chr11:64267353-64267923	80.75	28.2	0.74	55.12	58.61	0.48	120.19	5.99	0.95	98.92	0	1	77.39	0	1	98.76	24.46	0.8	0.723333	0.933333	0.21	0.000581419	0.00769848
NM_001382780.1|FBXL19|chr16|+	17033.3	30947406	chr16:30947052-30948783	322.62	40.36	0.89	324.53	14.34	0.96	322.96	0	1	189.72	0	1	156.8	0	1	198.9	0	1	0.95	1	0.05	0.000582682	0.00769848
NM_001300852.1|RC3H1|chr1|-	1415.8	173938626	chr1:173931084-173938871	83.68	19.07	0.81	87.07	0	1	83.91	0	1	99.58	0	1	82.61	39.28	0.68	77.83	44.79	0.63	0.936667	0.77	-0.166667	0.000585285	0.00771513
XM_017023353.3|NDE1|chr16|+	6781.7	15700432	chr16:15699597-15701914	212.17	99.13	0.68	212.83	74.15	0.74	185.12	106.44	0.63	186.51	14.8	0.93	146.7	28.98	0.84	168.3	67.19	0.71	0.683333	0.826667	0.143333	0.000585155	0.00771513
XM_047424839.1|SEPHS1|chr10|-	18642.2	13319073	chr10:13317428-13319356	469.43	949.63	0.33	417.44	934.88	0.31	517.52	914.81	0.36	579.64	937.55	0.38	647.09	958.8	0.4	629.18	939.36	0.4	0.333333	0.393333	0.06	0.000587638	0.00773895
XM_005255861.6|GSE1|chr16|+	28383.6	85673391	chr16:85672405-85676198	614.95	561.2	0.52	699.23	606.71	0.54	574.89	556.9	0.51	485.36	268.65	0.64	458.24	327.37	0.58	510.9	372.88	0.58	0.523333	0.6	0.0766667	0.00059851	0.00787484
NM_001348.3|DAPK3|chr19|-	1472.7	3959368	chr19:3958453-3959637	169.73	77.85	0.69	153.42	107.53	0.59	149.08	72.59	0.67	176.01	39.11	0.82	165.53	63.46	0.72	182.73	34.64	0.84	0.65	0.793333	0.143333	0.000603998	0.0079397
NM_080654.3|CCDC34|chr11|-	15929.9	27350238	chr11:27348869-27350439	78.87	291.52	0.21	82.96	319.07	0.21	89.81	297.87	0.23	50.85	376.49	0.12	48.44	345.34	0.12	56.54	367.81	0.13	0.216667	0.123333	-0.0933333	0.000611034	0.00802477
NM_001351254.2|SMUG1|chr12|-	3198	54181512	chr12:54180366-54182623	51.27	177.72	0.22	43.48	186.79	0.19	53.8	178.08	0.23	85.89	127.12	0.4	84.41	146.55	0.37	74.57	159.86	0.32	0.213333	0.363333	0.15	0.000614051	0.00805693
NM_020440.4|PTGFRN|chr1|+	667.7	116988989	chr1:116986801-116990353	110.26	34.71	0.76	125.35	35.38	0.78	121.62	44.61	0.73	37.67	39.63	0.49	37.38	35.96	0.51	50.98	37.4	0.58	0.756667	0.526667	-0.23	0.000618493	0.00810693
NM_015323.5|UFL1|chr6|+	22402.7	96553610	chr6:96553285-96555276	362.11	264.37	0.58	351.87	251.19	0.58	336.91	174.97	0.66	415.04	423.44	0.49	404.19	337.52	0.54	360.12	374.29	0.49	0.606667	0.506667	-0.1	0.000619002	0.00810693
XM_011510703.3|SEPTIN10|chr2|-	2269.6	109543580	chr2:109542799-109544324	206.52	112.97	0.65	255.51	53.06	0.83	221.1	107.44	0.67	242.02	164.49	0.6	207.85	170.86	0.55	219.54	133.35	0.62	0.716667	0.59	-0.126667	0.000623429	0.00815739
XM_047420963.1|TPST1|chr7|+	1140.1	66359255	chr7:66359054-66360443	113.25	22.86	0.83	121.3	0	1	100.17	7.42	0.93	151.12	0	1	117.01	0	1	115.7	0	1	0.92	1	0.08	0.000626976	0.00819626
NM_001007793.3|BUB3|chr10|+	29940.9	123165253	chr10:123165047-123165365	451.42	672.01	0.4	501.32	832.48	0.38	568.98	683.43	0.45	805.32	806.77	0.5	662	737.1	0.47	628.6	761.05	0.45	0.41	0.473333	0.0633333	0.000629287	0.00821891
NM_006700.3|TRAFD1|chr12|+	1447.2	112153297	chr12:112152735-112153604	145.98	96.47	0.6	153.18	99.63	0.61	145.6	84.7	0.63	218.83	44.76	0.83	179.92	72.44	0.71	171.09	65.77	0.72	0.613333	0.753333	0.14	0.000629925	0.00821968
NM_001023587.3|ABCC5|chr3|-	293.2	183984344	chr3:183983753-183984894	81.36	21.24	0.79	102.24	2.11	0.98	95.19	25.04	0.79	142.42	0	1	106.17	11.57	0.9	113.47	0	1	0.853333	0.966667	0.113333	0.000631005	0.00822622
XM_047415799.1|OTUD3|chr1|+	706.9	19908000	chr1:19907570-19912945	80.68	16.33	0.83	85.08	16.74	0.84	86.8	7.49	0.92	95.49	0	1	97.67	5.69	0.94	99.73	0	1	0.863333	0.98	0.116667	0.000632763	0.00824158
NM_001198899.2|YY1AP1|chr1|-	21659.1	155660712	chr1:155659454-155660913	953.54	76.99	0.93	1015.05	91.37	0.92	905.77	160.03	0.85	917.81	57.99	0.94	853.5	52.79	0.94	895.29	60.46	0.94	0.9	0.94	0.04	0.000636315	0.00828026
NM_001042454.3|TGFB1I1|chr16|+	221.3	31477753	chr16:31477310-31477958	106.03	0	1	111.39	0	1	91.38	0.05	1	87	12.6	0.87	81.56	0	1	60.14	15.88	0.79	1	0.886667	-0.113333	0.000649691	0.00843886
NM_001164719.1|TGFB1I1|chr16|+	221.7	31477753	chr16:31477310-31477960	105.93	0	1	111.6	0	1	91.16	0.27	1	87.35	12.24	0.88	81.79	0	1	60.21	15.81	0.79	1	0.89	-0.11	0.000649691	0.00843886
XM_011538837.2|TCHP|chr12|+	1142.7	109917590	chr12:109916591-109918069	215.94	0	1	166.2	50.89	0.77	217.55	0	1	182.76	0	1	180.34	0	1	174.54	3.42	0.98	0.923333	0.993333	0.07	0.00065264	0.00846942
NM_020676.7|ABHD6|chr3|+	587.7	58294352	chr3:58293589-58294734	135.82	69.31	0.66	145.75	52.98	0.73	146.76	37.81	0.8	86.87	29.21	0.75	98.64	5.03	0.95	93.55	0	1	0.73	0.9	0.17	0.000655496	0.00849097
XM_005265335.4|ABHD6|chr3|+	604.7	58294352	chr3:58293586-58294734	135.97	68.88	0.66	146	52.57	0.74	146.78	37.58	0.8	86.83	29.25	0.75	98.69	4.87	0.95	93.57	0	1	0.733333	0.9	0.166667	0.000655496	0.00849097
NM_001015877.2|PHF6|chrX|+	3257.9	134427913	chrX:134425661-134428790	296.84	52.26	0.85	322.93	0	1	281.77	108.3	0.72	348.64	88.34	0.8	312.49	177.66	0.64	398.23	82.29	0.83	0.856667	0.756667	-0.1	0.000656473	0.00849588
NM_001375593.1|PRR7|chr5|+	3811.5	177456078	chr5:177455724-177456286	218.21	152.44	0.59	179.95	175.93	0.51	176.04	152.94	0.54	239.9	111.07	0.68	208.41	98.97	0.68	201.79	103.6	0.66	0.546667	0.673333	0.126667	0.000657335	0.0084993
NM_001379500.1|COL18A1|chr21|+	30.1	45512389	chr21:45512188-45512547	30.43	13.84	0.69	19.84	34.85	0.36	41.93	8.59	0.83	34.9	4.18	0.89	31.13	2.2	0.93	32.84	0	1	0.626667	0.94	0.313333	0.0006649	0.0085893
XM_047427640.1|CUL5|chr11|+	19371.6	108107047	chr11:108106207-108107761	447.91	194.32	0.7	476.29	188.34	0.72	501.43	138.48	0.78	427	84.81	0.83	396.79	73.99	0.84	393.88	112.27	0.78	0.733333	0.816667	0.0833333	0.000667351	0.00861313
NM_001351606.3|INTS6L|chrX|+	139.1	135581876	chrX:135581528-135582510	91.13	12.48	0.88	123.99	36	0.77	99.17	35.88	0.73	82.7	6.16	0.93	81.8	0	1	84.36	6.18	0.93	0.793333	0.953333	0.16	0.00067306	0.00867894
NM_001199897.2|LAMP5|chr20|+	37930.7	9530240	chr20:9529642-9530524	1895.08	909.79	0.68	1950.15	971.05	0.67	1948.52	657.95	0.75	561.08	232.23	0.71	694.31	207.01	0.77	962.77	290.09	0.77	0.7	0.75	0.05	0.000677137	0.00872359
XM_047426207.1|IL18BP|chr11|+	52874.6	72006263	chr11:72005545-72008200	157.16	60.71	0.72	171.01	28.83	0.86	161.6	36.18	0.82	170.54	13.38	0.93	153.19	15.8	0.91	182.01	14.91	0.92	0.8	0.92	0.12	0.000684029	0.00880439
NM_001130689.1|HMGB2|chr4|-	6.16178e+06	173331912	chr4:173331376-173332238	1273.92	8965.32	0.12	1398.75	10648.6	0.12	1798.72	9556.03	0.16	1985.92	11331.7	0.15	1980.59	10987.3	0.15	1763.15	10601.8	0.14	0.133333	0.146667	0.0133333	0.000684769	0.00880595
NM_001291942.3|C3orf14|chr3|+	39302.8	62333551	chr3:62333255-62336213	77.62	1496.17	0.05	73.99	1599.13	0.04	83.95	1690.82	0.05	44.61	1791.2	0.02	45.45	1930.9	0.02	52.51	1729.78	0.03	0.0466667	0.0233333	-0.0233333	0.000687164	0.00882875
NM_001102445.3|RGS4|chr1|+	186810	163074525	chr1:163074321-163076802	1928.11	1441.29	0.57	1833.16	965.52	0.66	2167.13	1047.03	0.67	2413.04	881.65	0.73	2596.55	1324.41	0.66	2705.82	1576.17	0.63	0.633333	0.673333	0.04	0.000689081	0.00884539
XM_011532028.3|PKD2|chr4|+	1807.4	88075821	chr4:88075458-88077777	210.32	73.22	0.74	283.52	21.25	0.93	213.79	67.34	0.76	238.91	94.06	0.72	236.53	115.97	0.67	193.83	81.92	0.7	0.81	0.696667	-0.113333	0.000690928	0.00885561
NR_110835.2|KCTD2|chr17|+	908.3	75064123	chr17:75063018-75065886	186.32	30.99	0.86	172.95	11.89	0.94	173.03	50.86	0.77	120.29	0	1	102.62	0.8	0.99	130.96	11.92	0.92	0.856667	0.97	0.113333	0.000691124	0.00885561
NM_004048.4|B2M|chr15|+	157024	44717989	chr15:44717607-44718145	2491.54	2837.13	0.47	2521.95	2692.06	0.48	3309.79	2280.91	0.59	3181.54	2715.71	0.54	3166.94	2342.23	0.57	2601.22	2307.13	0.53	0.513333	0.546667	0.0333333	0.000693701	0.00888063
NM_001393941.1|PPARA|chr22|+	342.4	46235334	chr22:46235133-46243755	43.43	0	1	34.39	0	1	45.9	22.97	0.67	73.78	0	1	88.86	0	1	84.39	0	1	0.89	1	0.11	0.000696997	0.00890677
XM_011530239.3|PPARA|chr22|+	342.4	46235334	chr22:46235133-46243756	43.43	0	1	34.39	0	1	45.9	22.97	0.67	73.78	0	1	88.86	0	1	84.39	0	1	0.89	1	0.11	0.000696997	0.00890677
NM_015302.2|HAUS5|chr19|+	4729.8	35623496	chr19:35622876-35625355	43.11	221.62	0.16	63.31	339.26	0.16	55.15	220.37	0.2	110.9	266.81	0.29	103.5	271.32	0.28	97.03	262.26	0.27	0.173333	0.28	0.106667	0.000699249	0.00892751
NM_001384899.1|TDRP|chr8|-	215	492543	chr8:489946-492744	52.36	1	0.98	71.39	0	1	61.36	0	1	60.13	5.9	0.91	52.47	27.89	0.65	57.5	0	1	0.993333	0.853333	-0.14	0.000699897	0.00892777
XM_047446462.1|GREB1|chr2|+	14011.2	11641502	chr2:11640291-11642788	366.47	39.12	0.9	462.24	0	1	355.63	30.35	0.92	261.55	20.03	0.93	200.65	58.38	0.77	246.5	29.85	0.89	0.94	0.863333	-0.0766667	0.000703478	0.0089654
NM_001142275.1|NIPA1|chr15|+	3176.3	22825974	chr15:22823728-22829789	222.91	75.25	0.75	251.42	21.94	0.92	255.49	47.35	0.84	142.95	50.22	0.74	150.51	78.01	0.66	161.53	63.46	0.72	0.836667	0.706667	-0.13	0.000708814	0.00902532
XM_047449961.1|NFASC|chr1|+	348.8	205018470	chr1:205016308-205022822	35.68	65.44	0.35	35.31	59.13	0.37	34.51	45.67	0.43	56.33	26.03	0.68	52.77	36.71	0.59	47.17	22.71	0.68	0.383333	0.65	0.266667	0.000715746	0.00908914
NM_001165933.2|RGS9|chr17|+	132.6	65210689	chr17:65210488-65213262	23.31	9.74	0.71	18.39	20.27	0.48	20.08	6.91	0.74	39.54	4.19	0.9	43.34	3.46	0.93	33.29	0	1	0.643333	0.943333	0.3	0.000715108	0.00908914
NM_001322495.1|GSS|chr20|-	3248.4	34928652	chr20:34928433-34928951	248.77	360.17	0.41	276.92	214.63	0.56	295.81	310.24	0.49	431.17	229.21	0.65	413.8	298.07	0.58	393.75	379.44	0.51	0.486667	0.58	0.0933333	0.000714724	0.00908914
NM_001961.4|EEF2|chr19|-	1918131	3976373	chr19:3976056-3976747	3857.44	4077.96	0.49	3749.25	3749.13	0.5	4451.44	2396.95	0.65	4221.36	2783.93	0.6	4429.32	2371.14	0.65	3331.15	3914.56	0.46	0.546667	0.57	0.0233333	0.000716755	0.00909383
NM_001012664.3|SLC3A2|chr11|+	13722.8	62888705	chr11:62888331-62888860	807.65	424.82	0.66	776.88	419.57	0.65	947.58	255.97	0.79	1346.28	353	0.79	1137.85	403.99	0.74	980.74	362.05	0.73	0.7	0.753333	0.0533333	0.000718788	0.00911148
NM_019884.3|GSK3A|chr19|-	5651.3	42230666	chr19:42230190-42230867	449.28	184.72	0.71	507.99	172.78	0.75	430.36	143.87	0.75	417.38	179.53	0.7	394.74	218.74	0.64	367.63	251.43	0.59	0.736667	0.643333	-0.0933333	0.00072015	0.00912062
NM_000178.4|GSS|chr20|-	3276.1	34928652	chr20:34928432-34928951	248.04	360.9	0.41	276.13	215.42	0.56	294.9	311.15	0.49	430	230.37	0.65	412.53	299.34	0.58	392.42	380.77	0.51	0.486667	0.58	0.0933333	0.000727539	0.00920599
NM_004401.3|DFFA|chr1|-	1324.6	10461259	chr1:10456522-10461702	76.76	59.4	0.56	78.02	50.28	0.61	89.75	34.29	0.72	113.61	0	1	104.45	34.35	0.75	103.37	36.84	0.74	0.63	0.83	0.2	0.000732866	0.00926403
NM_001318716.2|KBTBD4|chr11|-	347.2	47573589	chr11:47573461-47573790	209.62	42.08	0.83	245.16	27.3	0.9	206.66	39.04	0.84	174.84	15.09	0.92	208.64	13.8	0.94	194.21	0	1	0.856667	0.953333	0.0966667	0.000734595	0.00926403
XM_011520748.4|FAR2|chr12|+	23819.1	29334812	chr12:29332845-29335616	180.11	17.6	0.91	171.49	3.94	0.98	197.73	0	1	202.89	38.59	0.84	182.47	39.79	0.82	196.32	10.16	0.95	0.963333	0.87	-0.0933333	0.000734733	0.00926403
NM_138352.3|SAMD1|chr19|-	32010.8	14088054	chr19:14087851-14088575	959.74	149.18	0.87	1029.27	137.26	0.88	935.4	111.24	0.89	836.27	0	1	738.64	35.72	0.95	743.55	147.82	0.83	0.88	0.926667	0.0466667	0.000733456	0.00926403
XM_005250962.6|UBR5|chr8|-	4567.9	102254313	chr8:102253904-102254514	664.8	0	1	776.42	0	1	636.38	0	1	697.81	0	1	664.01	0	1	587.58	32.25	0.95	1	0.983333	-0.0166667	0.000736209	0.0092744
NR_073084.1|CRIP2|chr14|+	2692.4	105479966	chr14:105479586-105480170	434.74	325.36	0.57	393.13	311.83	0.56	467.31	157.78	0.75	519.22	190.58	0.73	493.49	178.11	0.73	522.67	272.57	0.66	0.626667	0.706667	0.08	0.000737771	0.00928586
NM_001145417.2|MSL2|chr3|-	741.2	136152537	chr3:136148917-136152738	103.41	0	1	104.46	0	1	105.27	0	1	95.46	12.64	0.88	93.49	18.15	0.84	92.56	0	1	1	0.906667	-0.0933333	0.000739096	0.0092943
NM_005669.5|REEP5|chr5|-	9657.4	112878634	chr5:112876385-112878835	428.64	456.33	0.48	446.6	400.37	0.53	431.23	398.76	0.52	483.67	632.9	0.43	475.74	590.86	0.45	407.29	572.1	0.42	0.51	0.433333	-0.0766667	0.000750791	0.00942468
NM_017592.4|MED29|chr19|+	4425.6	39398303	chr19:39397457-39400641	223.37	0	1	225.76	0	1	190.63	0	1	167.39	0	1	168.68	0	1	172.91	28.67	0.86	1	0.953333	-0.0466667	0.000750242	0.00942468
NM_001102367.2|DGLUCY|chr14|+	932.3	91225197	chr14:91224684-91225396	33.71	48.88	0.41	47.28	15.06	0.76	75.92	0	1	102.07	0	1	75.82	17.05	0.82	91.28	9.48	0.91	0.723333	0.91	0.186667	0.000753704	0.0094529
XM_011536819.4|NIN|chr14|-	43.5	50727498	chr14:50727233-50727751	35.69	3.03	0.92	23.2	10.38	0.69	36.26	9.5	0.79	12.07	20.18	0.37	12.6	19.26	0.4	22.66	21.7	0.51	0.8	0.426667	-0.373333	0.000754608	0.00945589
XM_011510957.4|CNNM3|chr2|+	54.8	96837159	chr2:96836944-96837466	20.39	8.43	0.71	25.36	11.59	0.69	13.17	14.04	0.48	22.38	5.28	0.81	40.38	0	1	37.02	0	1	0.626667	0.936667	0.31	0.000758835	0.00950047
XM_005272018.5|KDM3B|chr5|+	963.5	138436125	chr5:138435620-138437027	213.06	101.58	0.68	229.88	77.21	0.75	221.29	76.06	0.74	270.9	30.8	0.9	237.56	38.1	0.86	229.09	74.19	0.76	0.723333	0.84	0.116667	0.000762614	0.00953939
XM_047420333.1|IMPDH1|chr7|-	7748.5	128392605	chr7:128392347-128393028	1093.74	331.91	0.77	1192.91	250.08	0.83	1079.68	176.62	0.86	612	123.42	0.83	721.7	74.61	0.91	909.27	135.29	0.87	0.82	0.87	0.05	0.000764728	0.00955742
NM_016275.5|SELENOT|chr3|+	4285.6	150628284	chr3:150627659-150630436	49.44	256	0.16	31.34	284.53	0.1	46.8	297.92	0.14	119.58	469.46	0.2	120.5	418.52	0.22	110.18	325.58	0.25	0.133333	0.223333	0.09	0.000772428	0.00964517
NM_030935.5|TSC22D4|chr7|-	380.7	100466890	chr7:100466519-100467168	156.16	136.67	0.53	169.12	95.55	0.64	194.03	26	0.88	169.22	17.41	0.91	129.67	22.54	0.85	158.45	65.68	0.71	0.683333	0.823333	0.14	0.000786581	0.00981327
XM_017009681.2|RAD17|chr5|+	3780.6	69414585	chr5:69414031-69414801	344.12	137.89	0.71	374.52	110.78	0.77	375.76	60.02	0.86	442.75	57.37	0.89	405.87	56.93	0.88	375.84	76.52	0.83	0.78	0.866667	0.0866667	0.000788559	0.00982932
NM_153747.2|PIGC|chr1|-	12012.2	172442417	chr1:172441457-172442830	556.1	32.51	0.94	573.36	0	1	583.42	0	1	634.7	0	1	599.15	0	1	567.46	0	1	0.98	1	0.02	0.000791017	0.00985132
XM_011515899.4|EZH2|chr7|-	119.2	148815753	chr7:148815553-148815954	63.45	0	1	80.26	12.63	0.86	117.09	21.79	0.84	96.33	0	1	82.47	0	1	90.06	0	1	0.9	1	0.1	0.000796016	0.00990489
NM_017994.5|TMEM248|chr7|+	8569.1	66956035	chr7:66955502-66958551	456.4	396.31	0.54	488.5	311.67	0.61	451.62	261.52	0.63	368.48	381.36	0.49	366.61	365.84	0.5	370.67	340.38	0.52	0.593333	0.503333	-0.09	0.000796843	0.00990651
NM_001042601.3|TTC14|chr3|+	4390.8	180607849	chr3:180607648-180611130	138.64	0	1	130.14	0	1	154.12	0	1	111.56	10.79	0.91	103.11	17.62	0.85	119.1	0	1	1	0.92	-0.08	0.000803882	0.00997656
NM_001654.5|ARAF|chrX|+	650.4	47571738	chrX:47571323-47571901	153.64	76.86	0.67	203.12	41.25	0.83	166.18	38.74	0.81	92.96	14.3	0.87	122.4	0	1	87.97	14.82	0.86	0.77	0.91	0.14	0.000803862	0.00997656
XM_017009050.2|C5orf24|chr5|+	3611.6	134858381	chr5:134854898-134859735	156.29	54.06	0.74	162.13	24.79	0.87	163.27	58	0.74	145.23	71.81	0.67	135.52	106.66	0.56	161.18	78.41	0.67	0.783333	0.633333	-0.15	0.000808481	0.0100249
NR_144485.2|RIC3|chr11|-	14402.3	8093958	chr11:8092965-8094159	30.04	377.76	0.07	29.42	285.21	0.09	23.79	371.76	0.06	44.8	136.05	0.25	28.7	214.4	0.12	44.44	266.05	0.14	0.0733333	0.17	0.0966667	0.000820198	0.0101613
NM_001122681.2|SH3BP2|chr4|+	217.5	2836827	chr4:2833697-2841096	18.1	35.02	0.34	25.45	32.19	0.44	16.85	35.54	0.32	39.5	7.52	0.84	37.68	15.42	0.71	32.97	22.24	0.6	0.366667	0.716667	0.35	0.000824141	0.0101835
NM_001202439.3|NCR3LG1|chr11|+	902.8	17373392	chr11:17372006-17377341	151.57	6.13	0.96	132.07	0	1	134.75	29.77	0.82	131.85	0	1	143.4	0	1	158.36	2.75	0.98	0.926667	0.993333	0.0666667	0.000824132	0.0101835
NM_181656.5|C17orf58|chr17|-	1126	67991680	chr17:67991099-67992103	289.73	18.8	0.94	269.44	9.05	0.97	275.93	0	1	224.01	16.1	0.93	214.51	10.12	0.95	160.13	45.83	0.78	0.97	0.886667	-0.0833333	0.000823626	0.0101835
XM_047433614.1|ZC3H18|chr16|+	4068.2	88631722	chr16:88631101-88631964	369.37	106.98	0.78	390.52	89.96	0.81	426.14	0	1	368.4	40.34	0.9	336.08	21	0.94	379.38	21.09	0.95	0.863333	0.93	0.0666667	0.000833057	0.0102847
XM_047421609.1|RHOBTB2|chr8|+	3394	23018595	chr8:23017252-23020133	229.7	145.63	0.61	216.44	111.85	0.66	208.09	96.46	0.68	177.64	43.44	0.8	170.34	34.12	0.83	165.35	65.54	0.72	0.65	0.783333	0.133333	0.000833839	0.0102855
XM_011543359.2|HMGCR|chr5|+	51074.5	75361208	chr5:75360288-75362116	1134.95	1206.77	0.48	1096.56	1060.05	0.51	1338.46	947.71	0.59	921.75	669.62	0.58	926.52	699.03	0.57	1057.17	734.39	0.59	0.526667	0.58	0.0533333	0.000835641	0.0102979
XR_947828.3|MRE11|chr11|-	1057.5	94415740	chr11:94415570-94416174	123.82	19.33	0.86	152.92	28.66	0.84	126.38	1.39	0.99	209.8	0	1	200.82	8.7	0.96	164.88	6.1	0.96	0.896667	0.973333	0.0766667	0.000836293	0.0102979
NM_001681.4|ATP2A2|chr12|+	1546.9	110350732	chr12:110350292-110351093	353.17	188.6	0.65	437.1	147.51	0.75	390.58	133.94	0.74	311.71	52.61	0.86	250.87	87.94	0.74	289.91	56.11	0.84	0.713333	0.813333	0.1	0.00084554	0.0104027
NM_153812.3|PHF13|chr1|+	5477.7	6622791	chr1:6621411-6624030	161.06	0.88	0.99	143.89	3.16	0.98	170.98	0	1	158.54	3	0.98	160.11	10.18	0.94	154.58	30.22	0.84	0.99	0.92	-0.07	0.000848398	0.0104288
XM_011542498.3|PLPPR4|chr1|+	37045.8	99307524	chr1:99305685-99309584	846.25	91.99	0.9	888.17	0	1	898.87	59.59	0.94	571.18	0	1	599.36	111.91	0.84	643.98	89.08	0.88	0.946667	0.906667	-0.04	0.000852321	0.010468
NM_153341.4|RNF19B|chr1|-	684.2	32937058	chr1:32936449-32937259	96.98	79.61	0.55	134.63	41.69	0.76	134.5	0	1	93.61	8.95	0.91	82.61	13.38	0.86	92.38	3.13	0.97	0.77	0.913333	0.143333	0.000858133	0.0105303
NM_016172.3|UBAC1|chr9|-	1937.8	135933305	chr9:135932969-135933515	581.2	135.68	0.81	551.57	203.1	0.73	581.19	35	0.94	549.03	71.31	0.89	542.09	24.53	0.96	470.54	100.06	0.82	0.826667	0.89	0.0633333	0.000861012	0.0105565
NM_002087.4|GRN|chr17|+	1373.5	44352959	chr17:44352661-44353106	141.87	117.65	0.55	136.86	129.05	0.51	171.39	69.73	0.71	187.96	48.81	0.79	175.85	58.21	0.75	154.31	84.89	0.65	0.59	0.73	0.14	0.000862269	0.0105628
NM_001126116.2|TP53|chr17|-	13752.1	7668839	chr17:7668421-7669690	458.35	445.9	0.51	606.6	456.56	0.57	442.71	420.25	0.51	642.28	362.77	0.64	560.37	382.7	0.59	557.26	385.98	0.59	0.53	0.606667	0.0766667	0.000864113	0.0105763
NM_001322089.2|CNOT7|chr8|-	178531	17232336	chr8:17231512-17232537	530.32	906.96	0.37	506.54	861.81	0.37	537.6	860.34	0.38	478.88	1086.38	0.31	516.74	1088.76	0.32	492.42	1054.84	0.32	0.373333	0.316667	-0.0566667	0.000869764	0.0106363
XM_011533047.4|SLC3A1|chr2|+	58960.7	44321900	chr2:44321445-44322437	50.66	85.27	0.37	51.47	84.94	0.38	64.77	108.83	0.37	39.35	176.7	0.18	44.03	199.45	0.18	61.36	164.49	0.27	0.373333	0.21	-0.163333	0.000874893	0.0106898
NR_046466.1|MEG3|chr14|+	110456	100860892	chr14:100860691-100861026	504.91	1188.92	0.3	596.22	1484.31	0.29	741	1171.49	0.39	554.38	807.83	0.41	576.73	813.56	0.41	598.76	1210.13	0.33	0.326667	0.383333	0.0566667	0.00088194	0.0107666
NM_018703.4|RBBP6|chr16|+	3792.8	24571769	chr16:24570876-24572863	392.95	0	1	448.05	0	1	309.99	41.92	0.88	321.38	0	1	299.97	0	1	279.25	0	1	0.96	1	0.04	0.000888388	0.010836
NM_001292003.2|KLHL8|chr4|-	4775.9	87163438	chr4:87160103-87163642	259.57	8.87	0.97	240.19	0	1	266.5	4.39	0.98	214.76	0	1	213.53	29.61	0.88	228.65	29.45	0.89	0.983333	0.923333	-0.06	0.000891545	0.0108652
NM_001243127.3|PACS2|chr14|+	443.2	105395128	chr14:105394554-105398147	32.58	183.5	0.15	40.21	215.32	0.16	29.28	176.59	0.14	64.1	128.53	0.33	46.51	127.08	0.27	47.56	126.7	0.27	0.15	0.29	0.14	0.000898059	0.0109352
NM_024576.5|OGFRL1|chr6|+	5599.9	71302195	chr6:71301386-71309059	184.7	383.63	0.32	154.98	366.98	0.3	168.61	343.22	0.33	215	276.72	0.44	247.72	364.2	0.4	241.75	353.59	0.41	0.316667	0.416667	0.1	0.000901038	0.0109621
NM_001321463.2|NCLN|chr19|+	5263.5	3208029	chr19:3207629-3209575	362.3	119.03	0.75	366.67	157.93	0.7	323.01	150.45	0.68	283.78	209.96	0.57	266.15	170.16	0.61	334.44	185.67	0.64	0.71	0.606667	-0.103333	0.000904544	0.0109954
XM_017029026.2|MICALL1|chr22|+	6233.6	37941950	chr22:37940709-37942822	59.47	239.73	0.2	46.15	260.4	0.15	42.68	226.61	0.16	96.86	244.96	0.28	75.64	212.2	0.26	93.63	213.16	0.31	0.17	0.283333	0.113333	0.000914912	0.0111119
NM_001289160.2|MICB|chr6|+	183.6	31510748	chr6:31509782-31511124	91.64	6.46	0.93	105.23	0	1	102.55	0	1	21.04	9.36	0.69	16.3	4.44	0.79	24.79	6.85	0.78	0.976667	0.753333	-0.223333	0.000918167	0.0111419
NM_022735.4|ACBD3|chr1|-	9450.2	226146620	chr1:226144679-226146821	420.7	236.92	0.64	444.67	173.78	0.72	447.06	209.21	0.68	517.02	244	0.68	456.09	352.85	0.56	422.86	354.44	0.54	0.68	0.593333	-0.0866667	0.000927828	0.0112495
NM_001102562.3|MARCHF11|chr5|-	277321	16067476	chr5:16067139-16067793	850.12	2677.19	0.24	762.96	2683.21	0.22	958.71	2414.57	0.28	1016.58	2442.37	0.29	984.57	2492.18	0.28	907.02	2399.22	0.27	0.246667	0.28	0.0333333	0.000947271	0.0114689
NM_144660.3|SAMD8|chr10|+	1989.2	75176267	chr10:75176066-75182123	180.6	1.57	0.99	165.66	0	1	170.23	0	1	106.17	6.82	0.94	95.09	0	1	89.94	14.28	0.86	0.996667	0.933333	-0.0633333	0.000947538	0.0114689
NM_014110.5|PPP1R8|chr1|+	63412.5	27851216	chr1:27850093-27851676	583.82	52.92	0.92	612.35	40	0.94	604.87	35.69	0.94	594.17	47.49	0.93	552.05	78.8	0.88	525.83	103.41	0.84	0.933333	0.883333	-0.05	0.000951265	0.0115042
XM_011522825.2|WWP2|chr16|+	519.2	69940042	chr16:69939841-69941739	127.91	14.54	0.9	119.45	15.16	0.89	98.74	4.56	0.96	119	0	1	106.44	1.1	0.99	109.15	0	1	0.916667	0.996667	0.08	0.000955041	0.0115401
NR_170070.1|NAPEPLD|chr7|-	174	103100404	chr7:103099776-103101217	46.34	19.9	0.7	46.86	27.7	0.63	61.12	16.24	0.79	92.07	0	1	73.7	18.05	0.8	80.33	8.14	0.91	0.706667	0.903333	0.196667	0.000962032	0.011595
NM_012106.4|ARL2BP|chr16|+	5352	57252902	chr16:57252166-57253635	526.12	140.68	0.79	524.98	115.91	0.82	617.15	81.41	0.88	774.68	45.4	0.94	728.62	101.06	0.88	661.71	115.86	0.85	0.83	0.89	0.06	0.0009616	0.011595
XM_047439426.1|FKRP|chr19|+	588	46755613	chr19:46755412-46758575	31.2	20.77	0.6	33.39	0	1	31.59	2.12	0.94	64.2	0	1	60.26	0	1	60.65	0	1	0.846667	1	0.153333	0.000960855	0.011595
XM_017008476.1|RNF150|chr4|-	14570.1	140867994	chr4:140859807-140868379	504.48	0	1	454.24	0	1	466.36	0	1	486.95	0	1	505.65	34.48	0.94	483.54	0	1	1	0.98	-0.02	0.000965268	0.0116241
NM_001300850.1|RC3H1|chr1|-	1414.8	173938626	chr1:173931084-173938874	83.67	18.79	0.82	87.05	0	1	83.9	0	1	99.56	0	1	82.6	38.75	0.68	77.82	44.36	0.64	0.94	0.773333	-0.166667	0.000967731	0.0116439
XM_047426899.1|ARCN1|chr11|+	203678	118600826	chr11:118600625-118602899	1700.85	0	1	1693	0	1	1679.79	0	1	1869.82	0	1	1649.31	35.96	0.98	1721.45	0	1	1	0.993333	-0.00666667	0.000980585	0.0117886
NM_016520.3|C9orf78|chr9|-	9765.8	129827627	chr9:129827290-129828252	638.36	269.31	0.7	689.03	252.88	0.73	710.97	96.08	0.88	631.48	88.14	0.88	533.41	111.87	0.83	554.06	140.13	0.8	0.77	0.836667	0.0666667	0.000992004	0.0119062
XM_047428248.1|OSBPL8|chr12|-	4581.9	76355676	chr12:76351797-76356021	337.47	81.23	0.81	312.82	21.5	0.94	356.58	47.33	0.88	217.49	81.06	0.73	214.72	82.17	0.72	248.79	39	0.86	0.876667	0.77	-0.106667	0.000992046	0.0119062
NM_001382741.1|FBRSL1|chr12|+	375.8	132509388	chr12:132509166-132511955	83.13	0	1	71.19	3.23	0.96	69.28	0	1	36	19.18	0.65	32.36	0	1	52.37	8.08	0.87	0.986667	0.84	-0.146667	0.000994633	0.0119272
XM_005269379.3|PPIF|chr10|+	83168.2	79354549	chr10:79353645-79355334	531.67	761.64	0.41	612.05	825.24	0.43	538.91	814.09	0.4	317.47	306.49	0.51	294.78	299.47	0.5	296.69	331.14	0.47	0.413333	0.493333	0.08	0.00101667	0.0121607
NM_001270550.1|MDK|chr11|+	123360	46383679	chr11:46383469-46383789	3216.91	1265.23	0.72	3080.08	1408.97	0.69	3063.93	1073.82	0.74	1994.4	523.17	0.79	1733.51	486.8	0.78	1958.89	879.08	0.69	0.716667	0.753333	0.0366667	0.00101659	0.0121607
NM_001270552.3|MDK|chr11|+	123360	46383679	chr11:46383469-46383789	3216.91	1265.23	0.72	3080.08	1408.97	0.69	3063.93	1073.82	0.74	1994.4	523.17	0.79	1733.51	486.8	0.78	1958.89	879.08	0.69	0.716667	0.753333	0.0366667	0.00101659	0.0121607
XM_047442787.1|LOC124900597|chrY|+	65.7	1396573	chrY:1396372-1396881	13.34	12.78	0.51	45.56	18.13	0.72	27.2	29.74	0.48	59.23	4.37	0.93	68.48	0	1	58.76	26.59	0.69	0.57	0.873333	0.303333	0.00103244	0.0123389
NM_001270953.2|SLC25A10|chr17|+	802.7	81720614	chr17:81719976-81721012	161.99	101.31	0.62	221.57	36.8	0.86	156.37	73.28	0.68	162.46	22.05	0.88	171.82	22.99	0.88	203.64	53.18	0.79	0.72	0.85	0.13	0.00103527	0.0123624
XM_011514151.3|OTULIN|chr5|+	278.8	14712973	chr5:14712722-14716525	36.52	15.72	0.7	47.09	0	1	30.46	13.02	0.7	49.36	0	1	51.34	0	1	48.34	0	1	0.8	1	0.2	0.00105099	0.0125395
NM_053056.3|CCND1|chr11|+	1.71383e+06	69653139	chr11:69651118-69654474	4266.8	1319.21	0.76	4225.87	1142.25	0.79	3787.54	1236.36	0.75	4429.26	848.44	0.84	3843.91	1183.78	0.76	3516.12	1000.42	0.78	0.766667	0.793333	0.0266667	0.00105364	0.0125606
NR_169875.1|TTC23L|chr5|+	16837	34925427	chr5:34925226-34925512	1392.69	469.13	0.75	1697.91	443.42	0.79	1668.49	168.23	0.91	1421.06	207.67	0.87	1332.13	197.98	0.87	1312.19	276.4	0.83	0.816667	0.856667	0.04	0.00105647	0.0125732
NM_018321.4|BRIX1|chr5|+	16837	34925427	chr5:34925226-34925512	1392.69	469.13	0.75	1697.91	443.42	0.79	1668.49	168.23	0.91	1421.06	207.67	0.87	1332.13	197.98	0.87	1312.19	276.4	0.83	0.816667	0.856667	0.04	0.00105647	0.0125732
XM_011543022.4|MSANTD4|chr11|-	1902.8	106009596	chr11:106007899-106010110	229.64	59.19	0.8	184.33	40.26	0.82	257.85	35.46	0.88	360.71	9.52	0.97	375.19	19.86	0.95	342.39	65.94	0.84	0.833333	0.92	0.0866667	0.00105945	0.0125981
NM_001286084.2|TRMT112|chr11|-	5.59751e+06	64316857	chr11:64316743-64317147	2934.12	544.64	0.84	2861.84	634.36	0.82	2865.58	360.65	0.89	3798.97	444.88	0.9	3763.4	488.29	0.89	3295.98	614.22	0.84	0.85	0.876667	0.0266667	0.00106367	0.0126377
NM_015726.4|DCAF8|chr1|-	25419.7	160216754	chr1:160215720-160217708	377.12	166.68	0.69	469.96	190.78	0.71	440.03	138.94	0.76	441.49	268.79	0.62	445.56	264.85	0.63	463.6	237.73	0.66	0.72	0.636667	-0.0833333	0.00107187	0.0127164
XR_949329.2|LOC105373234|chr1|-	196.1	242490157	chr1:242489553-242490358	91.27	4.86	0.95	92.12	0	1	63.86	2.58	0.96	71.94	0	1	41.18	11.45	0.78	43.95	26.48	0.62	0.97	0.8	-0.17	0.00107208	0.0127164
NM_001351298.2|ABCF3|chr3|+	1520.9	184193833	chr3:184193540-184194005	116.86	159.25	0.42	111.84	132.3	0.46	113.88	167.26	0.41	189.35	167.54	0.53	248.32	87.48	0.74	142.05	197.15	0.42	0.43	0.563333	0.133333	0.001093	0.0129538
NR_110115.2|EMSLR|chr7|+	221.5	101310747	chr7:101310484-101310914	226.11	29.25	0.89	243.97	5.82	0.98	234.1	8.1	0.97	126.5	34.68	0.78	155.08	20.17	0.88	142.48	24.17	0.85	0.946667	0.836667	-0.11	0.00110122	0.0130403
NM_005729.4|PPIF|chr10|+	37956.7	79354547	chr10:79353707-79355334	533.05	849.3	0.39	616.05	918.33	0.4	540.57	904.78	0.37	318	345.14	0.48	295.75	337.15	0.47	297.71	370.46	0.45	0.386667	0.466667	0.08	0.00112385	0.0132972
NM_001286194.1|SCAF8|chr6|+	8562.2	154833373	chr6:154831939-154834244	335.18	130.75	0.72	367.51	136.04	0.73	319.17	132.38	0.71	405.46	57.28	0.88	383.54	57.67	0.87	300.35	141.75	0.68	0.72	0.81	0.09	0.00112693	0.0133226
XM_047439684.1|SHKBP1|chr19|+	219.6	40591279	chr19:40590976-40591397	111.77	24.27	0.82	117.43	46.78	0.72	113.11	0	1	79.93	6.67	0.92	103.5	0	1	96.35	4.8	0.95	0.846667	0.956667	0.11	0.00113177	0.0133686
XM_011527561.3|KMT2B|chr19|+	747.9	35738486	chr19:35738282-35738801	315.44	46.77	0.87	383.23	96.2	0.8	241.98	75.68	0.76	255.92	129.51	0.66	246.98	77.49	0.76	215.02	89	0.71	0.81	0.71	-0.1	0.00113709	0.0134203
XM_047435036.1|LOC124903762|chr16|+	1985.1	29974421	chr16:29973997-29974635	222.96	27.68	0.89	195.86	13.69	0.93	208.03	41.12	0.83	153.65	42.92	0.78	174.37	33.6	0.84	181.74	79.47	0.7	0.883333	0.773333	-0.11	0.00114017	0.0134455
NM_152720.3|NEK3|chr13|-	286.8	52133025	chr13:52132723-52133226	163.32	23.18	0.88	236.36	13.13	0.95	203.48	4.94	0.98	150.27	53.78	0.74	164.45	6.82	0.96	150.98	33.41	0.82	0.936667	0.84	-0.0966667	0.00114436	0.0134837
NM_006158.5|NEFL|chr8|-	620739	24952522	chr8:24950955-24952952	4124.85	3608.46	0.53	4304.84	4253.81	0.5	4614.48	3721.74	0.55	2789.29	2748.88	0.5	2708.42	2636.29	0.51	2853.14	2919.64	0.49	0.526667	0.5	-0.0266667	0.00114682	0.0135016
NM_001410831.1|GINS1|chr20|+	6302.9	25446898	chr20:25445923-25448563	275.97	22.08	0.93	273.65	0	1	287.66	49.4	0.85	560.3	74.5	0.88	548.23	139.77	0.8	561.73	81.17	0.87	0.926667	0.85	-0.0766667	0.00114821	0.0135067
XM_006713735.2|SKIL|chr3|+	1582.7	170392531	chr3:170392259-170396849	112.61	72.21	0.61	108.05	54.56	0.66	103.39	96.08	0.52	111.17	138.97	0.44	97.95	135.77	0.42	99.3	128.37	0.44	0.596667	0.433333	-0.163333	0.00115309	0.0135529
NM_014188.3|SSU72|chr1|-	8390.9	1541865	chr1:1541673-1542167	684.04	413.21	0.62	662.75	381.09	0.63	839.18	170.76	0.83	588.02	126.22	0.82	552.79	151.14	0.79	511.95	229.99	0.69	0.693333	0.766667	0.0733333	0.00116218	0.0136484
XM_017002424.3|CAPZA1|chr1|+	218506	112671083	chr1:112669896-112671616	1506.1	0	1	1564.58	29.68	0.98	1621.57	0	1	1876.29	0	1	1794.95	0	1	1592.48	0	1	0.993333	1	0.00666667	0.00116635	0.0136861
NM_005884.5|PAK4|chr19|+	277.6	39179129	chr19:39178424-39179404	64.13	34.72	0.65	51.53	37.21	0.58	78.39	1.32	0.98	59.07	4.01	0.94	62.94	0	1	58.1	10.91	0.84	0.736667	0.926667	0.19	0.00117378	0.0137619
XM_006717482.4|CAMK1D|chr10|+	418.5	12829227	chr10:12828769-12835545	68.06	18.3	0.79	66.48	9.99	0.87	67.94	24.8	0.73	61.06	0	1	67.13	4.91	0.93	67.98	1.62	0.98	0.796667	0.97	0.173333	0.00118499	0.0138819
XM_011534565.3|RPL26L1|chr5|+	54149.5	172969614	chr5:172969413-172969771	79.42	558.17	0.12	88.44	518.2	0.15	120.42	471.27	0.2	164.1	512.59	0.24	144.94	483.1	0.23	124.67	446.38	0.22	0.156667	0.23	0.0733333	0.00119018	0.0139312
XM_047449151.1|BSN|chr3|+	48	49667099	chr3:49666898-49667360	20.47	21.2	0.49	29.9	16.49	0.64	25.02	38.05	0.4	31.04	5.01	0.86	35.52	3.46	0.91	47.14	17.5	0.73	0.51	0.833333	0.323333	0.00119551	0.0139706
NM_006963.5|ZNF22|chr10|+	10316.2	45004025	chr10:45003280-45005326	551.44	141.54	0.8	602.96	25.96	0.96	659.29	106.41	0.86	463.55	122.29	0.79	497.86	117.17	0.81	511.19	126.12	0.8	0.873333	0.8	-0.0733333	0.00119516	0.0139706
NM_006510.5|TRIM27|chr6|-	4877.1	28904048	chr6:28903002-28904665	382.74	287.33	0.57	382.94	293.92	0.57	438.43	242.11	0.64	417.41	429.1	0.49	408.1	384.62	0.51	426.45	394.58	0.52	0.593333	0.506667	-0.0866667	0.00119732	0.0139802
NM_001197051.2|ZFP91|chr11|+	6661.9	58617760	chr11:58617196-58621550	413.03	2.22	0.99	388.37	0	1	403.95	0	1	762.53	0	1	795.88	11.44	0.99	737.3	42.51	0.95	0.996667	0.98	-0.0166667	0.00120306	0.0140356
NM_001204284.2|PPP5C|chr19|+	10590.9	46390485	chr19:46390284-46390801	212.61	530.11	0.29	203.75	607.93	0.25	169.75	478.68	0.26	259.71	370.77	0.41	234.47	436.16	0.35	216.96	534.26	0.29	0.266667	0.35	0.0833333	0.00120977	0.0141023
NM_015698.6|GPKOW|chrX|-	549.8	49113527	chrX:49113407-49113755	200.21	70.1	0.74	183.48	68.67	0.73	217.82	75.17	0.74	147.76	108.85	0.58	164.04	95.3	0.63	164.25	106.43	0.61	0.736667	0.606667	-0.13	0.00121707	0.0141643
NM_001304999.2|OXLD1|chr17|-	4247.3	81666145	chr17:81665036-81666605	197.64	0	1	174.56	0	1	164.49	0	1	131.07	0	1	120.85	15.93	0.88	143.45	9	0.94	1	0.94	-0.06	0.00121677	0.0141643
XM_047445783.1|ZNF142|chr2|-	264.8	218638161	chr2:218637175-218638808	86.35	35.76	0.71	80.47	32.28	0.71	82.9	10.85	0.88	77.31	7.17	0.92	79.9	0	1	74.09	9.64	0.88	0.766667	0.933333	0.166667	0.00122231	0.014202
NM_001366291.2|ZNF142|chr2|-	264.8	218638161	chr2:218637175-218638808	86.35	35.76	0.71	80.47	32.28	0.71	82.9	10.85	0.88	77.31	7.17	0.92	79.9	0	1	74.09	9.64	0.88	0.766667	0.933333	0.166667	0.00122231	0.014202
XM_047428975.1|PPHLN1|chr12|+	82	42445780	chr12:42445047-42446066	43.79	2.55	0.95	37.81	1.73	0.96	45.3	5.37	0.89	38.62	16.26	0.7	28.75	23.17	0.55	41.66	19.43	0.68	0.933333	0.643333	-0.29	0.00122912	0.0142694
NM_001319068.2|ITGB1BP1|chr2|-	126841	9406704	chr2:9405678-9406905	484.77	917.24	0.35	403.59	1013.19	0.28	444.65	1335.36	0.25	360.66	1443.82	0.2	386.01	1323.33	0.23	426.04	965.81	0.31	0.293333	0.246667	-0.0466667	0.00123326	0.0143058
NM_001369744.1|ITGB1BP1|chr2|-	127094	9406704	chr2:9405681-9406905	485.81	916.2	0.35	404.08	1012.7	0.29	445.53	1334.48	0.25	361.43	1443.04	0.2	386.79	1322.55	0.23	426.85	965	0.31	0.296667	0.246667	-0.05	0.00124385	0.0144169
NM_001190919.2|THRA|chr17|+	2282.1	40093703	chr17:40093282-40093867	97.83	67.84	0.59	111.29	35.77	0.76	210.97	0	1	156.94	0	1	152.17	0	1	114.41	33.88	0.77	0.783333	0.923333	0.14	0.0012489	0.0144518
NM_001190918.2|THRA|chr17|+	2282.1	40093703	chr17:40093282-40093867	97.83	67.84	0.59	111.29	35.77	0.76	210.97	0	1	156.94	0	1	152.17	0	1	114.41	33.88	0.77	0.783333	0.923333	0.14	0.0012489	0.0144518
NM_000391.4|TPP1|chr11|-	1004.9	6613306	chr11:6612768-6614686	97.97	69.06	0.59	121.38	63.48	0.66	119.17	73.16	0.62	162.34	32.62	0.83	129.67	43.93	0.75	137.7	43.98	0.76	0.623333	0.78	0.156667	0.00125093	0.0144636
NM_018030.4|OSBPL1A|chr18|-	192.9	24163030	chr18:24162045-24163281	87.78	0	1	82.28	3.24	0.96	99.6	17.51	0.85	81.41	27.44	0.75	76.97	30.55	0.72	80.47	12.22	0.87	0.936667	0.78	-0.156667	0.00125627	0.0145017
NM_080597.4|OSBPL1A|chr18|-	192.9	24163030	chr18:24162052-24163281	87.71	0	1	82.26	3.26	0.96	99.68	17.43	0.85	81.49	27.37	0.75	76.81	30.71	0.71	80.3	12.4	0.87	0.936667	0.776667	-0.16	0.00125627	0.0145017
NM_001297578.2|PEA15|chr1|+	109466	160214571	chr1:160213422-160215372	605.85	425.8	0.59	561.78	413.18	0.58	589.86	398.47	0.6	648.58	313.52	0.67	527.78	320.29	0.62	602.37	285.16	0.68	0.59	0.656667	0.0666667	0.00125837	0.0145142
XM_047432245.1|BAHD1|chr15|+	26175.2	40466142	chr15:40465941-40468236	402.72	53.14	0.88	389.56	51.88	0.88	386.81	44.16	0.9	253.18	21.04	0.92	237.51	60.63	0.8	285.12	110.01	0.72	0.886667	0.813333	-0.0733333	0.00126147	0.0145381
NM_001304514.2|GALNT11|chr7|+	29427.8	152121900	chr7:152121546-152122038	731.35	33.57	0.96	904.02	0	1	842.11	0	1	833.05	0	1	632.56	0	1	678.98	0	1	0.986667	1	0.0133333	0.00127991	0.0147387
NM_015509.4|NECAP1|chr12|+	6977.2	8096839	chr12:8096042-8097881	690.39	84.49	0.89	806.68	0	1	684.88	53.05	0.93	622.35	19.7	0.97	602.33	114.82	0.84	586.96	81	0.88	0.94	0.896667	-0.0433333	0.00128357	0.0147688
NM_001382472.1|ERO1A|chr14|-	13144.8	52643429	chr14:52639915-52643630	327.01	553.41	0.37	337.45	598.73	0.36	353.6	599.2	0.37	390.42	478.12	0.45	420.68	597.48	0.41	420.67	482.26	0.47	0.366667	0.443333	0.0766667	0.00128513	0.0147749
NM_001319168.2|DPH2|chr1|+	16766.2	43973058	chr1:43972415-43973365	595.58	28.06	0.96	637.3	0	1	693	0	1	726.73	0	1	754.31	0	1	636.34	0	1	0.986667	1	0.0133333	0.00130668	0.0150105
XM_047439100.1|MAP2K2|chr19|-	19248.6	4090500	chr19:4090321-4090708	540.24	575.02	0.48	505.5	653.4	0.44	555.98	495.87	0.53	637.74	446.51	0.59	542.92	467.36	0.54	591.04	534.76	0.52	0.483333	0.55	0.0666667	0.00131014	0.015038
XR_007065745.1|LOC124903996|chr17|-	208290	39200336	chr17:39200155-39200798	111.01	25.54	0.81	79.44	43.93	0.64	95.38	19.43	0.83	145.61	0	1	128.46	16.51	0.89	124.08	23.77	0.84	0.76	0.91	0.15	0.00131861	0.015123
NM_001297655.2|KIF2C|chr1|+	9263.3	44767551	chr1:44767097-44767767	498.09	391.51	0.56	446.75	390.93	0.53	598.12	285.23	0.68	722.42	349.85	0.67	687.08	308.51	0.69	607.71	364.57	0.63	0.59	0.663333	0.0733333	0.00132047	0.0151322
NM_001308304.2|AGAP3|chr7|+	1060.7	151122926	chr7:151122725-151123638	289.15	187.79	0.61	317.72	126.18	0.72	271.35	133.69	0.67	207.48	55.94	0.79	226.13	53.02	0.81	258.11	97.32	0.73	0.666667	0.776667	0.11	0.00132392	0.0151595
NM_003132.3|SRM|chr1|-	8997.1	11054684	chr1:11054589-11054885	352.08	335.79	0.51	281.54	367.77	0.43	325.7	247.15	0.57	367.34	264.31	0.58	364.2	188.42	0.66	339.22	278.06	0.55	0.503333	0.596667	0.0933333	0.00134845	0.0154279
NM_015949.3|GET4|chr7|+	20279.4	895563	chr7:895334-896436	353.65	549.47	0.39	378.4	447.49	0.46	302.06	412.7	0.42	443.26	357.11	0.55	377.25	391.46	0.49	380.62	438.68	0.46	0.423333	0.5	0.0766667	0.00136995	0.0156613
NM_001376219.1|CHKA|chr11|-	615.1	68053842	chr11:68053762-68054047	385.48	55.59	0.87	398.94	99.05	0.8	391.21	8.03	0.98	338.39	11.58	0.97	340.68	19.78	0.95	334.01	28.71	0.92	0.883333	0.946667	0.0633333	0.00137177	0.0156695
NR_045129.1|TXLNGY|chrY|+	1245	19590284	chrY:19590083-19590423	126.78	63.69	0.67	159.84	25.04	0.86	158.74	41.84	0.79	107.28	53.18	0.67	116.81	71.31	0.62	99.94	76.11	0.57	0.773333	0.62	-0.153333	0.00138173	0.0157706
NM_022826.4|MARCHF7|chr2|+	2402.9	159767753	chr2:159767284-159768628	204.26	71.62	0.74	201.3	88.21	0.7	217.56	104.73	0.68	204.2	173.36	0.54	177.8	193.1	0.48	227.8	75.34	0.75	0.706667	0.59	-0.116667	0.00138665	0.015814
XM_017027239.2|ZNF121|chr19|-	9049.8	9566848	chr19:9560329-9567109	292.37	151.31	0.66	279.04	50.43	0.85	282.4	93.79	0.75	302.95	3.53	0.99	284.2	70.06	0.8	290.77	91.57	0.76	0.753333	0.85	0.0966667	0.00139222	0.0158648
NM_022167.4|XYLT2|chr17|+	390.7	50360674	chr17:50359969-50361185	80.17	23.16	0.78	74.76	49.52	0.6	100.78	1.06	0.99	63.73	0	1	39.31	7.72	0.84	59.86	0	1	0.79	0.946667	0.156667	0.00139519	0.0158859
NM_001256090.2|ATF2|chr2|-	9159.3	175074558	chr2:175072259-175074835	271.54	97.41	0.74	243.47	67.24	0.78	274.29	96.83	0.74	324.2	45.55	0.88	285.83	19.02	0.94	313.14	101.15	0.76	0.753333	0.86	0.106667	0.00139811	0.0159064
XM_011534243.3|CACNA2D2|chr3|-	73032.1	50363380	chr3:50362613-50364806	630.13	70.11	0.9	743.99	32.62	0.96	638.23	0	1	386.52	18.13	0.96	454.37	0	1	496.68	1.28	1	0.953333	0.986667	0.0333333	0.00140422	0.0159632
NM_001407012.1|SMAD3|chr15|+	1252.6	67190779	chr15:67190413-67195169	122.06	9.9	0.92	112.05	0	1	124.18	0	1	134.78	12.6	0.91	125.32	34.09	0.79	117.12	11.79	0.91	0.973333	0.87	-0.103333	0.00140686	0.0159803
NM_022366.3|TFB2M|chr1|-	20078.8	246540955	chr1:246540561-246541202	132.87	782.48	0.15	136.97	860.72	0.14	161.67	773.15	0.17	200.32	798.05	0.2	208.08	715.25	0.23	173.08	698.27	0.2	0.153333	0.21	0.0566667	0.00141116	0.0160107
NM_145808.4|MTPN|chr7|-	320526	135929745	chr7:135926760-135930012	1818.49	796.09	0.7	1595.72	380.76	0.81	1936.82	551.23	0.78	2405.97	466.9	0.84	2472.71	713.4	0.78	2395.59	724.05	0.77	0.763333	0.796667	0.0333333	0.00141178	0.0160107
XR_007059591.1|LOC124901321|chr6|+	74.2	43999275	chr6:43998951-43999554	37.87	26.22	0.59	47.05	42.34	0.53	28.73	39.77	0.42	32.06	3.71	0.9	56.79	15.48	0.79	38.03	15.76	0.71	0.513333	0.8	0.286667	0.00141293	0.016011
NM_001282806.2|MARCHF7|chr2|+	2233.4	159767784	chr2:159767284-159768583	199.45	73.17	0.73	192.19	97.28	0.66	210.32	108.42	0.66	191.44	179.08	0.52	167.18	198.29	0.46	222.87	76.72	0.74	0.683333	0.573333	-0.11	0.00141757	0.0160507
NM_001371439.1|AGPAT1|chr6|-	36480.2	32168927	chr6:32168285-32169448	871.21	35.51	0.96	826.33	101.44	0.89	746.68	29.39	0.96	623.94	6.73	0.99	498.72	117.45	0.81	638.19	93.7	0.87	0.936667	0.89	-0.0466667	0.00141926	0.016057
NM_020233.5|ADPRM|chr17|+	27.9	10711035	chr17:10710834-10711133	58.24	21.85	0.73	50.14	0.91	0.98	52.02	8.53	0.86	60.36	0	1	57.05	0	1	57.03	0	1	0.856667	1	0.143333	0.00142253	0.0160812
NM_018717.5|MAML3|chr4|-	1652.1	139717762	chr4:139716765-139720323	140.25	17.19	0.89	123.9	31.28	0.8	135.53	9.76	0.93	128.84	0	1	125.56	0.05	1	124.32	9.13	0.93	0.873333	0.976667	0.103333	0.00143317	0.0161886
NM_001286199.2|SCAF8|chr6|+	8643	154833373	chr6:154831939-154834221	334.82	131.11	0.72	368.71	134.83	0.73	318.7	132.85	0.71	404.46	58.29	0.87	383.89	57.31	0.87	299.88	142.22	0.68	0.72	0.806667	0.0866667	0.00144647	0.0163259
XM_047433551.1|ADCY7|chr16|+	1136	50315542	chr16:50315341-50315957	193.75	15.46	0.93	205.55	0	1	146.69	30.01	0.83	118.24	0	1	126.13	0	1	108.44	0	1	0.92	1	0.08	0.00145336	0.0163907
NM_001376246.1|MARCHF7|chr2|+	2200.2	159767784	chr2:159767284-159768573	198.68	73.94	0.73	191.1	98.36	0.66	209.26	109.48	0.66	189.5	181.01	0.51	166.25	199.22	0.45	221.78	77.81	0.74	0.683333	0.566667	-0.116667	0.00145795	0.0164294
XM_047443739.1|ATG4B|chr2|+	1693.7	241672453	chr2:241672191-241673857	121.08	349.75	0.26	127.11	380.84	0.25	113.28	299.92	0.27	108.61	151.66	0.42	111.26	172.79	0.39	105.55	225.51	0.32	0.26	0.376667	0.116667	0.00146194	0.0164613
NM_001346033.2|USP45|chr6|-	1367.8	99482682	chr6:99482261-99482883	112.98	52.71	0.68	129.12	55.42	0.7	139.23	63.45	0.69	78.48	52.18	0.6	72.16	90.08	0.44	79.07	73.92	0.52	0.69	0.52	-0.17	0.00147009	0.0165269
NM_001134493.2|TOMM6|chr6|+	3.77048e+06	41789739	chr6:41789531-41789895	2581.23	2567.65	0.5	2887.47	2447.43	0.54	3051.31	2071.88	0.6	3582.7	2634.17	0.58	3371.49	2301.52	0.59	3007.66	2389.35	0.56	0.546667	0.576667	0.03	0.00147009	0.0165269
XM_017010088.3|CLINT1|chr5|-	2427.4	157790239	chr5:157789363-157790440	109.92	0	1	122.95	0	1	114.16	5.94	0.95	118.56	9.78	0.92	113.04	24.65	0.82	102.54	5.68	0.95	0.983333	0.896667	-0.0866667	0.00147795	0.0166021
NM_022371.4|TOR3A|chr1|+	14006.3	179095378	chr1:179094968-179095996	830.74	149.04	0.85	883.02	190.33	0.82	802.89	200.86	0.8	389.39	21.32	0.95	335.61	52.11	0.87	407.23	68.07	0.86	0.823333	0.893333	0.07	0.00148501	0.0166683
NM_017801.3|CMTM6|chr3|-	4105.4	32483792	chr3:32481312-32484097	124.52	35.18	0.78	79.15	14.74	0.84	138.1	21.92	0.86	287.24	0	1	281.15	64.01	0.81	323.51	0	1	0.826667	0.936667	0.11	0.00148971	0.0167077
NM_001122665.3|DDX3Y|chrY|+	11910.7	12918357	chrY:12918043-12920478	725.33	371.76	0.66	871.37	322.61	0.73	816.91	387.03	0.68	602.37	345.41	0.64	626.49	376.98	0.62	572.37	359.14	0.61	0.69	0.623333	-0.0666667	0.00149126	0.016712
XM_047439573.1|RANBP3|chr19|-	813.1	5917375	chr19:5916211-5917653	165.45	118.29	0.58	153.64	112.85	0.58	146.92	98.14	0.6	203.26	86.15	0.7	171.49	65.16	0.72	217.7	82.51	0.73	0.586667	0.716667	0.13	0.00149527	0.0167437
NR_120535.1|SRGAP2D|chr1|+	13390.1	144068794	chr1:144068129-144069704	336.55	48.7	0.87	377.61	0	1	405.68	0	1	276.5	47.15	0.85	278.56	13.48	0.95	295.45	40.26	0.88	0.956667	0.893333	-0.0633333	0.00152337	0.0170315
XM_047441201.1|EWSR1|chr22|+	119325	29300326	chr22:29300122-29300521	885.11	929	0.49	916.36	1072.96	0.46	949.1	1090.46	0.47	1051.74	1437	0.42	1040.94	1416.16	0.42	915.33	1260.35	0.42	0.473333	0.42	-0.0533333	0.00152318	0.0170315
XM_011538402.4|ATP2A2|chr12|+	3956.6	110347791	chr12:110347393-110351093	223.11	335.62	0.4	206.67	344.59	0.37	205.35	363.79	0.36	183.17	192.8	0.49	170.57	202.29	0.46	195.85	193.79	0.5	0.376667	0.483333	0.106667	0.00152562	0.0170433
NM_182760.4|SUMF1|chr3|-	961.9	4362047	chr3:4361146-4362254	87.6	9.6	0.9	77.25	17.65	0.81	87.12	0	1	97.88	59.94	0.62	118.89	31.66	0.79	108.85	26.74	0.8	0.903333	0.736667	-0.166667	0.00153922	0.0171817
NM_001413222.1|MICU3|chr8|+	4494.1	17120573	chr8:17120288-17122642	93.11	22.75	0.8	121.23	28.08	0.81	111.66	50.76	0.69	123.65	77.22	0.62	128.05	104.51	0.55	108.08	59.44	0.65	0.766667	0.606667	-0.16	0.00154587	0.0172424
NM_138440.3|VASN|chr16|+	323.5	4381070	chr16:4380869-4383538	98.41	0	1	82.17	0	1	71.89	0	1	70.34	0	1	59.09	0	1	60.11	25.81	0.7	1	0.9	-0.1	0.00154712	0.0172428
NM_001145098.3|SKIL|chr3|+	1584.9	170392531	chr3:170392259-170396835	112.64	72.18	0.61	107.85	54.76	0.66	103.29	96.17	0.52	111.16	138.98	0.44	97.95	135.77	0.42	99.25	128.42	0.44	0.596667	0.433333	-0.163333	0.00155117	0.0172744
NM_030940.4|ISCA1|chr9|-	3476.4	86265943	chr9:86264546-86266191	345.78	358.5	0.49	324.15	320.29	0.5	356.02	321.4	0.53	483.37	341.65	0.59	536.73	390.06	0.58	477.99	320.28	0.6	0.506667	0.59	0.0833333	0.00155464	0.0172995
NM_001257069.1|FBXW7|chr4|-	946.5	152411361	chr4:152411160-152411872	207.05	34.64	0.86	235.33	0	1	225.57	0	1	189.55	0	1	175.13	0	1	190.86	0	1	0.953333	1	0.0466667	0.00155812	0.0173246
NM_001284207.1|DCAF5|chr14|-	3898.7	69052287	chr14:69050920-69055611	94.71	165.77	0.36	88.16	160.44	0.35	93.7	153.71	0.38	139.82	109.25	0.56	125.22	105.27	0.54	112.83	149.73	0.43	0.363333	0.51	0.146667	0.00156661	0.0174054
NR_046273.1|LOC729683|chr17|+	2543.5	63701966	chr17:63700338-63702685	37.4	59.31	0.39	35.23	44.86	0.44	25.19	57.09	0.31	70.52	39.11	0.64	75.63	37.47	0.67	59.86	55.84	0.52	0.38	0.61	0.23	0.00156867	0.0174147
XM_047430484.1|CENPJ|chr13|-	255	24886184	chr13:24885700-24886385	59.27	16.49	0.78	84.64	17.57	0.83	101.57	0	1	110.12	0	1	106.79	5.39	0.95	96.25	0	1	0.87	0.983333	0.113333	0.00157032	0.0174194
NM_001276337.2|EIF4E2|chr2|+	2703.8	232581513	chr2:232580904-232583644	180.98	59.5	0.75	182.09	28.8	0.86	166.59	70.46	0.7	296.22	41.1	0.88	290.83	40.54	0.88	247.76	37.86	0.87	0.77	0.876667	0.106667	0.00158172	0.0175262
NM_181340.3|DCAF4|chr14|+	9338.2	72959195	chr14:72958612-72959703	309.56	0.14	1	366.06	9.64	0.97	324.59	4.25	0.99	255.07	0	1	221.6	12	0.95	235.19	34.54	0.87	0.986667	0.94	-0.0466667	0.00158242	0.0175262
NM_178860.5|SEZ6|chr17|-	1309	28955210	chr17:28954905-28955994	173.51	19.38	0.9	234.87	0	1	160.26	8.62	0.95	109.2	15.82	0.87	92.99	31.88	0.74	101.53	9.1	0.92	0.95	0.843333	-0.106667	0.00158546	0.0175462
NM_004783.4|TAOK2|chr16|+	266	29991563	chr16:29991047-29992261	34.65	45.24	0.43	66.3	33.63	0.66	50.44	20.97	0.71	76.35	1.72	0.98	59.85	19.25	0.76	56.61	19.54	0.74	0.6	0.826667	0.226667	0.00162201	0.0179368
NM_005116.6|SLC23A2|chr20|-	1833.3	4857003	chr20:4852358-4857204	158.9	88.6	0.64	152.83	29.57	0.84	171.05	44.24	0.79	162.74	0	1	175.33	50.12	0.78	180.99	26.23	0.87	0.756667	0.883333	0.126667	0.00162718	0.01798
XM_047422371.1|UCHL5|chr1|-	36450.7	193016048	chr1:193012254-193016395	273.06	980.16	0.22	282.7	1030.26	0.22	298.07	1145.38	0.21	188.15	1085.71	0.15	194.25	968.16	0.17	206.5	962.32	0.18	0.216667	0.166667	-0.05	0.00163123	0.0180108
XM_011527801.3|ADGRL1|chr19|-	5132.6	14149466	chr19:14147743-14151615	265.88	136.3	0.66	303.99	98.18	0.76	236.36	86.32	0.73	151.95	19.82	0.88	144.1	38.75	0.79	169.21	33.66	0.83	0.716667	0.833333	0.116667	0.00163279	0.0180139
XM_047448358.1|XRN1|chr3|-	256.6	142311585	chr3:142306610-142311813	38.5	2.25	0.94	34.02	1.68	0.95	37.35	2.77	0.93	52.62	15.39	0.77	55.6	29.77	0.65	50.18	27.79	0.64	0.94	0.686667	-0.253333	0.00163707	0.0180471
XM_011532718.4|EHBP1|chr2|+	959.9	63045752	chr2:63045443-63046487	249.48	14.75	0.94	239.79	68.88	0.78	274.92	0	1	204	62.54	0.77	202.59	37.12	0.85	189.17	45.22	0.81	0.906667	0.81	-0.0966667	0.00164891	0.0181618
NM_001324415.2|RPUSD1|chr16|-	1076.2	786024	chr16:784974-786377	300.08	55.04	0.85	292.76	65.12	0.82	257.5	34.91	0.88	222.6	16.37	0.93	209.07	3.41	0.98	264.49	34.07	0.89	0.85	0.933333	0.0833333	0.00165003	0.0181618
NM_001083592.2|ROR1|chr1|+	71.5	64142650	chr1:64142405-64143385	29.02	105.08	0.22	33.6	45.06	0.43	27.4	85.58	0.24	39.67	18.18	0.69	40.63	31.53	0.56	31.02	57.98	0.35	0.296667	0.533333	0.236667	0.00165335	0.0181702
NM_001015045.3|FAM13A|chr4|-	147.8	88726702	chr4:88725960-88727835	28.76	33.14	0.46	33.01	40.22	0.45	28.71	24.43	0.54	14.7	52.03	0.22	11.93	53.94	0.18	17.09	48.38	0.26	0.483333	0.22	-0.263333	0.00165252	0.0181702
XM_017027958.3|NSFL1C|chr20|-	2789.4	1443570	chr20:1442166-1443911	171.73	391.25	0.31	185.97	313.71	0.37	178.11	361.4	0.33	110.07	386.46	0.22	101.35	325.76	0.24	129.79	347.5	0.27	0.336667	0.243333	-0.0933333	0.00167007	0.0183398
NR_147112.2|LETMD1|chr12|+	2990.9	51059565	chr12:51059364-51060424	271.7	122.91	0.69	313.67	51.92	0.86	285.42	47.63	0.86	348.51	0	1	291.26	58.95	0.83	309.96	67.92	0.82	0.803333	0.883333	0.08	0.00168031	0.018438
NM_021141.4|XRCC5|chr2|+	497887	216205389	chr2:216205188-216206293	1780.11	3057.13	0.37	2023.61	2907.56	0.41	2113.43	2927.4	0.42	2277.93	3900.2	0.37	2156.46	3943	0.35	2089.62	3260.98	0.39	0.4	0.37	-0.03	0.00170826	0.0187158
NM_006854.4|KDELR2|chr7|-	189345	6462840	chr7:6461089-6463175	1641.73	1401.93	0.54	1598.68	1324.49	0.55	1788.47	1371.89	0.57	1356.04	1403.18	0.49	1309.31	1376.05	0.49	1406.88	1142.19	0.55	0.553333	0.51	-0.0433333	0.00170783	0.0187158
NR_144536.1|CBLL1-AS1|chr7|-	54.9	107743000	chr7:107742753-107743403	8.69	22.63	0.28	NA	NA	NA	11.1	12.83	0.46	25.57	11.58	0.69	28.34	8.67	0.77	32.69	7.81	0.81	0.37	0.756667	0.386667	0.00171747	0.0188022
NR_169842.1|DENND4C|chr9|+	283.7	19372283	chr9:19372037-19374281	66.03	22.57	0.75	66.47	8.8	0.88	61.2	21.77	0.74	75.31	4.89	0.94	73.42	3.44	0.96	63.32	0.8	0.99	0.79	0.963333	0.173333	0.00172681	0.0188899
NM_001363758.2|LOC102724023|chr21|-	43823.5	5116591	chr21:5116341-5117231	550.3	181.39	0.75	626.42	82.21	0.88	635.55	34.63	0.95	620.31	126.51	0.83	553.12	180.73	0.75	601.88	147.23	0.8	0.86	0.793333	-0.0666667	0.00172814	0.0188899
NM_001286266.2|MRS2|chr6|+	1292.5	24423785	chr6:24423584-24423969	343.29	48.01	0.88	415.37	0	1	410.65	19.9	0.95	503.63	0	1	435.51	77.12	0.85	358.82	88.45	0.8	0.943333	0.883333	-0.06	0.00173164	0.0189111
NM_182919.4|TICAM1|chr19|-	264.9	4816728	chr19:4815932-4818516	55.94	4.34	0.93	54.49	5.62	0.91	46.74	6.18	0.88	23.82	24.45	0.49	25.12	7.54	0.77	31.45	13.88	0.69	0.906667	0.65	-0.256667	0.00173274	0.0189111
NM_001387066.1|CPEB1|chr15|-	217.8	82543621	chr15:82543201-82544702	32.9	4.52	0.88	31.18	19.65	0.61	44.73	0	1	54.63	0	1	52.42	0	1	42.13	0	1	0.83	1	0.17	0.00174028	0.0189788
NM_198336.4|INSIG1|chr7|+	5002.5	155308763	chr7:155308241-155310193	597.23	50.94	0.92	565.66	47.89	0.92	640.12	65.08	0.91	279	55	0.84	299.92	78.64	0.79	422.59	39.83	0.91	0.916667	0.846667	-0.07	0.0017441	0.0189946
NM_005539.5|INPP5A|chr10|+	2517	132782238	chr10:132782037-132783181	165.2	0.17	1	155.51	23.73	0.87	162.25	0	1	155.24	7.61	0.95	129.99	31.64	0.8	122.69	31.73	0.79	0.956667	0.846667	-0.11	0.00174707	0.0189946
NR_136228.3|DHX8|chr17|+	4805.3	43525854	chr17:43524979-43526790	164.58	56.07	0.75	190.71	50.06	0.79	184.76	46.21	0.8	164.98	9.66	0.94	150.88	26.15	0.85	152.13	15.85	0.91	0.78	0.9	0.12	0.00174607	0.0189946
NR_034041.2|SRSF1|chr17|-	137168	58003679	chr17:58000919-58004001	253.97	4109.14	0.06	264.14	4968.34	0.05	302.17	4540.11	0.06	344.05	4218.05	0.08	316.97	4001.85	0.07	318.53	4241.49	0.07	0.0566667	0.0733333	0.0166667	0.00174588	0.0189946
NM_001287385.2|FAM72C|chr1|-	8719.2	143955712	chr1:143955287-143956481	236.97	218.47	0.52	197.99	234.8	0.46	275.1	197.13	0.58	155.27	218.44	0.42	125.53	223.97	0.36	157.16	182.82	0.46	0.52	0.413333	-0.106667	0.00176446	0.019168
NM_001318747.1|MSANTD4|chr11|-	1881.9	106009596	chr11:106007920-106010110	230.12	58.71	0.8	184.39	40.2	0.82	257.66	35.65	0.88	359	11.22	0.97	374.32	20.72	0.95	341.73	66.6	0.84	0.833333	0.92	0.0866667	0.00176573	0.019168
NM_003286.4|TOP1|chr20|+	123606	41123814	chr20:41123195-41124487	678.87	781.59	0.46	705.49	833.3	0.46	753.98	730.71	0.51	913.69	724.3	0.56	732.94	648.62	0.53	702.21	671.26	0.51	0.476667	0.533333	0.0566667	0.00176954	0.0191948
NM_001282378.2|TRIM46|chr1|+	2111	155184545	chr1:155183797-155184970	145.1	40.39	0.78	166.28	49.64	0.77	147.38	42.78	0.78	136.49	11.31	0.92	113.28	6.61	0.94	129.46	21.77	0.86	0.776667	0.906667	0.13	0.001797	0.019463
NM_001256601.1|TRIM46|chr1|+	2109.3	155184545	chr1:155183797-155184971	145.05	40.44	0.78	166.24	49.67	0.77	147.32	42.84	0.77	136.27	11.52	0.92	113.1	6.79	0.94	129.48	21.75	0.86	0.773333	0.906667	0.133333	0.001797	0.019463
NM_207168.2|ENSA|chr1|-	1.54362e+06	150627391	chr1:150627046-150627592	116.66	2746.8	0.04	99.06	2503.35	0.04	95.44	2439.19	0.04	135.05	1996.64	0.06	148.5	2363.38	0.06	128.14	2371.63	0.05	0.04	0.0566667	0.0166667	0.00180527	0.0195376
XM_017017312.3|CTTN|chr11|+	466.7	70422710	chr11:70422509-70422991	108.8	0	1	114.99	0	1	90.55	32.84	0.73	102.41	0	1	99.84	0	1	105.47	0	1	0.91	1	0.09	0.00181218	0.0195677
NM_001135213.3|GIT2|chr12|-	797.2	109932884	chr12:109929804-109933190	129.46	56.99	0.69	129.26	63.5	0.67	127.28	30.32	0.81	101.48	33.64	0.75	102.76	8.67	0.92	118.09	8.54	0.93	0.723333	0.866667	0.143333	0.00181108	0.0195677
NM_001354705.2|KIF5A|chr12|+	1406.2	57585806	chr12:57584218-57586633	141.46	33.61	0.81	174.19	27.75	0.86	161.69	13.56	0.92	170.86	0	1	153.89	16.22	0.9	159.65	3.11	0.98	0.863333	0.96	0.0966667	0.00181072	0.0195677
NM_001243249.2|NPRL3|chr16|-	2185.4	86669	chr16:85846-86870	205.55	0	1	175.92	0	1	153.37	59.13	0.72	271.83	0	1	238.63	0	1	254.62	22.76	0.92	0.906667	0.973333	0.0666667	0.00182132	0.0196514
XM_011535888.4|UBE2J1|chr6|-	15311.9	89328202	chr6:89326625-89329987	279.55	254.13	0.52	288.78	240.75	0.55	268.04	284.14	0.49	166.24	256.44	0.39	164.06	218.56	0.43	164.15	226.01	0.42	0.52	0.413333	-0.106667	0.00182274	0.0196519
NR_036650.1|WHAMMP1|chr15|-	2505.2	32519980	chr15:32519848-32520181	55.99	20.15	0.74	77.48	13.21	0.85	62.45	25.93	0.71	71.87	9.38	0.88	92.58	0	1	81	6.69	0.92	0.766667	0.933333	0.166667	0.00183793	0.0198006
NM_001271742.2|CSNK1A1|chr5|-	59399.2	149496078	chr5:149492982-149496860	458.42	819.55	0.36	493.95	737.62	0.4	502.24	874.12	0.36	476.11	969.53	0.33	450.71	997.34	0.31	428.04	949.41	0.31	0.373333	0.316667	-0.0566667	0.00185159	0.0199327
NM_001131063.2|SAP30L|chr5|+	1419.5	154456101	chr5:154455900-154461053	45.02	438.24	0.09	36.15	439.18	0.08	48.73	454.07	0.1	69.67	374.47	0.16	67.16	395.23	0.15	74.06	377.89	0.16	0.09	0.156667	0.0666667	0.00185438	0.0199476
NR_171558.1|C19orf48P|chr19|-	4185.1	50798757	chr19:50797704-50798958	434.56	0	1	420.76	0	1	382.88	41.71	0.9	338.89	0	1	388.18	0	1	449.6	5.03	0.99	0.966667	0.996667	0.03	0.00186498	0.0200464
XM_047432486.1|ZNF710|chr15|+	499.4	90079861	chr15:90079660-90082191	88.8	0	1	83.29	0	1	81.14	0	1	65.17	0	1	63.96	14.64	0.81	70.02	9.85	0.88	1	0.896667	-0.103333	0.0018734	0.0201217
NM_001202546.3|CUX1|chr7|+	95.5	102283232	chr7:102283021-102283958	59.94	0	1	69.01	0	1	51.01	32.14	0.61	58.2	0	1	55.49	2.64	0.95	61.33	0	1	0.87	0.983333	0.113333	0.0018755	0.0201291
NM_015276.2|USP22|chr17|-	49038.7	21000751	chr17:20999786-21003073	743.06	0	1	670.74	0	1	595.59	104.71	0.85	823.76	23.74	0.97	720.5	108.95	0.87	747.03	93.09	0.89	0.95	0.91	-0.04	0.00188362	0.0202009
NM_022874.2|SMN1|chr5|+	53412.8	70952640	chr5:70952439-70953012	904.91	588.93	0.61	1025.1	601.41	0.63	1026.1	565.96	0.64	1089.37	456.9	0.7	1007.51	467.12	0.68	981.67	520.19	0.65	0.626667	0.676667	0.05	0.0018908	0.0202626
NM_153634.3|CPNE8|chr12|-	9901.8	38653748	chr12:38652203-38654070	360.36	50.23	0.88	368.24	25.39	0.94	374.22	52.6	0.88	612.25	78.72	0.89	551	149.36	0.79	547.67	126.67	0.81	0.9	0.83	-0.07	0.00189435	0.0202854
NM_032246.6|MEX3B|chr15|-	10580.7	82042611	chr15:82041778-82044613	165.53	45.12	0.79	158.15	28.68	0.85	187.14	21.37	0.9	202.86	0	1	191.62	2.02	0.99	200.3	35.32	0.85	0.846667	0.946667	0.1	0.00190013	0.020332
XM_047441435.1|FAM118A|chr22|+	757.8	45328063	chr22:45327842-45328499	43.6	119.84	0.27	20.63	125.82	0.14	29.63	150.77	0.16	48.9	90.68	0.35	44.29	113.43	0.28	62.18	82.16	0.43	0.19	0.353333	0.163333	0.00190377	0.0203555
NM_001098635.2|SEZ6|chr17|-	1114	28955206	chr17:28954905-28955978	168.17	27.49	0.86	229.74	0	1	156.13	15.48	0.91	106.44	20.17	0.84	89.24	37.11	0.71	98.61	13.49	0.88	0.923333	0.81	-0.113333	0.0019057	0.0203609
NM_014602.3|PIK3R4|chr3|-	566.2	130679173	chr3:130678934-130679485	100.12	132.69	0.43	118.5	129.4	0.48	109.55	121.38	0.47	178.07	131.61	0.58	165.02	123.03	0.57	156.4	79.87	0.66	0.46	0.603333	0.143333	0.0019274	0.0205773
NM_002372.4|MAN2A1|chr5|+	552.2	109867809	chr5:109866846-109869625	71.45	6.2	0.92	77.83	8.41	0.9	77.97	0	1	51.81	14.08	0.79	44.63	20.12	0.69	43.88	7.84	0.85	0.94	0.776667	-0.163333	0.00193111	0.020586
XM_005273659.5|GINS4|chr8|+	3129.8	41543687	chr8:41541991-41545030	221.21	0	1	226.94	0	1	223.31	36.99	0.86	238.37	30.73	0.89	271.82	41.11	0.87	305.1	53.11	0.85	0.953333	0.87	-0.0833333	0.00193051	0.020586
NR_147098.1|LETMD1|chr12|+	2958.1	51059562	chr12:51059361-51060424	271.76	125.32	0.68	313.48	54.28	0.85	285.39	49.35	0.85	348.04	0	1	291.06	61.21	0.83	309.73	71.05	0.81	0.793333	0.88	0.0866667	0.00196255	0.0209054
NM_174916.3|UBR1|chr15|-	939.8	42945269	chr15:42942897-42945470	172.17	61.07	0.74	179.46	36.41	0.83	156.93	18.32	0.9	210.83	2.73	0.99	184.03	0	1	172.6	47.59	0.78	0.823333	0.923333	0.1	0.00196612	0.0209278
NM_016021.3|UBE2J1|chr6|-	13215.7	89328203	chr6:89326625-89329957	279.37	262.21	0.52	288.6	249.34	0.54	267.83	292.93	0.48	166.34	262.8	0.39	164.11	224.37	0.42	164.17	232.12	0.41	0.513333	0.406667	-0.106667	0.00197333	0.0209888
NM_001406749.1|GLA|chrX|-	2871	101401608	chrX:101400814-101401809	93.2	331.65	0.22	128.46	256.64	0.33	94.34	224.42	0.3	58.32	290.39	0.17	60.15	245.61	0.2	46.62	230.85	0.17	0.283333	0.18	-0.103333	0.00198314	0.0210773
NM_032402.2|PCDHGC3|chr5|+	5210.7	141476443	chr5:141475966-141478795	353.16	38.03	0.9	260.5	22.35	0.92	362.83	47.97	0.88	199.4	27.53	0.88	224.79	57.6	0.8	292.68	78.88	0.79	0.9	0.823333	-0.0766667	0.00198535	0.0210851
NM_001078171.2|RTL8C|chrX|+	12732.6	135032644	chrX:135032355-135033546	460.38	73.81	0.86	468.69	0	1	409.59	38.8	0.91	316.68	48.62	0.87	320.09	59.86	0.84	386.06	65.46	0.86	0.923333	0.856667	-0.0666667	0.00200337	0.0212447
NM_001083113.2|ZGPAT|chr20|+	696.6	63735982	chr20:63735781-63736142	115.87	76.1	0.6	113.81	89.84	0.56	113.96	42.23	0.73	109.92	35.08	0.76	135.41	22.06	0.86	118.96	47.37	0.72	0.63	0.78	0.15	0.00200229	0.0212447
XM_011517665.3|WASHC1|chr9|-	345.8	14649	chr9:14525-14940	41.75	26.69	0.61	53.97	26.7	0.67	56.47	26.94	0.68	61.34	23.54	0.72	65.99	0	1	62.61	5.63	0.92	0.653333	0.88	0.226667	0.00201887	0.0213852
NM_001307924.3|NAP1L1|chr12|-	770140	76049199	chr12:76048589-76049525	57.78	507.42	0.1	71.71	460.02	0.13	54.52	503.73	0.1	62.61	784.49	0.07	48.69	833.45	0.06	54.62	806.33	0.06	0.11	0.0633333	-0.0466667	0.00201963	0.0213852
XM_047435137.1|P3H4|chr17|-	6656.5	41802398	chr17:41801953-41802979	455.11	240.65	0.65	487.84	241.3	0.67	363.78	213.81	0.63	350.47	112.94	0.76	330.98	121.56	0.73	326.87	120.84	0.73	0.65	0.74	0.09	0.00202689	0.0214461
NM_024092.3|TMEM109|chr11|+	20599.8	60922648	chr11:60921774-60923443	284.35	34.8	0.89	213.76	55.56	0.79	247.26	43.48	0.85	421.33	0	1	412.97	6.26	0.99	406.57	96.31	0.81	0.843333	0.933333	0.09	0.00203045	0.0214678
NM_001098208.2|HNRNPF|chr10|-	154209	43386395	chr10:43385618-43387936	1300.35	996.02	0.57	1339.46	883.28	0.6	1640.73	564.47	0.74	1717.7	634.35	0.73	1679.48	802.09	0.68	1588.95	917.08	0.63	0.636667	0.68	0.0433333	0.00203995	0.0215522
NM_001330782.2|PBX3|chr9|+	4784.7	125966847	chr9:125965831-125967377	442.69	196.88	0.69	549.75	66.86	0.89	610.51	8.33	0.99	491.21	20.32	0.96	454.67	36.94	0.92	417.65	68.84	0.86	0.856667	0.913333	0.0566667	0.00206405	0.0217906
NM_005749.4|TOB1|chr17|-	3031.4	50862935	chr17:50862223-50864163	149.5	46.17	0.76	186.58	0	1	200.05	4.34	0.98	177.83	57.08	0.76	200.54	32.94	0.86	208.08	45.7	0.82	0.913333	0.813333	-0.1	0.00206624	0.0217976
XM_047419486.1|CCNC|chr6|-	1362.8	99544072	chr6:99543780-99544273	154.76	56.28	0.73	148.18	110.27	0.57	163.61	91.11	0.64	93.03	73.55	0.56	81.71	111.08	0.42	101.02	94.69	0.52	0.646667	0.5	-0.146667	0.00207613	0.0218856
NM_005216.5|DDOST|chr1|-	14246.5	20652315	chr1:20651777-20652528	864.69	506.56	0.63	925.13	464.77	0.67	847.08	202.52	0.81	550.46	163.22	0.77	591.05	178.53	0.77	534.76	199.65	0.73	0.703333	0.756667	0.0533333	0.00208481	0.0219608
NM_001003690.2|MAD2L1BP|chr6|+	3606.7	43640222	chr6:43640021-43640941	416.89	56.26	0.88	375.36	65.84	0.85	380.35	0	1	410.19	0	1	400.31	29.27	0.93	382.01	20.75	0.95	0.91	0.96	0.05	0.00208676	0.0219651
NM_001256347.1|SEMA5B|chr3|-	646.1	122909614	chr3:122909193-122910301	131.05	40.07	0.77	189.91	6.94	0.96	137.42	48.53	0.74	150.38	0	1	159.81	0	1	120.27	28.31	0.81	0.823333	0.936667	0.113333	0.00209327	0.0220173
NM_001153635.1|SCOC|chr4|+	12645.6	140382041	chr4:140380962-140382556	498.74	265.55	0.65	569.09	223.36	0.72	595.27	257.64	0.7	759.44	200.6	0.79	727.92	244.42	0.75	642.99	240.77	0.73	0.69	0.756667	0.0666667	0.00211295	0.0222079
XM_047429809.1|FAM72D|chr1|+	8961.9	145112269	chr1:145111503-145112696	169.98	277.08	0.38	153.33	266.69	0.37	225.18	234.66	0.49	184.64	194.68	0.49	178.78	173.45	0.51	198.69	143.59	0.58	0.413333	0.526667	0.113333	0.00212118	0.0222778
XM_017000394.2|B3GALNT2|chr1|-	21446.7	235448348	chr1:235447190-235448670	312	253.44	0.55	360.02	216.59	0.62	321.83	281.17	0.53	322.91	162.96	0.66	317.83	154.84	0.67	346.25	188.45	0.65	0.566667	0.66	0.0933333	0.002137	0.0224127
XM_047440671.1|BTG3|chr21|-	6743.8	17594103	chr21:17593653-17594332	474.95	243.65	0.66	612.93	166.16	0.79	552.77	247.24	0.69	680.06	391.03	0.63	705.94	369.58	0.66	561.49	315.84	0.64	0.713333	0.643333	-0.07	0.00213717	0.0224127
NM_005722.4|ACTR2|chr2|+	412392	65269068	chr2:65268564-65271253	1754.59	1425.52	0.55	1741.05	1116.61	0.61	1880.93	1433.59	0.57	1662.02	1249.07	0.57	1596.43	1450.03	0.52	1527.23	1446.9	0.51	0.576667	0.533333	-0.0433333	0.0021518	0.0225495
NM_001278942.2|SURF6|chr9|-	7627.5	133330842	chr9:133328776-133332348	146.44	258.28	0.36	141.02	247.3	0.36	141.18	241.39	0.37	217.76	187.53	0.54	185.92	220.25	0.46	185.62	253.19	0.42	0.363333	0.473333	0.11	0.00215665	0.0225836
NR_045493.1|LSM1|chr8|-	13727	38163602	chr8:38163394-38163840	782.61	619.68	0.56	827.67	622.87	0.57	834.94	520.16	0.62	712.13	384.93	0.65	763.02	351.81	0.68	623.97	435.12	0.59	0.583333	0.64	0.0566667	0.00220755	0.0230826
NM_014462.3|LSM1|chr8|-	13727	38163602	chr8:38163394-38163840	782.61	619.68	0.56	827.67	622.87	0.57	834.94	520.16	0.62	712.13	384.93	0.65	763.02	351.81	0.68	623.97	435.12	0.59	0.583333	0.64	0.0566667	0.00220755	0.0230826
XM_047417618.1|SMN1|chr5|+	55891.1	70952640	chr5:70952439-70953015	897.44	596.39	0.6	1017.02	609.48	0.63	1018.61	573.44	0.64	1081.5	464.77	0.7	1000.36	474.27	0.68	973.78	528.08	0.65	0.623333	0.676667	0.0533333	0.00221526	0.0231462
NM_003130.4|SRI|chr7|-	20800.8	88206303	chr7:88205115-88206504	76.91	540.85	0.12	90.63	470.22	0.16	85.54	672.38	0.11	59.17	787.74	0.07	65.02	758.53	0.08	72.31	694.9	0.09	0.13	0.08	-0.05	0.00222814	0.0232637
XM_017028016.2|NECAB3|chr20|-	248.3	33657315	chr20:33657087-33657857	149.14	28.75	0.84	169.92	27.06	0.86	141.72	4.13	0.97	101.33	26.48	0.79	102	13.36	0.88	65.74	50.69	0.56	0.89	0.743333	-0.146667	0.00224626	0.0234357
NM_007138.2|ZNF90|chr19|+	377.2	20120047	chr19:20117781-20121165	80.25	15.44	0.84	108.87	4.3	0.96	94.23	0	1	130.46	13.37	0.91	114.55	25.17	0.82	83.98	45.72	0.65	0.933333	0.793333	-0.14	0.00227963	0.0237663
NM_001410927.1|LHX9|chr1|+	106.3	197932174	chr1:197931919-197932588	62.18	5.9	0.91	68.29	0	1	72.78	0	1	57.44	22.2	0.72	93.96	4.95	0.95	81.98	18.21	0.82	0.97	0.83	-0.14	0.00228275	0.0237766
NM_001352687.2|SMIM30|chr7|-	12813.7	113117294	chr7:113116718-113117607	758.34	354.82	0.68	750.81	332.43	0.69	767.98	349.86	0.69	819.03	477.73	0.63	845.14	488.65	0.63	808.74	501.67	0.62	0.686667	0.626667	-0.06	0.00228396	0.0237766
NM_001001.5|RPL36AL|chr14|-	903952	49618806	chr14:49618530-49619140	1037.69	5124.98	0.17	1038.43	5263.14	0.16	1300.4	4737.84	0.22	1115.17	4039.44	0.22	1031.28	3838.97	0.21	898.76	3898.16	0.19	0.183333	0.206667	0.0233333	0.00228861	0.0238076
XM_017000759.3|SYT11|chr1|+	40906.6	155882730	chr1:155881189-155885199	753.21	333.6	0.69	662.25	274.06	0.71	670.2	256.97	0.72	1055.67	287.25	0.79	927.93	306.2	0.75	731.07	239.16	0.75	0.706667	0.763333	0.0566667	0.00229779	0.0238856
XM_006717278.2|XPA|chr9|-	42.9	97654523	chr9:97654398-97654724	15.38	19	0.45	43.48	12.22	0.78	26.2	7.65	0.77	7.66	31.58	0.2	15.17	12.43	0.55	NA	NA	NA	0.666667	0.375	-0.291667	0.00230703	0.0239641
NM_001253676.2|TBPL1|chr6|+	7854.5	133987341	chr6:133986961-133987581	293.34	581.14	0.34	296.99	601.08	0.33	373.06	576.04	0.39	254.72	398.75	0.39	281.18	322.84	0.47	271.17	343.2	0.44	0.353333	0.433333	0.08	0.00230934	0.0239706
NM_006176.3|NRGN|chr11|+	6527.3	124746978	chr11:124746404-124747210	857.69	305.39	0.74	882.68	290.52	0.75	888.96	100	0.9	888.19	74.4	0.92	650.41	145.12	0.82	646.58	181.32	0.78	0.796667	0.84	0.0433333	0.00231679	0.0240304
NM_198935.3|SS18L1|chr20|+	8879.9	62181379	chr20:62179182-62182514	224.56	104.18	0.68	293.85	28.46	0.91	265.78	61.23	0.81	211.31	82.19	0.72	188.06	131.41	0.59	242.98	67.99	0.78	0.8	0.696667	-0.103333	0.00234246	0.0242789
NR_160541.1|CA5BP1|chrX|+	122.4	15697441	chrX:15697240-15698082	85.43	0.69	0.99	58.38	0	1	51.58	0	1	61.17	23.27	0.72	47.77	1.05	0.98	51.35	1.95	0.96	0.996667	0.886667	-0.11	0.00234477	0.0242851
NM_002628.5|PFN2|chr3|-	19209.5	149965741	chr3:149964904-149966264	1026.34	177.74	0.85	956.73	166.57	0.85	924.57	236.53	0.8	890.37	182.98	0.83	819.46	225.04	0.78	747.08	274.86	0.73	0.833333	0.78	-0.0533333	0.00235466	0.0243698
NM_018134.3|IQCC|chr1|+	395.9	32207489	chr1:32207240-32208682	101.42	0	1	116.98	7.99	0.94	103.52	18.26	0.85	125.38	0	1	133.73	0	1	119.1	0	1	0.93	1	0.07	0.00235677	0.0243739
NR_002715.1|RN7SL1|chr14|+	255243	49586794	chr14:49586580-49586878	736.72	104.93	0.88	539.04	80.34	0.87	1102.46	121.59	0.9	803.45	117.57	0.87	1592.53	101.17	0.94	1163.12	69.8	0.94	0.883333	0.916667	0.0333333	0.002371	0.0245033
NM_001377283.1|MACIR|chr5|+	4844.3	103276994	chr5:103275897-103278372	250.03	124.47	0.67	260.91	92.56	0.74	255.11	127.89	0.67	144.59	105.38	0.58	151.69	96.42	0.61	153.56	136.65	0.53	0.693333	0.573333	-0.12	0.00237483	0.024525
NM_014051.4|TMEM14A|chr6|+	10916.3	52686211	chr6:52686010-52686588	344.11	394.53	0.47	289.42	480.03	0.38	372.55	460.22	0.45	325.28	710.23	0.31	333.53	579.56	0.37	339.05	502.73	0.4	0.433333	0.36	-0.0733333	0.0023827	0.0245883
XM_006721091.4|ARMC5|chr16|+	370.2	31466343	chr16:31466061-31467165	78.4	9.23	0.89	65.76	10.21	0.87	49.2	15.77	0.76	66.6	1.66	0.98	55.92	0.98	0.98	52.71	0	1	0.84	0.986667	0.146667	0.00239576	0.0246873
XM_011528530.2|VSTM2L|chr20|+	3180.4	37944182	chr20:37943981-37945350	406.05	10.5	0.97	412.3	16.35	0.96	345.61	63.2	0.85	81.02	21.18	0.79	79.69	0	1	109.22	37.12	0.75	0.926667	0.846667	-0.08	0.00239473	0.0246873
NM_001009184.2|GRINA|chr8|+	7721.6	143993116	chr8:143992692-143993415	613.6	618.76	0.5	676.85	582.12	0.54	627.92	384.51	0.62	190.61	87.88	0.68	139.47	72.55	0.66	184.24	115.95	0.61	0.553333	0.65	0.0966667	0.0024336	0.0250591
XM_005245014.4|SYT11|chr1|+	38823.9	155882730	chr1:155881198-155885199	753.11	337.73	0.69	662.2	278	0.7	670.2	260.49	0.72	1055.77	292.65	0.78	927.88	310.77	0.75	731.08	242.98	0.75	0.703333	0.76	0.0566667	0.00244076	0.0251146
NM_178557.4|NAT8L|chr4|+	1472	2065910	chr4:2063760-2069089	71.29	37.51	0.66	75.81	26	0.74	67.91	30.62	0.69	22.77	42.24	0.35	25.4	26.88	0.49	30.31	31.32	0.49	0.696667	0.443333	-0.253333	0.00246625	0.0253584
NM_001320340.1|SVIP|chr11|-	998.2	22822932	chr11:22820263-22823133	101.92	159.67	0.39	107.66	205.93	0.34	106.75	195.57	0.35	36.14	123.15	0.23	40.45	141.57	0.22	38.17	129.81	0.23	0.36	0.226667	-0.133333	0.0024921	0.0256058
NM_207113.3|SLC37A3|chr7|-	4571.1	140334345	chr7:140333752-140335504	361.82	54.52	0.87	372.67	83.37	0.82	434.64	9.23	0.98	416.03	10.12	0.98	343.78	53.66	0.86	368.81	0	1	0.89	0.946667	0.0566667	0.00250584	0.0257284
XM_047419077.1|KCNQ5|chr6|+	678.1	73194653	chr6:73194452-73198853	119.34	22.92	0.84	120.36	0	1	113.45	3.05	0.97	96.62	32.25	0.75	109.91	15.93	0.87	107.39	28.04	0.79	0.936667	0.803333	-0.133333	0.00251236	0.0257766
NM_001355017.2|PDGFRB|chr5|-	30572	150114429	chr5:150113839-150115946	741.91	7.65	0.99	704.34	43.6	0.94	703.7	0	1	318.62	0	1	321.61	0	1	356.3	0	1	0.976667	1	0.0233333	0.00252578	0.0258956
NM_144636.3|CHCHD4|chr3|-	3056.8	14112507	chr3:14112077-14113194	329.97	115.72	0.74	302.86	158.96	0.66	295.86	164.35	0.64	429.61	129.93	0.77	389.77	117.6	0.77	381.93	120.41	0.76	0.68	0.766667	0.0866667	0.00253272	0.0259347
NM_080660.4|ZC3HAV1L|chr7|-	8418	139026194	chr7:139025706-139026560	136.77	33.01	0.81	125.85	5.36	0.96	140.17	77.89	0.64	194.91	119.6	0.62	237.27	147.03	0.62	262.52	111.45	0.7	0.803333	0.646667	-0.156667	0.00253324	0.0259347
NM_001364303.2|OXCT1|chr5|-	16749.9	41731569	chr5:41730065-41731770	547.02	136.25	0.8	588.81	60.43	0.91	582.59	118.94	0.83	716.12	209.71	0.77	675.36	147.41	0.82	641.62	205.67	0.76	0.846667	0.783333	-0.0633333	0.00255579	0.0261467
NM_003640.5|ELP1|chr9|-	13399	108868740	chr9:108867517-108869182	94.88	471.21	0.17	120.01	550.35	0.18	115.15	455.66	0.2	191.14	565.41	0.25	184.67	535.71	0.26	161.93	484.64	0.25	0.183333	0.253333	0.07	0.00258869	0.0264137
NM_001300888.2|PBDC1|chrX|+	12833.8	76178022	chrX:76177616-76178314	170.76	569.91	0.23	177.76	668.94	0.21	167.15	469.84	0.26	185.7	428.11	0.3	203.57	384.37	0.35	150.06	408.9	0.27	0.233333	0.306667	0.0733333	0.0025861	0.0264137
NM_001304718.2|PTEN|chr10|+	21699.7	87966404	chr10:87965287-87971930	188.9	522.53	0.27	192.48	471.74	0.29	176.23	455.75	0.28	203.08	325.22	0.38	190.51	349.71	0.35	178.1	343.9	0.34	0.28	0.356667	0.0766667	0.00258951	0.0264137
XM_017020719.3|TFDP1|chr13|+	214740	113640984	chr13:113640120-113641473	464.92	1190.27	0.28	541.94	1167.31	0.32	666.78	1067.34	0.38	712.12	1190.68	0.37	724.43	1122.97	0.39	685.81	1196.57	0.36	0.326667	0.373333	0.0466667	0.00258652	0.0264137
NM_001368134.1|FOXO3B|chr17|-	2601.3	18670721	chr17:18667629-18673055	47	17.54	0.73	46.13	0.16	1	46.25	5.9	0.89	61.05	0	1	71.67	0	1	70.1	1.15	0.98	0.873333	0.993333	0.12	0.00259118	0.0264137
XM_017015329.2|MED27|chr9|-	1789.3	131860281	chr9:131860112-131860672	383.64	69.69	0.85	354.19	117.82	0.75	365.25	27.63	0.93	412.91	30.98	0.93	432.51	36.6	0.92	392.39	64.17	0.86	0.843333	0.903333	0.06	0.00260063	0.026491
NM_153824.3|PYCR1|chr17|-	14152.1	81932556	chr17:81932391-81932963	954.36	554.51	0.63	953.22	469.16	0.67	1082.54	351.89	0.75	1299.76	325.64	0.8	1256.65	456.43	0.73	1109.02	544.44	0.67	0.683333	0.733333	0.05	0.00260682	0.026535
XM_011534475.4|FAF2|chr5|+	7796.3	176506969	chr5:176506768-176510074	569.32	122.26	0.82	557.11	14.7	0.97	572.46	72.95	0.89	460.17	10.33	0.98	441.57	63.33	0.87	470.82	11.75	0.98	0.893333	0.943333	0.05	0.00261524	0.0266017
NM_014028.4|OSTM1|chr6|-	11626.7	108042900	chr6:108041409-108044840	90.69	242.35	0.27	102.79	249.78	0.29	97.11	247.95	0.28	78.67	287.31	0.21	65.43	314.45	0.17	67.04	320.78	0.17	0.28	0.183333	-0.0966667	0.00262166	0.0266028
NM_002105.3|H2AX|chr11|-	83081.1	119094963	chr11:119093874-119095465	1291.14	343.01	0.79	1209.99	174.89	0.87	1059.05	186.91	0.85	990.92	112.11	0.9	989.98	101.76	0.91	1140.46	225.08	0.84	0.836667	0.883333	0.0466667	0.00262283	0.0266028
NM_014077.4|FAM32A|chr19|+	27797.3	16191157	chr19:16190887-16192046	893.29	211.52	0.81	875.65	196.72	0.82	809.71	185.18	0.81	734.36	226.42	0.76	688.49	216.48	0.76	730.58	244.66	0.75	0.813333	0.756667	-0.0566667	0.00262099	0.0266028
NM_001001503.2|NDUFV3|chr21|+	7421.2	42909065	chr21:42908864-42913299	51.14	991.81	0.05	55.61	949.62	0.06	54.74	934.96	0.06	61.67	569.21	0.1	60.63	637.51	0.09	58.93	578.18	0.09	0.0566667	0.0933333	0.0366667	0.0026194	0.0266028
NM_138717.3|PPT2|chr6|+	5607.3	32163407	chr6:32162807-32163675	513.65	159.24	0.76	537.75	188.19	0.74	571.43	130.68	0.81	817.71	117.31	0.87	718.54	163.68	0.81	693.14	168.11	0.8	0.77	0.826667	0.0566667	0.0026551	0.0269108
XM_005257081.4|EME1|chr17|+	1230.2	50380964	chr17:50380763-50381238	168.43	6.85	0.96	254.06	0	1	182.9	0	1	199.4	39.45	0.83	233.15	0	1	225.4	9.13	0.96	0.986667	0.93	-0.0566667	0.00266953	0.0270269
NM_001996.4|FBLN1|chr22|+	3409.7	45563121	chr22:45562912-45563362	315.08	148.81	0.68	272.57	156.58	0.64	236.68	155.36	0.6	519.41	119.94	0.81	424.5	173.53	0.71	422.3	213.09	0.66	0.64	0.726667	0.0866667	0.00267035	0.0270269
NM_024594.4|PANK3|chr5|-	10156.2	168556089	chr5:168548495-168557621	422.59	119.75	0.78	335.83	90.26	0.79	436.2	171.79	0.72	476.2	74.82	0.86	542.35	146.87	0.79	594.74	110.21	0.84	0.763333	0.83	0.0666667	0.00268236	0.027129
XM_047421017.1|PLXNA4|chr7|-	1164.4	132127898	chr7:132123340-132130574	138.63	65.61	0.68	128.74	76.24	0.63	95.85	67.56	0.59	74.46	14.36	0.84	63.14	18.15	0.78	67.11	14.56	0.82	0.633333	0.813333	0.18	0.00269098	0.0271969
XM_011537280.4|DCAF5|chr14|-	3921.9	69052286	chr14:69050881-69055611	90.38	170.08	0.35	83.24	165.33	0.33	89.35	158.03	0.36	131.96	117.11	0.53	118.26	112.21	0.51	106.75	155.77	0.41	0.346667	0.483333	0.136667	0.00269401	0.0272081
NM_002356.7|MARCKS|chr6|+	4.2264e+06	113861696	chr6:113859683-113863475	1300.25	2747	0.32	1448.5	2645.35	0.35	1454.37	2778.28	0.34	1192.61	2483.33	0.32	1101.83	2614.77	0.3	1119.25	2570.08	0.3	0.336667	0.306667	-0.03	0.00270494	0.0272991
NR_146178.1|FAM157B|chr9|+	324.5	138271341	chr9:138271140-138272073	28.53	4.3	0.87	31.64	4.83	0.87	23.46	13.67	0.63	37.12	0	1	46.2	0	1	39.86	0	1	0.79	1	0.21	0.00271037	0.0273345
XM_005263742.4|MZT2A|chr2|-	138	131470142	chr2:131469728-131470343	32.6	12.78	0.72	28.23	43.22	0.4	36.02	52.29	0.41	53.93	11.52	0.82	57.09	19.56	0.74	36.44	24.46	0.6	0.51	0.72	0.21	0.00272938	0.027459
NM_001256197.2|ARAF|chrX|+	2813.1	47565536	chrX:47565252-47565975	42.09	135.86	0.24	44.77	118.6	0.27	50.78	138.34	0.27	98.52	114.53	0.46	77.05	108.19	0.42	61.23	118.45	0.34	0.26	0.406667	0.146667	0.00273044	0.027459
NM_003959.3|HIP1R|chr12|+	198.9	122862103	chr12:122861706-122862961	113.17	14.9	0.88	133.11	0	1	92.2	51.62	0.64	34.77	22.62	0.61	26.92	21.12	0.56	31.31	15.51	0.67	0.84	0.613333	-0.226667	0.00272735	0.027459
NM_001128159.3|VPS53|chr17|-	424	515161	chr17:508668-519298	10.89	56.15	0.16	10.86	48.89	0.18	10.21	43.45	0.19	27.33	24.48	0.53	23.36	26.59	0.47	17.93	30.58	0.37	0.176667	0.456667	0.28	0.00272691	0.027459
NM_001243719.2|RAB6A|chr11|-	59993.6	73677761	chr11:73675638-73677962	1128.19	206.56	0.85	1161.96	0	1	1168.71	183.04	0.86	1180.94	105.22	0.92	1011.29	227.43	0.82	1057.25	195.98	0.84	0.903333	0.86	-0.0433333	0.00274016	0.0275372
XM_017001242.2|PEAR1|chr1|+	4725.9	156915930	chr1:156914647-156916429	66.87	54.36	0.55	79.65	28.55	0.74	58.77	51.57	0.53	248.15	61.73	0.8	226.64	45.83	0.83	132.76	83.33	0.61	0.606667	0.746667	0.14	0.0027429	0.0275453
NM_001348736.2|KIDINS220|chr2|-	21277.4	8729864	chr2:8728858-8731982	1310.58	78.07	0.94	1260.16	47.03	0.96	1201.3	5.78	1	869.93	47.23	0.95	826.06	14.04	0.98	771.11	100.12	0.89	0.966667	0.94	-0.0266667	0.00274924	0.027558
XM_017008029.3|NAAA|chr4|-	256	75916913	chr4:75916438-75917773	53.28	51.45	0.51	79.02	30.52	0.72	86.49	22.91	0.79	49.86	1.49	0.97	47.88	0.33	0.99	40.6	13.92	0.74	0.673333	0.9	0.226667	0.00274998	0.027558
NM_001142627.3|SEC61A2|chr10|+	126.5	12169673	chr10:12169258-12169958	75.15	42.59	0.64	82.66	15.23	0.84	89.63	19.27	0.82	88.3	2.48	0.97	64.44	8.2	0.89	81.89	9.86	0.89	0.766667	0.916667	0.15	0.00274978	0.027558
NM_001100814.3|PIP4P1|chr14|-	5645.6	20458422	chr14:20457767-20458702	391.53	182.75	0.68	409.2	230.62	0.64	351.68	249.43	0.59	420.73	158.7	0.73	442.44	190.26	0.7	375.41	135.13	0.74	0.636667	0.723333	0.0866667	0.00275379	0.0275767
XM_047444822.1|FEV|chr2|-	179239	218982055	chr2:218981087-218982256	1326.64	0	1	1251	0	1	1076.22	0	1	918.4	0	1	855.62	21.07	0.98	981.37	0	1	1	0.993333	-0.00666667	0.00276462	0.0276588
NM_080626.6|BRI3BP|chr12|+	243.5	125025192	chr12:125024991-125025443	113.21	0	1	123.31	0	1	137.59	0	1	80.1	18.84	0.81	77.5	4.11	0.95	112.45	0	1	1	0.92	-0.08	0.00276783	0.0276588
XM_017022939.2|TMEM170A|chr16|-	1243.2	75447333	chr16:75443054-75447688	155.69	74.95	0.68	155.65	42.4	0.79	169.69	89.72	0.65	121.18	85.53	0.59	137.89	108.32	0.56	132.33	109.52	0.55	0.706667	0.566667	-0.14	0.00276702	0.0276588
NM_001410904.1|ZFAND3|chr6|+	6823.7	38153081	chr6:38152235-38154624	154.42	38.29	0.8	116.1	33.25	0.78	144.33	61.55	0.7	327.73	59.86	0.85	342.69	29.65	0.92	368.99	77.35	0.83	0.76	0.866667	0.106667	0.00277035	0.0276646
NM_001329548.2|PTDSS2|chr11|+	1231.5	490621	chr11:490420-491399	156.24	30.02	0.84	215.45	0	1	159.69	15.54	0.91	227.6	0.96	1	194.58	0	1	195.5	8.54	0.96	0.916667	0.986667	0.07	0.00277332	0.0276748
XM_017027874.3|ESF1|chr20|-	3228	13714808	chr20:13714325-13715167	180.21	273.94	0.4	210.63	314.91	0.4	234.18	297.26	0.44	146.61	343.81	0.3	134.26	338.41	0.28	172.7	283.75	0.38	0.413333	0.32	-0.0933333	0.00277979	0.0277199
NM_001358294.2|RMI1|chr9|+	1718.1	84002845	chr9:84000951-84004074	194.63	59.99	0.76	200.18	17.82	0.92	220.16	54.61	0.8	216.15	87.76	0.71	224.72	101.42	0.69	235.95	81.24	0.74	0.826667	0.713333	-0.113333	0.00279599	0.0278618
XM_047426421.1|POGLUT3|chr11|-	4234.5	108474719	chr11:108472116-108474952	281.2	36.81	0.88	278.85	32.11	0.9	306.01	29.56	0.91	472.52	41.16	0.92	486.11	106.08	0.82	398.23	142.57	0.74	0.896667	0.826667	-0.07	0.00280501	0.0279322
NM_001371912.2|MEMO1|chr2|-	8220.2	31868094	chr2:31867823-31868492	829.02	447.98	0.65	857.39	401.88	0.68	931.4	190.85	0.83	566	135.17	0.81	529.56	112.76	0.82	510.73	210.28	0.71	0.72	0.78	0.06	0.00281212	0.0279833
NM_000100.4|CSTB|chr21|-	92970.3	43774126	chr21:43773950-43774330	1295.83	1752.99	0.43	1243.94	1712.2	0.42	1440.02	1360.7	0.51	792.11	713.3	0.53	799.33	718.94	0.53	812.52	986.87	0.45	0.453333	0.503333	0.05	0.00283101	0.0281516
NM_001286514.2|ATF7IP|chr12|+	710.9	14498228	chr12:14497654-14502930	114.49	90.77	0.56	95.99	67.63	0.59	95.78	106.95	0.47	124.58	62.92	0.66	124.98	60.48	0.67	124.14	46.57	0.73	0.54	0.686667	0.146667	0.00288251	0.0286437
NM_001013625.4|CFAP126|chr1|-	130.9	161364906	chr1:161364733-161365150	55.69	0	1	26.81	7.76	0.78	70.89	0	1	31.02	19.49	0.61	23.64	18.45	0.56	55.81	0	1	0.926667	0.723333	-0.203333	0.0029144	0.0289002
NM_001321513.2|SEPTIN10|chr2|-	8104.8	109546036	chr2:109542799-109546237	217.81	119.97	0.64	213.95	86.63	0.71	221.23	180.35	0.55	235.69	196.16	0.55	230.37	227.19	0.5	225.13	210.93	0.52	0.633333	0.523333	-0.11	0.00291207	0.0289002
NM_006816.3|LMAN2|chr5|-	23228.4	177332045	chr5:177331567-177332246	809.84	278.41	0.74	735.37	187.5	0.8	724.29	126.97	0.85	574.63	148.82	0.79	549.38	197.51	0.74	567.66	276.48	0.67	0.796667	0.733333	-0.0633333	0.00291568	0.0289002
NM_001330166.2|UNC119|chr17|-	493.4	28547181	chr17:28546708-28547409	106.09	92.58	0.53	145.43	42.7	0.77	130.84	29.42	0.82	106.89	9.19	0.92	128.23	0.27	1	106.04	51.73	0.67	0.706667	0.863333	0.156667	0.00291646	0.0289002
NM_001190995.2|IPO8|chr12|-	3715.5	30630575	chr12:30628988-30630957	359.56	101.04	0.78	357.21	58.91	0.86	379.2	57.87	0.87	459.37	20.36	0.96	425.95	51.11	0.89	363.99	64.24	0.85	0.836667	0.9	0.0633333	0.00292372	0.028952
XM_047426424.1|SPINDOC|chr11|+	57241.3	63827167	chr11:63826966-63827716	637.22	141.66	0.82	668.3	3.65	0.99	576.59	77.98	0.88	418.73	56.55	0.88	381.15	125.65	0.75	437.69	64.32	0.87	0.896667	0.833333	-0.0633333	0.00294285	0.0291211
NM_001303274.1|ACLY|chr17|-	181835	41867693	chr17:41866917-41867904	2979.52	1967.05	0.6	3609.28	1573.28	0.7	3438.83	1293.22	0.73	3039.53	1203.94	0.72	3070.05	1255.96	0.71	2933.49	1352.76	0.68	0.676667	0.703333	0.0266667	0.00295337	0.0292049
NM_001324297.2|MLLT10|chr10|+	2255.6	21742147	chr10:21741939-21743630	187.82	77.82	0.71	204.17	44.99	0.82	198.09	82.45	0.71	193.17	17.74	0.92	179.34	26.76	0.87	155.97	45.84	0.77	0.746667	0.853333	0.106667	0.00297292	0.0293777
XM_005269020.3|PRKAG1|chr12|-	9263	49002479	chr12:49002274-49003006	233.09	236.74	0.5	213.61	235.8	0.48	229.53	243.48	0.49	403.29	291.58	0.58	401.77	284.03	0.59	359.85	279.95	0.56	0.49	0.576667	0.0866667	0.0029851	0.0294776
XM_024452071.2|HMGN1|chr21|-	492296	39342856	chr21:39342315-39343159	1344.48	3073.39	0.3	1413.69	3278.96	0.3	1692.43	2993.34	0.36	1539.67	2989.55	0.34	1554.54	2885.47	0.35	1556.63	2676.88	0.37	0.32	0.353333	0.0333333	0.0030066	0.0296693
NM_004781.4|VAMP3|chr1|+	2778.2	7780051	chr1:7779626-7781432	193.81	35.99	0.84	170.58	0	1	203.25	4.49	0.98	447.03	4.55	0.99	466.94	21.29	0.96	432.87	0	1	0.94	0.983333	0.0433333	0.0030311	0.0298903
NM_024330.4|SLC27A3|chr1|+	704.1	153780027	chr1:153779826-153780157	32.29	112.64	0.22	52.27	178.38	0.23	40.58	102.87	0.28	38.1	59.64	0.39	26.95	52.9	0.34	51.9	47.14	0.52	0.243333	0.416667	0.173333	0.00306273	0.0301813
NM_033109.5|PNPT1|chr2|-	7051.4	55636177	chr2:55634061-55636392	174.4	506.11	0.26	204.48	505.53	0.29	181.49	550.96	0.25	142.45	607.58	0.19	141.27	612.33	0.19	145.16	521.93	0.22	0.266667	0.2	-0.0666667	0.00307706	0.0303015
NM_001320342.3|SVIP|chr11|-	1000.5	22822925	chr11:22820298-22823126	102.51	149.56	0.41	107.54	195.87	0.35	106.87	186.79	0.36	36.16	117.62	0.24	40.22	136.63	0.23	38.18	123.69	0.24	0.373333	0.236667	-0.136667	0.0030955	0.030462
NM_022909.4|CENPH|chr5|+	20720.9	69209908	chr5:69209707-69210357	524.34	524.31	0.5	637.34	481.67	0.57	613.08	583.98	0.51	977.21	581.75	0.63	896.15	731.16	0.55	885.74	638.02	0.58	0.526667	0.586667	0.06	0.00310559	0.0305401
NM_016451.5|COPB1|chr11|-	14146.4	14457682	chr11:14457512-14457883	326.58	224.49	0.59	294.15	240.11	0.55	339.71	297.25	0.53	577.4	611.3	0.49	504.88	542.25	0.48	450.65	499.23	0.47	0.556667	0.48	-0.0766667	0.00310931	0.0305556
XM_024446222.2|CLPTM1L|chr5|-	11952.1	1318190	chr5:1317752-1318453	521.7	463.27	0.53	541.32	360.96	0.6	588.61	218.54	0.73	565.03	232.21	0.71	548.54	189.12	0.74	513.82	336.92	0.6	0.62	0.683333	0.0633333	0.00312395	0.0306441
NR_024607.1|MIR503HG|chrX|-	1510.4	134543798	chrX:134543377-134543999	59.26	14.23	0.81	80.25	0	1	83.44	0	1	255.91	0	1	255.73	0	1	231.64	0	1	0.936667	1	0.0633333	0.00312589	0.0306441
NM_139312.3|YME1L1|chr10|-	33475.8	27111806	chr10:27110111-27112120	542.09	659.99	0.45	597.84	618.35	0.49	561.74	717.94	0.44	556.3	932.35	0.37	591.89	807.02	0.42	554.61	781.42	0.42	0.46	0.403333	-0.0566667	0.00312695	0.0306441
NM_004535.3|MYT1|chr20|+	649.1	64240521	chr20:64240320-64242253	105.39	5.41	0.95	97.41	7.23	0.93	93.89	2.73	0.97	78.86	13.34	0.86	77.74	12.5	0.86	73.39	29.97	0.71	0.95	0.81	-0.14	0.00312216	0.0306441
NM_003469.5|SCG2|chr2|-	352078	223598286	chr2:223596940-223599296	3657.18	218.82	0.94	3190.01	88.31	0.97	2778.92	576.65	0.83	5039.17	23.95	1	3985.33	338.23	0.92	3116.53	500.22	0.86	0.913333	0.926667	0.0133333	0.00316984	0.031043
NM_001096.3|ACLY|chr17|-	181852	41867693	chr17:41866918-41867904	2979.84	1966.74	0.6	3610.4	1572.16	0.7	3439.35	1292.7	0.73	3040.27	1203.2	0.72	3070.55	1255.46	0.71	2934.27	1351.98	0.68	0.676667	0.703333	0.0266667	0.00317309	0.0310534
NM_005886.3|KATNB1|chr16|+	477.5	57757116	chr16:57756814-57757244	132.73	134.54	0.5	140.28	149.42	0.48	131.58	119.97	0.52	70.46	39.05	0.64	73.18	42.79	0.63	103.1	44.76	0.7	0.5	0.656667	0.156667	0.00317754	0.0310756
XM_006716073.5|PTPN12|chr7|+	3414.7	77639512	chr7:77639219-77640069	416.84	185.82	0.69	376.99	293.56	0.56	436.68	200.32	0.69	355.38	258.24	0.58	317.76	293.55	0.52	366.1	258.66	0.59	0.646667	0.563333	-0.0833333	0.00318738	0.0311504
NM_001271933.2|CEP164|chr11|+	885.5	117412742	chr11:117412072-117413266	147.88	5.42	0.96	202.01	0	1	138.47	24.58	0.85	227.04	0	1	191.92	5.36	0.97	209.75	0	1	0.936667	0.99	0.0533333	0.00319106	0.0311636
XM_005255627.6|TRAF7|chr16|+	2874.1	2176849	chr16:2176560-2177180	288.6	211.11	0.58	361.57	147.8	0.71	310.57	152.08	0.67	229.6	151.76	0.6	182.23	209.75	0.46	274.67	189.84	0.59	0.653333	0.55	-0.103333	0.00319312	0.0311636
XM_017024957.2|SHMT1|chr17|-	1249.9	18328718	chr17:18328056-18328919	186.48	35.82	0.84	197.08	0	1	186.53	0	1	137.32	0.95	0.99	144.51	1.29	0.99	157.73	0	1	0.946667	0.993333	0.0466667	0.00319549	0.0311653
NR_102327.1|HCG18|chr6|-	178.7	30289268	chr6:30287397-30289494	61.22	19.08	0.76	56.23	13.58	0.81	48.46	12.68	0.79	59.32	0	1	51.37	5.18	0.91	58.08	2.25	0.96	0.786667	0.956667	0.17	0.00321514	0.0313355
NM_001201362.2|HMGN3|chr6|-	1.14131e+06	79202188	chr6:79201245-79202389	869.28	1025.52	0.46	886.31	1005.73	0.47	880.54	828.67	0.52	693.84	629.32	0.52	719.09	610.82	0.54	736.69	646.63	0.53	0.483333	0.53	0.0466667	0.00322349	0.0313953
NM_032406.1|PCDHGC4|chr5|+	258.4	141485621	chr5:141485174-141487789	90.41	0	1	69.38	0	1	92.74	33.26	0.74	54.32	0	1	62.69	0	1	75.1	0	1	0.913333	1	0.0866667	0.00322798	0.0314175
NM_001321561.2|BLTP2|chr17|-	12821.7	28639259	chr17:28639061-28639460	3.81	302.68	0.01	7.25	274.45	0.03	18.81	301.95	0.06	24.58	107.46	0.19	11.8	147.1	0.07	10.3	159.25	0.06	0.0333333	0.106667	0.0733333	0.00323848	0.0314981
NM_145261.4|DNAJC19|chr3|-	10379.8	180984509	chr3:180983709-180984710	154.47	194.41	0.44	124.6	201.54	0.38	143.91	300.06	0.32	146.7	138.65	0.51	132.4	144.74	0.48	146.56	153.75	0.49	0.38	0.493333	0.113333	0.00324343	0.0315203
NM_001300795.2|UBE2D3|chr4|-	459424	102796182	chr4:102794383-102797460	258.57	2597.37	0.09	285.35	2739.16	0.09	293.86	2715.1	0.1	320.23	2453.71	0.12	317.35	2357.77	0.12	323.17	2329.18	0.12	0.0933333	0.12	0.0266667	0.00324519	0.0315203
NM_001271869.2|SZRD1|chr1|+	7012.4	16395345	chr1:16395038-16395677	245.32	273.61	0.47	191.89	215.14	0.47	293.4	185.65	0.61	294.68	125.16	0.7	273.48	150.62	0.64	257.9	236.55	0.52	0.516667	0.62	0.103333	0.00325333	0.0315629
XM_047427253.1|FOXRED1|chr11|+	904.9	126277920	chr11:126277435-126278126	287.57	166.37	0.63	326	156.5	0.68	302.54	100.54	0.75	223.21	85.82	0.72	295.1	45.27	0.87	239.97	83.28	0.74	0.686667	0.776667	0.09	0.00325624	0.0315629
NM_130811.4|SNAP25|chr20|+	9743.7	10307057	chr20:10306129-10307418	681.5	176.29	0.79	739.13	164.73	0.82	699.63	162.23	0.81	675.87	59.48	0.92	515.51	116.93	0.82	590.93	104.47	0.85	0.806667	0.863333	0.0566667	0.0032556	0.0315629
XM_047450165.1|APBB2|chr4|-	394.9	40815389	chr4:40811184-40816259	30.5	44.71	0.41	33.42	35.49	0.48	36.26	32.44	0.53	91.88	30.38	0.75	84.18	38.96	0.68	78.97	43.41	0.65	0.473333	0.693333	0.22	0.00326098	0.0315823
XM_011543035.3|BUD13|chr11|-	5624.5	116748356	chr11:116748173-116748575	265.9	342.17	0.44	251.55	401.62	0.39	216.75	381.82	0.36	232.71	341.54	0.41	250.65	222.22	0.53	268.15	244.57	0.52	0.396667	0.486667	0.09	0.00326269	0.0315823
NM_006948.5|HSPA13|chr21|-	6930.8	14373495	chr21:14371115-14374284	463.6	296.83	0.61	464.21	204.21	0.69	535.06	203.85	0.72	496.23	295.92	0.63	512.15	353.86	0.59	434.36	304.15	0.59	0.673333	0.603333	-0.07	0.00328528	0.0317793
NM_001142864.4|PIEZO1|chr16|-	198.5	88715525	chr16:88715396-88715854	72.6	40.7	0.64	108.65	39.62	0.73	99.92	7.78	0.93	149.11	0	1	127.33	0.2	1	68.73	37.79	0.65	0.766667	0.883333	0.116667	0.00331972	0.0320688
XM_011522667.2|TEDC2|chr16|+	353.7	2464723	chr16:2464522-2464950	129.98	48.88	0.73	126.28	71.89	0.64	97.07	54.71	0.64	142.45	41.02	0.78	148.74	14.01	0.91	135.67	46.04	0.75	0.67	0.813333	0.143333	0.00331961	0.0320688
NM_001282570.2|ZCCHC17|chr1|+	10801.1	31364375	chr1:31364032-31364936	457.65	561.27	0.45	458.09	538.87	0.46	462.46	440.88	0.51	451.4	435.23	0.51	394.81	329.05	0.55	424.44	303.04	0.58	0.473333	0.546667	0.0733333	0.00333023	0.0321484
XM_011529174.4|STK35|chr20|+	1292.2	2144010	chr20:2143784-2148555	194.28	0	1	173.22	0.53	1	174.84	3.32	0.98	142.19	0	1	145.74	0	1	146.78	32.73	0.82	0.993333	0.94	-0.0533333	0.00334456	0.032247
NM_182649.2|PCNA|chr20|-	1.6167e+06	5115161	chr20:5114953-5115362	1187.92	4061.6	0.23	1200.21	4339.83	0.22	1435.37	4194.98	0.25	1383.62	3953.51	0.26	1418.73	3944.99	0.26	1184.22	3595.55	0.25	0.233333	0.256667	0.0233333	0.00334498	0.032247
XM_047418879.1|PHF1|chr6|+	1901.1	33416262	chr6:33415810-33416439	325.67	35.45	0.9	452.9	25.09	0.95	412.32	0	1	431.54	13.14	0.97	354.09	53.43	0.87	305.32	61.07	0.83	0.95	0.89	-0.06	0.00337652	0.032485
NM_006191.3|PA2G4|chr12|+	125421	56113059	chr12:56112823-56113910	988.46	2368.74	0.29	1019.61	2669.82	0.28	1027.43	2352.89	0.3	857.65	2520.85	0.25	883.54	2773.53	0.24	951.13	2386.18	0.28	0.29	0.256667	-0.0333333	0.00337529	0.032485
NR_027451.1|NORAD|chr20|-	225086	36047114	chr20:36045618-36050960	1230.64	73.51	0.94	1172.7	1.59	1	1243.73	117.03	0.91	1177.9	0	1	1206.55	0	1	1085.77	97.66	0.92	0.95	0.973333	0.0233333	0.00337428	0.032485
NM_001410934.1|ZFHX4|chr8|+	741	76863295	chr8:76863094-76867281	138.66	0	1	136.36	0	1	129.86	0	1	134.28	0	1	124.16	18.99	0.87	118.16	5.98	0.95	1	0.94	-0.06	0.00340017	0.0326904
NM_014187.4|TMEM208|chr16|+	27746.7	67229177	chr16:67228976-67229278	262.17	429.88	0.38	230.12	372.74	0.38	241.33	352.9	0.41	442.11	464.17	0.49	385.86	437.04	0.47	340.76	443.44	0.43	0.39	0.463333	0.0733333	0.00340433	0.0327083
NM_015425.6|POLR1A|chr2|-	5617.7	86026370	chr2:86020216-86027523	177.64	216.53	0.45	186.75	203.48	0.48	166.85	177.78	0.48	193.06	136.69	0.59	208.83	118.17	0.64	186.97	168.31	0.53	0.47	0.586667	0.116667	0.00340725	0.0327142
NR_046243.1|ISL1-DT|chr5|-	694.6	51377324	chr5:51372736-51379075	50.42	94.39	0.35	46.74	82.64	0.36	62.43	75.17	0.45	42.12	163.51	0.2	41.69	142.2	0.23	55.16	144.35	0.28	0.386667	0.236667	-0.15	0.00342366	0.0328496
XM_024449639.2|PPP2R3C|chr14|-	13445.8	35085577	chr14:35085472-35085778	179.69	280.16	0.39	195.04	257.05	0.43	225.33	283.88	0.44	355.82	341.74	0.51	337.93	292.79	0.54	270.31	284.63	0.49	0.42	0.513333	0.0933333	0.00344963	0.0330764
NR_136193.1|HAND2-AS1|chr4|+	22077.2	173540097	chr4:173537549-173541932	273.42	68.98	0.8	254.95	45.41	0.85	333.48	62.36	0.84	400.59	63.23	0.86	511.91	29.38	0.95	535.74	68.72	0.89	0.83	0.9	0.07	0.00345802	0.0331345
NM_000310.4|PPT1|chr1|-	22543.6	40073982	chr1:40072712-40074183	861.57	0	1	820.18	0	1	842.28	0	1	1128.87	0	1	1109.7	0	1	1118.6	35.45	0.97	1	0.99	-0.01	0.00346559	0.0331623
NM_001271896.2|TARS2|chr1|+	9970.7	150507268	chr1:150506916-150507602	365.35	222.26	0.62	347.05	225.72	0.61	312.09	193.52	0.62	319.26	110.25	0.74	285.39	139.24	0.67	295.21	123.28	0.71	0.616667	0.706667	0.09	0.00346434	0.0331623
NM_001363695.2|PPT1|chr1|-	22032.9	40073982	chr1:40072648-40074183	860.45	0	1	822.49	0	1	846.83	0	1	1135.61	0	1	1115.61	0	1	1118.78	35.27	0.97	1	0.99	-0.01	0.00346944	0.0331769
NM_001281517.3|CEP85|chr1|+	693.1	26278263	chr1:26277133-26278808	157.47	9.7	0.94	152.23	13.81	0.92	154.3	50.26	0.75	150.82	58.08	0.72	147.78	59.43	0.71	184.24	48.29	0.79	0.87	0.74	-0.13	0.00349106	0.0333163
NM_001319944.2|CEP85|chr1|+	679.2	26278263	chr1:26277136-26278808	157.59	9.64	0.94	152.36	13.78	0.92	154.35	50.4	0.75	150.84	58.26	0.72	147.83	59.54	0.71	184.26	48.53	0.79	0.87	0.74	-0.13	0.00349106	0.0333163
NM_199179.4|KIRREL2|chr19|+	195.2	35866760	chr19:35866465-35867136	65.79	14.75	0.82	76.65	30.36	0.72	75.53	11.56	0.87	87.36	15.8	0.85	87.41	0	1	89.05	0	1	0.803333	0.95	0.146667	0.00348946	0.0333163
XM_047443855.1|PRKD3|chr2|-	31844.8	37252885	chr2:37250502-37253086	703.03	0	1	776.83	0	1	765.82	129.1	0.86	804.63	85.74	0.9	787.54	70.17	0.92	754.65	86.45	0.9	0.953333	0.906667	-0.0466667	0.00349636	0.0333445
XM_005253108.5|TSG101|chr11|-	15742.7	18480434	chr11:18480311-18480635	418.35	336.15	0.55	453.79	306.59	0.6	518.05	350.83	0.6	531.26	546.66	0.49	523.21	478.31	0.52	469.12	420.63	0.53	0.583333	0.513333	-0.07	0.00350647	0.0334068
NM_153636.3|CPNE7|chr16|+	234.5	89596820	chr16:89596484-89597246	83.52	18.14	0.82	110.86	54.64	0.67	63.1	42.93	0.6	169.11	6.07	0.97	104.71	35.43	0.75	116.68	31.84	0.79	0.696667	0.836667	0.14	0.0035076	0.0334068
NM_001161504.2|ALDH4A1|chr1|-	323.4	18872718	chr1:18871430-18872957	86.44	0	1	84.3	0	1	76.18	0	1	48.01	0	1	52.3	0	1	47.7	19.4	0.71	1	0.903333	-0.0966667	0.00352738	0.0335684
NM_006848.3|CCDC85B|chr11|+	14370.7	65890993	chr11:65890673-65891635	636.31	60.18	0.91	646.64	0	1	558.09	56.26	0.91	398.57	45.91	0.9	367.94	101.66	0.78	517.2	7.31	0.99	0.94	0.89	-0.05	0.00352929	0.0335684
NM_001293735.2|LYRM7|chr5|+	1580.3	131199765	chr5:131199531-131205428	97.01	137.63	0.41	82.02	111.8	0.42	102.92	123.64	0.45	145.82	107.19	0.58	154.55	142.08	0.52	156.35	106.76	0.59	0.426667	0.563333	0.136667	0.00354458	0.0336913
NM_007153.3|ZNF208|chr19|-	626.2	21973656	chr19:21966095-21974807	87.62	23.6	0.79	80.36	4.07	0.95	69.32	10.07	0.87	51.95	0	1	61.38	0	1	55.75	0.21	1	0.87	1	0.13	0.00354724	0.033694
XM_011540238.3|ZNF239|chr10|-	773.7	43557826	chr10:43556344-43558171	199.98	14.73	0.93	215.29	6.01	0.97	206.32	17.76	0.92	194.5	0	1	193.72	4.34	0.98	195.94	0	1	0.94	0.993333	0.0533333	0.00357758	0.0339595
XM_047448620.1|PCBP4|chr3|-	7319.9	51957951	chr3:51957499-51958152	817.63	0	1	760.82	27.72	0.96	648.86	35.78	0.95	601.09	0	1	629.03	0	1	674.69	13.53	0.98	0.97	0.993333	0.0233333	0.00361427	0.0342849
NR_146154.1|RNA28SN3|chr21|+	1.60046e+07	8399758	chr21:8396926-8401980	4102.57	1615.58	0.72	2104.68	677.82	0.76	5916.04	1476.95	0.8	2692.38	831.62	0.76	2609.33	959.23	0.73	3571.75	1385.95	0.72	0.76	0.736667	-0.0233333	0.0036666	0.0347581
NR_103486.1|DNM3OS|chr1|-	3264.5	172140286	chr1:172138888-172140596	141.53	63.37	0.69	162.81	59.74	0.73	123.78	63.31	0.66	109.19	90.77	0.55	138.33	121.08	0.53	124.22	79.16	0.61	0.693333	0.563333	-0.13	0.00370131	0.0350638
NM_198513.2|PHF20L1|chr8|+	2013.2	132811247	chr8:132811046-132813190	55.57	123.04	0.31	51.46	102.39	0.33	60.05	137.93	0.3	20.75	103.96	0.17	23.95	120.8	0.17	24.33	119.23	0.17	0.313333	0.17	-0.143333	0.00370381	0.035064
NM_001271874.2|AAR2|chr20|+	5976	36256302	chr20:36255578-36256933	365.34	61.13	0.86	337.76	49.05	0.87	294.96	75.42	0.8	365.11	18	0.95	340.84	6.81	0.98	290.03	70.84	0.8	0.843333	0.91	0.0666667	0.00371998	0.0351937
XM_047431722.1|SOS2|chr14|-	681.4	50118425	chr14:50117130-50118853	115.78	20.73	0.85	144.34	0	1	141.1	0	1	148.72	26.53	0.85	154.54	9.52	0.94	140.5	37.81	0.79	0.95	0.86	-0.09	0.00372479	0.0352157
NM_015423.3|AASDHPPT|chr11|+	44969.9	106098097	chr11:106096743-106098695	738.19	455.54	0.62	693.41	457.04	0.6	773.37	432.57	0.64	928.07	312.67	0.75	814.61	424.35	0.66	776.93	460.02	0.63	0.62	0.68	0.06	0.00373826	0.0353196
NM_021973.3|HAND2|chr4|-	1.11815e+06	173526697	chr4:173526091-173527375	501.28	3760.11	0.12	578.44	3909.02	0.13	714.54	3987.41	0.15	427.64	3309.29	0.11	455.04	3585.44	0.11	489.54	3908.17	0.11	0.133333	0.11	-0.0233333	0.0037511	0.0354174
NM_003255.5|TIMP2|chr17|-	89669.4	78855638	chr17:78852977-78855864	1017.14	131.44	0.89	1005.16	0	1	1068.22	0	1	771.74	21.91	0.97	725.08	47.42	0.94	790.55	104.94	0.88	0.963333	0.93	-0.0333333	0.00375695	0.0354299
NM_018129.4|PNPO|chr17|+	1296.7	47948147	chr17:47946614-47949308	140.55	82.94	0.63	148.1	65.02	0.69	122.81	92.47	0.57	88.21	7.24	0.92	79.65	27.66	0.74	91.21	34.23	0.73	0.63	0.796667	0.166667	0.00375742	0.0354299
NM_004905.3|PRDX6|chr1|+	127086	173487936	chr1:173487735-173488763	1874.91	1803.1	0.51	1927.37	1650.08	0.54	1950.01	1880.96	0.51	1647.2	1878.14	0.47	1633.05	1723.94	0.49	1676.51	1678.26	0.5	0.52	0.486667	-0.0333333	0.00376885	0.0354977
NM_005999.3|TSNAX|chr1|+	20659.4	231564891	chr1:231564528-231566524	470.05	480.08	0.49	441.82	483.9	0.48	461.6	498.72	0.48	410.59	542.06	0.43	375.32	623.34	0.38	423.77	520.04	0.45	0.483333	0.42	-0.0633333	0.0037696	0.0354977
NM_001291990.1|ELAPOR2|chr7|-	544.6	86880101	chr7:86876906-86880530	25.79	214.38	0.11	25.08	187.02	0.12	28.24	185.97	0.13	52.54	172.31	0.23	48.45	189.54	0.2	50.88	169.05	0.23	0.12	0.22	0.1	0.00377301	0.0355063
NM_152331.4|ACOT4|chr14|+	164.1	73595551	chr14:73595049-73595766	58.52	21.79	0.73	85.03	2.06	0.98	90.42	0	1	74.76	56.42	0.57	100.19	8.31	0.92	70.83	16.89	0.81	0.903333	0.766667	-0.136667	0.00378152	0.0355628
NM_001375825.1|ZMAT3|chr3|-	874.5	179020125	chr3:179017223-179025228	37.42	34.74	0.52	36.06	37.08	0.49	40.71	33.33	0.55	49.82	7.77	0.87	47.59	18.35	0.72	45.24	17.35	0.72	0.52	0.77	0.25	0.00380454	0.0357084
NM_001375829.1|ZMAT3|chr3|-	874.2	179020125	chr3:179017223-179025225	37.42	34.75	0.52	36.05	37.12	0.49	40.7	33.36	0.55	49.81	7.8	0.86	47.59	18.37	0.72	45.24	17.36	0.72	0.52	0.766667	0.246667	0.00380454	0.0357084
NM_016612.4|SLC25A37|chr8|+	871.7	23572025	chr8:23571335-23575463	120.94	68.72	0.64	123.7	76.62	0.62	118.65	74.9	0.61	142.75	34.51	0.81	145.21	31.84	0.82	140.14	67.47	0.68	0.623333	0.77	0.146667	0.00379975	0.0357084
NM_003145.4|SSR2|chr1|-	69153.9	156009250	chr1:156009048-156009650	3336.96	776.33	0.81	3136.4	771.53	0.8	3477.15	300.53	0.92	2974.23	498.54	0.86	3021.59	262.57	0.92	2822.6	588.9	0.83	0.843333	0.87	0.0266667	0.00384661	0.0360697
XM_017013783.3|TAF2|chr8|-	2711.4	119731348	chr8:119730774-119732186	220.45	179.84	0.55	227.94	191.04	0.54	186.85	180.25	0.51	136.15	232.88	0.37	115.56	203.46	0.36	185.91	148.91	0.56	0.533333	0.43	-0.103333	0.00384811	0.0360697
NM_001287815.1|UBAP2L|chr1|+	53194.5	154263356	chr1:154263103-154263505	871.23	1012.32	0.46	838.09	1193.76	0.41	969.19	943.17	0.51	1166.25	1184.03	0.5	1212.01	1120.98	0.52	987.95	1001.59	0.5	0.46	0.506667	0.0466667	0.00385533	0.0361135
NM_020399.4|GOPC|chr6|-	22427.9	117563010	chr6:117560269-117563384	602.62	287.42	0.68	586.26	209.87	0.74	642.24	297.45	0.68	555.96	333.5	0.63	537.37	343.03	0.61	568.05	291.56	0.66	0.7	0.633333	-0.0666667	0.00386898	0.0362175
NM_002473.6|MYH9|chr22|-	3971.5	36282290	chr22:36281280-36282785	655.84	78.05	0.89	657.96	65.71	0.91	639.91	0	1	687.43	0	1	622.05	0	1	593.64	63.87	0.9	0.933333	0.966667	0.0333333	0.00388976	0.0363642
XM_017028569.2|C1QTNF6|chr22|-	566.3	37180986	chr22:37180166-37182735	50.31	33.09	0.6	87.03	0	1	57.11	27.53	0.67	104.53	3.91	0.96	99.12	10.87	0.9	100.11	15.16	0.87	0.756667	0.91	0.153333	0.00388835	0.0363642
NM_001385678.1|TICAM1|chr19|-	269.6	4816733	chr19:4815932-4818331	54.2	6.01	0.9	52.52	9.14	0.85	46.94	7.3	0.87	25.27	25.5	0.5	24.67	9.05	0.73	31.88	14.36	0.69	0.873333	0.64	-0.233333	0.00391352	0.0365622
NM_001127360.2|PHTF2|chr7|+	13799.9	77922824	chr7:77922623-77924185	25.89	477.26	0.05	26.45	397.62	0.06	21.24	579.94	0.04	11.98	558.59	0.02	7.08	595.67	0.01	9.03	535.91	0.02	0.05	0.0166667	-0.0333333	0.00391782	0.0365783
NR_171559.1|C19orf48P|chr19|-	4131.7	50798746	chr19:50797704-50798947	436.18	0	1	422.22	0	1	383.84	27.86	0.93	340.58	0	1	389.83	0	1	450.6	0	1	0.976667	1	0.0233333	0.00392224	0.0365955
XM_047441986.1|TAB3|chrX|-	928.6	30831191	chrX:30827442-30831575	109.66	51.33	0.68	110.34	0	1	112.94	0	1	110.61	0	1	111.59	0	1	102.38	11.91	0.9	0.893333	0.966667	0.0733333	0.00393398	0.0366484
NM_001318844.2|SNW1|chr14|-	129120	77717942	chr14:77717599-77718530	842.58	104.53	0.89	781.58	177.56	0.81	784.78	107.38	0.88	1122.08	159.1	0.88	1017.05	158.49	0.87	1054.85	27.77	0.97	0.86	0.906667	0.0466667	0.00393471	0.0366484
XM_011524979.2|NPLOC4|chr17|-	30198.5	81565406	chr17:81565285-81565607	43.91	206.58	0.18	28.41	195.08	0.13	37.49	176.13	0.18	64.46	168.18	0.28	54.04	183.51	0.23	87.89	210.82	0.29	0.163333	0.266667	0.103333	0.00393564	0.0366484
NM_032492.4|JAGN1|chr3|+	8375.4	9893747	chr3:9892915-9894349	92.26	524.67	0.15	113.49	480.83	0.19	102.56	459.2	0.18	129.91	406.38	0.24	137.82	383.1	0.26	120.15	419.25	0.22	0.173333	0.24	0.0666667	0.00394648	0.0367253
NM_017647.4|FTSJ3|chr17|-	6849.1	63819793	chr17:63819433-63819994	374.98	304.1	0.55	423.51	363.56	0.54	390.31	231.97	0.63	446.58	136.51	0.77	390.03	258.43	0.6	376.17	264.98	0.59	0.573333	0.653333	0.08	0.00395478	0.0367784
XM_005262489.6|SLC25A14|chrX|+	363	130373231	chrX:130372909-130373357	107.42	34.68	0.76	148.68	13.2	0.92	171.39	0	1	118.66	19.95	0.86	95.54	28.77	0.77	69.59	32.57	0.68	0.893333	0.77	-0.123333	0.00396034	0.0368061
NM_001389673.1|SEPTIN3|chr22|+	13417.6	41995167	chr22:41994621-41998221	677.47	254.58	0.73	652.51	121.09	0.84	645.5	180.42	0.78	522.02	169.53	0.75	553.83	252.57	0.69	584.1	231.95	0.72	0.783333	0.72	-0.0633333	0.00396673	0.0368413
NM_001168398.2|SLC35A1|chr6|+	544.6	87511600	chr6:87511399-87512336	176.05	49.93	0.78	196.35	8.14	0.96	190.86	52.47	0.78	188.32	11.65	0.94	189.14	20.37	0.9	180.88	11.46	0.94	0.84	0.926667	0.0866667	0.00397786	0.0369206
NM_020431.4|TMEM63C|chr14|+	192.4	77257824	chr14:77256526-77259495	60.86	16.53	0.79	64.76	15.69	0.8	62.81	10.17	0.86	53.26	4.14	0.93	48.4	0.93	0.98	57.74	0	1	0.816667	0.97	0.153333	0.00399134	0.0370215
NM_001411025.1|SPTBN2|chr11|-	829.1	66685417	chr11:66682497-66686104	51.31	217.84	0.19	65.41	274.73	0.19	46.29	209.83	0.18	62.32	118.38	0.34	51.86	119.5	0.3	60.62	160.69	0.27	0.186667	0.303333	0.116667	0.004001	0.0370869
NM_001031714.4|INF2|chr14|+	557.3	104719487	chr14:104718795-104722535	21.61	147.26	0.13	21.61	177.17	0.11	19.1	137.49	0.12	35.51	110.53	0.24	34.17	89.81	0.28	31.23	113.4	0.22	0.12	0.246667	0.126667	0.00400494	0.0370992
NM_001318236.2|LAMTOR4|chr7|+	70410.8	100154051	chr7:100153850-100154203	350.14	356.53	0.5	328	356.88	0.48	338.01	322.42	0.51	406.61	220.66	0.65	436.26	294.09	0.6	324.62	357.86	0.48	0.496667	0.576667	0.08	0.0040155	0.0371728
NM_001304799.2|CIAO3|chr16|-	828	730015	chr16:729765-730655	183.61	0	1	185.07	0	1	148.07	1.92	0.99	200.33	0	1	168.47	16.05	0.91	186.44	11.65	0.94	0.996667	0.95	-0.0466667	0.00401875	0.0371787
XM_011541315.2|IGSF3|chr1|-	22235.4	116577361	chr1:116574750-116577562	611.37	0	1	657.91	0	1	611.09	0	1	389.09	7.79	0.98	417.4	0	1	430.93	11.93	0.97	1	0.983333	-0.0166667	0.00403136	0.0372469
NM_001007237.3|IGSF3|chr1|-	22235.4	116577361	chr1:116574750-116577562	611.37	0	1	657.91	0	1	611.09	0	1	389.09	7.79	0.98	417.4	0	1	430.93	11.93	0.97	1	0.983333	-0.0166667	0.00403136	0.0372469
NM_001135642.2|INPP5K|chr17|-	58.3	1495086	chr17:1494694-1495879	31.34	0	1	34.47	0	1	20.2	6.49	0.76	29.02	24.16	0.55	17.46	16.29	0.52	30.73	6.32	0.83	0.92	0.633333	-0.286667	0.00405955	0.0374829
NM_001257972.2|CTSL|chr9|+	13160	87731209	chr9:87731008-87731469	55.77	403.41	0.12	58.04	372.64	0.13	74.38	304.84	0.2	102.63	380.6	0.21	106.27	286.68	0.27	65.74	269.51	0.2	0.15	0.226667	0.0766667	0.00407915	0.0376394
NM_012414.4|RAB3GAP2|chr1|-	8500.6	220151205	chr1:220148293-220151406	301.99	97.15	0.76	327.57	0	1	300.47	34.09	0.9	347.57	69.08	0.83	323.66	108.17	0.75	291.34	64.16	0.82	0.886667	0.8	-0.0866667	0.00411427	0.0379389
NM_004261.5|SELENOF|chr1|-	27203	86862910	chr1:86862445-86863605	288.91	965.82	0.23	319.56	985.96	0.24	351.25	936.21	0.27	277.03	666.97	0.29	303.95	572.68	0.35	257.45	671.59	0.28	0.246667	0.306667	0.06	0.00413606	0.0381151
NM_001302652.2|COA8|chr14|+	6615.2	103590402	chr14:103590183-103590899	327.09	316.54	0.51	333.89	187.03	0.64	298.18	257.48	0.54	290.44	328.38	0.47	256.3	288.7	0.47	232.41	255.72	0.48	0.563333	0.473333	-0.09	0.00414337	0.0381577
XM_011532284.3|CXXC4|chr4|-	1623.9	104470195	chr4:104468308-104472366	94.21	17.95	0.84	100.15	13.41	0.88	108.24	13.57	0.89	129.82	4.3	0.97	124.02	6.69	0.95	129.81	0	1	0.87	0.973333	0.103333	0.00415982	0.0382844
NM_001102667.2|PSMA4|chr15|+	596026	78549041	chr15:78548790-78549262	1826.73	2625.98	0.41	2011.35	2992.19	0.4	2217.23	2684.92	0.45	2005.36	2308.34	0.46	1934.4	2125.95	0.48	1559.77	2230.52	0.41	0.42	0.45	0.03	0.00419863	0.0386165
NM_001127320.3|UBAP2L|chr1|+	52963.8	154263356	chr1:154263103-154263504	876.3	1007.24	0.47	843.01	1188.84	0.41	973.64	938.71	0.51	1172.31	1177.97	0.5	1218.21	1114.79	0.52	992.65	996.89	0.5	0.463333	0.506667	0.0433333	0.00424293	0.0389987
XM_047439360.1|ZNF90|chr19|+	603	20120049	chr19:20117702-20121168	79.84	13.53	0.86	108.62	2.06	0.98	94.18	0	1	130.72	9.49	0.93	113.8	22.1	0.84	84.34	41.72	0.67	0.946667	0.813333	-0.133333	0.00426099	0.0391394
NM_030628.2|INTS5|chr11|-	1047.6	62649127	chr11:62646848-62649999	83.56	0	1	59.05	4.92	0.92	83.37	13.38	0.86	172.49	0	1	170.09	3.39	0.98	188.83	0	1	0.926667	0.993333	0.0666667	0.00428467	0.0393315
NM_001100588.3|RC3H2|chr9|-	3916.9	122849621	chr9:122844556-122849822	198.74	38.61	0.84	195.14	0	1	219.02	35.64	0.86	256.31	0	1	245.76	27.08	0.9	245.54	5	0.98	0.9	0.96	0.06	0.00429103	0.0393644
XM_047418338.1|C6orf89|chr6|+	3999.1	36924513	chr6:36923347-36928964	247.4	168.68	0.59	238.15	119.1	0.67	255.92	108.73	0.7	171.67	56.59	0.75	180.71	55.76	0.76	202.16	62.54	0.76	0.653333	0.756667	0.103333	0.0042938	0.0393644
NM_001206917.2|CACNB3|chr12|+	3012.4	48828561	chr12:48827585-48828941	167.63	24.13	0.87	173.75	38.33	0.82	141.21	15.56	0.9	203.4	0	1	134.59	19.11	0.88	166.6	10.36	0.94	0.863333	0.94	0.0766667	0.00429935	0.0393899
NM_005937.4|MLLT6|chr17|+	7432.7	38727110	chr17:38725557-38729795	250.32	124.77	0.67	329.61	69.43	0.83	297.37	123.38	0.71	172.07	103.18	0.63	158.3	83.08	0.66	164.58	107.01	0.61	0.736667	0.633333	-0.103333	0.00431637	0.0394949
NM_006221.4|PIN1|chr19|+	15022.5	9849326	chr19:9849090-9849689	653.07	754.28	0.46	629.83	645.71	0.49	686.26	661.08	0.51	682.24	461.75	0.6	692.6	491.59	0.58	609.44	702.09	0.46	0.486667	0.546667	0.06	0.00431556	0.0394949
NR_003189.2|SYS1-DBNDD2|chr20|+	946.2	45410133	chr20:45409932-45410575	228.6	43.43	0.84	192.61	88.24	0.69	221.82	39.14	0.85	219.71	25.99	0.89	215.7	46.86	0.82	240.99	16.78	0.93	0.793333	0.88	0.0866667	0.00432615	0.0395335
NM_001197139.2|DBNDD2|chr20|+	946.2	45410133	chr20:45409932-45410575	228.6	43.43	0.84	192.61	88.24	0.69	221.82	39.14	0.85	219.71	25.99	0.89	215.7	46.86	0.82	240.99	16.78	0.93	0.793333	0.88	0.0866667	0.00432615	0.0395335
NM_001407282.1|TMEM127|chr2|-	3130.9	96250701	chr2:96248514-96254115	45.72	202.07	0.18	39.03	213.73	0.15	42.43	199.26	0.18	62.49	112.51	0.36	48.1	133.03	0.27	47.39	136.52	0.26	0.17	0.296667	0.126667	0.00434453	0.0396759
NM_001286754.2|SYNPO2|chr4|+	23474.8	119057873	chr4:119057401-119061247	392.44	35.53	0.92	356.62	10.69	0.97	330.13	19.82	0.94	745.19	0	1	651.46	113.55	0.85	567.3	130.59	0.81	0.943333	0.886667	-0.0566667	0.0043617	0.0397113
NM_032012.4|TMEM245|chr9|-	2959	109020304	chr9:109015135-109020505	200.13	111.47	0.64	211.34	65.52	0.76	202.29	111.48	0.64	280.23	84.44	0.77	288.1	78.09	0.79	255.22	70.34	0.78	0.68	0.78	0.1	0.00436238	0.0397113
NM_001135635.2|C11orf68|chr11|-	1670.6	65918017	chr11:65916810-65918218	130.48	0	1	120.62	0	1	124.53	0	1	147.01	0	1	125.04	0	1	147.02	27.66	0.84	1	0.946667	-0.0533333	0.00435879	0.0397113
NM_031450.4|C11orf68|chr11|-	1655.1	65918014	chr11:65916810-65918215	130.61	0	1	120.85	0	1	124.71	0	1	147.09	0	1	125.18	0	1	147.02	29.03	0.84	1	0.946667	-0.0533333	0.00435879	0.0397113
NM_000294.3|PHKG2|chr16|+	2020.6	30757229	chr16:30756804-30757423	158.38	101.74	0.61	158.55	165.93	0.49	189.31	46.2	0.8	115.36	50.35	0.7	168.66	20.83	0.89	125.24	69.14	0.64	0.633333	0.743333	0.11	0.00435589	0.0397113
XM_011540239.2|SLC25A28|chr10|-	887	99611165	chr10:99610522-99611366	200.42	21.29	0.9	199.27	52.02	0.79	228.02	0	1	279.55	0	1	258.09	0	1	226.91	30.62	0.88	0.896667	0.96	0.0633333	0.00437151	0.0397584
NM_025161.6|FAAP100|chr17|-	768.3	81540188	chr17:81539891-81540950	250.09	73	0.77	276.04	35.98	0.88	228.56	24.36	0.9	180.97	12.75	0.93	173.96	30.16	0.85	237.9	0	1	0.85	0.926667	0.0766667	0.00437315	0.0397584
NM_033342.4|TRIM7|chr5|-	310.4	181203266	chr5:181203118-181203640	35.96	27.5	0.57	34.08	22.14	0.61	37.1	15.09	0.71	67.52	19.38	0.78	83.67	0.92	0.99	64.96	21.59	0.75	0.63	0.84	0.21	0.00440185	0.0399844
NR_027032.1|AGAP2-AS1|chr12|+	3581.4	57727166	chr12:57726965-57728356	266.2	0	1	249.4	0	1	226.77	0	1	215.94	0	1	195.29	1.46	0.99	211.72	20.85	0.91	1	0.966667	-0.0333333	0.00440363	0.0399844
NM_001166208.2|SYNPO|chr5|+	335.9	150650303	chr5:150647944-150654232	37.29	27.34	0.58	37.58	21.22	0.64	43.83	25.52	0.63	20.45	33.25	0.38	15.05	27.88	0.35	18.16	40.14	0.31	0.616667	0.346667	-0.27	0.00441444	0.0400306
XM_017014222.2|SLC27A4|chr9|+	2066.9	128360989	chr9:128360334-128361470	95.39	230.27	0.29	90.73	243.56	0.27	70.54	217.16	0.25	127.62	203.68	0.39	101.35	173.4	0.37	112.04	183.47	0.38	0.27	0.38	0.11	0.00441716	0.0400306
XM_005267262.2|SEC23A|chr14|-	24416.7	39032363	chr14:39031919-39033328	419.91	151.49	0.73	445.45	142.01	0.76	453.95	138.98	0.77	389.29	206.73	0.65	373.42	222.42	0.63	435.14	142.61	0.75	0.753333	0.676667	-0.0766667	0.00441283	0.0400306
NM_005940.5|MMP11|chr22|+	545.3	23783612	chr22:23783411-23784316	139.24	27.43	0.84	139.49	26.5	0.84	147.88	0	1	122.83	6.73	0.95	141.06	3.26	0.98	134	0	1	0.893333	0.976667	0.0833333	0.00443162	0.040136
XM_011532042.4|OTUD4|chr4|-	2911.3	145137264	chr4:145133650-145138650	87.01	49.44	0.64	98.11	21.9	0.82	115.37	37.21	0.76	251.09	20.24	0.93	251.17	46.03	0.85	226.06	58.67	0.79	0.74	0.856667	0.116667	0.00444806	0.0402592
NM_001329609.2|ARL16|chr17|-	4297.2	81681382	chr17:81681187-81681879	697.46	90.5	0.89	708.16	57.12	0.93	705.49	49.56	0.93	858.28	0	1	834.86	0	1	663.09	122.59	0.84	0.916667	0.946667	0.03	0.00448457	0.0405638
NM_006924.5|SRSF1|chr17|-	477863	58003656	chr17:58000919-58005600	242.42	3320.39	0.07	241.84	3670.51	0.06	293.11	3684.2	0.07	325.06	3187.94	0.09	300.23	3257.79	0.08	303.7	3458.01	0.08	0.0666667	0.0833333	0.0166667	0.00448978	0.0405851
NM_001308147.2|PLEKHG3|chr14|+	328.1	64744331	chr14:64742982-64746283	33.02	94.53	0.26	35.95	86.24	0.29	34.52	82.09	0.3	2.76	56.66	0.05	7.53	53.94	0.12	10.01	56.66	0.15	0.283333	0.106667	-0.176667	0.004502	0.0406697
NM_001813.3|CENPE|chr4|-	3350.9	103106080	chr4:103105811-103106316	53.25	292.59	0.15	73.81	326.11	0.18	101.57	289.22	0.26	134.39	302.95	0.31	121.4	250.99	0.33	87.96	287.92	0.23	0.196667	0.29	0.0933333	0.00453561	0.0409473
NM_006010.6|MANF|chr3|+	163942	51389142	chr3:51388905-51389397	493.88	1620.55	0.23	453.82	1366.75	0.25	549.91	1534.05	0.26	1092.99	2573.88	0.3	888.28	2148.74	0.29	826.54	2321.79	0.26	0.246667	0.283333	0.0366667	0.00454571	0.0410114
NM_021259.3|PGAP6|chr16|-	562.2	371927	chr16:370788-372283	91.81	175.01	0.34	97.83	153.14	0.39	92.09	119.37	0.44	113.74	79.66	0.59	93.29	103.97	0.47	125.67	123.81	0.5	0.39	0.52	0.13	0.00454849	0.0410114
XM_047434802.1|DOC2A|chr16|-	203	30006130	chr16:30005791-30006331	81.64	0	1	116.35	0	1	75.4	0	1	58.55	0	1	29.9	6.18	0.83	43.77	10.63	0.8	1	0.876667	-0.123333	0.00457324	0.0412085
XM_047434259.1|NDE1|chr16|+	3401.6	15700424	chr16:15699729-15701914	214.95	146.67	0.59	214.3	116.09	0.65	186.2	149.31	0.55	186.77	44.43	0.81	147.56	55.18	0.73	169.91	102.03	0.62	0.596667	0.72	0.123333	0.00459519	0.04138
NM_001282791.2|PUM2|chr2|-	22337.4	20249941	chr2:20248691-20251716	589.11	306.33	0.66	647.42	254.22	0.72	583.41	321.29	0.64	639.87	381.81	0.63	589.3	418.6	0.58	587.85	354.85	0.62	0.673333	0.61	-0.0633333	0.00460971	0.0414844
NM_018047.3|RBM22|chr5|-	3337.3	150691680	chr5:150690792-150691881	495.1	0	1	558.44	0	1	540.01	0	1	691.78	0	1	583.83	29.52	0.95	559.01	0	1	1	0.983333	-0.0166667	0.00462888	0.0416306
NM_001324402.2|MET|chr7|+	90.1	116796222	chr7:116795887-116798377	36.72	0	1	30.2	0	1	25.88	1.16	0.96	37.12	3.83	0.91	35.61	20.41	0.64	33.21	6.46	0.84	0.986667	0.796667	-0.19	0.00466149	0.0418122
XM_047421223.1|LYPLA1|chr8|-	46419.8	54047858	chr8:54046367-54048118	994.45	554.6	0.64	1000.6	460.1	0.69	1002.7	513.75	0.66	931.13	506.1	0.65	949.62	580.28	0.62	936.68	696.07	0.57	0.663333	0.613333	-0.05	0.00466026	0.0418122
NM_001606.5|ABCA2|chr9|-	196	137007479	chr9:137007234-137007964	104.22	1.63	0.98	133.92	5.66	0.96	80.64	16.37	0.83	92.71	40.8	0.69	87	4.84	0.95	93.32	21.17	0.82	0.923333	0.82	-0.103333	0.00466378	0.0418122
NM_001199777.2|POC1B|chr12|-	484.8	89420372	chr12:89419718-89421257	147.83	42.18	0.78	135.12	45.85	0.75	181.38	0	1	114.64	50.35	0.69	117.94	65.56	0.64	131.94	30.97	0.81	0.843333	0.713333	-0.13	0.00465447	0.0418122
NM_001270455.2|WWP2|chr16|+	302.9	69908962	chr16:69908761-69910405	73.54	38.45	0.66	78.43	14.43	0.84	72.73	0	1	31.54	17.33	0.65	35.6	26.4	0.57	40.43	30.61	0.57	0.833333	0.596667	-0.236667	0.004658	0.0418122
XM_047420796.1|UBE2H|chr7|-	4319.3	129833401	chr7:129830732-129835061	252.53	84.78	0.75	220.69	93.01	0.7	235.62	134.36	0.64	352.52	52.18	0.87	267.59	95.82	0.74	276.27	92.52	0.75	0.696667	0.786667	0.09	0.00466682	0.0418131
NM_001302545.2|AAMP|chr2|-	3855.9	218264266	chr2:218264129-218264608	364.67	318.68	0.53	397.62	320.46	0.55	435.9	215.76	0.67	259.93	78.86	0.77	215.15	117.12	0.65	244.44	150.58	0.62	0.583333	0.68	0.0966667	0.00468361	0.0419295
NM_001001481.4|UBE2W|chr8|-	2053.3	73793049	chr8:73786219-73794115	70.65	230.11	0.23	70.32	229.44	0.23	71.39	253.55	0.22	51.11	72.36	0.41	47.95	89.47	0.35	45.62	92.55	0.33	0.226667	0.363333	0.136667	0.00468867	0.0419295
NM_001696.4|ATP6V1E1|chr22|-	27404.3	17592416	chr22:17592136-17592736	890.61	461.91	0.66	803.57	441.82	0.65	870.59	317.48	0.73	969.75	368.46	0.72	966.41	305.52	0.76	837.01	359.22	0.7	0.68	0.726667	0.0466667	0.00468843	0.0419295
NM_207644.3|LRRC75B|chr22|-	99.5	24586188	chr22:24585635-24586411	62.08	30.72	0.67	64.05	17.14	0.79	63.34	0	1	72.4	0	1	69.79	0	1	75.08	10.04	0.88	0.82	0.96	0.14	0.00471451	0.0421341
NM_001012994.2|SNX30|chr9|+	391.8	112868985	chr9:112868784-112874987	60.36	0	1	53.88	8.84	0.86	61.58	29.48	0.68	66.75	0	1	72.83	0	1	69.3	7.33	0.9	0.846667	0.966667	0.12	0.0047472	0.0422933
NR_163416.1|PLCXD1|chrX|+	5497.2	302247	chrX:301890-303356	268.11	54.28	0.83	314.75	44.01	0.88	291.45	2.85	0.99	225.02	0	1	199.82	0	1	201.9	24.42	0.89	0.9	0.963333	0.0633333	0.00474369	0.0422933
NM_001282652.2|STIP1|chr11|+	56006.1	64204365	chr11:64204054-64204543	1093.79	1292.51	0.46	1251.07	1061.29	0.54	1177.32	975.48	0.55	1322.34	920.86	0.59	1153.92	941.5	0.55	1156.77	1031.68	0.53	0.516667	0.556667	0.04	0.00474617	0.0422933
NM_024685.4|BBS10|chr12|-	309.2	76345486	chr12:76344474-76347787	73.63	16.07	0.82	74.89	0	1	98.42	0.28	1	76.3	22.45	0.77	81.32	23.16	0.78	83.98	17.14	0.83	0.94	0.793333	-0.146667	0.00474638	0.0422933
XM_017023900.3|MARF1|chr16|-	1944	15595101	chr16:15594387-15596937	132.12	24.31	0.84	140.37	28.07	0.83	170.06	0	1	238.77	9.78	0.96	208.31	12.75	0.94	208.12	0	1	0.89	0.966667	0.0766667	0.00474057	0.0422933
XM_047423221.1|FBXO10|chr9|-	2294.7	37511993	chr9:37510892-37512721	171.35	0	1	174.48	0	1	120.74	43.86	0.73	140.11	42.6	0.77	158.77	16.77	0.9	130.59	40.81	0.76	0.91	0.81	-0.1	0.00476797	0.0424407
NM_172251.3|MRPL54|chr19|+	39005.5	3767462	chr19:3767261-3767565	234.69	706.32	0.25	147.35	593.51	0.2	160.96	519.65	0.24	235.55	535.77	0.31	219.93	507.29	0.3	180.61	476.77	0.27	0.23	0.293333	0.0633333	0.00476972	0.0424407
NM_001367916.1|MAGT1|chrX|-	3628.5	77826724	chrX:77825747-77829235	146.39	90.38	0.62	204.83	17.48	0.92	193.83	76.66	0.72	296	16.1	0.95	265.08	42.17	0.86	222.04	84.75	0.72	0.753333	0.843333	0.09	0.00478707	0.0425418
NM_031268.6|PDPK1|chr16|+	3488.7	2597852	chr16:2597651-2603188	198.61	6.48	0.97	194.85	0	1	190.88	0	1	171	0	1	157.15	0	1	173.46	37.06	0.82	0.99	0.94	-0.05	0.00478483	0.0425418
XM_011542750.4|ACAD8|chr11|+	58.2	134263555	chr11:134263336-134263945	44.46	0	1	51.59	1.87	0.96	49.99	0	1	35.93	20.97	0.63	37.43	2.89	0.93	41.9	0	1	0.986667	0.853333	-0.133333	0.0047901	0.0425421
XM_024453215.1|DHX57|chr2|-	1618.3	38797929	chr2:38797729-38798442	284.16	81.84	0.78	377.71	10.09	0.97	274.6	70.87	0.79	346.72	47.49	0.88	336.23	0	1	283.26	38.61	0.88	0.846667	0.92	0.0733333	0.00479478	0.042557
XM_006721597.3|MPDU1|chr17|+	2248.7	7587830	chr17:7587426-7588178	223.79	225.09	0.5	205.47	330.27	0.38	205.39	257.26	0.44	232.49	190.95	0.55	239.11	221.99	0.52	249.5	222.67	0.53	0.44	0.533333	0.0933333	0.00479804	0.0425594
XM_047449871.1|DCUN1D4|chr4|+	8065.1	51914013	chr4:51913529-51916837	352.17	66.03	0.84	360.08	44.17	0.89	373.49	61.77	0.86	422.28	110.32	0.79	429.73	107.51	0.8	449.55	121.88	0.79	0.863333	0.793333	-0.07	0.00482238	0.0427486
NM_018982.5|YIPF1|chr1|-	332.5	53852069	chr1:53851733-53852270	138.04	0	1	86.61	29.03	0.75	105.21	0	1	104.43	0	1	91.17	0	1	91.17	0	1	0.916667	1	0.0833333	0.00482776	0.0427696
XM_047433626.1|CSNK2A2|chr16|-	6094.7	58163946	chr16:58160424-58164147	230.2	227.07	0.5	242.99	222.96	0.52	233.87	215.13	0.52	267.76	138.3	0.66	266.53	166.47	0.62	280.57	219.68	0.56	0.513333	0.613333	0.1	0.00483546	0.0428111
NM_003093.3|SNRPC|chr6|+	191982	34773673	chr6:34773446-34773857	729.14	1991.44	0.27	689.29	1977.06	0.26	968.33	1769.1	0.35	960.63	1861.63	0.34	966.33	1964.64	0.33	854.33	1851.77	0.32	0.293333	0.33	0.0366667	0.00484024	0.0428268
NM_001303507.2|PPP4C|chr16|+	25600.7	30085155	chr16:30084933-30085376	400.61	813.85	0.33	412.97	776.32	0.35	419.25	598.48	0.41	509.13	609.63	0.46	438.76	650.82	0.4	440.55	662.87	0.4	0.363333	0.42	0.0566667	0.00484577	0.042849
XM_024450541.2|B4GALT3|chr1|-	12981.5	161171667	chr1:161171310-161172089	543.78	400.27	0.58	565.15	381.09	0.6	647.8	197.04	0.77	500.56	191.99	0.72	530.76	168.11	0.76	493.34	269.56	0.65	0.65	0.71	0.06	0.00485789	0.0429295
NM_138610.3|MACROH2A1|chr5|-	17422.6	135334618	chr5:135334381-135335141	950.53	732.96	0.56	1103.79	667.5	0.62	1207.78	606.14	0.67	987.17	396.97	0.71	854.91	384.45	0.69	788.58	521.78	0.6	0.616667	0.666667	0.05	0.00488855	0.0430975
NM_017902.3|HIF1AN|chr10|+	4106.8	100549970	chr10:100548093-100559998	78.07	183.82	0.3	80.02	135.3	0.37	79.4	157.02	0.34	64.84	260.83	0.2	71.64	240.73	0.23	75.41	230.88	0.25	0.336667	0.226667	-0.11	0.00488731	0.0430975
NM_001093771.3|TXNRD1|chr12|+	229330	104349353	chr12:104348353-104350307	1140.05	464.44	0.71	1113.5	405.12	0.73	1263.89	463.57	0.73	2403.28	987.24	0.71	2080.67	1170.52	0.64	1836.08	744.69	0.71	0.723333	0.686667	-0.0366667	0.00488457	0.0430975
NM_004252.5|NHERF1|chr17|+	3554.4	74768915	chr17:74768468-74769353	897.22	70.99	0.93	848.48	115.67	0.88	748.8	81.25	0.9	414.58	66	0.86	399.47	89.1	0.82	435.56	61.24	0.88	0.903333	0.853333	-0.05	0.00488903	0.0430975
NM_001321335.2|SELENOH|chr11|+	174268	57743064	chr11:57742863-57743514	33.64	904.68	0.04	28.65	879.93	0.03	33.95	1083.76	0.03	4.4	897.54	0	9.55	912.44	0.01	19.36	799.74	0.02	0.0333333	0.01	-0.0233333	0.00490278	0.0431919
XM_047422378.1|JRK|chr8|-	392.9	142657879	chr8:142657460-142658080	143.86	134.96	0.52	178	75.94	0.7	209.3	8.62	0.96	155.04	52.27	0.75	123.34	46.74	0.73	188.2	0	1	0.726667	0.826667	0.1	0.00490635	0.0431966
XM_047435281.1|DDX42|chr17|+	25657.4	63818604	chr17:63817694-63819317	1032.98	121.08	0.9	1268.97	0	1	1159.14	30.6	0.97	1127.62	0	1	1091.82	122.86	0.9	1029.43	115.3	0.9	0.956667	0.933333	-0.0233333	0.00491482	0.0432443
XM_024450749.2|NBR1|chr17|+	9084.5	43210231	chr17:43209901-43211688	220.98	79.86	0.73	218.96	0	1	219.45	21.29	0.91	453.95	0	1	384.66	67.61	0.85	336.85	13.58	0.96	0.88	0.936667	0.0566667	0.00492147	0.0432493
NM_004286.5|GTPBP1|chr22|+	4602	38731808	chr22:38730612-38733587	190.95	272.36	0.41	180.19	265.45	0.4	198.81	264.16	0.43	178.76	164.21	0.52	180.57	175.61	0.51	213.04	198.23	0.52	0.413333	0.516667	0.103333	0.00491991	0.0432493
NM_153687.4|IKBIP|chr12|-	727.6	98625983	chr12:98624249-98626766	51.07	92.58	0.36	48.32	94.86	0.34	40.86	123.15	0.25	129.14	147.41	0.47	113.21	169.06	0.4	129.56	130.79	0.5	0.316667	0.456667	0.14	0.00492708	0.0432718
NM_001420.4|ELAVL3|chr19|-	131786	11454676	chr19:11451326-11454877	1187.43	0	1	1129.11	0	1	1151.08	0	1	243.38	0	1	204.96	9.62	0.96	256.8	0	1	1	0.986667	-0.0133333	0.00493537	0.0433179
XM_017004992.1|PGAP1|chr2|-	2409.1	196835666	chr2:196833004-196841372	127.7	89.15	0.59	120.06	72.15	0.62	107.54	100.19	0.52	155.56	39.22	0.8	120.62	80.89	0.6	148.13	52.93	0.74	0.576667	0.713333	0.136667	0.00497269	0.0436185
XM_047428651.1|SMUG1|chr12|-	2303.8	54181446	chr12:54180366-54181647	51.1	113.27	0.31	40.6	139.28	0.23	49.6	188.52	0.21	80.93	143.37	0.36	78.59	136.67	0.37	76.53	110.95	0.41	0.25	0.38	0.13	0.00498281	0.0436803
NM_001042548.2|FEZ2|chr2|-	2984.1	36552682	chr2:36552258-36553179	290.07	163.03	0.64	272.72	162.48	0.63	301.23	73.83	0.8	305.52	63.66	0.83	265.6	125.91	0.68	274.22	56.83	0.83	0.69	0.78	0.09	0.00499619	0.0437436
NM_004710.7|SYNGR2|chr17|+	418.6	78172016	chr17:78171739-78172720	200.19	49.69	0.8	172.41	77.49	0.69	146.4	22.62	0.87	164.59	16.93	0.91	151.48	17.3	0.9	159.45	27.7	0.85	0.786667	0.886667	0.1	0.00499619	0.0437436
NM_014663.3|KDM4A|chr1|+	7848	43705157	chr1:43704230-43705518	93.08	292.36	0.24	92.23	308.94	0.23	117.33	242.83	0.33	162.63	249.3	0.39	141.92	221.41	0.39	113.48	279.88	0.29	0.266667	0.356667	0.09	0.00501816	0.0439089
XM_005269965.3|SLF2|chr10|+	1827.5	100963752	chr10:100961877-100965134	145.21	91.85	0.61	143.81	57.28	0.72	151.46	67.64	0.69	194.72	38.08	0.84	166.3	56.79	0.75	163.31	44.21	0.79	0.673333	0.793333	0.12	0.00504093	0.044081
NM_001304998.1|TMEM170A|chr16|-	1228.1	75447333	chr16:75443244-75447688	155.26	75.37	0.67	152.98	45.06	0.77	168.23	91.17	0.65	120.03	86.68	0.58	138	108.21	0.56	132.47	109.39	0.55	0.696667	0.563333	-0.133333	0.00504648	0.0441024
NM_032860.5|LTV1|chr6|+	61190	143863618	chr6:143863417-143863812	164.34	604.96	0.21	180.24	759.53	0.19	224.47	533.71	0.3	324.93	855.88	0.28	316.22	750.89	0.3	272.37	651.34	0.29	0.233333	0.29	0.0566667	0.00507479	0.0443088
NM_005924.5|MEOX2|chr7|-	110.9	15611714	chr7:15611212-15612611	41.59	12.82	0.76	38.35	6.03	0.86	40.13	9.63	0.81	24.87	6.46	0.79	12.85	26.31	0.33	23.31	21.82	0.52	0.81	0.546667	-0.263333	0.00507634	0.0443088
XM_017024552.2|SOCS7|chr17|+	3227.5	38399738	chr17:38399513-38405593	223.18	0	1	201.75	0	1	246.31	0	1	195.39	0	1	182.5	15.2	0.92	205.16	8.61	0.96	1	0.96	-0.04	0.00508816	0.0443848
NM_020186.3|SDHAF3|chr7|+	2576.9	97181250	chr7:97181012-97181763	245.78	233.76	0.51	254.8	198.87	0.56	272.47	207.97	0.57	152.05	196.56	0.44	192.23	218.97	0.47	189.35	234.56	0.45	0.546667	0.453333	-0.0933333	0.00509409	0.0444093
XM_047418906.1|MTRF1L|chr6|-	3780.6	152988172	chr6:152987362-152990095	155.84	278.06	0.36	143.55	294.76	0.33	207.9	220.67	0.49	198.86	136.55	0.59	129.96	198.52	0.4	159.49	166.1	0.49	0.393333	0.493333	0.1	0.00510533	0.0444526
NM_002136.4|HNRNPA1|chr12|+	1.12009e+07	54284849	chr12:54284549-54287087	2068.86	17397.5	0.11	2153.19	17928	0.11	2341.04	18707.5	0.11	2154.92	19590.9	0.1	2085.33	18805.3	0.1	1982.67	17720.3	0.1	0.11	0.1	-0.01	0.00510498	0.0444526
XM_047441375.1|ARVCF|chr22|-	2817.8	19970542	chr22:19969975-19970743	261.62	193.46	0.57	316.93	224.42	0.59	259.04	144.42	0.64	262.27	68.83	0.79	212.38	114.46	0.65	257.89	138.13	0.65	0.6	0.696667	0.0966667	0.00511312	0.0444932
NM_000386.4|BLMH|chr17|-	1722.3	30248952	chr17:30248203-30249168	242.8	42.58	0.85	264.48	45.15	0.85	287.33	94.44	0.75	392.34	6.84	0.98	306.55	77.98	0.8	325.38	42.14	0.89	0.816667	0.89	0.0733333	0.00512782	0.0445665
XM_011524201.3|IGF2BP1|chr17|+	7068.9	49051053	chr17:49049352-49056145	450.38	67.76	0.87	455.01	20.92	0.96	400.64	115.6	0.78	268.12	56.42	0.83	243.04	63.99	0.79	247.95	84.57	0.75	0.87	0.79	-0.08	0.00512668	0.0445665
NM_001367886.1|BICDL1|chr12|+	252.5	120094057	chr12:120093000-120094494	45.26	47.85	0.49	66.05	20.84	0.76	47.84	23.63	0.67	33.69	14.14	0.7	54.53	0	1	48.03	8.88	0.84	0.64	0.846667	0.206667	0.0051451	0.0446453
XM_047429890.1|BICDL1|chr12|+	252.5	120094057	chr12:120093000-120094495	45.27	47.84	0.49	66.17	20.72	0.76	47.84	23.63	0.67	33.76	14.07	0.71	54.57	0	1	48.03	8.88	0.84	0.64	0.85	0.21	0.0051451	0.0446453
XM_047431645.1|MOK|chr14|-	1664.3	102229036	chr14:102228836-102229366	226.11	241.97	0.48	235.16	231.05	0.5	204.28	160.66	0.56	233.16	100.14	0.7	214.16	139.36	0.61	215.2	180.64	0.54	0.513333	0.616667	0.103333	0.0051463	0.0446453
XM_047427505.1|STX5|chr11|-	407.7	62807327	chr11:62806860-62807628	109.04	83.54	0.57	104.93	97.72	0.52	115.55	65.05	0.64	185.85	57.48	0.76	148.92	66.35	0.69	132.5	68.43	0.66	0.576667	0.703333	0.126667	0.00516548	0.0447843
XM_017003116.2|ACTR1B|chr2|-	6701.2	97656599	chr2:97655939-97656960	370	0	1	340.07	0	1	316.74	0	1	293.61	15.41	0.95	290.58	6.2	0.98	321.34	0	1	1	0.976667	-0.0233333	0.00517271	0.0447923
NM_001363881.1|HMCES|chr3|+	9281.2	129304916	chr3:129304589-129305293	330.86	467.43	0.41	301.95	393.25	0.43	316.81	459.54	0.41	367.47	348.92	0.51	311.99	370.93	0.46	352.18	342.87	0.51	0.416667	0.493333	0.0766667	0.0051722	0.0447923
NM_206876.2|PPP1CB|chr2|+	89721	28800918	chr2:28799199-28802940	593.41	935.45	0.39	581.18	976.69	0.37	580.97	1129	0.34	619.7	1325.35	0.32	592.9	1297.32	0.31	607.64	1233.73	0.33	0.366667	0.32	-0.0466667	0.00518236	0.0448485
NM_001302653.2|COA8|chr14|+	6791.7	103590398	chr14:103590181-103590899	328.74	321.79	0.51	334.95	190.23	0.64	299.49	260.92	0.53	292.73	330.47	0.47	258.64	290.23	0.47	234.28	257.73	0.48	0.56	0.473333	-0.0866667	0.00519519	0.0449322
NM_181877.4|ZSCAN2|chr15|+	401	84620927	chr15:84620602-84623716	67.48	0	1	58.73	0	1	71.32	0	1	70.68	4.22	0.94	79.21	15.17	0.84	85.67	11.37	0.88	1	0.886667	-0.113333	0.00523246	0.045227
XM_005250453.2|PON2|chr7|-	1320.8	95405183	chr7:95404862-95405488	134.2	156.16	0.46	157.43	174.6	0.47	183.58	94.23	0.66	321.83	178.53	0.64	296.57	206.68	0.59	255.8	126.56	0.67	0.53	0.633333	0.103333	0.00523973	0.0452624
NR_024158.1|SLC9A3-OT1|chr5|-	884.7	471634	chr5:470510-471965	185.57	44.87	0.81	165.05	98.49	0.63	155.01	91.15	0.63	130.64	24.36	0.84	112.95	22.97	0.83	131.72	41.64	0.76	0.69	0.81	0.12	0.00524497	0.0452801
NM_001363705.2|UBR2|chr6|+	444.9	42691233	chr6:42691032-42693505	78.87	30.45	0.72	91.06	37.74	0.71	73.7	23.26	0.76	65.76	48.84	0.57	61.28	36.18	0.63	58.08	70.04	0.45	0.73	0.55	-0.18	0.00525936	0.0453767
XM_011545774.3|KATNIP|chr16|+	157.5	27778775	chr16:27778574-27780344	31.51	3.41	0.9	30.93	20.01	0.61	32.98	9.36	0.78	50.04	3.38	0.94	52.87	4.17	0.93	42.73	0	1	0.763333	0.956667	0.193333	0.00526341	0.0453841
XM_047423232.1|B4GALT1|chr9|-	670.6	33113385	chr9:33110642-33113586	81.41	0	1	61.01	0	1	77.24	0	1	148.84	0	1	123.51	19.51	0.86	123.28	20.08	0.86	1	0.906667	-0.0933333	0.00529486	0.0456276
NM_001078166.2|SRSF1|chr17|-	965298	58003649	chr17:58000919-58005973	239.47	2986.09	0.07	235.84	3262.11	0.07	287.97	3299.87	0.08	319.07	2855.51	0.1	296.09	2925.2	0.09	299.29	3124.29	0.09	0.0733333	0.0933333	0.02	0.00530079	0.0456511
XM_006713451.4|NR1D2|chr3|+	4484	23979211	chr3:23977223-23980617	119.95	16.39	0.88	86.74	21.29	0.8	111.83	14.29	0.89	253.75	83.45	0.75	224.82	113.6	0.66	230.08	60.89	0.79	0.856667	0.733333	-0.123333	0.0053046	0.0456562
NM_002814.4|PSMD10|chrX|-	9371.2	108084903	chrX:108084207-108085127	405.84	113.97	0.78	431.01	107.72	0.8	454.32	71.02	0.86	690.66	258.81	0.73	669.42	214.14	0.76	583.42	172.63	0.77	0.813333	0.753333	-0.06	0.00533621	0.0459005
NR_052020.1|SNAPIN|chr1|+	5861	153661570	chr1:153661200-153661788	670.75	412	0.62	672.35	398.58	0.63	684.3	279.03	0.71	673.16	253.52	0.73	632.41	210.04	0.75	589.02	310.53	0.65	0.653333	0.71	0.0566667	0.00535401	0.0460257
XM_011545132.3|PPP2R5B|chr11|+	634.4	64934254	chr11:64933697-64934471	146.57	32.8	0.82	139.56	38.22	0.79	168.64	5.53	0.97	155.48	4.44	0.97	106.29	0	1	88.64	12.41	0.88	0.86	0.95	0.09	0.00536578	0.0460711
NM_003482.4|KMT2D|chr12|-	9217.4	49021671	chr12:49019240-49021872	227.82	315.96	0.42	283.64	291.54	0.49	237.43	179.09	0.57	210.99	103.72	0.67	181.26	133.18	0.58	173.59	159.42	0.52	0.493333	0.59	0.0966667	0.0053657	0.0460711
XM_047430882.1|EXOC5|chr14|-	5492.8	57206881	chr14:57200507-57208797	81.68	521.52	0.14	83.06	507.75	0.14	81.04	529.62	0.13	104.78	400.91	0.21	99.41	391.29	0.2	93.41	411.33	0.19	0.136667	0.2	0.0633333	0.00537246	0.0461006
NM_001346092.2|TNFRSF1A|chr12|-	1167.4	6329421	chr12:6328771-6329622	129.81	35.43	0.79	157.49	3.98	0.98	120.42	0	1	239.43	0	1	184.16	0	1	150.72	13.3	0.92	0.923333	0.973333	0.05	0.00538307	0.0461638
NM_138709.2|DAB2IP|chr9|+	2633.9	121782532	chr9:121782331-121782875	219.7	201.98	0.52	163.53	261.37	0.38	186.42	187.35	0.5	147.89	81.43	0.64	127.63	99.23	0.56	139.73	116.87	0.54	0.466667	0.58	0.113333	0.00539212	0.0462135
XM_017018557.2|ALKBH8|chr11|-	35.7	107523012	chr11:107522566-107523213	20.58	3.67	0.85	26.17	12.44	0.68	12.7	13.38	0.49	21.39	0	1	36.97	2.61	0.93	28.21	2.93	0.91	0.673333	0.946667	0.273333	0.00540614	0.0463057
NM_001350914.2|DYNC2I1|chr7|+	1858	158946013	chr7:158945581-158946189	104.16	21.31	0.83	107.78	0	1	74.83	39.1	0.66	155.08	12.35	0.93	160.95	0	1	133.83	17.77	0.88	0.83	0.936667	0.106667	0.0054237	0.0464166
NM_001080533.3|UNC119B|chr12|+	13116.4	120720121	chr12:120719920-120723640	341.18	83.93	0.8	307.5	28.64	0.91	348.25	4.52	0.99	428.72	0	1	422.19	7.97	0.98	449.46	66.16	0.87	0.9	0.95	0.05	0.00542561	0.0464166
NM_001329670.2|ARRDC3|chr5|-	2146.6	91371255	chr5:91368631-91371456	188.76	19.87	0.9	236.12	0	1	244.02	4.84	0.98	176.32	8.31	0.96	179.36	26.86	0.87	161.62	26.26	0.86	0.96	0.896667	-0.0633333	0.00543791	0.0464938
NM_001362802.2|XPO7|chr8|+	104104	22006089	chr8:22004995-22006585	660.01	214.18	0.75	714.45	147.46	0.83	733.68	115.46	0.86	1064.72	126.25	0.89	974.72	211.64	0.82	959.19	143.78	0.87	0.813333	0.86	0.0466667	0.00544273	0.046507
XM_047439794.1|LOC124904660|chr19|-	61.8	20397788	chr19:20397247-20398013	31.18	20.09	0.61	32.25	0	1	29.92	3.96	0.88	53.39	0	1	79.75	6.8	0.92	57.11	0.58	0.99	0.83	0.97	0.14	0.00545495	0.0465835
NM_006451.5|PAIP1|chr5|-	65116.9	43527268	chr5:43526267-43527469	372.29	857.77	0.3	418.97	965.93	0.3	373.96	909.23	0.29	246.82	880.16	0.22	261.82	745.08	0.26	229.87	639.58	0.26	0.296667	0.246667	-0.05	0.00546182	0.0466141
XR_007083050.1|MFSD9|chr2|-	221	102715840	chr2:102714630-102716041	24.15	6.59	0.79	27.99	5.56	0.83	33.39	0.5	0.99	43.03	16.78	0.72	38.36	30.67	0.56	42.83	39.29	0.52	0.87	0.6	-0.27	0.0054804	0.0467165
NM_007065.4|CDC37|chr19|-	43816	10391382	chr19:10391133-10391706	733.24	507.91	0.59	832.64	487.33	0.63	761.87	361.2	0.68	761.24	333.46	0.7	796.38	336.67	0.7	777.24	400.13	0.66	0.633333	0.686667	0.0533333	0.00547765	0.0467165
NM_001244666.3|STX5|chr11|-	2561.3	62807288	chr11:62806897-62807666	103.73	65.4	0.61	100.87	75.63	0.57	114.33	45.39	0.72	174.98	43.95	0.8	141.64	47.64	0.75	130.73	45.84	0.74	0.633333	0.763333	0.13	0.00548567	0.0467335
NM_001352929.3|PUM2|chr2|-	22595.3	20249940	chr2:20248737-20251716	586.29	309.06	0.65	642.84	258.68	0.71	577.74	326.86	0.64	635.62	385.97	0.62	584.67	423.17	0.58	582.99	359.58	0.62	0.666667	0.606667	-0.06	0.0054975	0.0467781
NM_004095.4|EIF4EBP1|chr8|+	23602.2	38060220	chr8:38059904-38060365	1350.03	903.83	0.6	1273.89	873.69	0.59	1343.96	783.19	0.63	878.49	458.54	0.66	978.43	441.6	0.69	960.76	593.01	0.62	0.606667	0.656667	0.05	0.00549429	0.0467781
NR_040005.1|LINC00960|chr3|+	451.7	75679171	chr3:75678833-75679303	136.6	50.05	0.73	143.43	60.78	0.7	177.17	33.41	0.84	148.9	0	1	133.03	30.2	0.81	117.33	26.54	0.82	0.756667	0.876667	0.12	0.00551184	0.0468721
NM_001346142.1|AKR1B1|chr7|-	101102	134442536	chr7:134442350-134442770	1144.78	1373.08	0.45	1144.61	1292.34	0.47	1434.24	1255.16	0.53	951.31	776.33	0.55	1063.25	917.46	0.54	1057.07	1038.62	0.5	0.483333	0.53	0.0466667	0.00551827	0.0468987
NM_001029896.2|WDR45|chrX|-	822.5	49074711	chrX:49074442-49074912	52.1	76.06	0.41	43.77	104.13	0.3	43.4	99.8	0.3	104.72	95.17	0.52	76.18	98.76	0.44	72.07	70.27	0.51	0.336667	0.49	0.153333	0.00561005	0.0476502
XM_024452038.2|LOC102724594|chr21|-	124848	6484715	chr21:6484623-6484916	683.69	115.94	0.86	646.78	136.41	0.83	878.96	0	1	719.65	4.91	0.99	737.09	0	1	552.32	131.77	0.81	0.896667	0.933333	0.0366667	0.0056279	0.0477732
NM_001282986.2|MED30|chr8|+	9410.2	117540084	chr8:117539883-117540262	125.57	201.14	0.38	102.88	215.56	0.32	134.52	194.98	0.41	90.47	222.33	0.29	59.09	192.18	0.24	83.46	223.78	0.27	0.37	0.266667	-0.103333	0.00563477	0.047803
NM_013271.5|PCSK1N|chrX|-	930.1	48831214	chrX:48831096-48831455	330.68	185.33	0.64	315.25	135.85	0.7	298.54	122.18	0.71	292.76	48.46	0.86	252.17	112.53	0.69	263.35	80.83	0.77	0.683333	0.773333	0.09	0.00564142	0.0478309
NM_001909.5|CTSD|chr11|-	8626.9	1753012	chr11:1752755-1753670	490.62	258.37	0.66	456.82	221.58	0.67	416.59	183.02	0.69	548.48	157.73	0.78	500.84	122.47	0.8	438.07	234.35	0.65	0.673333	0.743333	0.07	0.00567602	0.0480955
NM_018366.3|BLOC1S4|chr4|+	1660.9	6717246	chr4:6716174-6717664	59.1	53.72	0.52	59.38	41.76	0.59	96.8	18.12	0.84	65.96	3.86	0.94	60.32	8.19	0.88	61.08	23.49	0.72	0.65	0.846667	0.196667	0.00568578	0.0481209
NM_003009.4|SELENOW|chr19|+	4117.6	47784550	chr19:47784290-47784682	438.25	230.93	0.65	377.44	191.71	0.66	411.83	129.86	0.76	245.08	70.43	0.78	229.81	78.01	0.75	281.64	71.66	0.8	0.69	0.776667	0.0866667	0.0056842	0.0481209
XM_005264771.4|KBTBD8|chr3|+	504.8	67008718	chr3:67007922-67011210	103.8	16.87	0.86	101.5	0	1	101.57	0	1	64.86	15.17	0.81	66.23	12.69	0.84	63.1	15.41	0.8	0.953333	0.816667	-0.136667	0.00569768	0.0481929
NM_004104.5|FASN|chr17|-	51036.4	82079079	chr17:82078338-82079280	1301.51	618.39	0.68	1426.86	668.26	0.68	1173.67	543.72	0.68	968.21	409.59	0.7	954.34	395.45	0.71	1124.71	348.89	0.76	0.68	0.723333	0.0433333	0.0057098	0.0482667
NM_001321881.2|NAA35|chr9|+	652.2	86022165	chr9:86021901-86025462	67.65	117.25	0.37	56.25	106.53	0.35	59.29	224.79	0.21	60.26	314.07	0.16	62.09	246.6	0.2	58.31	231.53	0.2	0.31	0.186667	-0.123333	0.00581878	0.0491344
NM_005436.5|CCDC6|chr10|-	892.7	59791832	chr10:59788747-59793111	177.28	5.84	0.97	140.97	6.09	0.96	161.79	8.43	0.95	128.73	20.24	0.86	130.7	13.76	0.9	153.72	24.82	0.86	0.96	0.873333	-0.0866667	0.00581936	0.0491344
NM_013349.5|NENF|chr1|+	71663.3	212446058	chr1:212445830-212446379	405	1451.76	0.22	357.19	1378.3	0.21	429.7	1408.24	0.23	332.52	1457.64	0.19	311.38	1436.35	0.18	321.83	1434.73	0.18	0.22	0.183333	-0.0366667	0.00583287	0.0491899
NM_001301063.2|NDST1|chr5|+	7699	150553414	chr5:150553213-150558211	313.42	92.96	0.77	296.9	20.84	0.93	281.58	112.07	0.72	177.03	0	1	186.04	40.64	0.82	210.55	34.15	0.86	0.806667	0.893333	0.0866667	0.00582962	0.0491899
XR_007063458.1|LOC124903015|chr12|+	9074.5	110498942	chr12:110498741-110499825	128.22	5.38	0.96	152.57	34.62	0.82	145.18	2.96	0.98	172.17	3.4	0.98	208.25	9.21	0.96	186.02	0	1	0.92	0.98	0.06	0.00588149	0.0495706
XM_047423740.1|NOL6|chr9|-	3786.7	33462098	chr9:33461353-33462813	430.02	108.83	0.8	517.12	61.76	0.89	448.17	41.63	0.91	498.32	0	1	424.92	50.71	0.89	435.28	65.29	0.87	0.866667	0.92	0.0533333	0.00588683	0.0495861
XM_047448887.1|MAPKAPK3|chr3|+	1174.7	50648107	chr3:50647894-50649291	109.84	59.5	0.65	97.6	30.53	0.76	99.05	46.88	0.68	144.7	5.41	0.96	150.1	42.16	0.78	159.87	48.54	0.77	0.696667	0.836667	0.14	0.00594815	0.0500157
NM_001367287.1|PGM3|chr6|-	784.5	83169122	chr6:83168471-83169323	177.18	50.72	0.78	161.83	34.71	0.82	160.15	82.29	0.66	194.32	112.32	0.63	172.38	77.85	0.69	139.4	104.47	0.57	0.753333	0.63	-0.123333	0.00595461	0.0500157
XM_047429662.1|TMEM117|chr12|+	124.8	44388460	chr12:44388026-44389758	88.51	9.05	0.91	90.62	0	1	95.6	8.88	0.92	27.04	9.19	0.75	39.39	8.32	0.83	40.8	14.02	0.74	0.943333	0.773333	-0.17	0.0059485	0.0500157
NM_006815.4|TMED2|chr12|+	267037	123597872	chr12:123596605-123598582	511.65	2088.07	0.2	520.69	2080.6	0.2	709.14	1909.07	0.27	687.91	1962.88	0.26	718.9	1778.31	0.29	532.87	1901.6	0.22	0.223333	0.256667	0.0333333	0.0059417	0.0500157
XM_024451914.2|YTHDF1|chr20|-	55831.3	63196520	chr20:63195429-63196734	451.33	139.9	0.76	488.4	77.44	0.86	491.78	52.45	0.9	628.7	155.7	0.8	568.79	168.8	0.77	585.99	171.08	0.77	0.84	0.78	-0.06	0.00595542	0.0500157
NM_001387760.1|ZNF567|chr19|+	367.1	36720648	chr19:36718948-36721336	59.14	33.34	0.64	74.17	6.43	0.92	70.46	23.6	0.75	50.7	48.49	0.51	63.21	47.84	0.57	64.02	38.74	0.62	0.77	0.566667	-0.203333	0.00597112	0.0501179
NM_001366031.2|TAMM41|chr3|-	1945.7	11817136	chr3:11816292-11817337	50.84	156.14	0.25	45.23	147.15	0.24	36.76	159.38	0.19	20.22	142.13	0.12	20.41	153.51	0.12	22.14	169.57	0.12	0.226667	0.12	-0.106667	0.00599148	0.0502049
XM_047427515.1|TUB|chr11|+	65172.6	8104852	chr11:8103495-8106056	1420.51	153.72	0.9	1691.41	0	1	1635.05	65.22	0.96	1020.67	2.03	1	1061.31	68.62	0.94	1097.15	163.2	0.87	0.953333	0.936667	-0.0166667	0.00599209	0.0502049
NM_000937.5|POLR2A|chr17|+	9766.6	7514094	chr17:7513779-7514616	553.59	543.57	0.5	589.63	741.37	0.44	504.32	473.7	0.52	768.49	631.94	0.55	611.55	571.49	0.52	640.55	518.06	0.55	0.486667	0.54	0.0533333	0.00598564	0.0502049
XM_011525549.3|CDC27|chr17|-	4235.5	47120730	chr17:47117703-47121017	239.03	246.64	0.49	203.18	241.1	0.46	240.83	328.97	0.42	391.04	374.68	0.51	364.46	287.76	0.56	376.69	321.18	0.54	0.456667	0.536667	0.08	0.00600017	0.050243
NM_001628.4|AKR1B1|chr7|-	95511.9	134442537	chr7:134442356-134442770	1188.02	1332.97	0.47	1188.65	1251.06	0.49	1484.05	1207.79	0.55	982.52	746.65	0.57	1098.51	884.02	0.55	1092.04	1005.9	0.52	0.503333	0.546667	0.0433333	0.00601623	0.0503478
NM_023077.3|COA7|chr1|-	13860.6	52686924	chr1:52684449-52688168	508.54	253.93	0.67	466.32	199.98	0.7	462.56	211.61	0.69	499.87	136.42	0.79	451.75	203.07	0.69	467.99	127.07	0.79	0.686667	0.756667	0.07	0.0060227	0.0503723
NM_152485.4|C1orf74|chr1|-	946.5	209783508	chr1:209782310-209783709	92.43	0	1	80.43	18.06	0.82	111.46	0	1	133.41	0	1	127.09	0	1	132.97	0	1	0.94	1	0.06	0.00603092	0.0504114
XM_024454349.2|MGAT4B|chr5|-	2478.9	179797800	chr5:179797610-179798068	236.84	185.85	0.56	243.34	130.6	0.65	249.18	148.8	0.63	397.43	184.87	0.68	368.01	125.78	0.75	311.13	154.56	0.67	0.613333	0.7	0.0866667	0.00603696	0.0504322
NM_014181.3|LGALSL|chr2|+	1973.6	64458602	chr2:64458285-64461381	103.13	233.69	0.31	102.95	221.63	0.32	120.52	275.94	0.3	121.52	142.42	0.46	116.2	190.16	0.38	122.24	173.12	0.41	0.31	0.416667	0.106667	0.00604458	0.0504366
NM_001164164.2|PPP6R3|chr11|+	10228.3	68615137	chr11:68614632-68615334	265.21	76.72	0.78	353.84	25.36	0.93	334.93	6.23	0.98	491.78	0	1	401.72	51.63	0.89	356.7	15.57	0.96	0.896667	0.95	0.0533333	0.00604367	0.0504366
XM_047435080.1|GJC1|chr17|-	15123.4	44801333	chr17:44798448-44804114	257.55	0	1	239.42	0	1	246.79	6.56	0.97	324.63	7.35	0.98	305.89	7.71	0.98	284.71	30.73	0.9	0.99	0.953333	-0.0366667	0.00606151	0.0505482
NM_015464.3|SOSTDC1|chr7|-	22245.5	16461922	chr7:16461481-16462963	224.91	476.41	0.32	248.85	474.2	0.34	365.85	389.51	0.48	557.37	565.19	0.5	455.23	595.18	0.43	384.18	542.38	0.41	0.38	0.446667	0.0666667	0.00606749	0.0505683
NM_001382509.1|DMAC2L|chr14|+	315.9	50325810	chr14:50325609-50326265	90.17	32.05	0.74	97.5	39.49	0.71	101.48	36.5	0.74	76.47	42.55	0.64	63.55	65.19	0.49	72.48	57.51	0.56	0.73	0.563333	-0.166667	0.00611629	0.0509452
NM_001199741.2|GADD45A|chr1|+	97360.9	67688107	chr1:67687661-67688334	271.59	596.01	0.31	445.01	521.85	0.46	547.93	455.19	0.55	1178.81	1020.04	0.54	760.38	855.08	0.47	530.35	577.48	0.48	0.44	0.496667	0.0566667	0.00617101	0.0513708
XR_946250.2|LOC105378456|chr10|-	185.3	101702094	chr10:101701977-101702295	99.1	45.87	0.68	62.4	50.55	0.55	106	50.44	0.68	37.72	52.61	0.42	43.38	50.5	0.46	47.02	43.9	0.52	0.636667	0.466667	-0.17	0.00618677	0.0514719
NM_001370746.1|ANGEL1|chr14|-	121.4	76786391	chr14:76786009-76786592	61.04	0	1	64.09	0	1	44.46	23.31	0.66	70.15	0	1	57.29	0	1	67.08	0	1	0.886667	1	0.113333	0.00619173	0.051483
NM_001370595.2|COA8|chr14|+	6792.3	103590398	chr14:103590181-103590896	329.35	321.19	0.51	335.38	189.8	0.64	299.74	260.68	0.53	293.23	329.97	0.47	258.98	289.89	0.47	234.82	257.2	0.48	0.56	0.473333	-0.0866667	0.00620122	0.0515318
XM_047448248.1|C3orf18|chr3|-	2155.4	50559419	chr3:50558025-50559737	192.45	60.69	0.76	198.73	21.21	0.9	179.04	49.57	0.78	182.52	35.78	0.84	206.98	6.38	0.97	205.54	19.54	0.91	0.813333	0.906667	0.0933333	0.00622343	0.0516861
NM_001346051.2|TRIM52|chr5|-	586.1	181255965	chr5:181255147-181257054	92.04	25.04	0.79	101.61	29.58	0.77	83.01	46.17	0.64	119.79	14.74	0.89	99.96	14.24	0.88	99.2	16.54	0.86	0.733333	0.876667	0.143333	0.00623461	0.0517487
XM_047444422.1|CLK2|chr1|-	9026.6	155263199	chr1:155262868-155263400	612.29	426.57	0.59	748.31	392.61	0.66	748.19	229.82	0.77	583.5	239.03	0.71	588	183.57	0.76	603.9	245.71	0.71	0.673333	0.726667	0.0533333	0.00624394	0.0517959
XM_017026144.2|HMG20B|chr19|+	338.9	3578863	chr19:3578509-3579083	137.65	108.31	0.56	163.43	90.29	0.64	163.51	67.33	0.71	131.15	38.08	0.77	158.17	20.83	0.88	141.07	78.67	0.64	0.636667	0.763333	0.126667	0.00624904	0.051808
NM_002856.3|NECTIN2|chr19|+	818.1	44878661	chr19:44878223-44878938	77.06	76.83	0.5	70.02	66.24	0.51	52.69	59.46	0.47	67.03	59.72	0.53	72.52	33.44	0.68	84.49	16.37	0.84	0.493333	0.683333	0.19	0.00627585	0.0519999
NM_139135.4|ARID1A|chr1|+	9984.2	26779412	chr1:26779023-26782104	390.68	85.52	0.82	425.35	74.27	0.85	366.19	166.93	0.69	362.3	53	0.87	348.83	54.21	0.87	366.08	78.07	0.82	0.786667	0.853333	0.0666667	0.00630044	0.0521732
NM_001286365.2|MAP7D1|chr1|+	12837.8	36180567	chr1:36180248-36180849	388.51	471.6	0.45	433.12	461.48	0.48	505.54	402.28	0.56	621.55	415.74	0.6	513.1	438.37	0.54	538.65	452.2	0.54	0.496667	0.56	0.0633333	0.00631954	0.0522704
NM_001265603.2|MORF4L1|chr15|+	1294359	78897585	chr15:78896983-78898139	288.2	5224.78	0.05	327.11	5641.87	0.05	357.77	5768.26	0.06	423.65	5426.67	0.07	402.25	5135.35	0.07	306.34	5053.18	0.06	0.0533333	0.0666667	0.0133333	0.00631717	0.0522704
NM_025152.3|NUBPL|chr14|+	343.3	31859482	chr14:31859118-31861224	63.3	2.31	0.96	63.81	2.29	0.97	65.53	0	1	68.76	8.24	0.89	73.06	2.2	0.97	57.07	26.91	0.68	0.976667	0.846667	-0.13	0.00633338	0.0523544
NM_182505.5|C9orf85|chr9|+	340.5	71972987	chr9:71972692-71973457	90.24	50.59	0.64	69.4	74.02	0.48	84.47	76.52	0.52	75.97	31.98	0.7	82.7	29.31	0.74	80.69	33.11	0.71	0.546667	0.716667	0.17	0.00637691	0.0526837
XM_011532502.3|ADD2|chr2|-	659.6	70662224	chr2:70656784-70663735	74.76	172.93	0.3	65.86	202.62	0.25	69.71	169	0.29	24.66	19.19	0.56	22.12	19.25	0.53	33.69	51.43	0.4	0.28	0.496667	0.216667	0.00642657	0.053063
NM_001300779.2|DERA|chr12|+	3008	16037120	chr12:16036690-16037381	134.71	275.28	0.33	117.6	303.89	0.28	183.37	263.5	0.41	157.18	229.4	0.41	203.82	203.17	0.5	155.04	239.68	0.39	0.34	0.433333	0.0933333	0.00646428	0.0533434
NM_032125.3|TMEM222|chr1|+	2266.9	27336106	chr1:27335379-27336400	320.03	88.99	0.78	278.54	132.81	0.68	281.45	87.46	0.76	284.84	141.29	0.67	241.48	187.52	0.56	310.78	118.55	0.72	0.74	0.65	-0.09	0.00648057	0.0534469
XM_047432079.1|PIGBOS1|chr15|-	1090	55317650	chr15:55317184-55317867	156.18	63.37	0.71	192.62	12.98	0.94	146.53	44.06	0.77	170.82	76.02	0.69	179.45	86.53	0.67	149.12	65.11	0.7	0.806667	0.686667	-0.12	0.00649731	0.0535538
NM_001349349.1|PLPBP|chr8|+	121.1	37766683	chr8:37766482-37767778	39.01	0	1	37.4	0	1	44.94	0	1	27.28	8.83	0.76	21.04	11.18	0.65	33.57	0	1	1	0.803333	-0.196667	0.00650629	0.0535657
NM_001011699.1|HAUS8|chr19|-	1204.4	17049927	chr19:17049761-17050176	169.57	196.04	0.46	178.2	229.76	0.44	193.14	162.51	0.54	249.54	113.59	0.69	215.54	170.93	0.56	174.96	177.53	0.5	0.48	0.583333	0.103333	0.00650617	0.0535657
NM_001303062.2|TMED4|chr7|-	58051.4	44579059	chr7:44577894-44579628	1163.1	290.48	0.8	1292.42	180.26	0.88	1192.14	337.35	0.78	742.59	205.75	0.78	681.88	182.1	0.79	743.21	249.98	0.75	0.82	0.773333	-0.0466667	0.00652332	0.0536748
NM_017845.5|COMMD8|chr4|-	3466.3	47451458	chr4:47450787-47451665	164.81	104.79	0.61	131.69	172.83	0.43	167.25	146.28	0.53	193.89	271.56	0.42	177.05	261.98	0.4	183.88	237	0.44	0.523333	0.42	-0.103333	0.00654395	0.0537512
XM_047421879.1|PLEC|chr8|-	2085.9	143922194	chr8:143915153-143922395	162.88	23.37	0.87	153.42	0	1	140.28	0	1	169.18	0	1	148.1	0	1	177.59	0	1	0.956667	1	0.0433333	0.00654082	0.0537512
XM_047428711.1|RASSF3|chr12|+	5954.9	64696088	chr12:64694763-64697564	318.54	1.76	0.99	351.25	0	1	323.98	11.33	0.97	318.9	0	1	329.29	31.98	0.91	342.63	19.29	0.95	0.986667	0.953333	-0.0333333	0.00653902	0.0537512
NM_001170414.2|TJP2|chr9|+	1129	69254410	chr9:69254209-69255208	255.61	36	0.88	256.34	29.76	0.9	233.61	0	1	285.12	0	1	269.99	0	1	233.97	21.61	0.92	0.926667	0.973333	0.0466667	0.00655743	0.0537997
NM_001369870.1|TJP2|chr9|+	1120.6	69254410	chr9:69254209-69255204	255.91	35.7	0.88	256.62	29.49	0.9	233.65	0	1	285.46	0	1	270.31	0	1	234.45	21.13	0.92	0.926667	0.973333	0.0466667	0.00655743	0.0537997
NM_001166420.2|HDAC8|chrX|-	7704.6	72567829	chrX:72567582-72568030	96.3	124.31	0.44	118.02	106.51	0.53	93.87	162.02	0.37	51.95	124.54	0.29	72	120.16	0.37	54.98	156.11	0.26	0.446667	0.306667	-0.14	0.00656817	0.0538567
XM_047420875.1|CALD1|chr7|+	41365	134968626	chr7:134968340-134970729	970.05	55.01	0.95	947.11	44.8	0.95	1019.34	91.67	0.92	1002.86	0.41	1	948.92	84.53	0.92	918.26	18.09	0.98	0.94	0.966667	0.0266667	0.00658	0.0539226
XM_005263372.4|LRBA|chr4|-	18296.8	150264821	chr4:150264435-150265812	418.82	205.46	0.67	411.88	154.18	0.73	444.9	157.15	0.74	547.3	274.94	0.67	476.98	332.12	0.59	494.29	240.52	0.67	0.713333	0.643333	-0.07	0.00659257	0.0539323
NM_001867.3|COX7C|chr5|+	4.38173e+06	86620869	chr5:86620668-86620962	96.67	1618.08	0.06	75.06	1505.44	0.05	129.17	1990.01	0.06	78.78	1995.91	0.04	76.96	2168.42	0.03	69.64	1706.99	0.04	0.0566667	0.0366667	-0.02	0.0065901	0.0539323
NM_145871.3|GSTZ1|chr14|+	1235	77331351	chr14:77331069-77331597	76.22	152.71	0.33	74.9	164	0.31	76.48	155.19	0.33	112.31	110.85	0.5	125.54	150.52	0.45	95.23	154.62	0.38	0.323333	0.443333	0.12	0.0065914	0.0539323
XM_047430146.1|ERI3|chr1|-	4240.8	44221324	chr1:44221070-44221640	425.54	104.04	0.8	442.59	134.86	0.77	400.35	79.02	0.84	402.03	142.55	0.74	330.91	159.63	0.67	379.04	113.59	0.77	0.803333	0.726667	-0.0766667	0.00662442	0.0541617
NM_001244390.2|NUDT2|chr9|+	845.9	34343325	chr9:34343124-34343699	148.55	33.14	0.82	133.51	52.45	0.72	155.83	31.64	0.83	211.61	36.31	0.85	223.4	5.38	0.98	206.19	41.33	0.83	0.79	0.886667	0.0966667	0.00662938	0.0541711
NM_001303412.2|RPRD1A|chr18|-	395.8	35990348	chr18:35989824-35990595	97.3	31.21	0.76	96.24	22.61	0.81	99.49	14.38	0.87	191.82	78.92	0.71	168.93	97.78	0.63	177.25	76.93	0.7	0.813333	0.68	-0.133333	0.00663414	0.0541788
XM_047429571.1|DUSP16|chr12|-	5429.5	12474608	chr12:12473282-12478015	120.05	49.69	0.71	129.55	36.44	0.78	136.23	38.41	0.78	252.39	38.62	0.87	237.95	28.29	0.89	193.35	41.72	0.82	0.756667	0.86	0.103333	0.00663919	0.054189
NM_001184937.2|EPB41L5|chr2|+	550	120175042	chr2:120174841-120179119	89.06	0	1	90.41	0	1	81.03	0.33	1	83.49	10.88	0.88	76.86	6.2	0.93	84.29	7.26	0.92	1	0.91	-0.09	0.00666863	0.0543045
NM_003089.6|SNRNP70|chr19|+	48993.1	49108134	chr19:49107795-49108604	610.39	608.96	0.5	543.88	629.33	0.46	558.41	510.52	0.52	777.21	528.85	0.6	720.54	527.3	0.58	655.2	704.67	0.48	0.493333	0.553333	0.06	0.00666147	0.0543045
XM_047439879.1|TSHZ2|chr20|+	69.6	53495160	chr20:53494874-53495330	21.94	6.33	0.78	23.96	37.33	0.39	51.67	0	1	15.62	24.73	0.39	22.05	29.93	0.42	20.49	30.66	0.4	0.723333	0.403333	-0.32	0.00666772	0.0543045
XM_047439876.1|TSHZ2|chr20|+	69.8	53495160	chr20:53494871-53495330	22.06	6.2	0.78	24.12	37.02	0.39	51.97	0	1	15.71	24.68	0.39	22.21	29.59	0.43	20.56	30.5	0.4	0.723333	0.406667	-0.316667	0.00666772	0.0543045
XM_024450758.2|MNT|chr17|-	625.2	2385409	chr17:2384073-2387649	71.78	2.22	0.97	75.67	0	1	53.37	4.64	0.92	76.66	23.6	0.76	76.85	5.11	0.94	55.59	14.21	0.8	0.963333	0.833333	-0.13	0.00668394	0.0543979
NR_047510.3|N6AMT1|chr21|-	68	28872378	chr21:28872191-28872739	50.92	27.26	0.65	64.37	21.18	0.75	79.38	2.75	0.97	54.88	4.03	0.93	52.53	1.8	0.97	71.63	4.52	0.94	0.79	0.946667	0.156667	0.00669198	0.0544322
XM_047417393.1|CDC42SE2|chr5|+	1046.6	131392177	chr5:131391829-131394640	207.38	6.27	0.97	201.74	0	1	206.92	0	1	212.02	0	1	211.94	11.31	0.95	193.79	29.55	0.87	0.99	0.94	-0.05	0.00669844	0.0544536
XM_047430465.1|SUPT20H|chr13|-	310	37022843	chr13:37022723-37023044	113.87	0	1	52.26	29.58	0.64	64.84	16.19	0.8	25.89	26.98	0.49	40.92	42.93	0.49	77.29	13.4	0.85	0.813333	0.61	-0.203333	0.00670552	0.0544799
XM_047433402.1|B4GALT3|chr1|-	9917.1	161171667	chr1:161171310-161172064	540.33	382.33	0.59	563.65	364.28	0.61	644.85	176.28	0.79	498.34	178.03	0.74	528.24	155.85	0.77	491.62	261.56	0.65	0.663333	0.72	0.0566667	0.00671295	0.0545091
XM_011522092.4|EDC3|chr15|-	1393.6	74632745	chr15:74630558-74632946	278.05	124.51	0.69	250.06	70.45	0.78	254.9	73.6	0.78	217.33	106.8	0.67	176.76	114.89	0.61	223.6	116.33	0.66	0.75	0.646667	-0.103333	0.00678151	0.0550344
NM_001286808.2|PRRC1|chr5|+	1430.9	127554516	chr5:127553797-127555085	298.86	17.2	0.95	281.41	12.23	0.96	323.72	15.96	0.95	373.64	9.3	0.98	316.29	50.79	0.86	334.86	58.03	0.85	0.953333	0.896667	-0.0566667	0.0067937	0.0551018
XM_047442176.1|EOLA2|chrX|-	5917.2	149932544	chrX:149932197-149932767	168.99	329.34	0.34	226.32	430.13	0.34	184.61	290.15	0.39	223.44	272.24	0.45	227.69	242.36	0.48	174.53	280.21	0.38	0.356667	0.436667	0.08	0.0068299	0.0553639
XM_011539312.4|SAMD8|chr10|+	1371.3	75176750	chr10:75176388-75182123	184.54	0	1	170.86	0	1	171.79	24.76	0.87	107.69	3.91	0.96	95.23	21.43	0.82	90.19	20.2	0.82	0.956667	0.866667	-0.09	0.00684932	0.0554897
XR_007059380.1|PRPF4B|chr6|+	1574.2	4064162	chr6:4063074-4064983	168.73	4.81	0.97	179.93	8.57	0.95	208.79	7.84	0.96	137.9	26.68	0.84	151.96	0	1	149.63	31.94	0.82	0.96	0.886667	-0.0733333	0.00686235	0.0555635
NM_001355129.2|RPA2|chr1|-	10488.1	27891798	chr1:27891524-27892247	736.47	320.62	0.7	714.34	402.94	0.64	722.58	320.87	0.69	690.59	320.96	0.68	733.1	265.61	0.73	732.81	208.81	0.78	0.676667	0.73	0.0533333	0.00687131	0.0555728
XM_011542842.4|ATM|chr11|+	3103.9	108365597	chr11:108365325-108369102	133.22	76.68	0.63	124.15	58.31	0.68	131.7	57.17	0.7	215.85	167.36	0.56	208.35	199.42	0.51	196.63	145.8	0.57	0.67	0.546667	-0.123333	0.00687099	0.0555728
NM_013284.4|POLM|chr7|-	448	44072456	chr7:44072062-44073377	56.93	62.69	0.48	70.07	50.61	0.58	75.36	18.01	0.81	89.91	39.65	0.69	115.54	0.5	1	84.02	46.34	0.64	0.623333	0.776667	0.153333	0.00692731	0.0559765
NM_016937.4|POLA1|chrX|+	4826	24996655	chrX:24995805-24996986	321.8	7.53	0.98	339.93	0	1	327.49	0	1	355.2	0	1	319.31	40.27	0.89	319.51	0	1	0.993333	0.963333	-0.03	0.00692911	0.0559765
NM_001382612.1|C2CD2L|chr11|+	2383.6	119117012	chr11:119116025-119118544	37.72	380.26	0.09	50.68	426.78	0.11	42.65	330.98	0.11	34.86	154.79	0.18	36.41	125.02	0.23	30.54	157.83	0.16	0.103333	0.19	0.0866667	0.00693534	0.055995
NM_014262.5|P3H3|chr12|+	2285.5	6839601	chr12:6839297-6839847	212.71	201.95	0.51	264.41	211.01	0.56	236.06	164.27	0.59	214.45	114.77	0.65	229.26	91.92	0.71	193.81	134.63	0.59	0.553333	0.65	0.0966667	0.00694773	0.0560632
NM_001254732.3|SPECC1L|chr22|+	5900.3	24416705	chr22:24414534-24417738	174.21	67.62	0.72	183.02	51.37	0.78	178.82	48.85	0.79	232.93	20.05	0.92	226.87	28.79	0.89	198.53	58.45	0.77	0.763333	0.86	0.0966667	0.00697766	0.0562728
NM_144658.4|DOCK11|chrX|+	5499.9	118685889	chrX:118685688-118686147	83	262.45	0.24	103.11	235.68	0.3	82.92	207.68	0.29	240.33	335.86	0.42	164.7	301.76	0.35	103.23	240.16	0.3	0.276667	0.356667	0.08	0.00700073	0.0564267
XM_047427912.1|PITPNM1|chr11|-	446.2	67492014	chr11:67491768-67492296	53.44	127.29	0.3	36.85	85.2	0.3	46.02	87.71	0.34	63	52.46	0.55	50.49	44.22	0.53	52.88	84.4	0.39	0.313333	0.49	0.176667	0.0070094	0.0564359
XM_047427937.1|C2CD2L|chr11|+	1608.7	119117011	chr11:119116045-119118544	37.83	387.5	0.09	50.83	434.8	0.1	42.72	337.16	0.11	34.88	158.01	0.18	36.37	127.97	0.22	30.57	160.92	0.16	0.1	0.186667	0.0866667	0.0070098	0.0564359
NM_007046.4|EMILIN1|chr2|+	5153.3	27085998	chr2:27085678-27086403	758.67	329.92	0.7	620.1	351.17	0.64	616.62	317.82	0.66	579.62	128.29	0.82	593.06	245.79	0.71	642.49	314.4	0.67	0.666667	0.733333	0.0666667	0.00701599	0.0564537
NM_001363729.2|SAMHD1|chr20|-	712.1	36890638	chr20:36889773-36892862	84.52	30.58	0.73	97.69	16.87	0.85	84.58	21.85	0.79	85.69	23.42	0.79	55.85	43.19	0.56	58.56	54.47	0.52	0.79	0.623333	-0.166667	0.0070333	0.056561
NM_001130823.3|DNMT1|chr19|-	26593.3	10133500	chr19:10133346-10133701	330.24	578.4	0.36	413.87	614.43	0.4	500.7	595.84	0.46	499.37	577.51	0.46	514.89	576.71	0.47	494.98	553.11	0.47	0.406667	0.466667	0.06	0.00704762	0.0566441
NM_003129.4|SQLE|chr8|+	44701.8	125022058	chr8:125021753-125022283	1495.92	1145.77	0.57	1545.66	975.36	0.61	1696.63	814.24	0.68	1239.89	799.78	0.61	1142.32	837.4	0.58	1169.16	952.17	0.55	0.62	0.58	-0.04	0.00705451	0.0566674
NM_194278.4|MIDEAS|chr14|-	3299	73719300	chr14:73715122-73719501	137.33	17.35	0.89	129.72	0	1	131.65	0	1	123.14	10.22	0.92	114.77	4.64	0.96	112.27	37.49	0.75	0.963333	0.876667	-0.0866667	0.00708355	0.0568685
XM_005250462.5|PUS7|chr7|-	5732.4	105457725	chr7:105456501-105457926	393.59	127.05	0.76	422.28	78.66	0.84	373.77	152.52	0.71	373.7	184.87	0.67	380.65	211.96	0.64	399.81	109.3	0.79	0.77	0.7	-0.07	0.00711632	0.0570671
NM_019042.5|PUS7|chr7|-	5738.3	105457725	chr7:105456503-105457926	393.69	126.95	0.76	422.47	78.48	0.84	373.81	152.48	0.71	373.62	184.95	0.67	380.53	212.07	0.64	399.81	109.3	0.79	0.77	0.7	-0.07	0.00711632	0.0570671
NM_001323610.2|RBL2|chr16|+	1037.6	53490500	chr16:53490130-53491040	267.67	32.34	0.89	291.02	0	1	278.87	36.86	0.88	369.33	6.45	0.98	307.27	23.78	0.93	330.2	0	1	0.923333	0.97	0.0466667	0.0071252	0.0571003
XM_047435826.1|NKIRAS2|chr17|+	16028.6	42025037	chr17:42023654-42025576	597.09	129.53	0.82	521.64	218.61	0.7	502.62	147.97	0.77	525.21	160.55	0.77	565.42	61.02	0.9	536.76	121.96	0.81	0.763333	0.826667	0.0633333	0.0071285	0.0571003
NR_131950.1|ADGRD1-AS1|chr12|-	82.8	130990936	chr12:130990626-130991137	88.38	0	1	86.21	3.49	0.96	69.44	0	1	35.73	18.76	0.66	50.59	0	1	58.99	4.78	0.93	0.986667	0.863333	-0.123333	0.00714507	0.0572008
XM_047427949.1|FCHSD2|chr11|-	1261.5	72837750	chr11:72836745-72838874	193.19	110.53	0.64	206.06	80.85	0.72	195.58	124.96	0.61	197.83	49.59	0.8	187.21	83.29	0.69	206.29	53.98	0.79	0.656667	0.76	0.103333	0.00715527	0.0572502
NM_001243876.2|SPHK2|chr19|+	324.5	48629131	chr19:48628681-48630030	105.06	30.39	0.78	110.28	10.13	0.92	74.05	22.23	0.77	62.97	27.14	0.7	67.88	30.1	0.69	68.4	43.76	0.61	0.823333	0.666667	-0.156667	0.00716433	0.0572905
XM_017024701.2|PAFAH1B1|chr17|+	4386.5	2681930	chr17:2681729-2685615	404.67	220.22	0.65	396.4	205.52	0.66	406.56	217.33	0.65	344.06	316.21	0.52	366.82	275.08	0.57	363.25	195.01	0.65	0.653333	0.58	-0.0733333	0.00716989	0.0573027
NM_024319.4|C1orf35|chr1|-	3565.3	228100976	chr1:228100731-228101254	305.95	216.88	0.59	301.12	252.7	0.54	272	184.64	0.6	316.66	119.41	0.73	304.81	156.66	0.66	308.33	207.77	0.6	0.576667	0.663333	0.0866667	0.00717553	0.0573155
NM_024963.6|FBXL18|chr7|-	574.2	5481047	chr7:5475797-5481931	66.26	10.14	0.87	54.54	2.48	0.96	53.31	11.88	0.82	58.63	0	1	50.67	0	1	62.96	0.84	0.99	0.883333	0.996667	0.113333	0.00718145	0.0573306
NR_120659.1|LINC01518|chr10|-	68.2	42673896	chr10:42673013-42674357	33.85	0	1	37.95	0	1	34.79	0	1	21.06	1.64	0.93	20.94	16.54	0.56	30.54	0	1	1	0.83	-0.17	0.00718866	0.0573559
NM_004863.4|SPTLC2|chr14|-	297.1	77512136	chr14:77505997-77512403	86	116.92	0.42	60.12	89.64	0.4	81.68	90.47	0.47	61.18	37.6	0.62	53.97	24.14	0.69	57.22	50.32	0.53	0.43	0.613333	0.183333	0.00719545	0.0573778
NM_005898.5|CAPRIN1|chr11|+	79919.9	34101028	chr11:34099303-34102610	259.43	1522.43	0.15	247.77	1405.46	0.15	240.32	1539.3	0.14	227.44	1743.04	0.12	206.18	1681.41	0.11	216.46	1662.4	0.12	0.146667	0.116667	-0.03	0.00722835	0.0576079
NM_001201335.2|GCFC2|chr2|-	379.9	75702198	chr2:75701796-75702423	86.2	314.3	0.22	124.89	305.11	0.29	128.6	256.22	0.33	62.39	263.03	0.19	85.4	346.71	0.2	76.88	298.87	0.2	0.28	0.196667	-0.0833333	0.00724154	0.0576483
NM_002957.6|RXRA|chr9|+	1378.6	134436769	chr9:134436467-134440585	59.92	76.43	0.44	54.69	51.69	0.51	58.88	31.19	0.65	137.23	54.95	0.71	127.98	51.31	0.71	136.54	86.34	0.61	0.533333	0.676667	0.143333	0.00724137	0.0576483
NM_003010.4|MAP2K4|chr17|+	622.8	12141433	chr17:12141147-12143828	139.76	2.42	0.98	148.03	0	1	137.38	0	1	143.11	0.33	1	154.03	0	1	131.98	23.69	0.85	0.993333	0.95	-0.0433333	0.00732509	0.0582808
XM_047418679.1|OSTM1|chr6|-	15059.9	108044591	chr6:108042567-108044840	323.98	105.55	0.75	348.72	60.02	0.85	337.99	72.16	0.82	346.61	159.28	0.69	361.6	169.17	0.68	385.54	69.92	0.85	0.806667	0.74	-0.0666667	0.00734258	0.0583677
XM_024449380.2|ANKRD10|chr13|-	1198.7	110879903	chr13:110878540-110880112	151.16	73.2	0.67	167.23	55.71	0.75	149.71	43.55	0.77	212.27	40.92	0.84	183.48	58.42	0.76	183.76	13.66	0.93	0.73	0.843333	0.113333	0.00734423	0.0583677
XM_047433784.1|ANGEL2|chr1|-	3381.2	212993607	chr1:212992182-212995192	172.54	41.77	0.81	172.27	52.52	0.77	148.32	75.26	0.66	147.09	118.38	0.55	156.86	93.31	0.63	170.47	70.47	0.71	0.746667	0.63	-0.116667	0.00736684	0.0585147
XM_047420640.1|PHTF2|chr7|+	8513.7	77955363	chr7:77954858-77957504	434.46	23.12	0.95	472.78	0	1	453.87	60.04	0.88	518.5	0	1	497.23	10.16	0.98	449.34	24.74	0.95	0.943333	0.976667	0.0333333	0.00738256	0.0586068
NM_001288767.2|ARMC5|chr16|+	339.3	31466340	chr16:31466079-31467165	78.93	13.61	0.85	66.51	13.34	0.83	49.47	18.41	0.73	67.1	4.4	0.94	56.21	3.58	0.94	52.93	0	1	0.803333	0.96	0.156667	0.00738893	0.0586246
XM_011533110.2|CLIP4|chr2|+	1343.3	29183031	chr2:29181572-29183808	117.12	54.85	0.68	158.38	66.95	0.7	117.42	64.41	0.65	213.12	51.24	0.81	182.13	47.46	0.79	162.9	48.11	0.77	0.676667	0.79	0.113333	0.0074398	0.0589953
NM_001308258.2|HPS3|chr3|+	304.2	149172314	chr3:149172095-149172497	95.85	18.6	0.84	135.54	0	1	100.14	24.03	0.81	104.39	0	1	77.17	7.09	0.92	128.65	0	1	0.883333	0.973333	0.09	0.00746261	0.0591033
NM_144566.3|ZNF700|chr19|+	739.8	11950067	chr19:11948276-11950763	88.75	20.57	0.81	139.15	3.07	0.98	97.33	19.31	0.83	153.32	2.95	0.98	175.12	0	1	138.57	12.76	0.92	0.873333	0.966667	0.0933333	0.0074631	0.0591033
NM_004627.6|GET1|chr21|+	1251.7	39397562	chr21:39396866-39397889	130.25	116.3	0.53	108.18	137.84	0.44	128.44	161.33	0.44	144.02	67.09	0.68	133.88	89.58	0.6	103.69	105.3	0.5	0.47	0.593333	0.123333	0.0074659	0.0591033
NM_014747.3|RIMS3|chr1|-	11150.5	40626528	chr1:40620680-40626729	331.27	19.56	0.94	303.87	0	1	375.72	0	1	386.15	0	1	461.56	0	1	436.58	0	1	0.98	1	0.02	0.00749104	0.0592693
NM_001135037.2|MFAP3|chr5|+	1362.6	154053687	chr5:154052920-154057450	196.27	64.05	0.75	179.54	3.09	0.98	220.38	34	0.87	237.53	0	1	243.53	19.24	0.93	256.83	35.99	0.88	0.866667	0.936667	0.07	0.007543	0.0596472
XR_007060148.1|SRPK2|chr7|-	37.4	105115281	chr7:105115019-105115503	17.13	7.75	0.69	26.82	17.18	0.61	24.81	10.63	0.7	21.23	2.95	0.88	30.76	0	1	NA	NA	NA	0.666667	0.94	0.273333	0.00755345	0.0596966
XM_047416778.1|SLC38A9|chr5|-	349.8	55626364	chr5:55625845-55626659	132.32	5.18	0.96	157.56	25.6	0.86	155.32	13.85	0.92	164.57	9.25	0.95	137.43	57.99	0.7	131.56	36.43	0.78	0.913333	0.81	-0.103333	0.00756904	0.0597534
NM_173514.4|SLC38A9|chr5|-	345.9	55626364	chr5:55625848-55626659	132.6	4.91	0.96	157.72	25.44	0.86	155.67	13.49	0.92	164.8	9.02	0.95	137.59	57.83	0.7	131.51	36.48	0.78	0.913333	0.81	-0.103333	0.00756904	0.0597534
NM_001025300.3|RAB12|chr18|+	2527	8638350	chr18:8638149-8639383	154.72	31.67	0.83	182.94	23.74	0.89	167.73	19.24	0.9	149.01	53.76	0.73	170.17	23.06	0.88	125.92	59.14	0.68	0.873333	0.763333	-0.11	0.0075741	0.0597601
XM_047415991.1|INTS12|chr4|-	2732.4	105682821	chr4:105682627-105683317	247.74	127.87	0.66	266.09	134.42	0.66	255.78	115.9	0.69	251.88	57.26	0.81	233.45	93.54	0.71	256.05	81.54	0.76	0.67	0.76	0.09	0.00758711	0.0598296
NM_052877.5|MED8|chr1|-	705.9	43384140	chr1:43383917-43384552	133.65	147.6	0.48	222.22	59.74	0.79	229.63	59.43	0.79	152.9	43.69	0.78	170.87	22.74	0.88	124.3	45.38	0.73	0.686667	0.796667	0.11	0.00763827	0.0601903
NM_001025204.2|U2AF1|chr21|-	125318	43093048	chr21:43092956-43093249	683.69	116.17	0.85	646.78	136.78	0.83	876.91	0	1	719.65	6.88	0.99	737.09	0	1	552.32	132.6	0.81	0.893333	0.933333	0.04	0.00764133	0.0601903
NM_007218.4|RNF139|chr8|+	5326.8	124487691	chr8:124485831-124488494	62.67	357.12	0.15	64.49	354.21	0.15	60.25	364.14	0.14	111.19	321	0.26	86.74	340.09	0.2	84.77	335.26	0.2	0.146667	0.22	0.0733333	0.00768834	0.060527
NM_020131.5|UBQLN4|chr1|-	35490.9	156035812	chr1:156035299-156037130	642.8	324.52	0.66	723.16	326.97	0.69	792.38	136.77	0.85	771	208.42	0.79	696.67	195.33	0.78	766.79	206.56	0.79	0.733333	0.786667	0.0533333	0.0077261	0.0606151
NM_001363621.1|TMEM8B|chr9|+	253	35847117	chr9:35846817-35847235	52.64	4.3	0.92	65.95	1.51	0.98	57.33	0	1	112.08	0	1	50.54	14.1	0.78	46.81	24.01	0.66	0.966667	0.813333	-0.153333	0.00773365	0.0606151
NM_022368.5|PJA1|chrX|-	1976.4	69162113	chrX:69160746-69162381	232.73	104.95	0.69	217.49	64.8	0.77	239.46	39.77	0.86	292.88	32.05	0.9	279.63	72.5	0.79	285.25	42.72	0.87	0.773333	0.853333	0.08	0.00770679	0.0606151
NM_001161452.2|CYB561A3|chr11|-	693.6	61349578	chr11:61349242-61350422	62.65	10.24	0.86	69.63	17.04	0.8	52.36	5.82	0.9	76.59	1.75	0.98	64.38	5.85	0.92	84.77	0	1	0.853333	0.966667	0.113333	0.00773279	0.0606151
NM_001161454.1|CYB561A3|chr11|-	693.6	61349578	chr11:61349242-61350422	62.65	10.24	0.86	69.63	17.04	0.8	52.36	5.82	0.9	76.59	1.75	0.98	64.38	5.85	0.92	84.77	0	1	0.853333	0.966667	0.113333	0.00773279	0.0606151
NM_153611.6|CYB561A3|chr11|-	693.6	61349578	chr11:61349242-61350422	62.65	10.24	0.86	69.63	17.04	0.8	52.36	5.82	0.9	76.59	1.75	0.98	64.38	5.85	0.92	84.77	0	1	0.853333	0.966667	0.113333	0.00773279	0.0606151
XM_006721818.5|KAT2A|chr17|-	916.1	42113474	chr17:42113111-42113842	228.78	78.74	0.74	218.9	108.89	0.67	214.67	46.86	0.82	199.32	30.07	0.87	164.79	43.81	0.79	203.28	37.56	0.84	0.743333	0.833333	0.09	0.00771272	0.0606151
XM_017028104.2|CHD6|chr20|-	104.5	41414780	chr20:41414607-41414981	25.31	11.53	0.69	6.21	32.09	0.16	25.99	20.99	0.55	28.67	1.85	0.94	19.95	20.51	0.49	34.22	0	1	0.466667	0.81	0.343333	0.00771287	0.0606151
NM_024094.3|DSCC1|chr8|-	6704.5	119834776	chr8:119833976-119835001	265.43	107.87	0.71	304.83	98.89	0.76	305.38	126.63	0.71	299.29	141.79	0.68	260.02	169.09	0.61	279.55	168.36	0.62	0.726667	0.636667	-0.09	0.00775751	0.0607686
XM_047430888.1|BAZ1A|chr14|-	12371.6	34753503	chr14:34752731-34753704	562.18	99.83	0.85	620.16	118.34	0.84	630.97	147.71	0.81	736.42	128.85	0.85	660.07	241.74	0.73	634.95	207.18	0.75	0.833333	0.776667	-0.0566667	0.00777437	0.0608671
XM_047437104.1|PGS1|chr17|+	381.5	78419747	chr17:78419546-78423697	71.75	77.48	0.48	67.14	46.72	0.59	75.1	58.15	0.56	53.2	55.24	0.49	51.54	115.98	0.31	60.13	92.9	0.39	0.543333	0.396667	-0.146667	0.00777915	0.060871
NM_033211.4|MACIR|chr5|+	4583.4	103276994	chr5:103275897-103278660	260.49	114.02	0.7	267.93	85.55	0.76	262.09	120.9	0.68	154.69	95.27	0.62	167.42	80.7	0.67	159.28	130.93	0.55	0.713333	0.613333	-0.1	0.00779063	0.0609273
NM_001014972.3|ZNF638|chr2|+	2785	71434943	chr2:71434742-71435061	178.21	272.74	0.4	222.68	295.73	0.43	221.79	237.32	0.48	310.23	275.95	0.53	291.43	237.1	0.55	226.35	249.47	0.48	0.436667	0.52	0.0833333	0.0079062	0.0617971
NM_001371488.1|GET3|chr19|+	23633.9	12748174	chr19:12747973-12748323	479.53	612.01	0.44	425.33	579.49	0.42	519.62	494.15	0.51	381.53	349.71	0.52	519.29	345.36	0.6	400.7	502.39	0.44	0.456667	0.52	0.0633333	0.0079195	0.061867
NM_001145901.2|SARS2|chr19|-	116.2	38915402	chr19:38915266-38915749	76.19	7.25	0.91	70.16	33.94	0.67	70.14	12.58	0.85	62.64	10.88	0.85	56.02	0	1	69.84	0	1	0.81	0.95	0.14	0.00794216	0.06201
XM_047439264.1|TCF3|chr19|-	413.1	1609875	chr19:1609292-1610500	124.61	0	1	130.04	0	1	116.45	26.15	0.82	113.64	0	1	99.54	0	1	129.91	0	1	0.94	1	0.06	0.00794885	0.0620281
NM_001025604.3|ARRDC2|chr19|+	1539.4	18013555	chr19:18012913-18014102	86.55	12.07	0.88	77.33	48.24	0.62	58.18	36.1	0.62	119.11	26.74	0.82	137.61	8.63	0.94	103.12	32.64	0.76	0.706667	0.84	0.133333	0.00796831	0.0621458
NM_001003962.3|CAPNS1|chr19|+	28755.5	36150154	chr19:36149813-36150353	1641.67	581.38	0.74	1683.17	526.36	0.76	1595.44	358.4	0.82	1689.8	357.24	0.83	1594.19	406.06	0.8	1625.37	432.23	0.79	0.773333	0.806667	0.0333333	0.00803844	0.0626584
NM_053041.3|COMMD7|chr20|-	4796.5	32702912	chr20:32702699-32703458	425.63	32.66	0.93	488.89	0	1	440.19	0	1	276.09	1.08	1	289.49	0	1	324.42	0	1	0.976667	1	0.0233333	0.00804751	0.0626947
NM_194434.3|VAPA|chr18|+	9516.8	9954718	chr18:9954053-9960021	32.81	828.54	0.04	26.22	791.63	0.03	35.44	817.27	0.04	51.17	806.35	0.06	49.27	675.85	0.07	47.75	587.78	0.08	0.0366667	0.07	0.0333333	0.00805405	0.0627112
NM_001005354.3|PRR13|chr12|+	31116.7	53446384	chr12:53446015-53446638	1396.49	734.73	0.66	1381.91	735.49	0.65	1649.07	368.05	0.82	1082.94	351.82	0.75	1125.39	261.11	0.81	992.51	469.25	0.68	0.71	0.746667	0.0366667	0.00806708	0.0627783
NM_001319139.3|AK2|chr1|-	34570	33009982	chr1:33007986-33010833	110.93	606.95	0.15	119.75	694.2	0.15	132.76	749.02	0.15	127.27	575.71	0.18	171.38	589.55	0.23	170.73	688.16	0.2	0.15	0.203333	0.0533333	0.00807364	0.062795
NM_006519.4|DYNLT1|chr6|-	6505.8	158636627	chr6:158636474-158636897	379.17	369.52	0.51	324.21	300.66	0.52	504.35	252.72	0.67	505.63	324.56	0.61	545.69	196.39	0.74	443.33	337.93	0.57	0.566667	0.64	0.0733333	0.0080788	0.0628008
NM_054013.3|MGAT4B|chr5|-	2630.5	179797800	chr5:179797597-179798068	229.54	193.16	0.54	235.53	138.41	0.63	241.45	156.53	0.61	383.69	198.61	0.66	358.69	135.11	0.73	302.19	163.5	0.65	0.593333	0.68	0.0866667	0.00809186	0.0628678
NM_018698.5|NXT2|chrX|+	128.2	109543886	chrX:109542507-109544698	36.05	8.61	0.81	31.5	20.16	0.61	37.61	5.28	0.88	16.11	22.16	0.42	17.15	34.29	0.33	28.68	12.04	0.7	0.766667	0.483333	-0.283333	0.00811632	0.062989
NM_002911.4|UPF1|chr19|+	6122.6	18866722	chr19:18866521-18868230	376	41.37	0.9	363.76	48.45	0.88	359.37	27.25	0.93	342.53	44.25	0.89	318.77	54.58	0.85	343.97	94.78	0.78	0.903333	0.84	-0.0633333	0.00811594	0.062989
XM_005269608.4|FAM241B|chr10|+	13582.5	69633370	chr10:69632790-69633596	361.56	0	1	360.32	24.94	0.94	334.95	0	1	401.28	0	1	308.7	0	1	257.2	0	1	0.98	1	0.02	0.00816524	0.0632714
NM_001346755.2|PIGW|chr17|+	4983	36538645	chr17:36537094-36539303	332.93	51.29	0.87	242.94	52.73	0.82	277.95	63.2	0.81	446.5	174.92	0.72	514.07	137.27	0.79	499.21	138.78	0.78	0.833333	0.763333	-0.07	0.00816606	0.0632714
XM_047440294.1|ACSS2|chr20|+	265.3	34927288	chr20:34927087-34927959	188.99	56.18	0.77	197.74	24.44	0.89	211.24	6.73	0.97	159.18	0	1	162.18	20.96	0.89	162.75	4.13	0.98	0.876667	0.956667	0.08	0.00816025	0.0632714
NM_014713.5|LAPTM4A|chr2|-	219601	20033055	chr2:20032650-20033279	864.89	1879.61	0.32	925.02	1717.34	0.35	1047.33	1920.67	0.35	1430.7	2239.9	0.39	1294.55	2052.57	0.39	1045.14	2068.48	0.34	0.34	0.373333	0.0333333	0.00818023	0.0633467
XM_011525883.3|ADNP2|chr18|+	1231.2	80135813	chr18:80135612-80140346	143.13	45.69	0.76	118.93	33.25	0.78	136.48	59.53	0.7	119.25	30.02	0.8	134.1	11.88	0.92	129.45	19.56	0.87	0.746667	0.863333	0.116667	0.00819506	0.0634269
NM_171830.2|KCNMB3|chr3|-	98.4	179242943	chr3:179242771-179243284	41.76	15.63	0.73	53.19	6.86	0.89	48.07	0	1	40.25	15.56	0.72	42.67	27.99	0.6	32.69	20.33	0.62	0.873333	0.646667	-0.226667	0.00822026	0.0635136
NM_001127322.1|CBX5|chr12|-	32014.3	54241704	chr12:54230946-54241905	599.68	655.61	0.48	474.47	456.73	0.51	615.18	495.82	0.55	600.28	532.68	0.53	699.07	573.34	0.55	735.14	443.06	0.62	0.513333	0.566667	0.0533333	0.00822414	0.0635136
NM_005817.5|PLIN3|chr19|-	1296.1	4838887	chr19:4838341-4839536	121.55	19.87	0.86	111.49	0	1	127.2	4.12	0.97	107.83	0	1	88.43	40.96	0.68	122.89	24.75	0.83	0.943333	0.836667	-0.106667	0.00821977	0.0635136
NM_001164189.2|PLIN3|chr19|-	1297	4838887	chr19:4838341-4839533	121.9	19.72	0.86	111.53	0	1	127.35	4.2	0.97	108.08	0	1	88.58	41.06	0.68	123.12	24.74	0.83	0.943333	0.836667	-0.106667	0.00821977	0.0635136
NM_001278610.2|MYBL2|chr20|+	50511.6	43716323	chr20:43715959-43716482	853.46	591.04	0.59	957.66	482.21	0.67	977.47	429.7	0.69	987.14	382.1	0.72	968.65	427.3	0.69	993.58	473.51	0.68	0.65	0.696667	0.0466667	0.00823829	0.0635883
[truncated: 12,390 more rows]

## Sheet: mRNA adj p and PDUI filtered
Gene				fit_value	Predicted_Proximal_APA	Loci	A_1_long_exp	A_1_short_exp	A_1_PDUI	A_2_long_exp	A_2_short_exp	A_2_PDUI	A_3_long_exp	A_3_short_exp	A_3_PDUI	B_1_long_exp	B_1_short_exp	B_1_PDUI	B_2_long_exp	B_2_short_exp	B_2_PDUI	B_3_long_exp	B_3_short_exp	B_3_PDUI	Group_A_Mean_PDUI	Group_B_Mean_PDUI	PDUI_Group_diff	P_val	adjusted.P_val
[truncated: 676 more rows]

[truncated: 2 more sheets: mRNA p and PDUI filtered (GO), adj p and PDUI filtered]
