# Supplementary material for: TDP-43 dysregulation of polyadenylation site selection is a defining feature of RNA misprocessing in amyotrophic lateral sclerosis and frontotemporal dementia
Source: J Clin Invest. 2025 Jun 2;135(11):e182088. doi: 10.1172/JCI182088 (PMC12126230; doi:10.1172/JCI182088)
Supplement: Supplemental table 3 [file jci-135-182088-s021.xlsx]

## Sheet: NM XM dupl Top10
Gene		Group_A_Mean_PDUI	Group_B_Mean_PDUI	PDUI -1	PDUI_Group_diff	P_val	adjusted.P_val
NM_001101.5	ACTB	0.8075	0.91	0.1025	-0.1025	2.43606e-68	6.20058e-65
NM_001355006.2	NPM1	0.8975	0.753333	-0.144167	0.144167	2.50022e-43	2.1213e-40
NM_001967.4	EIF4A2	0.29	0.426667	0.136667	-0.136667	2.48535e-35	1.72528e-32
XM_011544731.3	RTN3	0.845	0.7	-0.145	0.145	1.4965e-34	9.52272e-32
NM_006519.4	DYNLT1	0.765	0.916667	0.151667	-0.151667	6.92155e-33	3.77521e-30
NM_001244950.2	SPOCK2	1	0.633333	-0.366667	0.366667	2.37112e-31	1.20706e-28
NM_005998.5	CCT3	0.815	0.95	0.135	-0.135	1.11036e-24	5.29918e-22
XM_017003594.2	FKBP1B	0.935	0.71	-0.225	0.225	1.95852e-24	8.79719e-22
XM_005265799.2	CPLX2	0.99	0.886667	-0.103333	0.103333	5.72219e-24	2.42748e-21
NM_001017369.3	MSMO1	0.9725	0.79	-0.1825	0.1825	6.79411e-24	2.73052e-21

## Sheet: Raw data
																Original dataset from 11. Brown AL, Wilkins OG, Keuss MJ, Hill SE, Zanovello M, Lee WC, et al. TDP-43 loss and ALS-risk SNPs drive mis-splicing and depletion of UNC13A. Nature. 2022;603(7899):131-7
Gene					fit_value	Predicted_Proximal_APA	Loci	A_1_long_exp	A_1_short_exp	A_1_PDUI	A_2_long_exp	A_2_short_exp	A_2_PDUI	A_3_long_exp	A_3_short_exp	A_3_PDUI	A_4_long_exp	A_4_short_exp	A_4_PDUI	B_1_long_exp	B_1_short_exp	B_1_PDUI	B_2_long_exp	B_2_short_exp	B_2_PDUI	B_3_long_exp	B_3_short_exp	B_3_PDUI	Group_A_Mean_PDUI	Group_B_Mean_PDUI	PDUI_Group_diff	P_val	adjusted.P_val
NM_001042682	2	RERE	chr1	-	8568.1	8353357	chr1:8352404-8355120	254.87	0	1	392.66	0	1	263.77	0	1	216.04	14.14	0.94	239.36	0.27	1	201.3	28.26	0.88	225.01	17.45	0.93	0.985	0.936667	-0.0483333	0.00117754	0.0201156
NR_038261	2	HIVEP3	chr1	-	51.5	41847636	chr1:41847189-41848445	NA	NA	NA	3.81	29.78	0.11	NA	NA	NA	NA	NA	NA	8.62	14.77	0.37	4.11	19.69	0.17	5.25	17.79	0.23	0.11	0.256667	0.146667	0.247936	0.715781
NM_001320285	2	SLC44A5	chr1	-	364.3	75203632	chr1:75202129-75203833	36.75	34.54	0.52	39.7	35.75	0.53	33.85	11.39	0.75	30.11	23.98	0.56	36.44	24.42	0.6	25.43	12.47	0.67	30.92	5.92	0.84	0.59	0.703333	0.113333	0.311093	0.788375
NM_152697	6	SLC44A5	chr1	-	210.4	75206493	chr1:75205718-75206719	21.96	44.22	0.33	26.39	39.99	0.4	19.4	62.76	0.24	17.53	30.36	0.37	24.78	21.43	0.54	14.32	31.17	0.31	14.29	48.13	0.23	0.335	0.36	0.025	1	1
XM_047430691	1	TTLL7	chr1	-	2335.1	83869881	chr1:83865024-83870082	46.86	152.12	0.24	53.64	174.65	0.23	52.55	132.66	0.28	40.78	96.39	0.3	63.18	88.02	0.42	42.41	109.91	0.28	53.25	79.77	0.4	0.2625	0.366667	0.104167	0.0531716	0.313527
XM_006710302	4	MAN1A2	chr1	+	652	117526075	chr1:117523250-117528872	19.82	12.34	0.62	29.45	15.31	0.66	21.6	13.18	0.62	19.69	10.73	0.65	27.09	11.44	0.7	20.6	7.22	0.74	20.89	10.29	0.67	0.6375	0.703333	0.0658333	0.608219	1
NM_006699	5	MAN1A2	chr1	+	627.6	117523326	chr1:117522825-117528872	26.6	43.72	0.38	37.74	55.77	0.4	28.64	41.25	0.41	25.46	39.16	0.39	32.88	26.55	0.55	24.27	36.25	0.4	26.77	16.3	0.62	0.395	0.523333	0.128333	0.275955	0.751496
XM_047431989	1	ANXA9	chr1	+	391.8	150995461	chr1:150995260-150995634	53.89	0	1	81.68	0	1	66.38	0	1	46.99	1.69	0.97	48.86	0	1	49.31	0	1	48.81	0	1	0.9925	1	0.0075	1	1
XM_047431983	1	ANXA9	chr1	+	239	150994778	chr1:150994577-150995634	17.12	21.02	0.45	24.93	44.43	0.36	17.1	24.77	0.41	19.57	25.44	0.43	14.39	26.86	0.35	17.73	23.78	0.43	13.7	23.36	0.37	0.4125	0.383333	-0.0291667	1	1
NM_001146191	2	MPZL1	chr1	+	9094.1	167790677	chr1:167787820-167791919	11.61	198.84	0.06	22.02	330.64	0.06	17.55	178.32	0.09	15.07	185.85	0.07	19.86	163.07	0.11	15.24	157.07	0.09	16.06	169.86	0.09	0.07	0.0966667	0.0266667	0.360384	0.83309
XM_011509881	3	COP1	chr1	-	1245.3	175944931	chr1:175944831-175945170	90.11	59.04	0.6	191.31	82.6	0.7	123.91	28.06	0.82	118.76	30.28	0.8	136.96	27.13	0.83	102.73	23.68	0.81	146.18	0	1	0.73	0.88	0.15	0.000278892	0.00677164
NM_030806	4	C1orf21	chr1	+	2210.8	184619719	chr1:184619518-184629019	95.15	198.45	0.32	159.83	398.55	0.29	85.78	170.19	0.34	90.81	214.02	0.3	84.65	177.46	0.32	78.52	200.54	0.28	80.88	179.77	0.31	0.3125	0.303333	-0.00916667	1	1
XM_047419836	1	AGRN	chr1	+	8879.4	1055878	chr1:1055377-1056116	266.04	228.41	0.54	426.15	430.91	0.5	267.8	266.93	0.5	235.17	271.09	0.46	312.34	313.96	0.5	330.19	308.6	0.52	245.79	373.82	0.4	0.5	0.473333	-0.0266667	0.331701	0.806093
NM_198576	4	AGRN	chr1	+	22317.9	1055025	chr1:1054824-1056116	465.82	0	1	774.08	0	1	492.2	0	1	468.2	0	1	589.31	0	1	582.15	0	1	582.46	0	1	1	1	0	1	1
NM_181866	3	ACOT7	chr1	-	92788.5	6264488	chr1:6264272-6264695	1364.08	914.23	0.6	2337.64	1562.31	0.6	987.26	1349.91	0.42	1236.3	1137.65	0.52	955.48	1186.58	0.45	1077.87	1039.19	0.51	911.48	1224.73	0.43	0.535	0.463333	-0.0716667	7.15338e-09	6.35153e-07
XM_047416024	1	CAMTA1	chr1	+	897.8	7767519	chr1:7766459-7769706	42.55	47.61	0.47	64.51	68.56	0.48	43.3	49.67	0.47	37.8	44.02	0.46	47.01	43.98	0.52	35.2	34.16	0.51	36.43	46.65	0.44	0.47	0.49	0.02	0.88147	1
XM_011541580	2	PEX14	chr1	+	572.9	10629773	chr1:10629531-10630758	104.2	73.2	0.59	172.74	114.79	0.6	91.28	99.96	0.48	109.53	69.69	0.61	99.81	80.67	0.55	97	83.42	0.54	114.56	92.39	0.55	0.57	0.546667	-0.0233333	0.685219	1
NM_020780	2	DISP3	chr1	+	2917.9	11537185	chr1:11536324-11537551	112.63	113.27	0.5	177.28	240.52	0.42	97.62	167.69	0.37	115.02	126.16	0.48	103.17	162.15	0.39	116.29	163.11	0.42	87.7	162.41	0.35	0.4425	0.386667	-0.0558333	0.259806	0.731072
XM_017000770	3	KAZN	chr1	+	1478.6	15065831	chr1:15065630-15068155	68.29	31.56	0.68	120.13	32.09	0.79	66.28	14.25	0.82	71.07	29.25	0.71	95.87	21.17	0.82	88.73	41.59	0.68	86.26	46.43	0.65	0.75	0.716667	-0.0333333	0.552105	0.993841
NM_001370230	2	KAZN	chr1	+	1479.4	15065831	chr1:15065630-15068152	68.28	31.57	0.68	120.06	32.15	0.79	66.26	14.27	0.82	71.08	29.25	0.71	95.87	21.16	0.82	88.74	41.58	0.68	86.26	46.42	0.65	0.75	0.716667	-0.0333333	0.552105	0.993841
XM_017000758	1	PLEKHM2	chr1	+	937	15734408	chr1:15733797-15734769	91.08	75.58	0.55	231.85	56.83	0.8	126.39	51.2	0.71	133.41	44.96	0.75	109.89	70.07	0.61	117.59	59.41	0.66	88.38	83.86	0.51	0.7025	0.593333	-0.109167	0.0164024	0.143983
NM_001161504	2	ALDH4A1	chr1	-	434.2	18872743	chr1:18871430-18872957	84.82	7.26	0.92	172.51	0	1	104.31	2.59	0.98	105.95	0	1	97.58	21.43	0.82	105.61	0	1	93.31	0	1	0.975	0.94	-0.035	0.0873553	0.414829
NM_170726	3	ALDH4A1	chr1	-	449.8	18871589	chr1:18871430-18871790	19.07	63.56	0.23	38.45	135.13	0.22	24.13	59.74	0.29	19.75	68.35	0.22	30.6	50.11	0.38	26.38	50.82	0.34	24.85	53.92	0.32	0.24	0.346667	0.106667	0.135561	0.528005
XM_047433262	1	EIF4G3	chr1	-	3007.8	20807101	chr1:20806292-20807500	43.57	319.06	0.12	60.92	469.1	0.11	73.66	295.48	0.2	59.95	261.13	0.19	96.66	256.33	0.27	42.59	275.32	0.13	61.92	292.89	0.17	0.155	0.19	0.035	0.095933	0.435261
NM_001391897	1	EIF4G3	chr1	-	3380.4	20807101	chr1:20806479-20807500	49.36	313.27	0.14	71.42	458.61	0.13	83.46	285.67	0.23	66.86	254.22	0.21	102.02	250.98	0.29	48.03	269.88	0.15	64.52	290.3	0.18	0.1775	0.206667	0.0291667	0.21819	0.674852
NM_015013	4	KDM1A	chr1	+	11079.5	23083380	chr1:23083179-23083642	722.37	132.58	0.84	1295.43	279.09	0.82	756.33	168.07	0.82	741.27	151.04	0.83	637.29	170.1	0.79	766.78	196.95	0.8	764.24	169.8	0.82	0.8275	0.803333	-0.0241667	0.14358	0.546587
XM_047449749	1	WDTC1	chr1	+	695	27307857	chr1:27306186-27308636	34.86	83.25	0.3	68.92	148	0.32	47.72	80.26	0.37	38.95	84.28	0.32	36.24	89.52	0.29	38.61	87.06	0.31	39.07	85.46	0.31	0.3275	0.303333	-0.0241667	0.693168	1
XM_047418391	1	EPHA10	chr1	-	290.7	37717103	chr1:37715976-37718486	37.86	7.36	0.84	70.43	13.81	0.84	38.96	10.37	0.79	40.05	8.44	0.83	39.1	6.59	0.86	39.45	2.32	0.94	47.68	0	1	0.825	0.933333	0.108333	0.105261	0.4593
XM_047423225	1	TRIT1	chr1	-	1166	39841143	chr1:39838110-39841913	2.62	134.66	0.02	3.7	221.72	0.02	1.8	132.13	0.01	2.32	121.21	0.02	2.52	138.85	0.02	2.35	120.79	0.02	2.42	137.53	0.02	0.0175	0.02	0.0025	1	1
NM_001312691	1	TRIT1	chr1	-	2628.6	39841693	chr1:39841031-39841913	110.57	81.37	0.58	177.85	156.46	0.53	109.74	82.34	0.57	99.26	81.04	0.55	127.41	36.61	0.78	92.49	99.31	0.48	104.31	109.06	0.49	0.5575	0.583333	0.0258333	0.765435	1
NM_020883	2	ZSWIM5	chr1	-	5718.3	45017606	chr1:45016399-45019316	128.99	124.33	0.51	216	224.49	0.49	71.56	181.12	0.28	109.47	139.32	0.44	75.76	130.95	0.37	76.68	134.99	0.36	63.22	145.76	0.3	0.43	0.343333	-0.0866667	0.0272421	0.204343
NM_001328648	1	PIK3R3	chr1	-	19803.5	46043666	chr1:46040140-46043871	500.99	79.86	0.86	854.63	191.79	0.82	448.66	120.34	0.79	480.56	131.59	0.79	426.16	64.54	0.87	416.04	133.29	0.76	434.53	133.56	0.76	0.815	0.796667	-0.0183333	0.384519	0.85628
NM_001159969	2	EPS15	chr1	-	8999.8	51356226	chr1:51354263-51356846	96.16	143.17	0.4	145.81	229.74	0.39	124.32	146.14	0.46	103.89	159.26	0.39	172.22	72.11	0.7	102.72	134.04	0.43	108.13	74.75	0.59	0.41	0.573333	0.163333	0.000227107	0.00578063
XM_047416428	1	TUT4	chr1	-	1375.9	52423712	chr1:52423275-52423913	1.47	84.85	0.02	3.29	116.93	0.03	4.12	89.51	0.04	3.36	80.34	0.04	11.68	83.13	0.12	4.12	76.29	0.05	11.09	87.51	0.11	0.0325	0.0933333	0.0608333	0.125433	0.506861
NM_015269	2	TUT4	chr1	-	350.7	52423797	chr1:52423275-52424002	7.58	120.09	0.06	11.58	176.32	0.06	9.47	138.41	0.06	8.07	122.37	0.06	18.68	124.38	0.13	9.93	119.86	0.08	17.28	129.74	0.12	0.06	0.11	0.05	0.200318	0.648056
NM_001379462	1	DAB1	chr1	-	5345.1	56997912	chr1:56994778-56998128	117.2	72.75	0.62	172.59	170.8	0.5	116.43	89.73	0.56	106.13	90.1	0.54	89.83	38.33	0.7	75.12	68.46	0.52	80.49	55.66	0.59	0.555	0.603333	0.0483333	0.382865	0.855739
NM_001353980	2	DAB1	chr1	-	2068.4	57145228	chr1:57144009-57145429	0.75	149.93	0	0.56	247.42	0	0.18	172.16	0	0.43	143.21	0	1.64	126.22	0.01	0.34	115.09	0	0	121.95	0	0	0.00333333	0.00333333	1	1
NM_001321853	2	JAK1	chr1	-	4716.6	64834456	chr1:64833232-64834657	104.67	0	1	183.37	0	1	98.16	0	1	101.25	2.09	0.98	127.27	0	1	102.51	0	1	104.08	20.89	0.83	0.995	0.943333	-0.0516667	0.0132028	0.123553
NM_001297440	2	PDE4B	chr1	+	2726.3	66372952	chr1:66372313-66374574	121.41	83.83	0.59	190.07	199.42	0.49	123.1	108.71	0.53	117.84	108.37	0.52	141.97	68.42	0.67	105.32	112.27	0.48	103.4	102.19	0.5	0.5325	0.55	0.0175	0.578214	1
NM_001297441	1	PDE4B	chr1	+	2732.1	66372952	chr1:66372313-66374579	121.62	83.62	0.59	190.5	199	0.49	123.4	108.41	0.53	118.09	108.12	0.52	142.11	68.29	0.68	105.48	112.12	0.48	103.55	102.04	0.5	0.5325	0.553333	0.0208333	0.578212	1
NM_001349105	2	ST6GALNAC3	chr1	+	164.2	76629371	chr1:76628620-76634603	9.18	43.54	0.17	15.2	73.71	0.17	9.77	26.93	0.27	9.31	44.82	0.17	11.81	28.54	0.29	7.38	39.53	0.16	8.93	18.56	0.32	0.195	0.256667	0.0616667	0.442218	0.906273
XM_047417329	1	ZZZ3	chr1	-	386.8	77565299	chr1:77562416-77565784	18.4	79.84	0.19	27.28	119.68	0.19	20.6	50.45	0.29	18.49	72.95	0.2	29.35	30.02	0.49	15.87	54.25	0.23	18.15	38.67	0.32	0.2175	0.346667	0.129167	0.0653214	0.352256
NM_001393349	1	ADGRL2	chr1	+	18069.5	81991267	chr1:81990391-81993932	91.53	582.71	0.14	126.13	953.65	0.12	96.24	558.68	0.15	83.96	573.56	0.13	147.56	531.02	0.22	89.4	664.89	0.12	102.37	613.62	0.14	0.135	0.16	0.025	0.119587	0.493514
NM_001134492	2	HS2ST1	chr1	+	2292.6	87098039	chr1:87097838-87098445	0	60.71	0	0.67	89.97	0.01	0.09	75.4	0	1.31	53.96	0.02	2.98	75.12	0.04	2.67	57.92	0.04	0.78	89.44	0.01	0.0075	0.03	0.0225	0.497402	0.953308
NM_012262	4	HS2ST1	chr1	+	539.3	87104700	chr1:87104470-87109982	29.65	69.74	0.3	41.56	87.72	0.32	30.34	55.74	0.35	30.38	47.86	0.39	34.51	80.89	0.3	27.63	52.39	0.35	25.57	65.69	0.28	0.34	0.31	-0.03	0.757842	1
NR_183475	1	LINC01709	chr1	+	107715	101787401	chr1:101787200-101787569	0	220.58	0	0.69	400.73	0	0.13	286.71	0	0.31	274.85	0	0	305.25	0	0	328.69	0	0	353.26	0	0	0	0	1	1
NR_183473	1	LINC01709	chr1	+	68098.7	101787312	chr1:101787111-101787569	0	473.6	0	0.8	784.85	0	0.52	564.09	0	1.73	561.04	0	0	649.35	0	0	681.67	0	0	717.04	0	0	0	0	1	1
NM_000701	8	ATP1A1	chr1	+	3579	116404617	chr1:116404416-116404714	60.59	139.84	0.3	122.85	237.77	0.34	73.43	124.71	0.37	65.09	142.94	0.31	56.02	91.24	0.38	52.28	111.03	0.32	78.16	88.01	0.47	0.33	0.39	0.06	0.240061	0.705311
XM_047418025	1	RNF115	chr1	-	1329.8	145746796	chr1:145739288-145746997	52.21	90.14	0.37	92.51	137.8	0.4	59.63	66.6	0.47	55.84	93.28	0.37	56.49	51.29	0.52	48.99	69.39	0.41	50.8	57.95	0.47	0.4025	0.466667	0.0641667	0.319744	0.796077
NM_022359	8	PDE4DIP	chr1	+	742.2	148932314	chr1:148932113-148932728	18.32	96.2	0.16	32.92	179.33	0.16	23.23	93.17	0.2	20.33	109.34	0.16	12.66	65.03	0.16	11.81	61.96	0.16	10.98	62.81	0.15	0.17	0.156667	-0.0133333	0.846618	1
NM_001395317	1	PDE4DIP	chr1	+	868	148981476	chr1:148981270-148986471	42.15	152.37	0.22	61.35	248.36	0.2	41.14	186.01	0.18	37.95	150.73	0.2	50.8	125.02	0.29	37.9	143.32	0.21	38.19	163.94	0.19	0.2	0.23	0.03	0.469909	0.929104
NM_001395322	1	PDE4DIP	chr1	+	592.6	148992617	chr1:148992255-148993882	80.7	12.94	0.86	132.95	15.94	0.89	55.02	12.96	0.81	77.66	12.11	0.87	54.26	20.99	0.72	61.61	16.91	0.78	51.45	25.08	0.67	0.8575	0.723333	-0.134167	0.0314408	0.222339
NM_001395302	1	PDE4DIP	chr1	+	157.3	149032209	chr1:149032000-149033016	65.02	16.53	0.8	107.56	26.12	0.8	49.1	33.42	0.6	62.51	13.15	0.83	39.22	27.22	0.59	46.04	20.5	0.69	38.7	8.56	0.82	0.7575	0.7	-0.0575	0.352874	0.827308
NM_001395300	1	PDE4DIP	chr1	+	148.5	149032146	chr1:149031944-149033016	65.83	13.82	0.83	106.48	32.65	0.77	50.54	34.46	0.59	63.57	9.1	0.87	41.01	22.83	0.64	46.85	21.11	0.69	37.91	20.74	0.65	0.765	0.66	-0.105	0.200556	0.648056
NM_001199664	1	PMF1-BGLAP	chr1	+	116.5	156243240	chr1:156243033-156243320	57.98	4.14	0.93	118.08	17.5	0.87	75.4	0.99	0.99	44.07	16.45	0.73	55.02	8.65	0.86	51.15	2.3	0.96	61.06	2.72	0.96	0.88	0.926667	0.0466667	0.557567	0.99476
NM_001393915	1	PMF1	chr1	+	1090.3	156239895	chr1:156239548-156240042	197.56	22.16	0.9	426.22	0	1	199.19	25.52	0.89	196.48	46.27	0.81	165.09	25.34	0.87	186.1	0	1	152.27	41.95	0.78	0.9	0.883333	-0.0166667	0.264335	0.736127
NM_001184763	1	UHMK1	chr1	+	181.7	162526502	chr1:162522404-162529629	7.89	16.44	0.32	12.43	21.52	0.37	7.48	15.94	0.32	10.02	11.95	0.46	16.92	11.4	0.6	9.15	14.02	0.39	14.09	10.21	0.58	0.3675	0.523333	0.155833	0.256254	0.728503
NM_175866	5	UHMK1	chr1	+	181.6	162526502	chr1:162522404-162529631	7.9	16.44	0.32	12.45	21.49	0.37	7.48	15.93	0.32	10.02	11.94	0.46	16.93	11.38	0.6	9.16	14.01	0.4	14.1	10.2	0.58	0.3675	0.526667	0.159167	0.256254	0.728503
NM_001204963	2	PBX1	chr1	+	115825	164849760	chr1:164849340-164851830	438.44	565.98	0.44	709.94	1035.75	0.41	484.04	579.84	0.45	429.78	526.38	0.45	445.45	310.36	0.59	348.24	413.42	0.46	391.73	413.05	0.49	0.4375	0.513333	0.0758333	0.00071929	0.0138911
XM_005245229	4	PBX1	chr1	+	59236.6	164849762	chr1:164846584-164851831	323.14	653.48	0.33	517.68	1072.86	0.33	348.28	571.24	0.38	320.5	606.23	0.35	332.41	361.78	0.48	248.3	457.92	0.35	286.81	409.18	0.41	0.3475	0.413333	0.0658333	0.00224192	0.0338326
XM_047421784	1	PBX1	chr1	+	531.1	164884743	chr1:164884542-164886047	81.74	18.27	0.82	130.63	49.11	0.73	63.84	28.45	0.69	76.04	22.09	0.77	57.4	24.54	0.7	54.03	21.79	0.71	46.8	20.74	0.69	0.7525	0.7	-0.0525	0.503234	0.957085
NM_001353130	1	PBX1	chr1	+	59230.3	164849762	chr1:164846584-164851830	322.81	653.81	0.33	517.24	1073.3	0.33	348.01	571.51	0.38	320.25	606.48	0.35	332.2	361.99	0.48	248.04	458.18	0.35	286.61	409.38	0.41	0.3475	0.413333	0.0658333	0.00261906	0.0376187
NM_001365774	2	ALDH9A1	chr1	-	216.1	165662943	chr1:165662216-165663144	30.43	29.92	0.5	50.57	77.3	0.4	24.84	40.46	0.38	25.17	33.66	0.43	25.38	16.96	0.6	19.47	38.52	0.34	17.52	21.97	0.44	0.4275	0.46	0.0325	0.849947	1
NM_001136127	3	DNM3	chr1	+	4800.7	172409666	chr1:172407772-172412717	48.89	90.54	0.35	70.3	131.33	0.35	65.17	77.1	0.46	53.06	74.8	0.41	75.48	51.06	0.6	46.6	55.83	0.45	55.51	48.65	0.53	0.3925	0.526667	0.134167	0.0233499	0.184026
NM_021165	4	BRINP2	chr1	+	542.8	177281743	chr1:177280412-177282422	75.12	12.32	0.86	112.56	48.98	0.7	44.06	42.01	0.51	60.51	31.12	0.66	62.42	22.93	0.73	53.52	40.79	0.57	91.33	0	1	0.6825	0.766667	0.0841667	0.262519	0.733209
NM_170692	4	RASAL2	chr1	+	4755.9	178473877	chr1:178473075-178478792	119.92	94.81	0.56	168.92	179.48	0.48	117.46	100.72	0.54	100.91	97.51	0.51	123.43	102.98	0.55	115.65	106.04	0.52	116.21	110.09	0.51	0.5225	0.526667	0.00416667	0.853273	1
XM_047432085	1	ACBD6	chr1	-	559.2	180270922	chr1:180269653-180274185	31.19	4.97	0.86	38.5	20.76	0.65	33.85	8.12	0.81	29.84	8.56	0.78	27.43	2.91	0.9	23.51	9.35	0.72	21.84	7.2	0.75	0.775	0.79	0.015	0.78223	1
XM_047432083	1	ACBD6	chr1	-	559.2	180270922	chr1:180269653-180274185	31.19	4.97	0.86	38.5	20.76	0.65	33.85	8.12	0.81	29.84	8.56	0.78	27.43	2.91	0.9	23.51	9.35	0.72	21.84	7.2	0.75	0.775	0.79	0.015	0.78223	1
NM_032360	4	ACBD6	chr1	-	8881.6	180288316	chr1:180288230-180288517	126.19	147.46	0.46	205.31	306.36	0.4	92.66	171.31	0.35	138.05	181.63	0.43	147.92	134.14	0.52	104.88	160.27	0.4	135.54	123.95	0.52	0.41	0.48	0.07	0.0848425	0.409001
XM_047429980	1	CACNA1E	chr1	+	124.4	181776302	chr1:181776101-181776783	29.47	6.37	0.82	41.67	28.83	0.59	23.28	11.69	0.67	18.49	12.62	0.59	8.99	13.54	0.4	26.35	13.68	0.66	23.96	3.24	0.88	0.6675	0.646667	-0.0208333	1	1
XM_047429979	1	CACNA1E	chr1	+	237.7	181801459	chr1:181798292-181808084	22.23	46.04	0.33	33.44	76.49	0.3	20.92	43.74	0.32	21.84	41.53	0.34	18.6	27.04	0.41	15.91	40.69	0.28	16.48	37.89	0.3	0.3225	0.33	0.0075	1	1
NM_001394147	1	SMG7	chr1	+	3444.8	183553194	chr1:183551818-183554191	167.8	41.28	0.8	239.13	93.67	0.72	165.62	43.5	0.79	144.64	50.14	0.74	182.54	15.98	0.92	154.14	43.96	0.78	182.59	20.36	0.9	0.7625	0.866667	0.104167	0.00334341	0.0456713
NM_201569	3	SMG7	chr1	+	3658.1	183553193	chr1:183552977-183554191	194.16	59.47	0.77	296.68	105.74	0.74	184.66	78.72	0.7	173.38	47.59	0.78	181.99	94.24	0.66	177.21	89.73	0.66	182.54	89.52	0.67	0.7475	0.663333	-0.0841667	0.040128	0.264153
XM_011509209	2	NEK7	chr1	+	167.1	198321192	chr1:198319412-198322420	NA	NA	NA	5.93	20.12	0.23	NA	NA	NA	NA	NA	NA	NA	NA	NA	NA	NA	NA	NA	NA	NA	NA	NA	#VALUE!	NA	NA
NM_001167858	2	PPP1R12B	chr1	+	129.7	202438024	chr1:202437821-202438242	0.83	40.29	0.02	0.1	70.15	0	0.3	42.75	0.01	0.03	45.66	0	0.06	40.79	0	0.91	53.39	0.02	0.13	57.48	0	0.0075	0.00666667	-0.000833333	1	1
NM_002481	4	PPP1R12B	chr1	+	519.4	202581090	chr1:202580474-202590596	44.74	4.11	0.92	73.47	0	1	41.84	0	1	42.57	0	1	40.4	3.03	0.93	43.21	1.07	0.98	41.94	2.5	0.94	0.98	0.95	-0.03	0.590993	1
NM_002646	4	PIK3C2B	chr1	-	1345.7	204424616	chr1:204422633-204425040	94.27	6.65	0.93	159.46	27.94	0.85	76.33	35.11	0.68	80.31	34.61	0.7	92.89	21.29	0.81	81.45	39.19	0.68	78.99	35.78	0.69	0.79	0.726667	-0.0633333	0.228284	0.688701
NM_182664	4	RASSF5	chr1	+	318.6	206587393	chr1:206586826-206589448	53.28	0.69	0.99	88.72	10.28	0.9	46.08	17.74	0.72	46.21	16.1	0.74	37.58	22.05	0.63	46.61	14.1	0.77	52.26	19.04	0.73	0.8375	0.71	-0.1275	0.0945844	0.431449
XM_017001246	2	KCNH1	chr1	-	78	210680006	chr1:210678314-210684138	16.43	8.27	0.67	26.27	16.67	0.61	12.34	8.58	0.59	13.8	11.28	0.55	NA	NA	NA	NA	NA	NA	NA	NA	NA	NA	NA	#VALUE!	NA	NA
XM_047436135	1	LPGAT1	chr1	-	1045.5	211745538	chr1:211743457-211750050	34.51	27.66	0.56	49.1	43.65	0.53	38.43	19.71	0.66	32.72	23.87	0.58	51.33	9.29	0.85	29.75	26.52	0.53	39.06	17.33	0.69	0.5825	0.69	0.1075	0.189317	0.632105
NM_014053	4	FLVCR1	chr1	+	1233.7	212895417	chr1:212895216-212899363	48.68	63.56	0.43	64.84	76.65	0.46	53.79	50.34	0.52	43.06	40.25	0.52	46.51	74.42	0.38	39.52	70.67	0.36	38.78	46.13	0.46	0.4825	0.4	-0.0825	0.269052	0.741034
NM_012414	4	RAB3GAP2	chr1	-	2175.9	220150588	chr1:220148293-220151406	55.27	20.86	0.73	69.67	28.96	0.71	56.68	28.4	0.67	51.48	13.89	0.79	67.71	31.99	0.68	52.12	34.76	0.6	67.82	28.1	0.71	0.725	0.663333	-0.0616667	0.514524	0.966652
XM_047423711	1	SUSD4	chr1	-	511.5	223221426	chr1:223220831-223222220	66.62	35.86	0.65	92.56	76.66	0.55	55.61	31.95	0.64	55.55	35.01	0.61	52.94	14.47	0.79	46.25	29.38	0.61	51.73	19.45	0.73	0.6125	0.71	0.0975	0.204945	0.654896
NM_001379403	1	WDR26	chr1	-	1704.3	224389568	chr1:224385146-224389860	74.29	208.4	0.26	114.19	306.96	0.27	66.13	166.4	0.28	70.53	191.01	0.27	85.35	111.44	0.43	70.73	145.55	0.33	76.95	104.73	0.42	0.27	0.393333	0.123333	0.00581995	0.0700964
NM_001145036	2	COG2	chr1	+	136.9	230693552	chr1:230693292-230693982	17.04	52.47	0.25	27.5	57.91	0.32	20.9	44.42	0.32	21.43	29.62	0.42	39.84	34.08	0.54	31.66	23.6	0.57	30.89	35.16	0.47	0.3275	0.526667	0.199167	0.013641	0.126565
NM_001348094	2	FMN2	chr1	+	195.7	240474358	chr1:240474128-240475187	20.08	48.81	0.29	38.39	44.44	0.46	27.94	35.94	0.44	23.32	35.65	0.4	42.18	46.84	0.47	25.08	29.18	0.46	27.9	40.1	0.41	0.3975	0.446667	0.0491667	0.605087	1
NM_001374807	1	RGS7	chr1	-	227.1	240776009	chr1:240774742-240776213	6.67	83.48	0.07	10.08	131.58	0.07	5.47	74.4	0.07	7.51	92.19	0.08	9.95	57.7	0.15	5.06	80.12	0.06	5.17	73.8	0.07	0.0725	0.0933333	0.0208333	0.780539	1
NM_001350116	1	RGS7	chr1	-	353.5	240776012	chr1:240775514-240776213	16.58	74.04	0.18	25.35	116.94	0.18	14.26	66.33	0.18	18.7	81.9	0.19	23.54	44.51	0.35	12.07	73.82	0.14	13.24	66.43	0.17	0.1825	0.22	0.0375	0.700889	1
NM_018012	4	KIF26B	chr1	+	690.3	245702997	chr1:245702458-245709432	74.91	51.83	0.59	130.12	95.87	0.58	73.63	47.66	0.61	73.74	58.83	0.56	53.91	28.63	0.65	53.92	46.88	0.53	48.42	39.91	0.55	0.585	0.576667	-0.00833333	1	1
NM_022743	3	SMYD3	chr1	-	2332.9	245749463	chr1:245749347-245749664	63.01	98.8	0.39	168.76	106.58	0.61	42.19	91.21	0.32	79.73	80.16	0.5	39.41	66.84	0.37	49.04	60.33	0.45	44.52	76.23	0.37	0.455	0.396667	-0.0583333	0.149176	0.558385
NR_026874	2	LINC02593	chr1	-	787.7	917291	chr1:916818-917720	146.08	39.32	0.79	224.59	98.77	0.69	182.99	39.66	0.82	151.47	35.93	0.81	136.42	33.07	0.8	133.75	56.61	0.7	155.84	37.05	0.81	0.7775	0.77	-0.0075	1	1
NM_014188	3	SSU72	chr1	-	6327.2	1541966	chr1:1541673-1542167	288.98	189.31	0.6	488.45	278.77	0.64	313.5	111.95	0.74	266.09	142.61	0.65	339.15	43.92	0.89	263.49	154.81	0.63	346.04	85.69	0.8	0.6575	0.773333	0.115833	9.13696e-05	0.00269382
NM_024011	4	CDK11A	chr1	-	2260.6	1702798	chr1:1702379-1702999	97.62	53.47	0.65	147.35	186.82	0.44	122.52	86.89	0.59	95.02	89.97	0.51	113.9	62.31	0.65	110.81	62.86	0.64	115.73	81.64	0.59	0.5475	0.626667	0.0791667	0.053892	0.31534
XM_047418067	1	GNB1	chr1	-	628504	1786852	chr1:1785286-1787053	1557.17	1191.98	0.57	2665.16	2222.48	0.55	1510.97	1152	0.57	1481.49	1237.04	0.54	1702.44	1032.72	0.62	1389.17	1128.7	0.55	1510.75	1340.46	0.53	0.5575	0.566667	0.00916667	0.294262	0.774822
XM_047435029	1	PLCH2	chr1	+	205.7	2504842	chr1:2503922-2505532	27.12	14.98	0.64	50.41	29.63	0.63	40.27	10.96	0.79	41.2	6.79	0.86	54.02	18.22	0.75	55.87	15.33	0.78	37.57	32.89	0.53	0.73	0.686667	-0.0433333	0.843438	1
XM_047435039	1	PLCH2	chr1	+	199.9	2504842	chr1:2503945-2505530	27.03	15.35	0.64	50.21	30.31	0.62	40.16	11.98	0.77	40.99	7.2	0.85	53.95	19.08	0.74	55.69	16.09	0.78	37.57	33.41	0.53	0.72	0.683333	-0.0366667	0.847239	1
XM_017001001	2	NPHP4	chr1	-	128.5	5863125	chr1:5862811-5863405	30.44	24.08	0.56	53.95	36.18	0.6	36.4	18.43	0.66	36.28	30.83	0.54	21.78	30.5	0.42	31.53	30.93	0.5	29.07	25.46	0.53	0.59	0.483333	-0.106667	0.279208	0.756575
XM_005263514	4	KCNAB2	chr1	+	1644.3	6098974	chr1:6098485-6101180	89	66.35	0.57	163.76	110.94	0.6	99.88	82.85	0.55	98.89	54.87	0.64	105.86	65.06	0.62	102.77	74.01	0.58	94.97	75.39	0.56	0.59	0.586667	-0.00333333	1	1
NM_015557	3	CHD5	chr1	-	1066.4	6105192	chr1:6101787-6105427	102.5	26.54	0.79	176.64	51	0.78	120.35	36.96	0.77	104.77	30.04	0.78	87.19	28.96	0.75	96.75	24.64	0.8	86.88	26.87	0.76	0.78	0.77	-0.01	1	1
NM_024654	5	NOL9	chr1	-	265	6525750	chr1:6521347-6526003	21.09	41.49	0.34	39.31	46.99	0.46	23.54	24.46	0.49	22.38	36.04	0.38	21.53	21.24	0.5	22.56	32.95	0.41	22.08	48.93	0.31	0.4175	0.406667	-0.0108333	0.853405	1
NM_001242701	2	CAMTA1	chr1	+	68.5	6887855	chr1:6887654-6888201	16.14	27.38	0.37	40.71	20.02	0.67	28.84	8.47	0.77	21.33	3	0.88	37.77	10.66	0.78	31.85	8.36	0.79	27.65	12.54	0.69	0.6725	0.753333	0.0808333	0.333973	0.808053
NM_032315	3	SLC25A33	chr1	+	444.9	9582508	chr1:9582299-9585173	11.39	175.73	0.06	21.09	345.43	0.06	13.36	165.3	0.07	12.6	199.55	0.06	12.64	186.49	0.06	12.25	146.63	0.08	13.63	182.34	0.07	0.0625	0.07	0.0075	0.840099	1
NM_006048	5	UBE4B	chr1	+	953.5	10180143	chr1:10179895-10181239	94.19	75.52	0.56	154.23	133.02	0.54	94.62	105.44	0.47	84.79	72.44	0.54	94.11	59.24	0.61	78.52	112.69	0.41	102.31	61.37	0.63	0.5275	0.55	0.0225	0.7547	1
NM_001365951	3	KIF1B	chr1	+	18114.9	10379862	chr1:10376545-10381603	346.05	130.5	0.73	563.21	228.51	0.71	367.41	68.31	0.84	320.51	133.33	0.71	340.13	58.44	0.85	317.59	112.88	0.74	335.07	77	0.81	0.7475	0.8	0.0525	0.0303643	0.219134
XM_047423404	1	CASZ1	chr1	-	957.5	10639532	chr1:10636604-10640059	39.41	17.75	0.69	75.65	29.25	0.72	45.95	11.06	0.81	41.87	27.16	0.61	59.46	3.63	0.94	55.67	19.77	0.74	59.81	0.35	0.99	0.7075	0.89	0.1825	0.0100749	0.104527
NM_017766	5	CASZ1	chr1	-	56.1	10647800	chr1:10647211-10648139	2.13	69.12	0.03	6.37	106.74	0.06	4.6	49.06	0.09	2.46	75.27	0.03	5.21	66.94	0.07	2.34	79.88	0.03	3.05	82.3	0.04	0.0525	0.0466667	-0.00583333	1	1
XM_047416724	1	MTOR	chr1	-	2786.4	11107299	chr1:11106535-11107500	147.46	0	1	256.65	0	1	126.67	0	1	144.4	0	1	129.1	0	1	143.27	0	1	142.14	0	1	1	1	0	1	1
XM_005263463	5	MTHFR	chr1	-	202.9	11790546	chr1:11789585-11790898	62.02	31.44	0.66	119.93	27.02	0.82	78.06	6.88	0.92	76.95	9.31	0.89	60.2	33.85	0.64	59.09	36.19	0.62	60.58	45.58	0.57	0.8225	0.61	-0.2125	0.000890199	0.0161462
XM_017001328	3	MTHFR	chr1	-	204.8	11790545	chr1:11789585-11790748	61.81	37.6	0.62	118.94	32.74	0.78	77.97	1.7	0.98	76.31	14.91	0.84	59.24	33.78	0.64	58.77	28.23	0.68	59.69	43.13	0.58	0.805	0.633333	-0.171667	0.0111456	0.110962
XM_011541496	4	MTHFR	chr1	-	225.8	11790515	chr1:11789585-11790716	62.01	31.82	0.66	119.62	22.02	0.84	78.68	0	1	76.11	14	0.84	58.51	28.5	0.67	58.7	20.38	0.74	59.46	33.82	0.64	0.835	0.683333	-0.151667	0.0143649	0.131613
NM_018156	4	VPS13D	chr1	+	295.3	12509205	chr1:12508893-12512047	29.39	24	0.55	45.49	50.77	0.47	28.08	52.45	0.35	26.66	37.81	0.41	30.72	21.63	0.59	28.44	39.14	0.42	33.14	30.89	0.52	0.445	0.51	0.065	0.490711	0.947808
XM_047429995	1	PRDM2	chr1	+	217.8	13786930	chr1:13786515-13788081	14.62	62.2	0.19	21.41	77.65	0.22	22.72	31.04	0.42	20.5	48.75	0.3	36.1	36.33	0.5	22.61	51.52	0.31	31.98	41.63	0.43	0.2825	0.413333	0.130833	0.0791422	0.393444
NM_001135610	2	PRDM2	chr1	+	961.7	13824348	chr1:13823159-13825079	99.25	11.56	0.9	146.03	47.36	0.76	116.01	3.96	0.97	97.9	10.53	0.9	75.92	11.41	0.87	89.61	0	1	76.55	17.97	0.81	0.8825	0.893333	0.0108333	0.531707	0.979064
NM_015001	3	SPEN	chr1	+	618.1	15940053	chr1:15939296-15940456	31.35	77.18	0.29	54	92.56	0.37	43.41	67.92	0.39	37.37	62.18	0.38	59.23	42.2	0.58	36.29	70.25	0.34	34.37	74.83	0.31	0.3575	0.41	0.0525	0.487558	0.945161
XM_047422751	1	FBXO42	chr1	-	705.9	16250697	chr1:16246840-16251785	56.04	92.93	0.38	97.03	169.53	0.36	49.04	96.3	0.34	52.1	96.55	0.35	49.56	87.64	0.36	45.48	95.16	0.32	43.97	106.05	0.29	0.3575	0.323333	-0.0341667	0.553822	0.994492
NM_001271869	2	SZRD1	chr1	+	1503.2	16395349	chr1:16395038-16395677	111.75	100.47	0.53	167.7	232.12	0.42	77.34	155.69	0.33	73.65	150.62	0.33	87.11	122.39	0.42	73.53	129.95	0.36	83.16	132	0.39	0.4025	0.39	-0.0125	0.777146	1
NM_001136204	3	RCC2	chr1	-	3707.7	17408979	chr1:17407382-17409194	133.15	120.86	0.52	233.67	200.2	0.54	126.76	153.79	0.45	134.17	129.88	0.51	149.12	137.22	0.52	142.44	118.52	0.55	144.54	176.21	0.45	0.505	0.506667	0.00166667	0.934706	1
XM_024448061	2	ARHGEF10L	chr1	+	1145.5	17697049	chr1:17696848-17697875	161.77	61.17	0.73	270.38	124.3	0.69	160.46	119.03	0.57	166.27	81.12	0.67	160.99	67.7	0.7	159.82	73.72	0.68	171.71	62.35	0.73	0.665	0.703333	0.0383333	0.2949	0.775194
NM_018125	4	ARHGEF10L	chr1	+	1148.1	17697049	chr1:17696848-17697869	161.85	61.09	0.73	270.01	124.67	0.68	160.46	119.03	0.57	166.37	81.02	0.67	160.84	67.85	0.7	159.74	73.8	0.68	171.33	62.73	0.73	0.6625	0.703333	0.0408333	0.34187	0.816804
XM_011541114	4	UBR4	chr1	-	2054.9	19074695	chr1:19074510-19074896	111.31	74.01	0.6	229.56	86.98	0.73	119.48	70.1	0.63	136.49	76.36	0.64	127.1	31.1	0.8	133.77	64.12	0.68	170.7	17.73	0.91	0.65	0.796667	0.146667	0.00368844	0.0492394
NR_040288	2	AKR7L	chr1	-	66.7	19267260	chr1:19265982-19267461	NA	NA	NA	11.07	19.63	0.36	5.49	19.36	0.22	NA	NA	NA	7.54	23.09	0.25	NA	NA	NA	NA	NA	NA	0.29	0.25	-0.04	0.764368	1
XM_047431404	1	CAPZB	chr1	-	19511.6	19339136	chr1:19338775-19339617	75.83	698.77	0.1	138.47	1240.01	0.1	90.44	587.72	0.13	71.66	678.09	0.1	100.41	594.73	0.14	73.2	624.33	0.1	101.01	655.91	0.13	0.1075	0.123333	0.0158333	0.181231	0.616978
NM_001113347	2	ECE1	chr1	-	206.9	21219906	chr1:21217250-21220131	45.09	5.13	0.9	77.6	9.4	0.89	48.95	8.62	0.85	44.67	3.97	0.92	43.84	0	1	38.48	2.9	0.93	46.83	0	1	0.89	0.976667	0.0866667	0.0392773	0.259224
NM_001388284	1	RAP1GAP	chr1	-	569.8	21597063	chr1:21596221-21597264	91.4	0	1	169.79	0	1	91.57	0	1	100.73	0	1	64.78	0	1	62.66	0	1	66.92	0	1	1	1	0	1	1
NM_032236	8	USP48	chr1	-	609.9	21679232	chr1:21678298-21679439	19.3	160.43	0.11	33.09	186.8	0.15	18.24	118.35	0.13	19.58	141.84	0.12	20.36	122.06	0.14	18.2	145.57	0.11	19.88	94.12	0.17	0.1275	0.14	0.0125	0.86671	1
NM_001032730	3	USP48	chr1	-	1481.9	21728518	chr1:21727851-21728719	5.52	127.71	0.04	11.54	210.64	0.05	11.53	150.42	0.07	7.84	140.73	0.05	13.51	134.5	0.09	10.83	146.91	0.07	10.2	121.36	0.08	0.0525	0.08	0.0275	0.492016	0.948838
XM_047449104	1	EPHB2	chr1	+	1215.5	22914516	chr1:22913462-22921500	70.56	112.14	0.39	122.47	192.82	0.39	72.95	131.83	0.36	72.37	105.36	0.41	74.18	105.97	0.41	80.44	103.89	0.44	83.14	108.36	0.43	0.3875	0.426667	0.0391667	0.415756	0.883368
NM_001309193	2	EPHB2	chr1	+	1200	22914517	chr1:22913658-22921500	70.34	105.84	0.4	121.84	185.79	0.4	72.57	120.29	0.38	72.08	96.76	0.43	73.83	104.31	0.41	80.11	95.36	0.46	82.69	103.23	0.44	0.4025	0.436667	0.0341667	0.470149	0.929104
XM_047424699	1	HNRNPR	chr1	-	11826	23310381	chr1:23304688-23311066	23.62	653.01	0.03	35.05	1125.58	0.03	29.21	702.36	0.04	27.19	659.95	0.04	48.65	742.66	0.06	28.41	707.31	0.04	36.16	728.89	0.05	0.035	0.05	0.015	0.165728	0.592042
NM_000147	5	FUCA1	chr1	-	970.6	23845654	chr1:23845077-23845855	89.92	28.51	0.76	133.78	30.53	0.81	78.37	0	1	70.7	15.44	0.82	84.56	0	1	70.41	25.43	0.73	74.99	17.26	0.81	0.8475	0.846667	-0.000833333	1	1
NM_001199014	2	STPG1	chr1	-	88.9	24357453	chr1:24356999-24358619	18.09	9.87	0.65	23.54	33.35	0.41	20.08	14.37	0.58	17.51	15.03	0.54	20.96	10.87	0.66	17.8	9.45	0.65	15.25	20.17	0.43	0.545	0.58	0.035	0.630924	1
NM_001251984	2	RCAN3	chr1	+	604.5	24536888	chr1:24535093-24539274	24.88	27.88	0.47	35.36	50.68	0.41	25.17	31.45	0.44	23.55	37.6	0.39	19.75	24.49	0.45	19	25.19	0.43	20.07	36.31	0.36	0.4275	0.413333	-0.0141667	0.846711	1
NM_001251978	1	RCAN3	chr1	+	661.5	24536139	chr1:24535093-24537020	33.47	27.71	0.55	55.88	44.28	0.56	38.38	23.49	0.62	40.71	31.02	0.57	34.5	14.18	0.71	30.14	21.09	0.59	43.72	16.81	0.72	0.575	0.673333	0.0983333	0.268221	0.740193
NM_013943	3	CLIC4	chr1	+	3023	24841327	chr1:24840773-24844321	57.1	136.92	0.29	97.84	185.88	0.34	72.96	103.41	0.41	59.72	110.4	0.35	119.57	67.47	0.64	68.79	116.63	0.37	86.46	135.38	0.39	0.3475	0.466667	0.119167	0.0195772	0.162139
NM_001321772	2	RSRP1	chr1	-	4526.2	25242377	chr1:25242249-25242705	181.23	44.24	0.8	321.14	46.33	0.87	253.91	0	1	200.4	0	1	305.35	0	1	159.57	21.97	0.88	194.78	19.06	0.91	0.9175	0.93	0.0125	0.291839	0.772556
NR_024498	1	LOC646471	chr1	-	5282.2	25823018	chr1:25819954-25823606	30	71.14	0.3	54.12	138.37	0.28	27.73	77.23	0.26	28.52	79.36	0.26	26.77	79.3	0.25	29.52	84.51	0.26	30.19	87.88	0.26	0.275	0.256667	-0.0183333	0.768409	1
NM_001099627	2	MTFR1L	chr1	+	10866.8	25832634	chr1:25832158-25832938	298.32	8.07	0.97	487.34	38.21	0.93	321.06	0	1	276.09	13.5	0.95	301.96	0	1	252.29	39.74	0.86	331.29	0	1	0.9625	0.953333	-0.00916667	0.846399	1
NM_005517	4	HMGN2	chr1	+	25300.7	26475808	chr1:26475113-26476642	66.44	487.89	0.12	68.77	521.44	0.12	42.1	465.25	0.08	68.1	461.31	0.13	61.26	547.39	0.1	51.81	442.66	0.1	55.05	519.08	0.1	0.1125	0.1	-0.0125	0.557826	0.99476
NM_139135	4	ARID1A	chr1	+	3981.7	26781020	chr1:26779023-26782104	156.59	122.99	0.56	252.42	194.18	0.57	139.33	134.79	0.51	130.68	146.27	0.47	147.64	108.93	0.58	141.59	147.67	0.49	157.54	105.55	0.6	0.5275	0.556667	0.0291667	0.618789	1
NM_001013642	3	TRNP1	chr1	+	2080.1	27000510	chr1:26999847-27000886	78.87	139.48	0.36	117.23	261.06	0.31	50.53	146.71	0.26	64.43	137.53	0.32	52.19	158.76	0.25	48.07	120.16	0.29	38.66	159.72	0.19	0.3125	0.243333	-0.0691667	0.108834	0.467429
XM_047428769	1	SLC9A1	chr1	-	111.9	27100385	chr1:27098809-27100644	29.11	15.96	0.65	54.22	5.17	0.91	37.68	5.71	0.87	31.14	15.45	0.67	32.96	18.01	0.65	35.13	2.19	0.94	37.29	23.63	0.61	0.775	0.733333	-0.0416667	0.481521	0.938702
NM_177424	3	STX12	chr1	+	17538.9	27822433	chr1:27822231-27824443	238.15	208.3	0.53	383.43	350.73	0.52	262.58	107.01	0.71	241.87	168.23	0.59	275.05	90.13	0.75	197.94	154.15	0.56	229.47	86.46	0.73	0.5875	0.68	0.0925	0.00232893	0.0348699
XM_047449416	1	EYA3	chr1	-	287.5	27971669	chr1:27970344-27974546	39.84	2.86	0.93	55.12	13.6	0.8	31.09	9.98	0.76	32.92	6.55	0.83	33.21	3.86	0.9	31.86	11.15	0.74	37.99	0.61	0.98	0.83	0.873333	0.0433333	0.764247	1
NM_001048183	3	PHACTR4	chr1	+	486.5	28497180	chr1:28496534-28500364	34.78	49.06	0.41	58.24	84.73	0.41	36.29	49.07	0.43	33.67	55.53	0.38	37.32	53.26	0.41	33.79	54.16	0.38	44.7	50.53	0.47	0.4075	0.42	0.0125	0.882566	1
NM_017846	5	TRNAU1AP	chr1	+	787.5	28577701	chr1:28577500-28578538	39.8	105.63	0.27	73.76	206.87	0.26	36.8	107.09	0.26	40.22	103.84	0.28	38.39	146.28	0.21	35.1	107.67	0.25	32.63	152.49	0.18	0.2675	0.213333	-0.0541667	0.20767	0.656994
XM_047438136	1	GMEB1	chr1	+	90.4	28714795	chr1:28714073-28719353	12.11	19.01	0.39	19.69	30.48	0.39	13.27	28.81	0.32	12.78	23.59	0.35	12.61	19.35	0.39	12.69	25.04	0.34	11.47	25.55	0.31	0.3625	0.346667	-0.0158333	1	1
NM_001166007	2	EPB41	chr1	+	10708.1	29117984	chr1:29116819-29119429	265.58	28.22	0.9	454.88	43.06	0.91	250.84	41.21	0.86	252.08	30.55	0.89	248.06	46.49	0.84	266.87	29.25	0.9	250.16	37.33	0.87	0.89	0.87	-0.02	0.380431	0.853184
NM_001349711	2	MECR	chr1	-	344.4	29193978	chr1:29192657-29194179	44.17	66.13	0.4	65.99	97.15	0.4	41.19	82	0.33	42.95	50.44	0.46	36.33	52.92	0.41	38.49	66.5	0.37	38.95	84.33	0.32	0.3975	0.366667	-0.0308333	0.582044	1
NR_146215	2	MECR	chr1	-	124	29193065	chr1:29192657-29193574	21.25	27.87	0.43	24.77	44.71	0.36	9.29	31.85	0.23	14.78	28.43	0.34	14.27	19.68	0.42	8.74	27.76	0.24	20.18	16.68	0.55	0.34	0.403333	0.0633333	0.649448	1
XM_011541539	2	MECR	chr1	-	384.2	29193978	chr1:29193152-29194179	46.68	63.61	0.42	74.89	88.25	0.46	47.42	75.77	0.38	49.56	43.82	0.53	38.76	50.49	0.43	46.03	58.96	0.44	40.22	83.05	0.33	0.4475	0.4	-0.0475	0.41996	0.886595
NM_001020658	2	PUM1	chr1	-	6186.1	30933020	chr1:30931506-30933342	92.61	288.33	0.24	150.72	504.73	0.23	123.04	260.5	0.32	101.53	308.82	0.25	166.85	174.93	0.49	92.64	290.78	0.24	129.27	230.59	0.36	0.26	0.363333	0.103333	0.00161281	0.0257645
NM_024522	3	NKAIN1	chr1	-	74050.4	31180368	chr1:31179745-31181712	568.3	136.88	0.81	1009.36	184.65	0.85	621.41	52.92	0.92	593.56	81.68	0.88	614.79	92.22	0.87	651.3	88.37	0.88	645.94	114.65	0.85	0.865	0.866667	0.00166667	0.711621	1
NM_001282570	2	ZCCHC17	chr1	+	6355.8	31364449	chr1:31364032-31364936	433.41	96.86	0.82	778.47	214.25	0.78	473.65	63.25	0.88	451.31	147.67	0.75	503.47	50.1	0.91	484.36	91.05	0.84	430.09	196.85	0.69	0.8075	0.813333	0.00583333	0.886016	1
NM_012316	5	KPNA6	chr1	+	1030.8	32170908	chr1:32170707-32176563	77.72	8.13	0.91	129.47	49.27	0.72	66.26	31	0.68	74.24	7.27	0.91	68.58	30.45	0.69	75.23	13.04	0.85	61.85	25.88	0.71	0.805	0.75	-0.055	0.504095	0.957681
NM_001300958	2	BSDC1	chr1	-	36489.9	32368349	chr1:32364633-32368550	141.07	59.87	0.7	264.35	88.18	0.75	153.01	78.59	0.66	152.5	51.9	0.75	157.05	70.53	0.69	169	43.63	0.79	169.02	89.83	0.65	0.715	0.71	-0.005	0.919245	1
NM_001143888	3	BSDC1	chr1	-	4507.7	32365359	chr1:32364633-32366654	32.42	276.39	0.1	59.63	516.47	0.1	49.13	286.08	0.15	34.89	299.63	0.1	57.93	291.1	0.17	30.97	335.31	0.08	55.7	318.89	0.15	0.1125	0.133333	0.0208333	0.438192	0.901917
NM_178547	5	ZBTB8OS	chr1	-	5570	32621747	chr1:32620820-32621948	33.55	89.13	0.27	57.07	144.91	0.28	43.18	58.09	0.43	33.17	86.75	0.28	26.12	137.49	0.16	30.57	109.2	0.22	31.2	106.85	0.23	0.315	0.203333	-0.111667	0.0529992	0.313102
NM_001366271	1	ZBTB8OS	chr1	-	4966.4	32621740	chr1:32620820-32621941	33.69	76.52	0.31	57.25	123.06	0.32	43.4	48.1	0.47	33.29	74.36	0.31	26.22	121.12	0.18	30.62	94.41	0.24	31.29	93.35	0.25	0.3525	0.223333	-0.129167	0.0484632	0.295579
NM_020888	3	KIAA1522	chr1	+	588.6	32773066	chr1:32772865-32774970	88.75	25.59	0.78	161.02	6.63	0.96	86.72	18.24	0.83	84.91	34.12	0.71	79.25	0	1	85.15	16.32	0.84	84.89	13.81	0.86	0.82	0.9	0.08	0.243803	0.711108
NM_013411	5	AK2	chr1	-	1768.4	33010088	chr1:33007940-33010833	28.4	98.67	0.22	47.72	153.65	0.24	24.7	105.95	0.19	27.57	100.3	0.22	27.23	101.75	0.21	25.8	81.33	0.24	23.4	79.52	0.23	0.2175	0.226667	0.00916667	1	1
NM_001319140	2	AK2	chr1	-	3132.3	33013201	chr1:33007986-33013402	82.9	295.91	0.22	139.71	497.39	0.22	75.4	278.01	0.21	80.16	273.55	0.23	70.48	313.27	0.18	64.29	341.31	0.16	65.01	402.3	0.14	0.22	0.16	-0.06	0.0280338	0.208845
NM_001319139	3	AK2	chr1	-	1791.2	33010088	chr1:33007986-33010833	28.75	98.31	0.23	48.45	152.92	0.24	25.02	105.63	0.19	27.93	99.94	0.22	27.58	101.41	0.21	26.13	81	0.24	23.72	79.21	0.23	0.22	0.226667	0.00666667	1	1
XM_047447108	1	ZNF362	chr1	+	4884.3	33299273	chr1:33298930-33300719	133.05	121.88	0.52	257.3	181.92	0.59	160.85	100.13	0.62	144.79	105.65	0.58	163.1	69.79	0.7	146.83	97.14	0.6	175.45	78.88	0.69	0.5775	0.663333	0.0858333	0.0409499	0.266222
NM_001330483	2	TRIM62	chr1	-	228.5	33146419	chr1:33145399-33147727	40.19	8.17	0.83	81	1.35	0.98	43.98	1.47	0.97	40.4	4.45	0.9	32.33	1.87	0.95	40.15	0	1	33.49	6.52	0.84	0.92	0.93	0.01	1	1
NM_001385119	1	PHC2	chr1	-	6607.4	33324708	chr1:33323626-33325019	502.44	83.77	0.86	872.83	160.21	0.84	543.76	114.11	0.83	533.6	116.17	0.82	514.03	161.79	0.76	583.96	127.37	0.82	535.42	133.46	0.8	0.8375	0.793333	-0.0441667	0.0387187	0.256423
NM_001375653	1	ZMYM4	chr1	+	2722.7	35420586	chr1:35419470-35421944	74.02	86.37	0.46	110.35	122.1	0.47	59.07	83.95	0.41	59.28	77.21	0.43	75.13	90.14	0.45	58.28	68.03	0.46	64.54	80.25	0.45	0.4425	0.453333	0.0108333	1	1
XM_047434269	1	ZMYM4	chr1	+	2671.6	35420587	chr1:35419470-35422058	69.28	91.08	0.43	103.76	128.62	0.45	56.2	86.81	0.39	56.56	79.88	0.41	73	92.26	0.44	55.17	71.11	0.44	60.87	83.88	0.42	0.42	0.433333	0.0133333	0.908919	1
XM_047430845	1	KIAA0319L	chr1	-	717.5	35434626	chr1:35433492-35435081	78.39	49.45	0.61	140.85	36.56	0.79	74.28	38.31	0.66	81.4	50.86	0.62	73.61	39.43	0.65	71.3	46.96	0.6	75.21	51.94	0.59	0.67	0.613333	-0.0566667	0.292167	0.772838
NM_001317123	2	AGO1	chr1	+	335.6	35923878	chr1:35919499-35930532	33.64	15.4	0.69	51.44	30.25	0.63	26.81	14.23	0.65	31.14	12.24	0.72	34.36	11.34	0.75	34.43	13.65	0.72	30.67	13.77	0.69	0.6725	0.72	0.0475	0.512118	0.964303
NM_001286365	2	MAP7D1	chr1	+	24341.2	36180569	chr1:36180248-36180849	443.99	412.21	0.52	874.5	628.16	0.58	558.55	338.99	0.62	510.39	408.97	0.56	436.12	247.22	0.64	424.45	325.22	0.57	441.16	328.31	0.57	0.57	0.593333	0.0233333	0.434861	0.89959
XM_011540680	3	OSCP1	chr1	-	69.8	36418047	chr1:36417906-36418255	38.37	15.25	0.72	53.15	40.14	0.57	29.33	26.46	0.53	37.86	9.55	0.8	56.14	25.03	0.69	30.08	16.3	0.65	17.87	37.34	0.32	0.655	0.553333	-0.101667	0.46026	0.923499
NM_000831	4	GRIK3	chr1	-	252.7	36799188	chr1:36795527-36802045	38.26	5.24	0.88	67.45	4.56	0.94	38.96	5.78	0.87	37.56	8.21	0.82	50.88	7.88	0.87	51.85	8.55	0.86	52.22	8.27	0.86	0.8775	0.863333	-0.0141667	0.768146	1
NM_012090	5	MACF1	chr1	+	4312.7	39485869	chr1:39485538-39486956	137.68	201.61	0.41	207.14	301.96	0.41	143.88	220.82	0.39	131.71	172.52	0.43	171.43	212.5	0.45	133.51	248.98	0.35	154.63	169.47	0.48	0.41	0.426667	0.0166667	0.765743	1
XM_047428017	1	SMAP2	chr1	+	4870.3	40422948	chr1:40421976-40423326	206.03	133.03	0.61	327.69	251.19	0.57	179.61	145.87	0.55	169.31	135.68	0.56	321.66	101.33	0.76	215.57	202.35	0.52	290.82	127.06	0.7	0.5725	0.66	0.0875	0.0110954	0.110962
NM_014747	3	RIMS3	chr1	-	20710.4	40624369	chr1:40620680-40626729	483.13	26.99	0.95	850.86	49.72	0.94	490.52	63.66	0.89	508.85	48.43	0.91	442.01	43.91	0.91	472.35	67.55	0.87	453.84	56.25	0.89	0.9225	0.89	-0.0325	0.0601336	0.335831
NM_001142589	2	NFYC	chr1	+	6689	40770967	chr1:40770709-40771603	186.76	187.15	0.5	329.03	375.12	0.47	207.65	160.03	0.56	181.8	236.44	0.43	246.86	174.61	0.59	169.68	191.33	0.47	224.91	135.26	0.62	0.49	0.56	0.07	0.0321478	0.225212
NM_001142587	2	NFYC	chr1	+	6705.5	40770967	chr1:40770712-40771603	186.81	186.37	0.5	329.17	374.66	0.47	207.61	159.99	0.56	181.84	236.45	0.43	246.86	174.56	0.59	169.78	191.03	0.47	224.92	135.34	0.62	0.49	0.56	0.07	0.0317555	0.223282
XM_006710661	3	NFYC	chr1	+	26915.9	40771004	chr1:40770397-40771603	166.02	34.37	0.83	289.82	82.43	0.78	197.45	3.45	0.98	166.03	50.21	0.77	230.96	0	1	154.91	33.89	0.82	212.54	0	1	0.84	0.94	0.1	6.35254e-05	0.00196389
XM_047449583	1	SCMH1	chr1	-	1515.3	41028118	chr1:41027202-41028319	179.12	0	1	318.46	8.48	0.97	196.62	24.8	0.89	170.97	21.41	0.89	203.99	0	1	176.86	0	1	194.01	0	1	0.9375	1	0.0625	0.000349187	0.00788873
XM_017000694	2	FOXJ3	chr1	-	1471.3	42179624	chr1:42176548-42179825	59.39	58.28	0.5	99.81	66.93	0.6	67.98	43.95	0.61	56.96	61.61	0.48	69.2	8.21	0.89	52.16	49.59	0.51	65.04	18.84	0.78	0.5475	0.726667	0.179167	0.0222987	0.17867
NM_001001653	3	MED8	chr1	-	1433.8	43384875	chr1:43383917-43385106	173.1	98.38	0.64	268.51	207.34	0.56	150.61	152.52	0.5	161.9	121.05	0.57	158.23	158.86	0.5	149.42	111.85	0.57	171.64	106.78	0.62	0.5675	0.563333	-0.00416667	0.935067	1
NM_052877	5	MED8	chr1	-	967.9	43384100	chr1:43383917-43384552	172.49	14.11	0.92	243.16	68.46	0.78	141.96	32.78	0.81	133.57	43.65	0.75	108.12	61.36	0.64	142.54	23.02	0.86	190.02	0.71	1	0.815	0.833333	0.0183333	0.590117	1
NM_001270462	3	ST3GAL3	chr1	+	944.9	43930404	chr1:43930132-43931159	78.56	30.03	0.72	141.8	32.76	0.81	89.05	3.19	0.97	81.13	19.74	0.8	81.67	17.92	0.82	85.7	16.28	0.84	81.13	19.61	0.81	0.825	0.823333	-0.00166667	1	1
XM_047430146	1	ERI3	chr1	-	7605.6	44221439	chr1:44221070-44221640	343.12	37.53	0.9	679.98	0	1	368.32	0	1	393.76	0	1	245.92	4.67	0.98	262.81	31.44	0.89	252.72	32.43	0.89	0.975	0.92	-0.055	0.000189247	0.00501986
XM_047424269	1	RNF220	chr1	+	53018.9	44650905	chr1:44650704-44651724	486.22	246.98	0.66	856.07	398.46	0.68	480.8	233.64	0.67	484.09	223.08	0.68	512.68	277.73	0.65	499.78	288.4	0.63	490.01	256.76	0.66	0.6725	0.646667	-0.0258333	0.189848	0.63274
NM_001376487	1	RNF220	chr1	+	53067.4	44650905	chr1:44650704-44651723	486.1	247.1	0.66	855.83	398.7	0.68	480.59	233.85	0.67	483.94	223.23	0.68	512.58	277.83	0.65	499.65	288.53	0.63	489.71	257.06	0.66	0.6725	0.646667	-0.0258333	0.189848	0.63274
XM_047419380	1	ARMH1	chr1	+	123.4	44725507	chr1:44725291-44725591	24.01	7.71	0.76	48.92	12.42	0.8	18.83	13.05	0.59	17.31	21.91	0.44	53.73	0	1	30.26	17.09	0.64	46.77	24.72	0.65	0.6475	0.763333	0.115833	0.356464	0.83022
XM_047433501	1	EIF2B3	chr1	-	1180.6	44850802	chr1:44850522-44851003	5.76	67.6	0.08	16.57	113.18	0.13	9.38	60.02	0.14	6.01	76.08	0.07	3.67	72.52	0.05	7.38	65.5	0.1	5.69	75.07	0.07	0.105	0.0733333	-0.0316667	0.576789	0.999768
NM_001166588	3	EIF2B3	chr1	-	6442.8	44874625	chr1:44874527-44874826	1.65	136.39	0.01	8.62	212.7	0.04	0	133.42	0	4.35	139.04	0.03	5.05	113.97	0.04	6.21	129.32	0.05	2.58	116.84	0.02	0.02	0.0366667	0.0166667	0.703096	1
NM_001195193	2	NASP	chr1	+	11520.2	45618262	chr1:45618061-45618893	134.86	89.79	0.6	195.12	205.36	0.49	113.4	197.01	0.37	117.64	122.89	0.49	128.41	177.78	0.42	124.68	110.83	0.53	115.93	173.49	0.4	0.4875	0.45	-0.0375	0.449621	0.914529
XM_047450153	1	MAST2	chr1	+	1144.9	46035284	chr1:46034827-46036122	126.36	8.53	0.94	236.57	7.98	0.97	150.6	0	1	134.92	4.98	0.96	157.73	48.49	0.76	186.5	9.34	0.95	191.98	17.78	0.92	0.9675	0.876667	-0.0908333	0.000949228	0.016975
NM_001319245	2	MAST2	chr1	+	998.2	46035285	chr1:46034538-46036122	124.15	12.79	0.91	231.55	8.94	0.96	145.69	0	1	130.72	6.2	0.95	151.99	48.78	0.76	177.27	22.54	0.89	185.35	10.46	0.95	0.955	0.866667	-0.0883333	0.000863024	0.0158464
NM_001441	3	FAAH	chr1	+	351.9	46413733	chr1:46413447-46413845	100.37	26.08	0.79	220.02	0	1	103.6	26.92	0.79	116.88	0	1	107.01	0	1	89.94	10.18	0.9	83.12	20	0.81	0.895	0.903333	0.00833333	0.826703	1
NM_001394565	1	ATPAF1	chr1	-	3665	46635623	chr1:46632737-46635970	146.4	148.85	0.5	247.8	271.68	0.48	120.8	157.42	0.43	134.8	165.29	0.45	128.24	118.05	0.52	128.8	155.23	0.45	112.37	215.98	0.34	0.465	0.436667	-0.0283333	0.377651	0.851415
NM_001256418	1	ATPAF1	chr1	-	1230.7	46635626	chr1:46635039-46635970	202.31	93.3	0.68	383.91	136.42	0.74	149.61	129.28	0.54	212.29	88.28	0.71	143.02	104.04	0.58	180.7	103.91	0.63	134.34	194.79	0.41	0.6675	0.54	-0.1275	0.000158066	0.00437315
XM_011542141	4	BEND5	chr1	-	4454.7	48727842	chr1:48727519-48728043	33.01	82.82	0.28	57.6	139.84	0.29	25.34	57.58	0.31	23.25	84.71	0.22	51.81	54.76	0.49	37.7	63.95	0.37	41.51	64.06	0.39	0.275	0.416667	0.141667	0.0245567	0.189985
XM_017000542	1	ELAVL4	chr1	+	1195.8	50180808	chr1:50179544-50181300	34.24	50.79	0.4	54.21	85.52	0.39	35.47	36.18	0.5	30.52	47.82	0.39	53.18	52.29	0.5	39.19	50.82	0.44	52.07	40.22	0.56	0.42	0.5	0.08	0.191441	0.634756
NM_001144777	3	ELAVL4	chr1	+	118761	50201165	chr1:50200851-50203772	345.5	983.42	0.26	505.94	1435.78	0.26	474.24	850.16	0.36	348.19	899.3	0.28	671.5	771.55	0.47	414.87	1086.99	0.28	571.72	878.93	0.39	0.29	0.38	0.09	2.10307e-07	1.3176e-05
NM_001324208	2	ELAVL4	chr1	+	144919	50201167	chr1:50200809-50203772	346.01	840.95	0.29	506.75	1225.81	0.29	475.35	707.73	0.4	348.75	767.6	0.31	672.9	617.68	0.52	415.54	925.11	0.31	573.23	723.14	0.44	0.3225	0.423333	0.100833	8.88006e-08	6.22093e-06
XM_024452736	2	FAF1	chr1	-	691.2	50441320	chr1:50437028-50441523	30.43	150.51	0.17	55.45	271.65	0.17	30.53	124.08	0.2	31.22	126.69	0.2	30.83	145.5	0.17	28.42	155.54	0.15	28.58	134.05	0.18	0.185	0.166667	-0.0183333	0.891378	1
NM_014372	5	RNF11	chr1	+	7400.8	51271482	chr1:51271151-51273447	129.5	588.2	0.18	218.45	1021.47	0.18	179.01	396.56	0.31	153.24	512.42	0.23	253.42	302.56	0.46	144.55	473.13	0.23	172.16	307.52	0.36	0.225	0.35	0.125	9.34539e-08	6.4874e-06
NM_001416295	1	OSBPL9	chr1	+	3421.1	51787941	chr1:51787715-51788398	126.48	223.04	0.36	179.06	330.97	0.35	85	214.48	0.28	95.81	199.28	0.32	134.5	197.09	0.41	93.53	250.97	0.27	122.53	152.42	0.45	0.3275	0.376667	0.0491667	0.375829	0.849314
NM_148906	3	OSBPL9	chr1	+	3871.8	51787949	chr1:51787715-51789210	45.13	300.42	0.13	64.02	441.09	0.13	32.52	261.7	0.11	36.34	255.7	0.12	51.9	273.43	0.16	33.34	306.56	0.1	47.62	222.99	0.18	0.1225	0.146667	0.0241667	0.493293	0.950488
NM_015913	4	TXNDC12	chr1	-	1472.4	52020703	chr1:52020131-52021012	102.53	168.66	0.38	175.7	285.36	0.38	72.52	179.06	0.29	103.02	163.36	0.39	121.96	148.9	0.45	91.31	159.94	0.36	85.71	205.02	0.29	0.36	0.366667	0.00666667	0.93131	1
NM_007324	5	ZFYVE9	chr1	+	1119.2	52346261	chr1:52346060-52346634	38.87	60.12	0.39	34.24	137.19	0.2	29.48	110.78	0.21	28.36	81.43	0.26	30.51	88.82	0.26	24.68	88.74	0.22	24.88	115.48	0.18	0.265	0.22	-0.045	0.550239	0.993026
NM_023077	3	COA7	chr1	-	766.5	52687621	chr1:52684449-52688168	90.01	52.79	0.63	133.19	109.1	0.55	73.57	64.38	0.53	75.88	69.46	0.52	71.55	55.93	0.56	68.99	51.85	0.57	72.09	42.27	0.63	0.5575	0.586667	0.0291667	0.717941	1
NM_024646	3	ZYG11B	chr1	+	1459.8	52822399	chr1:52821439-52827336	55.53	38.3	0.59	86.88	39.33	0.69	58.87	28.43	0.67	52.96	30.7	0.63	62.25	5.23	0.92	49.49	17.8	0.74	57.01	17.45	0.77	0.645	0.81	0.165	0.0240925	0.187152
NM_001007098	3	SCP2	chr1	+	95.7	52993477	chr1:52993258-52994232	4.86	17.35	0.22	9.48	49.5	0.16	4.06	25.38	0.14	4.26	28.44	0.13	7.8	24.83	0.24	6.58	18.82	0.26	NA	NA	NA	0.1625	0.25	0.0875	0.342574	0.817013
XM_047427504	1	SCP2	chr1	+	5223.5	53048059	chr1:53047858-53051611	19.21	99.49	0.16	31.31	168.86	0.16	16.49	82.94	0.17	18	113.81	0.14	25.68	94.63	0.21	17.9	106.03	0.14	17.92	74.12	0.19	0.1575	0.18	0.0225	0.608606	1
NM_001193617	2	SCP2	chr1	+	2525.6	53050953	chr1:53050609-53051698	36.43	142.8	0.2	51.08	239.7	0.18	54.06	104.55	0.34	46.12	112.78	0.29	89.09	132.09	0.4	52.51	113.87	0.32	68.12	84.37	0.45	0.2525	0.39	0.1375	0.00238465	0.0352891
NM_017887	3	CZIB	chr1	-	603.8	53214525	chr1:53214197-53214736	130.3	91.05	0.59	236.58	141.69	0.63	110.8	121.11	0.48	131.44	113.5	0.54	102.1	143.21	0.42	127.43	105.65	0.55	124.25	92.32	0.57	0.56	0.513333	-0.0466667	0.207243	0.656429
NM_018982	5	YIPF1	chr1	-	1232.2	53852069	chr1:53851733-53852270	166.73	14.07	0.92	303.06	0	1	175.74	0	1	187.36	0	1	145.78	0	1	171.2	0	1	150.49	0	1	0.98	1	0.02	0.265551	0.737913
XM_017000898	3	SSBP3	chr1	-	94975.4	54226959	chr1:54225489-54227160	719.93	164.01	0.81	1238.27	287.5	0.81	760.21	177.53	0.81	681.26	224.47	0.75	832.08	167.46	0.83	708.01	282.71	0.71	824.98	247.37	0.77	0.795	0.77	-0.025	0.148761	0.558351
NR_037640	2	MROH7-TTC4	chr1	+	356.6	54742146	chr1:54741411-54742657	24.57	55.67	0.31	29.1	125.63	0.19	18.34	50.35	0.27	15.93	73.01	0.18	12.42	65.57	0.16	19.86	65.16	0.23	22.61	79.46	0.22	0.2375	0.203333	-0.0341667	0.858921	1
XM_017000831	2	USP24	chr1	-	4528.1	55068781	chr1:55066359-55069107	108.5	124.94	0.46	159.8	185.18	0.46	109.77	135.91	0.45	103.26	125.26	0.45	90.34	65.58	0.58	81.69	119.87	0.41	82.66	110.53	0.43	0.455	0.473333	0.0183333	1	1
NM_001367561	1	DOCK7	chr1	-	920.6	62455255	chr1:62454726-62455456	2.65	84.72	0.03	4.91	142.26	0.03	4.03	65.14	0.06	1.76	75.81	0.02	7.49	77.27	0.09	6.19	75.56	0.08	9.87	72.1	0.12	0.035	0.0966667	0.0616667	0.190609	0.633618
NM_014787	4	DNAJC6	chr1	+	35696.4	65414333	chr1:65412924-65415871	49.18	478.5	0.09	91.31	812.44	0.1	93.26	447.16	0.17	73.45	450.54	0.14	109.74	394.27	0.22	58.64	379.72	0.13	101.83	367.69	0.22	0.125	0.19	0.065	0.00163958	0.0259797
XM_047432059	1	SGIP1	chr1	+	699	66744992	chr1:66743073-66751139	14.45	34.41	0.3	18.24	51.63	0.26	16.68	50.36	0.25	13.84	36.4	0.28	24.14	64.42	0.27	17.75	37.22	0.32	17.44	45.44	0.28	0.2725	0.29	0.0175	0.842348	1
XM_047432061	1	SGIP1	chr1	+	7466.9	66690391	chr1:66690190-66690530	7.1	131.84	0.05	4.9	184.3	0.03	2.89	115.83	0.02	2.74	112.36	0.02	8.99	114.23	0.07	5.33	129.56	0.04	3.85	101.4	0.04	0.03	0.05	0.02	0.521085	0.972148
NM_001077700	3	MIER1	chr1	+	94.1	66984874	chr1:66984572-66988619	6.89	24.15	0.22	9.5	46.04	0.17	10.14	17.31	0.37	6.84	28.16	0.2	15.51	6.76	0.7	7.26	28.77	0.2	8.91	17.02	0.34	0.24	0.413333	0.173333	0.262341	0.732979
NM_001366836	3	LRRC7	chr1	+	28	69873726	chr1:69873467-69875004	4.11	36.41	0.1	7.27	45.89	0.14	6.53	22.17	0.23	5.09	32.71	0.13	4.65	18.09	0.2	3.25	25.77	0.11	6.29	26.04	0.19	0.15	0.166667	0.0166667	1	1
NM_198715	3	PTGER3	chr1	-	140	71012267	chr1:71005860-71012484	12.24	13.53	0.47	20.42	33.36	0.38	12.88	22.16	0.37	11.9	19.97	0.37	21.98	29.63	0.43	15.69	17.22	0.48	16.13	14.77	0.52	0.3975	0.476667	0.0791667	0.637847	1
NM_173808	3	NEGR1	chr1	-	81.6	71404099	chr1:71395943-71407570	1.11	19.93	0.05	1.16	33.18	0.03	1.12	21.64	0.05	1.19	20.36	0.06	2.37	20.45	0.1	NA	NA	NA	NA	NA	NA	0.0475	0.1	0.0525	0.6	1
XM_011540747	3	CRYZ	chr1	-	27.7	74706250	chr1:74705486-74706457	3.77	23.91	0.14	8.3	38.38	0.18	7.1	28.81	0.2	5.2	18.31	0.22	17.52	6.67	0.72	5.89	16.03	0.27	5.66	14.95	0.27	0.185	0.42	0.235	0.0651703	0.352256
NM_001286044	2	ACADM	chr1	+	459.1	75762893	chr1:75762692-75763679	8.46	61.87	0.12	18.77	76.32	0.2	17.76	91.15	0.16	18.06	68.83	0.21	43.57	111.97	0.28	18.75	75.46	0.2	47.09	56.55	0.45	0.1725	0.31	0.1375	0.0233671	0.184026
NM_001320274	2	ST6GALNAC5	chr1	+	384.5	77063420	chr1:77062975-77067546	11.63	83.46	0.12	16.5	136.29	0.11	12.64	74.2	0.15	10.3	77.98	0.12	26.1	153.17	0.15	18.56	145.7	0.11	21.77	144.1	0.13	0.125	0.13	0.005	0.850748	1
NM_005482	3	PIGK	chr1	-	418.9	77092289	chr1:77088989-77092490	15.99	39.97	0.29	25.54	74.89	0.25	21.37	49.45	0.3	16.37	47.28	0.26	26.42	37.08	0.42	16.4	48.81	0.25	18.24	45.6	0.29	0.275	0.32	0.045	0.570882	0.998524
XM_005270739	6	AK5	chr1	+	335.2	77559248	chr1:77558602-77559966	25.67	43.79	0.37	46.53	80.61	0.37	31.23	51.26	0.38	28.82	44.01	0.4	31.97	30.65	0.51	23.36	36.71	0.39	27.16	28.71	0.49	0.38	0.463333	0.0833333	0.393084	0.864054
NM_001377439	1	USP33	chr1	-	7556	77696753	chr1:77695987-77697474	79.53	148.72	0.35	114.71	226.54	0.34	118.63	94.25	0.56	81.47	112.26	0.42	174.42	62.98	0.73	91.1	91.44	0.5	103.46	94.03	0.52	0.4175	0.583333	0.165833	4.42588e-05	0.0014611
NM_201626	3	USP33	chr1	-	16339.8	77711654	chr1:77711502-77711855	0.64	175.48	0	0	267.47	0	0.87	117.4	0.01	2.03	148.12	0.01	0	148.14	0	4.26	105.28	0.04	2.31	120.85	0.02	0.005	0.02	0.015	0.17212	0.602574
NM_001317102	2	DNAJB4	chr1	+	325.6	78016282	chr1:78016014-78017964	9.4	81.85	0.1	13.85	119.95	0.1	17.42	70.05	0.2	13.2	80.39	0.14	28.71	66.09	0.3	15.52	61.22	0.2	22.25	57.96	0.28	0.135	0.26	0.125	0.0235357	0.184664
NM_002731	4	PRKACB	chr1	+	13819.7	84235526	chr1:84235180-84238498	164.98	356.54	0.32	258.14	531.41	0.33	213.87	290.5	0.42	195.31	327.36	0.37	244.88	221.56	0.52	166.72	250.04	0.4	172.21	206.35	0.45	0.36	0.456667	0.0966667	0.000689148	0.013424
XM_047444216	1	SSX2IP	chr1	-	87.6	84647406	chr1:84643706-84647607	7.69	22.08	0.26	11.88	45.99	0.21	9.61	32.64	0.23	8.94	22.62	0.28	14.35	25.88	0.36	8.57	28.83	0.23	11.91	20.47	0.37	0.245	0.32	0.075	0.60234	1
XM_005270710	3	DDAH1	chr1	-	26159.4	85320022	chr1:85318485-85321568	205.58	116.59	0.64	306.95	223.59	0.58	194.31	121.83	0.61	195.83	108.81	0.64	206.96	78.09	0.73	149.33	107.52	0.58	136.62	135.08	0.5	0.6175	0.603333	-0.0141667	0.934494	1
NM_004261	5	SELENOF	chr1	-	29223.1	86863404	chr1:86862445-86863605	166.98	347.24	0.32	290.32	623.7	0.32	183	341.83	0.35	179.73	386.47	0.32	289.69	297.98	0.49	169.13	347.63	0.33	177.14	274.11	0.39	0.3275	0.403333	0.0758333	0.00450323	0.0579876
NM_001320708	2	PKN2	chr1	+	126.1	88833507	chr1:88833245-88836255	12.36	43.74	0.22	14.79	74.19	0.17	15.41	48.52	0.24	11.87	32.81	0.27	20.13	23.35	0.46	13.27	33.22	0.29	13.44	40.87	0.25	0.225	0.333333	0.108333	0.268403	0.740193
NM_001514	6	GTF2B	chr1	-	1924.2	88853089	chr1:88852633-88853346	21.55	213.45	0.09	31.8	375.08	0.08	18.66	143.43	0.12	19.13	199.77	0.09	37.74	205.15	0.16	24.25	200.18	0.11	26.41	155.11	0.15	0.095	0.14	0.045	0.102969	0.454755
NM_001134479	2	LRRC8D	chr1	+	4309.5	89935036	chr1:89933067-89936611	90.69	64.4	0.58	135.73	113.95	0.54	82.84	62.32	0.57	79.59	75.41	0.51	99.99	52.7	0.65	86.3	52.73	0.62	98.88	32.27	0.75	0.55	0.673333	0.123333	0.0273897	0.205047
NR_147932	1	LINC02609	chr1	-	80.3	90831967	chr1:90829547-90832196	9.73	17.32	0.36	14.42	42.47	0.25	8.61	30.41	0.22	9.97	23.14	0.3	15.41	24.69	0.38	12.22	41.35	0.23	14.41	40.65	0.26	0.2825	0.29	0.0075	1	1
XM_047431934	1	ZNF644	chr1	-	335.1	90916773	chr1:90915304-90916990	22.85	124	0.16	35.07	189.62	0.16	30.59	107.78	0.22	25.48	95.49	0.21	56.48	113.32	0.33	23.75	105.89	0.18	36.27	99.74	0.27	0.1875	0.26	0.0725	0.0938791	0.429515
XM_047418466	1	BTBD8	chr1	+	102.6	92184378	chr1:92183864-92184723	6.3	22.94	0.22	8.62	32.08	0.21	9.83	20.99	0.32	9.36	20.85	0.31	8.38	28.87	0.22	8.23	21.15	0.28	11.43	14.16	0.45	0.265	0.316667	0.0516667	0.778042	1
NM_001006605	5	DIPK1A	chr1	-	1391.7	92843768	chr1:92842167-92844195	57.49	63.26	0.48	97.42	90.82	0.52	47.2	59.8	0.44	58.18	48.6	0.54	59.62	68	0.47	47.29	37.51	0.56	55.67	51.29	0.52	0.495	0.516667	0.0216667	0.896627	1
NM_017737	5	FNBP1L	chr1	+	81601.6	93553488	chr1:93552409-93554661	275.54	515.21	0.35	412.56	726.5	0.36	368.75	333.51	0.53	297.31	447.95	0.4	445.83	268.2	0.62	265.88	355.21	0.43	328.9	228.78	0.59	0.41	0.546667	0.136667	2.05747e-08	1.65378e-06
NM_001024948	3	FNBP1L	chr1	+	167476	93551148	chr1:93550947-93554661	394.56	742.31	0.35	563.32	1083.64	0.34	371.6	852.77	0.3	368.65	725.4	0.34	408.9	639.02	0.39	322.85	749.16	0.3	316.95	759.03	0.29	0.3325	0.326667	-0.00583333	0.825443	1
XM_047426556	1	ABCD3	chr1	+	305.3	94517253	chr1:94517052-94518663	30.03	29.25	0.51	44.08	44.05	0.5	31.08	24.71	0.56	32.15	32.02	0.5	47.19	16.85	0.74	24.97	24.24	0.51	28.43	17.74	0.62	0.5175	0.623333	0.105833	0.261425	0.732229
NM_001305242	2	ALG14	chr1	-	19.7	94982979	chr1:94974405-94983306	1.66	58.97	0.03	2.5	104.82	0.02	1.55	49.05	0.03	1.65	60.42	0.03	1.16	45.7	0.02	1.58	52.3	0.03	1.72	49.88	0.03	0.0275	0.0266667	-0.000833333	1	1
NM_001199691	1	TLCD4-RWDD3	chr1	+	311.6	95244698	chr1:95244211-95244955	10.36	59.45	0.15	18.42	107.55	0.15	13.15	37.97	0.26	13.71	68.55	0.17	21.25	55.92	0.28	16.16	65.9	0.2	17.43	52.81	0.25	0.1825	0.243333	0.0608333	0.315935	0.792237
NM_021190	4	PTBP2	chr1	+	6123.9	96813516	chr1:96813276-96815049	91.65	264.37	0.26	148.8	436.12	0.25	111.43	184.51	0.38	104.05	223.73	0.32	159.64	159.9	0.5	95.11	172.14	0.36	104.66	168.08	0.38	0.3025	0.413333	0.110833	0.000750869	0.01437
NM_001300990	2	PTBP2	chr1	+	2225.8	96814537	chr1:96813273-96823739	1	150.63	0.01	1.66	245.39	0.01	1.64	154.63	0.01	1.32	155.32	0.01	3.01	200.21	0.01	1.63	134.25	0.01	3.26	138.99	0.02	0.01	0.0133333	0.00333333	0.604748	1
NM_001037317	2	PLPPR5	chr1	-	573	98892810	chr1:98890245-98893104	32.32	72.93	0.31	48.39	137.58	0.26	36.04	71.68	0.33	29.26	87.19	0.25	35.7	81.19	0.31	25.82	66.06	0.28	33.67	55.73	0.38	0.2875	0.323333	0.0358333	0.659504	1
XM_005270557	3	AGL	chr1	+	185.4	99921735	chr1:99921534-99924023	6.84	32.89	0.17	11	46.87	0.19	6.79	31.89	0.18	8.51	30.42	0.22	11.43	29.83	0.28	7.13	29.9	0.19	12.89	23.12	0.36	0.19	0.276667	0.0866667	0.427393	0.891444
NM_000642	3	AGL	chr1	+	185.5	99921735	chr1:99921534-99924020	6.83	32.91	0.17	10.99	46.88	0.19	6.78	31.9	0.18	8.49	30.44	0.22	11.42	29.84	0.28	7.13	29.9	0.19	12.87	23.14	0.36	0.19	0.276667	0.0866667	0.427393	0.891444
XM_047422782	1	TRMT13	chr1	+	142.2	100148326	chr1:100148093-100148448	23.76	60.29	0.28	23.57	88.01	0.21	13.42	63.97	0.17	14.83	71.49	0.17	25.4	63.28	0.29	17.25	66.18	0.21	30.04	44.58	0.4	0.2075	0.3	0.0925	0.214529	0.669361
NM_003729	4	RTCA	chr1	+	1229.6	100291604	chr1:100291403-100292769	51.81	5.55	0.9	78.21	3.51	0.96	45.99	26.62	0.63	45.81	3.79	0.92	66.82	30.64	0.69	49.27	4.43	0.92	50.3	25.24	0.67	0.8525	0.76	-0.0925	0.0934458	0.428446
NR_109849	1	DPH5-DT	chr1	+	131.5	101087062	chr1:101086852-101087379	7.81	31.25	0.2	16.73	85.76	0.16	10.09	35.2	0.22	11.99	38.93	0.24	11.99	21.78	0.35	6.95	31	0.18	10.51	29.9	0.26	0.205	0.263333	0.0583333	0.605313	1
XM_047444385	1	OLFM3	chr1	-	800.4	101804226	chr1:101802560-101804915	27.96	176.77	0.14	45.08	275.28	0.14	39.67	153.92	0.2	31.43	160.53	0.16	44.15	108.1	0.29	23.53	124.38	0.16	34.41	96.04	0.26	0.16	0.236667	0.0766667	0.0758699	0.383163
NM_001079874	2	VAV3	chr1	-	1560.1	107571780	chr1:107571161-107573372	58.34	52.09	0.53	82.09	87.45	0.48	68.62	36.28	0.65	56.94	41.25	0.58	70.29	0	1	32.52	30.98	0.51	40.58	28.77	0.59	0.56	0.7	0.14	0.0409667	0.266222
NM_213651	3	SLC25A24	chr1	-	295.8	108136636	chr1:108134043-108136837	12.88	86.03	0.13	23.11	132.43	0.15	20.5	68.97	0.23	17.23	73.82	0.19	34.69	105.83	0.25	15.02	85.83	0.15	27.53	74.69	0.27	0.175	0.223333	0.0483333	0.314517	0.791157
NM_001102592	2	HENMT1	chr1	-	190.3	108648585	chr1:108648295-108648991	33.93	28.95	0.54	46.6	59.12	0.44	33.93	22.55	0.6	26.45	40.6	0.39	55.25	9.15	0.86	27.65	51.01	0.35	49.63	41.08	0.55	0.4925	0.586667	0.0941667	0.327179	0.804143
NM_001284352	2	ELAPOR1	chr1	+	166.6	109203126	chr1:109202913-109206781	19.63	19.11	0.51	35.44	21.86	0.62	17.92	6.51	0.73	18.29	18.99	0.49	34.36	31.27	0.52	34.8	40.25	0.46	38.07	31.71	0.55	0.5875	0.51	-0.0775	0.546	0.987584
NM_001267048	2	ELAPOR1	chr1	+	158.1	109203145	chr1:109202944-109206781	19.62	21.49	0.48	35.38	25.08	0.59	17.92	7.28	0.71	18.26	20.3	0.47	34.3	34.89	0.5	34.72	44.22	0.44	37.95	36.73	0.51	0.5625	0.483333	-0.0791667	0.556321	0.994492
XM_005271101	4	SORT1	chr1	-	5793.3	109312992	chr1:109309575-109314057	176.34	36.01	0.83	289.91	65.95	0.81	168.25	28.69	0.85	165.57	25.04	0.87	179.39	26.05	0.87	172.52	30.32	0.85	162.83	39.42	0.81	0.84	0.843333	0.00333333	0.895873	1
NM_006496	4	GNAI3	chr1	+	3987.9	109592546	chr1:109592345-109600195	19.94	343.81	0.05	30.34	588.73	0.05	19.71	399.47	0.05	21.08	346.13	0.06	28.49	487.44	0.06	19.68	376.65	0.05	21.95	420.88	0.05	0.0525	0.0533333	0.000833333	1	1
XM_011541398	3	KCNA2	chr1	-	677.9	110596763	chr1:110593580-110604945	55.58	9.51	0.85	89.4	17.87	0.83	54.44	4.68	0.92	54.56	7.53	0.88	49.71	4.05	0.92	47.27	11.01	0.81	51.64	4.84	0.91	0.87	0.88	0.01	1	1
NM_001204269	2	KCNA2	chr1	-	213.6	110593691	chr1:110593580-110593928	46.89	32.83	0.59	72	45.15	0.61	46.19	19.51	0.7	21.56	34.52	0.38	42.44	32.95	0.56	25.11	33.12	0.43	14.9	37.84	0.28	0.57	0.423333	-0.146667	0.125176	0.506861
NM_001370216	2	RAP1A	chr1	+	461.7	111712632	chr1:111712431-111716691	24.33	34.95	0.41	39.12	53.52	0.42	29.97	37.44	0.44	24.39	39.96	0.38	29.45	47.28	0.38	23.07	35.48	0.39	26.19	41.13	0.39	0.4125	0.386667	-0.0258333	0.861794	1
XM_017001806	2	CTTNBP2NL	chr1	+	1187.1	112457449	chr1:112455931-112461164	60.71	81.67	0.43	89.03	122.47	0.42	58.04	84.44	0.41	53.56	70.93	0.43	64.64	50.18	0.56	58.28	78.14	0.43	54.09	85.65	0.39	0.4225	0.46	0.0375	0.631749	1
XM_005271369	3	LRIG2	chr1	+	158.2	113124658	chr1:113123875-113132260	16.98	24.47	0.41	28.97	31.06	0.48	13.96	19.64	0.42	17.84	19.96	0.47	16.16	21.47	0.43	15.61	23.32	0.4	16.03	21.57	0.43	0.445	0.42	-0.025	0.820219	1
NM_001142782	2	MAGI3	chr1	+	3627.6	113684287	chr1:113682897-113685923	62.12	91.6	0.4	101.15	119.97	0.46	76.64	58.69	0.57	65.5	70.75	0.48	113.32	60.53	0.65	76.81	88.89	0.46	90.14	100.88	0.47	0.4775	0.526667	0.0491667	0.327137	0.804143
NM_152900	3	MAGI3	chr1	+	6982.9	113684296	chr1:113682212-113685923	66.27	43.26	0.61	106.84	52.75	0.67	83.26	13.79	0.86	69.17	28.55	0.71	119.42	5.52	0.96	79.42	39.25	0.67	96.21	39.38	0.71	0.7125	0.78	0.0675	0.237944	0.701791
NM_018364	5	RSBN1	chr1	-	512.5	113765995	chr1:113761832-113766453	26.31	68.74	0.28	39.35	94.54	0.29	32.35	21.88	0.6	29.91	47.98	0.38	37.42	22.75	0.62	24.35	36.08	0.4	27.4	25.93	0.51	0.3875	0.51	0.1225	0.0601558	0.335831
XM_047439008	1	AP4B1	chr1	-	147.9	113895128	chr1:113894194-113895492	8.6	72.47	0.11	10.38	119.53	0.08	7.47	64.72	0.1	5.11	73.48	0.07	11.23	73.07	0.13	7.38	76.4	0.09	8.05	80.61	0.09	0.09	0.103333	0.0133333	0.790066	1
XM_005270936	5	TRIM33	chr1	-	2034	114397659	chr1:114392790-114397860	46.84	120.12	0.28	66.94	198.97	0.25	48.55	120.33	0.29	43.21	118.24	0.27	68.14	109.7	0.38	43.45	142.53	0.23	55.93	109.53	0.34	0.2725	0.316667	0.0441667	0.357206	0.830579
NM_005725	6	TSPAN2	chr1	-	326.2	115049460	chr1:115048011-115050555	14.05	30.99	0.31	25.77	44.09	0.37	16.96	17.49	0.49	14.39	22.97	0.39	21.24	26.38	0.45	15.79	18.1	0.47	14.92	27.5	0.35	0.39	0.423333	0.0333333	0.665244	1
XM_047424412	1	SLC22A15	chr1	+	1328.2	116067261	chr1:116067019-116070054	65.07	85.86	0.43	103.11	117.55	0.47	64.43	78.21	0.45	66.92	80.34	0.45	69.73	44.8	0.61	56.46	69.14	0.45	54.18	63.72	0.46	0.45	0.506667	0.0566667	0.400258	0.871901
XM_011541315	2	IGSF3	chr1	-	1466.7	116577092	chr1:116574750-116577562	91.35	23.29	0.8	144.41	45.56	0.76	87.3	27	0.76	84.71	43.28	0.66	94.14	17.72	0.84	86.82	30.68	0.74	94.04	39.6	0.7	0.745	0.76	0.015	0.885099	1
NM_001007237	3	IGSF3	chr1	-	1466.7	116577092	chr1:116574750-116577562	91.35	23.29	0.8	144.41	45.56	0.76	87.3	27	0.76	84.71	43.28	0.66	94.14	17.72	0.84	86.82	30.68	0.74	94.04	39.6	0.7	0.745	0.76	0.015	0.885099	1
NM_006784	3	WDR3	chr1	+	322.1	117959642	chr1:117959292-117963794	15	106.16	0.12	21.48	164.67	0.12	16.03	110.11	0.13	13.76	89.82	0.13	18.66	99.85	0.16	15.21	105.8	0.13	15.64	105.26	0.13	0.125	0.14	0.015	0.850093	1
XM_047448758	1	SPAG17	chr1	-	4017.9	117953848	chr1:117953590-117954049	0	37.71	0	0	61.11	0	0.61	42.31	0.01	1.62	36.61	0.04	1.4	43.6	0.03	0.67	36	0.02	1.17	46.73	0.02	0.0125	0.0233333	0.0108333	0.494253	0.951378
NR_102405	3	NBPF8	chr1	+	5006.2	120467473	chr1:120465978-120469628	5.95	116.29	0.05	9.02	198.09	0.04	6.89	109.16	0.06	7.54	117.98	0.06	7.58	84.44	0.08	6.37	93.2	0.06	11.19	86.25	0.11	0.0525	0.0833333	0.0308333	0.290273	0.769895
XM_047429836	1	NBPF8	chr1	+	9927.5	120466929	chr1:120465978-120467739	109.4	18.46	0.86	185.04	30.29	0.86	105.89	12.58	0.89	107.39	26.97	0.8	84.77	6.99	0.92	77.28	32.68	0.7	84.31	15.09	0.85	0.8525	0.823333	-0.0291667	0.598018	1
NM_001271872	3	SRGAP2C	chr1	+	1207	121388251	chr1:121387634-121392874	34.39	68.95	0.33	47.89	126.11	0.28	36.17	65.36	0.36	29.21	63.11	0.32	38.13	57.25	0.4	33.28	58.93	0.36	33.66	67.31	0.33	0.3225	0.363333	0.0408333	0.465352	0.925576
NR_120535	1	SRGAP2D	chr1	+	907.9	144068769	chr1:144068129-144069704	8.44	111.36	0.07	14.81	173.43	0.08	16.47	100.28	0.14	12.97	81.13	0.14	22.24	84.62	0.21	12.63	85.42	0.13	20.51	86.91	0.19	0.1075	0.176667	0.0691667	0.121035	0.496628
NM_001385426	1	NBPF15	chr1	-	8459.5	144422314	chr1:144421390-144423256	111.81	53.63	0.68	187.54	50.13	0.79	130.77	24.85	0.84	105.5	45.28	0.7	104.41	7.76	0.93	77.84	53.54	0.59	92.45	25.66	0.78	0.7525	0.766667	0.0141667	0.890377	1
XM_047418308	1	NBPF15	chr1	-	7998.2	144422313	chr1:144421495-144423256	97.86	67.55	0.59	158.33	79.3	0.67	109.99	45.63	0.71	88.95	61.81	0.59	82.92	29.26	0.74	65.56	65.78	0.5	69.89	48.21	0.59	0.64	0.61	-0.03	0.541105	0.984873
XM_047428008	1	SRGAP2B	chr1	-	1015.6	144891776	chr1:144887288-144892381	41.21	76.25	0.35	56.58	132.18	0.3	40.03	76.98	0.34	34.66	59.41	0.37	45.54	63.84	0.42	37.16	59.26	0.39	41.87	64.77	0.39	0.34	0.4	0.06	0.337367	0.811988
XM_047446015	1	NBPF20	chr1	-	4326.6	145291568	chr1:145289900-145291769	105.46	0	1	162.05	0	1	96.97	0	1	87.7	0	1	81.7	0	1	79.67	0	1	81.65	0	1	1	1	0	1	1
NM_001397211	1	NBPF20	chr1	-	4315.3	145291568	chr1:145290005-145291769	106.51	0	1	160.15	0	1	94.52	0	1	88.44	0	1	80.6	0	1	79.87	0	1	80.63	0	1	1	1	0	1	1
XM_006711492	5	GPR89A	chr1	+	1325.5	145670393	chr1:145670192-145670650	17.1	109.01	0.14	25.56	170.14	0.13	10.69	115.61	0.08	11.39	121.85	0.09	12.09	107.29	0.1	12.55	121.49	0.09	15.6	121.57	0.11	0.11	0.1	-0.01	0.845996	1
NM_001097612	2	GPR89A	chr1	+	1718.1	145670350	chr1:145669834-145670650	40.3	105.89	0.28	63.5	178.71	0.26	27.45	94.81	0.22	33.36	101.92	0.25	34.72	77.14	0.31	35.28	109.29	0.24	32.78	90.09	0.27	0.2525	0.273333	0.0208333	0.78793	1
NM_001348451	2	CHD1L	chr1	+	110.4	147295632	chr1:147295431-147295762	26.26	20.13	0.57	40.69	35.56	0.53	20.59	18.07	0.53	34.16	25.33	0.57	25.95	24.7	0.51	28.07	20.65	0.58	27.16	13.48	0.67	0.55	0.586667	0.0366667	0.840223	1
NM_004326	4	BCL9	chr1	+	708.9	147625551	chr1:147623842-147626216	47.68	74.54	0.39	75.57	126.11	0.37	45.24	86.98	0.34	36.22	83.35	0.3	36.95	86.04	0.3	31.28	73.64	0.3	32.28	83.73	0.28	0.35	0.293333	-0.0566667	0.28535	0.762665
NM_001350180	2	GPR89B	chr1	+	1150.4	147993270	chr1:147993069-147993592	15	116.06	0.11	21.34	173.9	0.11	10.2	120.61	0.08	7.66	98.66	0.07	11.55	94.51	0.11	13.63	101.58	0.12	16.88	140.83	0.11	0.0925	0.113333	0.0208333	0.686698	1
NM_016334	5	GPR89B	chr1	+	1586.9	147993226	chr1:147992711-147993592	29.01	124.36	0.19	46.6	198.86	0.19	25.01	98.7	0.2	15.74	110.75	0.12	20.69	88.11	0.19	29.38	106.37	0.22	40.57	86.96	0.32	0.175	0.243333	0.0683333	0.187564	0.629001
NM_001385473	1	NBPF11	chr1	-	9040.6	148102801	chr1:148102151-148103912	41.83	91.39	0.31	70.12	144.46	0.33	48.6	74.73	0.39	37.87	94.75	0.29	28.37	78.69	0.27	31.67	89.5	0.26	36.68	79.51	0.32	0.33	0.283333	-0.0466667	0.50075	0.955337
NM_001279353	2	VPS45	chr1	+	1406.2	150145100	chr1:150144709-150145329	124.44	123.19	0.5	209.38	194.84	0.52	108.08	136.67	0.44	93.72	132.09	0.42	158.63	46.54	0.77	77.21	138.46	0.36	96.92	117	0.45	0.47	0.526667	0.0566667	0.315942	0.792237
NM_001350529	1	PRPF3	chr1	+	368.3	150353034	chr1:150352833-150353228	76.74	28.39	0.73	121.07	73.53	0.62	81.79	44.92	0.65	57.33	51.5	0.53	64.93	47.52	0.58	79.4	46.56	0.63	52.24	63.34	0.45	0.6325	0.553333	-0.0791667	0.246121	0.712966
NM_004698	4	PRPF3	chr1	+	371.8	150353034	chr1:150352833-150353233	75.92	29.22	0.72	119.83	74.76	0.62	80.88	45.83	0.64	56.44	52.39	0.52	64.59	47.86	0.57	78.39	47.58	0.62	51.62	63.96	0.45	0.625	0.546667	-0.0783333	0.247093	0.715239
NM_001387114	1	RPRD2	chr1	+	614.9	150473388	chr1:150471883-150476566	34.77	82.74	0.3	51.2	127.75	0.29	38.22	68.44	0.36	31.32	73.32	0.3	41.95	66.9	0.39	31.65	83.13	0.28	35.77	78.1	0.31	0.3125	0.326667	0.0141667	0.779987	1
NM_001387118	1	RPRD2	chr1	+	581.4	150473388	chr1:150470561-150476566	33.33	88.58	0.27	50.55	133.67	0.27	39.05	69.16	0.36	30.01	81.23	0.27	41.21	67.25	0.38	30.3	86.7	0.26	35.26	81.8	0.3	0.2925	0.313333	0.0208333	0.780029	1
XM_011509543	4	ARNT	chr1	-	246.7	150811458	chr1:150809713-150812110	36.01	13.71	0.72	51.22	33.05	0.61	28.22	16.81	0.63	26.49	23.22	0.53	30.64	21.33	0.59	30.3	22.14	0.58	28.67	15.79	0.64	0.6225	0.603333	-0.0191667	0.842561	1
NM_001330692	2	PSMD4	chr1	+	67472	151267374	chr1:151267173-151267460	821.08	460.92	0.64	1407.98	976.32	0.59	832.2	788.03	0.51	845.92	671.02	0.56	893.91	573.9	0.61	840.19	667.53	0.56	921.37	680.41	0.58	0.575	0.583333	0.00833333	0.748014	1
NM_002810	4	PSMD4	chr1	+	74172.4	151267374	chr1:151267173-151267479	673.81	608.2	0.53	1153.64	1230.67	0.48	660.07	960.15	0.41	696.11	820.83	0.46	746.69	721.12	0.51	684.61	823.11	0.45	752.06	849.72	0.47	0.47	0.476667	0.00666667	0.620848	1
XM_011510025	3	SNX27	chr1	+	901	151694730	chr1:151694370-151699080	56.04	10.16	0.85	103.44	15.5	0.87	59.69	10.33	0.85	59.29	4.6	0.93	50.86	36.57	0.58	52.32	8.15	0.87	52.36	25.01	0.68	0.875	0.71	-0.165	0.00624163	0.0734377
NM_001083964	1	TDRKH	chr1	-	600.7	151773766	chr1:151773479-151774504	43.43	7.63	0.85	58.95	26.87	0.69	26.2	14.64	0.64	29.3	16.74	0.64	23.86	18.74	0.56	22.33	23.79	0.48	17.11	23.55	0.42	0.705	0.486667	-0.218333	0.036562	0.247506
XM_017000122	3	TDRKH	chr1	-	233	151773751	chr1:151773484-151774227	39.37	14.95	0.72	46.16	52.13	0.47	22.45	20.32	0.52	20.19	27.2	0.43	12.93	35.39	0.27	14.41	36.33	0.28	12.59	38.52	0.25	0.535	0.266667	-0.268333	0.00614963	0.072655
NM_001083965	2	TDRKH	chr1	-	609.4	151773777	chr1:151773494-151774504	42.01	9.21	0.82	60.66	25.38	0.71	28.54	12.33	0.7	33.07	13.02	0.72	30.89	11.54	0.73	26.58	19.57	0.58	19.36	21.47	0.47	0.7375	0.593333	-0.144167	0.12965	0.514826
NM_001324475	2	INTS3	chr1	+	676.1	153773982	chr1:153773193-153774808	10.06	115.15	0.08	18.05	193.71	0.09	12.32	137.23	0.08	10.29	128.72	0.07	9.83	115.47	0.08	11.15	110.59	0.09	14.15	105.19	0.12	0.08	0.0966667	0.0166667	0.826817	1
XM_047426117	1	GATAD2B	chr1	-	661.4	153806702	chr1:153804725-153810310	21.67	33.52	0.39	38.77	48.51	0.44	25.63	21.93	0.54	23.9	24.68	0.49	28.68	23.26	0.55	23.52	25.03	0.48	27.12	19.76	0.58	0.465	0.536667	0.0716667	0.439622	0.903825
NM_001323011	3	PMVK	chr1	-	13097.8	154925064	chr1:154924740-154925265	137.27	52.13	0.72	244.75	94.75	0.72	144.75	64.19	0.69	155.74	81.37	0.66	138.37	70.96	0.66	156.13	17.11	0.9	185.77	0	1	0.6975	0.853333	0.155833	0.000378839	0.00840934
NM_001261466	2	ADAM15	chr1	+	146.1	155058447	chr1:155058246-155058683	1.68	55.9	0.03	2.43	100.06	0.02	2.01	65.77	0.03	2.12	51.79	0.04	3.9	57.31	0.06	2.74	54.01	0.05	0.85	73.87	0.01	0.03	0.04	0.01	1	1
NM_207191	3	ADAM15	chr1	+	266.2	155062661	chr1:155062460-155062775	6.58	46.12	0.12	11.01	68.79	0.14	9.96	35.58	0.22	2.81	39.43	0.07	13.2	48.73	0.21	6.05	38.23	0.14	3.77	45.57	0.08	0.1375	0.143333	0.00583333	1	1
NR_145425	1	RUSC1-AS1	chr1	-	58229.5	155317804	chr1:155316854-155318005	14.82	319.77	0.04	27.41	514.48	0.05	13.76	358.92	0.04	12.94	350.97	0.04	16.04	296.93	0.05	14.72	301.71	0.05	18.38	271.68	0.06	0.0425	0.0533333	0.0108333	0.590664	1
NR_145426	1	RUSC1-AS1	chr1	-	1926.1	155321494	chr1:155320665-155321695	25.25	14.33	0.64	44.98	34.07	0.57	27.22	15.55	0.64	23.79	15.49	0.61	36.88	3.7	0.91	29.71	7.73	0.79	28.31	8.22	0.77	0.615	0.823333	0.208333	0.030737	0.22072
XM_047425241	1	ASH1L	chr1	-	427	155336548	chr1:155335268-155337751	20.73	40.34	0.34	28.53	58.83	0.33	18.55	36.79	0.34	20.53	37.56	0.35	25.68	43.11	0.37	17.59	41.63	0.3	22.83	36.58	0.38	0.34	0.35	0.01	0.854442	1
XM_005245337	6	ASH1L	chr1	-	138.5	155438867	chr1:155438326-155439068	60.53	0	1	91.57	0	1	52.17	15.63	0.77	53.75	5.11	0.91	47.42	4.93	0.91	59.25	10.57	0.85	59.27	0	1	0.92	0.92	-9.99201e-16	1	1
XM_047424008	1	MSTO1	chr1	+	1603.6	155614297	chr1:155614059-155614967	123.58	43.92	0.74	205.93	123.73	0.62	132.35	72.31	0.65	111.8	76.68	0.59	114.31	49.97	0.7	114.57	79.97	0.59	125.3	77.14	0.62	0.65	0.636667	-0.0133333	0.836484	1
XM_017002295	2	DAP3	chr1	+	2748.7	155738401	chr1:155738157-155739010	73.73	284.55	0.21	106.69	503.67	0.17	74.05	290.5	0.2	61.41	309.03	0.17	64.42	294.1	0.18	56.55	281.08	0.17	57.75	326.25	0.15	0.1875	0.166667	-0.0208333	0.509235	0.96308
XM_005245284	4	GON4L	chr1	-	3109.3	155747268	chr1:155745112-155748518	43.36	35.44	0.55	82.54	55.82	0.6	54.22	33.77	0.62	50.48	34.68	0.59	41.33	32.23	0.56	45.91	38.57	0.54	52.7	27.96	0.65	0.59	0.583333	-0.00666667	1	1
NM_001282861	2	GON4L	chr1	-	977.7	155765066	chr1:155764427-155766709	34.95	47.73	0.42	54.72	82.51	0.4	42.41	43.76	0.49	34.45	46.71	0.42	28.5	45.28	0.39	39.74	49.8	0.44	34.52	54.55	0.39	0.4325	0.406667	-0.0258333	0.879627	1
NM_001350111	2	ARHGEF2	chr1	-	1288.1	155947755	chr1:155946854-155948015	143.56	0	1	235.35	19.99	0.92	142.04	0.6	1	126.02	9.55	0.93	136.73	16.71	0.89	125.36	17.58	0.88	145.25	16.31	0.9	0.9625	0.89	-0.0725	0.0307551	0.22072
NM_001406983	1	LMNA	chr1	+	304.3	156139599	chr1:156139080-156140081	23.7	32.65	0.42	52.14	36.96	0.59	31.91	16.89	0.65	24.82	30.26	0.45	23.15	37.07	0.38	25.89	23.52	0.52	38.33	14.96	0.72	0.5275	0.54	0.0125	1	1
NM_005920	4	MEF2D	chr1	-	814.1	156467455	chr1:156463727-156467656	71.16	0	1	115.99	32.02	0.78	74.02	0	1	64.72	1.77	0.97	64.64	0	1	69.53	0	1	72.56	0	1	0.9375	1	0.0625	0.0102148	0.105264
XM_047418831	1	HDGF	chr1	-	39404.8	156743204	chr1:156742107-156743455	391.15	147.8	0.73	684.42	309.58	0.69	408.09	177.39	0.7	391.18	200.13	0.66	468.95	186.61	0.72	423.96	233.5	0.64	477.62	160.37	0.75	0.695	0.703333	0.00833333	0.719731	1
XM_011510187	4	ARHGEF11	chr1	-	1140.6	156935857	chr1:156934840-156936058	135.86	38.7	0.78	225.02	83.88	0.73	135.79	65.01	0.68	148.75	19.3	0.89	146.44	36.78	0.8	128.46	50.55	0.72	136.25	36.85	0.79	0.77	0.77	0	0.904755	1
NM_001286349	2	KIRREL1	chr1	+	1312.4	158095120	chr1:158094644-158100262	112.84	9.05	0.93	210.35	13.62	0.94	119.52	3.04	0.98	122.96	11.69	0.91	100.5	3.72	0.96	107.87	0	1	107.96	6.72	0.94	0.94	0.966667	0.0266667	0.369438	0.842177
NM_001098398	2	COPA	chr1	-	3705	160289528	chr1:160288594-160290216	44.76	206.23	0.18	83.15	335.34	0.2	34.3	172.61	0.17	42.14	200.62	0.17	53.17	203.09	0.21	39.56	196.11	0.17	45.48	228	0.17	0.18	0.183333	0.00333333	1	1
NM_001035513	3	SDHC	chr1	+	13437.4	161362763	chr1:161362329-161363206	145.98	292.38	0.33	248.29	519.68	0.32	162.83	293.85	0.36	139.63	292.3	0.32	160.72	387.94	0.29	153.47	341.38	0.31	190.41	284.86	0.4	0.3325	0.333333	0.000833333	1	1
NM_001410890	1	ATF6	chr1	+	268.4	161958777	chr1:161958446-161964070	28.3	43.97	0.39	41.19	92.85	0.31	26.71	63.62	0.3	23.69	52.02	0.31	31.44	57.41	0.35	24.09	67.58	0.26	28.32	43.95	0.39	0.3275	0.333333	0.00583333	1	1
NM_001304513	2	HSD17B7	chr1	+	3374.6	162798029	chr1:162797828-162798142	1.83	45.66	0.04	0	95.06	0	0	52.75	0	0.67	49.15	0.01	0.06	58.21	0	0.22	42.47	0.01	0	47.01	0	0.0125	0.00333333	-0.00916667	1	1
NM_001304512	2	HSD17B7	chr1	+	2794.6	162798003	chr1:162797802-162798142	1.92	56.03	0.03	0.1	113.22	0	0	62.05	0	1.38	58.64	0.02	0.42	68.95	0.01	0.15	50.03	0	0	57.84	0	0.0125	0.00333333	-0.00916667	1	1
NM_016371	4	HSD17B7	chr1	+	394.1	162812654	chr1:162812298-162812823	39.52	69.16	0.36	81.49	123.95	0.4	31.82	81.74	0.28	33.73	82.91	0.29	37.47	57.6	0.39	24.42	82.77	0.23	44.45	64.67	0.41	0.3325	0.343333	0.0108333	1	1
NM_001256571	2	RXRG	chr1	-	131.5	165401154	chr1:165400922-165401410	12.66	53.1	0.19	20.78	108.46	0.16	10.01	63.68	0.14	14.63	64.85	0.18	8.47	44.78	0.16	9.87	47.71	0.17	5.04	36.82	0.12	0.1675	0.15	-0.0175	0.809149	1
NM_001320302	2	FAM78B	chr1	-	986.1	166057538	chr1:166055918-166060663	4.62	92.74	0.05	7.33	152.51	0.05	4.1	78.65	0.05	6.18	84.27	0.07	5.28	75.3	0.07	4.7	88.1	0.05	4.53	84.05	0.05	0.055	0.0566667	0.00166667	1	1
NM_001314014	2	POGK	chr1	+	6212	166854399	chr1:166852585-166856359	5.4	205.66	0.03	8.75	332.74	0.03	5.62	183.06	0.03	5.77	174.68	0.03	4.76	198.05	0.02	3.78	169.02	0.02	3.26	187.27	0.02	0.03	0.02	-0.01	0.73705	1
NM_001365849	1	POU2F1	chr1	+	172.2	167415709	chr1:167415500-167427345	17.85	4.71	0.79	26.06	28.63	0.48	16.83	10.64	0.61	16.27	12.82	0.56	17.12	8.25	0.67	17.24	13.76	0.56	15.81	18.51	0.46	0.61	0.563333	-0.0466667	1	1
NM_001198786	2	POU2F1	chr1	+	172	167415709	chr1:167415500-167427340	17.84	4.72	0.79	26.05	28.64	0.48	16.82	10.65	0.61	16.27	12.82	0.56	17.11	8.26	0.67	17.23	13.77	0.56	15.8	18.52	0.46	0.61	0.563333	-0.0466667	1	1
XM_047425194	1	DCAF6	chr1	+	1501.9	168075572	chr1:168075371-168075836	20.05	42.46	0.32	24.05	68.33	0.26	27.22	48.13	0.36	16.19	44.09	0.27	46.34	39.11	0.54	29.97	35.57	0.46	29.58	51.46	0.37	0.3025	0.456667	0.154167	0.0618705	0.34235
NM_001204517	2	KIFAP3	chr1	-	13895.9	169921580	chr1:169921329-169921781	273.87	209.28	0.57	446.06	189.43	0.7	199.83	208.81	0.49	239.13	155.9	0.61	191.38	198.77	0.49	199.63	167.53	0.54	144.76	236.95	0.38	0.5925	0.47	-0.1225	0.000109407	0.00317656
XM_017000760	3	PRRC2C	chr1	+	4356.7	171591833	chr1:171591587-171593511	147.14	181.95	0.45	206.02	214.2	0.49	125.88	169.73	0.43	129.4	164.62	0.44	136.62	198.78	0.41	129.24	199.35	0.39	121.21	233.44	0.34	0.4525	0.38	-0.0725	0.0511797	0.307239
NM_001300850	1	RC3H1	chr1	-	94	173938584	chr1:173931084-173938874	9.22	14.07	0.4	12.96	11.91	0.52	11.6	15.1	0.43	9.06	15.35	0.37	NA	NA	NA	9.38	10.7	0.47	NA	NA	NA	0.43	0.47	0.04	0.76431	1
NM_001300852	1	RC3H1	chr1	-	94	173938584	chr1:173931084-173938871	9.22	14.07	0.4	12.96	11.9	0.52	11.6	15.2	0.43	9.06	15.38	0.37	NA	NA	NA	9.38	10.79	0.47	NA	NA	NA	0.43	0.47	0.04	0.76431	1
XM_047436039	1	RABGAP1L	chr1	+	2150.8	174990913	chr1:174989849-174995308	60.05	50.9	0.54	77.18	73.8	0.51	58.25	27.75	0.68	46.32	32.55	0.59	70.42	40.45	0.64	55.52	45.02	0.55	55.03	37.55	0.59	0.58	0.593333	0.0133333	0.778287	1
NM_003285	3	TNR	chr1	-	403.9	175317513	chr1:175315194-175323476	39.99	6.14	0.87	60.76	12.31	0.83	46.52	0	1	36.37	9.05	0.8	42.67	3.73	0.92	38.82	5.38	0.88	35.9	6.61	0.84	0.875	0.88	0.005	1	1
NM_001364856	2	ASTN1	chr1	-	2685.3	176864243	chr1:176861067-176864521	188.19	33.1	0.85	308.96	56.34	0.85	174.65	68.59	0.72	173.6	44.48	0.8	141.19	51.68	0.73	139.68	79.5	0.64	145.03	56.26	0.72	0.805	0.696667	-0.108333	0.00611173	0.0723553
XM_047423766	1	RALGPS2	chr1	+	666.7	178916949	chr1:178916330-178921840	30.48	78.51	0.28	49.84	104.02	0.32	35.51	65.41	0.35	33.16	73.15	0.31	48.76	53.29	0.48	33.45	67.04	0.33	37.52	61.58	0.38	0.315	0.396667	0.0816667	0.254685	0.725874
XM_047436093	1	FAM20B	chr1	+	2161.9	179072860	chr1:179071913-179076567	72.1	69.03	0.51	114.51	125.37	0.48	72.21	66.46	0.52	75.88	72.59	0.51	83.08	49.36	0.63	69.73	61.6	0.53	87.09	57.01	0.6	0.505	0.586667	0.0816667	0.131093	0.516791
XM_017001035	2	ABL2	chr1	-	174.2	179107327	chr1:179099330-179109441	27.16	9.59	0.74	43.31	15.91	0.73	23.7	14.41	0.62	25.07	15.21	0.62	22.53	2.61	0.9	23.66	9.98	0.7	21.97	9.85	0.69	0.6775	0.763333	0.0858333	0.599177	1
NM_001168237	2	ABL2	chr1	-	163.2	179107334	chr1:179099330-179108898	27.96	12.79	0.69	43.74	21.11	0.67	24.32	18.18	0.57	25.49	17.57	0.59	22.76	5.39	0.81	23.98	13.62	0.64	22.42	11.31	0.66	0.63	0.703333	0.0733333	0.637327	1
XM_047435466	1	CEP350	chr1	+	365.2	180112066	chr1:180110997-180114875	28.02	27.65	0.5	30.41	45.61	0.4	27.96	16.47	0.63	22.58	26.88	0.46	28.57	22.89	0.56	25.25	27.84	0.48	21.79	22.02	0.5	0.4975	0.513333	0.0158333	0.845855	1
NM_001328662	2	XPR1	chr1	+	5078	180836723	chr1:180836522-180838870	2.17	1003.38	0	3.38	1386.22	0	2.61	767.53	0	2.1	765.88	0	1.91	609.01	0	2.08	690.08	0	3.28	601.64	0.01	0	0.00333333	0.00333333	0.647943	1
NM_001135669	2	XPR1	chr1	+	102935	180884507	chr1:180884006-180890279	497.58	291.09	0.63	673.89	482.05	0.58	450.49	338.42	0.57	389.85	236.69	0.62	462.74	306.8	0.6	367.67	265.02	0.58	381.06	311.79	0.55	0.6	0.576667	-0.0233333	0.434909	0.89959
NM_005819	6	STX6	chr1	-	1170.2	180976085	chr1:180972725-180976646	61.56	73.09	0.46	95.1	138.66	0.41	56.92	77.53	0.42	61.13	80.08	0.43	60.26	58.78	0.51	55.59	76.92	0.42	61.99	61.3	0.5	0.43	0.476667	0.0466667	0.402416	0.873216
NM_001387847	1	RGS8	chr1	-	12261.7	182646704	chr1:182641818-182646917	279.17	80.9	0.78	507.43	192.36	0.73	251.69	155.92	0.62	271.99	111.11	0.71	256.09	137.48	0.65	276.45	119.26	0.7	272.44	224.03	0.55	0.71	0.633333	-0.0766667	0.0103546	0.105825
NM_001357	5	DHX9	chr1	+	29534.7	182887523	chr1:182887083-182887982	56.68	494.87	0.1	78.62	918	0.08	55.02	592.49	0.08	60.31	558.39	0.1	93.8	540.12	0.15	53.95	557.91	0.09	80.14	573	0.12	0.09	0.12	0.03	0.0713151	0.370781
NM_002293	4	LAMC1	chr1	+	133.4	183142934	chr1:183142534-183145592	22.5	18.61	0.55	34.52	22.1	0.61	19.63	21.3	0.48	22.02	11.63	0.65	20.19	3.95	0.84	20.63	16.39	0.56	16.66	24.22	0.41	0.5725	0.603333	0.0308333	1	1
NM_015039	4	NMNAT2	chr1	-	48001.1	183252494	chr1:183248237-183252743	508.61	119.75	0.81	804.42	164.36	0.83	476.45	99.35	0.83	461.73	92.57	0.83	454.37	88.54	0.84	491.89	83.13	0.86	502.3	23.15	0.96	0.825	0.886667	0.0616667	0.00600484	0.0714221
NM_001270439	2	ARPC5	chr1	-	11169.5	183626283	chr1:183620846-183627594	4.21	274.34	0.02	6.75	475.94	0.01	3.74	251.54	0.01	3.47	260.12	0.01	3.64	350.87	0.01	4.85	266.78	0.02	5.07	271.33	0.02	0.0125	0.0166667	0.00416667	1	1
XM_047415686	1	RGL1	chr1	+	1523.2	183927087	chr1:183926105-183928532	59.87	51.22	0.54	100.84	79.92	0.56	52.51	43.99	0.54	61.6	48.04	0.56	86.91	41.95	0.67	69.89	59.81	0.54	73.98	60.8	0.55	0.55	0.586667	0.0366667	0.614275	1
NM_007212	4	RNF2	chr1	+	2007	185100401	chr1:185100200-185102603	33.81	152.67	0.18	52.07	214.97	0.19	49.55	104.38	0.32	37.67	143.83	0.21	71.36	122.19	0.37	41.2	109.69	0.27	63.64	74.37	0.46	0.225	0.366667	0.141667	0.00318407	0.0438873
NM_001105518	2	SWT1	chr1	+	70.2	185291453	chr1:185290674-185291781	6.55	14.66	0.31	6.01	24.81	0.2	8.16	17.13	0.32	6.05	18.57	0.25	11.28	11.58	0.49	2.32	18.29	0.11	NA	NA	NA	0.27	0.3	0.03	0.745575	1
XM_017002182	2	RO60	chr1	+	147.1	193084817	chr1:193084579-193091219	13.57	32.65	0.29	18.17	47.76	0.28	16.55	23.24	0.42	13.4	29.09	0.32	22.61	23	0.5	16.89	19.92	0.46	17.9	21.11	0.46	0.3275	0.473333	0.145833	0.130694	0.515797
NM_004600	5	RO60	chr1	+	85.7	193084827	chr1:193084579-193085985	12.33	33.29	0.27	14.95	49.84	0.23	11.02	28.15	0.28	11.49	31.09	0.27	26.97	17.67	0.6	14.56	21.92	0.4	15.53	22.64	0.41	0.2625	0.47	0.2075	0.0415749	0.269039
XM_017001181	2	KCNT2	chr1	-	116	196228134	chr1:196225779-196228335	4.44	43.28	0.09	8.59	79.36	0.1	13.09	53.74	0.2	9.06	47.55	0.16	17.74	55.3	0.24	12.22	62.21	0.16	19.26	59.63	0.24	0.1375	0.213333	0.0758333	0.259576	0.730917
XM_017001185	3	KCNT2	chr1	-	30.4	196258193	chr1:196253841-196258494	1.09	54.6	0.02	1.58	93.49	0.02	1.02	69.09	0.01	1.3	64.48	0.02	1.89	84.82	0.02	0.93	77.52	0.01	1.08	73.66	0.01	0.0175	0.0133333	-0.00416667	1	1
XM_006711194	4	DENND1B	chr1	-	75	197510515	chr1:197504748-197510972	9.01	23.91	0.27	11.71	35.35	0.25	10.94	23.63	0.32	8.63	22.61	0.28	10.42	25.63	0.29	7.79	25.19	0.24	7.15	20.13	0.26	0.28	0.263333	-0.0166667	1	1
NM_001300858	2	DENND1B	chr1	-	97.3	197552911	chr1:197552260-197553112	NA	NA	NA	1.36	25.81	0.05	NA	NA	NA	0.26	20.05	0.01	NA	NA	NA	NA	NA	NA	NA	NA	NA	NA	NA	#VALUE!	NA	NA
NM_001014434	2	LHX9	chr1	+	1364.4	197929230	chr1:197929002-197935478	26.4	60.91	0.3	38.46	98.49	0.28	28.48	60	0.32	27.62	87.95	0.24	35.3	46.63	0.43	20.31	65.49	0.24	25.94	61.1	0.3	0.285	0.323333	0.0383333	0.633304	1
NM_001410927	1	LHX9	chr1	+	2290.4	197932120	chr1:197931919-197932588	62.29	94.17	0.4	74.68	149.32	0.33	78.05	48.95	0.61	68.5	52.63	0.57	86.33	48.32	0.64	41.76	60.02	0.41	59.97	51.59	0.54	0.4775	0.53	0.0525	0.176127	0.607436
NM_001281293	2	ZNF281	chr1	-	1037.6	200406931	chr1:200404951-200409723	26.88	79.86	0.25	48.91	127.77	0.28	34.16	60.5	0.36	26.64	71.62	0.27	36.08	47.73	0.43	28.77	65.39	0.31	36.28	47.92	0.43	0.29	0.39	0.1	0.175129	0.605733
NM_001281294	2	ZNF281	chr1	-	901.8	200406952	chr1:200404951-200409452	27.48	85.46	0.24	51.29	134.29	0.28	35.56	63.34	0.36	27.41	76.18	0.26	38.92	48.27	0.45	29.65	68.99	0.3	37.09	49.7	0.43	0.285	0.393333	0.108333	0.107012	0.463133
NM_012482	5	ZNF281	chr1	-	1034	200406931	chr1:200404951-200409719	26.88	79.96	0.25	48.91	127.93	0.28	34.16	60.55	0.36	26.64	71.71	0.27	36.08	47.8	0.43	28.77	65.46	0.31	36.28	47.98	0.43	0.29	0.39	0.1	0.174453	0.605729
XM_047416203	1	CAMSAP2	chr1	+	4025.6	200858115	chr1:200857754-200860704	64.1	207.18	0.24	96.7	316.28	0.23	91.68	98.56	0.48	69.8	159.5	0.3	125.96	96.63	0.57	68.63	142.76	0.32	88.89	100.88	0.47	0.3125	0.453333	0.140833	0.000266913	0.00657466
NM_001389616	1	NAV1	chr1	+	3700.1	201823297	chr1:201819837-201826969	171.3	90.5	0.65	267.66	133.78	0.67	150.98	85.93	0.64	147.78	82.04	0.64	127.49	64.85	0.66	135.49	85.61	0.61	141.86	73.93	0.66	0.65	0.643333	-0.00666667	0.848831	1
NM_018085	5	IPO9	chr1	+	2207.8	201876622	chr1:201875944-201884291	113.3	182.83	0.38	173.09	315.07	0.35	105.24	154.89	0.4	99.94	182.56	0.35	91.54	132.07	0.41	100.8	163.94	0.38	97.77	163.53	0.37	0.37	0.386667	0.0166667	0.729222	1
XM_017000311	3	SYT2	chr1	-	524	202596732	chr1:202592702-202596963	84.67	0	1	136.62	16.75	0.89	68.53	27.85	0.71	72.35	16.66	0.81	62.57	9.13	0.87	65.44	20.03	0.77	64.38	5.31	0.92	0.8525	0.853333	0.000833333	1	1
XM_011509090	4	KDM5B	chr1	-	8410.2	202728554	chr1:202724495-202729173	77.3	257.74	0.23	121.7	444.52	0.21	72.11	262.69	0.22	65.58	244.49	0.21	76.66	283.09	0.21	62.7	264.26	0.19	71.87	291.02	0.2	0.2175	0.2	-0.0175	0.587122	1
NM_021633	4	KLHL12	chr1	-	1857.1	202892294	chr1:202891120-202892659	124.42	42.38	0.75	234.37	71.1	0.77	117.87	68.11	0.63	127.51	37.78	0.77	137.04	0.6	1	113.27	56.65	0.67	143.08	14.57	0.91	0.73	0.86	0.13	0.00950348	0.100095
NM_001393957	1	PPFIA4	chr1	+	120.6	203077286	chr1:203076341-203078736	33.01	0	1	58.48	0	1	38.43	0	1	32.38	2.63	0.92	34.23	0	1	27.14	8.02	0.77	32.57	1.26	0.96	0.98	0.91	-0.07	0.0923115	0.427163
NM_001376365	1	ZC3H11A	chr1	+	13792.3	203852355	chr1:203852141-203854124	239.29	263.08	0.48	352.75	514.39	0.41	253.46	282.44	0.47	221.18	341.96	0.39	341.13	227.91	0.6	252.35	386.83	0.39	262.65	367.73	0.42	0.4375	0.47	0.0325	0.251188	0.720849
NM_014935	5	PLEKHA6	chr1	-	5914.8	204220956	chr1:204218853-204222779	165.79	77.39	0.68	278.62	135.59	0.67	174.4	100.31	0.63	162.74	88.3	0.65	168.81	67	0.72	158.66	95.56	0.62	161.28	89.22	0.64	0.6575	0.66	0.0025	1	1
NM_001160333	2	NFASC	chr1	+	12114.3	204976872	chr1:204976671-204977146	2.68	171.71	0.02	10.74	274.85	0.04	8.77	195.19	0.04	7.25	169.62	0.04	7.94	162.02	0.05	7.42	171.61	0.04	7.48	172.97	0.04	0.035	0.0433333	0.00833333	0.789161	1
XM_047449961	1	NFASC	chr1	+	5362.5	205016734	chr1:205016308-205022822	326.49	57.17	0.85	539.15	92.6	0.85	338.81	90.72	0.79	328.46	75.62	0.81	279.88	78.79	0.78	313.83	76.08	0.8	296.96	59.96	0.83	0.825	0.803333	-0.0216667	0.414871	0.882987
NM_014858	4	TMCC2	chr1	+	1634.9	205272658	chr1:205271813-205273343	127.05	59.2	0.68	221.28	84.61	0.72	123.73	49.18	0.72	135.65	45.31	0.75	127.84	38.62	0.77	124.31	34.88	0.78	130.44	33.67	0.79	0.7175	0.78	0.0625	0.185565	0.626426
XM_005245686	4	TMCC2	chr1	+	1993.4	205272658	chr1:205271796-205273343	126.17	56.91	0.69	219.85	80.88	0.73	123.09	47.21	0.72	134.95	42.93	0.76	126.61	37.08	0.77	123.74	32.78	0.79	129.08	32.28	0.8	0.725	0.786667	0.0616667	0.222129	0.680439
XM_011510160	3	LEMD1	chr1	-	1085	205381655	chr1:205381378-205381856	59.78	81.63	0.42	120.71	158.58	0.43	59.53	75.04	0.44	68.67	78.98	0.47	91.98	135.47	0.4	115.2	118.46	0.49	104.74	103.9	0.5	0.44	0.463333	0.0233333	0.68487	1
NM_001170637	4	SRGAP2	chr1	+	1123.8	206461804	chr1:206461037-206464436	102.97	20.01	0.84	160.14	52.62	0.75	87.61	29.55	0.75	86.96	30.88	0.74	99.63	5.52	0.95	87.44	28.14	0.76	98.35	24.41	0.8	0.77	0.836667	0.0666667	0.213808	0.668564
NM_032960	4	MAPKAPK2	chr1	+	2194.2	206733536	chr1:206732575-206734281	96.55	46.46	0.68	171.69	76.88	0.69	90	53.64	0.63	89.18	56.53	0.61	113.94	43.1	0.73	109.26	50.23	0.69	119.76	37	0.76	0.6525	0.726667	0.0741667	0.188896	0.631257
XM_006711275	4	UTP25	chr1	+	56.8	209851729	chr1:209851204-209857565	7.68	22.01	0.26	11.47	45.93	0.2	5.46	27.23	0.17	6.53	28.16	0.19	9.1	33.39	0.21	8.06	28.83	0.22	7.95	26.75	0.23	0.205	0.22	0.015	1	1
NM_153262	5	SYT14	chr1	+	116.5	210161075	chr1:210160729-210171315	14.73	31.19	0.32	16.29	45.18	0.26	14.18	17.79	0.44	11.48	25.55	0.31	16.58	9.28	0.64	14.02	14.43	0.49	NA	NA	NA	0.3325	0.565	0.2325	0.0481549	0.294168
NR_027459	3	SYT14	chr1	+	116.6	210161075	chr1:210160729-210171389	14.66	31.26	0.32	16.2	45.27	0.26	14.14	17.83	0.44	11.42	25.62	0.31	16.51	9.35	0.64	13.93	14.52	0.49	NA	NA	NA	0.3325	0.565	0.2325	0.0481549	0.294168
XM_047417076	1	SYT14	chr1	+	133	210100271	chr1:210100012-210100767	13.39	42.54	0.24	16.11	59.06	0.21	12.24	29.9	0.29	10.21	37.56	0.21	11.82	27.6	0.3	10.82	28.61	0.27	11.38	31.43	0.27	0.2375	0.28	0.0425	0.630627	1
NM_019605	5	SERTAD4	chr1	+	365.7	210243003	chr1:210241558-210246255	21.45	32.77	0.4	32.88	48.71	0.4	19.84	34.13	0.37	19.62	30.2	0.39	27.49	34.87	0.44	22.61	28.38	0.44	24.7	26.37	0.48	0.39	0.453333	0.0633333	0.566965	0.997245
NM_001136225	3	RCOR3	chr1	+	411.4	211312961	chr1:211312720-211313298	6.63	148.27	0.04	4.79	224.41	0.02	1.36	150.19	0.01	2.95	137.79	0.02	6.38	144.34	0.04	5.94	129.78	0.04	5.79	125.68	0.04	0.0225	0.04	0.0175	0.308475	0.786453
XM_047425032	1	RCOR3	chr1	+	780.2	211313782	chr1:211313424-211316385	32.42	125.97	0.2	50.95	172.56	0.23	40.44	121.1	0.25	37.76	128.89	0.23	51.19	111.58	0.31	33.29	110.26	0.23	38.87	90.74	0.3	0.2275	0.28	0.0525	0.248619	0.716794
NM_015434	4	INTS7	chr1	-	349.1	211941817	chr1:211940403-211942111	24.08	43.39	0.36	42.28	58.34	0.42	22.33	41.9	0.35	22.36	40.11	0.36	29.97	32.68	0.48	20.2	45.08	0.31	25.43	40.39	0.39	0.3725	0.393333	0.0208333	0.861648	1
NM_001030287	4	ATF3	chr1	+	131.2	212619670	chr1:212619358-212620775	19.16	6.71	0.74	39.9	29.77	0.57	25.42	0	1	20.23	8.36	0.71	22.71	3.77	0.86	26.08	3.23	0.89	19.13	16.14	0.54	0.755	0.763333	0.00833333	0.781706	1
NM_001042549	2	NSL1	chr1	-	96.3	212738386	chr1:212726153-212738686	5.02	168.6	0.03	9.68	295.87	0.03	5.58	177.37	0.03	5.92	171.06	0.03	6.97	171.64	0.04	6.01	188.27	0.03	6.69	189.4	0.03	0.03	0.0333333	0.00333333	1	1
XM_047417945	1	RPS6KC1	chr1	+	410.6	213272830	chr1:213272524-213274774	16.09	87.31	0.16	24.33	161.42	0.13	15.78	84.85	0.16	18.02	87.41	0.17	19.15	90.79	0.17	14.97	93.94	0.14	16.73	94.21	0.15	0.155	0.153333	-0.00166667	1	1
NM_001270616	2	PROX1	chr1	+	80.1	214038677	chr1:214035649-214041510	NA	NA	NA	9.31	15.42	0.38	NA	NA	NA	NA	NA	NA	NA	NA	NA	NA	NA	NA	NA	NA	NA	NA	NA	#VALUE!	NA	NA
XM_047425700	1	SMYD2	chr1	+	5995.3	214336905	chr1:214336704-214337131	24.82	109.7	0.18	40.94	221.5	0.16	42.09	98.95	0.3	30.07	121.22	0.2	56.82	124.97	0.31	28.5	116.22	0.2	41.49	119.78	0.26	0.21	0.256667	0.0466667	0.194624	0.638655
NM_001319294	2	KCTD3	chr1	+	2624.4	215620622	chr1:215620057-215621807	65	112.3	0.37	89.85	183.58	0.33	87.16	96.1	0.48	59.54	102.59	0.37	104.16	76.76	0.58	69.2	88.37	0.44	96.25	87.76	0.52	0.3875	0.513333	0.125833	0.00905432	0.0964279
XM_005272999	6	BPNT1	chr1	-	726.4	220058492	chr1:220057482-220058992	31.62	31.34	0.5	54.7	49.94	0.52	41.18	12.64	0.77	25.27	40.22	0.39	45.12	40.9	0.52	29.66	35.39	0.46	36.77	43.26	0.46	0.545	0.48	-0.065	0.621534	1
NM_001286128	2	MARK1	chr1	+	1769.1	220662124	chr1:220661812-220664461	48.77	236.97	0.17	68.16	349.67	0.16	52.02	218.57	0.19	46.03	172.19	0.21	72.47	178.85	0.29	40.12	199.46	0.17	54.87	184.63	0.23	0.1825	0.23	0.0475	0.161684	0.583744
NM_022831	4	AIDA	chr1	-	2319.6	222669201	chr1:222668013-222669989	52.09	96.43	0.35	34.35	237.53	0.13	48.47	112	0.3	51.95	113.45	0.31	75.08	68.24	0.52	35.74	107.6	0.25	46.51	86.01	0.35	0.2725	0.373333	0.100833	0.0200105	0.165368
NM_001146068	2	CAPN2	chr1	+	2462.9	223775686	chr1:223774834-223776018	96.44	9.9	0.91	169.41	15.16	0.92	89.26	13.23	0.87	81.74	24.31	0.77	68.53	26.95	0.72	69.12	4.58	0.94	68.9	21.2	0.76	0.8675	0.806667	-0.0608333	0.170285	0.600469
NM_001136115	3	FBXO28	chr1	+	475.4	224157860	chr1:224157352-224162047	24.54	71.66	0.26	38.22	114.91	0.25	22.64	67.04	0.25	24.54	59.74	0.29	31.23	50.79	0.38	22.69	71.89	0.24	22.98	54.71	0.3	0.2625	0.306667	0.0441667	0.623331	1
XM_024448316	2	ENAH	chr1	-	2025.3	225497541	chr1:225486834-225497812	47.08	242.8	0.16	68.46	329.98	0.17	49.57	162.5	0.23	44.48	186.1	0.19	54.43	153.92	0.26	46.5	196.23	0.19	47.68	185.99	0.2	0.1875	0.216667	0.0291667	0.433983	0.898562
NM_001378432	1	EPHX1	chr1	+	1427.5	225845347	chr1:225845146-225845536	70.78	38.31	0.65	119.82	105.69	0.53	75.6	36.95	0.67	61.2	49.21	0.55	89.05	49.65	0.64	89.18	45.47	0.66	84.3	39.02	0.68	0.6	0.66	0.06	0.209176	0.659567
NM_001618	4	PARP1	chr1	-	4426	226361130	chr1:226360691-226361541	156.8	282.27	0.36	284.11	484.91	0.37	190.18	201.91	0.49	147.37	270.62	0.35	222.27	141.16	0.61	166.81	218.68	0.43	176.45	212.26	0.45	0.3925	0.496667	0.104167	0.000985856	0.0174259
XM_017001836	2	PSEN2	chr1	+	1648.6	226895625	chr1:226895424-226896098	108.22	0	1	205.24	0	1	134.82	0	1	131.85	0	1	125.08	0	1	105.98	0	1	126.67	0	1	1	1	0	1	1
NM_001366011	1	CDC42BPA	chr1	-	2244.4	226992800	chr1:226989858-226994399	87.23	38.08	0.7	123.73	54.57	0.69	86.76	56.93	0.6	77.4	42.97	0.64	85.43	33.97	0.72	77.03	35.04	0.69	78.67	45.06	0.64	0.6575	0.683333	0.0258333	0.791951	1
XM_047432346	1	CDC42BPA	chr1	-	2247.2	226992800	chr1:226989865-226994399	87.14	38.18	0.7	123.62	54.68	0.69	86.83	56.86	0.6	77.45	42.92	0.64	85.45	33.95	0.72	77.04	35.02	0.69	78.73	45	0.64	0.6575	0.683333	0.0258333	0.692212	1
NR_037962	1	RHOU	chr1	+	2339.1	228743742	chr1:228743285-228746669	94.04	63.56	0.6	158.14	144.43	0.52	100.55	89.83	0.53	94.95	73.3	0.56	91.41	42.99	0.68	79.87	69.2	0.54	92.32	37.33	0.71	0.5525	0.643333	0.0908333	0.0931268	0.427868
NM_018230	3	NUP133	chr1	-	2402.8	229441344	chr1:229440259-229442040	10.35	97.64	0.1	19.67	167.73	0.1	9.26	103.61	0.08	7.23	94.1	0.07	11.2	112.83	0.09	9.11	81.35	0.1	8.14	109.74	0.07	0.0875	0.0866667	-0.000833333	1	1
NM_001291866	2	GALNT2	chr1	+	1443.8	230280382	chr1:230279303-230282122	136.29	34.16	0.8	244.2	70.41	0.78	149.57	41.42	0.78	139.45	30.66	0.82	134.79	33.69	0.8	151.63	24.89	0.86	132.71	43.56	0.75	0.795	0.803333	0.00833333	0.79986	1
NM_001258311	2	PGBD5	chr1	-	288.9	230321803	chr1:230314490-230323620	11.34	104.34	0.1	16.89	190.4	0.08	11.9	110.43	0.1	11.61	110.79	0.09	8.18	110.76	0.07	10.06	110.52	0.08	9.83	104.7	0.09	0.0925	0.08	-0.0125	0.823802	1
XM_047430313	1	TTC13	chr1	-	863.2	230906579	chr1:230906243-230907019	60.61	2.67	0.96	106.24	19.11	0.85	80.48	9.98	0.89	53.83	13.01	0.81	76	32.96	0.7	57.17	10.51	0.84	84.77	0	1	0.8775	0.846667	-0.0308333	0.665928	1
NM_001300889	3	TRIM67	chr1	+	619.2	231218274	chr1:231215375-231221565	79.16	0.49	0.99	129.89	0	1	71.61	4.75	0.94	73.77	7.5	0.91	52.66	5.78	0.9	57.74	7.51	0.88	57.17	5.7	0.91	0.96	0.896667	-0.0633333	0.157701	0.574524
XM_006711818	4	SPRTN	chr1	+	128.5	231353392	chr1:231352610-231355023	7.09	27.86	0.2	13.09	39.14	0.25	9.81	21.68	0.31	9	23.5	0.28	16.13	26.21	0.38	8.27	21.27	0.28	10.05	21.31	0.32	0.26	0.326667	0.0666667	0.438263	0.901917
NM_001261462	3	SPRTN	chr1	+	271.3	231351571	chr1:231351304-231355023	12.95	41.73	0.24	20.04	57.04	0.26	13.18	39.56	0.25	12.91	31.26	0.29	17.92	32.53	0.36	12.02	43.36	0.22	13.51	40.39	0.25	0.26	0.276667	0.0166667	0.829983	1
XM_047426145	1	SIPA1L2	chr1	-	3431.6	232398810	chr1:232397965-232399273	160.92	151.73	0.51	259.75	305.8	0.46	132.71	137.37	0.49	164.61	132.79	0.55	203.66	132.74	0.61	171.18	172.24	0.5	191.3	157.66	0.55	0.5025	0.553333	0.0508333	0.174027	0.605407
XM_047430873	1	PCNX2	chr1	-	625.8	232984205	chr1:232983882-232984477	66.28	35.19	0.65	85.69	96.51	0.47	61.07	64.69	0.49	46.17	65.73	0.41	54.55	50.68	0.52	46.28	55.95	0.45	57.23	45.48	0.56	0.505	0.51	0.005	0.894808	1
XM_047449705	1	RBM34	chr1	-	1192.8	235131705	chr1:235131183-235131997	27.47	121.83	0.18	40.13	195.29	0.17	17.47	117.68	0.13	21.48	113.23	0.16	28.68	163.16	0.15	18.16	123.18	0.13	18.76	171.17	0.1	0.16	0.126667	-0.0333333	0.347251	0.822451
NM_001206794	2	ARID4B	chr1	-	438.2	235168150	chr1:235166902-235168652	16.27	54.82	0.23	19.69	74.5	0.21	29.07	33.45	0.46	18.34	32.88	0.36	31.34	32.55	0.49	21.84	47.25	0.32	26.77	24	0.53	0.315	0.446667	0.131667	0.139485	0.538475
XM_011544036	3	LYST	chr1	-	297.4	235662877	chr1:235661031-235663078	28.31	61.94	0.31	38.03	74.92	0.34	32.49	46.71	0.41	28.27	32.78	0.46	41.12	21.59	0.66	25.35	56.66	0.31	26.33	23.99	0.52	0.38	0.496667	0.116667	0.239692	0.704771
NM_000081	4	LYST	chr1	-	287.5	235662877	chr1:235661041-235663078	28.04	62.22	0.31	37.75	75.2	0.33	32.29	46.9	0.41	27.99	33.06	0.46	40.85	21.86	0.65	25.05	56.96	0.31	26.06	24.26	0.52	0.3775	0.493333	0.115833	0.239692	0.704771
XM_047421183	1	MTR	chr1	+	176.9	236899498	chr1:236897558-236903981	25.11	15.26	0.62	35.43	22.56	0.61	23.65	14.9	0.61	24.25	5.54	0.81	23.87	21.59	0.53	25.51	11.46	0.69	27.73	12.36	0.69	0.6625	0.636667	-0.0258333	0.818907	1
XM_017002028	2	RYR2	chr1	+	86.2	237833184	chr1:237832552-237833988	5.5	24.42	0.18	6.61	32.53	0.17	7.73	19.05	0.29	5.87	21.6	0.21	9.88	23.8	0.29	6.36	26.86	0.19	10.81	26.89	0.29	0.2125	0.256667	0.0441667	0.570904	0.998524
XM_047435495	1	CEP170	chr1	-	21290.2	243126518	chr1:243124428-243126738	273.32	438.13	0.38	380.33	608.33	0.38	299.46	318.76	0.48	250.11	323.23	0.44	360.89	216.28	0.63	263.65	371.78	0.41	295.85	195.67	0.6	0.42	0.546667	0.126667	1.13324e-05	0.000465238
XM_011544014	3	AKT3	chr1	-	2560.5	243502224	chr1:243500091-243505334	72.45	44.93	0.62	100.94	83.22	0.55	66.34	42.42	0.61	60.23	49.36	0.55	46.81	32.1	0.59	38.11	25.5	0.6	43.48	24.76	0.64	0.5825	0.61	0.0275	0.76188	1
XM_047430955	1	ZBTB18	chr1	+	398.6	244055316	chr1:244053788-244057476	23.79	42.71	0.36	39.96	72.7	0.35	28.7	38.27	0.43	25.57	45.25	0.36	30.81	31.25	0.5	27.95	46.25	0.38	22.55	42.85	0.34	0.375	0.406667	0.0316667	0.734448	1
XM_047447581	1	ADSS2	chr1	-	747.2	244409343	chr1:244408494-244409638	29.68	78.38	0.27	51.96	136.74	0.28	40	56.76	0.41	37.61	69.57	0.35	59.08	104.58	0.36	28.53	72.95	0.28	58.87	37.31	0.61	0.3275	0.416667	0.0891667	0.180792	0.616309
NM_001312871	1	COX20	chr1	+	47904.6	244843242	chr1:244843041-244845063	290.58	1010.58	0.22	484.64	1386.11	0.26	313.85	653.62	0.32	290.91	766.11	0.28	383.34	732.52	0.34	297.3	723.1	0.29	331.85	898.17	0.27	0.27	0.3	0.03	0.0568924	0.326149
NM_198076	6	COX20	chr1	+	47833.9	244843242	chr1:244843041-244845057	289.72	1011.44	0.22	483.25	1387.51	0.26	312.93	654.54	0.32	290.09	766.93	0.27	382.71	733.14	0.34	296.4	724	0.29	331	899.02	0.27	0.2675	0.3	0.0325	0.056689	0.325227
NM_032328	4	EFCAB2	chr1	+	615.9	245087446	chr1:245087245-245087837	15.54	5.68	0.73	25.32	18.06	0.58	22.37	14.3	0.61	16.35	11.36	0.59	37.94	14.11	0.73	30.43	0	1	53.63	0	1	0.6275	0.91	0.2825	0.00347334	0.0470256
NM_001143943	1	EFCAB2	chr1	+	96.7	245122937	chr1:245121920-245125228	14.52	20.29	0.42	30.42	25.16	0.55	18.73	15.95	0.54	17.5	13.77	0.56	16.74	14.39	0.54	19.03	16.59	0.53	16.69	13.18	0.56	0.5175	0.543333	0.0258333	1	1
NM_022366	3	TFB2M	chr1	-	84.3	246540942	chr1:246540561-246541202	11.08	39.85	0.22	6.03	63.22	0.09	9.4	32.64	0.22	7.34	33.29	0.18	14.29	38.79	0.27	11.8	35.59	0.25	8.46	36.58	0.19	0.1775	0.236667	0.0591667	0.445548	0.910003
NR_168398	1	ZNF496-DT	chr1	+	1064.5	247333373	chr1:247333135-247334578	137.41	66.73	0.67	249.15	123.71	0.67	133.74	84.8	0.61	134.98	53.8	0.72	114.38	67.58	0.63	117.78	77.44	0.6	125.2	89.01	0.58	0.6675	0.603333	-0.0641667	0.196299	0.640847
NR_024540	1	WASH7P	chr1	-	18740.2	14625	chr1:14409-14829	311.76	140.13	0.69	588.97	168.52	0.78	377.83	151.9	0.71	418.56	125.73	0.77	378.14	172.02	0.69	379.53	150.64	0.72	396.82	128.54	0.76	0.7375	0.723333	-0.0141667	0.376997	0.850443
XR_007065318	1	LOC100996442	chr1	-	36214	185148	chr1:184916-185350	189.41	480.42	0.28	358.71	326.05	0.52	271.76	562.42	0.33	247.15	498.2	0.33	196.64	658.47	0.23	249.67	535.31	0.32	225.3	555.78	0.29	0.365	0.28	-0.085	0.000294095	0.00695266
NR_028322	1	LOC100132287	chr1	-	1105.1	492722	chr1:490756-494898	32.61	46.24	0.41	23.85	72.29	0.25	28.23	51.69	0.35	25.48	58.96	0.3	27.9	38.73	0.42	28.73	55.65	0.34	21.35	44.36	0.32	0.3275	0.36	0.0325	0.734359	1
NR_168328	1	LOC100288069	chr1	-	1286.2	727826	chr1:725759-729804	40.61	27.95	0.59	34.01	54.34	0.38	41.68	27.92	0.6	35.43	34.93	0.5	39.76	16.38	0.71	38.54	33.95	0.53	33.16	25.87	0.56	0.5175	0.6	0.0825	0.30471	0.784099
NR_047526	1	LINC01128	chr1	+	115	841601	chr1:841200-843604	27.25	3.94	0.87	40.02	25.69	0.61	22.32	10.31	0.68	22.86	20.58	0.53	18.78	22.88	0.45	19.91	10.14	0.66	24.5	9.05	0.73	0.6725	0.613333	-0.0591667	0.814064	1
NR_047524	1	LINC01128	chr1	+	8666.3	853870	chr1:853391-859446	167.46	287.75	0.37	283.37	480.61	0.37	163.38	251.08	0.39	161.45	297.38	0.35	167.66	257.39	0.39	164.37	238.79	0.41	162.68	234.13	0.41	0.37	0.403333	0.0333333	0.308621	0.786453
NR_168405	1	LOC107985728	chr1	-	900	922308	chr1:921019-922509	112.04	2.54	0.98	199.89	10.72	0.95	110.16	0	1	122.75	0	1	90.35	14.85	0.86	116.84	11.89	0.91	115.14	0	1	0.9825	0.923333	-0.0591667	0.070941	0.369765
NM_001385641	1	SAMD11	chr1	+	1956.9	944109	chr1:943908-944203	288.23	104.97	0.73	548.49	210.15	0.72	351.91	110.85	0.76	308.63	162.77	0.65	411.13	64.08	0.87	325.9	132.74	0.71	368.87	8.11	0.98	0.715	0.853333	0.138333	2.85501e-06	0.000145339
NM_198317	3	KLHL17	chr1	+	887.4	965256	chr1:964963-965719	90.15	72.74	0.55	168.83	114.08	0.6	96.41	61.23	0.61	93.93	57.61	0.62	112.11	79.96	0.58	101.57	61.72	0.62	114.9	80.92	0.59	0.595	0.596667	0.00166667	1	1
XM_006710601	4	KLHL17	chr1	+	2140.2	963253	chr1:963032-963416	23.61	66.84	0.26	68.59	126.18	0.35	32.23	93.4	0.26	27.44	68.56	0.29	70.93	54.95	0.56	19.26	93.7	0.17	34.76	72.45	0.32	0.29	0.35	0.06	0.334445	0.808683
NM_001142467	2	HES4	chr1	-	6724.9	999231	chr1:998964-999432	121.4	174.65	0.41	243.95	357.37	0.41	114.35	198.71	0.37	97.28	219.98	0.31	191.45	313.42	0.38	174.32	271.3	0.39	172.21	272.13	0.39	0.375	0.386667	0.0116667	0.831262	1
NM_001330306	2	C1orf159	chr1	-	336.5	1082365	chr1:1081823-1082987	54.96	9.2	0.86	85.73	27	0.76	64.61	0.92	0.99	58.26	14.31	0.8	43.26	27.62	0.61	54.71	7.34	0.88	38.56	22.04	0.64	0.8525	0.71	-0.1425	0.0650913	0.352256
XM_047422111	1	SDF4	chr1	-	3443.6	1217487	chr1:1216931-1217688	152.44	101.61	0.6	299.8	150.39	0.67	161.69	106.25	0.6	174.84	66.51	0.72	187.98	99.63	0.65	188.06	72.15	0.72	167.84	91.99	0.65	0.6475	0.673333	0.0258333	0.536164	0.982146
XM_011541556	2	SDF4	chr1	-	424.3	1219472	chr1:1218934-1220730	12.24	41.55	0.23	23.57	69.83	0.25	11.25	46.16	0.2	10.56	48.42	0.18	13.73	37.46	0.27	14.47	40	0.27	13.92	39.7	0.26	0.215	0.266667	0.0516667	0.664104	1
XM_017000239	3	UBE2J2	chr1	-	1646.4	1254953	chr1:1253912-1255487	85.28	122.21	0.41	162.42	248.42	0.4	85.65	132.21	0.39	87.47	152.59	0.36	117.31	104.73	0.53	87.77	135.41	0.39	91.49	148.74	0.38	0.39	0.433333	0.0433333	0.409304	0.87784
XM_005244717	4	ACAP3	chr1	-	20368.8	1292885	chr1:1292391-1293708	316.18	66.43	0.83	556.45	159.13	0.78	338.37	118.59	0.74	301.2	92.15	0.77	341.36	102.43	0.77	365.5	103.63	0.78	302.78	151.67	0.67	0.78	0.74	-0.04	0.195706	0.640004
NM_001029885	2	CPTP	chr1	+	905.4	1327442	chr1:1327241-1328896	92.92	0	1	173.33	0	1	103.53	0	1	99.08	0	1	87.88	0	1	82.62	0	1	88.07	0	1	1	1	0	1	1
XM_047448090	1	DVL1	chr1	-	1746.7	1336205	chr1:1335314-1336515	129.21	17.24	0.88	258.74	38.92	0.87	151.06	48.7	0.76	146.37	14.29	0.91	147.6	77.15	0.66	144.52	10.58	0.93	155.49	3	0.98	0.855	0.856667	0.00166667	0.572443	0.998524
XM_047431297	1	CCNL2	chr1	-	19178.9	1386838	chr1:1385711-1387582	137.43	548.25	0.2	236.24	1004.27	0.19	124.63	638.4	0.16	120.59	606.24	0.17	176.04	638.55	0.22	142.83	615.59	0.19	152.7	632.95	0.19	0.18	0.2	0.02	0.344368	0.819698
XM_047431301	1	CCNL2	chr1	-	4206.1	1391320	chr1:1391129-1391575	410.9	86.19	0.83	669.32	234.29	0.74	398.98	126.38	0.76	341.1	157.43	0.68	430.12	168.3	0.72	377.88	181.05	0.68	456.26	123.62	0.79	0.7525	0.73	-0.0225	0.389549	0.860615
NM_001039577	5	CCNL2	chr1	-	8644.4	1392602	chr1:1392293-1392803	303.57	161.36	0.65	507.85	389.81	0.57	227.25	285.39	0.44	301.79	189.77	0.61	326.93	191.8	0.63	285.03	205.83	0.58	290.82	198.13	0.59	0.5675	0.6	0.0325	0.241709	0.708519
NR_015434	1	MRPL20-AS1	chr1	+	860.7	1401439	chr1:1400605-1401909	100.2	37.63	0.73	171.19	57.58	0.75	110.06	18.7	0.85	106.74	29.59	0.78	91.7	43.03	0.68	99.75	30.45	0.77	114.35	15.69	0.88	0.7775	0.776667	-0.000833333	1	1
XM_047431599	1	ATAD3B	chr1	+	1176.9	1489405	chr1:1489204-1489785	19.42	28.74	0.4	29.68	40.85	0.42	16.22	39.88	0.29	15.86	30.17	0.34	20.52	19.33	0.52	19.17	32.39	0.37	18.49	32.6	0.36	0.3625	0.416667	0.0541667	0.838105	1
XM_047431583	1	ATAD3B	chr1	+	63.1	1489972	chr1:1489692-1490349	10.35	12.19	0.46	13.18	30.98	0.3	14.8	14.85	0.5	10.58	11.15	0.49	5.11	18.05	0.22	16.57	16.78	0.5	16.92	16.35	0.51	0.4375	0.41	-0.0275	1	1
NM_031921	6	ATAD3B	chr1	+	993.1	1495944	chr1:1495485-1497848	9.18	87.92	0.09	12.15	169.07	0.07	9.82	90.8	0.1	8.52	98.94	0.08	9.13	104.36	0.08	8.14	104.41	0.07	11.1	117.79	0.09	0.085	0.08	-0.005	1	1
NM_001170535	3	ATAD3A	chr1	+	1543.5	1534127	chr1:1533926-1534685	65.63	39.7	0.62	137.23	46.84	0.75	76.94	60.94	0.56	79.21	48.43	0.62	69.81	47.33	0.6	81.06	47.78	0.63	83.08	30.76	0.73	0.6375	0.653333	0.0158333	1	1
NM_001114748	2	TMEM240	chr1	-	682.9	1535207	chr1:1534778-1535507	2.31	119.53	0.02	7.91	219.02	0.03	4.43	135.36	0.03	3.08	137.99	0.02	4.91	169.41	0.03	3.84	164.21	0.02	7.17	149.01	0.05	0.025	0.0333333	0.00833333	1	1
NR_147951	1	LOC105378586	chr1	+	81.1	1607096	chr1:1606873-1607210	19.03	4.32	0.82	52.41	10.07	0.84	21.91	29.78	0.42	33.34	5.19	0.87	35.37	0	1	22.29	13.95	0.62	22.67	12.23	0.65	0.7375	0.756667	0.0191667	0.795107	1
XM_047446729	1	MIB2	chr1	+	282.5	1630493	chr1:1630292-1630605	78.87	46.5	0.63	173.14	48.81	0.78	71.75	31.14	0.7	81.8	33.65	0.71	55.78	43.64	0.56	89.23	35.95	0.71	63.9	37.06	0.63	0.705	0.633333	-0.0716667	0.269663	0.741501
XR_007065352	1	LOC124903821	chr1	-	5327.5	1624990	chr1:1624757-1625377	22.58	74.69	0.23	48.98	123.32	0.28	35.89	85.04	0.3	25.2	101.25	0.2	21.73	72.93	0.23	29.11	67	0.3	37.8	72.16	0.34	0.2525	0.29	0.0375	0.551105	0.993026
XM_024451190	2	CDK11B	chr1	-	2300.3	1635655	chr1:1635225-1635856	60.05	88.99	0.4	98.34	235.15	0.29	80.49	127.92	0.39	70.96	111.43	0.39	90.4	85.85	0.51	74.41	98.51	0.43	86.74	108.33	0.44	0.3675	0.46	0.0925	0.0396949	0.261753
NM_001290264	2	SLC35E2B	chr1	-	16767.8	1662750	chr1:1661478-1666019	526.68	0	1	869.74	0	1	356.63	114.59	0.76	441.23	39.03	0.92	329.86	69.3	0.83	344.05	84.34	0.8	280.33	136.05	0.67	0.92	0.766667	-0.153333	3.86331e-14	8.1945e-12
NR_173244	1	SLC35E2A	chr1	-	15769.3	1732322	chr1:1727385-1732523	158.14	0	1	265.74	0	1	146.66	0	1	153.38	0	1	124.87	0	1	139.56	0	1	131.94	0	1	1	1	0	1	1
NR_173245	1	SLC35E2A	chr1	-	2118.2	1734634	chr1:1732916-1734835	18.19	199.24	0.08	32.15	347.19	0.08	18.72	222.43	0.08	18.49	225.8	0.08	20.9	157.31	0.12	21.2	175.87	0.11	19.67	197.14	0.09	0.08	0.106667	0.0266667	0.409225	0.87784
XM_047428647	1	NADK	chr1	-	1611.9	1752778	chr1:1751742-1753060	151.58	40.44	0.79	293.75	70.24	0.81	161.5	36.83	0.81	154.87	67.41	0.7	156.81	32.56	0.83	147.45	66.93	0.69	149.56	69.05	0.68	0.7775	0.733333	-0.0441667	0.224746	0.684351
NM_003036	4	SKI	chr1	+	1297.4	2309195	chr1:2306577-2310213	59.84	26.55	0.69	101.86	36.97	0.73	81.12	5.53	0.94	59.65	29.03	0.67	93.54	0	1	73.61	9.74	0.88	61.61	19.45	0.76	0.7575	0.88	0.1225	0.0202924	0.167155
NM_007033	5	RER1	chr1	+	6367.6	2403592	chr1:2403035-2403974	96.02	107.28	0.47	165.87	221.64	0.43	87.97	145.1	0.38	93.13	110.16	0.46	87.81	165.98	0.35	81.26	126.23	0.39	86.97	172.57	0.34	0.435	0.36	-0.075	0.0981474	0.441115
NM_153818	2	PEX10	chr1	-	1251.9	2405548	chr1:2405436-2405834	104.02	0	1	242.05	0	1	133.6	0	1	113.08	0	1	126.01	0	1	134.32	0	1	140.81	0	1	1	1	0	1	1
XM_047424306	1	PANK4	chr1	-	181.9	2508834	chr1:2508537-2509060	65.77	13.77	0.83	114.26	45.48	0.72	62.18	66.34	0.48	68.88	30.41	0.69	41.3	33.66	0.55	62.56	32.75	0.66	48.87	18.01	0.73	0.68	0.646667	-0.0333333	0.7601	1
NR_036638	2	PRXL2B	chr1	+	2463.7	2589980	chr1:2589410-2590639	228.31	26.33	0.9	413.12	96.75	0.81	214.12	69.84	0.75	263	40.48	0.87	190.58	58.57	0.76	214.02	61.14	0.78	190.45	76.44	0.71	0.8325	0.75	-0.0825	0.0252869	0.194007
NM_182752	4	TPRG1L	chr1	+	3061.8	3628610	chr1:3628409-3630127	127.14	66.34	0.66	220.2	138.77	0.61	118.73	76.86	0.61	125.61	69.44	0.64	122.01	63.44	0.66	126.99	75.75	0.63	118.74	82.84	0.59	0.63	0.626667	-0.00333333	0.92056	1
NM_017818	4	WRAP73	chr1	-	171.1	3630916	chr1:3630770-3631117	44.29	31.69	0.58	66.51	41.06	0.62	34.59	31.05	0.53	38.78	42.29	0.48	42.82	53.06	0.45	41.29	26.33	0.61	60.88	23.46	0.72	0.5525	0.593333	0.0408333	0.874627	1
XM_047421663	1	WRAP73	chr1	-	586.4	3631456	chr1:3630770-3631657	45.9	24.86	0.65	77.93	12.92	0.86	46.47	29.73	0.61	51.69	19.02	0.73	56.01	12.07	0.82	46.21	16.93	0.73	51.72	9.71	0.84	0.7125	0.796667	0.0841667	0.316947	0.79317
NR_033712	1	TP73-AS1	chr1	-	195.7	3737242	chr1:3736201-3737854	13.85	46.31	0.23	25.5	86.3	0.23	17.01	55.92	0.23	14.07	55.11	0.2	12.88	45.84	0.22	13.05	36.19	0.26	14.18	58.8	0.19	0.2225	0.223333	0.000833333	1	1
NR_033711	1	TP73-AS1	chr1	-	1132.8	3739275	chr1:3736201-3740387	49.99	30.39	0.62	90.11	42.61	0.68	57.71	32.94	0.64	51.53	39.73	0.56	45.72	22.27	0.67	42.83	40.41	0.51	49.28	17.92	0.73	0.625	0.636667	0.0116667	1	1
NR_033710	1	TP73-AS1	chr1	-	704.1	3737242	chr1:3736201-3739371	11.72	44.55	0.21	18.77	81.73	0.19	16.67	47.91	0.26	13.48	44.59	0.23	15.96	34.78	0.31	14.31	34.06	0.3	15.94	37.35	0.3	0.2225	0.303333	0.0808333	0.392774	0.864054
NR_033709	1	TP73-AS1	chr1	-	356.2	3737242	chr1:3736201-3738513	11.77	50.79	0.19	21.58	96.04	0.18	14.35	55.88	0.2	13.82	48.71	0.22	13.02	42.9	0.23	13.36	39.6	0.25	13.4	49.56	0.21	0.1975	0.23	0.0325	0.671721	1
NM_020710	3	LRRC47	chr1	-	5058.2	3780271	chr1:3778559-3781336	18.91	247.48	0.07	33.66	437.82	0.07	20.98	263.15	0.07	20.78	246.36	0.08	18.61	235.64	0.07	17.28	236.12	0.07	20.89	241.59	0.08	0.0725	0.0733333	0.000833333	1	1
XM_024451101	2	CEP104	chr1	-	212.9	3814133	chr1:3812086-3815517	11.25	30.54	0.27	18.42	64.84	0.22	14.33	30.61	0.32	13.55	27.19	0.33	17.18	32.28	0.35	11.13	34.88	0.24	17.35	32.48	0.35	0.285	0.313333	0.0283333	0.664744	1
XM_017000498	3	DFFB	chr1	+	69.8	3883796	chr1:3883507-3885429	24.18	7.12	0.77	33.76	17.16	0.66	18.36	20.4	0.47	21.33	20.23	0.51	NA	NA	NA	15.74	19.43	0.45	17.59	11.2	0.61	0.6025	0.53	-0.0725	0.629901	1
XM_011541323	3	C1orf174	chr1	-	539.4	3889783	chr1:3889133-3890073	55.55	18.76	0.75	89.14	26.29	0.77	54.78	30.82	0.64	51.42	9.65	0.84	51.34	18.93	0.73	42.78	8.86	0.83	46.51	22.48	0.67	0.75	0.743333	-0.00666667	1	1
NM_000983	4	RPL22	chr1	-	215333	6186615	chr1:6185020-6186816	701.69	1881.47	0.27	1228.6	3420.93	0.26	760.12	1831.42	0.29	707.95	1894.17	0.27	1046.76	2434.23	0.3	818.79	2041.18	0.29	898.34	2600.13	0.26	0.2725	0.283333	0.0108333	0.520049	0.971193
XM_011541140	3	ICMT	chr1	-	3676.7	6224634	chr1:6221299-6225262	82.11	85.85	0.49	139.6	177.48	0.44	81.19	100.97	0.45	81.26	112.45	0.42	96.17	124.13	0.44	86.56	105.09	0.45	93	105.09	0.47	0.45	0.453333	0.00333333	1	1
XM_017001250	2	GPR153	chr1	-	13838.5	6249802	chr1:6247353-6250003	201.97	0	1	328.93	0	1	200.32	0	1	198.53	0	1	181.49	0	1	194.79	0	1	180.91	0	1	1	1	0	1	1
NM_148965	2	TNFRSF25	chr1	-	81.8	6461561	chr1:6461370-6461762	25.29	19.76	0.56	56.14	10.61	0.84	20.77	17.7	0.54	22.16	22.13	0.5	22.04	14.28	0.61	16.49	8.98	0.65	16.75	5.55	0.75	0.61	0.67	0.06	1	1
NM_001039664	2	TNFRSF25	chr1	-	296.1	6464252	chr1:6464111-6464453	26.6	0	1	42.86	0	1	28.7	0	1	28.56	0	1	37.23	0	1	21.75	0	1	NA	NA	NA	1	1	0	1	1
NM_001265593	2	PLEKHG5	chr1	-	289.9	6467261	chr1:6467122-6467572	72.93	0	1	103.36	17.68	0.85	80.26	20.03	0.8	61.5	23.27	0.73	90.37	0	1	71.54	0	1	70.82	0	1	0.845	1	0.155	0.000138108	0.00388143
XM_047418882	1	ZBTB48	chr1	+	598.6	6589117	chr1:6588916-6589280	46.8	35.02	0.57	99.52	38.54	0.72	66.1	42.32	0.61	59.49	17.1	0.78	73.47	43.44	0.63	48.62	44.67	0.52	75.06	17.33	0.81	0.67	0.653333	-0.0166667	0.881413	1
NM_014851	4	KLHL21	chr1	-	118.4	6591845	chr1:6590724-6593658	35.36	2.68	0.93	48.11	17.63	0.73	28.91	11.14	0.72	33.06	3.13	0.91	23.09	14.74	0.61	31.21	10.99	0.74	29.39	9.65	0.75	0.8225	0.7	-0.1225	0.299437	0.780046
NM_153812	3	PHF13	chr1	+	547.7	6621677	chr1:6621411-6624030	67.02	17.36	0.79	117.5	24.19	0.83	63.31	51.32	0.55	61.51	19.92	0.76	58.44	35.38	0.62	60.63	17.71	0.77	63.85	2.28	0.97	0.7325	0.786667	0.0541667	0.609389	1
XM_024450686	2	THAP3	chr1	+	695.6	6633335	chr1:6632914-6633562	107.26	20.74	0.84	208.08	54.57	0.79	121.26	14.12	0.9	120.53	13.9	0.9	148.52	0	1	127.46	16.78	0.88	128.31	18.56	0.87	0.8575	0.916667	0.0591667	0.0496255	0.299795
NM_001195752	2	THAP3	chr1	+	698.1	6633284	chr1:6632796-6633562	123.85	3.76	0.97	226.85	33.1	0.87	124.42	12	0.91	117.1	21.52	0.84	141.84	0	1	131.9	10.21	0.93	127.35	9.32	0.93	0.8975	0.953333	0.0558333	0.0530175	0.313102
XR_007065447	1	LOC105376689	chr1	-	66.3	7700532	chr1:7699455-7701023	NA	NA	NA	13.36	19.65	0.4	NA	NA	NA	7.28	12.97	0.36	12.25	10.99	0.53	NA	NA	NA	NA	NA	NA	0.38	0.53	0.15	0.384026	0.856256
NM_001123377	2	PARK7	chr1	+	193819	7985110	chr1:7984894-7985505	353.66	1676.16	0.17	704.53	3006.38	0.19	292.52	1726.33	0.14	360	1813.84	0.17	301.86	1844.04	0.14	361.74	1856.59	0.16	266.49	1895.74	0.12	0.1675	0.14	-0.0275	0.00620122	0.0730749
XM_047422701	1	ERRFI1	chr1	-	2284.8	8013172	chr1:8011727-8014396	98.83	59.88	0.62	150.85	105.76	0.59	100.79	53.3	0.65	81.16	71.99	0.53	98.32	38.39	0.72	91.59	64.41	0.59	110.44	41.96	0.72	0.5975	0.676667	0.0791667	0.166935	0.594693
NM_001379618	1	SLC45A1	chr1	+	100.4	8343965	chr1:8343747-8344165	51.28	6.25	0.89	85.07	8.77	0.91	37.77	31.84	0.54	42.85	7.02	0.86	58.93	0	1	44.17	0	1	70.71	0	1	0.8	1	0.2	0.000202774	0.00528459
NM_001201483	4	ENO1	chr1	-	54247.7	8861135	chr1:8861000-8861429	1144.37	583.88	0.66	2130.82	1064.68	0.67	989.36	715.12	0.58	1194.61	717.77	0.62	1129.12	775.76	0.59	1336.36	657.13	0.67	1117.04	779.71	0.59	0.6325	0.616667	-0.0158333	0.172187	0.602574
NM_001010866	4	TMEM201	chr1	+	348.7	9602297	chr1:9602069-9604949	56.37	8.65	0.87	94.79	32.38	0.75	58.61	10.34	0.85	59.45	8.31	0.88	51.71	18.74	0.73	58.38	0	1	69.36	0	1	0.8375	0.91	0.0725	0.226083	0.685339
XM_006710417	4	TMEM201	chr1	+	123.7	9613576	chr1:9612986-9614877	23.5	7.38	0.76	36.76	21.63	0.63	26.65	0	1	23.36	8.17	0.74	19.29	9.97	0.66	19.08	15.13	0.56	26.07	2.85	0.9	0.7825	0.706667	-0.0758333	0.782779	1
NM_001009566	3	CLSTN1	chr1	-	29406.2	9730172	chr1:9729114-9730705	370.35	217.13	0.63	619.99	359.97	0.63	391.94	288.51	0.58	370.54	250.63	0.6	414.5	172.92	0.71	366.22	231.55	0.61	375.03	295.49	0.56	0.61	0.626667	0.0166667	0.652125	1
NM_001302883	1	CLSTN1	chr1	-	29406.2	9730172	chr1:9729114-9730705	370.35	217.13	0.63	619.99	359.97	0.63	391.94	288.51	0.58	370.54	250.63	0.6	414.5	172.92	0.71	366.22	231.55	0.61	375.03	295.49	0.56	0.61	0.626667	0.0166667	0.652125	1
XM_047425766	1	CTNNBIP1	chr1	-	4040.3	9849265	chr1:9848276-9850776	195.54	26.93	0.88	363.73	41.86	0.9	219.78	8.85	0.96	208.67	24.54	0.89	180.36	43.04	0.81	193.29	16.96	0.92	180.66	33.48	0.84	0.9075	0.856667	-0.0508333	0.0863371	0.412818
NM_032368	5	LZIC	chr1	-	1329.5	9929459	chr1:9926293-9930457	55.66	15.95	0.78	101.36	35.68	0.74	55.44	30.9	0.64	58.97	18.42	0.76	62.54	28.34	0.69	54.81	18.08	0.75	64.54	22.54	0.74	0.73	0.726667	-0.00333333	1	1
XM_017002547	2	LZIC	chr1	-	1345.5	9929459	chr1:9926393-9930328	55.25	15.88	0.78	100.53	40.08	0.71	55.05	35.97	0.6	58.53	19.81	0.75	61.66	34.53	0.64	54.62	19.83	0.73	64.02	28.94	0.69	0.71	0.686667	-0.0233333	0.747833	1
NM_001304451	2	PGD	chr1	+	53873.8	10419879	chr1:10419630-10420511	591.74	664.54	0.47	983.86	1247.33	0.44	539.25	614.59	0.47	532.25	671.01	0.44	560.08	737.76	0.43	550.58	751.01	0.42	567.46	701.25	0.45	0.455	0.433333	-0.0216667	0.317576	0.794043
NM_199294	3	CENPS	chr1	+	350.2	10442466	chr1:10442265-10442808	18.57	65.67	0.22	40.95	134.86	0.23	11.44	66.67	0.15	18.66	78.78	0.19	24.09	77.65	0.24	20.01	66.42	0.23	23.23	84.25	0.22	0.1975	0.23	0.0325	0.736402	1
NM_199006	3	CENPS-CORT	chr1	+	81	10451613	chr1:10451377-10452153	6.44	34.69	0.16	13.12	71.99	0.15	7.92	42.84	0.16	5.4	41.12	0.12	13.56	29.83	0.31	5.02	39.16	0.11	8.08	29.04	0.22	0.1475	0.213333	0.0658333	0.581771	1
NM_001302	5	CORT	chr1	+	86.3	10451606	chr1:10451377-10451998	9.25	32.23	0.22	18.72	67.41	0.22	11.14	40.27	0.22	7.2	40.17	0.15	16.19	27.77	0.37	7.41	37.32	0.17	11.44	25.99	0.31	0.2025	0.283333	0.0808333	0.465801	0.925782
NM_004401	3	DFFA	chr1	-	451.5	10461315	chr1:10456522-10461702	35.84	51.5	0.41	62.46	76.01	0.45	35.78	46.72	0.43	34.75	45.75	0.43	38.09	24.1	0.61	34.02	45.26	0.43	34.69	46.95	0.42	0.43	0.486667	0.0566667	0.641185	1
NM_213566	2	DFFA	chr1	-	760.6	10463008	chr1:10460531-10463209	41.71	50.1	0.45	69.27	94.45	0.42	44	69.81	0.39	42.96	54.08	0.44	38.6	55.54	0.41	42.48	59.52	0.42	39.81	77.5	0.34	0.425	0.39	-0.035	0.584894	1
NM_007375	4	TARDBP	chr1	+	35294.1	11023973	chr1:11022124-11025492	87.71	357.49	0.2	125.2	607.87	0.17	89.22	352.71	0.2	85.28	358.16	0.19	29.72	132.58	0.18	24.42	124.15	0.16	23.34	134.93	0.15	0.19	0.163333	-0.0266667	0.551813	0.993783
XR_007058561	1	TARDBP	chr1	+	1451.7	11025311	chr1:11025110-11025492	16.58	138.46	0.11	35.98	164.7	0.18	35.88	138.09	0.21	19.78	100.53	0.16	16.04	51.19	0.24	12.04	32.05	0.27	14.6	45.55	0.24	0.165	0.25	0.085	0.171164	0.601558
NM_003132	3	SRM	chr1	-	2792.3	11054672	chr1:11054589-11054885	254.21	64.8	0.8	410.41	203.54	0.67	246.96	100.28	0.71	275.94	114.75	0.71	268.69	104.28	0.72	274.23	112.46	0.71	286.21	71.41	0.8	0.7225	0.743333	0.0208333	0.378973	0.852718
NM_013319	3	UBIAD1	chr1	+	404.8	11287357	chr1:11285644-11288434	30.07	25.49	0.54	40.01	62.53	0.39	22.26	35.91	0.38	24.33	36.66	0.4	22.63	26.36	0.46	26.96	32.4	0.45	26.98	33.54	0.45	0.4275	0.453333	0.0258333	0.719154	1
NM_012168	6	FBXO2	chr1	-	2566.6	11648515	chr1:11648387-11648828	184.46	46.62	0.8	311.68	89.42	0.78	187.83	44.9	0.81	196.17	38.36	0.84	222.04	37.24	0.86	211.43	66.14	0.76	205.63	78.38	0.72	0.8075	0.78	-0.0275	0.529184	0.976051
NM_183412	3	FBXO44	chr1	+	4835.2	11662219	chr1:11661130-11663327	60.06	263.76	0.19	100.31	495.11	0.17	59.23	300.61	0.16	58.54	285.5	0.17	46.25	263.8	0.15	61.25	249.47	0.2	68.87	244	0.22	0.1725	0.19	0.0175	0.621687	1
XR_007064919	1	FBXO44	chr1	+	922.7	11663017	chr1:11662816-11663327	43.69	12.11	0.78	70.31	2.04	0.97	38.79	10.6	0.79	39.6	13.09	0.75	61.04	0	1	41.51	4.5	0.9	47.16	18.65	0.72	0.8225	0.873333	0.0508333	0.78827	1
XM_017002842	3	FBXO44	chr1	+	4480.8	11661701	chr1:11661398-11662291	287.02	92.98	0.76	516.35	202.92	0.72	322.29	108.38	0.75	292.83	117.68	0.71	294.08	45.6	0.87	263.1	106.15	0.71	269.02	96.85	0.74	0.735	0.773333	0.0383333	0.228132	0.688701
XM_017002844	3	FBXO44	chr1	+	333.1	11662918	chr1:11662625-11663327	27.77	48.1	0.37	49.09	61.74	0.44	28.06	40.96	0.41	29.71	44.2	0.4	48.39	9.26	0.84	33.49	33.93	0.5	37.23	53.71	0.41	0.405	0.583333	0.178333	0.103529	0.455648
NM_006341	4	MAD2L2	chr1	-	2535.5	11674574	chr1:11674480-11674816	301.41	12.07	0.96	575.25	28.41	0.95	354.23	5.65	0.98	338.68	18.31	0.95	337.8	0	1	343.43	0	1	335.74	0	1	0.96	1	0.04	0.000110784	0.00320435
NM_198545	4	DRAXIN	chr1	+	3647.1	11722717	chr1:11719584-11725857	74.63	27.05	0.73	118.05	62.97	0.65	75.28	38.84	0.66	68.62	40.58	0.63	84.96	39.97	0.68	89.13	48.61	0.65	89.11	52.93	0.63	0.6675	0.653333	-0.0141667	0.794728	1
NM_001256959	2	CLCN6	chr1	+	1534.3	11840881	chr1:11840143-11843130	125.32	45.16	0.74	209.38	66.67	0.76	106.69	54.14	0.66	121.71	58.79	0.67	107.57	35.52	0.75	116.54	46.61	0.71	106.68	33.61	0.76	0.7075	0.74	0.0325	0.625239	1
NM_138346	3	KIAA2013	chr1	-	882.9	11920067	chr1:11919591-11920332	62.68	85.57	0.42	116.86	153.53	0.43	91.85	76.86	0.54	70.45	87.05	0.45	86.43	97.34	0.47	63.97	121.64	0.34	76.82	113.03	0.4	0.46	0.403333	-0.0566667	0.34496	0.819831
NM_000302	4	PLOD1	chr1	+	89.9	11974925	chr1:11974653-11975537	34.7	4.32	0.89	67.08	5.76	0.92	44.43	2.54	0.95	42.6	0.66	0.98	45.38	0	1	51.07	4.18	0.92	48.72	0	1	0.935	0.973333	0.0383333	0.617307	1
NM_001127660	2	MFN2	chr1	+	6468.5	12012859	chr1:12011496-12013508	259.24	45.12	0.85	487.23	49.24	0.91	272.43	32.56	0.89	262.11	50.02	0.84	280.61	11.55	0.96	300.58	8.74	0.97	257.21	52.08	0.83	0.8725	0.92	0.0475	0.0943446	0.431124
NM_021933	4	MIIP	chr1	+	1134.1	12031923	chr1:12031722-12032045	50.49	67.3	0.43	110.08	117.37	0.48	107.65	24.86	0.81	60.97	70.77	0.46	67.12	103.34	0.39	51.98	77.26	0.4	52.86	58.87	0.47	0.545	0.42	-0.125	0.0452544	0.283713
XM_005246000	4	EFHD2	chr1	+	119.2	15429226	chr1:15428593-15430339	26.47	0	1	46.52	19.52	0.7	27.6	7.71	0.78	31.46	1.28	0.96	29.04	0.68	0.98	26.32	0	1	24.46	10.1	0.71	0.86	0.896667	0.0366667	0.502085	0.95562
NM_001229	5	CASP9	chr1	-	220.1	15492373	chr1:15491401-15493035	13.49	52.15	0.21	31	90.2	0.26	16.07	51.35	0.24	18.09	46.88	0.28	13.44	66.01	0.17	15.04	60.82	0.2	12.78	55.22	0.19	0.2475	0.186667	-0.0608333	0.426821	0.891444
XM_011542273	4	CASP9	chr1	-	522.3	15493800	chr1:15492971-15494001	0	45.9	0	1.15	74.7	0.02	0	34.33	0	0	41.48	0	0	48.27	0	0.22	45.06	0	0.7	49.64	0.01	0.005	0.00333333	-0.00166667	1	1
NM_001287811	2	DNAJC16	chr1	+	145.8	15568986	chr1:15567778-15571699	21.32	13.17	0.62	37.81	20.07	0.65	19.09	8.97	0.68	20.45	15.9	0.56	27.21	6.62	0.8	20.53	16.51	0.55	21.78	16.36	0.57	0.6275	0.64	0.0125	1	1
XM_011541616	3	FBLIM1	chr1	+	189.7	15774819	chr1:15774618-15775031	1.01	30.88	0.03	2.11	59.07	0.03	5.27	32.58	0.14	4.2	32.11	0.12	0.21	45.83	0	2.38	48.24	0.05	2.35	30.43	0.07	0.08	0.04	-0.04	0.359661	0.832804
XM_005245903	2	FBLIM1	chr1	+	131	15774819	chr1:15774618-15775221	1.71	30.18	0.05	1.98	59.2	0.03	5.53	32.32	0.15	2.72	33.59	0.07	0.54	45.5	0.01	2.1	48.52	0.04	2	30.78	0.06	0.075	0.0366667	-0.0383333	0.611111	1
XM_047423110	1	FBLIM1	chr1	+	136.5	15784923	chr1:15784548-15786589	34.66	7.69	0.82	64.33	2.74	0.96	30.24	24.3	0.55	38.11	11.43	0.77	36.62	1.34	0.96	33.17	10.82	0.75	32.58	18.34	0.64	0.775	0.783333	0.00833333	1	1
NM_001024215	1	FBLIM1	chr1	+	131	15774819	chr1:15774618-15775220	1.71	30.18	0.05	1.98	59.2	0.03	5.53	32.32	0.15	2.72	33.59	0.07	0.54	45.5	0.01	2.1	48.52	0.04	2	30.78	0.06	0.075	0.0366667	-0.0383333	0.611111	1
XM_047429978	1	ZBTB17	chr1	-	851.5	15942051	chr1:15941869-15942252	85.05	33.2	0.72	151.3	66.6	0.69	108	22.21	0.83	93.59	26.55	0.78	100.47	20.41	0.83	95.57	45.53	0.68	97.54	49.13	0.67	0.755	0.726667	-0.0283333	0.685721	1
NM_001145278	2	NECAP2	chr1	+	173.5	16459283	chr1:16458842-16460078	36.59	11.38	0.76	63.71	23.3	0.73	44.31	8.24	0.84	36.23	21.64	0.63	36.22	10.54	0.77	35.24	15.85	0.69	39.61	18.48	0.68	0.74	0.713333	-0.0266667	1	1
NR_023386	1	CROCCP3	chr1	-	113.2	16468972	chr1:16468481-16470127	NA	NA	NA	9.42	22.2	0.3	5.39	19.99	0.21	5.36	14.81	0.27	6.29	13.81	0.31	9.22	12.23	0.43	NA	NA	NA	0.26	0.37	0.11	0.515101	0.966652
NM_001405677	2	NBPF1	chr1	-	3274.2	16563084	chr1:16562423-16564186	55.77	40.97	0.58	73.01	32.08	0.69	57.88	18.72	0.76	49.75	35.43	0.58	42.64	4.61	0.9	39.14	13.35	0.75	34.32	21.51	0.61	0.6525	0.753333	0.100833	0.344842	0.819831
NM_001405679	2	NBPF1	chr1	-	3275.5	16563084	chr1:16562423-16564185	55.87	40.88	0.58	73.2	31.88	0.7	58.02	18.57	0.76	49.91	35.28	0.59	42.71	4.53	0.9	39.31	13.18	0.75	34.48	21.34	0.62	0.6575	0.756667	0.0991667	0.344842	0.819831
NM_001405666	3	NBPF1	chr1	-	3279.1	16563084	chr1:16562427-16564185	55.43	41.31	0.57	72.46	32.61	0.69	57.42	19.17	0.75	49.26	35.94	0.58	42.42	4.81	0.9	38.65	13.84	0.74	33.89	21.93	0.61	0.6475	0.75	0.1025	0.261293	0.732229
NM_017940	8	NBPF1	chr1	-	3276.9	16563084	chr1:16562427-16564186	55.43	41.3	0.57	72.46	32.63	0.69	57.42	19.18	0.75	49.26	35.92	0.58	42.42	4.82	0.9	38.65	13.84	0.74	33.89	21.94	0.61	0.6475	0.75	0.1025	0.261293	0.732229
XR_008485575	1	LOC124900584	chr1	-	590.6	16618761	chr1:16618256-16619103	43.09	45.53	0.49	75.97	93.09	0.45	28.44	86.36	0.25	45.95	67.21	0.41	49.47	58.99	0.46	38.57	59.94	0.39	41.31	63.55	0.39	0.4	0.413333	0.0133333	0.785844	1
XM_047435136	1	CROCC	chr1	+	1201.6	16972561	chr1:16972360-16972964	58.17	0	1	116.63	0	1	94.23	0	1	75.54	0	1	106.01	0	1	72.99	0	1	93.68	0	1	1	1	0	1	1
NM_022089	4	ATP13A2	chr1	-	3858.1	16986079	chr1:16985958-16986358	209.03	56.45	0.79	343.98	117.58	0.75	209.71	49.19	0.81	219.57	65.05	0.77	131.89	108.73	0.55	178.06	58.23	0.75	238.79	15.51	0.94	0.78	0.746667	-0.0333333	0.615518	1
XM_047424201	1	ARHGEF10L	chr1	+	55.3	17639439	chr1:17639238-17639979	NA	NA	NA	21.43	14.48	0.6	20.69	6.33	0.77	23.2	0	1	NA	NA	NA	NA	NA	NA	NA	NA	NA	NA	NA	#VALUE!	NA	NA
NM_001136265	2	IFFO2	chr1	-	346.6	18905540	chr1:18904280-18908666	34.62	15.47	0.69	57.83	33.81	0.63	47.46	0	1	40.8	9.58	0.81	41.83	7.68	0.84	33.53	11.73	0.74	29.95	15.03	0.67	0.7825	0.75	-0.0325	1	1
NR_135114	1	EMC1-AS1	chr1	+	1491.5	19240458	chr1:19240257-19240704	4.58	70.27	0.06	1.48	131.91	0.01	0.95	80.78	0.01	2.73	77.74	0.03	4.77	74.04	0.06	2.01	75.61	0.03	0	83.32	0	0.0275	0.03	0.0025	1	1
NM_001375820	1	EMC1	chr1	-	783.8	19218459	chr1:19215660-19219482	28.25	66.43	0.3	42.9	114.32	0.27	26.18	65.62	0.29	25.63	64.77	0.28	29.76	50.21	0.37	24.94	62.25	0.29	29.51	66.16	0.31	0.285	0.323333	0.0383333	0.533382	0.980749
NM_016183	4	MRTO4	chr1	+	860.9	19258948	chr1:19258681-19260128	102.44	88.13	0.54	191.47	110.04	0.64	114.37	54.33	0.68	107.28	75.12	0.59	102.05	79.41	0.56	108.18	93.09	0.54	100.17	87.52	0.53	0.6125	0.543333	-0.0691667	0.186886	0.627962
NM_012067	3	AKR7A3	chr1	-	261.4	19282691	chr1:19282573-19282892	NA	NA	NA	7.58	15.34	0.33	NA	NA	NA	NA	NA	NA	1.49	26.52	0.05	NA	NA	NA	NA	NA	NA	0.33	0.05	-0.28	0.0158423	0.140665
NM_001320979	1	AKR7A2	chr1	-	506.1	19304084	chr1:19302708-19304386	15.08	126.43	0.11	26.72	253.98	0.1	15.46	113.31	0.12	15.17	149.01	0.09	15.73	130.85	0.11	18.44	146.59	0.11	14.84	134.3	0.1	0.105	0.106667	0.00166667	1	1
NM_003689	4	AKR7A2	chr1	-	576.1	19304134	chr1:19303965-19304386	96.09	50.99	0.65	165.33	134.19	0.55	58.38	82.8	0.41	83.55	93.16	0.47	77.95	78.85	0.5	85.88	93.79	0.48	79.62	80.96	0.5	0.52	0.493333	-0.0266667	0.524446	0.973579
XM_005245916	3	SLC66A1	chr1	+	310.1	19329082	chr1:19328572-19329300	70.34	0	1	164.51	0	1	58.58	29.96	0.66	53.09	29.39	0.64	51.97	8.84	0.85	54.53	10.14	0.84	69.74	7.87	0.9	0.825	0.863333	0.0383333	0.817639	1
XM_011541634	4	SLC66A1	chr1	+	643	19327878	chr1:19327571-19329300	45.36	0	1	77.9	0	1	53.65	0	1	52.44	0	1	44.5	0	1	46.22	2.95	0.94	50.81	8.05	0.86	1	0.933333	-0.0666667	0.098748	0.442771
XR_007061312	1	SLC66A1	chr1	+	205.5	19329183	chr1:19328911-19329300	56.3	18.03	0.76	89.48	76.73	0.54	37.37	42.51	0.47	47.56	25.71	0.65	38.98	16.06	0.71	36.32	26.17	0.58	41.81	34.39	0.55	0.605	0.613333	0.00833333	0.869959	1
XM_047423394	1	SLC66A1	chr1	+	116.3	19329200	chr1:19328911-19334463	12.88	60.67	0.18	26.51	136.14	0.16	16.44	61.14	0.21	15.16	56.77	0.21	13.16	41.04	0.24	14.21	46.97	0.23	14.71	59.88	0.2	0.19	0.223333	0.0333333	0.542972	0.985767
NM_001204082	2	MICOS10	chr1	+	14931.4	19626588	chr1:19626387-19629820	65.94	686.25	0.09	113.37	1280.63	0.08	62.99	615.83	0.09	66.97	672.07	0.09	64.16	808.43	0.07	68.99	809.07	0.08	68.18	874.82	0.07	0.0875	0.0733333	-0.0141667	0.385193	0.857032
NM_001204089	2	MICOS10-NBL1	chr1	+	4316.2	19657278	chr1:19656866-19658452	120.81	55.97	0.68	225.89	96.97	0.7	143.5	63.21	0.69	144.73	53.12	0.73	175.05	55.24	0.76	166.66	66.53	0.71	176.71	56.6	0.76	0.7	0.743333	0.0433333	0.346218	0.821031
XM_047415799	1	OTUD3	chr1	+	186.2	19907859	chr1:19907570-19912945	27.47	20.21	0.58	42.53	36.53	0.54	25.34	32.79	0.44	27.86	15.65	0.64	25.93	19.95	0.57	24.46	21.36	0.53	24.48	17.33	0.59	0.55	0.563333	0.0133333	0.841564	1
NM_018584	6	CAMK2N1	chr1	-	20368.5	20483497	chr1:20482391-20483719	307.99	654.66	0.32	464.24	1157.29	0.29	322.44	642.24	0.33	286.81	611.8	0.32	403.48	457.76	0.47	256.67	675.67	0.28	347.93	640.62	0.35	0.315	0.366667	0.0516667	0.0142084	0.130717
XM_011542137	3	MUL1	chr1	-	623.6	20501172	chr1:20499448-20501419	107.1	19	0.85	199.32	36.91	0.84	105.62	29.17	0.78	122.31	5.74	0.96	96.12	27.11	0.78	114.29	39.52	0.74	103.28	29.99	0.77	0.8575	0.763333	-0.0941667	0.0494077	0.29907
NM_032409	3	PINK1	chr1	+	8643.6	20651209	chr1:20650434-20651511	207.47	374.98	0.36	436.12	597.11	0.42	208.98	397.96	0.34	270.52	342.43	0.44	241.87	249.76	0.49	222.24	284.22	0.44	196.27	306.7	0.39	0.39	0.44	0.05	0.123602	0.503105
NM_005216	5	DDOST	chr1	-	8127	20652265	chr1:20651777-20652528	261.41	151.97	0.63	448.8	289.95	0.61	285.86	120.23	0.7	252.75	166.87	0.6	275.39	111.35	0.71	259.24	171	0.6	322.18	63.99	0.83	0.635	0.713333	0.0783333	0.0123915	0.119321
NM_001376788	1	HP1BP3	chr1	-	11664.3	20743340	chr1:20740266-20745091	33.07	245.59	0.12	49.03	394.32	0.11	29.76	262.26	0.1	32.14	240.68	0.12	39.08	283.98	0.12	35.2	230.21	0.13	34.16	278.99	0.11	0.1125	0.12	0.0075	0.802557	1
NM_016287	5	HP1BP3	chr1	-	10268.4	20744807	chr1:20742679-20745091	224.38	232.06	0.49	345.41	447.67	0.44	229.09	303.95	0.43	212.11	295.56	0.42	271.05	226.6	0.54	203.24	319	0.39	242.5	359.46	0.4	0.445	0.443333	-0.00166667	1	1
NM_001376796	1	HP1BP3	chr1	-	118	20755203	chr1:20754056-20755404	9.38	18.97	0.33	14.72	12.3	0.54	6.15	23.24	0.21	9.61	18.55	0.34	11.62	27.01	0.3	NA	NA	NA	7.34	20.07	0.27	0.355	0.285	-0.07	0.778815	1
NR_023918	2	LINC00339	chr1	+	276.5	22030795	chr1:22030280-22031224	34.76	34.86	0.5	50.94	94.92	0.35	19.55	47.17	0.29	30.39	52.5	0.37	29.92	32.93	0.48	35.8	33.8	0.51	23.68	44.01	0.35	0.3775	0.446667	0.0691667	0.325232	0.803192
NR_109760	1	LINC00339	chr1	+	275.8	22030795	chr1:22030283-22031224	34.64	35.03	0.5	50.77	95.35	0.35	19.49	47.21	0.29	30.29	52.8	0.36	29.86	33.15	0.47	35.68	33.96	0.51	23.59	44.09	0.35	0.375	0.443333	0.0683333	0.409065	0.87784
NM_044472	3	CDC42	chr1	+	277818	22090144	chr1:22089943-22090807	692.7	500.48	0.58	1129.95	993.78	0.53	730.83	380.44	0.66	664.83	493.12	0.57	1072.18	368.5	0.74	721.39	465.77	0.61	828.82	614.13	0.57	0.585	0.64	0.055	0.000275713	0.00672634
NM_001791	4	CDC42	chr1	+	14441.1	22092792	chr1:22091428-22101360	1.74	458.43	0	3.1	759.87	0	2.25	474.66	0	1.88	441.98	0	2.97	516.55	0.01	1.77	374.94	0	2.53	443.76	0.01	0	0.00666667	0.00666667	1	1
XM_011541597	3	WNT4	chr1	-	39.2	22120209	chr1:22117313-22120517	8.39	17	0.33	15.48	25.85	0.37	NA	NA	NA	8.93	12.68	0.41	8.56	27.2	0.24	8.44	28.74	0.23	9.23	18.32	0.34	0.37	0.27	-0.1	0.408655	0.87784
XM_011542499	3	ZBTB40	chr1	+	385.4	22526969	chr1:22526202-22531154	46.43	3.33	0.93	82.91	8.77	0.9	44.5	0.54	0.99	47.31	5.55	0.89	49.8	0	1	50.87	2.45	0.95	53.47	0	1	0.9275	0.983333	0.0558333	0.122121	0.499205
XR_946804	2	ZBTB40	chr1	+	399.5	22528381	chr1:22527586-22530692	48.16	5.1	0.9	83.3	8.03	0.91	48.98	0	1	52.32	0	1	53.64	0	1	52.4	2.43	0.96	62.78	0	1	0.9525	0.986667	0.0341667	0.244916	0.712202
XM_047429991	1	LUZP1	chr1	-	190.1	23088618	chr1:23083689-23089053	31.25	28.68	0.52	52.65	37.08	0.59	26.43	26.26	0.5	30.09	18.1	0.62	28.78	8.09	0.78	26.42	16.17	0.62	25.44	20.53	0.55	0.5575	0.65	0.0925	0.415886	0.883368
NM_001395462	2	LUZP1	chr1	-	153.6	23088618	chr1:23084030-23089053	33.07	26.87	0.55	55.52	34.2	0.62	28.01	24.68	0.53	31.92	16.27	0.66	30.72	6.14	0.83	27.96	14.64	0.66	26.98	19	0.59	0.59	0.693333	0.103333	0.410578	0.878456
NM_030634	3	ZNF436	chr1	-	971.4	23362034	chr1:23359448-23363221	79.48	57.33	0.58	143.37	97.87	0.59	72.13	64.79	0.53	82.13	67.39	0.55	72.73	36.81	0.66	58.89	57	0.51	65.13	58.4	0.53	0.5625	0.566667	0.00416667	1	1
NR_033691	1	ZNF436-AS1	chr1	+	74.8	23371714	chr1:23371513-23371839	10.84	27.42	0.28	11.52	48.92	0.19	9.99	14.91	0.4	10.22	15.52	0.4	5.62	31.64	0.15	9.17	26.4	0.26	11.88	28.58	0.29	0.3175	0.233333	-0.0841667	0.786085	1
NM_000975	5	RPL11	chr1	+	760227	23696545	chr1:23696344-23696835	6.65	543.03	0.01	8.25	1036.23	0.01	3.85	602.18	0.01	4.42	589.33	0.01	1.24	750.58	0	3.28	660.08	0	5.23	771.47	0.01	0.01	0.00333333	-0.00666667	0.497394	0.953308
NM_003198	3	ELOA	chr1	+	853.2	23759755	chr1:23759512-23760382	49.8	79.76	0.38	102.45	140.13	0.42	68.15	86.45	0.44	62.29	84.14	0.43	92.59	37.3	0.71	69.95	66	0.51	69.27	86.01	0.45	0.4175	0.556667	0.139167	0.0291546	0.213743
XM_011541804	2	PITHD1	chr1	+	20014.2	23787612	chr1:23787275-23788232	720.26	213.18	0.77	1274.96	370.8	0.77	710.67	322.43	0.69	694.74	299.69	0.7	638.06	190.13	0.77	596.91	228.65	0.72	582.44	282.81	0.67	0.7325	0.72	-0.0125	0.41288	0.880902
NM_007260	3	LYPLA2	chr1	+	28901.4	23795173	chr1:23794682-23795539	513.44	279	0.65	990.53	484.99	0.67	606.33	243.94	0.71	570.82	272.07	0.68	541.77	276.07	0.66	505	250.58	0.67	502.64	243.26	0.67	0.6775	0.666667	-0.0108333	0.720336	1
NM_001127621	2	GALE	chr1	-	333.8	23795803	chr1:23795599-23796007	88.82	37.5	0.7	163.63	96.61	0.63	103.13	31.37	0.77	107.29	29.85	0.78	127.99	8.21	0.94	105.3	51.67	0.67	120.62	33.01	0.79	0.72	0.8	0.08	0.0880472	0.416125
NM_000191	3	HMGCL	chr1	-	144.8	23802359	chr1:23801885-23802564	50.09	29.83	0.63	92.98	33.77	0.73	45.37	20.6	0.69	54.27	16.53	0.77	68.31	3.97	0.95	73.2	4.58	0.94	69.17	13.67	0.84	0.705	0.91	0.205	0.00138648	0.0229159
XM_017001691	1	PNRC2	chr1	+	4096	23961801	chr1:23961440-23963462	104.33	199.18	0.34	159.23	331.41	0.32	106.74	190.22	0.36	104.26	195.74	0.35	157.92	163.88	0.49	97.1	200.45	0.33	120.39	166.87	0.42	0.3425	0.413333	0.0708333	0.0614034	0.34069
XM_017000102	3	SRSF10	chr1	-	3320.1	23971126	chr1:23964347-23971439	54.64	178.34	0.23	79.18	242.77	0.25	58.62	170.56	0.26	51.89	139.3	0.27	71.3	179.66	0.28	52.78	161.94	0.25	60.29	120.8	0.33	0.2525	0.286667	0.0341667	0.459266	0.922883
NM_001300937	2	SRSF10	chr1	-	1313	23967286	chr1:23964347-23967723	27.2	127.97	0.18	43.28	206.6	0.17	34.18	140.31	0.2	28.5	126.34	0.18	43.2	136.48	0.24	32.18	110.14	0.23	31.3	155.31	0.17	0.1825	0.213333	0.0308333	0.588946	1
NM_001191006	3	SRSF10	chr1	-	1981.8	23967280	chr1:23964347-23967956	27.28	96.05	0.22	43.15	149.05	0.22	34.42	96.49	0.26	28.55	89.52	0.24	43.85	95.03	0.32	32.22	75.09	0.3	31.26	114.21	0.21	0.235	0.276667	0.0416667	0.574717	0.998884
NM_001322854	2	NIPAL3	chr1	+	283.5	24471212	chr1:24468986-24472976	43.75	16.12	0.73	74.73	24.35	0.75	34.05	15.77	0.68	37.72	19.1	0.66	26.66	12.59	0.68	39.61	7.82	0.84	39.44	1.54	0.96	0.705	0.826667	0.121667	0.244187	0.711685
XM_011541808	3	NIPAL3	chr1	+	284.2	24471212	chr1:24468986-24472983	43.87	16.01	0.73	75	24.08	0.76	34.24	15.58	0.69	37.92	18.9	0.67	26.68	12.57	0.68	39.68	7.75	0.84	39.52	1.46	0.96	0.7125	0.826667	0.114167	0.244187	0.711685
XM_047427247	1	SRRM1	chr1	+	2085.7	24672383	chr1:24672182-24673281	63.31	63.73	0.5	108.45	100.14	0.52	73.23	66.47	0.52	66.71	44.08	0.6	84.63	82.15	0.51	58.32	88.29	0.4	70.22	85.53	0.45	0.535	0.453333	-0.0816667	0.20539	0.654991
NM_015484	5	SYF2	chr1	-	2100.4	25223230	chr1:25222276-25223431	36.59	127.22	0.22	64.13	159.8	0.29	34.36	54.7	0.39	35.64	104.29	0.25	40.97	94.76	0.3	36.96	64.56	0.36	37.93	83.98	0.31	0.2875	0.323333	0.0358333	0.424884	0.890392
XM_005245817	1	TMEM50A	chr1	+	30257.1	25361725	chr1:25360660-25362249	349.7	0	1	520.01	0	1	210.71	110.3	0.66	319.39	0	1	223.85	125.45	0.64	294.98	0	1	209.22	142.48	0.59	0.915	0.743333	-0.171667	1.20314e-12	1.914e-10
NM_001282564	2	MACO1	chr1	+	3540.9	25498534	chr1:25498264-25500209	70.16	269.77	0.21	125	465.17	0.21	67.83	273.62	0.2	74.6	271.2	0.22	100.63	235.55	0.3	68.36	259.66	0.21	73.52	282.41	0.21	0.21	0.24	0.03	0.375805	0.849314
NM_206926	2	SELENON	chr1	+	909.6	25816719	chr1:25815548-25818221	97.6	36.04	0.73	167.21	55.45	0.75	82.89	66.05	0.56	88.79	50.68	0.64	79.06	54.82	0.59	90.84	41.83	0.68	82.72	58.34	0.59	0.67	0.62	-0.05	0.330262	0.805413
XM_047447964	1	PAQR7	chr1	-	323.8	25862150	chr1:25861484-25863861	21.82	14.51	0.6	33.67	35.22	0.49	23.26	14.27	0.62	20.72	20.23	0.51	13.13	25.5	0.34	18.7	18.86	0.5	18.76	20.26	0.48	0.555	0.44	-0.115	0.384236	0.856256
NM_001145454	3	STMN1	chr1	-	71.1	25884789	chr1:25884179-25885869	11.12	13.16	0.46	12.85	29.64	0.3	8.95	18.4	0.33	12.46	9.36	0.57	13.78	12.97	0.52	9.46	14.15	0.4	13.18	11.39	0.54	0.415	0.486667	0.0716667	0.576698	0.999768
NM_203401	2	STMN1	chr1	-	1.43448e+07	25900827	chr1:25900116-25901087	2462.15	15897.7	0.13	4146.35	27345.3	0.13	2195.88	13823.3	0.14	2340.79	15313.9	0.13	3086.4	14715	0.17	2168.85	13979.7	0.13	2484.52	13571.5	0.15	0.1325	0.15	0.0175	4.94302e-09	4.54758e-07
NM_001243532	2	PDIK1L	chr1	+	1129.2	26122575	chr1:26121837-26125555	44.42	83.53	0.35	70.18	118.39	0.37	41.12	63.39	0.39	39.66	71.12	0.36	51.75	38.83	0.57	36.56	58.27	0.39	40.31	52.67	0.43	0.3675	0.463333	0.0958333	0.16556	0.592042
NM_001281517	3	CEP85	chr1	+	330.6	26278016	chr1:26277133-26278808	64.78	31.79	0.67	111.65	49.67	0.69	66.9	25.22	0.73	69.07	24.85	0.74	57.77	17.73	0.77	61.53	24.55	0.71	53.91	33.56	0.62	0.7075	0.7	-0.0075	0.873872	1
NM_001319944	2	CEP85	chr1	+	327.4	26278016	chr1:26277136-26278808	64.75	31.88	0.67	111.56	49.87	0.69	66.86	25.2	0.73	69.01	24.96	0.73	57.76	17.71	0.77	61.49	24.58	0.71	53.87	33.66	0.62	0.705	0.7	-0.005	0.873872	1
NM_031286	4	SH3BGRL3	chr1	+	21156.9	26281306	chr1:26281058-26281522	587.87	355.97	0.62	978.66	589.2	0.62	568.78	330.25	0.63	604.66	348.2	0.63	452.21	363.09	0.55	576.12	296.43	0.66	527.89	413.35	0.56	0.625	0.59	-0.035	0.10333	0.455141
NM_183008	3	UBXN11	chr1	-	282.1	26282368	chr1:26282282-26282569	36.39	26.39	0.58	71.8	35.05	0.67	54.62	3.12	0.95	28.31	35.51	0.44	52.07	6.33	0.89	34.6	18.88	0.65	29.82	33.71	0.47	0.66	0.67	0.01	1	1
NM_001243565	2	DHDDS	chr1	+	846.9	26470101	chr1:26468895-26471306	72.48	23.51	0.76	136.32	33.18	0.8	71.01	12.22	0.85	70.17	24.15	0.74	61.09	25.81	0.7	76.2	12.59	0.86	59.15	35.77	0.62	0.7875	0.726667	-0.0608333	0.401525	0.872274
XM_047430860	1	DHDDS	chr1	+	849.6	26470101	chr1:26468892-26471306	72.44	23.51	0.75	136.24	33.24	0.8	70.97	12.24	0.85	70.1	24.23	0.74	61.05	25.9	0.7	76.16	12.64	0.86	59.16	35.8	0.62	0.785	0.726667	-0.0583333	0.401525	0.872274
NM_002953	4	RPS6KA1	chr1	+	59.9	26574364	chr1:26574079-26575025	24.42	9.07	0.73	47.7	4.72	0.91	24.88	13.81	0.64	23.6	12.16	0.66	19.58	7.33	0.73	17.55	11.62	0.6	17.01	10.91	0.61	0.735	0.646667	-0.0883333	0.407585	0.877632
NM_032283	3	ZDHHC18	chr1	+	778.4	26855667	chr1:26853726-26857604	17.73	68.94	0.2	29.03	133.76	0.18	18.26	77.07	0.19	13.11	77.72	0.14	12.21	122.58	0.09	9.14	120.65	0.07	9.76	130.7	0.07	0.1775	0.0766667	-0.100833	0.0177202	0.151186
NM_018066	4	GPN2	chr1	-	602	26879396	chr1:26876132-26879749	33.13	41.31	0.45	62.7	70.64	0.47	37.31	50.42	0.43	34.69	43.15	0.45	36.48	32.91	0.53	33.9	44.17	0.43	36.48	44.07	0.45	0.45	0.47	0.02	0.876036	1
NM_022078	3	GPATCH3	chr1	-	116.1	26890929	chr1:26890488-26891226	44.87	6.37	0.88	67.32	0	1	32.47	16.93	0.66	39.24	4.09	0.91	41.04	18.71	0.69	34.48	11	0.76	41.12	0	1	0.8625	0.816667	-0.0458333	0.40277	0.873488
XM_047439143	1	NUDC	chr1	+	8954	26946331	chr1:26946130-26946871	69.82	520.73	0.12	129.69	908.27	0.12	76.01	546.15	0.12	78.21	568.35	0.12	59.51	482.65	0.11	64.96	486.5	0.12	62.94	533.1	0.11	0.12	0.113333	-0.00666667	0.54119	0.984873
NM_032125	3	TMEM222	chr1	+	2025.7	27335906	chr1:27335379-27336400	217.68	11.66	0.95	396.41	36.54	0.92	261.96	0	1	218.13	20.98	0.91	252.64	0	1	225.88	5.98	0.97	233.82	26.5	0.9	0.945	0.956667	0.0116667	0.429048	0.893187
NM_006990	5	WASF2	chr1	-	240.3	27406959	chr1:27404230-27408346	29.23	16.79	0.64	48.92	28.5	0.63	29.9	15.23	0.66	28.86	14.76	0.66	30.16	10.94	0.73	28.83	20.76	0.58	32.92	15.34	0.68	0.6475	0.663333	0.0158333	1	1
XM_047418015	1	AHDC1	chr1	-	485.9	27534495	chr1:27534245-27534916	50.09	33.24	0.6	85.01	29.14	0.74	55.36	47.52	0.54	48.07	38.59	0.55	73.18	33.07	0.69	44.19	39.8	0.53	70.68	34.81	0.67	0.6075	0.63	0.0225	0.767042	1
NM_014110	5	PPP1R8	chr1	+	9357.7	27850405	chr1:27850093-27851676	170.9	163.52	0.51	322.27	223	0.59	165.5	180.88	0.48	174.51	170.27	0.51	182.84	137.77	0.57	158.42	185.04	0.46	161.57	155.22	0.51	0.5225	0.513333	-0.00916667	0.652806	1
NM_001355129	2	RPA2	chr1	-	621.6	27891910	chr1:27891524-27892247	111.78	3.58	0.97	153.14	64.41	0.7	85.67	31.46	0.73	104.12	18.85	0.85	90.58	53.87	0.63	96.81	12.63	0.88	115.24	0	1	0.8125	0.836667	0.0241667	0.64267	1
NM_014280	3	DNAJC8	chr1	-	54155.3	28201151	chr1:28200278-28201370	486.52	539.1	0.47	899.76	907.09	0.5	508.64	566.54	0.47	456.73	568.73	0.45	558.73	658.75	0.46	463.41	524.39	0.47	537.44	724.43	0.43	0.4725	0.453333	-0.0191667	0.202895	0.651859
NM_178190	3	ATP5IF1	chr1	+	972099	28237981	chr1:28237761-28238100	1186.46	338.76	0.78	2083.88	570.39	0.79	861.66	478.94	0.64	1194.13	374.8	0.76	737.32	487.97	0.6	1019.52	403.26	0.72	704.22	571.79	0.55	0.7425	0.623333	-0.119167	1.68159e-13	3.13186e-11
NM_178191	3	ATP5IF1	chr1	+	373450	28236562	chr1:28236361-28238100	178.07	1162.54	0.13	313.66	2157.98	0.13	167.51	1490.58	0.1	171.85	1339.2	0.11	179.91	1408.99	0.11	172.52	1271.9	0.12	167.43	1482.61	0.1	0.1175	0.11	-0.0075	0.512287	0.964303
NM_031459	5	SESN2	chr1	+	690.8	28281389	chr1:28280716-28282491	83.01	0.19	1	179.82	0	1	89.87	6.96	0.93	101.83	0.76	0.99	78	13.32	0.85	88.74	12.32	0.88	99.47	0	1	0.98	0.91	-0.07	0.0124452	0.119687
NM_001127350	2	MED18	chr1	+	209.9	28334955	chr1:28334417-28335965	30.09	42.67	0.41	58.2	77.94	0.43	31.89	44.52	0.42	29.78	52.06	0.36	40.87	18.59	0.69	26.34	45.61	0.37	31.53	39.86	0.44	0.405	0.5	0.095	0.334835	0.809102
NR_002909	2	SNHG3	chr1	+	935.2	28509538	chr1:28508830-28510892	13.36	113.99	0.1	28.91	195.18	0.13	16.16	90.99	0.15	17.27	93.62	0.16	16.2	121.24	0.12	19.05	79.4	0.19	14.07	100.22	0.12	0.135	0.143333	0.00833333	0.854446	1
NM_001381866	2	RCC1	chr1	+	335.5	28538033	chr1:28537832-28538989	60.81	0	1	110.91	29.06	0.79	55.65	0	1	60.96	7.84	0.89	66.8	22.61	0.75	65.41	15.62	0.81	64.36	15.11	0.81	0.92	0.79	-0.13	0.133437	0.523061
NM_001135218	2	TAF12	chr1	-	1699.8	28603256	chr1:28602850-28603574	16.79	134.71	0.11	23.71	212.8	0.1	14.15	161.44	0.08	14.34	126.46	0.1	18.94	164.42	0.1	15.28	121.23	0.11	15.87	147.87	0.1	0.0975	0.103333	0.00583333	1	1
NM_001410769	1	TAF12	chr1	-	2286.6	28603256	chr1:28603096-28603574	55.31	96.2	0.37	70.22	166.29	0.3	42.31	133.28	0.24	46.49	94.31	0.33	53.04	130.32	0.29	44.54	91.96	0.33	44.52	119.22	0.27	0.31	0.296667	-0.0133333	0.905075	1
NM_001173128	2	YTHDF2	chr1	+	13610.4	28769506	chr1:28768929-28769775	58.82	97.72	0.38	90.66	167.56	0.35	59.72	98.25	0.38	55.35	89.8	0.38	93.05	84.15	0.53	76.37	76.1	0.5	95.12	80.87	0.54	0.3725	0.523333	0.150833	0.00487151	0.0618949
XM_047427714	1	SRSF4	chr1	-	5424.8	29148500	chr1:29147743-29149226	286.74	101.76	0.74	470.4	147.25	0.76	252.56	134.4	0.65	269.43	121.16	0.69	234.24	144.14	0.62	234.03	107.68	0.68	244.64	182.98	0.57	0.71	0.623333	-0.0866667	0.00465089	0.0596877
NM_001195001	2	PTPRU	chr1	+	137.9	29326420	chr1:29325599-29326800	26.17	13.16	0.67	42.67	21.41	0.67	42.18	9.93	0.81	31.08	16.14	0.66	28.98	22.79	0.56	31.29	20.4	0.61	42.88	7.34	0.85	0.7025	0.673333	-0.0291667	1	1
XM_011542466	2	SDC3	chr1	-	71223	30872089	chr1:30869466-30873377	936.44	276.26	0.77	1707.92	401.28	0.81	1025.29	131.66	0.89	985.71	195.74	0.83	1003.81	97.36	0.91	1002.08	171.79	0.85	995.66	139.34	0.88	0.825	0.88	0.055	4.93238e-05	0.00158918
NM_004814	3	SNRNP40	chr1	-	1382.6	31259847	chr1:31259568-31260121	43.15	180.69	0.19	84.53	290.36	0.23	42.47	172.88	0.2	45.21	160.08	0.22	49.12	154.85	0.24	45.06	162.79	0.22	48.06	165.69	0.22	0.21	0.226667	0.0166667	0.651917	1
NM_001320996	2	FABP3	chr1	-	416.8	31365738	chr1:31365253-31365939	51.02	33.57	0.6	87.31	35.97	0.71	49.76	50.57	0.5	49.53	47.27	0.51	51.06	30.92	0.62	58.24	17.91	0.76	62.46	3.35	0.95	0.58	0.776667	0.196667	0.0148228	0.134374
NM_001199038	2	SERINC2	chr1	+	46.9	31434476	chr1:31434064-31434678	23.42	9.11	0.72	41.65	19.16	0.68	26.03	16.06	0.62	25.95	5.84	0.82	29.61	1.83	0.94	25.99	1.45	0.95	30.47	0.79	0.97	0.71	0.953333	0.243333	0.0103394	0.105825
XM_017001107	2	HCRTR1	chr1	+	4397.3	31632638	chr1:31632436-31634492	23.86	106.86	0.18	43.91	186.88	0.19	18.92	104.27	0.15	21.99	127.13	0.15	20.53	84.85	0.19	18.62	98.87	0.16	18.25	101.13	0.15	0.1675	0.166667	-0.000833333	1	1
XM_011541746	3	PEF1	chr1	-	1649.1	31630170	chr1:31629908-31630842	212.57	21.72	0.91	367.16	73.08	0.83	175.3	58.8	0.75	258.47	5.21	0.98	204.07	53.32	0.79	209.04	26.57	0.89	250.61	0	1	0.8675	0.893333	0.0258333	0.353842	0.828308
XM_017001910	2	ADGRB2	chr1	-	920.6	31727404	chr1:31727117-31727605	83.94	70.77	0.54	152.28	128.97	0.54	104.6	41.05	0.72	94.89	58.88	0.62	69.31	68.2	0.5	88.14	83.55	0.51	85.71	54.51	0.61	0.605	0.54	-0.065	0.374005	0.847952
NM_001369859	1	PTP4A2	chr1	-	24266.9	31908759	chr1:31906421-31908960	284.73	256.92	0.53	433.61	427.33	0.5	273.38	169.36	0.62	273.11	237.4	0.53	353.79	99.57	0.78	288.08	238.81	0.55	316.75	140.02	0.69	0.545	0.673333	0.128333	1.93389e-05	0.000734687
NM_001271878	2	KHDRBS1	chr1	+	49467.9	32042728	chr1:32042527-32043877	331	474.37	0.41	576.81	813.84	0.41	384.83	407.2	0.49	344.86	447.5	0.44	503.77	383.48	0.57	348.39	366.64	0.49	464.45	385.57	0.55	0.4375	0.536667	0.0991667	1.64859e-05	0.00064557
XR_007066502	1	KHDRBS1	chr1	+	254.9	32060658	chr1:32060163-32060850	54.88	33.31	0.62	111.29	48.42	0.7	62.25	31.58	0.66	52.16	41.45	0.56	47.34	37.75	0.56	52.43	34.29	0.6	73.59	10.94	0.87	0.635	0.676667	0.0416667	0.758737	1
NM_001319677	2	TMEM39B	chr1	+	267.3	32102742	chr1:32102431-32102863	74.04	20.99	0.78	164.7	25.25	0.87	107.79	11.39	0.9	77.45	25.1	0.76	76.7	5.19	0.94	63.62	29.5	0.68	84.31	4.05	0.95	0.8275	0.856667	0.0291667	0.84544	1
XM_011540932	3	TXLNA	chr1	+	1064.2	32195226	chr1:32194902-32198285	98.55	0	1	168.07	12.88	0.93	88.57	1.37	0.98	99.14	0	1	81.89	0.38	1	88.17	11.54	0.88	78.87	24.84	0.76	0.9775	0.88	-0.0975	0.00589482	0.0703981
XM_047430215	1	CCDC28B	chr1	+	20560.5	32204799	chr1:32204598-32205387	46.71	17.94	0.72	86.29	27.15	0.76	52.03	20.47	0.72	50.5	20.25	0.71	53.54	18.26	0.75	49.21	13.62	0.78	46.39	26.05	0.64	0.7275	0.723333	-0.00416667	0.855078	1
NM_018134	3	IQCC	chr1	+	51.7	32208197	chr1:32207240-32208682	16.29	9.41	0.63	30.92	17.55	0.64	17.56	10.77	0.62	10.76	13.15	0.45	17.92	7.07	0.72	13.98	17.03	0.45	33.4	0	1	0.585	0.723333	0.138333	0.411757	0.880228
XM_047425493	1	TMEM234	chr1	-	238.3	32216316	chr1:32216200-32216517	31.11	19.32	0.62	56.62	41.47	0.58	65.78	0	1	42.97	20.25	0.68	75.65	0	1	41.23	12.65	0.77	46.5	2.16	0.96	0.72	0.91	0.19	0.00144521	0.0235803
NM_019118	5	TMEM234	chr1	-	140.8	32216409	chr1:32216200-32216947	42.81	14.09	0.75	80.83	26.67	0.75	56.21	3.38	0.94	51.21	14.92	0.77	51.82	5.73	0.9	44.71	21.43	0.68	40.66	12.25	0.77	0.8025	0.783333	-0.0191667	0.828321	1
NM_003757	4	EIF3I	chr1	+	5886.2	32231418	chr1:32231115-32231604	394.04	38.64	0.91	682	63.44	0.91	408.87	37.9	0.92	358.86	41.74	0.9	403.21	12.65	0.97	463	26.44	0.95	458.41	47.38	0.91	0.91	0.943333	0.0333333	0.0887903	0.418291
NM_023009	7	MARCKSL1	chr1	-	1.97564e+06	32334896	chr1:32333839-32335097	7949.48	309.83	0.96	14048.1	1092.7	0.93	8200.96	1352.67	0.86	8053.3	923.33	0.9	8117.14	1906.15	0.81	7855.55	1241.53	0.86	8121.79	1648.95	0.83	0.9125	0.833333	-0.0791667	2.38343e-63	4.54996e-60
NM_052841	4	TSSK3	chr1	+	45.1	32363810	chr1:32363595-32364312	15.55	16.12	0.49	30.5	21.89	0.58	22.88	10.45	0.69	20	8.85	0.69	12.99	20.79	0.38	24.98	4.95	0.83	23.3	8.85	0.72	0.6125	0.643333	0.0308333	0.805139	1
NM_001291496	2	ZBTB8A	chr1	+	58.8	32600469	chr1:32600268-32605941	5.95	19.48	0.23	11.49	39.26	0.23	7.57	27.68	0.21	6.62	20.32	0.25	8.76	15.45	0.36	7.5	19.62	0.28	9.15	15.9	0.37	0.23	0.336667	0.106667	0.368457	0.841431
NM_001040441	3	ZBTB8A	chr1	+	58.3	32600445	chr1:32600087-32605941	6	22.17	0.21	11.61	35.13	0.25	7.64	24.45	0.24	6.69	22.87	0.23	8.76	21.01	0.29	7.58	24.7	0.23	9.2	16.64	0.36	0.2325	0.293333	0.0608333	0.56097	0.996268
NM_003680	4	YARS1	chr1	-	6511	32775728	chr1:32775239-32776091	481.79	214.81	0.69	818.45	312.5	0.72	542.63	213.87	0.72	489.64	240.86	0.67	518.69	153.35	0.77	516.85	192.26	0.73	576.31	194.08	0.75	0.7	0.75	0.05	0.0455175	0.284662
XM_011541962	3	S100PBP	chr1	+	721.4	32856125	chr1:32855924-32858879	65.63	28.3	0.7	102.05	65.98	0.61	63.3	26.68	0.7	58.4	43.84	0.57	56.74	24.95	0.69	43.1	27.35	0.61	42.32	29.24	0.59	0.645	0.63	-0.015	1	1
NM_001256121	2	S100PBP	chr1	+	722.2	32856125	chr1:32855924-32858875	65.61	28.32	0.7	102.05	65.99	0.61	63.31	26.66	0.7	58.39	43.85	0.57	56.74	24.94	0.69	43.1	27.35	0.61	42.31	29.25	0.59	0.645	0.63	-0.015	1	1
NM_153756	3	FNDC5	chr1	-	1520.6	32864081	chr1:32862268-32864299	144.14	0	1	254.43	0	1	127.86	4.64	0.96	132.46	6.29	0.95	147.84	0	1	167.53	0	1	167.34	0	1	0.9775	1	0.0225	0.498631	0.954512
NM_001171940	2	FNDC5	chr1	-	1492.5	32863358	chr1:32862268-32863752	154.53	0	1	267.48	0.53	1	141.04	0	1	142.16	0	1	165.25	0	1	182.45	0	1	189.68	0	1	1	1	0	1	1
NM_001171941	3	FNDC5	chr1	-	2864.6	32864596	chr1:32862268-32864797	129.16	0	1	228.86	0	1	114.39	0	1	118.29	0	1	131.83	0	1	148.52	0	1	145.73	0	1	1	1	0	1	1
XM_006710358	4	RNF19B	chr1	-	2413.1	32936773	chr1:32936449-32937309	70.36	105.58	0.4	98.51	181.63	0.35	65.31	127.86	0.34	58.85	101.64	0.37	68.05	78.2	0.47	49.6	92.16	0.35	51.55	91.59	0.36	0.365	0.393333	0.0283333	0.574356	0.998884
NM_153341	4	RNF19B	chr1	-	646.4	32936775	chr1:32936449-32937259	71.57	119.18	0.38	102.3	201.85	0.34	66.55	143.15	0.32	59.24	113.37	0.34	68.69	90.96	0.43	50.57	102.16	0.33	51.9	104.29	0.33	0.345	0.363333	0.0183333	0.660383	1
XM_024452818	2	AZIN2	chr1	+	43.2	33120450	chr1:33120044-33123492	3.91	38.47	0.09	7.4	76.76	0.09	3.56	43.93	0.07	5.1	37.25	0.12	4.13	50.54	0.08	3.02	37.58	0.07	3.56	37.94	0.09	0.0925	0.08	-0.0125	1	1
NM_001301825	1	AZIN2	chr1	+	122.1	33120341	chr1:33120044-33120531	29.2	18.21	0.62	76.53	10.92	0.88	43.45	5.8	0.88	25.25	23.52	0.52	31.03	33.29	0.48	26.28	19.99	0.57	25.38	22.41	0.53	0.725	0.526667	-0.198333	0.0159533	0.141321
XM_011540555	4	SMIM12	chr1	-	1070.6	34855094	chr1:34850362-34855982	17.06	179.51	0.09	28.64	332.81	0.08	16.49	183.77	0.08	15.4	206.53	0.07	16.71	185.4	0.08	16.27	186.23	0.08	12.94	182.96	0.07	0.08	0.0766667	-0.00333333	1	1
XM_011541880	3	DLGAP3	chr1	-	600.6	34865728	chr1:34865436-34866301	33.37	58.5	0.36	72.9	103.26	0.41	52.4	43.61	0.55	38.6	57.16	0.4	53.15	55.78	0.49	45.5	52.51	0.46	33.26	54.93	0.38	0.43	0.443333	0.0133333	0.889631	1
XM_011541950	3	SFPQ	chr1	-	23430.8	35184392	chr1:35182936-35184593	193.36	613.82	0.24	295.54	1033.42	0.22	239.7	712.22	0.25	191.85	585.21	0.25	314.87	808.81	0.28	201.33	656.84	0.23	244.88	845.09	0.22	0.24	0.243333	0.00333333	0.638134	1
NR_046659	1	ZMYM4-AS1	chr1	-	243.3	35358924	chr1:35358822-35359168	0.1	82.67	0	0.15	127.82	0	0.1	60.58	0	0.91	68.24	0.01	0	81.65	0	0	64.64	0	0.06	51.28	0	0.0025	0	-0.0025	1	1
NM_001014841	2	NCDN	chr1	+	10254.1	35565428	chr1:35565227-35566779	366.26	0	1	667.48	0	1	377.8	0	1	392.09	0	1	379.22	0	1	387.01	0	1	364.9	0	1	1	1	0	1	1
XM_017001139	3	TFAP2E	chr1	+	129.8	35595238	chr1:35594398-35595591	10.64	18.15	0.37	14.21	37.78	0.27	6.59	20.79	0.24	11.73	18.11	0.39	5.82	31.2	0.16	10.14	32.3	0.24	8.5	32.85	0.21	0.3175	0.203333	-0.114167	0.414622	0.882893
NM_001199780	2	PSMB2	chr1	-	20592	35603173	chr1:35599541-35603374	100.89	692.64	0.13	180.86	1252.74	0.13	108.68	692.21	0.14	107.93	662.98	0.14	116.41	689.23	0.14	91.16	603.55	0.13	111.47	693.83	0.14	0.135	0.136667	0.00166667	0.669443	1
NM_001348691	2	C1orf216	chr1	-	9216.7	35716125	chr1:35713877-35716326	227.65	0	1	397.57	0	1	216.05	26.11	0.89	233.01	0	1	436.3	33.87	0.93	482.06	0	1	447.25	39.57	0.92	0.9725	0.95	-0.0225	0.0795321	0.393502
XM_005270578	4	AGO4	chr1	+	1707.6	35853698	chr1:35853497-35857890	72.42	22.71	0.76	119.63	61.96	0.66	70.14	24.38	0.74	66.85	50.45	0.57	65.64	23.19	0.74	67.35	65.46	0.51	63.99	28.83	0.69	0.6825	0.646667	-0.0358333	0.482573	0.940032
NR_146062	2	AGO4	chr1	+	836.7	35857266	chr1:35855702-35857890	16.28	76.11	0.18	24.83	129.29	0.16	19.37	61.3	0.24	19.55	69.04	0.22	23.68	49.68	0.32	19.93	64.09	0.24	20.08	58.03	0.26	0.2	0.273333	0.0733333	0.282577	0.759413
XR_246243	4	AGO4	chr1	+	1472.6	35855340	chr1:35854677-35857890	86.23	8.42	0.91	139.73	13.96	0.91	76.19	26.49	0.74	81.16	0.37	1	68.86	18.25	0.79	78.26	4.77	0.94	73.14	12.64	0.85	0.89	0.86	-0.03	0.823353	1
XM_011541636	3	ADPRS	chr1	+	483.4	36093305	chr1:36093097-36093932	131.85	0	1	263.2	52.76	0.83	152.85	0	1	156.01	0	1	135.93	1.98	0.99	139.27	0	1	144.99	0	1	0.9575	0.996667	0.0391667	0.000824411	0.0153168
NM_001270896	2	TRAPPC3	chr1	-	13929.6	36137106	chr1:36136572-36137322	212.09	227.83	0.48	375.66	449.47	0.46	166.15	350.42	0.32	192.54	305.26	0.39	260.45	331.06	0.44	226.09	351.63	0.39	243.57	404.03	0.38	0.4125	0.403333	-0.00916667	0.677563	1
XM_047436227	1	THRAP3	chr1	+	9476.8	36304157	chr1:36303796-36305357	142.31	159.54	0.47	235.57	352.81	0.4	143.31	216.29	0.4	135.58	197.35	0.41	176.19	202.3	0.47	142.53	217.11	0.4	161.25	230.5	0.41	0.42	0.426667	0.00666667	0.826714	1
NM_032017	3	STK40	chr1	-	1012	36340392	chr1:36339628-36341973	81.25	48.53	0.63	175.58	62.11	0.74	102.03	39.88	0.72	106.88	27.55	0.8	137.18	0	1	105.62	25.96	0.8	88.4	49.14	0.64	0.7225	0.813333	0.0908333	0.0742167	0.380348
NM_032881	3	LSM10	chr1	-	2936.7	36393841	chr1:36393436-36394153	374.54	86.48	0.81	711.48	88.5	0.89	407.5	103.66	0.8	414.77	76.29	0.84	435.34	37.48	0.92	391.81	98.5	0.8	389.38	99.94	0.8	0.835	0.84	0.005	0.799751	1
NM_022756	7	MEAF6	chr1	-	16730.5	37493712	chr1:37489993-37494107	62.51	929.63	0.06	105.85	1655.05	0.06	69.72	797.26	0.08	67.82	862.05	0.07	83.86	828.05	0.09	60.43	770.53	0.07	74.27	811.87	0.08	0.0675	0.08	0.0125	0.197124	0.642167
NM_001270876	3	MEAF6	chr1	-	13471.3	37493613	chr1:37489993-37493814	53.62	549.08	0.09	88.91	991.4	0.08	61.06	422.83	0.13	58.53	514.8	0.1	70.38	511.31	0.12	53.41	406.86	0.12	66.74	348.12	0.16	0.1	0.133333	0.0333333	0.0706228	0.36908
NM_024700	4	SNIP1	chr1	-	155.6	37537054	chr1:37534449-37538012	7.21	40.2	0.15	13.37	77.5	0.15	9.64	29.02	0.25	7.69	42.42	0.15	10.75	41.15	0.21	8.39	37.76	0.18	8.83	34.39	0.2	0.175	0.196667	0.0216667	0.794948	1
NM_003462	5	DNALI1	chr1	+	856.1	37565371	chr1:37565026-37566816	79.8	6.58	0.92	138.05	38.54	0.78	70.82	0.28	1	73.41	7.97	0.9	74.49	23.6	0.76	71.15	1.7	0.98	77.01	12.86	0.86	0.9	0.866667	-0.0333333	0.831526	1
NM_001350761	2	C1orf109	chr1	-	401.8	37682718	chr1:37681570-37683160	49.12	25.34	0.66	75.87	40.64	0.65	50.55	15.22	0.77	46.51	26.43	0.64	59.47	20.97	0.74	53.87	25.98	0.67	52.6	39.82	0.57	0.68	0.66	-0.02	0.868909	1
XM_005270510	4	MANEAL	chr1	+	3345.7	37800422	chr1:37799844-37801133	347.62	88.61	0.8	641.97	182.2	0.78	307.96	133.25	0.7	363.5	105.34	0.78	274.26	119.51	0.7	310.43	125.05	0.71	311.23	100.71	0.76	0.765	0.723333	-0.0416667	0.13317	0.522283
NM_001113482	2	MANEAL	chr1	+	10840.7	37800433	chr1:37799567-37801133	343.14	47.7	0.88	636.59	65.46	0.91	300.91	69.12	0.81	362.98	34.86	0.91	259.63	71.18	0.78	308.63	63.96	0.83	307.49	42.48	0.88	0.8775	0.83	-0.0475	0.0402765	0.264902
NM_024640	4	YRDC	chr1	-	767.1	37803769	chr1:37802945-37803997	80.98	59.66	0.58	150.02	152.54	0.5	92.11	81.5	0.53	81.05	87.08	0.48	97.16	37.48	0.72	77.38	79.37	0.49	92.55	57.83	0.62	0.5225	0.61	0.0875	0.101063	0.449087
NM_001142726	2	C1orf122	chr1	+	19635.7	37809179	chr1:37808978-37809454	665.69	200.39	0.77	1188.7	446.26	0.73	581.12	364.52	0.61	681.77	268.5	0.72	660.71	376.85	0.64	767.28	297.52	0.72	657.38	232.58	0.74	0.7075	0.7	-0.0075	0.565475	0.996865
NM_006802	4	SF3A3	chr1	-	4208.3	37958062	chr1:37956975-37958263	134.83	197.49	0.41	237.96	354	0.4	130.33	214.17	0.38	140.45	218.12	0.39	149.62	186.14	0.45	156.89	194.47	0.45	135.87	254.63	0.35	0.395	0.416667	0.0216667	0.711542	1
XM_011541555	3	UTP11	chr1	+	1796.4	38024293	chr1:38023545-38024820	11.79	52.79	0.18	22.72	85.97	0.21	16.68	65.82	0.2	12.17	44.5	0.21	28.72	49.72	0.37	10.8	43.59	0.2	13.09	60.2	0.18	0.2	0.25	0.05	0.431499	0.896091
NM_022157	4	RRAGC	chr1	-	696.1	38839429	chr1:38838198-38839704	60.29	33.13	0.65	108.21	116.66	0.48	48.28	90.1	0.35	55.08	73.39	0.43	65.5	45.61	0.59	52.69	59.54	0.47	52.67	30.93	0.63	0.4775	0.563333	0.0858333	0.194845	0.639106
NR_037632	1	MYCBP	chr1	-	76.3	38863663	chr1:38862490-38864714	NA	NA	NA	10.01	17.46	0.36	NA	NA	NA	NA	NA	NA	16.88	6.23	0.73	5.35	15.55	0.26	8.16	13.32	0.38	0.36	0.456667	0.0966667	0.559643	0.996035
NM_012333	5	MYCBP	chr1	-	76.4	38863663	chr1:38862493-38864714	NA	NA	NA	10.02	17.44	0.36	NA	NA	NA	NA	NA	NA	16.89	6.22	0.73	5.36	15.54	0.26	8.16	13.32	0.38	0.36	0.456667	0.0966667	0.559643	0.996035
NM_001136275	2	AKIRIN1	chr1	+	43832.7	39005495	chr1:39004045-39006059	202.7	314.17	0.39	360.87	538.9	0.4	247.49	201.65	0.55	210.88	284.44	0.43	314.71	217.65	0.59	210.28	267.84	0.44	311.16	176.81	0.64	0.4425	0.556667	0.114167	4.43916e-05	0.0014611
NM_001135653	2	PABPC4	chr1	-	7802.6	39560921	chr1:39560816-39561122	25.3	126.54	0.17	48.07	192.89	0.2	26.56	103	0.2	31.89	110.66	0.22	72.61	110.72	0.4	35.26	118.2	0.23	47.25	131.27	0.26	0.1975	0.296667	0.0991667	0.0314428	0.222339
NM_001282396	2	HPCAL4	chr1	-	1383.2	39681807	chr1:39678648-39682733	103.7	5.28	0.95	171.64	53.64	0.76	91.53	34.81	0.72	100.85	27.22	0.79	70.31	17.94	0.8	72.05	7.17	0.91	71.08	11.92	0.86	0.805	0.856667	0.0516667	0.289691	0.769152
XM_006710290	5	PPIE	chr1	+	199.9	39753488	chr1:39753287-39756769	19.9	63.21	0.24	35.57	133.92	0.21	20.96	112.15	0.16	19.42	100.47	0.16	20.6	85.19	0.19	23.6	82.17	0.22	20.22	73.1	0.22	0.1925	0.21	0.0175	0.735981	1
NM_001363695	2	PPT1	chr1	-	2254.3	40073950	chr1:40072648-40074183	159.41	79.38	0.67	304.82	125.66	0.71	127.15	128.47	0.5	159.7	95.18	0.63	144.03	69.69	0.67	142.62	95.55	0.6	134.11	129.16	0.51	0.6275	0.593333	-0.0341667	0.282682	0.759413
NM_000310	4	PPT1	chr1	-	2290.8	40073950	chr1:40072712-40074183	160.77	78.01	0.67	306.45	124.03	0.71	129.44	126.18	0.51	161.05	93.83	0.63	145.64	68.08	0.68	145.24	92.93	0.61	135.95	127.32	0.52	0.63	0.603333	-0.0266667	0.281873	0.758958
NM_005857	5	ZMPSTE24	chr1	+	876.6	40293147	chr1:40292445-40294180	17.58	31.44	0.36	34.92	59.87	0.37	28.25	35	0.45	26.55	34.54	0.43	42.76	33.09	0.56	30.77	28.44	0.52	34.67	29.57	0.54	0.4025	0.54	0.1375	0.11618	0.48653
NM_022733	3	SMAP2	chr1	+	4947.2	40422945	chr1:40421976-40423322	208.99	130.1	0.62	334.1	244.88	0.58	182.08	143.54	0.56	172.17	132.89	0.56	327.8	95.02	0.78	221.94	196.01	0.53	297.88	119.77	0.71	0.58	0.673333	0.0933333	0.0068094	0.0782108
XM_017002147	2	ZFP69B	chr1	+	160.3	40462704	chr1:40462421-40463715	38.66	23.06	0.63	60.54	31.64	0.66	31.33	14.49	0.68	36.97	11.2	0.77	28.06	11.97	0.7	26.87	29.85	0.47	23.26	35.39	0.4	0.685	0.523333	-0.161667	0.0865746	0.412918
NM_001346948	2	EXO5	chr1	+	220.9	40514733	chr1:40514515-40516038	71.37	31.72	0.69	122.55	46.87	0.72	64.78	21.8	0.75	72.69	33.52	0.68	62.94	40.52	0.61	69.2	38.52	0.64	65.79	22.17	0.75	0.71	0.666667	-0.0433333	0.459965	0.923316
NM_001905	4	CTPS1	chr1	+	4042.6	41012311	chr1:41011658-41012565	181.93	13.9	0.93	330.87	3.13	0.99	168.46	12.16	0.93	199.74	0	1	162.34	45.97	0.78	188	18.31	0.91	155.68	19.4	0.89	0.9625	0.86	-0.1025	5.1443e-05	0.00164359
XM_006710585	4	RIMKLA	chr1	+	411.9	42418127	chr1:42414484-42424232	20.83	49.23	0.3	37.79	89.18	0.3	21.55	41.35	0.34	20.56	49.55	0.29	17.25	44.55	0.28	16.18	41.42	0.28	16.49	40.22	0.29	0.3075	0.283333	-0.0241667	0.85067	1
NM_001287506	1	PPCS	chr1	+	3423.4	42460331	chr1:42459603-42461230	12.12	208.39	0.05	16.98	383.68	0.04	10.63	165.16	0.06	7.49	213.24	0.03	10.88	215.24	0.05	8.45	191.89	0.04	11.78	182.93	0.06	0.045	0.05	0.005	0.825362	1
NM_001287509	2	PPCS	chr1	+	3413.2	42460331	chr1:42459603-42461236	12.05	208.46	0.05	16.88	383.77	0.04	10.56	165.23	0.06	7.44	213.29	0.03	10.82	215.3	0.05	8.39	191.95	0.04	11.7	183.02	0.06	0.045	0.05	0.005	0.825362	1
XR_007066033	1	LOC124904162	chr1	-	4909.2	42658437	chr1:42657764-42659626	3.1	26.99	0.1	5.48	60.32	0.08	2.02	33.73	0.06	3.98	29.65	0.12	2.11	38.44	0.05	2.93	37.02	0.07	3.2	36.22	0.08	0.09	0.0666667	-0.0233333	1	1
XM_005270362	2	PPIH	chr1	+	72.9	42675956	chr1:42675733-42676758	4.86	28.66	0.14	7.5	58.06	0.11	4.06	27.98	0.13	2.65	27.79	0.09	5.11	26.27	0.16	5.72	27.85	0.17	5.19	23.43	0.18	0.1175	0.17	0.0525	0.487845	0.945239
NM_004559	5	YBX1	chr1	+	799758	42702182	chr1:42701981-42703805	25.41	3436.74	0.01	49.34	5752.23	0.01	36.91	3218.78	0.01	30.13	3231.21	0.01	50.04	3796.42	0.01	31.75	2957.95	0.01	52.37	3280.76	0.02	0.01	0.0133333	0.00333333	0.111658	0.475525
XM_047427629	1	P3H1	chr1	-	143.4	42746606	chr1:42746374-42746852	90.43	0	1	111.07	41.15	0.73	67	14.5	0.82	73.98	15.53	0.83	72.45	0	1	71.7	13.63	0.84	65.79	20.74	0.76	0.845	0.866667	0.0216667	0.680863	1
NM_001243246	2	P3H1	chr1	-	1486	42747211	chr1:42746374-42747412	40.49	13.32	0.75	79.64	33.33	0.7	38.46	12.29	0.76	47.31	17.64	0.73	34	31.89	0.52	45.69	13.14	0.78	43.42	14.89	0.74	0.735	0.68	-0.055	0.699211	1
NM_024097	4	C1orf50	chr1	+	2157.9	42775642	chr1:42775209-42776666	53.51	211.85	0.2	107.22	367.58	0.23	53.55	184.96	0.22	60.49	210.98	0.22	56.69	176.99	0.24	54.79	198.27	0.22	65.26	167.15	0.28	0.2175	0.246667	0.0291667	0.539117	0.98415
XM_017001226	2	SVBP	chr1	-	18602.4	42807268	chr1:42807052-42807500	243.43	581.51	0.3	467.92	1072.67	0.3	265.99	635.37	0.3	314.67	592.47	0.35	317.85	569.78	0.36	253.5	567.53	0.31	216.61	606.95	0.26	0.3125	0.31	-0.0025	0.960118	1
NM_015911	4	ZNF691	chr1	+	185.6	42851257	chr1:42850950-42852477	41.34	17.67	0.7	82.28	0	1	42.74	7.32	0.85	43.24	10.81	0.8	59	5.07	0.92	54.32	9.49	0.85	56.17	12.73	0.82	0.8375	0.863333	0.0258333	1	1
NM_006516	4	SLC2A1	chr1	-	1527.1	42926294	chr1:42925353-42927241	9.76	124.68	0.07	17.78	203.39	0.08	8.66	130.14	0.06	10.78	118.93	0.08	12.48	147.43	0.08	10.59	142.23	0.07	16.86	135.36	0.11	0.0725	0.0866667	0.0141667	0.677316	1
XM_047441489	1	EBNA1BP2	chr1	-	25993.3	43164292	chr1:43164174-43164493	4.61	166.1	0.03	4.73	292.47	0.02	2.21	161.75	0.01	2.8	162.03	0.02	8.77	175	0.05	6.3	169.62	0.04	16.1	168.66	0.09	0.02	0.06	0.04	0.0456166	0.285048
NM_006824	3	EBNA1BP2	chr1	-	26841.6	43164292	chr1:43164184-43164493	5.07	165.64	0.03	5.44	291.76	0.02	2.6	161.35	0.02	3.15	161.69	0.02	9.79	173.98	0.05	6.94	168.98	0.04	16.56	168.19	0.09	0.0225	0.06	0.0375	0.0622831	0.344383
NM_001256399	2	ELOVL1	chr1	-	143.8	43363766	chr1:43363401-43364137	37.11	23.13	0.62	58.45	42.78	0.58	53.71	0	1	41	14.32	0.74	44.73	6.44	0.87	33.42	26.05	0.56	43.87	0	1	0.735	0.81	0.075	0.286321	0.764189
XM_011541873	3	PTPRF	chr1	+	2722.1	43622303	chr1:43621935-43623666	119.61	88.2	0.58	215.56	125.42	0.63	120.22	87.64	0.58	121.38	108.66	0.53	130.42	74.32	0.64	132.13	80.73	0.62	144.27	65.4	0.69	0.58	0.65	0.07	0.176281	0.607436
NM_014663	3	KDM4A	chr1	+	4512.8	43704554	chr1:43704230-43705518	182.45	139.05	0.57	328.45	205.66	0.61	179.18	131.82	0.58	182.63	117.73	0.61	185.32	125.75	0.6	199.41	133.67	0.6	181.83	128.37	0.59	0.5925	0.596667	0.00416667	1	1
XM_024451069	2	IPO13	chr1	+	1300.9	43967787	chr1:43967586-43968022	45.23	76.19	0.37	88.86	129.06	0.41	51.78	81.48	0.39	60.57	72.9	0.45	73.7	91.48	0.45	86.15	79.24	0.52	95.44	86.95	0.52	0.405	0.496667	0.0916667	0.115298	0.484944
NM_001319168	2	DPH2	chr1	+	577.9	43972616	chr1:43972415-43973365	89.66	3.55	0.96	164.42	67.06	0.71	109.09	0	1	98.2	17.19	0.85	102.72	33.88	0.75	108.77	0	1	103.72	26.8	0.79	0.88	0.846667	-0.0333333	1	1
NM_001039457	3	ATP6V0B	chr1	+	159734	43978182	chr1:43977981-43978295	978.82	882.88	0.53	1677.69	1685.78	0.5	965.73	922.82	0.51	1055.1	885.23	0.54	906.92	796.65	0.53	935.23	907.89	0.51	1036.84	672.4	0.61	0.52	0.55	0.03	0.0517959	0.309509
NM_001294333	2	ATP6V0B	chr1	+	440521	43977227	chr1:43977026-43978295	208.74	1772.66	0.11	368.01	3270.27	0.1	191.45	1778.55	0.1	197.23	1850.61	0.1	184.19	1737.93	0.1	194.73	1902.07	0.09	166.47	1666.23	0.09	0.1025	0.0933333	-0.00916667	0.439982	0.904118
NM_003780	5	B4GALT2	chr1	+	3847.5	43990501	chr1:43990298-43991168	417.05	146.11	0.74	768.5	253.54	0.75	471.06	121.95	0.79	451.59	198.06	0.7	467.11	138.7	0.77	485.39	156.46	0.76	478.4	159.12	0.75	0.745	0.76	0.015	0.61133	1
XM_017002717	2	B4GALT2	chr1	+	3874.2	43990501	chr1:43990298-43991171	416.76	146.39	0.74	767.66	254.38	0.75	470.63	122.38	0.79	451.14	198.51	0.69	466.74	139.07	0.77	485.02	156.83	0.76	478.14	159.38	0.75	0.7425	0.76	0.0175	0.567971	0.997245
NM_001349127	2	CCDC24	chr1	+	139.9	43996145	chr1:43995942-43996483	54.04	1.47	0.97	104.35	0	1	66.02	0	1	66.79	0	1	48.34	0	1	46.54	0	1	38.77	8.47	0.82	0.9925	0.94	-0.0525	0.149935	0.559067
NM_152499	4	CCDC24	chr1	+	140.3	43996145	chr1:43995938-43996483	54.03	1.36	0.98	104.34	0	1	65.94	0	1	66.68	0	1	48.27	0	1	46.56	0	1	38.71	8.44	0.82	0.995	0.94	-0.055	0.149935	0.559067
NM_201649	4	SLC6A9	chr1	-	173.1	43997529	chr1:43996528-43997739	32.93	16.2	0.67	57.56	41.65	0.58	35.83	16.66	0.68	33.7	20.85	0.62	29.79	13.04	0.7	30.06	23.75	0.56	31.98	27.7	0.54	0.6375	0.6	-0.0375	0.699687	1
NM_024587	4	TMEM53	chr1	-	191.2	44654255	chr1:44653247-44655209	8.3	48.05	0.15	18.16	88.54	0.17	15.47	35.17	0.31	10.89	47.69	0.19	9.91	30.64	0.24	8.42	36.04	0.19	10.04	30.9	0.25	0.205	0.226667	0.0216667	0.807776	1
NM_001300747	2	TMEM53	chr1	-	193.5	44654255	chr1:44653247-44655119	8.24	48.59	0.14	18.17	89.4	0.17	15.39	35.77	0.3	11.16	48.78	0.19	9.66	30.05	0.24	8.51	36.76	0.19	10.03	31.31	0.24	0.2	0.223333	0.0233333	0.806796	1
NM_001300748	2	TMEM53	chr1	-	193.4	44654255	chr1:44653247-44655116	8.24	48.53	0.15	18.17	89.3	0.17	15.39	35.75	0.3	11.16	48.79	0.19	9.66	30.06	0.24	8.51	36.74	0.19	10.03	31.24	0.24	0.2025	0.223333	0.0208333	0.806796	1
NM_004073	4	PLK3	chr1	+	149.4	44805688	chr1:44805487-44805893	55.49	19.76	0.74	101.78	24.24	0.81	47.87	17.31	0.73	52.38	29.33	0.64	52.83	0	1	43.47	19.65	0.69	28.69	26.75	0.52	0.73	0.736667	0.00666667	1	1
XM_047430487	1	HECTD3	chr1	-	783.3	45003375	chr1:45002548-45003576	83.16	0	1	158.72	0	1	77.12	0	1	90.78	0	1	94.52	0	1	88.02	0	1	83.37	0	1	1	1	0	1	1
NM_025077	4	TOE1	chr1	+	158.9	45343387	chr1:45343082-45343883	41.15	0	1	77.75	0	1	34.51	6.67	0.84	48.05	0.38	0.99	39.88	0	1	37.01	0	1	35.05	9.46	0.79	0.9575	0.93	-0.0275	0.316227	0.792327
NM_021639	5	GPBP1L1	chr1	-	2187.5	45628207	chr1:45627304-45628408	58.15	123.41	0.32	98.6	231.43	0.3	60.18	128.79	0.32	65.72	130.75	0.33	70.85	112.86	0.39	60.56	137.17	0.31	74.57	133.75	0.36	0.3175	0.353333	0.0358333	0.466953	0.927107
NM_016486	4	TMEM69	chr1	+	756.1	45693437	chr1:45693204-45694324	98.78	50.88	0.66	158.36	89.45	0.64	89.2	25.89	0.78	88.18	63.19	0.58	91.33	9.11	0.91	87.88	59.81	0.6	92.93	16.51	0.85	0.665	0.786667	0.121667	0.0652844	0.352256
XM_011541760	4	POMGNT1	chr1	-	1978.6	46189156	chr1:46188683-46189357	157.22	43.39	0.78	319.48	35.32	0.9	169.4	26	0.87	171.33	44.83	0.79	167.41	34.09	0.83	173.19	51.01	0.77	162.98	57.83	0.74	0.835	0.78	-0.055	0.0897417	0.419637
NM_001290129	2	POMGNT1	chr1	-	769.8	46188779	chr1:46188683-46188980	95.74	100.14	0.49	137.39	227.69	0.38	96.66	128.52	0.43	74.6	123.17	0.38	87.88	121.61	0.42	108.46	110.59	0.5	92.31	108.95	0.46	0.42	0.46	0.04	0.342452	0.817013
NM_006369	5	LRRC41	chr1	-	2150.1	46278775	chr1:46278473-46279084	208.48	65.15	0.76	375.63	109.39	0.77	200.22	53.1	0.79	221.22	90.94	0.71	167.69	93.49	0.64	206.14	52.27	0.8	212.65	13.57	0.94	0.7575	0.793333	0.0358333	0.484949	0.941969
XM_047431688	1	LRRC41	chr1	-	13726.6	46279413	chr1:46279264-46279614	10.79	165.11	0.06	43.96	249.44	0.15	14.88	123.73	0.11	15.87	175.74	0.08	11.06	132.28	0.08	17.95	128.81	0.12	11.27	106.07	0.1	0.1	0.1	0	0.855053	1
NM_001387267	1	NSUN4	chr1	+	93.6	46362169	chr1:46361570-46365018	15.9	24.16	0.4	29.9	29.66	0.5	18.13	15.25	0.54	15.41	22.67	0.4	NA	NA	NA	14.22	18.85	0.43	15.28	12.24	0.56	0.46	0.495	0.035	1	1
XM_024450510	2	MKNK1	chr1	-	195.5	46557987	chr1:46557407-46558800	41.21	11.47	0.78	48.49	47.14	0.51	42.86	5.86	0.88	26.81	28.32	0.49	45.35	3.8	0.92	20.69	29.71	0.41	28.98	17.46	0.62	0.665	0.65	-0.015	0.84082	1
NM_014774	3	EFCAB14	chr1	-	123.8	46676593	chr1:46675159-46678636	12.02	8.36	0.59	16.88	13.9	0.55	11.69	10.8	0.52	NA	NA	NA	13.74	12.6	0.52	14.25	6.3	0.69	14.72	10.62	0.58	0.553333	0.596667	0.0433333	0.77016	1
NM_001320289	2	CYP4X1	chr1	+	274.2	47050326	chr1:47050000-47050751	22.38	47.73	0.32	33.35	84.92	0.28	33.58	51.57	0.39	23.46	54.58	0.3	34.26	37.96	0.47	19.5	37.5	0.34	31.14	36.55	0.46	0.3225	0.423333	0.100833	0.178524	0.611306
NM_001136140	2	CMPK1	chr1	+	6195.7	47377529	chr1:47376704-47378839	44.03	86.33	0.34	80.65	122.46	0.4	67.68	83.37	0.45	56.67	71.61	0.44	75.24	124.74	0.38	55.96	73.04	0.43	77.18	70.48	0.52	0.4075	0.443333	0.0358333	0.646225	1
XM_017001958	2	RAB3B	chr1	-	472.5	51919662	chr1:51907956-51920114	53.77	20.17	0.73	84.25	37.74	0.69	46.02	27.9	0.62	49.02	24.02	0.67	35.59	6.85	0.84	37.6	11.34	0.77	34.57	17.71	0.66	0.6775	0.756667	0.0791667	0.421604	0.888346
NM_001136497	3	BTF3L4	chr1	+	21647.7	52088041	chr1:52086712-52090716	51.02	306.59	0.14	88.49	519.83	0.15	60.04	255.28	0.19	55.43	279.61	0.17	82.46	361.14	0.19	56.27	284.44	0.17	55.61	285.18	0.16	0.1625	0.173333	0.0108333	0.627587	1
NM_032449	3	CC2D1B	chr1	-	372.1	52352609	chr1:52350597-52353647	11.6	36.96	0.24	24.93	70.66	0.26	11.2	47.38	0.19	11.96	49.31	0.2	13.8	44.05	0.24	12.26	39.74	0.24	13.4	48.46	0.22	0.2225	0.233333	0.0108333	1	1
NM_001330585	2	CC2D1B	chr1	-	139.1	52352616	chr1:52350597-52353223	12.49	43.27	0.22	25.22	86.91	0.22	12.01	56.11	0.18	12.6	58.91	0.18	14.05	45.72	0.24	12.63	47.04	0.21	14.38	56.18	0.2	0.2	0.216667	0.0166667	1	1
NM_032864	4	PRPF38A	chr1	+	916.7	52418104	chr1:52416648-52420836	19.9	68.14	0.23	26.29	113.78	0.19	19	65.01	0.23	14.09	63.7	0.18	22.82	70.47	0.24	16.43	69.73	0.19	17.44	71.58	0.2	0.2075	0.21	0.0025	1	1
NM_001330589	2	CPT2	chr1	+	83.5	53213465	chr1:53213264-53214099	29.5	34.43	0.46	70.57	31.02	0.69	35.47	24.38	0.59	39.72	14.4	0.73	30.72	12.26	0.71	36.29	20.02	0.64	30.12	21.87	0.58	0.6175	0.643333	0.0258333	1	1
NR_130897	2	CZIB	chr1	-	6752.3	53220143	chr1:53219801-53220344	6.41	119.37	0.05	19.27	184.58	0.09	6.7	143.7	0.04	6.75	121.6	0.05	19.7	136.66	0.13	12.03	130.53	0.08	15.15	150.44	0.09	0.0575	0.1	0.0425	0.28815	0.767193
NM_004631	5	LRP8	chr1	-	2884	53246855	chr1:53242783-53247056	123.65	35.49	0.78	193.91	72.92	0.73	125.7	46.68	0.73	116.22	32.94	0.78	105.58	65.41	0.62	102.09	33.14	0.75	98.96	13.17	0.88	0.755	0.75	-0.005	0.798968	1
NM_052940	5	LRRC42	chr1	+	372.7	53967874	chr1:53967665-53968168	76.12	58.22	0.57	166.46	104.09	0.62	56.23	104.02	0.35	78.77	72.53	0.52	69.66	29.1	0.71	57.68	71.96	0.44	50.97	76.73	0.4	0.515	0.516667	0.00166667	0.721666	1
NM_001305043	2	TMEM59	chr1	-	2028.8	54032104	chr1:54026681-54032305	49.25	308.69	0.14	84.67	555.08	0.13	52.18	303.69	0.15	44.71	315.02	0.12	59.48	439.41	0.12	45.11	324.96	0.12	51.62	244.2	0.17	0.135	0.136667	0.00166667	1	1
NM_001305066	2	TMEM59	chr1	-	122822	54045585	chr1:54045483-54045786	0	352.24	0	0	589.27	0	0	229.58	0	0	314.37	0	0	285.53	0	0	329.59	0	0	255.94	0	0	0	0	1	1
NM_014762	4	DHCR24	chr1	-	36073	54851920	chr1:54849627-54852386	881.98	74.56	0.92	1528	154.43	0.91	905.83	158.5	0.85	917.39	121.52	0.88	850.59	117.36	0.88	937.68	75.66	0.93	904.9	105.58	0.9	0.89	0.903333	0.0133333	0.573097	0.998884
XM_047443718	1	MYSM1	chr1	-	750.1	58659954	chr1:58654743-58660155	38.53	3.73	0.91	46.14	0	1	38.96	0	1	33.99	0	1	45.36	8.5	0.84	40.75	3.29	0.93	37.59	13.08	0.74	0.9775	0.836667	-0.140833	0.00797334	0.0887528
NM_002228	4	JUN	chr1	-	5331.8	58781761	chr1:58780791-58784047	12.51	129.44	0.09	31.53	234.4	0.12	15.3	120.9	0.11	14.25	120.53	0.11	40.52	201.56	0.17	22.72	229.81	0.09	32.95	199.16	0.14	0.1075	0.133333	0.0258333	0.448668	0.914096
NM_001017416	2	USP1	chr1	+	131.1	62450859	chr1:62450246-62451804	12.41	40.25	0.24	19.08	61.84	0.24	11.85	23.1	0.34	11.91	36.69	0.25	24.57	10.64	0.7	16.08	25.68	0.39	15.77	18.97	0.45	0.2675	0.513333	0.245833	0.0226103	0.180221
NM_002633	3	PGM1	chr1	+	84.1	63659787	chr1:63659586-63660245	28.55	4.8	0.86	46.08	25.99	0.64	30.26	30.45	0.5	27.78	12.87	0.68	29.87	8.87	0.77	25.47	10.26	0.71	13.81	22.74	0.38	0.67	0.62	-0.05	1	1
NM_017526	5	LEPROT	chr1	+	658.8	65433604	chr1:65431803-65436007	16.81	39.76	0.3	22.87	69.07	0.25	18.29	35.62	0.34	13.39	42.3	0.24	12.86	49.44	0.21	11.75	37.53	0.24	15.61	36.97	0.3	0.2825	0.25	-0.0325	0.83254	1
NM_001018067	2	SERBP1	chr1	-	11373.4	67413062	chr1:67407810-67413263	67.49	358.75	0.16	105.21	648.32	0.14	68.7	366.15	0.16	69.72	398.22	0.15	105.87	456.69	0.19	72.68	399.23	0.15	79.33	422.11	0.16	0.1525	0.166667	0.0141667	0.442103	0.906273
NM_001199741	2	GADD45A	chr1	+	995	67688024	chr1:67687661-67688334	21.31	87.59	0.2	50.47	180.22	0.22	24.11	85.9	0.22	29.95	86.99	0.26	36.89	74.26	0.33	21.4	74.57	0.22	42	70.47	0.37	0.225	0.306667	0.0816667	0.109349	0.468927
XM_047424520	1	LRRC40	chr1	-	2396.3	70145596	chr1:70144805-70145905	20.43	158.91	0.11	28.15	258.88	0.1	33.17	133.84	0.2	31.59	150.56	0.17	59.03	142.21	0.29	31.58	124.85	0.2	68.14	83.6	0.45	0.145	0.313333	0.168333	7.64185e-05	0.00228836
NM_001190987	3	SRSF11	chr1	+	5517.3	70250847	chr1:70250611-70253052	52.46	527.53	0.09	78.92	773.96	0.09	89.92	463.12	0.16	64.44	470.2	0.12	132.13	497.44	0.21	75.22	576.81	0.12	91.1	446.11	0.17	0.115	0.166667	0.0516667	0.0104132	0.10602
NM_001350606	2	SRSF11	chr1	+	5615.7	70250847	chr1:70250608-70253052	52.48	524.53	0.09	78.95	770.01	0.09	89.96	460.01	0.16	64.47	467.33	0.12	132.19	494.1	0.21	75.25	572.66	0.12	91.14	444.35	0.17	0.115	0.166667	0.0516667	0.0103773	0.105825
XM_047431283	1	ANKRD13C	chr1	-	1194.6	70262568	chr1:70258999-70262847	25.51	198.09	0.11	44.11	309.34	0.12	31.93	133.38	0.19	30.12	172.31	0.15	41.67	125.09	0.25	26.64	145.88	0.15	35.58	140.24	0.2	0.1425	0.2	0.0575	0.102676	0.453725
XM_006710929	4	ANKRD13C	chr1	-	846.9	70262570	chr1:70260588-70262803	23.72	212.71	0.1	40.39	331.6	0.11	35	147.11	0.19	32.43	187.79	0.15	47.58	130.25	0.27	24.88	153.83	0.14	39.92	149.59	0.21	0.1375	0.206667	0.0691667	0.0338497	0.233915
NR_168348	1	HHLA3	chr1	+	37.3	70367818	chr1:70367617-70368023	31.14	0	1	30.74	16.46	0.65	29.17	5.03	0.85	NA	NA	NA	22.93	12.8	0.64	21.03	10.63	0.66	9.82	13.24	0.43	0.833333	0.576667	-0.256667	0.0582571	0.330744
NM_001190463	2	CTH	chr1	+	102.6	70439302	chr1:70439101-70439851	1.7	19.98	0.08	11.52	28.48	0.29	NA	NA	NA	3.79	16.36	0.19	5.78	23.58	0.2	5.33	16.53	0.24	7.25	20.16	0.26	0.186667	0.233333	0.0466667	1	1
NR_038420	1	ZRANB2-AS1	chr1	+	18167.3	71066967	chr1:71066766-71067184	34.74	365.3	0.09	36.44	560.72	0.06	43.36	397.68	0.1	19.84	371.01	0.05	55.94	374.04	0.13	37.19	371.57	0.09	43.68	365.85	0.11	0.075	0.11	0.035	0.0744153	0.38111
XM_047434733	1	ZRANB2	chr1	-	16202.3	71064585	chr1:71063291-71065752	66.07	65.35	0.5	82.56	89.46	0.48	102.01	35.63	0.74	73.5	45.77	0.62	150.4	36.87	0.8	82.98	48.58	0.63	84.7	60.8	0.58	0.585	0.67	0.085	0.0533656	0.314429
NM_005455	5	ZRANB2	chr1	-	7195.1	71064625	chr1:71063291-71065137	65.72	150.69	0.3	80.68	210.65	0.28	96.55	130.7	0.42	70.91	132.69	0.35	141.39	177.56	0.44	80.22	132.54	0.38	81.21	160.97	0.34	0.3375	0.386667	0.0491667	0.221998	0.680439
NR_073562	1	RABGGTB	chr1	+	2585.2	75794732	chr1:75794510-75795090	10.3	242.47	0.04	18.33	379.3	0.05	21.49	239.9	0.08	10.83	232.45	0.04	31.29	248.8	0.11	22.09	264.4	0.08	41.45	207.05	0.17	0.0525	0.12	0.0675	0.00856017	0.0929465
NM_004582	4	RABGGTB	chr1	+	2601.3	75794732	chr1:75794510-75795086	10.28	242.5	0.04	18.4	379.24	0.05	21.6	239.8	0.08	10.93	232.35	0.04	31.49	248.6	0.11	22.25	264.23	0.08	41.65	206.85	0.17	0.0525	0.12	0.0675	0.00847158	0.092545
NM_001303433	2	FUBP1	chr1	-	7235.3	77948573	chr1:77944055-77948774	55.77	154.23	0.27	84.29	287.76	0.23	77.85	179.29	0.3	63.31	151.45	0.29	105.47	200.9	0.34	70.86	169.45	0.29	81.18	203.27	0.29	0.2725	0.306667	0.0341667	0.296261	0.776072
XM_017002740	3	FUBP1	chr1	-	5275.1	77947351	chr1:77944055-77947552	51.81	110.95	0.32	80.61	153.97	0.34	74.91	99.61	0.43	59.52	115.5	0.34	95.31	98.86	0.49	66.43	104.92	0.39	79.79	58.85	0.58	0.3575	0.486667	0.129167	0.0228987	0.181951
XM_047433491	1	FUBP1	chr1	-	5306.4	77947346	chr1:77944055-77947547	51.83	108.01	0.32	80.66	149.59	0.35	74.99	95.35	0.44	59.53	112.19	0.35	95.37	94.37	0.5	66.51	100.78	0.4	79.9	55.43	0.59	0.365	0.496667	0.131667	0.0168141	0.1464
NM_001410804	1	FUBP1	chr1	-	2942.3	77945441	chr1:77944055-77945642	56.63	176.42	0.24	85.59	257.51	0.25	83.39	175.53	0.32	62.95	148.93	0.3	115.12	172.84	0.4	67.75	173.38	0.28	96.08	157.67	0.38	0.2775	0.353333	0.0758333	0.0590773	0.333172
NM_025065	7	RPF1	chr1	+	791.4	84497630	chr1:84497429-84498325	6.2	53.96	0.1	10.84	92.68	0.1	13.62	41.09	0.25	7.1	54.43	0.12	11.45	74.77	0.13	5.97	63	0.09	7.1	69.63	0.09	0.1425	0.103333	-0.0391667	0.796877	1
NM_198077	4	C1orf52	chr1	-	2441.2	85252501	chr1:85249953-85252702	32.59	202.35	0.14	53.54	353.12	0.13	40.45	193.64	0.17	34.45	178.12	0.16	48.03	185.42	0.21	30.31	167.24	0.15	35.83	209.38	0.15	0.15	0.17	0.02	0.537433	0.983427
XM_011542398	3	BCL10	chr1	-	231.5	85267616	chr1:85265776-85267949	14.13	33.48	0.3	26.45	48.41	0.35	13.58	32.92	0.29	12.66	26.4	0.32	17.02	28.63	0.37	13.67	30.35	0.31	16.53	33.82	0.33	0.315	0.336667	0.0216667	1	1
XM_011542399	3	BCL10	chr1	-	230.4	85267616	chr1:85265776-85267982	14.19	33.21	0.3	26.56	47.33	0.36	13.64	33.25	0.29	12.7	26.45	0.32	17.08	27.26	0.39	13.73	29.56	0.32	16.6	31.16	0.35	0.3175	0.353333	0.0358333	0.828493	1
NM_017953	4	ZNHIT6	chr1	-	269.4	85652997	chr1:85649417-85654098	5.42	39.44	0.12	6.46	64.38	0.09	5.54	47.87	0.1	4.72	42.94	0.1	5.46	55.1	0.09	5.9	41.14	0.13	6.62	45.96	0.13	0.1025	0.116667	0.0141667	1	1
NM_001206653	2	SH3GLB1	chr1	+	10152.6	86743329	chr1:86743128-86748184	140.34	76.67	0.65	202.43	153.17	0.57	127.23	96.61	0.57	116.88	80.85	0.59	125.15	94.69	0.57	113.42	85.84	0.57	115.17	99.9	0.54	0.595	0.56	-0.035	0.506465	0.96013
NM_006769	4	LMO4	chr1	+	4852.9	87345017	chr1:87344788-87348923	59.74	735.18	0.08	96.11	1355.56	0.07	63.25	673.34	0.09	62.07	723.87	0.08	82.53	651.94	0.11	57.04	672.42	0.08	63.3	587.52	0.1	0.08	0.0966667	0.0166667	0.148922	0.558351
NM_001349450	1	KYAT3	chr1	-	97	88935993	chr1:88935773-88936245	11.92	24.84	0.32	14.38	39.14	0.27	3.51	21.16	0.14	9.93	16.73	0.37	16.28	21.38	0.43	12.98	17.14	0.43	18.05	11.34	0.61	0.275	0.49	0.215	0.0782407	0.389723
NM_001008661	3	KYAT3	chr1	-	97.1	88935993	chr1:88935779-88936245	12.29	24.48	0.33	14.84	38.68	0.28	3.66	21.01	0.15	10.31	16.35	0.39	16.62	21.04	0.44	13.33	16.79	0.44	18.6	10.79	0.63	0.2875	0.503333	0.215833	0.0847078	0.408711
NM_182975	4	ZNF326	chr1	+	2380.1	90005334	chr1:90005133-90006445	13.68	131.18	0.09	20.14	189.62	0.1	15.48	151.61	0.09	14.13	121.81	0.1	25.05	127.1	0.16	15.92	139.91	0.1	22.91	148.49	0.13	0.095	0.13	0.035	0.29079	0.770508
NM_001320185	2	ZNF326	chr1	+	1155.5	90027555	chr1:90027354-90035533	22.81	211.21	0.1	27.72	345.18	0.07	21.34	194.59	0.1	18.98	199.11	0.09	26.5	194.55	0.12	20.34	242.53	0.08	24.57	274.26	0.08	0.09	0.0933333	0.00333333	1	1
XM_017002425	3	CDC7	chr1	+	506.7	91524288	chr1:91524041-91525764	41.25	49.12	0.46	52.44	113.76	0.32	40.27	37.81	0.52	39.81	54.57	0.42	55.83	40.72	0.58	36.95	81.14	0.31	42.53	34.47	0.55	0.43	0.48	0.05	0.47856	0.936287
NM_001164393	2	MTF2	chr1	+	2788.7	93137070	chr1:93136670-93139076	41.02	289.47	0.12	78.08	459.87	0.15	68.71	277.64	0.2	55.62	300.73	0.16	90.96	243.61	0.27	53.71	258.17	0.17	62.64	287.61	0.18	0.1575	0.206667	0.0491667	0.0640616	0.35061
NM_001167830	2	TMED5	chr1	-	167.6	93154684	chr1:93149742-93154888	11.16	51.49	0.18	16.19	66.67	0.2	12.23	45.11	0.21	12.06	37.62	0.24	17.15	28.4	0.38	11.82	46.89	0.2	13.12	36.63	0.26	0.2075	0.28	0.0725	0.37147	0.844963
NM_001938	3	DR1	chr1	+	1328.2	93362309	chr1:93360493-93369493	5.97	66.02	0.08	9.23	98.02	0.09	7.87	86.69	0.08	6.83	70.56	0.09	7.3	116.48	0.06	6.92	70.73	0.09	7.95	91.6	0.08	0.085	0.0766667	-0.00833333	1	1
NM_014597	5	DNTTIP2	chr1	-	268.4	93869743	chr1:93866284-93869944	4.13	46.28	0.08	8.76	89.57	0.09	6.94	54.6	0.11	5.86	56.99	0.09	10.75	55.62	0.16	6.93	57.56	0.11	7.02	36.45	0.16	0.0925	0.143333	0.0508333	0.40646	0.877568
XM_047444480	1	CNN3	chr1	-	8299.5	94897711	chr1:94896957-94898083	83.04	484.83	0.15	154.61	918.93	0.14	100.11	528.28	0.16	107.05	502.46	0.18	147.58	454.47	0.25	83.67	468.73	0.15	102.83	486.48	0.17	0.1575	0.19	0.0325	0.0880641	0.416125
NR_103484	1	RWDD3	chr1	+	127.8	95246957	chr1:95246756-95247225	12.77	29.65	0.3	44.36	16.89	0.72	30.81	10.06	0.75	33.62	10.22	0.77	43.55	9.07	0.83	21.48	16.52	0.57	44.32	8.62	0.84	0.635	0.746667	0.111667	0.259314	0.730917
XM_047427999	1	MFSD14A	chr1	+	3052.8	100082426	chr1:100082003-100083377	53.26	218.01	0.2	92.23	326.09	0.22	79.06	162.55	0.33	72.16	192.91	0.27	109.64	160.33	0.41	63.82	163.71	0.28	77.68	156.58	0.33	0.255	0.34	0.085	0.0221291	0.178247
XM_017000468	3	DBT	chr1	-	69.9	100195643	chr1:100186919-100196422	8.06	16.58	0.33	12.44	24.38	0.34	9.62	14.96	0.39	8.21	16.26	0.34	8.24	24.14	0.25	7.45	15.11	0.33	8.87	13.14	0.4	0.35	0.326667	-0.0233333	1	1
NR_048570	1	EXTL2	chr1	-	825.5	100874055	chr1:100872372-100874430	39.6	39.57	0.5	71.66	76.87	0.48	42.86	32.59	0.57	39.57	31.42	0.56	47.49	17.51	0.73	32.89	36.39	0.47	49.65	0	1	0.5275	0.733333	0.205833	0.018019	0.152458
XM_011540995	3	EXTL2	chr1	-	828.8	100874055	chr1:100872391-100874430	39.32	39.85	0.5	71.2	77.33	0.48	43.09	32.36	0.57	39.42	31.57	0.56	47.68	17.32	0.73	32.77	36.51	0.47	49.81	0	1	0.5275	0.733333	0.205833	0.018019	0.152458
XM_011541570	4	DPH5	chr1	-	1013.8	100990089	chr1:100989623-100990631	13.97	53.86	0.21	20.76	114.51	0.15	15.57	67.3	0.19	15.4	69.66	0.18	31.84	44.47	0.42	16.26	56	0.23	21.76	56.15	0.28	0.1825	0.31	0.1275	0.0651243	0.352256
XM_047422513	1	DPH5	chr1	-	999.2	100990089	chr1:100989623-100990628	13.97	53.52	0.21	20.82	113.99	0.15	15.6	66.88	0.19	15.44	69.21	0.18	31.81	44.4	0.42	16.29	55.73	0.23	21.81	55.59	0.28	0.1825	0.31	0.1275	0.0645886	0.351077
NM_018137	3	PRMT6	chr1	+	2136.3	107058458	chr1:107056674-107059294	95.34	30.08	0.76	170.03	79.12	0.68	112.46	25.58	0.81	101.81	28.91	0.78	122.88	0	1	76.74	34.3	0.69	97.17	0.98	0.99	0.7575	0.893333	0.135833	0.00239315	0.0353464
NM_001010883	3	EEIG2	chr1	+	198.1	108635462	chr1:108635108-108639322	18.67	33.63	0.36	27.73	43.02	0.39	19.95	28.81	0.41	17.6	25.53	0.41	16.19	16.77	0.49	14.78	16.71	0.47	15.55	25.56	0.38	0.3925	0.446667	0.0541667	0.657108	1
NM_018061	4	PRPF38B	chr1	+	1849.5	108700120	chr1:108699162-108702928	28.68	135.35	0.17	37.88	212.43	0.15	30.82	130.91	0.19	27.03	130.08	0.17	42.66	118.38	0.26	27.82	121.23	0.19	32.71	145.09	0.18	0.17	0.21	0.04	0.40802	0.87784
XM_011541031	2	WDR47	chr1	-	5856.1	108971130	chr1:108970214-108971572	134.19	237.51	0.36	198.46	390.95	0.34	156.37	198.38	0.44	138.24	232.61	0.37	203.91	98.67	0.67	123.09	169.89	0.42	153.63	133.54	0.53	0.3775	0.54	0.1625	5.98549e-06	0.000273684
NM_005645	4	TAF13	chr1	-	1507.6	109064492	chr1:109064140-109064693	19.88	146.17	0.12	46.06	212.92	0.18	28.03	128.63	0.18	20.61	135.4	0.13	54.21	117.47	0.32	26.88	104.55	0.2	36.61	109.32	0.25	0.1525	0.256667	0.104167	0.0190319	0.159002
NM_020141	4	TMEM167B	chr1	+	3446	109094764	chr1:109094417-109096934	90.9	130.33	0.41	136.05	220.22	0.38	77.24	126.14	0.38	84.03	127.09	0.4	109.89	101.92	0.52	82.76	152.79	0.35	90.36	135.79	0.4	0.3925	0.423333	0.0308333	0.573728	0.998884
NM_001330669	1	SARS1	chr1	+	52500.8	109237999	chr1:109237731-109238182	783.27	658.84	0.54	1476.6	1004.73	0.6	785.97	717.55	0.52	802	645.28	0.55	758.63	613.29	0.55	858.26	644.86	0.57	850.5	591.46	0.59	0.5525	0.57	0.0175	0.516396	0.967657
NR_034072	1	SARS1	chr1	+	1050.7	109215044	chr1:109214547-109217491	81.88	62.94	0.57	120.13	98.26	0.55	84.99	66.54	0.56	79.92	55.58	0.59	92.5	49.38	0.65	91.01	59.85	0.6	85.76	68	0.56	0.5675	0.603333	0.0358333	0.564304	0.996268
NM_001408	3	CELSR2	chr1	+	1400.3	109274544	chr1:109274022-109275751	161.38	0	1	236.43	32.19	0.88	148.24	11.63	0.93	151.69	0	1	140.23	10.54	0.93	150.82	5.69	0.96	152.67	28.44	0.84	0.9525	0.91	-0.0425	0.290238	0.769895
NM_001350237	2	PSRC1	chr1	-	85.9	109279764	chr1:109279556-109280156	19.06	11.17	0.63	55.03	5.1	0.92	26.24	26.07	0.5	40.1	2.96	0.93	25.2	0	1	27.7	0	1	16.74	21.83	0.43	0.745	0.81	0.065	1	1
NM_002790	4	PSMA5	chr1	-	5872.5	109401889	chr1:109399042-109402090	21.16	283.92	0.07	34.53	496.74	0.06	26.37	268.42	0.09	22.69	288.04	0.07	24.96	315.32	0.07	19.2	281.13	0.06	21.95	311.87	0.07	0.0725	0.0666667	-0.00583333	0.881454	1
XM_011540646	3	ATXN7L2	chr1	+	78.6	109489628	chr1:109489283-109490013	27.22	11.38	0.71	47.67	27.06	0.64	24.93	24.95	0.5	26.32	17.94	0.59	38.29	18.27	0.68	32.61	19.65	0.62	42.44	14.71	0.74	0.61	0.68	0.07	0.42231	0.888608
NM_001134402	2	CYB561D1	chr1	+	608.9	109498072	chr1:109495756-109500435	48.08	13.25	0.78	83.11	30.28	0.73	51.91	15.28	0.77	55.25	13.15	0.81	47.74	19.04	0.71	42.18	21.51	0.66	46.1	20.18	0.7	0.7725	0.69	-0.0825	0.337181	0.811988
NM_020703	4	AMIGO1	chr1	-	401.2	109507164	chr1:109504178-109508999	64.86	9.62	0.87	110.34	30.35	0.78	58.96	16.62	0.78	65.03	14.44	0.82	56.72	17.89	0.76	67.2	13.62	0.83	61.72	17.58	0.78	0.8125	0.79	-0.0225	0.845864	1
XM_011541812	3	AMIGO1	chr1	-	401.3	109507164	chr1:109504178-109508977	64.92	9.8	0.87	110.43	30.38	0.78	58.97	16.74	0.78	65.07	14.73	0.82	56.74	18.07	0.76	67.22	13.88	0.83	61.75	17.76	0.78	0.8125	0.79	-0.0225	0.845864	1
NM_031936	6	GPR61	chr1	+	122.5	109545765	chr1:109545311-109547260	18.2	19.08	0.49	30.65	46.94	0.4	11.16	25.12	0.31	16.44	29.43	0.36	21.87	15.8	0.58	17.66	21.76	0.45	18.53	22.67	0.45	0.39	0.493333	0.103333	0.39137	0.862233
NM_001393907	1	GPR61	chr1	+	265.9	109544639	chr1:109542422-109547260	17.81	13.72	0.56	36.41	27.31	0.57	15.8	24.81	0.39	18.17	21.72	0.46	20.67	6.95	0.75	17.61	20.84	0.46	19.72	15.57	0.56	0.495	0.59	0.095	0.646124	1
NM_139156	4	AMPD2	chr1	+	1377	109631279	chr1:109630943-109632051	193.2	83.01	0.7	388.53	78.38	0.83	203.32	65.09	0.76	203.24	81.15	0.71	202.5	3.15	0.98	202.05	41.65	0.83	201.87	55.96	0.78	0.75	0.863333	0.113333	0.00667885	0.0772832
NM_001308170	1	AMPD2	chr1	+	1373.4	109631279	chr1:109630943-109632055	193.17	83.05	0.7	388.15	78.76	0.83	203.13	65.28	0.76	203.12	81.27	0.71	202.46	3.19	0.98	201.98	41.73	0.83	201.91	55.91	0.78	0.75	0.863333	0.113333	0.0049333	0.0624566
NM_000850	5	GSTM4	chr1	+	308.4	109661517	chr1:109661165-109661700	18.73	14.53	0.56	46.36	30.65	0.6	27.83	4.92	0.85	18.78	26.2	0.42	53.51	69.72	0.43	71.22	61.7	0.54	65.88	47.57	0.58	0.6075	0.516667	-0.0908333	0.48866	0.946338
XM_047418652	1	GSTM4	chr1	+	1782.6	109659201	chr1:109659000-109659773	1.68	29.18	0.05	1.21	68.77	0.02	2.23	22.18	0.09	2.27	30.49	0.07	1.13	126.46	0.01	2.71	97.87	0.03	2.65	107.39	0.02	0.0575	0.02	-0.0375	1	1
NM_000848	4	GSTM2	chr1	+	572.4	109675069	chr1:109674747-109675286	56.69	8.74	0.87	75.05	44.38	0.63	32.2	36.25	0.47	48.17	22.1	0.69	42.11	40.82	0.51	42	42.9	0.49	65.62	35.67	0.65	0.665	0.55	-0.115	0.205765	0.655222
NM_000849	5	GSTM3	chr1	-	1554.2	109736628	chr1:109733937-109737169	36.05	97.73	0.27	59.7	200.28	0.23	39.69	104.19	0.28	36.07	115.7	0.24	40.37	82.57	0.33	33.54	103.1	0.25	42.6	88.68	0.32	0.255	0.3	0.045	0.358408	0.831602
XM_011540535	3	AHCYL1	chr1	+	1850.6	110023063	chr1:110021674-110023742	92.56	50.02	0.65	171.87	66.82	0.72	83.94	37.16	0.69	91.31	48.56	0.65	94.28	47.51	0.66	75.27	50.9	0.6	67.52	56.56	0.54	0.6775	0.6	-0.0775	0.174833	0.605729
NM_001270768	2	STRIP1	chr1	+	4720	110054016	chr1:110053665-110054641	281.76	171.92	0.62	512.25	229.4	0.69	277.72	171.45	0.62	288.71	159.74	0.64	253.73	164.56	0.61	272.4	145.8	0.65	258.06	172.84	0.6	0.6425	0.62	-0.0225	0.341169	0.816804
NM_006492	3	ALX3	chr1	-	296.1	110060313	chr1:110059870-110061041	56.5	5.48	0.91	99.73	12.1	0.89	56.3	11.31	0.83	58.95	6.53	0.9	39.82	0.6	0.99	48.92	0.58	0.99	44.13	5.43	0.89	0.8825	0.956667	0.0741667	0.315178	0.792063
NM_001010898	4	SLC6A17	chr1	+	171	110199826	chr1:110198076-110202202	22.6	12.37	0.65	41.24	18	0.7	26.28	17.86	0.6	27.75	8	0.78	30.95	8.95	0.78	29.52	14.86	0.67	28.64	9.9	0.74	0.6825	0.73	0.0475	0.640601	1
NM_001382293	1	LAMTOR5	chr1	-	72568.4	110401382	chr1:110401253-110401583	143.73	449.2	0.24	238.6	793.9	0.23	134.12	411.03	0.25	162.17	383.06	0.3	300.69	414.57	0.42	172.28	473.73	0.27	187.81	454.55	0.29	0.255	0.326667	0.0716667	0.00116547	0.019999
NM_018372	4	LRIF1	chr1	-	725	110947966	chr1:110947190-110948399	13.04	131.13	0.09	25.51	221.54	0.1	24.19	101.45	0.19	21.31	116.83	0.15	45.37	109.12	0.29	22.32	111.63	0.17	34.86	105.24	0.25	0.1325	0.236667	0.104167	0.0164457	0.143983
XM_005271029	5	LRIF1	chr1	-	723.1	110947966	chr1:110947190-110948396	13.01	131.25	0.09	25.48	221.8	0.1	24.19	101.7	0.19	21.28	117.17	0.15	45.32	109.34	0.29	22.32	111.91	0.17	34.84	105.52	0.25	0.1325	0.236667	0.104167	0.0103258	0.105825
XM_047446242	1	DRAM2	chr1	-	145.8	111118053	chr1:111117163-111118267	20.42	42.38	0.33	33.06	60.39	0.35	30	18.73	0.62	18.88	31.47	0.37	34.03	45.08	0.43	20.06	26.74	0.43	21.84	50.56	0.3	0.4175	0.386667	-0.0308333	1	1
NM_001317062	2	WDR77	chr1	-	2990	111440874	chr1:111439890-111441389	106.71	129.99	0.45	149.61	250.02	0.37	80.41	147.66	0.35	83.02	147.85	0.36	103.72	171.73	0.38	100.01	190.62	0.34	107.68	185.64	0.37	0.3825	0.363333	-0.0191667	0.661087	1
NM_001317063	2	WDR77	chr1	-	2999.3	111440874	chr1:111439890-111441383	106.57	129.81	0.45	149.41	249.42	0.37	80.31	147.98	0.35	82.91	147.6	0.36	103.58	171.34	0.38	99.88	190.03	0.34	107.54	185.16	0.37	0.3825	0.363333	-0.0191667	0.661087	1
NM_001688	5	ATP5PB	chr1	+	39733	111461118	chr1:111460917-111462773	59.5	717.89	0.08	89.2	1288.47	0.06	53.29	679.94	0.07	61.68	706.96	0.08	79.53	860.62	0.08	55.79	689.79	0.07	50.15	772.22	0.06	0.0725	0.07	-0.0025	0.926319	1
NM_007204	5	DDX20	chr1	+	847.4	111766976	chr1:111765737-111768000	14.63	92.49	0.14	23.85	139.25	0.15	9.7	76.21	0.11	15.24	85.36	0.15	25.41	61.15	0.29	12.43	84.58	0.13	18.12	76.18	0.19	0.1375	0.203333	0.0658333	0.252287	0.722604
NM_006135	3	CAPZA1	chr1	+	13547.6	112670193	chr1:112669992-112671616	178.6	292.8	0.38	278.18	518.03	0.35	161.48	251.65	0.39	171.17	302.54	0.36	232.17	184.29	0.56	149.23	275.15	0.35	170.16	277.16	0.38	0.37	0.43	0.06	0.0547518	0.317684
NM_001042679	2	RHOC	chr1	-	115.8	112701417	chr1:112701131-112701713	42.86	19.98	0.68	88.58	19.85	0.82	49.31	31.79	0.61	53.94	11.45	0.82	71.58	4.72	0.94	52.92	10.67	0.83	42.39	32.66	0.56	0.7325	0.776667	0.0441667	0.704557	1
XM_047428789	1	SLC16A1	chr1	-	351.9	112913615	chr1:112912466-112914165	14.15	83.41	0.15	29.09	145.47	0.17	18.09	75.2	0.19	19	91.45	0.17	30.29	84.48	0.26	18.44	67.38	0.21	24.93	104.43	0.19	0.17	0.22	0.05	0.401374	0.872274
NM_001323044	2	PHTF1	chr1	-	178.2	113697509	chr1:113696831-113697725	11.41	54.27	0.17	14.66	93.34	0.14	11.63	56.21	0.17	8.51	48.65	0.15	13.02	56.7	0.19	5.92	51.18	0.1	7.64	55.68	0.12	0.1575	0.136667	-0.0208333	0.807651	1
NM_001323049	2	PHTF1	chr1	-	684.9	113703966	chr1:113703820-113704167	0	31.82	0	0	44.41	0	NA	NA	NA	0.17	31.09	0.01	NA	NA	NA	NA	NA	NA	0.86	19.44	0.04	0.00333333	0.04	0.0366667	1	1
NM_001323051	2	PHTF1	chr1	-	529.3	113705961	chr1:113705765-113706162	30.09	79.25	0.28	48.1	116.39	0.29	29.93	57.72	0.34	31.69	57.27	0.36	37.28	44.76	0.45	33.33	56.84	0.37	27.33	34.54	0.44	0.3175	0.42	0.1025	0.161768	0.583771
NR_125965	1	AP4B1-AS1	chr1	+	508	113900400	chr1:113899872-113901237	6.3	86.24	0.07	10.56	142.4	0.07	7.3	77.27	0.09	3.68	79.8	0.04	3.3	101.54	0.03	5.31	83.31	0.06	3.44	86.26	0.04	0.0675	0.0433333	-0.0241667	0.749581	1
NM_001319947	2	DCLRE1B	chr1	+	147.2	113912337	chr1:113911131-113914086	32.07	4.43	0.88	51.94	18.19	0.74	32.27	10.28	0.76	29.65	9.22	0.76	25.12	5.72	0.81	25.5	7.57	0.77	29.34	5.54	0.84	0.785	0.806667	0.0216667	0.784389	1
NM_001363691	2	DCLRE1B	chr1	+	150.4	113912335	chr1:113912132-113914080	33.23	6.28	0.84	52.83	22.94	0.7	32.18	1.45	0.96	30.48	16.94	0.64	26.26	2.25	0.92	25.33	10.49	0.71	29.67	5.6	0.84	0.785	0.823333	0.0383333	0.782463	1
XM_047449129	1	HIPK1	chr1	+	744.3	113973720	chr1:113973024-113977869	39.86	9.58	0.81	60.95	21.49	0.74	39.14	14.42	0.73	35.69	16.18	0.69	42.08	1.63	0.96	35.76	10.04	0.78	40.2	5.57	0.88	0.7425	0.873333	0.130833	0.081517	0.398759
NM_205848	4	SYT6	chr1	-	9410.1	114091308	chr1:114089292-114092082	186.65	74.85	0.71	314.7	163.59	0.66	173.58	86.68	0.67	192.62	79.58	0.71	224.25	119.58	0.65	237.04	97.1	0.71	235.51	91.23	0.72	0.6875	0.693333	0.00583333	0.735437	1
NM_005872	3	BCAS2	chr1	-	3982.2	114568055	chr1:114567557-114568256	53.64	380.42	0.12	79.87	540.11	0.13	61.73	265.87	0.19	65.94	313.5	0.17	106.27	293.9	0.27	72.22	288.64	0.2	80.47	246.86	0.25	0.1525	0.24	0.0875	0.00146097	0.0237867
NM_002524	5	NRAS	chr1	-	1379.6	114707729	chr1:114704469-114708050	50.06	98.47	0.34	75.87	137.73	0.36	58.42	62.48	0.48	48.28	64.98	0.43	72.89	45.1	0.62	49.22	74.78	0.4	54.38	46.2	0.54	0.4025	0.52	0.1175	0.0595257	0.334033
NM_001242891	2	CSDE1	chr1	-	115552	114718015	chr1:114716916-114718216	396.9	1112.37	0.26	651.9	1835.78	0.26	454.53	1042.75	0.3	414.15	1060.66	0.28	665.5	1050.03	0.39	412.08	1146.86	0.26	483.21	1285.35	0.27	0.275	0.306667	0.0316667	0.0291426	0.213743
NM_001102396	2	SIKE1	chr1	-	1292.6	114774171	chr1:114769479-114774372	45.58	64.58	0.41	68.02	89.26	0.43	42.93	39.56	0.52	39.01	60.95	0.39	59.8	36.23	0.62	43.62	67.03	0.39	48.7	50.5	0.49	0.4375	0.5	0.0625	0.408678	0.87784
NM_001111061	2	NHLH2	chr1	-	76732.2	115837179	chr1:115836377-115838380	148.48	945.59	0.14	267.49	1698.11	0.14	216.7	966.6	0.18	217.05	895.51	0.2	336.73	844.6	0.29	190.97	838.34	0.19	349.93	769.93	0.31	0.165	0.263333	0.0983333	2.13643e-10	2.50981e-08
NR_125969	1	LINC01649	chr1	+	148.7	115925003	chr1:115924776-115925908	2.57	28.01	0.08	5.71	45.36	0.11	4.07	36.3	0.1	4.99	28.64	0.15	4	21.46	0.16	3.41	29.26	0.1	3.01	25.85	0.1	0.11	0.12	0.01	1	1
NM_017686	4	GDAP2	chr1	-	15.1	117870415	chr1:117863485-117870616	3.5	30.42	0.1	4.18	33.42	0.11	2.91	24.7	0.11	2.57	21.62	0.11	3.32	34.34	0.09	3.14	20.26	0.13	NA	NA	NA	0.1075	0.11	0.0025	1	1
XM_005270350	4	WARS2	chr1	-	95.2	119032899	chr1:119031216-119033359	15.69	23.5	0.4	22.46	29.33	0.43	12.71	15.83	0.45	13.15	21.82	0.38	13.43	17.1	0.44	12.03	26.29	0.31	13.47	17.7	0.43	0.415	0.393333	-0.0216667	0.807807	1
NM_001080470	2	ZNF697	chr1	-	9154.6	119623915	chr1:119619377-119624116	144.35	163.76	0.47	257.61	233.09	0.52	125.55	245.01	0.34	141.11	198.83	0.42	138.77	183.83	0.43	129.35	183.48	0.41	125.83	238.38	0.35	0.4375	0.396667	-0.0408333	0.196015	0.640355
NM_006623	4	PHGDH	chr1	+	1944.1	119744108	chr1:119743886-119744215	222.43	26.54	0.89	332.01	136.23	0.71	253.41	84.69	0.75	268.26	20.99	0.93	228.81	65.69	0.78	267.64	45	0.86	208.48	28.88	0.88	0.82	0.84	0.02	0.29608	0.776072
NM_004892	6	SEC22B	chr1	-	1765.6	120156793	chr1:120150898-120157192	34.37	190.86	0.15	51.51	313.28	0.14	36.35	149.81	0.2	33.81	169.66	0.17	52.89	160.15	0.25	36.08	203.87	0.15	42.7	149.77	0.22	0.165	0.206667	0.0416667	0.272879	0.745777
NR_024584	2	LINC00623	chr1	+	1453.5	120953421	chr1:120953220-120955811	30.42	270.44	0.1	47.94	489.06	0.09	35.76	255.44	0.12	29.46	230.34	0.11	39.12	244.99	0.14	28.02	250.09	0.1	34.84	278.57	0.11	0.105	0.116667	0.0116667	0.609275	1
NR_024510	2	LINC00623	chr1	+	4621.7	120953418	chr1:120952439-120955811	28.14	190.75	0.13	43.58	351.2	0.11	35.27	180.36	0.16	27.04	176.35	0.13	37.85	178.02	0.18	25.98	174.8	0.13	31.96	178.25	0.15	0.1325	0.153333	0.0208333	0.588578	1
NR_111933	1	LINC02591	chr1	+	182.9	143796773	chr1:143796569-143797108	55.42	2.41	0.96	73.28	15.13	0.83	41.55	16.6	0.71	41.81	17.45	0.71	32.76	7.36	0.82	36.02	27.52	0.57	35.39	17.71	0.67	0.8025	0.686667	-0.115833	0.0847288	0.408711
XM_047438039	1	LOC105371206	chr1	+	68.2	144156918	chr1:144156717-144163144	5.88	56.12	0.09	7.32	81.3	0.08	6.68	61.85	0.1	6.11	42.31	0.13	5.45	31.03	0.15	6.12	48.83	0.11	5.53	48.31	0.1	0.1	0.12	0.02	1	1
XM_047438033	1	LOC105371206	chr1	+	55.2	144156858	chr1:144156657-144163144	6.13	75.9	0.07	7.7	109.07	0.07	6.99	75.26	0.08	6.34	58.97	0.1	5.58	42.79	0.12	6.38	61.03	0.09	5.71	63.12	0.08	0.08	0.0966667	0.0166667	0.762084	1
XM_047438043	1	LOC105371216	chr1	-	55	144809525	chr1:144803237-144809726	6.13	75.51	0.08	7.66	109.31	0.07	7.02	75.17	0.09	6.34	59.11	0.1	5.58	42.9	0.12	6.38	60.84	0.09	5.71	63.2	0.08	0.085	0.0966667	0.0116667	0.762084	1
XM_047438050	1	LOC105371216	chr1	-	68.1	144809465	chr1:144803237-144809666	5.88	56.48	0.09	7.27	82	0.08	6.71	62.19	0.1	6.11	42.71	0.13	5.45	31.27	0.15	6.12	49.14	0.11	5.53	48.71	0.1	0.1	0.12	0.02	1	1
NR_156691	1	LINC01145	chr1	-	178.8	145164437	chr1:145164099-145164638	67.17	15.91	0.81	101.16	24.87	0.8	53.24	22.27	0.71	55	19.91	0.73	38.27	22.38	0.63	45.36	31.25	0.59	46.04	19.67	0.7	0.7625	0.64	-0.1225	0.0745676	0.381634
NR_156689	1	LINC01145	chr1	-	105.4	145166604	chr1:145164099-145169086	19.04	7.63	0.71	35.66	3.87	0.9	22.14	4.91	0.82	18.59	13.07	0.59	18.32	5.51	0.77	18.76	4.72	0.8	19.94	6.51	0.75	0.755	0.773333	0.0183333	1	1
NR_111957	2	LINC01145	chr1	-	104.6	145168746	chr1:145166946-145169086	22.89	12.74	0.64	36.32	13.3	0.73	28.42	0	1	29.84	2.16	0.93	21.09	10.67	0.66	20.81	3.3	0.86	22.97	7.54	0.75	0.825	0.756667	-0.0683333	0.761778	1
NR_104217	1	NBPF25P	chr1	-	3053.4	145572685	chr1:145572345-145572933	17.34	102.72	0.14	23.62	203.87	0.1	15.21	149.91	0.09	15.21	103.55	0.13	14.76	112.87	0.12	8.05	73.83	0.1	17.43	117.02	0.13	0.115	0.116667	0.00166667	1	1
NM_006468	8	POLR3C	chr1	+	261.2	145842540	chr1:145842339-145844402	28.99	32.11	0.47	45.91	73.85	0.38	25.9	62.25	0.29	25.72	35.7	0.42	26.22	35.82	0.42	24.59	37.45	0.4	28.33	50.85	0.36	0.39	0.393333	0.00333333	1	1
NM_006099	3	PIAS3	chr1	-	245.1	145849511	chr1:145848954-145849712	79.54	0	1	135.93	0.78	0.99	76.97	0	1	64.2	12.21	0.84	61.14	0	1	68.35	0	1	72.47	0	1	0.9575	1	0.0425	0.263912	0.735946
NM_001184795	1	PEX11B	chr1	-	2076.4	145912001	chr1:145911348-145912566	114.04	89.13	0.56	192.6	168.76	0.53	84.1	127.84	0.4	115.95	88.12	0.57	135.25	80.95	0.63	97.91	113.1	0.46	102.78	100.3	0.51	0.515	0.533333	0.0183333	0.777636	1
NM_003846	3	PEX11B	chr1	-	2072.3	145912001	chr1:145911350-145912566	113.88	89.29	0.56	192.23	169.12	0.53	83.95	127.99	0.4	115.74	88.33	0.57	135.27	80.93	0.63	97.79	113.22	0.46	102.68	100.39	0.51	0.515	0.533333	0.0183333	0.777636	1
NM_005105	5	RBM8A	chr1	-	39539.5	145925726	chr1:145925341-145925927	185.32	395.44	0.32	340.41	713.83	0.32	203.34	430.69	0.32	183.27	411.67	0.31	237.17	475.81	0.33	195.54	402.11	0.33	206.21	466.07	0.31	0.3175	0.323333	0.00583333	0.953857	1
NM_153713	3	LIX1L	chr1	-	291.6	145936287	chr1:145933423-145936552	32.59	46.51	0.41	55.66	64.25	0.46	24.96	44.64	0.36	27.84	44.37	0.39	32.07	35.97	0.47	29.41	45.62	0.39	23.08	51.05	0.31	0.405	0.39	-0.015	0.746004	1
NM_001330685	2	POLR3GL	chr1	+	4656	145978562	chr1:145978361-145978848	210.19	93.99	0.69	370.21	23.54	0.94	190.01	15.64	0.92	192.89	78.22	0.71	172.77	97.68	0.64	227.91	16.67	0.93	178.42	78.68	0.69	0.815	0.753333	-0.0616667	0.0467003	0.288743
XR_159169	5	LOC100996756	chr1	+	64.5	146387747	chr1:146387546-146388089	31.72	11.62	0.73	52.01	37.35	0.58	17.38	25.96	0.4	31.89	11.54	0.73	25.8	10.34	0.71	19.45	17.57	0.53	11.09	19.94	0.36	0.61	0.533333	-0.0766667	0.654658	1
NM_001278141	3	NBPF12	chr1	+	4673.8	146994533	chr1:146994332-146996198	80.43	0	1	135.57	0	1	86.9	0	1	83.02	0	1	75.35	0	1	73.15	0	1	84.03	0	1	1	1	0	1	1
XM_047424539	1	PRKAB2	chr1	-	1268.4	147156450	chr1:147155106-147159642	49.76	20.98	0.7	97.06	18.32	0.84	42.96	25.03	0.63	47.06	23.44	0.67	74	2.82	0.96	59.06	8.35	0.88	65.6	1.9	0.97	0.71	0.936667	0.226667	0.000792184	0.0148749
NR_104014	2	LINC01138	chr1	-	247.7	148433406	chr1:148432959-148433643	74.35	7.39	0.91	90.58	60.86	0.6	56.44	27.75	0.67	63.74	26.82	0.7	55.71	44.78	0.55	60.78	26.83	0.69	58.71	37.93	0.61	0.72	0.616667	-0.103333	0.227655	0.688466
NM_001355407	2	NUDT4B	chr1	+	3693.8	148749582	chr1:148748774-148752415	55.28	35.45	0.61	92.3	58.91	0.61	63.32	35.82	0.64	56.09	42.33	0.57	75.49	24.33	0.76	55.01	46.24	0.54	69.38	33.38	0.68	0.6075	0.66	0.0525	0.473572	0.93177
XR_002958601	2	LOC112268272	chr1	-	271.1	148866162	chr1:148865459-148866432	19.68	42.52	0.32	33.89	56.78	0.37	26.07	30.22	0.46	15.94	47.23	0.25	35.14	38.07	0.48	20.39	33.56	0.38	19.38	41.46	0.32	0.35	0.393333	0.0433333	0.58597	1
XR_007066544	1	LOC112268272	chr1	-	509.1	148867893	chr1:148865459-148868094	25.57	44.71	0.36	36.36	73.41	0.33	26.03	36.08	0.42	25.17	43.58	0.37	29.64	41.03	0.42	22.28	51.09	0.3	23.61	46.43	0.34	0.37	0.353333	-0.0166667	1	1
NM_001388368	1	NBPF9	chr1	-	5806.5	149054365	chr1:149052186-149055899	6.74	116.92	0.05	9.31	203.95	0.04	5.36	120.82	0.04	8.57	112.31	0.07	10.82	87.34	0.11	8.63	92.42	0.09	10.51	101.2	0.09	0.05	0.0966667	0.0466667	0.293559	0.774157
NR_037182	1	LOC653513	chr1	-	653.9	149197970	chr1:149197559-149198171	34.31	76.66	0.31	65.67	141.02	0.32	36.58	80.91	0.31	40.49	91.89	0.31	24.7	73.73	0.25	20.06	52.78	0.28	19.41	62.51	0.24	0.3125	0.256667	-0.0558333	0.363292	0.835378
XM_047438165	1	LOC124904409	chr1	-	8495	149607364	chr1:149606615-149607625	89.94	147.89	0.38	173.21	265.82	0.39	107.43	125.36	0.46	102.2	131.89	0.44	113.14	132.27	0.46	99.15	112.26	0.47	112.22	135.18	0.45	0.4175	0.46	0.0425	0.286888	0.765436
NR_111953	1	LINC00869	chr1	+	7989.8	149647585	chr1:149647384-149647668	53.59	226.01	0.19	122.16	393.86	0.24	79.39	193.36	0.29	62.91	188.67	0.25	73.56	193.45	0.28	47.3	219.23	0.18	85.2	217.04	0.28	0.2425	0.246667	0.00416667	0.924284	1
NR_111951	1	LINC00869	chr1	+	7389.1	149647582	chr1:149647381-149647668	56.87	225.94	0.2	130.09	391.64	0.25	83.57	191.57	0.3	66.85	187.35	0.26	78.63	190.58	0.29	50.29	219.37	0.19	89.45	215.15	0.29	0.2525	0.256667	0.00416667	0.925936	1
NR_111952	1	LINC00869	chr1	+	7792.2	149647000	chr1:149646599-149647668	153.09	105.91	0.59	299.89	162.63	0.65	158.81	98.06	0.62	149.54	97.3	0.61	162.05	96.85	0.63	141.51	100.55	0.58	153.76	101.6	0.6	0.6175	0.603333	-0.0141667	0.726198	1
NR_145442	2	LOC644634	chr1	+	312.9	149705379	chr1:149705178-149705716	66.85	30.64	0.69	102.69	48.62	0.68	53.27	38.64	0.58	55.02	32.35	0.63	38.21	32.33	0.54	45.52	40.21	0.53	46.07	28.81	0.62	0.645	0.563333	-0.0816667	0.280606	0.757675
NM_003548	2	H4C14	chr1	+	2964.5	149832858	chr1:149832657-149833052	189.49	0	1	326.27	0	1	195.78	0	1	198.06	0	1	138.03	0	1	162.15	0	1	148.28	0	1	1	1	0	1	1
NM_003516	3	H2AC18	chr1	-	486.6	149842367	chr1:149842218-149842750	86.77	7.25	0.92	144.86	33.94	0.81	96.72	0	1	84.45	5.67	0.94	77.3	9.37	0.89	79.98	6.1	0.93	81.05	7.94	0.91	0.9175	0.91	-0.0075	0.805989	1
XM_047424434	1	H4C15	chr1	-	149.3	149853739	chr1:149853125-149854217	24.79	23.39	0.51	46.67	38.86	0.55	23.01	25.77	0.47	31.05	13.64	0.69	21.19	10.87	0.66	22.81	16.33	0.58	20.17	25.81	0.44	0.555	0.56	0.005	1	1
NR_036461	1	H2BC20P	chr1	-	126	149850513	chr1:149850192-149850773	18.93	33.38	0.36	39.57	56.14	0.41	22.11	39.89	0.36	27.36	35.51	0.44	11.81	29.48	0.29	25.16	31.24	0.45	17.64	30.03	0.37	0.3925	0.37	-0.0225	1	1
NM_001034077	4	H4C15	chr1	-	2999.9	149860958	chr1:149860764-149861159	188.66	0	1	322.91	0	1	195.35	0	1	197.86	0	1	137.83	0	1	161.79	0	1	147.89	0	1	1	1	0	1	1
NM_003528	3	H2BC21	chr1	-	5339.5	149886360	chr1:149884459-149886682	220.07	110.38	0.67	393.67	145.58	0.73	199.37	90.34	0.69	204.88	133.75	0.61	185.96	59.42	0.76	177.98	86.17	0.67	175.98	93.84	0.65	0.675	0.693333	0.0183333	0.72787	1
NM_016074	5	BOLA1	chr1	+	274.6	149900211	chr1:149900010-149900795	42.84	0	1	88.45	0	1	70.4	0	1	54.27	0	1	46.96	10.04	0.82	45.7	0	1	45.29	0	1	1	0.94	-0.06	0.0779749	0.389235
NM_001278719	2	SV2A	chr1	-	65755.1	149904586	chr1:149903318-149905197	778.28	42.93	0.95	1333.15	160.68	0.89	836.16	86.51	0.91	810.24	87.76	0.9	828.53	0	1	749.81	53.42	0.93	784.1	19.64	0.98	0.9125	0.97	0.0575	4.52535e-08	3.41683e-06
NM_005850	5	SF3B4	chr1	-	596.3	149923521	chr1:149923317-149923729	139.69	81.6	0.63	298.59	88.78	0.77	197.21	36.39	0.84	131.75	97.11	0.58	165.95	61.14	0.73	163.34	48.75	0.77	196.2	24.73	0.89	0.705	0.796667	0.0916667	0.044002	0.278145
NM_001304724	2	PLEKHO1	chr1	+	4808.3	150159551	chr1:150158819-150160065	34.16	317.31	0.1	49.32	603.98	0.08	25.98	376.94	0.06	38.93	357.53	0.1	26.42	389.55	0.06	29.52	344.28	0.08	35.37	371.24	0.09	0.085	0.0766667	-0.00833333	0.798896	1
NM_001136479	3	ANP32E	chr1	-	223.3	150220560	chr1:150218417-150220761	14.07	26.02	0.35	21.83	38.48	0.36	17.42	29.24	0.37	16.4	26.47	0.38	24.84	22.87	0.52	15.22	17.33	0.47	20.52	47.9	0.3	0.365	0.43	0.065	0.679139	1
XM_017002418	3	ANP32E	chr1	-	221.6	150220557	chr1:150218417-150220758	14.07	25.27	0.36	21.84	36.74	0.37	17.4	28.24	0.38	16.4	25.54	0.39	24.84	21.75	0.53	15.21	16.58	0.48	20.52	46.21	0.31	0.375	0.44	0.065	0.832459	1
NM_016022	4	APH1A	chr1	-	8474.8	150266455	chr1:150265404-150266656	269.39	24.63	0.92	492.6	32.09	0.94	270.19	19.27	0.93	263.93	43.1	0.86	287.1	0	1	285.61	34.93	0.89	301.68	35.14	0.9	0.9125	0.93	0.0175	0.772627	1
NM_001077628	3	APH1A	chr1	-	2793.5	150265935	chr1:150265404-150266194	266.78	80.39	0.77	476.97	161.03	0.75	289.37	49.49	0.85	253.77	108.55	0.7	300.31	67.22	0.82	272.22	110.57	0.71	302.12	106.03	0.74	0.7675	0.756667	-0.0108333	0.804484	1
NM_031901	6	MRPS21	chr1	+	73410.4	150308270	chr1:150308048-150308979	162.63	1259.63	0.11	284.44	2384.67	0.11	158.99	1410.76	0.1	165.45	1346.01	0.11	182.87	1416.28	0.11	165.44	1401.76	0.11	197.4	1460.92	0.12	0.1075	0.113333	0.00583333	0.621142	1
NM_001271896	2	TARS2	chr1	+	182.2	150507257	chr1:150506916-150507602	61.58	20.76	0.75	111.23	52.83	0.68	56.45	38.39	0.6	51.91	39.34	0.57	66.41	23.71	0.74	63.79	41.1	0.61	73.44	30.25	0.71	0.65	0.686667	0.0366667	0.659666	1
NM_021960	5	MCL1	chr1	-	21742.2	150576956	chr1:150574558-150577491	200.98	240.17	0.46	342.77	423.48	0.45	185.41	243.04	0.43	193.32	241.12	0.44	251.62	185.83	0.58	187.12	229.89	0.45	225.03	201.19	0.53	0.445	0.52	0.075	0.0261093	0.198576
NM_207045	2	ENSA	chr1	-	4476.4	150622183	chr1:150621246-150622859	18.13	154.35	0.11	27.23	292.56	0.09	16.5	150.72	0.1	15.95	168.39	0.09	15.08	150.59	0.09	14.2	146.74	0.09	15.12	151.29	0.09	0.0975	0.09	-0.0075	1	1
NM_004436	4	ENSA	chr1	-	9022.9	150622649	chr1:150622125-150622859	167.76	2.99	0.98	307.79	21.35	0.94	160.07	18.87	0.89	172.04	31.35	0.85	151.1	47.1	0.76	153.84	16.06	0.91	173.51	0	1	0.915	0.89	-0.025	0.309566	0.787425
NM_207047	2	ENSA	chr1	-	18126.6	150625605	chr1:150623278-150625808	433.14	435.71	0.5	760.88	814.75	0.48	401.42	467.96	0.46	422.15	487.48	0.46	425.13	538.71	0.44	434.36	516.1	0.46	440.5	576.31	0.43	0.475	0.443333	-0.0316667	0.129941	0.515138
NM_207168	2	ENSA	chr1	-	109495	150627391	chr1:150627046-150627592	59.07	522.24	0.1	72.81	909.61	0.07	48.96	605.74	0.07	35.16	568.38	0.06	62.62	583.38	0.1	59.14	549.83	0.1	66.5	655.45	0.09	0.075	0.0966667	0.0216667	0.245854	0.712966
XM_006711428	3	GOLPH3L	chr1	-	129.2	150648120	chr1:150646230-150648748	12.37	28.69	0.3	23.71	41.99	0.36	11.19	25.13	0.31	12.06	24.12	0.33	19.39	16.38	0.54	15.16	22.93	0.4	10.03	22.2	0.31	0.325	0.416667	0.0916667	0.480696	0.937811
NM_001393968	1	SETDB1	chr1	+	595.4	150945119	chr1:150944918-150945320	4.58	93.56	0.05	6.53	173.55	0.04	5.26	96.49	0.05	1.51	109.99	0.01	7.41	105.47	0.07	7.86	109.42	0.07	3.51	108.22	0.03	0.0375	0.0566667	0.0191667	0.527158	0.974589
NM_001393960	1	SETDB1	chr1	+	469.2	150964448	chr1:150964247-150964737	113.35	5.29	0.96	161.07	21.25	0.88	99.35	38.71	0.72	96.32	19.5	0.83	83.03	41.31	0.67	104.7	26.27	0.8	94.39	0.37	1	0.8475	0.823333	-0.0241667	0.502351	0.955882
NM_001393961	1	SETDB1	chr1	+	473.4	150964451	chr1:150964250-150964737	113.42	4.88	0.96	160.85	20.88	0.89	99.06	37.92	0.72	96.12	19.04	0.83	82.61	40.94	0.67	104.13	26.48	0.8	94.33	0	1	0.85	0.823333	-0.0266667	0.396978	0.868823
XM_047435587	1	SETDB1	chr1	+	340.3	150950807	chr1:150950458-150951094	82.67	0	1	134.55	9.39	0.93	86.65	0	1	66.89	13.68	0.83	61.26	7.86	0.89	72.52	6.33	0.92	62.14	11.96	0.84	0.94	0.883333	-0.0566667	0.242852	0.710232
XM_011509451	3	CERS2	chr1	-	1987.2	150965495	chr1:150965186-150966288	153.5	50.44	0.75	259.81	126.01	0.67	136.13	88.83	0.61	144.14	61.31	0.7	185.63	3.95	0.98	142.38	54.38	0.72	137.59	52.73	0.72	0.6825	0.806667	0.124167	0.00333673	0.0456617
XM_017001777	2	MINDY1	chr1	-	68.9	150996918	chr1:150996536-150997367	20.25	21.7	0.48	41.96	23.18	0.64	19.44	17.36	0.53	17.91	18.31	0.49	15.53	24.74	0.39	22.53	20.44	0.52	16.34	15.62	0.51	0.535	0.473333	-0.0616667	0.658071	1
NM_001376664	1	MINDY1	chr1	-	86.5	150997166	chr1:150996835-150997367	43.23	0	1	69.84	0	1	35.52	2.58	0.93	37.34	0	1	40.8	0.39	0.99	43.02	1.82	0.96	32.72	0	1	0.9825	0.983333	0.000833333	1	1
XM_011509832	3	PRUNE1	chr1	+	532.4	151034126	chr1:151033806-151035713	60.58	25.94	0.7	111.53	71.25	0.61	55.77	34.27	0.62	64.54	48.04	0.57	59.35	11.47	0.84	52.27	39.69	0.57	50.74	41.31	0.55	0.625	0.653333	0.0283333	0.882256	1
NM_001038707	2	CDC42SE1	chr1	-	3866.8	151052798	chr1:151051420-151053327	163.99	118.59	0.58	283.03	199.11	0.59	148.79	159.31	0.48	159.67	119.78	0.57	174.64	135.17	0.56	160.6	147.49	0.52	154.64	177.63	0.47	0.555	0.516667	-0.0383333	0.307439	0.785416
NM_006818	4	MLLT11	chr1	+	2.54825e+06	151067870	chr1:151067219-151069544	1043.17	6162.51	0.14	1769.25	11071.6	0.14	1050.86	5893.59	0.15	1025.3	6025.93	0.15	1580.43	5450.34	0.22	967.19	5977.74	0.14	1107.41	6106.17	0.15	0.145	0.17	0.025	8.75432e-07	4.9517e-05
XM_047431998	1	SEMA6C	chr1	-	4759.9	151132143	chr1:151131685-151133318	128.61	29.87	0.81	273.91	29.98	0.9	148.23	32.17	0.82	161.4	9.87	0.94	127.84	58.71	0.69	170.78	11.58	0.94	105.29	61.3	0.63	0.8675	0.753333	-0.114167	0.00301777	0.0420505
XM_047432028	1	SEMA6C	chr1	-	4303	151133264	chr1:151131707-151133517	155.55	59.03	0.72	298.55	75.97	0.8	173.21	66.24	0.72	166.79	83.87	0.67	181.41	57.67	0.76	177.03	77.99	0.69	160.12	33.54	0.83	0.7275	0.76	0.0325	0.68029	1
NM_001204848	2	TNFAIP8L2-SCNM1	chr1	+	4268.2	151169187	chr1:151168986-151169987	0.33	125.5	0	1.6	194.9	0.01	1.74	135.82	0.01	1	129.29	0.01	0.26	112.94	0	0.74	119.34	0.01	0.44	158.43	0	0.0075	0.00333333	-0.00416667	1	1
NM_212551	5	LYSMD1	chr1	-	889.3	151160697	chr1:151159749-151161020	75.64	44.32	0.63	146.19	87.4	0.63	81.8	59.7	0.58	88.99	42.51	0.68	91.16	23.37	0.8	74.35	40.72	0.65	94.52	35.52	0.73	0.63	0.726667	0.0966667	0.120612	0.495692
NM_001271087	2	VPS72	chr1	-	24904.5	151176563	chr1:151176304-151177064	137.82	329.99	0.29	193.16	619.66	0.24	89.08	376.07	0.19	111.61	376.5	0.23	133.5	328.92	0.29	88.16	337.64	0.21	90.41	366.51	0.2	0.2375	0.233333	-0.00416667	0.881155	1
NM_005997	3	VPS72	chr1	-	9944	151176600	chr1:151176304-151177031	187.28	323.96	0.37	280.91	611.77	0.31	136.12	377.78	0.26	164.9	370.95	0.31	160.3	353.1	0.31	128.87	341.69	0.27	127.15	380.61	0.25	0.3125	0.276667	-0.0358333	0.210156	0.661207
NM_001271088	2	VPS72	chr1	-	12484	151176563	chr1:151176304-151176897	105.26	390.82	0.21	148.59	714.26	0.17	68.83	408.74	0.14	86.76	426.93	0.17	103.25	389.74	0.21	69.87	378.97	0.16	70.09	433.13	0.14	0.1725	0.17	-0.0025	0.870408	1
XM_024450130	2	PIP5K1A	chr1	+	1180.8	151248288	chr1:151247863-151249531	122.29	23.01	0.84	223.13	18.92	0.92	106.45	16.2	0.87	115.29	24.41	0.83	143.37	0	1	126.27	3.14	0.98	125.51	29.74	0.81	0.865	0.93	0.065	0.128803	0.51326
NM_001304764	2	ZNF687	chr1	+	145.6	151291494	chr1:151290715-151291797	36.04	5.67	0.86	44.76	28.93	0.61	38.02	6.33	0.86	41.5	2.71	0.94	37.99	13.08	0.74	43.81	0	1	17	28.22	0.38	0.8175	0.706667	-0.110833	0.345678	0.821027
XM_047422590	1	PI4KB	chr1	-	1328.4	151292644	chr1:151292176-151293033	128.89	21.69	0.86	271.58	29.16	0.9	154.89	23.46	0.87	151.73	29.75	0.84	147.74	31.58	0.82	153.24	13.03	0.92	168.69	1.95	0.99	0.8675	0.91	0.0425	0.245938	0.712966
NM_001330721	2	PI4KB	chr1	-	1328.4	151292644	chr1:151292176-151293033	128.89	21.69	0.86	271.58	29.16	0.9	154.89	23.46	0.87	151.73	29.75	0.84	147.74	31.58	0.82	153.24	13.03	0.92	168.69	1.95	0.99	0.8675	0.91	0.0425	0.245938	0.712966
XM_024448791	2	RFX5	chr1	-	774.6	151342204	chr1:151340640-151343178	68.37	43.01	0.61	118.82	103.3	0.53	62.3	64.53	0.49	70.61	62.53	0.53	53.53	55.57	0.49	61.58	46.59	0.57	59.94	57.24	0.51	0.54	0.523333	-0.0166667	0.802127	1
XM_047450070	1	POGZ	chr1	-	3846.9	151404811	chr1:151402724-151406464	105.85	79.09	0.57	167.36	156.94	0.52	108.22	81.87	0.57	92.16	107.46	0.46	114.67	48.58	0.7	93.57	95.32	0.5	107.67	67.7	0.61	0.53	0.603333	0.0733333	0.155644	0.56975
XM_011509961	3	TUFT1	chr1	+	518	151582512	chr1:151581644-151583583	54.75	24.42	0.69	88.71	66.23	0.57	55.45	26.69	0.68	46.26	41.24	0.53	50.52	17.58	0.74	48.66	27.81	0.64	43.8	48.56	0.47	0.6175	0.616667	-0.000833333	1	1
NM_001172648	4	CELF3	chr1	-	7069	151702680	chr1:151700058-151703448	53.33	677.07	0.07	88.06	1146	0.07	46	652.98	0.07	50.01	657.72	0.07	45.73	729.34	0.06	54.74	705.19	0.07	49.67	701.83	0.07	0.07	0.0666667	-0.00333333	0.76609	1
XM_047418094	1	RIIAD1	chr1	+	357.1	151729689	chr1:151729488-151729805	NA	NA	NA	10.98	31.03	0.26	NA	NA	NA	NA	NA	NA	NA	NA	NA	NA	NA	NA	4.5	23.97	0.16	0.26	0.16	-0.1	0.378979	0.852718
NM_031420	4	MRPL9	chr1	-	1795.3	151759971	chr1:151759647-151760181	248.07	34.12	0.88	409.97	143.61	0.74	266.5	80.04	0.77	249.99	35.84	0.87	259.78	46.94	0.85	215.55	80.74	0.73	239.29	78.76	0.75	0.815	0.776667	-0.0383333	0.505866	0.9597
NR_146292	1	TDRKH-AS1	chr1	+	321.9	151794016	chr1:151793815-151794402	27.26	16.37	0.62	49.37	30.83	0.62	49.74	0	1	27.97	21.08	0.57	33.68	10.03	0.77	27.44	22.01	0.55	42.22	5.21	0.89	0.7025	0.736667	0.0341667	0.662145	1
NM_053055	5	THEM4	chr1	-	704	151874349	chr1:151870866-151874928	37.03	130.46	0.22	66.39	193.92	0.26	38.4	112.34	0.25	38.14	109.16	0.26	38.85	101.46	0.28	32.34	103.28	0.24	31.33	127.46	0.2	0.2475	0.24	-0.0075	0.896496	1
NM_002966	3	S100A10	chr1	-	247.7	151983053	chr1:151982915-151983324	24.32	41.99	0.37	47.77	66.51	0.42	39.46	31.16	0.56	28.69	41.73	0.41	53.65	14.53	0.79	37.07	40.12	0.48	38.68	50.05	0.44	0.44	0.57	0.13	0.151892	0.562705
NM_001244664	2	CHTOP	chr1	+	4079.4	153645363	chr1:153645064-153646306	239.14	80.64	0.75	402.05	206.92	0.66	203.47	107.35	0.65	218.32	162.44	0.57	224.82	121.53	0.65	209.38	148.75	0.58	215.3	176.59	0.55	0.6575	0.593333	-0.0641667	0.0857416	0.411128
NR_052020	1	SNAPIN	chr1	+	780.6	153661493	chr1:153661200-153661788	145.31	108.13	0.57	271.49	173.25	0.61	126.24	83.09	0.6	130.83	114.25	0.53	115.94	125.42	0.48	121.29	138.06	0.47	130.49	114.4	0.53	0.5775	0.493333	-0.0841667	0.0368189	0.248543
NM_001267809	2	ILF2	chr1	-	113431	153662242	chr1:153661852-153662556	434.16	1075.1	0.29	741.68	1955.57	0.27	328.9	1225.65	0.21	436.96	1145.97	0.28	350.75	1087.78	0.24	322.09	1113.18	0.22	317.84	1244.67	0.2	0.2625	0.22	-0.0425	0.0065588	0.0762298
NM_024330	4	SLC27A3	chr1	+	78.7	153780050	chr1:153779826-153780157	26.06	26.44	0.5	58.24	44.52	0.57	39.16	31.01	0.56	30.47	34.49	0.47	26.47	28.61	0.48	23.62	35.4	0.4	41.45	26.64	0.61	0.525	0.496667	-0.0283333	0.861332	1
XR_426845	5	LOC101928059	chr1	+	291.4	153934964	chr1:153934749-153935240	2.73	65.85	0.04	8.81	122.58	0.07	8.77	59.85	0.13	7.91	74.96	0.1	8.63	60.99	0.12	11.05	71.39	0.13	4.2	66.82	0.06	0.085	0.103333	0.0183333	0.783883	1
XR_426846	5	LOC101928059	chr1	+	497.6	153934964	chr1:153934736-153935240	2.71	62.06	0.04	8.88	114.99	0.07	8.8	55.95	0.14	7.97	70.24	0.1	8.62	57.01	0.13	11.07	66.86	0.14	4.21	62.76	0.06	0.0875	0.11	0.0225	0.783569	1
XM_047435933	1	DENND4B	chr1	-	772.3	153929983	chr1:153929501-153930442	101.57	19.68	0.84	163.51	26.55	0.86	116.42	23.96	0.83	85.89	48.58	0.64	87.66	50.43	0.63	88.56	44.25	0.67	104.18	54.44	0.66	0.7925	0.653333	-0.139167	0.00775135	0.0869152
XM_017000579	2	CRTC2	chr1	-	94.7	153948050	chr1:153947675-153948329	54.59	0	1	81.59	1.46	0.98	62.8	0	1	48.96	5.33	0.9	44.99	7.05	0.86	60.46	0	1	65.25	0	1	0.97	0.953333	-0.0166667	0.609464	1
NM_001271957	2	SLC39A1	chr1	-	1165	153959571	chr1:153959110-153960754	72.13	12.86	0.85	157.97	6.07	0.96	79.01	15.08	0.84	75.18	24.7	0.75	74.87	29.49	0.72	81.59	24.66	0.77	87.46	25.32	0.78	0.85	0.756667	-0.0933333	0.0353254	0.240844
XM_017000372	2	CREB3L4	chr1	+	158.9	153974073	chr1:153973872-153974269	14.59	15.35	0.49	44.16	7.15	0.86	24.05	26.38	0.48	23.6	17.01	0.58	30.39	11.28	0.73	34.76	15.21	0.7	20.91	34.96	0.37	0.6025	0.6	-0.0025	0.830114	1
NM_006694	4	JTB	chr1	-	11820.3	153974548	chr1:153974359-153974835	96.91	421.59	0.19	171.37	865.98	0.17	83.15	381.71	0.18	100.64	408.5	0.2	74.14	375.67	0.16	87.86	445.37	0.16	122.36	389.81	0.24	0.185	0.186667	0.00166667	0.698595	1
NM_001278191	2	TPM3	chr1	-	35791.5	154156465	chr1:154155308-154157721	29.71	528	0.05	49.09	922.07	0.05	22.39	543.55	0.04	25.14	555.22	0.04	23.18	600.62	0.04	23.53	495.9	0.05	21.76	562.91	0.04	0.045	0.0433333	-0.00166667	0.573736	0.998884
NM_001043352	2	TPM3	chr1	-	96220.7	154156424	chr1:154155308-154159048	16.6	287.58	0.05	29.94	496.62	0.06	12.43	287.08	0.04	15.25	295.8	0.05	15.98	320.93	0.05	14.19	268.94	0.05	14.57	301.99	0.05	0.05	0.05	0	0.856509	1
NM_001098616	3	C1orf43	chr1	-	98220.8	154207327	chr1:154206720-154207648	759.58	519.84	0.59	1412.01	789.1	0.64	736.51	523.45	0.58	772.14	567.57	0.58	918.54	402.73	0.7	794.92	600.73	0.57	813.55	618.71	0.57	0.5975	0.613333	0.0158333	0.849139	1
NM_001297723	2	C1orf43	chr1	-	66865	154212177	chr1:154211461-154212378	9.08	279.5	0.03	19.75	496.09	0.04	12.07	281.82	0.04	8.82	288.88	0.03	11.68	297.49	0.04	11.57	315.05	0.04	11.79	319.07	0.04	0.035	0.04	0.005	1	1
NM_001127320	3	UBAP2L	chr1	+	255.7	154263379	chr1:154263103-154263504	59.72	43.17	0.58	84.69	92.91	0.48	40.92	69.68	0.37	48.03	46.84	0.51	55.46	55.94	0.5	68.7	55.39	0.55	48.08	67.14	0.42	0.485	0.49	0.005	0.896888	1
XM_047435827	1	UBAP2L	chr1	+	2355.8	154270401	chr1:154270200-154270847	133.99	43.74	0.75	236.67	98.14	0.71	126.58	76.88	0.62	122.49	79.58	0.61	146.46	28.24	0.84	96.36	67.12	0.59	125.31	32.37	0.79	0.6725	0.74	0.0675	0.146962	0.553628
XM_047435875	1	UBAP2L	chr1	+	412.3	154271193	chr1:154270881-154271510	75.19	31.62	0.7	117.53	22.52	0.84	55.98	46	0.55	56.95	30.56	0.65	50.28	9.74	0.84	52.16	21.01	0.71	46.91	30.61	0.61	0.685	0.72	0.035	1	1
NM_001287815	1	UBAP2L	chr1	+	255.3	154263379	chr1:154263103-154263505	59.52	43.37	0.58	84.36	93.24	0.47	40.78	69.82	0.37	47.79	47.08	0.5	55.15	56.25	0.5	68.4	55.68	0.55	47.95	67.27	0.42	0.48	0.49	0.01	0.896888	1
NM_001005855	2	ATP8B2	chr1	+	334	154337549	chr1:154337348-154337846	1.87	101.15	0.02	4.83	188.72	0.02	13.78	80.69	0.15	6.36	105.21	0.06	4.14	104.22	0.04	6.87	106.18	0.06	9.56	105.69	0.08	0.0625	0.06	-0.0025	1	1
NM_001370596	1	ATP8B2	chr1	+	1009.7	154350019	chr1:154348840-154351304	85.8	19.97	0.81	174.01	11.85	0.94	90.66	23.6	0.79	89.89	12.36	0.88	97.71	23.58	0.81	104.7	18.4	0.85	102.28	14.51	0.88	0.855	0.846667	-0.00833333	0.712027	1
NM_017582	7	UBE2Q1	chr1	-	4551.5	154550119	chr1:154548577-154550469	191.8	308.67	0.38	349.73	485.71	0.42	199.97	236.26	0.46	197.21	251.24	0.44	185.77	201.68	0.48	187.02	236.99	0.44	182.99	246.32	0.43	0.425	0.45	0.025	0.431988	0.896619
NR_046668	1	UBE2Q1-AS1	chr1	+	42600.2	154554851	chr1:154554650-154555028	1.13	124.56	0.01	0.11	241.05	0	0	135.06	0	1.62	130.3	0.01	0	115.12	0	0	129.33	0	0	129.17	0	0.005	0	-0.005	1	1
NM_000748	3	CHRNB2	chr1	+	1350.4	154577809	chr1:154575762-154580013	157.39	5.38	0.97	272.26	10.39	0.96	156.96	1.49	0.99	156.64	8.27	0.95	151.61	0	1	155.24	3.96	0.98	155.9	1.66	0.99	0.9675	0.99	0.0225	0.135446	0.527954
XR_001736952	3	CHRNB2	chr1	+	928.1	154579219	chr1:154579000-154579878	152.2	11.12	0.93	266.27	0	1	163.55	13.53	0.92	175.21	0	1	134.18	18.68	0.88	158.98	0	1	153.82	44.37	0.78	0.9625	0.886667	-0.0758333	0.000981593	0.0173908
NM_001193495	2	ADAR	chr1	-	8080.7	154584753	chr1:154582057-154585043	359.78	109.77	0.77	660.03	194.9	0.77	353.17	139.22	0.72	353.45	123.26	0.74	343.98	154.38	0.69	365.26	163.3	0.69	347.03	155.94	0.69	0.75	0.69	-0.06	0.0245008	0.189745
XR_007066636	1	LOC124904428	chr1	+	276	154677815	chr1:154677614-154679835	34.57	15.08	0.7	66.98	29.09	0.7	40.23	24.88	0.62	37.54	22.44	0.63	38.42	8.75	0.81	36.42	23.15	0.61	32.94	10.61	0.76	0.6625	0.726667	0.0641667	0.685455	1
NM_138300	4	PYGO2	chr1	-	1309.1	154957827	chr1:154957026-154959846	93.1	57.91	0.62	159.26	106.9	0.6	95.7	72.62	0.57	110.48	47.16	0.7	95.67	57.17	0.63	100.31	49.71	0.67	94.54	50.17	0.65	0.6225	0.65	0.0275	0.569126	0.997245
NR_171036	1	LOC101928120	chr1	+	169.3	154961739	chr1:154961538-154962298	17.78	57.43	0.24	40.15	88.35	0.31	18.23	57.17	0.24	15.8	59.33	0.21	22.82	35.04	0.39	15.58	53.62	0.23	19.21	64.43	0.23	0.25	0.283333	0.0333333	0.855765	1
XM_011509892	4	SHC1	chr1	-	1745.3	154963061	chr1:154962623-154963931	69.87	96.41	0.42	125.54	208.28	0.38	73.44	102.97	0.42	65.85	108.05	0.38	93.26	129.43	0.42	82.87	150.49	0.36	74.79	142.3	0.34	0.4	0.373333	-0.0266667	0.692965	1
XM_005245449	6	SHC1	chr1	-	710.7	154965542	chr1:154965286-154965781	7.79	155.12	0.05	17.14	255.82	0.06	7.33	154.24	0.05	17.87	164.19	0.1	10.78	182.08	0.06	10.37	168.62	0.06	14.6	217.9	0.06	0.065	0.06	-0.005	0.831905	1
XM_047427968	1	SHC1	chr1	-	714.3	154965542	chr1:154965289-154965781	7.75	155.17	0.05	17.17	255.79	0.06	7.37	154.2	0.05	17.96	164.11	0.1	10.78	182.08	0.06	10.3	168.7	0.06	14.59	217.91	0.06	0.065	0.06	-0.005	0.831905	1
NM_001826	3	CKS1B	chr1	+	921.9	154979104	chr1:154978725-154979251	79.07	8	0.91	134.24	32.89	0.8	77.6	4.54	0.94	102.31	0	1	88.8	19.23	0.82	81.18	6.58	0.92	90.4	13.9	0.87	0.9125	0.87	-0.0425	0.521662	0.972634
NM_001184891	2	FLAD1	chr1	+	10706.7	154992999	chr1:154992713-154993111	113.68	0	1	229.32	0	1	146.96	0	1	121.07	0	1	113.07	0	1	131.06	0	1	198.71	0	1	1	1	0	1	1
NM_001407761	1	EFNA4-EFNA3	chr1	+	8075.2	155086925	chr1:155086413-155087538	243.83	85.14	0.74	462.29	119.56	0.79	249.41	97.59	0.72	252	95.5	0.73	265.92	129.12	0.67	276.62	90.22	0.75	283.6	67.23	0.81	0.745	0.743333	-0.00166667	0.803354	1
NM_001287592	2	SLC50A1	chr1	+	418.6	155138452	chr1:155138180-155138853	42.8	43.79	0.49	72.66	73.02	0.5	41.07	49.48	0.45	41.19	49.45	0.45	37.76	25.12	0.6	37.54	32.86	0.53	43.26	34.15	0.56	0.4725	0.563333	0.0908333	0.349505	0.823964
NM_001287588	2	SLC50A1	chr1	+	611.3	155138453	chr1:155138162-155138853	42.37	39.55	0.52	71.65	66.09	0.52	40.46	45.31	0.47	40.68	44.7	0.48	37.48	22.38	0.63	37.17	29.33	0.56	42.79	30.47	0.58	0.4975	0.59	0.0925	0.266552	0.737996
XM_017001498	2	DPM3	chr1	-	1848.1	155139998	chr1:155139891-155140271	131.66	0	1	174.25	47.49	0.79	96.49	38.66	0.71	128.61	7	0.95	122.67	1.81	0.99	120.82	0	1	123.32	1.74	0.99	0.8625	0.993333	0.130833	1.43494e-05	0.000573677
NM_153741	2	DPM3	chr1	-	450	155140000	chr1:155139891-155140245	131.15	0	1	174.56	67.36	0.72	96.16	51.94	0.65	128.62	18.35	0.88	122.7	12.92	0.9	120.76	10.76	0.92	122.4	12.26	0.91	0.8125	0.91	0.0975	0.0034417	0.0468464
NM_001282378	2	TRIM46	chr1	+	1441.2	155184590	chr1:155183797-155184970	163.69	31.05	0.84	299.26	66.9	0.82	201.21	18.28	0.92	219.97	0.79	1	184.17	8.18	0.96	150.63	37.31	0.8	148.14	48.04	0.76	0.895	0.84	-0.055	0.164227	0.589859
NM_001256601	1	TRIM46	chr1	+	1440	155184590	chr1:155183797-155184971	163.82	30.93	0.84	299.3	66.86	0.82	200.91	18.58	0.92	219.98	0.78	1	184.05	8.3	0.96	150.59	37.35	0.8	148.06	48.12	0.75	0.895	0.836667	-0.0583333	0.164227	0.589859
NR_183235	1	THBS3-AS1	chr1	+	940.5	155205316	chr1:155205035-155205489	19.84	82.17	0.19	20.44	148.49	0.12	9.63	106.39	0.08	16.29	93.19	0.15	9.21	99.29	0.08	22.54	111.16	0.17	10	104.15	0.09	0.135	0.113333	-0.0216667	0.695629	1
XM_011509936	2	THBS3	chr1	-	1054.7	155195675	chr1:155195588-155195899	143.31	0	1	250.36	0	1	140.19	0	1	147.83	0	1	139.1	19.57	0.88	147.34	1.28	0.99	220.19	0	1	1	0.956667	-0.0433333	0.0299578	0.217451
NM_002455	5	MTX1	chr1	+	379.3	155213685	chr1:155213484-155213823	134.63	0.2	1	200.78	70.66	0.74	153.23	23.38	0.87	120.85	35.35	0.77	155.62	13.39	0.92	154.25	9.98	0.94	118.57	59.76	0.66	0.845	0.84	-0.005	0.776045	1
NM_198883	3	MTX1	chr1	+	378.8	155213685	chr1:155213484-155213825	134.31	0.52	1	199.95	71.49	0.74	152.55	24.07	0.86	120.5	35.7	0.77	155.22	13.79	0.92	153.82	10.41	0.94	118.58	59.75	0.66	0.8425	0.84	-0.0025	0.775682	1
NR_002188	3	GBAP1	chr1	-	587.8	155214270	chr1:155213839-155214473	144.6	16	0.9	224.95	68.39	0.77	129.77	27.5	0.83	148.41	25.79	0.85	111.6	27.77	0.8	109.69	45.44	0.71	107.98	27.88	0.79	0.8375	0.766667	-0.0708333	0.21407	0.668564
NM_000157	4	GBA1	chr1	-	581.1	155234897	chr1:155234452-155235100	145.64	18.99	0.88	225.33	66.01	0.77	131.71	26.12	0.83	149.72	27.08	0.85	113.35	34.99	0.76	111.22	39.25	0.74	110.33	25.96	0.81	0.8325	0.77	-0.0625	0.215386	0.669361
XM_005244845	3	ENTREP3	chr1	-	1054.4	155247415	chr1:155247205-155247955	157.24	0	1	225.42	55.71	0.8	137.03	26.95	0.84	155.4	5.45	0.97	145.52	0	1	141.64	2.47	0.98	144.26	24.9	0.85	0.9025	0.943333	0.0408333	0.0878259	0.41592
NM_005698	4	SCAMP3	chr1	-	2319.5	155256114	chr1:155255981-155256419	231.43	99.91	0.7	490.42	91.59	0.84	269.75	24.27	0.92	332.13	0	1	311.51	10.44	0.97	292.13	52.3	0.85	314.75	0	1	0.865	0.94	0.075	0.000757111	0.0144532
XM_047444422	1	CLK2	chr1	-	570	155263198	chr1:155262868-155263400	92.03	55.86	0.62	163.35	111.38	0.59	89.46	64.39	0.58	77.73	46.86	0.62	92.72	71.65	0.56	95.03	72.96	0.57	93.28	76.11	0.55	0.6025	0.56	-0.0425	0.442549	0.906466
XM_011509817	3	HCN3	chr1	+	1447	155288849	chr1:155287781-155289293	83.51	57.94	0.59	145.07	95.48	0.6	97.54	58.02	0.63	80.07	74.39	0.52	82.62	57.91	0.59	114.28	38.45	0.75	78.36	61.64	0.56	0.585	0.633333	0.0483333	0.417269	0.884582
XR_921903	3	HCN3	chr1	+	287.9	155289172	chr1:155288907-155289293	91.41	8.69	0.91	136.08	15.35	0.9	87.05	0.44	1	66.94	11.2	0.86	92.33	0	1	84.96	18.43	0.82	77.77	0	1	0.9175	0.94	0.0225	0.78869	1
NM_001105204	2	RUSC1	chr1	+	6066	155330663	chr1:155330403-155331114	238.65	113.08	0.68	421.09	161.52	0.72	190.22	171.94	0.53	221.31	152.46	0.59	222.43	158.56	0.58	199.14	161.65	0.55	238.06	140.5	0.63	0.63	0.586667	-0.0433333	0.142133	0.543752
XM_006711256	3	RUSC1	chr1	+	6252.7	155330663	chr1:155330403-155331118	240.33	111.41	0.68	424.31	158.3	0.73	192.09	170.06	0.53	222.83	150.94	0.6	223.73	157.26	0.59	200.5	160.28	0.56	240.24	138.32	0.63	0.635	0.593333	-0.0416667	0.141227	0.542003
NR_147964	1	ASH1L-AS1	chr1	+	231.7	155563673	chr1:155563250-155563944	27.86	17.78	0.61	43.95	54.49	0.45	33.3	32.85	0.5	19.51	40.55	0.32	22.58	35.18	0.39	18.33	35.58	0.34	18.8	36.15	0.34	0.47	0.356667	-0.113333	0.266342	0.737996
NR_147963	1	ASH1L-AS1	chr1	+	404.4	155563674	chr1:155562981-155563944	27.86	10.62	0.72	51.83	27.76	0.65	43.38	9.91	0.81	21.95	27.87	0.44	20.55	28.05	0.42	22.06	20.39	0.52	23.16	19.91	0.54	0.655	0.493333	-0.161667	0.105132	0.459249
NM_001256533	1	MSTO1	chr1	+	1604.2	155614297	chr1:155614062-155614967	123.68	44.03	0.74	206.16	124.49	0.62	132.49	72.75	0.65	111.89	76.96	0.59	114.35	49.81	0.7	114.65	80.63	0.59	125.41	77.62	0.62	0.65	0.636667	-0.0133333	0.836484	1
NM_001350775	1	MSTO1	chr1	+	2199.5	155614331	chr1:155614034-155614967	120.05	37.9	0.76	201.76	98.2	0.67	128.91	58.82	0.69	109.11	63.45	0.63	113.55	38.69	0.75	110.42	68.97	0.62	123.07	61.48	0.67	0.6875	0.68	-0.0075	0.82462	1
NM_018116	4	MSTO1	chr1	+	1569	155614297	chr1:155614059-155614951	122.45	45.04	0.73	203.13	126.53	0.62	130.56	74.1	0.64	110.92	77.57	0.59	114.11	50.17	0.69	113.6	80.94	0.58	123.96	78.48	0.61	0.645	0.626667	-0.0183333	0.917777	1
NM_001198903	1	YY1AP1	chr1	-	2576.3	155660639	chr1:155659442-155660913	262.81	60.74	0.81	459.54	83.84	0.85	258.91	65.94	0.8	267.94	79.51	0.77	236	81.82	0.74	258.67	75.39	0.77	251.48	90.29	0.74	0.8075	0.75	-0.0575	0.0552375	0.319298
NM_001198899	2	YY1AP1	chr1	-	2510.6	155660638	chr1:155659454-155660913	261.95	61.48	0.81	458.01	85.13	0.84	257.4	67.45	0.79	267.28	80.09	0.77	234.98	82.75	0.74	258.22	75.63	0.77	249.9	91.65	0.73	0.8025	0.746667	-0.0558333	0.0562972	0.323953
NM_001198906	2	YY1AP1	chr1	-	3838.1	155660635	chr1:155659454-155660933	261.54	44.99	0.85	457.27	57.52	0.89	256.61	50.69	0.84	266.81	60.97	0.81	234.33	67.04	0.78	258.02	57.67	0.82	249.13	73.63	0.77	0.8475	0.79	-0.0575	0.0331952	0.230645
XM_005245014	4	SYT11	chr1	+	13256	155881527	chr1:155881198-155885199	263.41	135.72	0.66	444.35	285.25	0.61	248.36	210.79	0.54	254.1	173.58	0.59	280.71	129.77	0.68	245.95	207.53	0.54	273.92	169.95	0.62	0.6	0.613333	0.0133333	0.738107	1
XM_017000759	3	SYT11	chr1	+	13655.2	155881536	chr1:155881189-155885199	263.3	126.17	0.68	444.08	267.05	0.62	247.87	201.85	0.55	253.88	163.57	0.61	280.3	122.18	0.7	245.65	196.78	0.56	273.22	163.79	0.63	0.615	0.63	0.015	0.785351	1
NM_001256821	2	RIT1	chr1	-	1243.9	155899071	chr1:155897808-155900618	29.27	71.29	0.29	43.94	99.79	0.31	29.78	56.5	0.35	30.3	67.98	0.31	40.63	42.9	0.49	27.23	53.26	0.34	33.8	38.45	0.47	0.315	0.433333	0.118333	0.11989	0.494321
NM_014949	4	KHDC4	chr1	-	2235	155914049	chr1:155913045-155914320	107.61	97.06	0.53	183.66	161.3	0.53	117.64	104.44	0.53	110.47	114.76	0.49	138.28	63.83	0.68	101.58	113.56	0.47	124.87	122.22	0.51	0.52	0.553333	0.0333333	0.577581	1
NM_003145	4	SSR2	chr1	-	10516	156009378	chr1:156009048-156009650	670.88	221.03	0.75	1278.7	352.67	0.78	775.96	212.83	0.78	728.36	200.22	0.78	783.76	186.2	0.81	808.79	173.73	0.82	883.68	218.71	0.8	0.7725	0.81	0.0375	0.0605536	0.336839
NM_020131	5	UBQLN4	chr1	-	4674.8	156036115	chr1:156035299-156037130	200.71	25.08	0.89	349.22	56.62	0.86	181.64	43.6	0.81	195.48	29.95	0.87	179.12	29.97	0.86	183.23	20.48	0.9	197.28	25.74	0.88	0.8575	0.88	0.0225	0.498075	0.953925
NM_001093725	2	MEX3A	chr1	-	17063.1	156077118	chr1:156072013-156077682	269.64	59.8	0.82	488.73	106.16	0.82	292.52	85.92	0.77	279.99	59.14	0.83	326.48	39.24	0.89	316.9	73.13	0.81	348.21	14.51	0.96	0.81	0.886667	0.0766667	0.00376892	0.0499644
XM_047427677	1	SEMA4A	chr1	+	179.9	156176606	chr1:156176405-156177744	55.32	0	1	88.24	0	1	52.89	0	1	51.79	0	1	49.13	0	1	44.93	0	1	40.84	8.52	0.83	1	0.943333	-0.0566667	0.179128	0.61211
NM_001377389	1	SLC25A44	chr1	+	3017.5	156210441	chr1:156210240-156212796	172.78	6.83	0.96	293.59	56.88	0.84	161.31	32.63	0.83	170.09	30.17	0.85	171.22	54.13	0.76	196.61	23.69	0.89	185.93	38.77	0.83	0.87	0.826667	-0.0433333	0.297788	0.77766
NM_199173	6	BGLAP	chr1	+	118.3	156243237	chr1:156243033-156243317	62.29	0	1	122.97	12.61	0.91	81.29	0	1	47.89	12.67	0.79	57.41	6.3	0.9	54.2	0	1	63.25	0.54	0.99	0.925	0.963333	0.0383333	0.469088	0.928552
NM_001323616	2	SMG5	chr1	-	2208.4	156250158	chr1:156249224-156250670	164.39	14.32	0.92	292.56	48.52	0.86	194.59	1.46	0.99	193.79	7.76	0.96	166.79	45.13	0.79	185.11	38.94	0.83	177.72	12.86	0.93	0.9325	0.85	-0.0825	0.0158778	0.140816
NM_005998	5	CCT3	chr1	-	15008.6	156309098	chr1:156308968-156309303	867.43	147.94	0.85	1600.15	344.34	0.82	905.02	185.67	0.83	799.43	253.11	0.76	1079.44	0	1	974.1	169.43	0.85	1147.74	0	1	0.815	0.95	0.135	1.11036e-24	5.29918e-22
NM_144772	3	NAXE	chr1	+	1581.1	156594086	chr1:156593882-156594299	104.12	113.32	0.48	199.46	225.11	0.47	115.51	150.82	0.43	112.54	168.55	0.4	86.22	184.32	0.32	96.7	178.23	0.35	106.57	173.14	0.38	0.445	0.35	-0.095	0.0210791	0.172323
NM_182679	3	GPATCH4	chr1	-	3360.8	156595028	chr1:156594301-156595849	116.03	19.09	0.86	191.4	60.46	0.76	124.64	54.57	0.7	118.95	34.16	0.78	140	52.46	0.73	147.07	34.38	0.81	137.9	82.66	0.63	0.775	0.723333	-0.0516667	0.291453	0.771952
NM_006617	2	NES	chr1	-	11586.3	156671057	chr1:156668763-156673205	173.15	125.04	0.58	313.19	200.39	0.61	193.31	95.81	0.67	194.75	94.94	0.67	289.65	122.5	0.7	259.07	149.44	0.63	302.55	138.28	0.69	0.6325	0.673333	0.0408333	0.194582	0.638655
NM_001878	4	CRABP2	chr1	-	1203.4	156699755	chr1:156699606-156700076	135.2	87.25	0.61	283.12	129.84	0.69	122.72	143.9	0.46	127.28	97.76	0.57	106.51	110.89	0.49	124.64	71.95	0.63	156.02	42.96	0.78	0.5825	0.633333	0.0508333	0.450628	0.914529
NM_001370152	1	ISG20L2	chr1	-	789.5	156722763	chr1:156721891-156723462	65	62.22	0.51	105.62	110.25	0.49	67.34	61.89	0.52	59.93	71.92	0.45	59.55	60.66	0.5	57.97	73.67	0.44	64.03	70.85	0.47	0.4925	0.47	-0.0225	0.718727	1
NM_001370150	2	ISG20L2	chr1	-	789.8	156722763	chr1:156721895-156723462	64.86	62.36	0.51	105.49	110.38	0.49	67.17	62.06	0.52	59.82	72.03	0.45	59.65	60.56	0.5	57.8	73.84	0.44	63.9	70.98	0.47	0.4925	0.47	-0.0225	0.718727	1
XM_011509600	2	METTL25B	chr1	+	55.8	156736858	chr1:156736632-156736960	28.9	15.93	0.64	37.82	38.82	0.49	43.31	9.31	0.82	21.99	20.15	0.52	37.5	12.39	0.75	21.95	8.98	0.71	29.77	17.86	0.63	0.6175	0.696667	0.0791667	0.519852	0.971193
XM_005245237	6	METTL25B	chr1	+	122.8	156736858	chr1:156736619-156736960	29.51	13.6	0.68	38.68	34.88	0.53	43.67	6.82	0.86	22.33	18.36	0.55	37.94	9.85	0.79	22.15	7.67	0.74	30.49	15.27	0.67	0.655	0.733333	0.0783333	0.362439	0.834615
NM_001319188	2	HDGF	chr1	-	39439.7	156743204	chr1:156742109-156743455	391.12	147.83	0.73	684.33	309.67	0.69	408.04	177.43	0.7	391.14	200.17	0.66	468.93	186.63	0.72	423.88	233.58	0.64	477.67	160.32	0.75	0.695	0.703333	0.00833333	0.719731	1
NM_005973	5	PRCC	chr1	+	1282.9	156800575	chr1:156800374-156800815	197.18	177.94	0.53	350.97	270.03	0.57	169.9	176.96	0.49	175.16	171.17	0.51	166.61	141.97	0.54	169.94	142.26	0.54	169.56	149.65	0.53	0.525	0.536667	0.0116667	0.822493	1
NM_001145312	3	ETV3	chr1	-	180.2	157124867	chr1:157121191-157125979	22.96	8.79	0.72	41.71	8.72	0.83	21.61	6.35	0.77	20.59	7.88	0.72	29.45	3.06	0.91	24.83	4.65	0.84	24.64	10.74	0.7	0.76	0.816667	0.0566667	1	1
NM_001346510	2	CADM3	chr1	+	155076	159202556	chr1:159200804-159203313	711.03	117.49	0.86	1266.19	216.88	0.85	717.07	127.72	0.85	732.9	115.47	0.86	1008.82	132.95	0.88	1088.88	72.05	0.94	1069.33	107.5	0.91	0.855	0.91	0.055	8.42249e-05	0.00250553
NM_002036	4	ACKR1	chr1	+	669.3	159205672	chr1:159205461-159206500	36.28	19.96	0.65	52.48	32.82	0.62	41.27	18.08	0.7	35.3	19	0.65	117.15	51.1	0.7	146.69	72.73	0.67	126.23	120.63	0.51	0.655	0.626667	-0.0283333	0.658814	1
NM_001122951	3	ACKR1	chr1	+	1598.5	159205679	chr1:159205411-159206500	36.09	10.88	0.77	52.45	17.46	0.75	40.91	8.07	0.84	35.07	9.39	0.79	116.84	20.46	0.85	146.36	33.16	0.82	125.14	75.76	0.62	0.7875	0.763333	-0.0241667	0.711716	1
NM_017823	5	DUSP23	chr1	+	57.6	159782413	chr1:159782153-159782543	30.18	10.33	0.75	51.89	16.42	0.76	18.06	21.62	0.46	29	9.13	0.76	10.78	18.03	0.37	27.06	11.1	0.71	29.7	4.64	0.86	0.6825	0.646667	-0.0358333	0.810416	1
NM_001135050	2	IGSF9	chr1	-	56.9	159927282	chr1:159927041-159927526	35.43	4.92	0.88	54.85	10.55	0.84	35.64	5.44	0.87	34.32	8.5	0.8	23.96	19.74	0.55	25.75	18.17	0.59	32.03	12.98	0.71	0.8475	0.616667	-0.230833	0.0175683	0.150058
NM_004983	3	KCNJ9	chr1	+	513.6	160089391	chr1:160087486-160090563	33.17	10.36	0.76	58.34	23.86	0.71	45.49	8.89	0.84	36.32	12.62	0.74	36.32	4.26	0.89	40.5	7.18	0.85	32.56	16.56	0.66	0.7625	0.8	0.0375	0.809967	1
NM_001320247	2	IGSF8	chr1	-	740.9	160091430	chr1:160091343-160091631	25.25	34.92	0.42	59.43	60.95	0.49	48.56	28.38	0.63	45.18	31.71	0.59	41.61	31.61	0.57	40.64	40.91	0.5	51.28	29.47	0.64	0.5325	0.57	0.0375	0.749866	1
NM_001297578	2	PEA15	chr1	+	28948.1	160214575	chr1:160213422-160215372	120.09	290.2	0.29	223.09	470.21	0.32	112.56	269.33	0.29	118.09	280.96	0.3	144.18	293.09	0.33	122.46	332.19	0.27	134.28	343.43	0.28	0.3	0.293333	-0.00666667	0.71953	1
NM_015726	4	DCAF8	chr1	-	2064.7	160217294	chr1:160215720-160217708	94.62	85.99	0.52	153.69	204.71	0.43	97.39	108.31	0.47	85.02	113.3	0.43	111.7	74.9	0.6	90.78	131.86	0.41	116.61	80.82	0.59	0.4625	0.533333	0.0708333	0.149642	0.559067
NR_028105	2	DCAF8	chr1	-	2951.4	160239696	chr1:160239222-160240370	26.78	168.42	0.14	42.11	297.84	0.12	20.22	185.49	0.1	29.22	176.15	0.14	25.92	163.75	0.14	36.2	169.51	0.18	29	182.17	0.14	0.125	0.153333	0.0283333	0.483344	0.940973
NR_147618	1	DCAF8-DT	chr1	+	322.1	160262602	chr1:160262401-160262778	NA	NA	NA	6.12	26.07	0.19	NA	NA	NA	0.7	22.8	0.03	2.73	25.74	0.1	NA	NA	NA	NA	NA	NA	0.11	0.1	-0.01	1	1
NM_002857	4	PEX19	chr1	-	1225.6	160278531	chr1:160276807-160279634	74.59	91.65	0.45	149.53	150.03	0.5	76.86	87.4	0.47	72.13	99.45	0.42	73.65	76.63	0.49	68.63	97.72	0.41	65.56	105.86	0.38	0.46	0.426667	-0.0333333	0.523712	0.973481
NM_001193644	1	PEX19	chr1	-	1244.6	160278531	chr1:160276809-160279582	74.71	91.23	0.45	149.62	150.08	0.5	76.86	86.86	0.47	72.3	99.49	0.42	73.81	76.22	0.49	68.68	97.73	0.41	65.89	104.32	0.39	0.46	0.43	-0.03	0.522776	0.972707
XR_001738265	2	LOC107985219	chr1	+	35123.2	160292198	chr1:160291257-160292826	26.97	160.51	0.14	48.2	260.04	0.16	27.07	144.84	0.16	26.87	161.99	0.14	27.84	135.73	0.17	26.63	158.52	0.14	27.63	142.62	0.16	0.15	0.156667	0.00666667	0.88743	1
NM_001290186	2	NCSTN	chr1	+	1058.4	160358498	chr1:160358149-160358949	181.46	70.04	0.72	312.2	162.61	0.66	179.98	76.35	0.7	179.96	74.09	0.71	170.56	39.28	0.81	171.71	71.12	0.71	185.77	37.32	0.83	0.6975	0.783333	0.0858333	0.0230257	0.182769
NM_005598	4	NHLH1	chr1	+	204147	160372108	chr1:160370557-160372846	741.01	318.33	0.7	1291.02	593.44	0.69	641.08	423.33	0.6	680.32	404.76	0.63	767.64	365.37	0.68	746.5	421.16	0.64	842.94	283.48	0.75	0.655	0.69	0.035	0.128621	0.51326
NM_020335	3	VANGL2	chr1	+	40153.9	160427287	chr1:160425118-160428670	394.52	146.92	0.73	635.79	294.21	0.68	397.32	121.07	0.77	380.5	140.62	0.73	396.96	89.31	0.82	336.81	166.77	0.67	340.55	150.95	0.69	0.7275	0.726667	-0.000833333	0.892997	1
NM_001113205	2	TSTD1	chr1	-	1768.3	161037874	chr1:161037631-161038075	57.07	4.97	0.92	103.23	50.34	0.67	70.85	12.43	0.85	59.86	17.81	0.77	54.27	25.05	0.68	52.72	9.42	0.85	55.06	0	1	0.8025	0.843333	0.0408333	0.42663	0.891444
XM_047429959	1	USF1	chr1	-	3864	161039808	chr1:161039251-161040009	308.58	91.61	0.77	589.57	138.81	0.81	325.64	72.98	0.82	322.11	70.82	0.82	319.28	42.08	0.88	313.25	79.07	0.8	323.45	93.68	0.78	0.805	0.82	0.015	0.727392	1
NM_152366	5	KLHDC9	chr1	+	672.1	161100262	chr1:161100061-161100346	50.04	34.67	0.59	71.87	84.43	0.46	33.66	53.74	0.39	28.1	64.33	0.3	25.61	43.25	0.37	33.34	56.34	0.37	30.41	52.61	0.37	0.435	0.37	-0.065	0.447309	0.912056
XM_011509624	4	PFDN2	chr1	-	213686	161100658	chr1:161100561-161100859	353.86	820.82	0.3	720.08	1459.63	0.33	425.05	939.51	0.31	388.07	869.08	0.31	512.1	835.42	0.38	368.87	886.8	0.29	539.71	947.02	0.36	0.3125	0.343333	0.0308333	0.0731994	0.376986
NM_005600	3	NIT1	chr1	+	529.8	161120707	chr1:161120499-161120974	83.76	46.23	0.64	169.55	95.05	0.64	79.46	77.13	0.51	97.36	71.92	0.58	102.84	24.16	0.81	69.95	57.7	0.55	76.38	65.74	0.54	0.5925	0.633333	0.0408333	0.638225	1
NM_001185092	2	NIT1	chr1	+	405.9	161124526	chr1:161124141-161125445	5.62	201.04	0.03	10.34	327.25	0.03	6.47	195.14	0.03	4.95	193.36	0.02	8.09	157.94	0.05	4.63	189.24	0.02	7.18	167.23	0.04	0.0275	0.0366667	0.00916667	0.769002	1
XM_005245599	4	DEDD	chr1	-	1452.3	161122095	chr1:161121194-161122523	139.85	131.36	0.52	211.54	210.09	0.5	108.54	142.53	0.43	105.93	139.77	0.43	117.31	102.43	0.53	121.04	116.2	0.51	118.55	116.35	0.5	0.47	0.513333	0.0433333	0.380447	0.853184
XM_005245254	2	UFC1	chr1	+	7579.7	161158613	chr1:161158412-161158856	581.71	173.53	0.77	1140.68	284.76	0.8	661.75	128.45	0.84	629.16	195.14	0.76	679.6	98.21	0.87	690.74	127.15	0.84	680.14	85.69	0.89	0.7925	0.866667	0.0741667	4.09368e-05	0.00137706
NM_001319848	2	USP21	chr1	+	1033.2	161165558	chr1:161165357-161165723	43.66	68.02	0.39	42.98	102	0.3	25.57	59.11	0.3	40.03	53	0.43	35.13	42.49	0.45	28.98	70.48	0.29	52.56	29.63	0.64	0.355	0.46	0.105	0.185728	0.626699
XM_047423581	1	PPOX	chr1	+	1297.3	161177591	chr1:161177390-161178013	14.94	14.1	0.51	24.06	44.61	0.35	16.49	31.12	0.35	12.83	28.36	0.31	13.01	32.44	0.29	12.57	28.58	0.31	7.18	35.79	0.17	0.38	0.256667	-0.123333	0.247809	0.715781
XM_024450541	2	B4GALT3	chr1	-	1164.4	161171800	chr1:161171310-161172089	130.4	106.08	0.55	264.07	144.04	0.65	167.19	97.11	0.63	179.48	84.32	0.68	169.3	77.74	0.69	180.36	79.91	0.69	152.59	103.44	0.6	0.6275	0.66	0.0325	0.591167	1
XM_047433402	1	B4GALT3	chr1	-	1188.1	161171704	chr1:161171310-161172064	119.47	94.33	0.56	239.67	142.3	0.63	145.84	106.2	0.58	165.59	85.06	0.66	152.14	86.48	0.64	161.22	88.7	0.65	134.39	102.76	0.57	0.6075	0.62	0.0125	0.92769	1
NM_001377300	1	NDUFS2	chr1	+	118936	161214065	chr1:161213864-161214395	367.66	0	1	571.32	0	1	308.33	0	1	350.02	0	1	395.79	0	1	418.81	0	1	392.51	0	1	1	1	0	1	1
XM_011510057	3	TOMM40L	chr1	+	612	161229274	chr1:161228956-161229669	144.81	31.99	0.82	271.53	29.03	0.9	179.69	0	1	163.93	29.35	0.85	119.83	44.78	0.73	141.98	27.68	0.84	160.5	11.16	0.93	0.8925	0.833333	-0.0591667	0.122782	0.500569
NM_001013625	4	CFAP126	chr1	-	119.8	161364937	chr1:161364733-161365150	38.14	9.16	0.81	62.11	22.29	0.74	18.36	37.04	0.33	32.62	19.68	0.62	28.31	27.12	0.51	36.47	16.53	0.69	23.64	27.5	0.46	0.625	0.553333	-0.0716667	0.561573	0.996268
NM_007240	3	DUSP12	chr1	+	15961.7	161756987	chr1:161756786-161757238	35.91	229.8	0.14	41.75	445.95	0.09	36.06	263.3	0.12	24.36	264.59	0.08	45.08	337.28	0.12	25.2	260.84	0.09	44.53	312.65	0.12	0.1075	0.11	0.0025	0.709788	1
NM_001399793	1	UAP1	chr1	+	257.4	162599678	chr1:162599271-162599837	21.28	32.96	0.39	22.67	59.7	0.28	34.01	8.68	0.8	18.36	39.53	0.32	20.99	39.74	0.35	18.05	32.65	0.36	25.06	25.27	0.5	0.4475	0.403333	-0.0441667	1	1
XM_047428845	1	UAP1	chr1	+	99.4	162599684	chr1:162599271-162601240	4.49	49.49	0.08	5.81	76.03	0.07	4.8	37.95	0.11	3.1	54.38	0.05	3.26	57.07	0.05	3.39	47.03	0.07	4.09	46.04	0.08	0.0775	0.0666667	-0.0108333	1	1
NM_001102445	3	RGS4	chr1	+	257.4	163074575	chr1:163074321-163076802	31.68	35.04	0.47	48.32	65.88	0.42	35.01	32.22	0.52	34.22	35.93	0.49	24.46	45.58	0.35	27.28	36.12	0.43	22.02	34.23	0.39	0.475	0.39	-0.085	0.392947	0.864054
NM_004528	4	MGST3	chr1	+	80417	165655569	chr1:165655368-165656136	44.75	852.35	0.05	60.13	1709.5	0.03	31.83	904.69	0.03	32.78	981.17	0.03	35.62	1047.35	0.03	38.66	877.49	0.04	39.64	975.95	0.04	0.035	0.0366667	0.00166667	1	1
NM_001256165	1	TMCO1	chr1	-	2651.5	165727629	chr1:165724291-165728121	22.87	228.31	0.09	36.16	406.56	0.08	26.59	273.83	0.09	22.28	244	0.08	33.42	384.03	0.08	24.94	271.49	0.08	35.85	317.93	0.1	0.085	0.0866667	0.00166667	0.890094	1
NM_019026	6	TMCO1	chr1	-	5786.5	165727633	chr1:165726795-165728121	54.89	197.49	0.22	99.03	345.49	0.22	61.74	239.66	0.2	56.83	210.4	0.21	92.39	326.08	0.22	69.57	228.11	0.23	98.3	256.57	0.28	0.2125	0.243333	0.0308333	0.462136	0.924573
NM_012474	5	UCK2	chr1	+	851.1	165907896	chr1:165907684-165911618	84.64	67.29	0.56	150.31	119.93	0.56	77.31	54.86	0.58	80.38	81.84	0.5	89.16	78.86	0.53	89.2	100.85	0.47	85.47	107.54	0.44	0.55	0.48	-0.07	0.17243	0.602799
NM_001017961	5	FAM78B	chr1	-	802.9	166069834	chr1:166069299-166070763	11.53	85.69	0.12	17.02	162.26	0.09	11.32	99.58	0.1	7.42	95.59	0.07	12.52	84.4	0.13	11.02	98.03	0.1	10.34	101.12	0.09	0.095	0.106667	0.0116667	0.823189	1
XM_047426196	1	POGK	chr1	+	9991	166850423	chr1:166848938-166854471	79.84	184.76	0.3	138.04	352.85	0.28	81.9	221.8	0.27	76.77	214.29	0.26	84.66	185.2	0.31	72.5	218.96	0.25	80.77	197.46	0.29	0.2775	0.283333	0.00583333	0.928394	1
NM_053053	4	TADA1	chr1	-	1227.6	166857210	chr1:166856510-166857719	47.72	83.74	0.36	73.05	141.2	0.34	51.31	58.97	0.47	47.78	70.07	0.41	57.12	77.89	0.42	40.25	81.79	0.33	54.95	72.12	0.43	0.395	0.393333	-0.00166667	0.900273	1
NM_003851	3	CREG1	chr1	-	598.2	167541770	chr1:167541013-167542301	43.36	1.44	0.97	69.35	3.02	0.96	37.05	0	1	39.76	5.35	0.88	43.17	0	1	28.82	5.44	0.84	41.3	0	1	0.9525	0.946667	-0.00583333	1	1
XM_006711266	4	MPC2	chr1	-	2586.5	167918158	chr1:167916675-167918359	26.46	251.64	0.1	40.83	363.04	0.1	21.75	172.55	0.11	22.92	182.39	0.11	29.68	209.22	0.12	26.56	175.72	0.13	30.04	186.63	0.14	0.105	0.13	0.025	0.38802	0.859816
NM_001267613	1	GPR161	chr1	-	352.6	168085528	chr1:168079542-168085796	68.17	15.6	0.81	117.11	50.23	0.7	70.53	17.38	0.8	70.71	37.51	0.65	51	15.55	0.77	60.26	25.33	0.7	57.7	21.59	0.73	0.74	0.733333	-0.00666667	1	1
NM_152902	5	TIPRL	chr1	+	2677.3	168200537	chr1:168199903-168202109	59.74	97.19	0.38	105.32	193.56	0.35	78.8	45.77	0.63	72.33	98.34	0.42	124.14	44.62	0.74	67.59	86.15	0.44	82.52	35.5	0.7	0.445	0.626667	0.181667	0.000391524	0.00860306
NM_001677	4	ATP1B1	chr1	+	40760.1	169131560	chr1:169131292-169132531	257.14	876.95	0.23	379.5	1554.33	0.2	251.89	921.54	0.21	248.34	889.09	0.22	400.12	820.91	0.33	249.51	917	0.21	263.73	952.23	0.22	0.215	0.253333	0.0383333	0.0125521	0.11981
NM_001320972	2	BLZF1	chr1	+	142	169376979	chr1:169376540-169377383	5.47	44.03	0.11	7.21	75.67	0.09	5.04	47	0.1	4.65	55.41	0.08	9.12	54.01	0.14	3.39	50.74	0.06	5.01	43.52	0.1	0.095	0.1	0.005	1	1
NM_001300969	2	CCDC181	chr1	-	496.8	169395005	chr1:169394870-169395206	15.95	27.01	0.37	13.6	60.87	0.18	8.38	36.81	0.19	15.25	30.43	0.33	13.24	51.75	0.2	13.22	39.82	0.25	23.23	40	0.37	0.2675	0.273333	0.00583333	1	1
NM_001394009	1	CCDC181	chr1	-	267.2	169418958	chr1:169418784-169419159	0.55	31.15	0.02	0	45.33	0	0	22.23	0	1.6	23.7	0.06	0	26.02	0	0	20.66	0	0	21.91	0	0.02	0	-0.02	1	1
NM_001146039	2	GORAB	chr1	+	117.8	170544906	chr1:170544705-170545791	0.46	28.12	0.02	0.25	50.21	0	0.25	27.37	0.01	0.34	34.7	0.01	0.74	30.56	0.02	0.36	23.63	0.02	0.58	31.55	0.02	0.01	0.02	0.01	1	1
NM_001410894	1	GORAB	chr1	+	69.5	170552446	chr1:170552015-170553834	6.31	38.79	0.14	7.73	53.38	0.13	3.89	38.9	0.09	6.24	38.15	0.14	11.21	29.65	0.27	5.62	34.33	0.14	11.12	35.36	0.24	0.125	0.216667	0.0916667	0.274333	0.748947
NM_014955	3	METTL13	chr1	+	202	171796873	chr1:171796482-171797716	26.85	51.34	0.34	46.62	112.35	0.29	29.01	42	0.41	28.41	55.76	0.34	24.88	38.01	0.4	26.6	53.03	0.33	19.61	59.27	0.25	0.345	0.326667	-0.0183333	0.869745	1
NM_002642	4	PIGC	chr1	-	5808.6	172442334	chr1:172441457-172442853	276.22	44.64	0.86	439.74	111.33	0.8	198.01	112.51	0.64	243.86	53.9	0.82	204.01	132.45	0.61	211.01	131.57	0.62	158.22	160.51	0.5	0.78	0.576667	-0.203333	3.75245e-09	3.5375e-07
NM_153747	2	PIGC	chr1	-	3264	172442334	chr1:172441457-172442830	276.17	58.86	0.82	439.87	135.36	0.76	197.77	126.71	0.61	243.51	67.12	0.78	204.04	147.35	0.58	210.98	146.47	0.59	158.49	174.29	0.48	0.7425	0.55	-0.1925	1.88999e-08	1.54511e-06
NM_016227	4	SUCO	chr1	+	747.8	172610280	chr1:172609816-172611833	35.8	70.74	0.34	46.7	110.67	0.3	40.29	61.13	0.4	34.93	58.4	0.37	59.1	52.35	0.53	37.65	61.4	0.38	41.84	45.4	0.48	0.3525	0.463333	0.110833	0.0920616	0.426567
NM_004905	3	PRDX6	chr1	+	3270.6	173487942	chr1:173487735-173488763	65.83	272.28	0.19	102.82	516.47	0.17	72.26	314.94	0.19	60.91	306.47	0.17	79.26	241.47	0.25	55.47	296.39	0.16	52.91	340.79	0.13	0.18	0.18	0	1	1
XM_047418029	1	KLHL20	chr1	+	413.2	173775840	chr1:173775634-173775920	7.83	82.71	0.09	11.76	153.35	0.07	12.48	116.46	0.1	9.05	91.05	0.09	9.42	89.12	0.1	9.03	96.5	0.09	9.06	95.05	0.09	0.0875	0.0933333	0.00583333	1	1
XM_024446472	2	KLHL20	chr1	+	435.1	173785364	chr1:173785163-173786692	24.5	29.68	0.45	41.28	85.85	0.32	21.56	58.27	0.27	26.44	55.91	0.32	27.36	51.67	0.35	27.09	31.22	0.46	23.49	43.74	0.35	0.34	0.386667	0.0466667	0.609814	1
NM_001007214	1	CACYBP	chr1	+	7389.5	175010124	chr1:175009923-175012027	42.16	683.68	0.06	72.9	1278.38	0.05	45.24	726.78	0.06	37.86	720.56	0.05	58.88	658.37	0.08	33.46	667.04	0.05	52.79	724.39	0.07	0.055	0.0666667	0.0116667	0.345303	0.820391
NM_022100	3	MRPS14	chr1	-	5533.4	175014561	chr1:175012958-175014851	126.46	89.66	0.59	193.72	184.1	0.51	107.55	96.94	0.53	123.29	82	0.6	132.01	71.6	0.65	116.61	98.65	0.54	113.99	108.91	0.51	0.5575	0.566667	0.00916667	0.778614	1
NM_022371	4	TOR3A	chr1	+	292.4	179095371	chr1:179094968-179095996	67.46	8.43	0.89	107.29	22.27	0.83	75.54	11.2	0.87	60.41	17.18	0.78	60	19	0.76	63.91	19.76	0.76	60.56	22.34	0.73	0.8425	0.75	-0.0925	0.178891	0.612011
NM_001349933	1	TOR1AIP2	chr1	-	381.4	179862506	chr1:179857822-179865854	5.97	51.66	0.1	7.59	79.84	0.09	4.78	44.68	0.1	5.85	45.32	0.11	5.11	35.69	0.13	5.93	40.48	0.13	6.18	38.16	0.14	0.1	0.133333	0.0333333	0.758613	1
NM_015602	4	TOR1AIP1	chr1	+	211.5	179918274	chr1:179917452-179920076	24.72	38.86	0.39	40.56	67.28	0.38	25.32	40.29	0.39	24.45	36.64	0.4	29.67	22.25	0.57	26.19	31.9	0.45	26.84	30.72	0.47	0.39	0.496667	0.106667	0.279684	0.75706
NM_001004128	3	QSOX1	chr1	+	594.2	180197786	chr1:180197333-180198034	92.99	33.02	0.74	150.76	67.08	0.69	78.61	49.81	0.61	85.82	29.13	0.75	54.09	72.18	0.43	76.71	38.82	0.66	75.81	39.51	0.66	0.6975	0.583333	-0.114167	0.0522226	0.309627
NM_002826	5	QSOX1	chr1	+	599.1	180197974	chr1:180196262-180204030	6.88	106.39	0.06	13.51	177.96	0.07	8.16	107.31	0.07	8.21	101.29	0.07	6.37	92.2	0.06	6.58	94.24	0.07	8.19	89.57	0.08	0.0675	0.07	0.0025	1	1
NR_037642	1	LHX4-AS1	chr1	-	537.3	180271379	chr1:180269663-180271971	36.26	27.79	0.57	49.94	62.48	0.44	33.99	43.29	0.44	32.44	30.3	0.52	27.31	19.61	0.58	29.23	14.24	0.67	25.98	18.35	0.59	0.4925	0.613333	0.120833	0.19193	0.635139
NM_016545	5	IER5	chr1	+	360.3	181090651	chr1:181088700-181092900	4.34	37.47	0.1	10.32	70.61	0.13	5.89	45.79	0.11	5.29	40.79	0.11	7.65	38.7	0.16	4.23	41.19	0.09	6.96	39.4	0.15	0.1125	0.133333	0.0208333	0.765923	1
NM_001033056	4	GLUL	chr1	-	8212.6	182383083	chr1:182378098-182384723	6.99	337.98	0.02	10.78	603.85	0.02	5.73	357.52	0.02	5.75	333.95	0.02	7.08	375.76	0.02	5.01	356.2	0.01	5.34	393.4	0.01	0.02	0.0133333	-0.00666667	0.775357	1
NM_002928	4	RGS16	chr1	-	5868.2	182600312	chr1:182598623-182600513	166.29	44.49	0.79	299.83	102.85	0.74	205.13	44.84	0.82	184.76	43.05	0.81	146.35	39.71	0.79	152.27	18.85	0.89	149.89	41.94	0.78	0.79	0.82	0.03	0.473144	0.93143
NM_001127394	4	TSEN15	chr1	+	611.7	184073296	chr1:184072827-184074212	59.26	36.38	0.62	109.6	44.3	0.71	56.61	10.53	0.84	62.53	15.11	0.81	92.54	0	1	45.13	32.85	0.58	55.92	13.93	0.8	0.745	0.793333	0.0483333	0.28367	0.759771
NM_001363643	2	TSEN15	chr1	+	186.8	184095891	chr1:184095690-184097485	0.35	26.89	0.01	0.42	45.71	0.01	0.96	34.24	0.03	0.41	29.29	0.01	0.2	33.46	0.01	0.24	20.76	0.01	0.35	41.58	0.01	0.015	0.01	-0.005	1	1
XM_005245499	3	EDEM3	chr1	-	1257.5	184691795	chr1:184690237-184694472	14.7	63.32	0.19	14.62	98.39	0.13	23.31	49.01	0.32	17.68	56.13	0.24	31.12	52.57	0.37	20.1	52.88	0.28	28.4	42.63	0.4	0.22	0.35	0.13	0.0507843	0.305395
XM_047431292	1	TRMT1L	chr1	-	128.8	185119921	chr1:185118101-185120271	9.85	50.13	0.16	13.76	75.7	0.15	11.54	41.43	0.22	13.22	32.22	0.29	19.5	51.85	0.27	12.16	43.62	0.22	14.05	35.71	0.28	0.205	0.256667	0.0516667	0.512746	0.964367
XM_047434109	1	IVNS1ABP	chr1	-	8134.7	185298008	chr1:185296388-185298288	124.18	471.23	0.21	176.55	734.52	0.19	136.55	456.1	0.23	125.73	456.22	0.22	170.8	409.52	0.29	122.65	471.1	0.21	149.16	434.11	0.26	0.2125	0.253333	0.0408333	0.0801362	0.394278
NM_002923	4	RGS2	chr1	+	1930.6	192811930	chr1:192811402-192812275	65.66	125.73	0.34	99.82	223.75	0.31	48.25	133.83	0.26	55.54	126.95	0.3	72.05	113.48	0.39	41.03	138.47	0.23	48.73	113.08	0.3	0.3025	0.306667	0.00416667	1	1
XM_047422371	1	UCHL5	chr1	-	254.1	193016194	chr1:193012254-193016395	15.04	48.7	0.24	20.97	56.29	0.27	16.53	34.63	0.32	16.43	30.22	0.35	19.46	35.41	0.35	14.76	39.23	0.27	16.05	27.72	0.37	0.295	0.33	0.035	0.834734	1
NM_016066	4	GLRX2	chr1	-	258.1	193096558	chr1:193096465-193096759	5.03	25.05	0.17	9.24	44.59	0.17	11.98	15.18	0.44	5.25	24.77	0.17	6.83	28.53	0.19	8.59	21.09	0.29	22.56	6.26	0.78	0.2375	0.42	0.1825	0.107137	0.463133
NM_197962	3	GLRX2	chr1	-	262.4	193096558	chr1:193096470-193096759	5.23	24.85	0.17	9.33	44.5	0.17	12.24	14.91	0.45	5.37	24.65	0.18	7.07	28.28	0.2	9.38	20.3	0.32	23.41	5.41	0.81	0.2425	0.443333	0.200833	0.11122	0.474107
NM_003783	3	B3GALT2	chr1	-	3163.4	193180241	chr1:193178730-193181682	19.05	161.74	0.11	31.26	275.28	0.1	29.74	135.39	0.18	26.4	150.19	0.15	66.4	163.34	0.29	35.51	163.93	0.18	48.21	153.59	0.24	0.135	0.236667	0.101667	0.00346962	0.0470256
NM_001320182	1	DDX59	chr1	-	83.4	200644303	chr1:200644037-200644517	6.67	36.29	0.16	8.36	53.34	0.14	5.4	20.14	0.21	7.36	29.67	0.2	10.13	35.29	0.22	5.22	33.82	0.13	13.85	34.23	0.29	0.1775	0.213333	0.0358333	0.574086	0.998884
NM_001252100	2	KIF21B	chr1	-	53023.4	200973993	chr1:200969390-200974194	552.66	0	1	948.47	0	1	575.27	0	1	562.57	0	1	491.98	0	1	531.45	0	1	508.68	0	1	1	1	0	1	1
NM_001252102	2	KIF21B	chr1	-	39239.6	200973018	chr1:200969390-200973578	617.99	0.84	1	1066.01	0	1	647.07	0	1	626.4	22.82	0.96	543.28	16.38	0.97	590.3	13.63	0.98	556.05	51.49	0.92	0.99	0.956667	-0.0333333	4.74407e-06	0.000223616
NM_001288565	2	TMEM9	chr1	-	5891.6	201135490	chr1:201134772-201135815	437.59	108.38	0.8	776.67	215.01	0.78	395.32	149.28	0.73	455.01	125.67	0.78	441.77	118.99	0.79	438.52	114.23	0.79	435.11	102.98	0.81	0.7725	0.796667	0.0241667	0.400439	0.871901
NM_012396	5	PHLDA3	chr1	-	167.8	201465585	chr1:201464278-201466178	8.71	54.19	0.14	20.12	99.97	0.17	8.81	56.86	0.13	12.97	64.34	0.17	9.73	54.56	0.15	11.68	58.34	0.17	9.07	72.07	0.11	0.1525	0.143333	-0.00916667	1	1
NR_030775	2	SHISA4	chr1	+	53.3	201892011	chr1:201891800-201892587	9.55	24.7	0.28	17.69	36.32	0.33	14.02	24.02	0.37	6.85	36.65	0.16	10.16	19.34	0.34	10.42	32.58	0.24	11.27	22.38	0.33	0.285	0.303333	0.0183333	1	1
NM_006335	3	TIMM17A	chr1	+	8681.8	201969716	chr1:201969469-201970664	94.41	360.9	0.21	164.08	720.72	0.19	108.27	321.53	0.25	102.23	375.26	0.21	177.11	204.71	0.46	99.51	300.65	0.25	128.44	289.56	0.31	0.215	0.34	0.125	7.76265e-06	0.000338718
NM_001319184	2	RNPEP	chr1	+	378.5	202005762	chr1:202005558-202006143	99.45	21.65	0.82	185.32	36.33	0.84	116.3	14.54	0.89	106.71	18.48	0.85	103.94	44.42	0.7	105.56	12.95	0.89	97.06	45.1	0.68	0.85	0.756667	-0.0933333	0.0368875	0.248608
NM_138795	4	ARL8A	chr1	-	34510.8	202134150	chr1:202133592-202134516	598.43	184.76	0.76	1076.92	319.12	0.77	711.6	70.5	0.91	632.46	152.94	0.81	725.94	11.92	0.98	591.47	127.38	0.82	636.21	48.81	0.93	0.8125	0.91	0.0975	7.5479e-10	8.11771e-08
NM_001310326	2	UBE2T	chr1	-	12745.5	202331759	chr1:202331657-202331960	52.24	176.96	0.23	88.43	306.14	0.22	58.25	182.74	0.24	52.21	176.27	0.23	107.43	179.09	0.37	44.93	228.93	0.16	74.94	220.97	0.25	0.23	0.26	0.03	0.327102	0.804143
NM_001197131	1	PPP1R12B	chr1	+	420	202581098	chr1:202580474-202588569	42.92	5.76	0.88	69.65	0.53	0.99	39.83	0	1	40.5	0	1	38.03	5.45	0.87	40.58	3.77	0.92	38.49	6.05	0.86	0.9675	0.883333	-0.0841667	0.0974191	0.439134
XM_047439549	1	LOC124904583	chr1	-	220.1	202810963	chr1:202810238-202811559	1.16	58.97	0.02	1.4	94.4	0.01	1.34	66.02	0.02	1.52	67.89	0.02	1.26	61.59	0.02	1.28	51.28	0.02	0.91	56.5	0.02	0.0175	0.02	0.0025	1	1
NR_046325	1	PCAT6	chr1	+	189.1	202811812	chr1:202811575-202811913	49.19	13.25	0.79	104.59	22.75	0.82	24.35	45.97	0.35	52.35	34.22	0.6	54	27.52	0.66	52.58	17.79	0.75	62.74	4.24	0.94	0.64	0.783333	0.143333	0.116217	0.48653
NM_002871	5	RABIF	chr1	-	2200.3	202880648	chr1:202878282-202881223	71.65	149.49	0.32	111.46	279.42	0.29	65.88	124.37	0.35	64.78	140.83	0.32	71.23	115.73	0.38	61.62	136.69	0.31	63.27	123.04	0.34	0.32	0.343333	0.0233333	0.537843	0.98357
XM_024447427	2	ADIPOR1	chr1	-	4251	202941297	chr1:202940825-202941701	238.26	55.78	0.81	449.28	126.37	0.78	227.81	69.11	0.77	248.13	77.25	0.76	250.28	15.62	0.94	215.5	81.38	0.73	243.75	76.82	0.76	0.78	0.81	0.03	0.442997	0.906661
NM_001290553	2	ADIPOR1	chr1	-	4233.3	202941297	chr1:202940832-202941701	238.32	55.72	0.81	449.33	126.32	0.78	225.26	71.66	0.76	248.15	77.23	0.76	247.72	18.17	0.93	215.09	81.8	0.72	241.46	79.11	0.75	0.7775	0.8	0.0225	0.567707	0.997245
NM_016243	3	CYB5R1	chr1	-	2046.6	202962208	chr1:202961873-202962699	182.49	0	1	301.41	0	1	143.1	36.17	0.8	156.95	22.01	0.88	93.91	76.82	0.55	143.72	28.46	0.83	123.49	28.24	0.81	0.92	0.73	-0.19	1.08521e-07	7.33335e-06
NM_001322959	2	TMEM183A	chr1	+	7290.4	203023200	chr1:203022855-203024848	134.64	290.82	0.32	219.43	606.39	0.27	135.99	331.42	0.29	140.19	340.27	0.29	146.48	321.18	0.31	113.73	307.49	0.27	128.03	303.78	0.3	0.2925	0.293333	0.000833333	0.83232	1
NM_006763	3	BTG2	chr1	+	271.4	203307305	chr1:203307104-203309602	45.59	0	1	74.1	0	1	39.6	0	1	36.86	11.43	0.76	52.94	0	1	53.84	0	1	51.97	0	1	0.94	1	0.06	0.242718	0.710114
NM_003094	4	SNRPE	chr1	+	4974.5	203870078	chr1:203869877-203871152	16.63	204.86	0.08	25.57	308.34	0.08	12.95	120.81	0.1	14.8	157.77	0.09	15.61	258.67	0.06	12.21	162.94	0.07	14.05	264.93	0.05	0.0875	0.06	-0.0275	0.344493	0.819741
XM_047424305	1	ETNK2	chr1	-	840.3	204131561	chr1:204131062-204132256	124.04	43.25	0.74	209.74	91.54	0.7	150.83	11.32	0.93	134.18	51.31	0.72	122.58	10.56	0.92	112.59	23.1	0.83	112.51	21.41	0.84	0.7725	0.863333	0.0908333	0.0179562	0.152458
NM_032833	5	PPP1R15B	chr1	-	908.2	204406018	chr1:204403381-204406313	47.22	76.02	0.38	72.77	116.83	0.38	41.1	79.33	0.34	44.65	66.84	0.4	64.08	59.45	0.52	43.66	72.63	0.38	47.31	86.87	0.35	0.375	0.416667	0.0416667	0.61041	1
NM_006338	3	LRRN2	chr1	-	557.1	204618218	chr1:204617170-204620218	75.3	20.55	0.79	131.73	17.11	0.89	95.93	4.34	0.96	94.18	4.69	0.95	65.21	8.34	0.89	68.72	9.94	0.87	81.4	0	1	0.8975	0.92	0.0225	0.796968	1
XM_047426912	1	RBBP5	chr1	-	480.9	205088605	chr1:205086142-205088815	38.25	17.88	0.68	57.77	34.19	0.63	36.19	22.35	0.62	38.52	16.44	0.7	40.82	23.09	0.64	34.17	14.95	0.7	37.32	22.77	0.62	0.6575	0.653333	-0.00416667	1	1
XM_011509833	4	RBBP5	chr1	-	480.9	205088605	chr1:205086142-205088812	38.24	17.91	0.68	57.75	33.84	0.63	36.19	22.05	0.62	38.52	16.3	0.7	40.82	22.89	0.64	34.16	14.48	0.7	37.3	22.46	0.62	0.6575	0.653333	-0.00416667	1	1
XM_047417147	1	DSTYK	chr1	-	321.2	205147444	chr1:205142505-205147745	37.12	14.49	0.72	62.48	24.86	0.72	33.29	20.01	0.62	34.14	18.58	0.65	30.13	7.97	0.79	32	2.74	0.92	29.16	18.35	0.61	0.6775	0.773333	0.0958333	0.49372	0.950831
NM_018203	3	KLHDC8A	chr1	-	1218.4	205336596	chr1:205336061-205337592	113.8	85.19	0.57	198.85	164.24	0.55	104.88	89.66	0.54	105.9	96.1	0.52	83.1	97.37	0.46	75.84	103.41	0.42	108.47	75.16	0.59	0.545	0.49	-0.055	0.323053	0.799363
XM_047421188	1	BLACAT1	chr1	-	236.9	205440340	chr1:205434886-205441062	39.17	7.7	0.84	69.72	11.83	0.85	42.11	2.01	0.95	39.09	14.76	0.73	46.91	6.18	0.88	47.39	11.75	0.8	51.41	10.84	0.83	0.8425	0.836667	-0.00583333	1	1
NM_022731	5	NUCKS1	chr1	-	26848	205718278	chr1:205712822-205718479	246.67	287.67	0.46	390.27	488.34	0.44	230.2	357.91	0.39	238.45	357.2	0.4	294.63	297.76	0.5	233.19	326.99	0.42	238.79	431.05	0.36	0.4225	0.426667	0.00416667	0.863936	1
XM_047416536	1	SRGAP2	chr1	+	2195.3	206406578	chr1:206406377-206408024	33.55	170.51	0.16	58.17	280.11	0.17	39.8	162.82	0.2	30.54	153.55	0.17	48.83	87.55	0.36	32.81	143.49	0.19	44.91	144.36	0.24	0.175	0.263333	0.0883333	0.0605658	0.336839
XM_047432118	1	DYRK3	chr1	+	64.7	206648984	chr1:206647388-206655158	9.12	31.92	0.22	16.56	56.01	0.23	9.21	32.47	0.22	9.6	31.78	0.23	9.63	32.94	0.23	9.84	27.72	0.26	10.23	27.37	0.27	0.225	0.253333	0.0283333	1	1
NM_018566	4	YOD1	chr1	-	105.5	207048538	chr1:207043849-207049723	9.66	29.53	0.25	13.53	57.21	0.19	8.16	31.33	0.21	9.28	34.1	0.21	14.81	23.74	0.38	7.31	31.89	0.19	9.8	28.45	0.26	0.215	0.276667	0.0616667	0.612419	1
XM_011509563	3	CD46	chr1	+	17768.1	207793720	chr1:207793519-207795516	195.82	154.47	0.56	268.07	199.51	0.57	204	156.96	0.57	183.17	140.29	0.57	253.35	184.45	0.58	188.66	129.71	0.59	195.85	147.21	0.57	0.5675	0.58	0.0125	0.710496	1
NM_172361	3	CD46	chr1	+	17828	207793720	chr1:207793519-207795504	196.5	153.79	0.56	268.89	198.68	0.58	204.81	156.15	0.57	183.76	139.7	0.57	253.85	183.95	0.58	189.25	129.11	0.59	196.31	146.75	0.57	0.57	0.58	0.01	0.710758	1
NR_024337	2	SERTAD4-AS1	chr1	-	1740.9	210231570	chr1:210231456-210231771	19.3	38.97	0.33	33.07	73.62	0.31	15.16	49.03	0.24	14.35	49.31	0.23	18.87	57.31	0.25	8.34	57.77	0.13	27.33	69.07	0.28	0.2775	0.22	-0.0575	0.573991	0.998884
NR_026911	1	RPL21P28	chr1	-	114172	212051765	chr1:212051486-212052051	363.31	46.29	0.89	341.91	0	1	261.23	51.9	0.83	316.44	44.13	0.88	350.67	31.32	0.92	328	86.16	0.79	281.3	82.52	0.77	0.9	0.826667	-0.0733333	0.00513787	0.064316
XM_047424316	1	PACC1	chr1	-	1131.6	212365008	chr1:212363928-212365376	28.98	81.08	0.26	49.33	144.63	0.25	32.46	82.33	0.28	32.32	85.89	0.27	38.3	59.28	0.39	24	77.14	0.24	30.63	94.47	0.24	0.265	0.29	0.025	0.770847	1
NM_013349	5	NENF	chr1	+	89.3	212446074	chr1:212445830-212446379	2.42	19.96	0.11	6.58	52.19	0.11	5.16	32.95	0.14	6.63	22.11	0.23	4.52	23.44	0.16	3.08	36.68	0.08	8.85	37.3	0.19	0.1475	0.143333	-0.00416667	1	1
XM_047446340	1	TATDN3	chr1	+	680	212815875	chr1:212815013-212816830	29.91	42.34	0.41	49.71	70.03	0.42	49.47	19.35	0.72	40.68	30.55	0.57	54.21	24.2	0.69	30.88	30.97	0.5	63.09	10.51	0.86	0.53	0.683333	0.153333	0.0208878	0.171354
NM_001146169	2	TATDN3	chr1	+	652.7	212815875	chr1:212815047-212816830	29.7	41.1	0.42	49.34	68.04	0.42	49.22	18.35	0.73	40.43	29.21	0.58	53.94	22.2	0.71	30.81	29.91	0.51	62.76	9.45	0.87	0.5375	0.696667	0.159167	0.0193707	0.161042
NM_001136475	3	VASH2	chr1	+	3170.2	212990248	chr1:212988512-212991585	74.95	43.78	0.63	115.65	67.43	0.63	82.09	38.25	0.68	75.29	34.72	0.68	109.49	23.41	0.82	65.36	35.62	0.65	83.5	34.53	0.71	0.655	0.726667	0.0716667	0.171024	0.601558
XM_047433784	1	ANGEL2	chr1	-	201.9	212994991	chr1:212992182-212995192	17.51	8.04	0.69	23.71	13.18	0.64	19.55	7.6	0.72	16.57	11.57	0.59	22.35	4.8	0.82	18.81	5.6	0.77	19.69	9.33	0.68	0.66	0.756667	0.0966667	0.389224	0.860615
NM_001297754	3	GPATCH2	chr1	-	68.7	217609931	chr1:217608189-217610192	7.58	38.82	0.16	9.92	50.57	0.16	8.25	45.92	0.15	7.03	43.23	0.14	11.77	41.67	0.22	6.54	37.61	0.15	8.28	31.42	0.21	0.1525	0.193333	0.0408333	0.787114	1
NM_016052	4	RRP15	chr1	+	100.6	218331149	chr1:218330948-218337983	8.32	68.1	0.11	9.5	121.04	0.07	8.14	65.43	0.11	7.31	64.71	0.1	13.14	85.69	0.13	8.54	65.21	0.12	9.04	113.2	0.07	0.0975	0.106667	0.00916667	1	1
NM_001300769	2	LYPLAL1	chr1	+	91.9	219211708	chr1:219211492-219212858	6.74	42.96	0.14	9.56	82.94	0.1	10.1	32.95	0.23	10.82	26.31	0.29	19.77	34.83	0.36	11.84	22.94	0.34	13.29	19.7	0.4	0.19	0.366667	0.176667	0.0499885	0.30151
NM_004446	3	EPRS1	chr1	-	3289.1	219968755	chr1:219968600-219968956	113.06	221.06	0.34	213.26	330.71	0.39	166.16	199.09	0.45	106.68	207.12	0.34	252.18	163.19	0.61	119.96	210.3	0.36	219.53	159.08	0.58	0.38	0.516667	0.136667	8.4327e-05	0.00250553
NM_018060	4	IARS2	chr1	+	1830.1	220147766	chr1:220147493-220148041	56.27	207.47	0.21	96.18	350	0.22	87.57	175.38	0.33	64.86	226.22	0.22	102.47	161.2	0.39	64.89	182.58	0.26	84.53	164.34	0.34	0.245	0.33	0.085	0.0238746	0.186164
NM_001286129	2	MARK1	chr1	+	437.6	220581266	chr1:220581065-220582898	6.02	28.51	0.17	11.4	37.42	0.23	5.98	16.18	0.27	6.48	24.53	0.21	10.56	23.4	0.31	11.56	22.88	0.34	14.02	18.87	0.43	0.22	0.36	0.14	0.276768	0.752987
NM_022746	4	MTARC1	chr1	+	131.5	220814222	chr1:220813292-220819659	7	41.63	0.14	12.26	75.47	0.14	8.01	43.1	0.16	7.29	45.64	0.14	4.91	38.03	0.11	6.67	32.39	0.17	5.31	35.38	0.13	0.145	0.136667	-0.00833333	1	1
XM_047442948	1	DUSP10	chr1	-	4390.9	221702344	chr1:221701424-221702677	97.13	137.31	0.41	156.96	248.46	0.39	110.87	130.31	0.46	86.67	148.14	0.37	143.53	105.72	0.58	90.95	136.01	0.4	116.83	118.23	0.5	0.4075	0.493333	0.0858333	0.0405189	0.264948
NR_110613	1	TAF1A-AS1	chr1	+	108.6	222592411	chr1:222592166-222592633	25.02	36.58	0.41	39.89	42.81	0.48	25.02	21.67	0.54	20.64	32.19	0.39	33.72	39.74	0.46	23.5	23.6	0.5	17.11	34.23	0.33	0.455	0.43	-0.025	0.853118	1
NM_001324063	2	MIA3	chr1	+	586.6	222665632	chr1:222665309-222668007	22.03	152.5	0.13	26.25	263.36	0.09	24.33	171.82	0.12	22.25	131.26	0.14	30.09	163.74	0.16	22.79	144.67	0.14	31.35	139.01	0.18	0.12	0.16	0.04	0.229225	0.68939
XM_005273069	6	BROX	chr1	+	278.5	222732829	chr1:222732628-222735187	18.53	42.55	0.3	25.53	44.51	0.36	19.21	40.65	0.32	16.13	30.64	0.34	30.34	37.96	0.44	18.19	33.81	0.35	20.27	34.24	0.37	0.33	0.386667	0.0566667	0.562474	0.996268
NR_109927	2	BROX	chr1	+	60.2	222713789	chr1:222713588-222713982	NA	NA	NA	11.01	35.18	0.24	NA	NA	NA	2.04	19.49	0.09	NA	NA	NA	NA	NA	NA	4.35	31.22	0.12	0.165	0.12	-0.045	0.506568	0.96013
XM_011544269	3	TP53BP2	chr1	-	274.8	223780330	chr1:223779893-223780894	13.78	49.43	0.22	14.39	81.78	0.15	11.1	46.26	0.19	10.66	44.75	0.19	25.82	35.12	0.42	11.92	44.05	0.21	17.96	36.43	0.33	0.1875	0.32	0.1325	0.0914218	0.424117
NR_132119	1	GTF2IP20	chr1	-	117	223952090	chr1:223951266-223952291	21.28	27.02	0.44	37.33	28.28	0.57	22.49	22.46	0.5	26.65	19.85	0.57	14.34	31.19	0.31	20.54	22.02	0.48	17.34	38.98	0.31	0.52	0.366667	-0.153333	0.152893	0.564004
NM_003676	4	DEGS1	chr1	+	3901.6	224192605	chr1:224192332-224193441	109.83	155.32	0.41	206.04	260.74	0.44	130.87	119.9	0.52	124.75	106.76	0.54	135.6	135.93	0.5	115.7	135.66	0.46	154.97	121.72	0.56	0.4775	0.506667	0.0291667	0.400624	0.871901
XM_047418620	1	CNIH4	chr1	+	1055.9	224376235	chr1:224375795-224379452	37.45	37.87	0.5	65.76	64.56	0.5	29.64	20.69	0.59	38.35	24.08	0.61	33.57	48.52	0.41	34.14	28.75	0.54	30.67	52.83	0.37	0.55	0.44	-0.11	0.196543	0.641367
NM_001277200	2	CNIH4	chr1	+	121.2	224379270	chr1:224379069-224379452	15.75	39.3	0.29	26.57	77.5	0.26	16.66	25.82	0.39	11.79	38.71	0.23	11	42.67	0.2	6	23.02	0.21	17.1	34.33	0.33	0.2925	0.246667	-0.0458333	0.826357	1
XM_011544185	4	LBR	chr1	-	430.7	225403260	chr1:225401502-225403463	19.36	100.56	0.16	35.8	154.53	0.19	32.76	69.74	0.32	28.91	84.4	0.26	57.89	55.1	0.51	32.36	68.99	0.32	37.28	79.94	0.32	0.2325	0.383333	0.150833	0.00723805	0.0815188
NM_003133	6	SRP9	chr1	+	318454	225789474	chr1:225789240-225790464	471.02	2415.55	0.16	764.81	4148.95	0.16	589.92	1968.72	0.23	547.51	2237.71	0.2	989.38	2259.03	0.3	557.5	2132.78	0.21	721.51	2121.02	0.25	0.1875	0.253333	0.0658333	1.24201e-13	2.49578e-11
NM_013328	4	PYCR2	chr1	-	2151.9	225920419	chr1:225919878-225920620	170.25	59.34	0.74	327.02	119.05	0.73	190.51	52.57	0.78	167.98	63.72	0.72	200.33	21.81	0.9	167.95	53.5	0.76	205.32	44.4	0.82	0.7425	0.826667	0.0841667	0.0238092	0.186087
NM_152608	4	SDE2	chr1	-	718.4	225985313	chr1:225982702-225985523	39.75	41.41	0.49	60.96	101.04	0.38	43	63.25	0.4	35.14	48.72	0.42	48.12	25.75	0.65	33.55	38.52	0.47	35.56	52.35	0.4	0.4225	0.506667	0.0841667	0.230643	0.691206
NM_001379043	1	H3-3A	chr1	+	2.91253e+06	226071696	chr1:226071351-226072019	940	5527.64	0.15	1703.54	9920.02	0.15	1404.6	5566.62	0.2	1237.28	5211.32	0.19	2142.51	5877.33	0.27	1261.54	4907.9	0.2	2276.32	4643.53	0.33	0.1725	0.266667	0.0941667	4.42116e-51	5.62667e-48
XR_007067022	1	LOC124904586	chr1	-	346	226146043	chr1:226144679-226146244	21.27	47.37	0.31	29.87	56.27	0.35	32.13	23.42	0.58	28.26	33.65	0.46	57.5	40.85	0.58	25.79	45.67	0.36	42.58	32.76	0.57	0.425	0.503333	0.0783333	0.244948	0.712202
NM_022735	4	ACBD3	chr1	-	1152.7	226146194	chr1:226144679-226146821	23.86	120.01	0.17	31.34	176.89	0.15	33.16	101.85	0.25	30.06	98.1	0.23	63.9	77.33	0.45	29.29	106.18	0.22	45.26	94.17	0.32	0.2	0.33	0.13	0.00705352	0.080389
NR_146443	1	ACBD3-AS1	chr1	+	5198.2	226154833	chr1:226154603-226154977	0.78	167.83	0	0.4	239.35	0	0.38	150.73	0	0.6	144.18	0	0.09	117.93	0	0.28	147.37	0	0.24	132.7	0	0	0	0	1	1
NM_020247	5	COQ8A	chr1	+	168.4	226986660	chr1:226986453-226987544	59.86	16.88	0.78	106.28	32.36	0.77	54.91	13.71	0.8	52.16	25.03	0.68	60.07	11.49	0.84	59.13	12.33	0.83	68.55	24.99	0.73	0.7575	0.8	0.0425	0.710217	1
NM_001323933	2	SNAP47	chr1	+	2317.6	227780728	chr1:227780527-227781226	133.42	58.95	0.69	218.6	100.07	0.69	131	115.89	0.53	128.94	77.17	0.63	115.82	86.17	0.57	109.97	76.21	0.59	126.39	93.94	0.57	0.635	0.576667	-0.0583333	0.281938	0.758958
NM_023007	3	JMJD4	chr1	-	238.8	227732445	chr1:227731191-227732676	38.77	37.66	0.51	90.08	54.8	0.62	47.85	40.82	0.54	48.68	30	0.62	43.71	31.74	0.58	46.76	14.9	0.76	40.06	40.07	0.5	0.5725	0.613333	0.0408333	0.873581	1
NM_001658	4	ARF1	chr1	+	92400.3	228098053	chr1:228097852-228099212	1194.41	675.4	0.64	2111.88	904	0.7	1240.16	618.93	0.67	1191.21	631.23	0.65	1392.84	501.19	0.74	1262.89	657.35	0.66	1352.97	447.15	0.75	0.665	0.716667	0.0516667	0.00259266	0.0373538
NM_024319	4	C1orf35	chr1	-	297.8	228101053	chr1:228100731-228101254	99.02	9.8	0.91	234.87	0	1	117.62	15.18	0.89	126.84	0	1	106.66	11.44	0.9	111.28	14.35	0.89	115.18	9.35	0.92	0.95	0.903333	-0.0466667	0.12925	0.514038
NM_001242839	1	GUK1	chr1	+	77085.1	228148866	chr1:228148665-228148955	659.81	234.69	0.74	1213.3	398.31	0.75	622.85	316.97	0.66	789.05	235.95	0.77	737.76	236.73	0.76	701.61	264.98	0.73	653.17	226.21	0.74	0.73	0.743333	0.0133333	0.724577	1
NM_001242840	3	GUK1	chr1	+	77728.7	228148866	chr1:228148665-228148951	673.62	220.89	0.75	1238.46	373.14	0.77	639.63	300.19	0.68	806.58	218.42	0.79	757.6	216.88	0.78	716.39	250.2	0.74	666.68	212.69	0.76	0.7475	0.76	0.0125	0.680771	1
NM_145214	3	TRIM11	chr1	-	462.8	228394117	chr1:228393676-228395252	92.12	0	1	132.01	27.12	0.83	74.96	27.63	0.73	95.82	0	1	94.84	0	1	81.44	11.67	0.87	99.23	0	1	0.89	0.956667	0.0666667	0.0342175	0.235815
NM_033445	3	H2AC25	chr1	-	28063	228457672	chr1:228457364-228457873	340.36	0	1	618.43	0	1	327.55	0	1	330.22	0	1	291.11	0	1	300.67	0	1	301.18	0	1	1	1	0	1	1
NM_001010858	3	RNF187	chr1	+	24788.8	228494909	chr1:228493883-228496188	26.78	1034.37	0.03	51.51	1828.54	0.03	30.95	1094.85	0.03	30.43	1071.88	0.03	27.73	957.47	0.03	25.75	944.55	0.03	29.92	942.74	0.03	0.03	0.03	0	0.895954	1
NM_021205	6	RHOU	chr1	+	2336.9	228743742	chr1:228743285-228746664	94	63.6	0.6	158.04	144.54	0.52	100.41	89.97	0.53	94.83	73.41	0.56	91.25	43.15	0.68	79.79	69.28	0.54	92.24	37.42	0.71	0.5525	0.643333	0.0908333	0.0931268	0.427868
NM_001271998	2	RAB4A	chr1	+	1820.4	229304135	chr1:229303806-229305894	29.95	185.92	0.14	51.56	278.57	0.16	36.92	179.54	0.17	33.83	166.46	0.17	40.87	231.26	0.15	29.82	161.09	0.16	32.38	194.12	0.14	0.16	0.15	-0.01	0.79871	1
NM_001410936	1	CCSAP	chr1	-	837	229325202	chr1:229321015-229325411	38.73	67.86	0.36	63.01	96.53	0.39	40.04	79.44	0.34	41.01	58.36	0.41	47.89	39.78	0.55	35.1	64.31	0.35	39.27	95.04	0.29	0.375	0.396667	0.0216667	1	1
XM_011544136	2	ABCB10	chr1	-	457.7	229518209	chr1:229516582-229518410	18.49	33.78	0.35	31.22	71.59	0.3	22.74	20.29	0.53	21.21	46.71	0.31	32.56	12.08	0.73	17.26	45.44	0.28	23.71	10.71	0.69	0.3725	0.566667	0.194167	0.0814282	0.398581
XM_011544164	3	TAF5L	chr1	-	556	229593967	chr1:229593134-229595094	29.32	55.85	0.34	51.76	97.75	0.35	37.38	42.11	0.47	32.6	47.46	0.41	34.54	46.55	0.43	31.47	39.14	0.45	29.49	56.6	0.34	0.3925	0.406667	0.0141667	0.876623	1
NM_001025247	2	TAF5L	chr1	-	152.7	229602194	chr1:229599194-229602919	6.96	91.6	0.07	11.32	163.18	0.06	5.89	81.26	0.07	7.65	79.02	0.09	7.65	78.32	0.09	6.09	84.1	0.07	6.09	84.46	0.07	0.0725	0.0766667	0.00416667	1	1
NM_001136495	2	C1orf198	chr1	-	1706.1	230838594	chr1:230837119-230839908	108.34	0	1	173.95	15.77	0.92	101.89	7.92	0.93	103.77	2.09	0.98	113.36	2.32	0.98	91.22	10.53	0.9	106.23	1.59	0.99	0.9575	0.956667	-0.000833333	0.757856	1
NM_022786	3	ARV1	chr1	+	2493.9	231000450	chr1:231000138-231000733	25.77	153.74	0.14	57.21	244	0.19	31.46	108.78	0.22	38.11	116.25	0.25	36.72	166.22	0.18	28.54	133.48	0.18	26.89	161.38	0.14	0.2	0.166667	-0.0333333	0.424224	0.889693
NM_152379	4	C1orf131	chr1	-	411.9	231224039	chr1:231223765-231224414	14.73	56.11	0.21	16.17	98.13	0.14	10.09	60.88	0.14	7.65	49.64	0.13	15.45	64.66	0.19	11.61	53.54	0.18	12.92	61.44	0.17	0.155	0.18	0.025	0.668711	1
NM_001316350	2	GNPAT	chr1	+	1727.7	231277738	chr1:231277499-231277973	22.39	136.43	0.14	38.31	266.22	0.13	16.13	160.05	0.09	16.27	137.59	0.11	25.64	186.87	0.12	21.39	130.87	0.14	21.88	170.76	0.11	0.1175	0.123333	0.00583333	1	1
NM_175876	5	EXOC8	chr1	-	218.4	231335559	chr1:231332753-231337852	19.2	21.51	0.47	32.49	36.12	0.47	21.28	19.16	0.53	19.07	21.83	0.47	27.47	11.39	0.71	16.68	19.95	0.46	17.29	17.79	0.49	0.485	0.553333	0.0683333	0.65862	1
NM_022051	3	EGLN1	chr1	-	3416.2	231366274	chr1:231363756-231366475	74.74	50.68	0.6	111.79	103.27	0.52	75	66.79	0.53	75.2	41.23	0.65	79.88	55.09	0.59	64.52	60.25	0.52	70.05	56.5	0.55	0.575	0.553333	-0.0216667	0.90381	1
NM_005999	3	TSNAX	chr1	+	1773.8	231564852	chr1:231564528-231566524	40.09	150.42	0.21	58.99	212.63	0.22	45.61	151.75	0.23	35.61	140.45	0.2	49.03	140.86	0.26	41.06	159.83	0.2	54.59	81.43	0.4	0.215	0.286667	0.0716667	0.191046	0.633998
NM_001329453	2	NTPCR	chr1	+	520.4	232978372	chr1:232978163-232983435	21.85	163.41	0.12	34.3	284.92	0.11	20.44	178.46	0.1	19.78	190.65	0.09	19.1	160.32	0.11	16.05	163.04	0.09	16.05	201.57	0.07	0.105	0.09	-0.015	0.623108	1
NM_001206641	3	COA6	chr1	+	160.4	234383932	chr1:234383723-234385080	4.13	43.88	0.09	4.59	60.7	0.07	5.26	30.33	0.15	4.34	42.58	0.09	6.45	89.39	0.07	2.47	50.01	0.05	6.34	52.12	0.11	0.1	0.0766667	-0.0233333	1	1
NM_001012985	2	COA6	chr1	+	546.4	234383924	chr1:234383723-234384049	18.53	30.27	0.38	29.31	36.9	0.44	19.81	15.93	0.55	20.7	26.89	0.44	43.6	53.5	0.45	8.46	45.35	0.16	30.86	28.57	0.52	0.4525	0.376667	-0.0758333	0.572894	0.998884
XM_017002196	2	TARBP1	chr1	-	251.3	234391544	chr1:234391313-234391745	19.91	60.17	0.25	22.41	86	0.21	29.27	54.26	0.35	17.51	62.74	0.22	34.17	56.17	0.38	14.87	71.19	0.17	25.04	53.64	0.32	0.2575	0.29	0.0325	0.730505	1
NM_001077397	1	IRF2BP2	chr1	-	1851.1	234607143	chr1:234604269-234607852	48.19	113.49	0.3	80.48	201.97	0.28	46.23	145.53	0.24	51.45	114.38	0.31	71.97	120.87	0.37	56.27	150.75	0.27	62.37	126.21	0.33	0.2825	0.323333	0.0408333	0.381849	0.854572
NM_014765	3	TOMM20	chr1	-	98924.5	235110343	chr1:235109341-235112108	428.03	102.3	0.81	671.47	221.23	0.75	437.57	86.72	0.83	411.6	104.4	0.8	397.87	125.67	0.76	338.38	113.72	0.75	401.88	49.2	0.89	0.7975	0.8	0.0025	0.821009	1
NM_001371477	1	GGPS1	chr1	+	3136.8	235342784	chr1:235342011-235344532	48.3	197.4	0.2	77.44	300.39	0.2	52.05	158.89	0.25	47.59	189.57	0.2	55.3	179.52	0.24	44.04	158.32	0.22	53.03	156.1	0.25	0.2125	0.236667	0.0241667	0.580291	1
XM_006711761	3	GNG4	chr1	-	1673.7	235551952	chr1:235547685-235552237	103.21	114.41	0.47	173.75	178.83	0.49	98.69	122.41	0.45	96.67	115.52	0.46	81.02	116.11	0.41	81.67	114.17	0.42	80.67	120.85	0.4	0.4675	0.41	-0.0575	0.213281	0.667738
XM_047420416	1	LGALS8	chr1	+	457.9	236548424	chr1:236548012-236549005	66.33	11.17	0.86	102.32	17.18	0.86	40.04	23.52	0.63	58.66	4.98	0.92	55.78	35.23	0.61	65.42	13.63	0.83	43.74	29.07	0.6	0.8175	0.68	-0.1375	0.0438205	0.277687
NR_015407	1	LINC01139	chr1	-	101.3	238481146	chr1:238480384-238481681	8.37	21.04	0.28	13.92	38.98	0.26	11.61	20.38	0.36	10.86	22.24	0.33	19.51	20.97	0.48	13.2	27.55	0.32	16.73	24.08	0.41	0.3075	0.403333	0.0958333	0.474273	0.932669
NM_000143	4	FH	chr1	-	20399.1	241497769	chr1:241497603-241497970	14.46	259.32	0.05	32.01	460.75	0.06	20.37	209.91	0.09	23.68	238.55	0.09	29.74	154.75	0.16	16.28	210.86	0.07	25.37	141.42	0.15	0.0725	0.126667	0.0541667	0.0756376	0.383163
NM_001381853	1	CHML	chr1	-	2016	241631720	chr1:241628851-241636073	18.05	71.73	0.2	32.36	98.38	0.25	35.33	48.01	0.42	24.81	60.58	0.29	49.36	37.55	0.57	27.65	51.29	0.35	34.44	41.19	0.46	0.29	0.46	0.17	0.0179816	0.152458
NM_001381854	1	CHML	chr1	-	2176.5	241631729	chr1:241628851-241635797	21.68	69.51	0.24	39.63	93.61	0.3	39.95	45.17	0.47	27.96	59.49	0.32	55.54	33.8	0.62	30.98	49.67	0.38	38.54	39.44	0.49	0.3325	0.496667	0.164167	0.0216203	0.175257
NM_001297746	2	DESI2	chr1	+	473.9	244707800	chr1:244705556-244709033	25	14.39	0.63	36.26	32.66	0.53	29.18	10.32	0.74	28.26	17.38	0.62	28.89	14.32	0.67	20.93	15.88	0.57	13.09	25.29	0.34	0.63	0.526667	-0.103333	0.508422	0.962158
NM_031844	3	HNRNPU	chr1	-	48142.8	244853780	chr1:244850297-244854503	58.56	632.43	0.08	83.12	1035.6	0.07	61	646.61	0.09	56.55	605.01	0.09	77.55	729.34	0.1	54.66	543.51	0.09	60.45	693.4	0.08	0.0825	0.09	0.0075	0.579844	1
NM_004501	3	HNRNPU	chr1	-	48183.4	244853780	chr1:244850300-244854503	58.61	632.37	0.08	83.2	1035.52	0.07	61.06	646.55	0.09	56.6	604.96	0.09	77.62	729.27	0.1	54.7	543.46	0.09	60.5	693.36	0.08	0.0825	0.09	0.0075	0.579844	1
NM_001139459	2	CNST	chr1	+	3965.1	246647914	chr1:246647139-246648227	148.86	17.67	0.89	271.48	27.81	0.91	164.19	10.82	0.94	144.79	37.68	0.79	169.18	39.56	0.81	214.79	0	1	126.73	62.06	0.67	0.8825	0.826667	-0.0558333	0.151979	0.562705
XM_011544112	2	CNST	chr1	+	5575.2	246666771	chr1:246665700-246668595	69.09	122.83	0.36	114.6	205.16	0.36	84.29	71.26	0.54	75.77	105.33	0.42	118.07	66.79	0.64	82.81	117.41	0.41	94.13	84.02	0.53	0.42	0.526667	0.106667	0.0159825	0.141416
NM_016002	3	SCCPDH	chr1	+	13802.7	246767396	chr1:246767195-246768137	89.19	199.68	0.31	172.64	330.95	0.34	114.33	176.47	0.39	95.21	175.74	0.35	122.5	190.97	0.39	78.48	190.98	0.29	106.04	182.42	0.37	0.3475	0.35	0.0025	0.933139	1
NM_001410950	1	AHCTF1	chr1	-	255	246840797	chr1:246839098-246840998	14.25	77.59	0.16	21.43	106.54	0.17	15.73	86.86	0.15	14.21	57.15	0.2	26.11	53.08	0.33	18.17	63.07	0.22	19.4	67.96	0.22	0.17	0.256667	0.0866667	0.141098	0.541963
NM_024804	3	ZNF669	chr1	-	271.9	247101118	chr1:247099962-247101319	49.05	0	1	79.62	0	1	42.7	0	1	45.7	0	1	41.76	0	1	38.27	2.95	0.93	41.71	0	1	1	0.976667	-0.0233333	1	1
NM_003431	5	ZNF124	chr1	-	68.5	247156608	chr1:247154989-247157217	10.16	25.09	0.29	15.39	54.97	0.22	12.09	25.2	0.32	9.2	28.38	0.24	14.56	19.77	0.42	11.5	23.14	0.33	15.13	18.3	0.45	0.2675	0.4	0.1325	0.217648	0.673678
NM_001297569	2	ZNF124	chr1	-	68.4	247156608	chr1:247154989-247157207	10.14	25.2	0.29	15.37	55.32	0.22	12.08	25.08	0.33	9.18	28.44	0.24	14.54	19.75	0.42	11.48	23.32	0.33	15.1	18.18	0.45	0.27	0.4	0.13	0.217648	0.673678
NM_032752	3	ZNF496	chr1	-	877.8	247298496	chr1:247297415-247301276	75.24	21.16	0.78	136.23	32.58	0.81	83.21	17.33	0.83	53.99	47.83	0.53	67.93	24.73	0.73	70.02	28.55	0.71	89.09	8.33	0.91	0.7375	0.783333	0.0458333	0.517238	0.968041
XM_047431099	1	SH3BP5L	chr1	-	3736.1	248811002	chr1:248810446-248812370	153.01	51.76	0.75	290.05	74.55	0.8	158.86	78.21	0.67	171.24	46.36	0.79	175.23	80.21	0.69	184.43	69.08	0.73	174.01	86.12	0.67	0.7525	0.696667	-0.0558333	0.136497	0.529888
XM_005270336	3	ZNF672	chr1	+	1317	248847376	chr1:248847175-248849517	82.48	31.43	0.72	164.33	19.22	0.9	88.89	15.53	0.85	93.95	19.66	0.83	88.48	0	1	80.91	35.24	0.7	74.54	17.98	0.81	0.825	0.836667	0.0116667	0.859473	1
NM_024836	3	ZNF672	chr1	+	1264	248847322	chr1:248847052-248849517	82.38	31.93	0.72	163.04	30.1	0.84	88.6	45.74	0.66	94.08	18.34	0.84	87.37	14.2	0.86	81.82	33.98	0.71	74.58	30.76	0.71	0.765	0.76	-0.005	0.762054	1
XM_047424603	1	ZNF692	chr1	-	856.8	248850315	chr1:248850008-248850516	123.57	0	1	275.79	0	1	171.84	0	1	154.19	0	1	155.58	0	1	175.32	0	1	169.27	0	1	1	1	0	1	1
XM_005263669	6	MGAT5	chr2	+	2663.2	134451609	chr2:134448649-134454621	104.6	27.3	0.79	176.95	51.55	0.77	107.95	24.97	0.81	102.09	32.05	0.76	93.88	12.86	0.88	91.61	23.62	0.79	95.79	18.31	0.84	0.7825	0.836667	0.0541667	0.344926	0.819831
NM_001330092	2	NRXN1	chr2	-	15512.1	49921321	chr2:49918503-49922251	97.21	201.2	0.33	135.9	302.29	0.31	113.6	203.61	0.36	93.03	173.1	0.35	134.09	159.77	0.46	93.89	185.63	0.34	113.6	171.33	0.4	0.3375	0.4	0.0625	0.109493	0.468927
XM_017003923	1	BAZ2B	chr2	-	862.7	159319937	chr2:159318979-159320418	29.84	38.03	0.44	37.31	61.51	0.38	34.82	36.36	0.49	31.24	28.01	0.53	58.25	19.18	0.75	34.95	16.28	0.68	40.35	17.79	0.69	0.46	0.706667	0.246667	0.00270869	0.0385887
NM_020981	4	B3GALT1	chr2	+	154.6	167869984	chr2:167868811-167874045	16.7	11.86	0.58	28.14	18.1	0.61	14.49	10.68	0.58	16.86	5.67	0.75	21.3	10.25	0.68	19.34	12.54	0.61	18.62	18.25	0.51	0.63	0.6	-0.03	0.798617	1
NM_001375502	1	MAP2	chr2	+	474532	209730383	chr2:209730182-209734112	963.22	474.17	0.67	1303.53	556.46	0.7	983.99	287.16	0.77	851.95	335.17	0.72	990.56	77.15	0.93	807.48	392.67	0.67	830.35	242.38	0.77	0.715	0.79	0.075	1.99991e-05	0.00075228
XM_011510323	1	MYT1L	chr2	-	4203.1	1791806	chr2:1789113-1792007	130.66	21.83	0.86	187.78	63.25	0.75	133.92	24.5	0.85	123.82	32.56	0.79	125.89	6.58	0.95	100.43	25.4	0.8	108.79	33.27	0.77	0.8125	0.84	0.0275	0.457052	0.919887
NM_001329852	3	MYT1L	chr2	-	6683	1792263	chr2:1789136-1792464	116.43	90.45	0.56	173.14	213.17	0.45	122.38	134.93	0.48	112.48	135.52	0.45	113.2	85.62	0.57	90.25	114.79	0.44	100.33	121.86	0.45	0.485	0.486667	0.00166667	0.926706	1
NM_001329846	3	MYT1L	chr2	-	3863.2	1789731	chr2:1789136-1791262	129.82	21.65	0.86	147.33	71.61	0.67	112.46	37.57	0.75	126.42	16.77	0.88	105.1	36.52	0.74	103.41	11.43	0.9	94.28	23.91	0.8	0.79	0.813333	0.0233333	0.557195	0.994563
XM_047446462	1	GREB1	chr2	+	3275.1	11640721	chr2:11640291-11642788	110.31	69.58	0.61	204.57	112.6	0.64	129.25	80.21	0.62	104.28	86.52	0.55	153.13	48.03	0.76	118.5	85.3	0.58	122.8	102.18	0.55	0.605	0.63	0.025	0.767066	1
XM_011533007	3	WDR35	chr2	-	128.2	19913507	chr2:19910263-19913708	13.91	14.65	0.49	19.6	35.27	0.36	11.37	20.34	0.36	11.85	13.68	0.46	11.79	13.53	0.47	10.27	22.99	0.31	NA	NA	NA	0.4175	0.39	-0.0275	1	1
NM_001291328	2	FAM228B	chr2	+	444.5	24169557	chr2:24169356-24169638	25.43	36.15	0.41	34.03	79	0.3	41.91	32.6	0.56	22.08	46.53	0.32	34.48	49.58	0.41	28.03	42.58	0.4	45.78	35.7	0.56	0.3975	0.456667	0.0591667	0.417882	0.884654
NM_000182	5	HADHA	chr2	-	2500.8	26191004	chr2:26190635-26191395	97.15	153.25	0.39	177.09	299.1	0.37	117.07	137.54	0.46	110.71	153.32	0.42	126.01	137.19	0.48	108.4	162.12	0.4	125.14	143.58	0.47	0.41	0.45	0.04	0.310395	0.788152
NM_001329112	1	BABAM2	chr2	+	335	28338678	chr2:28338450-28338901	75.54	57.02	0.57	173.96	59.67	0.74	82.02	46	0.64	83.34	46.4	0.64	78.04	25.87	0.75	68.32	39.71	0.63	85.45	47.58	0.64	0.6475	0.673333	0.0258333	0.896073	1
NM_001261840	2	BABAM2	chr2	+	308.5	28338679	chr2:28338478-28338901	75.09	56.92	0.57	172.72	57.99	0.75	80.64	41.45	0.66	82.88	47.31	0.64	77.08	24.46	0.76	67.83	37.61	0.64	84.8	43.26	0.66	0.655	0.686667	0.0316667	0.89396	1
NM_004304	5	ALK	chr2	-	143.1	29193098	chr2:29192774-29193922	30.06	18.05	0.62	29.23	57.65	0.34	14.5	41.56	0.26	20.86	33.52	0.38	11.01	18.01	0.38	12.34	21.53	0.36	23.65	14.92	0.61	0.4	0.45	0.05	0.517375	0.968041
XM_047445190	1	BIRC6	chr2	+	426.1	32617948	chr2:32617725-32618878	14.27	133.34	0.1	18.33	192.75	0.09	20.98	139.08	0.13	20.62	121.31	0.15	27.17	133.14	0.17	22.59	123.33	0.15	28.6	83.27	0.26	0.1175	0.193333	0.0758333	0.0715249	0.371231
XM_005264428	2	PRKCE	chr2	+	1101.2	46185417	chr2:46184735-46187990	73.72	46.17	0.61	115.93	94.08	0.55	73.47	33.91	0.68	69.13	61.19	0.53	71.6	33.03	0.68	58.81	51.69	0.53	65.3	38.24	0.63	0.5925	0.613333	0.0208333	0.693329	1
NM_003128	3	SPTBN1	chr2	+	52724.3	54669149	chr2:54668351-54671446	88.12	659.91	0.12	152.77	1118.08	0.12	96.36	562.92	0.15	90.71	633.89	0.13	124.28	494.8	0.2	77.84	535.12	0.13	101.26	474.39	0.18	0.13	0.17	0.04	0.0223985	0.179282
XM_047445154	1	PPP4R3B	chr2	-	986.6	55549531	chr2:55547292-55550006	35.67	78.45	0.31	46.5	128.61	0.27	34.97	81.68	0.3	37.11	62.13	0.37	50.16	62.81	0.44	35.47	77.64	0.31	42.82	62.47	0.41	0.3125	0.386667	0.0741667	0.214824	0.669361
XM_011532718	4	EHBP1	chr2	+	1578.7	63045644	chr2:63045443-63046487	75.89	38.07	0.67	116.39	34.07	0.77	74.58	12.69	0.85	78.96	18	0.81	92.31	21.68	0.81	71.82	38.51	0.65	79.67	24.7	0.76	0.775	0.74	-0.035	0.637574	1
XM_047444729	1	VPS54	chr2	-	294.8	63893208	chr2:63892150-63893535	14.76	84.32	0.15	25.14	130.55	0.16	14.82	76.33	0.16	15.84	77.69	0.17	20.6	60.49	0.25	15.22	67.29	0.18	11.81	67.66	0.15	0.16	0.193333	0.0333333	0.563884	0.996268
NM_001348407	2	SLC1A4	chr2	+	2461.6	65021863	chr2:65020912-65023865	166.94	73.21	0.7	296.86	131.12	0.69	163.34	102.1	0.62	164.47	79.12	0.68	155.94	56.25	0.73	161.94	81.63	0.66	166.48	75.2	0.69	0.6725	0.693333	0.0208333	0.637476	1
NM_138458	4	DNAAF10	chr2	-	117.3	68131244	chr2:68129805-68131445	16.59	24.02	0.41	30.74	28.9	0.52	15.3	24.68	0.38	17.72	24.86	0.42	17.84	12.95	0.58	18.35	22.85	0.45	20.28	13.96	0.59	0.4325	0.54	0.1075	0.500898	0.955337
NM_001256476	2	DNAAF10	chr2	-	132.4	68134598	chr2:68134084-68134799	NA	NA	NA	5.97	27.7	0.18	NA	NA	NA	NA	NA	NA	NA	NA	NA	NA	NA	NA	NA	NA	NA	NA	NA	#VALUE!	NA	NA
XM_005264224	2	EXOC6B	chr2	-	669.1	72179260	chr2:72175984-72179461	91.52	8.9	0.91	150.7	0	1	85.67	8.21	0.91	90.87	0	1	77.37	6.13	0.93	86.99	9.83	0.9	79.04	31.64	0.71	0.955	0.846667	-0.108333	0.00376448	0.0499644
NM_015120	4	ALMS1	chr2	+	99.7	73609769	chr2:73609568-73609919	6.33	18.11	0.26	NA	NA	NA	NA	NA	NA	NA	NA	NA	NA	NA	NA	NA	NA	NA	NA	NA	NA	NA	NA	#VALUE!	NA	NA
NM_001378454	1	ALMS1	chr2	+	100.7	73609769	chr2:73609568-73609916	6.35	18.09	0.26	NA	NA	NA	NA	NA	NA	NA	NA	NA	NA	NA	NA	NA	NA	NA	NA	NA	NA	NA	NA	#VALUE!	NA	NA
NM_001399737	1	CTNNA2	chr2	+	18603.5	80648107	chr2:80647585-80648780	183.36	308.76	0.37	229.47	622.41	0.27	139.54	416.99	0.25	136.78	360.13	0.28	198.9	328.01	0.38	135.67	351.19	0.28	173.4	359.5	0.33	0.2925	0.33	0.0375	0.151501	0.56212
XM_047445341	1	ANKRD36B	chr2	-	185.7	97509532	chr2:97507622-97509733	7.52	83.4	0.08	9.34	92.47	0.09	8.78	57.54	0.13	7.67	69.29	0.1	10.26	36.97	0.22	9.44	83.31	0.1	10.21	39.47	0.21	0.1	0.176667	0.0766667	0.437605	0.901417
XM_047444204	1	INPP4A	chr2	+	3800.9	98589996	chr2:98587476-98594392	23.8	93.17	0.2	39.54	151.98	0.21	25.35	94.94	0.21	23.36	95.74	0.2	18.65	110.16	0.14	23.6	86.81	0.21	22.14	103.31	0.18	0.205	0.176667	-0.0283333	0.529019	0.975982
XR_922915	3	INPP4A	chr2	+	72.6	98583040	chr2:98582520-98586266	18.67	14.52	0.56	28.56	24.35	0.54	18.91	12.73	0.6	17.7	19.61	0.47	19.09	2.69	0.88	19.46	16.43	0.54	18.58	7.81	0.7	0.5425	0.706667	0.164167	0.206919	0.656429
XM_011511178	4	AFF3	chr2	-	623.1	99547908	chr2:99545419-99551595	8.59	60.24	0.12	13.52	94.49	0.13	11.76	48.39	0.2	10.11	54.51	0.16	11.5	46.41	0.2	8.99	48.38	0.16	8.89	42.13	0.17	0.1525	0.176667	0.0241667	0.624908	1
NM_001384548	1	MAP4K4	chr2	+	41981.2	101891726	chr2:101891166-101894690	293.38	276.4	0.51	472.1	416.36	0.53	289.65	235.53	0.55	263.68	266.51	0.5	300.09	165.78	0.64	270.57	269.49	0.5	285.54	254.87	0.53	0.5225	0.556667	0.0341667	0.340506	0.816804
NM_001321346	2	TMEM182	chr2	+	90.6	102815276	chr2:102814748-102817679	NA	NA	NA	14.65	9.72	0.6	7.77	15.8	0.33	8.89	12.56	0.41	9.39	18.12	0.34	7.4	15.14	0.33	NA	NA	NA	0.446667	0.335	-0.111667	0.546807	0.988265
NM_001305006	3	SLC5A7	chr2	+	198.3	108010936	chr2:108010232-108013994	18.15	10.59	0.63	24.33	19.11	0.56	15.63	18.27	0.46	16.34	12.8	0.56	21.11	9.6	0.69	17.01	9.37	0.64	15.53	9.34	0.62	0.5525	0.65	0.0975	0.435803	0.899646
NM_001321913	3	DPP10	chr2	+	181.1	115842616	chr2:115842211-115845780	9.03	103.75	0.08	13.52	154.36	0.08	9.49	84.43	0.1	7.12	96.15	0.07	12.81	71.29	0.15	9.44	86.92	0.1	9.5	84.65	0.1	0.0825	0.116667	0.0341667	0.468577	0.928495
NM_001178034	1	DPP10	chr2	+	229.8	115842616	chr2:115842211-115844750	11.48	101.3	0.1	18.03	149.86	0.11	12.13	81.79	0.13	8.27	95	0.08	16.53	67.57	0.2	11.35	85.02	0.12	12.34	81.82	0.13	0.105	0.15	0.045	0.395422	0.868044
XM_047443793	1	CLASP1	chr2	-	8945.3	121339891	chr2:121337776-121340947	236.14	72.88	0.76	407	66.97	0.86	247.45	48.11	0.84	222.27	49.59	0.82	286.38	27.31	0.91	266.95	47.66	0.85	266.44	63.16	0.81	0.82	0.856667	0.0366667	0.288912	0.768419
XM_047443794	1	CLASP1	chr2	-	136.7	121382123	chr2:121377650-121382324	0.91	53	0.02	0.99	90.69	0.01	0.33	65.77	0.01	0.68	58.47	0.01	0.56	22.69	0.02	0.54	46.26	0.01	0.7	42.38	0.02	0.0125	0.0166667	0.00416667	1	1
XM_017003690	2	CLASP1	chr2	-	2578.8	121414002	chr2:121413279-121414203	2.57	59.86	0.04	2.91	100.24	0.03	0.16	62.9	0	0.85	61.86	0.01	3.9	45.97	0.08	2.28	44.18	0.05	3.77	55.34	0.06	0.02	0.0633333	0.0433333	0.306003	0.784763
NM_130773	4	CNTNAP5	chr2	+	1318.1	124914779	chr2:124914092-124921219	57.63	26.19	0.69	78.8	19.5	0.8	56.98	15.51	0.79	49.04	19.92	0.71	53.85	7.55	0.88	51.25	16.17	0.76	46.33	21.34	0.68	0.7475	0.773333	0.0258333	0.846821	1
XM_011510594	4	FAM168B	chr2	-	19738.8	131052251	chr2:131047876-131052452	302.08	10.97	0.96	517.83	39.59	0.93	312.36	0	1	301.74	16.53	0.95	310.01	0	1	280.42	6.69	0.98	311.44	21.81	0.93	0.96	0.97	0.01	0.415378	0.883025
NM_001316349	2	THSD7B	chr2	+	699	137677336	chr2:137676524-137677718	7.3	47.27	0.13	13.87	66.73	0.17	13.81	46.98	0.23	9.15	41.17	0.18	29.38	46.58	0.39	21.05	34.39	0.38	26.43	41.62	0.39	0.1775	0.386667	0.209167	0.0172686	0.148662
NM_001278580	2	ACVR2A	chr2	+	1791.3	147927552	chr2:147927080-147930396	52.86	162.97	0.24	75.7	242.86	0.24	58.07	118.77	0.33	53.7	152.27	0.26	72.21	90.19	0.44	46.46	135.17	0.26	54.46	110.95	0.33	0.2675	0.343333	0.0758333	0.119255	0.492766
NM_004522	3	KIF5C	chr2	+	264742	149024963	chr2:149023078-149026759	308.59	904.1	0.25	462.5	1392.13	0.25	404.33	734.64	0.35	330.09	786.95	0.3	704.37	792.12	0.47	396.86	866.05	0.31	448.24	790.73	0.36	0.2875	0.38	0.0925	1.10442e-08	9.58337e-07
NM_001005746	4	CACNB4	chr2	-	89.5	151839087	chr2:151832771-151839379	9.79	33.34	0.23	12.05	50.15	0.19	12.54	48.91	0.2	10.03	36.76	0.21	14.05	27.49	0.34	8.73	34.94	0.2	10.37	59.15	0.15	0.2075	0.23	0.0225	1	1
XM_047443120	1	GALNT13	chr2	+	958.2	154450614	chr2:154450411-154454177	40.6	67.23	0.38	53.55	112.46	0.32	34.15	84.71	0.29	33.94	66.85	0.34	45.88	82.38	0.36	35.51	85.49	0.29	39.21	62.23	0.39	0.3325	0.346667	0.0141667	0.785659	1
NM_052917	4	GALNT13	chr2	+	647.1	154450614	chr2:154450411-154453979	34.52	73.31	0.32	47.11	118.91	0.28	30.42	88.45	0.26	30.19	70.6	0.3	43.56	84.7	0.34	31.75	89.25	0.26	34.98	66.46	0.34	0.29	0.313333	0.0233333	0.777051	1
NM_016836	4	RBMS1	chr2	-	3118.6	160274563	chr2:160272151-160274764	90.13	0	1	129.75	0	1	96.34	0	1	81.11	0	1	105.36	0	1	69.09	0	1	72.27	0	1	1	1	0	1	1
XM_047445368	1	RBMS1	chr2	-	8714.3	160275513	chr2:160275390-160275714	0.39	90.92	0	1.18	147.51	0.01	0.84	86.35	0.01	1.27	93.7	0.01	0	64.78	0	1.93	76.83	0.02	3.78	74.75	0.05	0.0075	0.0233333	0.0158333	0.412429	0.880266
NM_173162	3	KCNH7	chr2	-	151.2	162423334	chr2:162423247-162423535	0	58.88	0	0.04	78.14	0	0.08	30.22	0	0.13	35.45	0	0	34.89	0	0.61	45.74	0.01	0.96	30.65	0.03	0	0.0133333	0.0133333	1	1
XM_017005221	3	KCNH7	chr2	-	50.4	162435362	chr2:162435190-162435597	38.41	19.01	0.67	57.08	5.52	0.91	14.98	18.43	0.45	27.4	13	0.68	17.72	9.73	0.65	30.06	3.77	0.89	15.55	12.47	0.55	0.6775	0.696667	0.0191667	1	1
NM_001172173	2	CSRNP3	chr2	+	2415.2	165679756	chr2:165678701-165689407	69.35	49.55	0.58	95.76	73.62	0.57	68.87	44.91	0.61	63.62	41.36	0.61	79.07	29.49	0.73	62.35	49.19	0.56	64.18	31.92	0.67	0.5925	0.653333	0.0608333	0.340923	0.816804
NM_172070	4	UBR3	chr2	+	892.9	170081927	chr2:170081726-170084131	35.15	97.46	0.27	46.04	126.91	0.27	39.99	87.22	0.31	33.44	62.38	0.35	56.97	47.79	0.54	32.78	71.45	0.31	41.84	66.49	0.39	0.3	0.413333	0.113333	0.0538438	0.31534
NM_003642	4	HAT1	chr2	+	296.2	171983386	chr2:171983185-171983686	7.09	71.94	0.09	18.62	95.35	0.16	8.25	35.74	0.19	12.84	44.65	0.22	22.81	41.55	0.35	17.14	43.21	0.28	14.7	32.69	0.31	0.165	0.313333	0.148333	0.0343231	0.236118
XM_006712205	4	RAPGEF4	chr2	+	319.3	173052319	chr2:173051640-173052893	10.24	83.43	0.11	12.11	134.39	0.08	16.53	62	0.21	14.57	83.71	0.15	13.9	47.79	0.23	8.87	45.63	0.16	20.16	37.21	0.35	0.1375	0.246667	0.109167	0.0765619	0.384623
NM_001256090	2	ATF2	chr2	-	5435	175074558	chr2:175072259-175074835	71.39	267.27	0.21	88.86	319.59	0.22	87.49	258.85	0.25	72.82	230.73	0.24	195.12	351.83	0.36	110.02	384.39	0.22	113.89	330.09	0.26	0.23	0.28	0.05	0.0944001	0.431124
NM_001256093	2	ATF2	chr2	-	7666.3	175074558	chr2:175072259-175074867	71.65	233.23	0.24	89.14	278.41	0.24	87.74	223.53	0.28	73.07	200.2	0.27	195.59	296.29	0.4	110.38	334.57	0.25	114.1	284.54	0.29	0.2575	0.313333	0.0558333	0.0878574	0.41592
XM_047443146	1	OSBPL6	chr2	+	217.6	178399124	chr2:178395451-178402893	2.7	21.72	0.11	4.41	30.11	0.13	3.17	21.98	0.13	2.12	18.64	0.1	3.43	24.92	0.12	2.98	17.09	0.15	1.76	23.07	0.07	0.1175	0.113333	-0.00416667	1	1
XM_047443169	1	OSBPL6	chr2	+	580.1	178382621	chr2:178382420-178382779	0.59	26.62	0.02	0.65	40.29	0.02	NA	NA	NA	1.06	21.35	0.05	0.84	21.57	0.04	0	21.32	0	NA	NA	NA	0.03	0.02	-0.01	1	1
NM_001321049	2	PMS1	chr2	+	98.8	189805853	chr2:189805652-189807054	1.03	24.36	0.04	2.47	31.43	0.07	0.73	20.26	0.03	0.41	23.09	0.02	1.83	18.37	0.09	NA	NA	NA	NA	NA	NA	0.04	0.09	0.05	1	1
XM_047444778	1	PMS1	chr2	+	880.1	189877473	chr2:189877272-189877629	6.96	39.86	0.15	6.12	66.14	0.08	7.83	39.36	0.17	9.92	49.23	0.17	16.58	58.47	0.22	9.57	45.9	0.17	31.5	23.93	0.57	0.1425	0.32	0.1775	0.024986	0.19244
NM_001375752	1	ABI2	chr2	+	17963.7	203427448	chr2:203427177-203432169	259.42	154.14	0.63	412.36	207.34	0.67	270.55	137.97	0.66	244.76	131.33	0.65	263.19	75.6	0.78	224.49	163.34	0.58	232.77	145.46	0.62	0.6525	0.66	0.0075	1	1
NM_001375743	1	ABI2	chr2	+	17841.9	203429988	chr2:203427496-203432169	209.06	73.39	0.74	329.91	121.43	0.73	237.7	46.66	0.84	197.83	70.3	0.74	249.88	19.42	0.93	174.66	73.29	0.7	192.49	59.24	0.76	0.7625	0.796667	0.0341667	0.224959	0.684351
NM_001375737	1	ABI2	chr2	+	6288.9	203431202	chr2:203431001-203432169	151.3	193.18	0.44	209.39	319.95	0.4	140.76	215.11	0.4	128.71	181.89	0.41	166.57	222.68	0.43	114.5	173.33	0.4	154.66	149.95	0.51	0.4125	0.446667	0.0341667	0.360888	0.83309
XM_005246932	4	ADAM23	chr2	+	491.5	206618392	chr2:206617579-206621127	22.39	42.99	0.34	34.6	74.81	0.32	22.92	45.28	0.34	24.57	40.2	0.38	24.59	32.27	0.43	21.4	42.25	0.34	20.22	32.33	0.38	0.345	0.383333	0.0383333	0.715499	1
NM_001330137	2	METTL21A	chr2	-	124.9	207612949	chr2:207609114-207613443	7.46	59.22	0.11	10.43	89.9	0.1	7.08	40.39	0.15	6.11	45.85	0.12	8.96	51.45	0.15	6.26	50.78	0.11	6.67	42.03	0.14	0.12	0.133333	0.0133333	0.781418	1
NM_001127395	5	METTL21A	chr2	-	235.3	207613044	chr2:207612739-207613443	33.86	40.07	0.46	50.55	60.64	0.45	34.07	15.71	0.68	28	28.17	0.5	40.87	23.26	0.64	37.58	21.86	0.63	37.97	13.25	0.74	0.5225	0.67	0.1475	0.0733138	0.376986
NM_001372188	1	MREG	chr2	-	141.3	215944779	chr2:215942584-215944997	9.42	44.67	0.17	18.27	62.84	0.23	10.04	36.81	0.21	10.22	36.91	0.22	11.48	21.8	0.34	10.89	47.11	0.19	11.63	36.2	0.24	0.2075	0.256667	0.0491667	0.63534	1
NM_001377498	1	NHEJ1	chr2	-	201.1	219075427	chr2:219070022-219076455	13.62	62.41	0.18	26.25	112.89	0.19	13.18	54.42	0.19	13.6	62.71	0.18	10.25	60.1	0.15	11.93	58.32	0.17	16.15	44.14	0.27	0.185	0.196667	0.0116667	1	1
NM_001135189	2	AGFG1	chr2	+	437.9	227554731	chr2:227554436-227561217	19.81	107.43	0.16	30.37	159.18	0.16	26.94	89.37	0.23	19.28	93.56	0.17	29.22	73.49	0.28	19.02	76.64	0.2	24.01	91.06	0.21	0.18	0.23	0.05	0.330494	0.805413
NM_139072	4	DNER	chr2	-	91481.4	229358450	chr2:229357629-229358651	414.81	160.71	0.72	719.74	273.64	0.72	403.16	180.59	0.69	411.97	170.09	0.71	402.25	85.68	0.82	289.44	136.73	0.68	325.15	160.82	0.67	0.71	0.723333	0.0133333	0.639972	1
XM_047444726	1	PDE6D	chr2	-	16229.4	231732601	chr2:231732433-231733033	455.38	0	1	729.74	0	1	384.4	0	1	405.24	0	1	523.08	0	1	413.58	0	1	479.77	0	1	1	1	0	1	1
NM_001103148	2	GIGYF2	chr2	+	1700.6	232858322	chr2:232856793-232860577	21.3	113.23	0.16	32.46	176.62	0.16	19.56	107.85	0.15	19.09	114.17	0.14	17.69	122.91	0.13	18.37	113.71	0.14	21.29	115.06	0.16	0.1525	0.143333	-0.00916667	0.867375	1
NM_001103146	3	GIGYF2	chr2	+	1688	232858322	chr2:232856793-232860605	21.21	113.32	0.16	32.52	176.56	0.16	19.64	107.77	0.15	19.09	114.17	0.14	17.62	122.98	0.13	18.35	113.74	0.14	21.16	115.2	0.16	0.1525	0.143333	-0.00916667	0.867375	1
NM_014914	5	AGAP1	chr2	+	4534.1	236124120	chr2:236123919-236131793	194.02	0	1	326.06	81.43	0.8	191.52	17.1	0.92	186.04	38.62	0.83	171.18	0	1	178.19	33.58	0.84	184.52	4.14	0.98	0.8875	0.94	0.0525	0.0187204	0.156743
NM_001278306	2	UBE2F	chr2	+	1609.2	238041489	chr2:238041288-238042782	90.21	225.21	0.29	154.58	355.25	0.3	88.33	213.2	0.29	81.32	219.39	0.27	83.68	274.85	0.23	71.26	197.53	0.27	81.13	225.76	0.26	0.2875	0.253333	-0.0341667	0.295254	0.775286
XM_011512227	3	HDAC4	chr2	-	322.8	239049718	chr2:239048168-239053136	20.91	11.29	0.65	40.27	17.32	0.7	18.07	19.89	0.48	21.28	13.05	0.62	29.77	11.71	0.72	21.45	17.76	0.55	20.53	19.62	0.51	0.6125	0.593333	-0.0191667	0.819701	1
NM_001282413	1	PPP1R7	chr2	+	3871.5	241182934	chr2:241182647-241183650	61.39	417.92	0.13	112.22	684.41	0.14	60.57	427.19	0.12	58.66	428.82	0.12	77.14	462.36	0.14	69.76	434.73	0.14	59.26	451.18	0.12	0.1275	0.133333	0.00583333	1	1
NM_002712	3	PPP1R7	chr2	+	3863.8	241182934	chr2:241182647-241183652	61.27	418.04	0.13	112.08	684.56	0.14	60.56	427.19	0.12	58.64	428.85	0.12	77.01	462.49	0.14	69.62	434.86	0.14	59.16	451.29	0.12	0.1275	0.133333	0.00583333	1	1
NR_104226	1	SH3YL1	chr2	-	71	218800	chr2:218136-219001	6.07	34.68	0.15	14.27	69.85	0.17	18.1	49.08	0.27	7.47	42.36	0.15	22.28	17.26	0.56	11.97	41.48	0.22	14.27	18.91	0.43	0.185	0.403333	0.218333	0.0382459	0.254435
NM_015677	4	SH3YL1	chr2	-	70.8	218800	chr2:218144-219001	6.12	34.63	0.15	14.44	69.68	0.17	18.3	48.89	0.27	7.48	42.35	0.15	22.43	17.11	0.57	12.03	41.42	0.23	14.35	18.83	0.43	0.185	0.41	0.225	0.0382459	0.254435
XM_047445788	1	PXDN	chr2	-	11857.8	1632569	chr2:1631887-1634323	162.31	130.51	0.55	281.18	254.07	0.53	169.28	138.25	0.55	161.52	125.58	0.56	154.85	107.1	0.59	139.53	125.91	0.53	181.15	99.35	0.65	0.5475	0.59	0.0425	0.254943	0.726126
XM_006711893	3	EIPR1	chr2	-	1015.9	3189284	chr2:3188970-3189508	128.13	57.86	0.69	222.05	187.6	0.54	146.26	82.81	0.64	153.11	73.59	0.68	162.16	56.9	0.74	134.96	66.51	0.67	164.29	41.29	0.8	0.6375	0.736667	0.0991667	0.0057075	0.0692885
NM_001349186	2	RNF144A	chr2	+	5171.1	7039830	chr2:7039629-7044179	164.51	13.06	0.93	269.78	30.46	0.9	164.48	0	1	160.6	0	1	79.43	2.25	0.97	70.54	13.38	0.84	74.89	0	1	0.9575	0.936667	-0.0208333	0.76899	1
NM_001348736	2	KIDINS220	chr2	-	107122	8729899	chr2:8728858-8731982	480.19	1483.94	0.24	676.51	2431.83	0.22	649.6	1318.89	0.33	521.49	1366.15	0.28	802.69	836.64	0.49	492.06	1251.78	0.28	666.28	1017.38	0.4	0.2675	0.39	0.1225	4.84101e-17	1.27469e-14
NM_002149	4	HPCAL1	chr2	+	1336.7	10427006	chr2:10426724-10427604	136.24	128.77	0.51	262.83	156.16	0.63	145.96	112.45	0.56	144.51	112.47	0.56	117.74	79.15	0.6	107.5	96.93	0.53	132.77	96.15	0.58	0.565	0.57	0.005	0.927485	1
XM_047445897	1	NOL10	chr2	-	201.1	10571852	chr2:10570754-10572190	11.84	48.86	0.2	18.02	83.72	0.18	12.22	59.65	0.17	10.68	48.64	0.18	13.12	67.71	0.16	11.81	66.47	0.15	13.54	58.18	0.19	0.1825	0.166667	-0.0158333	0.827776	1
NM_001349207	2	LPIN1	chr2	+	441.4	11825389	chr2:11824632-11827409	31.94	32.23	0.5	50.93	70.39	0.42	31.07	33.44	0.48	29.03	35.74	0.45	30.87	25.68	0.55	31.66	35.18	0.47	33.78	24.43	0.58	0.4625	0.533333	0.0708333	0.392489	0.863702
XR_001739293	2	LOC105373436	chr2	+	142.3	13330785	chr2:13329835-13331683	3.6	34.98	0.09	11.95	59.19	0.17	14.24	26.34	0.35	8.9	31.59	0.22	17.82	27.89	0.39	11.24	40.41	0.22	19.95	25.04	0.44	0.2075	0.35	0.1425	0.160623	0.581013
XM_011510360	3	NBAS	chr2	-	242.3	15167122	chr2:15166916-15167323	46.09	28.6	0.62	99.92	72.07	0.58	94.54	0	1	72.8	47.32	0.61	61.73	27.17	0.69	58.41	36.64	0.61	49.52	24.02	0.67	0.7025	0.656667	-0.0458333	0.760697	1
NM_004939	3	DDX1	chr2	+	34733	15630977	chr2:15630776-15631101	66.01	293.05	0.18	97.34	460.54	0.17	77.89	271.39	0.22	73.8	323.51	0.19	132.49	329.1	0.29	81	354.76	0.19	85.89	290.8	0.23	0.19	0.236667	0.0466667	0.108253	0.465702
XM_047445945	1	CYRIA	chr2	-	1214.7	16552798	chr2:16549459-16552999	98.03	0	1	164.64	0	1	90.05	0	1	97.44	0	1	89.24	0	1	83.35	0	1	79.72	0	1	1	1	0	1	1
NM_001366803	2	VSNL1	chr2	+	44.3	17655497	chr2:17655197-17657018	6.45	19.71	0.25	6.41	43.18	0.13	NA	NA	NA	NA	NA	NA	5.28	18.65	0.22	5.37	18.82	0.22	NA	NA	NA	0.19	0.22	0.03	0.733976	1
XM_011533107	4	SMC6	chr2	-	256.6	17665412	chr2:17663812-17665613	16.14	68.83	0.19	24.86	102.53	0.2	20.81	26.16	0.44	22	51.82	0.3	25.03	33.12	0.43	22.33	51.5	0.3	22.08	34.48	0.39	0.2825	0.373333	0.0908333	0.140799	0.541285
NM_001282791	2	PUM2	chr2	-	4322	20251143	chr2:20248691-20251716	64.85	149.23	0.3	109.39	204.6	0.35	71.98	175.27	0.29	69.69	153.33	0.31	114.05	173.17	0.4	73.92	141.42	0.34	87.42	168.75	0.34	0.3125	0.36	0.0475	0.298601	0.778728
NM_001352929	3	PUM2	chr2	-	4135.4	20251143	chr2:20248737-20251716	61.7	152.38	0.29	104.96	209.03	0.33	70.84	176.41	0.29	67.05	155.97	0.3	112.55	174.66	0.39	71.47	143.87	0.33	86.9	169.26	0.34	0.3025	0.353333	0.0508333	0.219216	0.675847
NM_004040	4	RHOB	chr2	+	24360.3	20448448	chr2:20447074-20449440	370.43	40.43	0.9	596.17	184.52	0.76	365.72	99.56	0.79	346	102.51	0.77	406.41	0	1	301.49	90.21	0.77	368.23	0	1	0.805	0.923333	0.118333	9.895e-08	6.80704e-06
XM_011533014	3	LDAH	chr2	-	475	20685278	chr2:20684031-20687094	21.09	32.74	0.39	34.7	55.9	0.38	23.01	41.38	0.36	20.36	36.17	0.36	25.03	35.97	0.41	23.33	36.55	0.39	19.88	38.99	0.34	0.3725	0.38	0.0075	1	1
XR_939701	3	LDAH	chr2	-	263.7	20685280	chr2:20684031-20685657	22.51	39.41	0.36	34.94	85.63	0.29	23.77	53.32	0.31	24.5	44.08	0.36	28.51	39.29	0.42	23.7	48.46	0.33	23.3	38.25	0.38	0.33	0.376667	0.0466667	0.602554	1
NM_052920	2	KLHL29	chr2	+	567.2	23706784	chr2:23706481-23708606	73.15	0	1	99.34	0	1	63.42	0	1	62.76	4.35	0.94	66.53	0	1	68.01	0	1	71.7	0	1	0.985	1	0.015	1	1
XM_047444802	1	ATAD2B	chr2	-	16.4	23786022	chr2:23783310-23786223	0.95	44.11	0.02	0.59	65.29	0.01	0.59	50.05	0.01	0.51	43.56	0.01	1.13	41.79	0.03	0.9	41.69	0.02	1.09	33.99	0.03	0.0125	0.0266667	0.0141667	0.444444	0.908399
XM_005264166	6	UBXN2A	chr2	+	204.6	23999951	chr2:23999672-24004909	21.12	25.63	0.45	32.51	38.03	0.46	21.66	20.85	0.51	20.47	28.54	0.42	19.79	21.19	0.48	18.59	22.59	0.45	19.74	34.55	0.36	0.46	0.43	-0.03	0.838189	1
XM_017003517	3	UBXN2A	chr2	+	254.2	23999856	chr2:23999655-24000826	25.52	20.2	0.56	38.79	32.8	0.54	31.09	17.74	0.64	28.36	21.08	0.57	28.39	16.41	0.63	27.1	16.89	0.62	25.86	33.41	0.44	0.5775	0.563333	-0.0141667	0.84251	1
XM_047446158	1	NCOA1	chr2	+	2585.4	24768422	chr2:24768221-24770702	72.72	46.41	0.61	110.23	76.56	0.59	78.84	27.72	0.74	72.18	27.51	0.72	81.11	41.39	0.66	64.3	49.45	0.57	75.94	61.64	0.55	0.665	0.593333	-0.0716667	0.361693	0.833236
XM_047446157	1	NCOA1	chr2	+	2594.6	24768425	chr2:24768224-24770702	72.76	45.16	0.62	110.28	74.02	0.6	78.9	26.24	0.75	72.23	26.01	0.74	81.13	40.24	0.67	64.33	48.26	0.57	75.96	60.34	0.56	0.6775	0.6	-0.0775	0.294594	0.775161
XM_017003526	2	DNMT3A	chr2	-	2095.6	25233028	chr2:25227874-25234420	65.18	95.51	0.41	116.61	166.47	0.41	74.17	80.22	0.48	69.46	87.33	0.44	64.08	109.88	0.37	64.07	87.47	0.42	60.01	109.54	0.35	0.435	0.38	-0.055	0.329231	0.805413
NM_175629	2	DNMT3A	chr2	-	3972.9	25234056	chr2:25232961-25234420	121.3	115.44	0.51	218.28	177.77	0.55	126.6	79.99	0.61	122.22	94.85	0.56	141.61	80.7	0.64	117.89	100.57	0.54	138.63	98.75	0.58	0.5575	0.586667	0.0291667	0.52222	0.972634
NM_001320892	2	DNMT3A	chr2	-	33.8	25282440	chr2:25281452-25282711	1.56	37.85	0.04	4.66	44.45	0.09	3.2	27.19	0.11	2.24	28.26	0.07	NA	NA	NA	0.68	30.76	0.02	0.86	31.01	0.03	0.0775	0.025	-0.0525	0.496503	0.952848
NM_001256308	2	DTNB	chr2	-	556.8	25377352	chr2:25377243-25377553	58.45	39.34	0.6	110.17	105.74	0.51	65.55	49.98	0.57	67.23	65.99	0.5	36.42	45.93	0.44	54.04	28.43	0.66	74.46	46.61	0.62	0.545	0.573333	0.0283333	0.59337	1
NR_183378	1	DTNB-AS1	chr2	+	375.1	25427668	chr2:25427467-25430920	0.87	68.04	0.01	0.82	103.9	0.01	1.22	76.46	0.02	0.62	55.72	0.01	0.45	57.86	0.01	0.26	52.55	0	0.65	62.99	0.01	0.0125	0.00666667	-0.00583333	1	1
NM_002254	8	KIF3C	chr2	-	65990.5	25928028	chr2:25926598-25929071	710.9	84.69	0.89	1222.15	185.88	0.87	679.49	85.19	0.89	680.43	109.95	0.86	649.91	107.2	0.86	642.77	164.73	0.8	640.48	127.44	0.83	0.8775	0.83	-0.0475	0.00584893	0.0702248
XM_047443004	1	RAB10	chr2	+	21034.2	26135139	chr2:26134938-26137454	221.43	397.36	0.36	355.68	651.85	0.35	183.15	469.98	0.28	218.08	379.62	0.36	237.34	509.32	0.32	160.87	422.57	0.28	176.01	501.16	0.26	0.3375	0.286667	-0.0508333	0.0321839	0.225258
NM_001253723	2	DPYSL5	chr2	+	110471	26947160	chr2:26946910-26950351	1278.61	62.54	0.95	2188.81	261.85	0.89	1273.9	149.64	0.89	1287.88	156.43	0.89	1168.04	96.9	0.92	1161.51	188.95	0.86	1185.32	49.51	0.96	0.905	0.913333	0.00833333	0.477934	0.935801
NM_001410716	1	MAPRE3	chr2	+	91063.3	27026481	chr2:27026280-27027219	395.75	398.91	0.5	672.59	696.51	0.49	402.98	453.17	0.47	365.08	418.5	0.47	424.89	359.06	0.54	345.74	393.4	0.47	418.51	323.51	0.56	0.4825	0.523333	0.0408333	0.0879348	0.416029
NM_013388	6	PREB	chr2	-	2386.3	27131088	chr2:27130812-27131508	169.68	31.44	0.84	345.35	42.08	0.89	206.35	2.11	0.99	186.52	47.74	0.8	161.55	34.48	0.82	183.54	8.27	0.96	212.83	5.87	0.97	0.88	0.916667	0.0366667	0.211736	0.664264
NM_177983	3	PPM1G	chr2	-	9102.8	27381537	chr2:27381199-27381805	475.44	136.73	0.78	792.44	396.72	0.67	507.1	114.24	0.82	477.12	150.05	0.76	465.74	86.32	0.84	466.05	124.52	0.79	462.77	106.23	0.81	0.7575	0.813333	0.0558333	0.000967506	0.0171811
XM_005264672	5	SUPT7L	chr2	-	3583.4	27653184	chr2:27651511-27653747	37.3	234.17	0.14	56.46	401.27	0.12	31.17	276.2	0.1	32.18	246.99	0.12	40.29	185.14	0.18	26.89	213.98	0.11	27.82	211.01	0.12	0.12	0.136667	0.0166667	0.697774	1
NM_001287580	2	RBKS	chr2	-	288.7	27781587	chr2:27781379-27781788	5.13	40.26	0.11	8.09	89.77	0.08	4.18	39.27	0.1	4.64	40.26	0.1	4.77	34.28	0.12	4.43	30.72	0.13	3.89	26.78	0.13	0.0975	0.126667	0.0291667	0.722942	1
NM_001002257	3	LCLAT1	chr2	+	191.2	30641315	chr2:30640117-30644225	11.88	18.46	0.39	18.93	25.25	0.43	14.03	16.31	0.46	12.04	17.67	0.41	17.03	10.21	0.63	12.43	17.62	0.41	11.98	12.98	0.48	0.4225	0.506667	0.0841667	0.606809	1
NM_001371912	2	MEMO1	chr2	-	1543.1	31868115	chr2:31867823-31868492	44.25	110.8	0.29	50.99	175.54	0.23	53.71	127.58	0.3	46.32	111.21	0.29	50.2	128.43	0.28	40	100.89	0.28	51.83	111.3	0.32	0.2775	0.293333	0.0158333	0.629237	1
NM_001363875	2	SPAST	chr2	+	1888.7	32154836	chr2:32154374-32157637	45.02	94	0.32	66.47	150.01	0.31	52.4	62.72	0.46	46.26	79.04	0.37	72.76	80.3	0.48	46.12	79.12	0.37	54.69	72.54	0.43	0.365	0.426667	0.0616667	0.221896	0.680439
XM_047444644	1	CRIM1	chr2	+	9631.9	36549587	chr2:36548525-36551135	62.95	206.95	0.23	110.56	354.71	0.24	81.59	174.69	0.32	68.05	188.06	0.27	128.56	154.2	0.45	76.19	179.31	0.3	94.94	173.27	0.35	0.265	0.366667	0.101667	0.00384976	0.0506841
NM_001042548	2	FEZ2	chr2	-	1031.9	36552978	chr2:36552258-36553179	37.68	96.15	0.28	66.2	162.98	0.29	39	85.17	0.31	36.92	99.13	0.27	60.54	112.27	0.35	37.08	93.27	0.28	47.39	85.31	0.36	0.2875	0.33	0.0425	0.382906	0.855739
XM_011533073	3	STRN	chr2	-	114	36846733	chr2:36837698-36849625	6.27	18.34	0.25	8.86	18.45	0.32	7.02	14.32	0.33	NA	NA	NA	10.38	11.81	0.47	NA	NA	NA	NA	NA	NA	0.3	0.47	0.17	0.233278	0.694199
XM_011533064	3	SOS1	chr2	-	570.7	38984854	chr2:38981549-38986315	26.42	66.74	0.28	30.61	93.17	0.25	24.68	76.29	0.24	21.4	57.88	0.27	29.69	60.17	0.33	22.08	64.66	0.25	21.06	60.16	0.26	0.26	0.28	0.02	0.73888	1
XM_047445583	1	SOS1	chr2	-	406.4	38984839	chr2:38981552-38985363	24.47	53.59	0.31	28.4	81.03	0.26	23.25	70.64	0.25	20.12	45.44	0.31	28.92	58.02	0.33	21.16	50.51	0.3	20.14	48.11	0.3	0.2825	0.31	0.0275	0.730702	1
NM_003618	4	MAP4K3	chr2	-	544	39250504	chr2:39249266-39250705	18.69	104.24	0.15	23.88	138.13	0.15	34.89	85.78	0.29	23.27	73.85	0.24	49.68	60.61	0.45	22.5	82.79	0.21	38.01	56.89	0.4	0.2075	0.353333	0.145833	0.0108466	0.109524
NM_001167959	2	TMEM178A	chr2	+	19663	39717502	chr2:39717010-39717963	187.33	574.11	0.25	298.99	956.78	0.24	194.93	486.91	0.29	188.1	550.92	0.25	280.59	300.48	0.48	164.53	531.73	0.24	197.34	397.32	0.33	0.2575	0.35	0.0925	0.000163838	0.00450025
NM_001252624	2	SLC8A1	chr2	-	264.1	40112683	chr2:40097270-40115629	6.02	71.63	0.08	6.45	120.44	0.05	5.06	68.63	0.07	4.59	71.36	0.06	4.2	64.26	0.06	3.57	58.29	0.06	3.33	60.24	0.05	0.065	0.0566667	-0.00833333	1	1
NM_001145076	3	EML4	chr2	+	1060.4	42330257	chr2:42329734-42332548	45.87	106.03	0.3	65.71	174.59	0.27	47.76	117.6	0.29	42.04	99.9	0.3	66.8	49.39	0.57	39.27	117.77	0.25	49.54	83.53	0.37	0.29	0.396667	0.106667	0.0881428	0.416239
NM_001282755	2	MTA3	chr2	+	588	42753575	chr2:42753374-42756946	72.21	12.49	0.85	129.89	38.79	0.77	77.91	15.41	0.83	80.34	0	1	63.38	9.43	0.87	64.46	29.4	0.69	65.92	4.42	0.94	0.8625	0.833333	-0.0291667	0.687499	1
NM_020744	4	MTA3	chr2	+	306	42709096	chr2:42708874-42709544	0.11	91.51	0	0	129.76	0	0	71.2	0	0	78.76	0	0.36	59.76	0.01	0.07	58.74	0	0.67	71.36	0.01	0	0.00666667	0.00666667	1	1
NM_001083953	2	THADA	chr2	-	93.2	43230989	chr2:43230851-43231343	41.38	0	1	50.3	7.37	0.87	35.29	0	1	38.47	6.98	0.85	50.44	0	1	46.86	0	1	55.93	0	1	0.93	1	0.07	0.0956833	0.434386
NM_015522	4	DYNC2LI1	chr2	+	683.3	43794658	chr2:43794457-43795179	4.4	117.39	0.04	3.43	233.17	0.01	3.94	89.29	0.04	2.93	121.04	0.02	4.88	90.95	0.05	3.21	110.55	0.03	4.56	62.23	0.07	0.0275	0.05	0.0225	0.435465	0.899646
NM_016008	4	DYNC2LI1	chr2	+	544.5	43809906	chr2:43809705-43810010	8.17	30.24	0.21	32.05	29.13	0.52	13.98	33.97	0.29	18.49	20.27	0.48	39.29	30.59	0.56	13.03	25.69	0.34	19.76	36.95	0.35	0.375	0.416667	0.0416667	0.688908	1
XM_006711915	3	LRPPRC	chr2	-	4330.5	43887902	chr2:43886224-43888656	55.92	76.61	0.42	89.04	127.98	0.41	54.7	73.89	0.43	55.32	84.84	0.39	58.47	86.52	0.4	53.11	73.14	0.42	49.79	57.48	0.46	0.4125	0.426667	0.0141667	0.902799	1
NM_177969	4	PPM1B	chr2	+	645.5	44230704	chr2:44230413-44231472	13.34	183.76	0.07	21.47	242.9	0.08	17.44	158.12	0.1	15.37	156.28	0.09	25.46	153.54	0.14	15.89	162	0.09	24.12	157.02	0.13	0.085	0.12	0.035	0.228181	0.688701
NM_177968	4	PPM1B	chr2	+	291.8	44232729	chr2:44232316-44234646	18.06	46.21	0.28	20.14	73.78	0.21	18.78	37.87	0.33	20.65	31.8	0.39	28.09	32.52	0.46	17.6	17.9	0.5	22.09	20.39	0.52	0.3025	0.493333	0.190833	0.0447828	0.281802
XM_047444861	1	SRBD1	chr2	-	96.8	45389225	chr2:45388680-45389599	6.82	26.32	0.21	7.85	42.04	0.16	14.66	34.34	0.3	12.54	27.41	0.31	16.56	20.42	0.45	7.59	24.45	0.24	8.54	37.48	0.19	0.245	0.293333	0.0483333	0.799163	1
NM_001171508	2	MCFD2	chr2	-	9639.8	46904512	chr2:46901870-46905594	265.51	13.29	0.95	432.12	56.45	0.88	229.96	22.85	0.91	253.09	5.65	0.98	196.44	31.46	0.86	201.51	29.82	0.87	197.27	26.1	0.88	0.93	0.87	-0.06	0.0557054	0.321031
NM_001171511	3	MCFD2	chr2	-	9648.6	46904512	chr2:46901874-46905594	265.4	13.39	0.95	432.15	56.43	0.88	229.99	22.83	0.91	253.11	5.63	0.98	196.44	31.46	0.86	201.57	29.77	0.87	197.29	26.08	0.88	0.93	0.87	-0.06	0.0557054	0.321031
NM_001288953	2	TTC7A	chr2	+	283.7	47075246	chr2:47073702-47076123	21.6	31.14	0.41	38.02	51.86	0.42	30.59	22.14	0.58	22.15	36.31	0.38	17.24	21.75	0.44	20.21	22.17	0.48	18.77	23.89	0.44	0.4475	0.453333	0.00583333	1	1
NM_001258281	1	MSH2	chr2	+	1810.4	47482980	chr2:47482779-47483228	5.85	65.9	0.08	19.66	104.1	0.16	14.48	54.12	0.21	20.82	56.56	0.27	37.99	70.17	0.35	18.63	58.38	0.24	45.07	45.39	0.5	0.18	0.363333	0.183333	0.00644488	0.0751529
NM_001406657	1	MSH2	chr2	+	586.2	47475270	chr2:47475025-47475889	0.01	166.49	0	0.02	243.15	0	1.3	139.84	0.01	0.02	146.12	0	0.02	134.22	0	0.02	133.93	0	0.03	114.72	0	0.0025	0	-0.0025	1	1
NM_001406653	1	MSH2	chr2	+	943.2	47480897	chr2:47480696-47482421	21.41	182.47	0.11	33.58	284.97	0.11	20.31	161.59	0.11	19.63	170.41	0.1	23.58	144.5	0.14	15.13	146.56	0.09	21.73	102.52	0.17	0.1075	0.133333	0.0258333	0.412212	0.880266
NM_001406650	1	MSH2	chr2	+	1830.7	47482980	chr2:47482779-47483223	5.77	65.99	0.08	19.43	104.33	0.16	14.47	54.13	0.21	20.6	56.77	0.27	37.99	70.17	0.35	18.57	58.43	0.24	45.16	45.29	0.5	0.18	0.363333	0.183333	0.00644488	0.0751529
XM_047445919	1	FBXO11	chr2	-	4070	47807874	chr2:47806953-47808427	70.89	119.79	0.37	113.49	201.45	0.36	83.9	53.11	0.61	69.41	118.32	0.37	102.85	41.07	0.71	66.92	76.01	0.47	63.82	50.55	0.56	0.4275	0.58	0.1525	0.00176152	0.0276201
XM_047445921	1	FBXO11	chr2	-	1452.3	47807884	chr2:47806953-47808247	70	155.58	0.31	112	266.38	0.3	82.02	85.35	0.49	68.46	160.9	0.3	101.9	81.61	0.56	64.63	111.03	0.37	63.1	81.08	0.44	0.35	0.456667	0.106667	0.0134877	0.125295
NM_001193475	2	PPP1R21	chr2	+	596.7	48514922	chr2:48514715-48515386	30.65	116.63	0.21	49.79	195.95	0.2	36.5	102.26	0.26	32.4	105.41	0.24	43.4	77.16	0.36	35.75	94.76	0.27	36.49	101.11	0.27	0.2275	0.3	0.0725	0.178051	0.610368
NM_001330090	2	NRXN1	chr2	-	144.6	50919063	chr2:50916822-50919268	12.02	28.7	0.3	16.66	55.95	0.23	15.63	19.28	0.45	12.12	23.6	0.34	21.6	24.08	0.47	9.56	23.22	0.29	12.77	26.7	0.32	0.33	0.36	0.03	0.645019	1
NM_001201965	2	ASB3	chr2	-	138.2	53670489	chr2:53669980-53670690	16.61	57.4	0.22	28.37	97	0.23	15.37	33.17	0.32	15.19	37.59	0.29	19.28	24.39	0.44	12.93	49.29	0.21	17.47	16.95	0.51	0.265	0.386667	0.121667	0.29747	0.777373
NM_001164165	2	GPR75-ASB3	chr2	-	154.7	53670489	chr2:53670293-53670690	23.84	50.17	0.32	47.67	77.71	0.38	21.7	26.84	0.45	20.92	31.86	0.4	26.54	17.13	0.61	24.54	37.69	0.39	22.99	11.42	0.67	0.3875	0.556667	0.169167	0.13427	0.524899
NM_014614	3	PSME4	chr2	-	640.6	53864913	chr2:53864069-53865573	6.77	72.21	0.09	9.9	105.01	0.09	10.62	52.39	0.17	8.36	69.08	0.11	14	42.01	0.25	8.95	58.49	0.13	11.53	46.79	0.2	0.115	0.193333	0.0783333	0.211296	0.663781
NM_001320587	2	ACYP2	chr2	+	4592.8	54304946	chr2:54304688-54305300	23.19	144.83	0.14	36.9	243.67	0.13	22.37	173.59	0.11	27.82	156.39	0.15	37.12	169.64	0.18	19.8	117.84	0.14	31.2	138.02	0.18	0.1325	0.166667	0.0341667	0.310149	0.787857
NM_178313	3	SPTBN1	chr2	+	34266.6	54660137	chr2:54659936-54662308	16.53	353.81	0.04	25.12	593	0.04	13.04	383.16	0.03	15.44	376.59	0.04	14.63	317.2	0.04	10.53	350.83	0.03	15.59	367.46	0.04	0.0375	0.0366667	-0.000833333	1	1
NM_020532	5	RTN4	chr2	-	75422	54972997	chr2:54972189-54973198	1046.26	580.09	0.64	1573.82	1081.5	0.59	849.98	506.85	0.63	907.46	512.91	0.64	1037.64	348.64	0.75	738.67	499.38	0.6	718.04	640.22	0.53	0.625	0.626667	0.00166667	0.735981	1
NM_001365480	1	CCDC88A	chr2	-	10040.8	55290963	chr2:55287842-55291164	119.76	77.74	0.61	150.7	55.87	0.73	110.36	43.4	0.72	107.92	30.33	0.78	127.64	31.04	0.8	100.71	38.85	0.72	103.11	28.07	0.79	0.71	0.77	0.06	0.19867	0.645275
XR_007086323	1	LOC124907768	chr2	+	5547.6	55339704	chr2:55339503-55340309	1.63	227.47	0.01	5.96	285.28	0.02	3.49	198.37	0.02	1.76	172.79	0.01	3.56	168.35	0.02	2.28	182.3	0.01	2.69	160.96	0.02	0.015	0.0166667	0.00166667	1	1
NR_126406	1	MIR217HG	chr2	-	716.3	55963636	chr2:55963406-55963882	64.5	101.89	0.39	97.98	167.63	0.37	57	57.92	0.5	51.58	95.43	0.35	74.1	92.16	0.45	81.43	112.82	0.42	60.15	107.39	0.36	0.4025	0.41	0.0075	0.826439	1
XM_024452642	2	CCDC85A	chr2	+	327.2	56384579	chr2:56384266-56386174	24.88	120.08	0.17	37.21	174.76	0.18	27.7	64.42	0.3	26.43	83.77	0.24	32.07	58.94	0.35	23.16	96.7	0.19	30.17	68.19	0.31	0.2225	0.283333	0.0608333	0.283035	0.759413
NM_001080433	2	CCDC85A	chr2	+	327.3	56384579	chr2:56384266-56386172	24.89	120.07	0.17	37.22	174.75	0.18	27.7	64.41	0.3	26.44	83.76	0.24	32.07	58.94	0.35	23.16	96.7	0.19	30.16	68.2	0.31	0.2225	0.283333	0.0608333	0.283035	0.759413
NM_001330432	2	SANBR	chr2	+	449.9	61123050	chr2:61122126-61124280	19.11	35.54	0.35	33.56	31.87	0.51	33.57	12.7	0.73	19.25	22.99	0.46	26.55	16.81	0.61	16.12	15.96	0.5	29.58	7.95	0.79	0.5125	0.633333	0.120833	0.27572	0.751326
NM_014709	4	USP34	chr2	-	311.8	61187665	chr2:61187551-61187909	65.25	34.51	0.65	96.51	46.66	0.67	68.91	28.35	0.71	50.53	44.08	0.53	68.66	48.22	0.59	51.71	34.88	0.6	52.7	35.1	0.6	0.64	0.596667	-0.0433333	0.470514	0.929104
XM_011532997	3	PELI1	chr2	-	972	64094718	chr2:64092652-64095268	33.65	75.79	0.31	58.18	111.49	0.34	38.43	55.45	0.41	33.16	70.11	0.32	59.43	30.83	0.66	38.6	85.19	0.31	50.37	53.04	0.49	0.345	0.486667	0.141667	0.0563859	0.324219
NM_181784	3	SPRED2	chr2	-	1475.4	65313955	chr2:65310851-65314169	122.9	0.48	1	210.09	46.31	0.82	111.48	62.87	0.64	113.91	25.65	0.82	121.27	17.66	0.87	116.05	53.39	0.68	122.06	55.56	0.69	0.82	0.746667	-0.0733333	0.14943	0.558789
XM_017003802	3	GFPT1	chr2	-	2086.1	69322561	chr2:69319780-69326233	24.95	50.02	0.33	35.05	67.6	0.34	32.31	47.19	0.41	24.26	41.43	0.37	39.71	46.39	0.46	27.94	43.22	0.39	37.71	42.21	0.47	0.3625	0.44	0.0775	0.331088	0.805413
NM_001371575	1	AAK1	chr2	-	675.6	69473078	chr2:69457997-69475963	16.88	60.65	0.22	21.32	92.7	0.19	17.67	57.34	0.24	15.79	52.62	0.23	15.72	51.84	0.23	14.56	52.95	0.22	16.28	47.68	0.25	0.22	0.233333	0.0133333	0.840961	1
NM_012476	3	VAX2	chr2	+	406	70933056	chr2:70932767-70933446	95.16	21.37	0.82	174.52	16.86	0.91	108.84	14.49	0.88	119.75	15.78	0.88	106.49	8.9	0.92	93.93	14.06	0.87	110.57	0	1	0.8725	0.93	0.0575	0.137419	0.532925
NM_001014972	3	ZNF638	chr2	+	11420	71434943	chr2:71434742-71435061	88.79	145.42	0.38	113.06	236.81	0.32	100.32	156.96	0.39	113.29	128.3	0.47	131.28	148.63	0.47	89.82	134.11	0.4	119.44	138	0.46	0.39	0.443333	0.0533333	0.15502	0.568829
NM_001080410	4	FBXO41	chr2	-	1224.4	73258843	chr2:73254690-73259044	98.05	0	1	172.78	0	1	106.76	0	1	106.85	0	1	103.44	0	1	102.95	0	1	103.11	0	1	1	1	0	1	1
XM_011532684	3	TET3	chr2	+	2355.4	74101615	chr2:74100393-74108176	112.49	22.81	0.83	179.12	50.24	0.78	113.51	28.16	0.8	105.64	35.87	0.75	109.08	19.41	0.85	111.16	40.71	0.73	111.78	46.23	0.71	0.79	0.763333	-0.0266667	0.584421	1
NM_001368095	1	TGOLN2	chr2	-	2658.1	85319544	chr2:85318027-85322799	97.25	22.44	0.81	154.91	41.76	0.79	82.34	17.48	0.82	86.87	21.93	0.8	96.21	0	1	87.93	10.06	0.9	95.36	2.54	0.97	0.805	0.956667	0.151667	0.000552717	0.0113761
NM_001368096	1	TGOLN2	chr2	-	2544.6	85319544	chr2:85318027-85322758	98.03	23.06	0.81	155.89	43.14	0.78	83.01	18.08	0.82	87.7	22.39	0.8	97.19	0	1	88.68	10.51	0.89	96.11	2.99	0.97	0.8025	0.953333	0.150833	0.000555029	0.011393
NM_006464	4	TGOLN2	chr2	-	2499.8	85319544	chr2:85318027-85322741	98.33	23.33	0.81	156.19	43.78	0.78	83.27	18.34	0.82	87.97	22.64	0.8	97.56	0	1	88.92	10.73	0.89	96.33	3.25	0.97	0.8025	0.953333	0.150833	0.000312329	0.00727118
NM_001042437	2	ST3GAL5	chr2	-	3054.2	85839313	chr2:85837120-85840392	7.54	135.48	0.05	11.48	243.84	0.04	5.57	145.05	0.04	4.13	131.99	0.03	6.35	124.01	0.05	3.12	126.86	0.02	6.9	129.13	0.05	0.04	0.04	0	1	1
NM_001354248	1	ST3GAL5	chr2	-	6137.7	85840162	chr2:85839133-85840392	121.44	101.62	0.54	224.1	156.85	0.59	144.52	39.12	0.79	122.76	77.84	0.61	131.28	0	1	119.16	65.37	0.65	128.69	39.86	0.76	0.6325	0.803333	0.170833	0.000692647	0.013424
NM_017952	6	PTCD3	chr2	+	802.7	86137670	chr2:86137469-86142157	31.33	161.87	0.16	42.8	279.19	0.13	27.61	169.04	0.14	27.49	163.57	0.14	27.69	198.9	0.12	26.67	157.8	0.14	23.88	145.61	0.14	0.1425	0.133333	-0.00916667	0.887548	1
XM_047445537	1	REEP1	chr2	-	73657.5	86215153	chr2:86213993-86217110	213.95	453.55	0.32	343.65	778.77	0.31	225.99	389.98	0.37	221.1	415.53	0.35	273.39	294.84	0.48	164.03	351.42	0.32	193.88	344.93	0.36	0.3375	0.386667	0.0491667	0.034145	0.235529
NM_016079	4	CHMP3	chr2	-	1765.7	86505702	chr2:86503430-86505949	104.16	84.78	0.55	190.27	174.77	0.52	96.68	84.78	0.53	95.2	114	0.46	122.13	84.42	0.59	113.96	118.31	0.49	117.73	115.97	0.5	0.515	0.526667	0.0116667	0.851971	1
NM_022780	4	RMND5A	chr2	+	2443.1	86773597	chr2:86773348-86778041	76.04	43.79	0.63	127.21	52.44	0.71	71.07	15.85	0.82	71.48	24.77	0.74	94.16	31.57	0.75	79.15	49.56	0.61	82.65	36.94	0.69	0.725	0.683333	-0.0416667	0.675144	1
NM_001078170	3	RGPD2	chr2	-	121.7	87756619	chr2:87755960-87756820	39.76	0	1	52.69	0	1	35.35	0	1	33.57	0	1	37.13	0	1	26.07	0	1	30.47	0	1	1	1	0	1	1
NM_001393613	1	RGPD2	chr2	-	121.9	87756619	chr2:87755962-87756820	39.76	0	1	52.77	0	1	35.32	0	1	33.59	0	1	37.15	0	1	26.07	0	1	30.43	0	1	1	1	0	1	1
NM_001313915	2	EIF2AK3	chr2	-	163.7	88557718	chr2:88556741-88557936	27.2	37.73	0.42	29.56	56.51	0.34	15.81	43.36	0.27	20.22	34.83	0.37	25.05	34.37	0.42	23.33	42.67	0.35	18.9	46.59	0.29	0.35	0.353333	0.00333333	1	1
NM_144563	3	RPIA	chr2	+	929.1	88750182	chr2:88749981-88750929	38.77	49.18	0.44	66.95	48.78	0.58	43.63	24.97	0.64	35.3	53.76	0.4	48.1	11.37	0.81	33.05	50.86	0.39	40.3	42.86	0.48	0.515	0.56	0.045	0.875766	1
NM_001318005	1	ZNF514	chr2	-	149.1	95148558	chr2:95145000-95150267	20.95	26.89	0.44	31.45	53.01	0.37	19.81	19.57	0.5	20.81	25.02	0.45	19.75	16.72	0.54	16.55	28.74	0.37	16.1	27.62	0.37	0.44	0.426667	-0.0133333	1	1
NM_020151	4	STARD7	chr2	-	17001.8	96185944	chr2:96184859-96186914	250.23	244.21	0.51	428.45	434.77	0.5	283.23	185.59	0.6	260.26	229.48	0.53	389.23	63.1	0.86	254.36	200.98	0.56	302.42	171.15	0.64	0.535	0.686667	0.151667	3.26825e-07	2.02897e-05
XM_047445047	1	KANSL3	chr2	-	884.9	96595430	chr2:96593172-96595631	115.44	0	1	203.05	0	1	109.08	0	1	103.44	0	1	105.85	0	1	107.93	0	1	103.57	0	1	1	1	0	1	1
XM_047445946	1	LMAN2L	chr2	-	306.2	96706341	chr2:96705929-96707398	45.66	22.58	0.67	67.72	52.06	0.57	32.74	32.56	0.5	46.2	29.81	0.61	25.88	35.51	0.42	26.66	40.87	0.39	30.48	29.44	0.51	0.5875	0.44	-0.1475	0.092531	0.427163
XM_017004394	3	SEMA4C	chr2	-	6656.3	96860338	chr2:96859718-96861455	245.62	110.52	0.69	455.85	168.67	0.73	251.35	159.23	0.61	263.14	120.07	0.69	248.36	119.06	0.68	238.35	129.63	0.65	272.68	91.48	0.75	0.68	0.693333	0.0133333	0.87896	1
XM_047444239	1	ANKRD36	chr2	+	200.6	97247677	chr2:97247476-97249587	9.08	72.38	0.11	15.36	79.23	0.16	12.87	46.07	0.22	10.77	62.7	0.15	14.2	28.18	0.33	12.64	73.98	0.15	12.15	34.01	0.26	0.16	0.246667	0.0866667	0.496075	0.952848
XM_047443845	1	TMEM131	chr2	-	300.8	97756950	chr2:97756364-97757383	29.26	52.63	0.36	41.67	83.47	0.33	18.56	50.72	0.27	24.45	42.26	0.37	40.91	37.85	0.52	26.85	50.89	0.35	23.31	35.09	0.4	0.3325	0.423333	0.0908333	0.248151	0.716131
NM_015904	4	EIF5B	chr2	+	2160.6	99399720	chr2:99399307-99400477	33.85	216.1	0.14	39.86	300.4	0.12	20.52	188.66	0.1	24.29	182.27	0.12	38.52	229.5	0.14	21.91	190.34	0.1	19.36	211.09	0.08	0.12	0.106667	-0.0133333	0.886655	1
XM_047446436	1	CHST10	chr2	-	1483.4	100392557	chr2:100391860-100393782	88.05	46.99	0.65	188.9	77.84	0.71	108.41	39.36	0.73	98.85	47.41	0.68	90.15	44.52	0.67	93.09	51.36	0.64	104.21	49.14	0.68	0.6925	0.663333	-0.0291667	0.544297	0.986765
NM_001330348	2	TBC1D8	chr2	-	370.9	101007579	chr2:101007267-101008273	56.29	7.29	0.89	81.84	11.85	0.87	26.51	45.18	0.37	76.01	0	1	42.15	11.81	0.78	61.85	0	1	30.46	29.68	0.51	0.7825	0.763333	-0.0191667	0.834472	1
XM_017005105	2	NCK2	chr2	+	2913.5	105893826	chr2:105892982-105894272	169.57	51.5	0.77	298.15	99.43	0.75	156.88	75	0.68	170.19	54.28	0.76	195.2	5.12	0.97	148.17	53.51	0.73	208.22	0	1	0.74	0.9	0.16	2.94562e-06	0.000148958
XM_047445918	1	UXS1	chr2	-	1178.9	106093956	chr2:106093311-106094157	47.35	126.66	0.27	72.95	225.45	0.24	45.97	130.19	0.26	38.94	108.52	0.26	73.74	146.79	0.33	42.25	122.72	0.26	54.26	122.87	0.31	0.2575	0.3	0.0425	0.363612	0.835378
XM_047446026	1	ST6GAL2	chr2	-	2255.3	106806687	chr2:106801600-106806949	93.82	0	1	146.19	37.69	0.8	81.46	3.74	0.96	78.47	32.04	0.71	71.49	20.37	0.78	63.23	20.44	0.76	56.7	17.39	0.77	0.8675	0.77	-0.0975	0.196065	0.640355
NM_001371496	1	LIMS1	chr2	+	100.4	108684086	chr2:108683885-108687246	8.03	23.71	0.25	15.57	12.96	0.55	11.44	11.32	0.5	12.05	11.54	0.51	12.54	24.1	0.34	9.05	11.97	0.43	NA	NA	NA	0.4525	0.385	-0.0675	0.583804	1
XM_047445980	1	RGPD5	chr2	+	32.1	109848011	chr2:109847810-109855689	2.09	99.31	0.02	2.28	129.92	0.02	2.45	96.03	0.02	1.81	85.4	0.02	1.75	73.16	0.02	2.19	109.66	0.02	1.49	79.02	0.02	0.02	0.02	0	1	1
XM_006712794	5	RGPD5	chr2	+	1548	109857071	chr2:109855862-109857705	27.84	54.63	0.34	37.17	76.84	0.33	38.36	51.29	0.43	27.18	46.16	0.37	56.91	40.9	0.58	28.66	51.83	0.36	23.7	64.47	0.27	0.3675	0.403333	0.0358333	0.538467	0.983905
XM_011511634	3	ANAPC1	chr2	-	313.7	111769205	chr2:111767640-111769406	33.23	22.65	0.59	48.19	31.09	0.61	28.25	13.28	0.68	28.55	39.26	0.42	36.11	31.12	0.54	30.92	27.43	0.53	39.55	5.67	0.87	0.575	0.646667	0.0716667	0.573148	0.998884
XM_047443062	1	RABL2A	chr2	+	2229.4	113641095	chr2:113640894-113641392	29.36	77.48	0.27	13.88	85.78	0.14	34.83	56.95	0.38	25.67	59.54	0.3	31.52	60.89	0.34	37.97	47.09	0.45	30.86	51.83	0.37	0.2725	0.386667	0.114167	0.110778	0.473363
NM_001354426	2	RABL2A	chr2	+	2304.1	113642598	chr2:113642031-113643344	121.32	7.19	0.94	127.54	45.93	0.74	101.06	23.08	0.81	134.63	0	1	111.39	29.92	0.79	127.68	0	1	99.49	55.67	0.64	0.8725	0.81	-0.0625	0.200485	0.648056
NR_102318	1	ACTR3	chr2	+	12640.3	113958094	chr2:113957360-113961554	10.71	346.56	0.03	18.85	569.56	0.03	16.19	340.02	0.05	13.75	344.39	0.04	22.55	441.4	0.05	12.35	334.32	0.04	19.86	347.86	0.05	0.0375	0.0466667	0.00916667	0.471028	0.929138
NM_005721	5	ACTR3	chr2	+	10138	113958094	chr2:113957360-113962596	10.16	347.11	0.03	18.21	570.2	0.03	14.24	341.97	0.04	13.52	344.63	0.04	20.37	443.57	0.04	11.12	335.54	0.03	16.62	351.1	0.05	0.035	0.04	0.005	0.71045	1
XM_047444816	1	CCDC93	chr2	-	681.2	117916858	chr2:117915481-117920396	82.41	6.18	0.93	120.34	19.21	0.86	78.02	10.95	0.88	71.97	13.74	0.84	61.84	13.15	0.82	57.94	18.96	0.75	66.49	9.67	0.87	0.8775	0.813333	-0.0641667	0.38429	0.856256
NM_001321330	2	INSIG2	chr2	+	1037.3	118109802	chr2:118108281-118110997	12.13	34.85	0.26	16.2	58.5	0.22	12.43	36.29	0.26	14.51	34.33	0.3	24.35	53.49	0.31	13.95	39.77	0.26	18.67	36.79	0.34	0.26	0.303333	0.0433333	0.673709	1
NM_001184937	2	EPB41L5	chr2	+	320.5	120177582	chr2:120174841-120179119	34.42	8.15	0.81	54.41	11.87	0.82	33.94	11.21	0.75	38.4	0	1	41	4.69	0.9	37.14	1.08	0.97	41.73	0	1	0.845	0.956667	0.111667	0.0647448	0.351246
NM_001261401	2	TSN	chr2	+	5724.7	121765441	chr2:121765134-121767853	134.35	258.81	0.34	209.67	412.17	0.34	130.96	292.68	0.31	122.51	273.21	0.31	132.29	188.22	0.41	94.98	256.12	0.27	96.79	232.94	0.29	0.325	0.323333	-0.00166667	1	1
XM_011510795	2	ERCC3	chr2	-	1751.3	127257426	chr2:127257290-127257727	129.22	73.8	0.64	219.7	155.33	0.59	105.98	120.76	0.47	99.79	103.27	0.49	147.9	35.67	0.81	105.28	101.65	0.51	119.21	95.2	0.56	0.5475	0.626667	0.0791667	0.179433	0.61211
XM_011511436	2	WDR33	chr2	-	238.6	127706072	chr2:127705242-127706552	13.08	75.43	0.15	25.48	125.9	0.17	14.12	81.27	0.15	16.51	74.67	0.18	16.41	63.87	0.2	13.21	71.89	0.16	16.78	84.96	0.16	0.1625	0.173333	0.0108333	0.848861	1
NM_001006622	3	WDR33	chr2	-	1160.2	127764778	chr2:127762504-127764979	26.67	158.77	0.14	46.41	285.45	0.14	21.92	141.37	0.13	25.98	170.61	0.13	34.71	188.7	0.16	26.3	162.06	0.14	23.2	158.36	0.13	0.135	0.143333	0.00833333	0.888292	1
XM_047445122	1	UGGT1	chr2	+	650	128192257	chr2:128189717-128195677	32.85	26.16	0.56	53.6	34.48	0.61	35.4	18.52	0.66	30.07	29.65	0.5	37.12	17.04	0.69	34.57	22.45	0.61	42.47	11.16	0.79	0.5825	0.696667	0.114167	0.182118	0.617813
XM_024452978	2	SMPD4	chr2	-	4147.6	130152683	chr2:130151392-130152884	191.62	0	1	360.62	0	1	210.28	0	1	210.65	0	1	191.47	0	1	205.27	0	1	193.45	0	1	1	1	0	1	1
NM_017951	5	SMPD4	chr2	-	4132	130152683	chr2:130151408-130152884	190.5	0	1	359.36	0	1	209.85	0	1	209.56	0	1	190.53	0	1	204.91	0	1	192.89	0	1	1	1	0	1	1
NM_001375900	1	ARHGEF4	chr2	+	849.6	131046239	chr2:131046038-131047253	159.79	0	1	286.83	0	1	169.86	0	1	173.04	0	1	143.94	0	1	139.77	0	1	130.46	0	1	1	1	0	1	1
NM_001321235	2	LYPD1	chr2	-	895.2	132644890	chr2:132643286-132645101	13.15	241.34	0.05	17.93	429.22	0.04	9.69	166.18	0.06	9.19	223.04	0.04	7.92	176.53	0.04	8.68	148.42	0.06	6.61	161.43	0.04	0.0475	0.0466667	-0.000833333	1	1
NM_030923	5	TMEM163	chr2	-	3048.2	134456224	chr2:134455759-134456776	94.82	233.18	0.29	169.4	407.76	0.29	115.12	246.93	0.32	89.12	239.11	0.27	168.75	194.37	0.46	105.88	224.24	0.32	131.04	215.06	0.38	0.2925	0.386667	0.0941667	0.00654081	0.0761366
XM_011510825	4	RAB3GAP1	chr2	+	1328.8	135169935	chr2:135169734-135170288	63.3	15.98	0.8	120.1	6.33	0.95	96.66	11.42	0.89	61.39	41.51	0.6	67.27	62.21	0.52	58.89	19.02	0.76	81.04	26.79	0.75	0.81	0.676667	-0.133333	0.0070417	0.080389
NM_012233	3	RAB3GAP1	chr2	+	1620.6	135168971	chr2:135168545-135170710	70.01	87.77	0.44	113.15	153.25	0.42	81.33	82.99	0.49	76.61	100.23	0.43	81.4	64.63	0.56	62.66	95.93	0.4	72.4	71.9	0.5	0.445	0.486667	0.0416667	0.511677	0.964017
NM_001282799	2	R3HDM1	chr2	+	3421.4	135724489	chr2:135723937-135725269	109.16	94.31	0.54	162.5	133.91	0.55	109.5	89.81	0.55	94.65	78.6	0.55	164.66	21.57	0.88	125.31	80.06	0.61	129.36	59.45	0.69	0.5475	0.726667	0.179167	0.000213916	0.00548304
NM_001349	4	DARS1	chr2	-	483.8	135907206	chr2:135905881-135907407	6.51	118.69	0.05	9.22	192.63	0.05	10.03	132.57	0.07	9.09	128.05	0.07	12.95	121.91	0.1	9.58	117.88	0.08	16.1	118.71	0.12	0.06	0.1	0.04	0.249207	0.717331
NM_001001664	3	SPOPL	chr2	+	120.9	138569137	chr2:138568936-138573547	8.6	29.9	0.22	14.53	52.04	0.22	13.2	26.58	0.33	9.71	21.75	0.31	15.61	19.68	0.44	9.73	19.52	0.33	11.98	24.76	0.33	0.27	0.366667	0.0966667	0.327069	0.804143
XM_047445846	1	GTDC1	chr2	-	34.8	143946289	chr2:143938068-143947135	3.85	28.19	0.12	5.37	52.47	0.09	3.78	25.72	0.13	3.64	32.21	0.1	3.9	36.27	0.1	3.39	28.84	0.11	3.88	23.89	0.14	0.11	0.116667	0.00666667	1	1
NM_001006636	5	GTDC1	chr2	-	85.4	143946295	chr2:143944414-143947135	6.13	25.96	0.19	7.78	50.3	0.13	4.36	25.19	0.15	6.24	29.81	0.17	5.81	34.4	0.14	6.51	25.82	0.2	6.54	21.32	0.23	0.16	0.19	0.03	1	1
NM_001376328	1	GTDC1	chr2	-	141.4	143946363	chr2:143946014-143947135	23.84	8.45	0.74	25.07	35.43	0.41	19.77	10.15	0.66	11.05	26.85	0.29	24.89	17.1	0.59	18.22	15.22	0.54	23.43	4.49	0.84	0.525	0.656667	0.131667	0.237464	0.700646
NM_001354358	1	GTDC1	chr2	-	14.2	144007181	chr2:144005753-144007535	0.6	22.43	0.03	0.92	41.07	0.02	0.35	22.1	0.02	0.83	21.41	0.04	0.14	26.72	0.01	0.37	23.53	0.02	1.34	19.58	0.06	0.0275	0.03	0.0025	1	1
NM_001374270	1	ORC4	chr2	-	1269.1	147935440	chr2:147930822-147935698	49.62	192.34	0.21	58.27	297.53	0.16	36.8	184.64	0.17	36.27	179.38	0.17	53.92	212.4	0.2	44.1	151.45	0.23	35.65	193.91	0.16	0.1775	0.196667	0.0191667	0.639649	1
XM_011511472	3	MBD5	chr2	+	117.2	148513127	chr2:148512870-148516971	10.29	47.5	0.18	14.78	80.64	0.15	10.5	42.17	0.2	9.08	40.29	0.18	13.5	41.11	0.25	11.82	37.83	0.24	10.68	34.68	0.24	0.1775	0.243333	0.0658333	0.480006	0.936706
XM_011510941	3	EPC2	chr2	+	787.3	148786506	chr2:148786305-148787569	27.54	137.9	0.17	40.61	227.04	0.15	35.45	137.55	0.2	30.9	116.49	0.21	47.73	127.81	0.27	29.35	130.02	0.18	43.69	110.33	0.28	0.1825	0.243333	0.0608333	0.114763	0.483755
NM_001254738	1	RND3	chr2	-	3473.7	150469725	chr2:150468193-150470238	158.36	154.55	0.51	247.19	302.07	0.45	147.31	148.82	0.5	160.59	166.37	0.49	156.99	92.27	0.63	108.77	129.3	0.46	116.94	124.19	0.48	0.4875	0.523333	0.0358333	0.321228	0.79682
NM_005168	5	RND3	chr2	-	3475.2	150469725	chr2:150468195-150470238	158.34	154.57	0.51	247.01	302.26	0.45	147.32	148.81	0.5	160.56	166.41	0.49	157.09	92.18	0.63	108.75	129.33	0.46	116.99	124.15	0.49	0.4875	0.526667	0.0391667	0.283814	0.759888
NM_005843	6	STAM2	chr2	-	427.7	152120546	chr2:152116801-152120802	18.1	64.76	0.22	21.99	107.34	0.17	17.86	47.34	0.27	15.85	47.94	0.25	21.83	77.12	0.22	17.63	46.66	0.27	19.71	32.4	0.38	0.2275	0.29	0.0625	0.45567	0.918969
XM_047443114	1	FMNL2	chr2	+	3146	152647998	chr2:152647796-152649826	100.44	128.89	0.44	148.83	199.37	0.43	114.23	123.55	0.48	106.48	106.62	0.5	148.8	88.93	0.63	102.75	105.92	0.49	101.58	153.6	0.4	0.4625	0.506667	0.0441667	0.320771	0.79682
NM_001365602	4	PRPF40A	chr2	-	793.2	152656197	chr2:152651732-152656398	22.68	112.41	0.17	35.66	162.35	0.18	29.35	141.57	0.17	23.31	111.54	0.17	43.84	131.1	0.25	23.7	123.51	0.16	27.36	173.53	0.14	0.1725	0.183333	0.0108333	0.885548	1
XM_047443963	1	GPD2	chr2	+	181.7	156582994	chr2:156582793-156586403	16.75	35.7	0.32	25.48	40.28	0.39	17.48	49.19	0.26	15.02	37.28	0.29	24.52	15.92	0.61	18.03	23.61	0.43	18.52	32.44	0.36	0.315	0.466667	0.151667	0.146523	0.553628
NM_001347667	2	ACVR1	chr2	-	166.9	157737138	chr2:157736446-157737665	7.82	36.09	0.18	11.89	57.74	0.17	9.66	31.7	0.23	7.27	29.54	0.2	12.54	23.31	0.35	6.44	32.34	0.17	9.07	28.12	0.24	0.195	0.253333	0.0583333	0.59571	1
NM_001377225	1	PKP4	chr2	+	1419.3	158681004	chr2:158680429-158681429	46.62	67.46	0.41	75.75	97.16	0.44	51.35	29.85	0.63	36.52	64.35	0.36	75.6	57.49	0.57	51.39	64.85	0.44	56.86	79.06	0.42	0.46	0.476667	0.0166667	0.700601	1
NM_004180	3	TANK	chr2	+	737.2	161235543	chr2:161235342-161236230	11.07	184.3	0.06	18.02	291.93	0.06	17.67	191.55	0.08	13.25	196.38	0.06	32.49	159.48	0.17	20.95	187.71	0.1	42.35	130.83	0.24	0.065	0.17	0.105	0.0015639	0.025194
NM_005805	6	PSMD14	chr2	+	15061.9	161411503	chr2:161411302-161411717	109.14	190.33	0.36	156.04	361.77	0.3	71.95	200.09	0.26	94.8	162.94	0.37	108.12	175	0.38	92.91	167.08	0.36	78.26	159.15	0.33	0.3225	0.356667	0.0341667	0.33697	0.811961
NM_001354453	2	SLC4A10	chr2	+	426.5	161983521	chr2:161983179-161985270	21.89	86.39	0.2	22.56	137.44	0.14	33.04	99.93	0.25	22.59	71.82	0.24	33.81	74.64	0.31	18.88	70.2	0.21	31.43	57.47	0.35	0.2075	0.29	0.0825	0.151629	0.56212
XM_011511610	4	SCN3A	chr2	-	4206.7	165089812	chr2:165087526-165091345	34.52	292.69	0.11	59.67	445.07	0.12	59.93	241.33	0.2	46.51	262.76	0.15	88.58	184.73	0.32	45.85	241.59	0.16	51.88	203.21	0.2	0.145	0.226667	0.0816667	0.00436785	0.0568192
NM_001040142	2	SCN2A	chr2	+	1952.4	165390119	chr2:165388629-165392304	43.14	223.22	0.16	58.57	323.04	0.15	51.82	191.06	0.21	45.27	205.87	0.18	63.4	131.1	0.33	36.27	177.04	0.17	41.02	151.83	0.21	0.175	0.236667	0.0616667	0.130456	0.515345
XM_017004669	2	SCN9A	chr2	-	1095.2	166198458	chr2:166195185-166199864	18.9	163.54	0.1	23.27	203.4	0.1	25.65	133.66	0.16	22.62	131.95	0.15	42.45	106.16	0.29	20.71	136.01	0.13	31.13	109.04	0.22	0.1275	0.213333	0.0858333	0.0356585	0.242465
XM_017003817	3	STK39	chr2	-	3178.1	167955306	chr2:167954022-167955570	72.37	137.83	0.34	122.77	220.01	0.36	69.56	120.99	0.37	71.79	135.17	0.35	97.78	128.93	0.43	68.83	130.9	0.34	79.29	133.56	0.37	0.355	0.38	0.025	0.557652	0.99476
NM_203463	3	CERS6	chr2	+	2077	168769711	chr2:168769510-168771951	72.03	135.38	0.35	110.2	210.4	0.34	68.11	144.51	0.32	65.61	134.69	0.33	88.51	174.53	0.34	61.66	137.34	0.31	71.19	187.88	0.27	0.335	0.306667	-0.0283333	0.554354	0.994492
NM_004792	3	PPIG	chr2	+	1965.5	169637322	chr2:169636413-169641406	15.31	136.62	0.1	20.68	201.36	0.09	17.93	128.85	0.12	15.19	125.83	0.11	22.5	130.01	0.15	13.44	123.86	0.1	15.45	147.86	0.09	0.105	0.113333	0.00833333	0.856307	1
NM_001199290	3	PHOSPHO2-KLHL23	chr2	+	5704.2	169749751	chr2:169749422-169751878	93.48	147.69	0.39	133.76	198.74	0.4	87.87	162.01	0.35	83.5	157.11	0.35	95.94	121.7	0.44	77.25	141.31	0.35	94.27	114.59	0.45	0.3725	0.413333	0.0408333	0.348679	0.823359
NM_001136555	2	TLK1	chr2	-	237.9	170993755	chr2:170990823-170993956	13.79	56.38	0.2	19.44	97.25	0.17	17.27	49.92	0.26	16.77	43.16	0.28	20.51	43.78	0.32	15.34	35.46	0.3	17.31	42.93	0.29	0.2275	0.303333	0.0758333	0.310617	0.788152
XM_047445912	1	DCAF17	chr2	+	490.5	171481175	chr2:171480974-171485052	28.95	23.4	0.55	44.18	51.76	0.46	27.74	7.26	0.79	28.88	21.2	0.58	32.66	9.61	0.77	27	19.72	0.58	27.39	18.89	0.59	0.595	0.646667	0.0516667	0.42291	0.888846
NM_001378455	1	DYNC1I2	chr2	+	62294.6	171747980	chr2:171747779-171748420	96.37	910.64	0.1	159.62	1441.3	0.1	141.87	1051.88	0.12	129.71	897.87	0.13	198.56	986.35	0.17	118.27	883.12	0.12	171.46	965.77	0.15	0.1125	0.146667	0.0341667	0.00708304	0.0804853
NM_001271790	2	DYNC1I2	chr2	+	18600.8	171747980	chr2:171747779-171750158	46.68	960.34	0.05	73.31	1527.62	0.05	63.07	1130.68	0.05	54.25	973.33	0.05	89.97	1094.94	0.08	49.23	952.17	0.05	69.71	1067.53	0.06	0.05	0.0633333	0.0133333	0.172381	0.602799
NM_001271788	2	DYNC1I2	chr2	+	18414.4	171747977	chr2:171747776-171750158	47.37	969.46	0.05	74.49	1540.08	0.05	64.04	1140.58	0.05	54.94	983.94	0.05	90.96	1103.35	0.08	49.92	962.76	0.05	70.67	1075.62	0.06	0.05	0.0633333	0.0133333	0.175415	0.60637
XM_047446142	1	SLC25A12	chr2	-	1121.9	171785148	chr2:171783405-171785475	39.17	164.86	0.19	58.19	335.41	0.15	33.06	203.02	0.14	36.37	183.25	0.17	41.6	184.17	0.18	35.54	176.57	0.17	28.51	183.85	0.13	0.1625	0.16	-0.0025	0.900374	1
NM_001017371	5	SP3	chr2	-	233.8	173909960	chr2:173900775-173910257	6.21	153.75	0.04	8.7	217.43	0.04	8.29	98.48	0.08	7.49	133.81	0.05	11.78	104.76	0.1	8.02	126.13	0.06	10.82	88.9	0.11	0.0525	0.09	0.0375	0.206118	0.655759
NM_001172712	1	SP3	chr2	-	426.6	173909968	chr2:173906459-173910257	11.75	150.37	0.07	17.41	211.81	0.08	16.7	91.83	0.15	15.24	127.89	0.11	26.34	90.63	0.23	16.03	119.84	0.12	24.59	76.4	0.24	0.1025	0.196667	0.0941667	0.0310727	0.221542
NM_013341	5	OLA1	chr2	-	3559.9	174075045	chr2:174072447-174075527	37.42	273.55	0.12	57.58	445.23	0.11	39.65	212.79	0.16	42.46	229.59	0.16	49.61	272.23	0.15	41.66	217.66	0.16	43.59	269.63	0.14	0.1375	0.15	0.0125	0.566746	0.997245
XM_047443532	1	GPR155	chr2	-	281.6	174435769	chr2:174431571-174436416	27.59	23.22	0.54	30.84	33.04	0.48	24.97	19.12	0.57	19.77	15.75	0.56	28.93	15.24	0.66	23.77	23.85	0.5	22.82	24.98	0.48	0.5375	0.546667	0.00916667	1	1
NM_001822	7	CHN1	chr2	-	12802	174799689	chr2:174798809-174800287	22.9	293.9	0.07	36.76	473.35	0.07	25.14	292.31	0.08	23.83	271.81	0.08	35.5	345.07	0.09	25.99	301.15	0.08	25.16	301.5	0.08	0.075	0.0833333	0.00833333	0.780099	1
NM_001371514	1	CHN1	chr2	-	18176.6	174799713	chr2:174799313-174800287	88.31	232.92	0.27	142.88	373.84	0.28	88.94	234.81	0.27	90.89	208.38	0.3	119.23	269.31	0.31	96.64	234.54	0.29	89.27	243.57	0.27	0.28	0.29	0.01	0.868217	1
NM_001319097	2	MTX2	chr2	+	20565.7	176337694	chr2:176337493-176338025	83.6	577.91	0.13	147.69	1070.63	0.12	107.1	372.37	0.22	102.71	603.5	0.15	141.84	411.01	0.26	91.2	384.39	0.19	103.47	353.29	0.23	0.155	0.226667	0.0716667	0.000198744	0.00519729
NM_003659	4	AGPS	chr2	+	2661.8	177538742	chr2:177538074-177543834	42.22	100.08	0.3	62.9	173.3	0.27	48.6	97.24	0.33	47.29	91.27	0.34	54.01	97.09	0.36	38.29	89.76	0.3	41.95	88.3	0.32	0.31	0.326667	0.0166667	0.708251	1
NM_001365578	1	RBM45	chr2	+	347.5	178129560	chr2:178129359-178129656	12.59	18.86	0.4	15.2	57.16	0.21	5.77	17.68	0.25	7.91	24.27	0.25	6.43	23.67	0.21	3.33	21.32	0.14	4.81	17.99	0.21	0.2775	0.186667	-0.0908333	0.537594	0.983486
XM_047446275	1	SESTD1	chr2	-	4680.7	179109812	chr2:179101678-179110028	87.03	153.86	0.36	117.38	204.4	0.36	81.55	111.45	0.42	75.47	141.09	0.35	91.97	59.45	0.61	68.21	98.13	0.41	72.67	48.09	0.6	0.3725	0.54	0.1675	0.00293415	0.0411859
NM_001376030	1	CWC22	chr2	-	313	179945514	chr2:179944876-179945715	43.28	28.67	0.6	77.02	34.49	0.69	42.67	32	0.57	47.06	15.87	0.75	67.76	9.52	0.88	42.71	25.92	0.62	46.36	38.92	0.54	0.6525	0.68	0.0275	0.736241	1
NM_001278555	2	UBE2E3	chr2	+	128539	181062992	chr2:181062791-181063425	372.13	944.54	0.28	629.68	1673.09	0.27	344.75	819.53	0.3	342.6	909.2	0.27	583.81	904.06	0.39	397.14	967.51	0.29	452.86	899.75	0.33	0.28	0.336667	0.0566667	0.000408894	0.00887022
NM_001287504	2	ITPRID2	chr2	+	103.9	181929762	chr2:181929561-181930738	4.45	36.84	0.11	10.56	47.3	0.18	14.23	18.56	0.43	8.3	20.5	0.29	18.87	12.24	0.61	11.59	27.34	0.3	15.85	12.41	0.56	0.2525	0.49	0.2375	0.0453812	0.284042
NR_048567	2	PPP1R1C	chr2	+	420.6	182117469	chr2:182117207-182117756	8.25	46.01	0.15	16.53	86.83	0.16	10.28	46.68	0.18	12.53	43.24	0.22	49.57	116.29	0.3	36.29	115.95	0.24	33.68	137.21	0.2	0.1775	0.246667	0.0691667	0.289638	0.769152
NM_205842	3	NCKAP1	chr2	-	125	182924922	chr2:182909115-182925818	0.97	56.92	0.02	1.43	91.46	0.02	1.01	76.07	0.01	0.86	61.43	0.01	0.88	118.12	0.01	0.89	58.4	0.01	0.85	81.72	0.01	0.015	0.01	-0.005	0.455696	0.918969
NM_194250	2	ZNF804A	chr2	+	2098.6	184936201	chr2:184935783-184939492	83.59	19.99	0.81	133.13	19.31	0.87	72.1	17.96	0.8	72.1	10.06	0.88	82.72	5.12	0.94	71.01	14.1	0.83	75.64	28.45	0.73	0.84	0.833333	-0.00666667	0.845729	1
NM_014362	4	HIBCH	chr2	-	64.5	190204954	chr2:190203920-190205232	2.21	39.71	0.05	5.43	52.97	0.09	6.23	34.6	0.15	5.39	35.1	0.13	9.84	37.47	0.21	4.25	32.58	0.12	3.15	48.64	0.06	0.105	0.13	0.025	1	1
NM_001375989	1	MFSD6	chr2	+	1086	190500581	chr2:190500015-190502314	44.29	47.24	0.48	69.82	53.85	0.56	45.01	33.33	0.57	44.47	35.94	0.55	41.46	26.65	0.61	33.85	42.27	0.44	36.39	34.36	0.51	0.54	0.52	-0.02	0.87433	1
NM_001384881	1	STAT1	chr2	-	86	190970105	chr2:190969149-190970717	8.4	25.89	0.24	11.98	48.15	0.2	12.9	13.4	0.49	11.99	20.77	0.37	17.42	16.76	0.51	13.97	17.36	0.45	13.33	14.14	0.49	0.325	0.483333	0.158333	0.205033	0.654896
NM_001161819	3	MYO1B	chr2	+	2824.7	191424038	chr2:191423837-191425386	63.75	147.53	0.3	96.76	242.87	0.28	76.66	99.79	0.43	58.38	169.25	0.26	93.37	149.24	0.38	61.37	137.82	0.31	70.85	116.32	0.38	0.3175	0.356667	0.0391667	0.268854	0.741034
NM_001305134	2	TMEFF2	chr2	-	28063.6	191950227	chr2:191949046-191950464	38.68	517.12	0.07	56.07	809.19	0.06	31.15	402.51	0.07	28.49	434.47	0.06	58.74	556.79	0.1	39.29	561.36	0.07	51.62	643.79	0.07	0.065	0.08	0.015	0.504175	0.957681
NM_016192	4	TMEFF2	chr2	-	10498.2	191950206	chr2:191949046-191950407	32.01	635.55	0.05	48.13	980.84	0.05	26.7	492.99	0.05	24.41	527.13	0.04	50.38	701.23	0.07	33.08	686.39	0.05	43.1	797.58	0.05	0.0475	0.0566667	0.00916667	0.5505	0.993026
XM_011511504	3	SLC39A10	chr2	+	3946	195736302	chr2:195734883-195737700	43.61	84.91	0.34	82.27	117.68	0.41	62.32	53.14	0.54	47.87	73.87	0.39	99.65	45.82	0.69	53.86	67.5	0.44	51.4	66.92	0.43	0.42	0.52	0.1	0.0679515	0.362092
XM_017004992	1	PGAP1	chr2	-	2459.5	196837104	chr2:196833004-196841372	26.9	72.2	0.27	36.1	83.06	0.3	35.62	55.5	0.39	28.48	46.54	0.38	46.21	44.58	0.51	31.98	44.38	0.42	41.2	31.09	0.57	0.335	0.5	0.165	0.0300379	0.217825
XM_047443839	1	SF3B1	chr2	-	9585.3	197392097	chr2:197389784-197392461	46.98	469.28	0.09	64.65	674.65	0.09	52.46	433.05	0.11	40.5	421.33	0.09	59.96	560.32	0.1	46.55	450.3	0.09	47.19	415.34	0.1	0.095	0.0966667	0.00166667	0.835622	1
NM_001202485	2	HSPE1-MOB4	chr2	+	10154.5	197552327	chr2:197550515-197553699	17.1	146.33	0.1	29.86	201.75	0.13	31.07	160.91	0.16	22.78	142.3	0.14	43.88	203.1	0.18	25.99	137.42	0.16	31	149.57	0.17	0.1325	0.17	0.0375	0.393102	0.864054
NM_006226	4	PLCL1	chr2	+	1937.2	198147318	chr2:198146780-198149863	35.68	111.59	0.24	55.3	184.84	0.23	40.38	132.7	0.23	38.32	109.32	0.26	66.95	181.6	0.27	50.65	171.36	0.23	58.21	168.66	0.26	0.24	0.253333	0.0133333	0.816711	1
NM_015535	3	SPATS2L	chr2	+	133.1	200478145	chr2:200477636-200482264	2.12	78.61	0.03	4.32	143.94	0.03	3.81	99.18	0.04	2.21	90.24	0.02	4.01	89.76	0.04	1.85	93.63	0.02	2.69	78.24	0.03	0.03	0.03	0	1	1
NM_001282743	1	SPATS2L	chr2	+	133.1	200478145	chr2:200477636-200482263	2.12	78.61	0.03	4.32	143.94	0.03	3.81	99.18	0.04	2.21	90.24	0.02	4.01	89.76	0.04	1.85	93.63	0.02	2.69	78.24	0.03	0.03	0.03	0	1	1
XM_047444568	1	ORC2	chr2	-	147.9	200910540	chr2:200908977-200911387	15.54	25.09	0.38	23.28	37.81	0.38	16.69	26.79	0.38	11.42	22.64	0.34	17.89	26.33	0.4	14.85	22.25	0.4	13.29	29.87	0.31	0.37	0.37	0	1	1
XM_017003879	2	HYCC2	chr2	-	277.8	200981256	chr2:200973718-200981871	20.52	43.14	0.32	26.29	54.15	0.33	19.52	32.19	0.38	17.12	30.43	0.36	24.49	16.46	0.6	19.17	34.35	0.36	17.93	27.19	0.4	0.3475	0.453333	0.105833	0.4181	0.88487
XM_005246669	3	STRADB	chr2	+	2196.8	201480589	chr2:201480032-201480846	72.67	58.6	0.55	91.02	149.81	0.38	69.45	65.53	0.51	55.63	77.48	0.42	96.02	73.57	0.57	61.46	64.76	0.49	69.66	58.66	0.54	0.465	0.533333	0.0683333	0.165357	0.59169
NM_001206864	2	STRADB	chr2	+	2845.6	201480589	chr2:201480008-201480846	73.67	52.86	0.58	92.36	139.67	0.4	70.2	60.02	0.54	56.39	71.77	0.44	97.86	65.25	0.6	62.48	59.21	0.51	70.8	52.81	0.57	0.49	0.56	0.07	0.126964	0.509191
XM_017004572	3	ALS2	chr2	-	728.5	201700864	chr2:201700267-201701889	43.6	41.41	0.51	67.35	78.02	0.46	47.12	21.17	0.69	49.03	35.97	0.58	56.29	30.81	0.65	47.37	32.71	0.59	49.06	26.38	0.65	0.56	0.63	0.07	0.219839	0.676892
XM_011511687	2	BMPR2	chr2	+	823.4	202559921	chr2:202559699-202567749	38.76	124.25	0.24	43.05	130.51	0.25	34.17	73.14	0.32	29.52	73.9	0.29	43.09	65.95	0.4	34.35	97.14	0.26	36.8	76.2	0.33	0.275	0.33	0.055	0.332811	0.806776
NM_001204	7	BMPR2	chr2	+	823.3	202559921	chr2:202559696-202567749	38.76	124.57	0.24	43.06	130.83	0.25	34.17	73.54	0.32	29.52	74.27	0.28	43.09	65.9	0.4	34.35	97.38	0.26	36.8	76.13	0.33	0.2725	0.33	0.0575	0.332811	0.806776
NM_173511	4	FAM117B	chr2	+	1115.3	202765961	chr2:202765446-202769757	53.92	79.27	0.4	76.65	108.18	0.41	52.73	64.83	0.45	47.37	69	0.41	49.29	27.36	0.64	42.63	61.6	0.41	42.98	50.87	0.46	0.4175	0.503333	0.0858333	0.339318	0.815304
NM_018256	4	WDR12	chr2	-	434.3	202880736	chr2:202874261-202880937	24.92	59.5	0.3	40.76	91.69	0.31	27.24	44.16	0.38	23.82	58.03	0.29	30.43	87.69	0.26	23.8	50.52	0.32	29.61	69.65	0.3	0.32	0.293333	-0.0266667	0.635235	1
NM_001371700	1	CYP20A1	chr2	+	34.6	203296959	chr2:203296758-203306026	6.78	15.48	0.3	11.34	18.91	0.37	7.61	20.36	0.27	7.66	14.42	0.35	NA	NA	NA	NA	NA	NA	NA	NA	NA	NA	NA	#VALUE!	NA	NA
XM_017004575	3	ZDBF2	chr2	+	194.1	206311637	chr2:206310783-206314427	15.58	15.91	0.49	16.95	36.05	0.32	14.39	20.42	0.41	10.5	21.95	0.32	16.29	13.27	0.55	13.88	21.49	0.39	16.09	12.38	0.57	0.385	0.503333	0.118333	0.334963	0.809102
NM_001270944	2	KLF7	chr2	-	6045.8	207079390	chr2:207074137-207081264	174.11	77.84	0.69	279.87	122.93	0.69	161.8	61.62	0.72	154.82	69.51	0.69	171.49	69.25	0.71	159.51	88.72	0.64	163.53	64.88	0.72	0.6975	0.69	-0.0075	0.847384	1
NM_152523	3	CCNYL1	chr2	+	212.7	207753951	chr2:207753588-207756174	28.6	23	0.55	41.17	38.68	0.52	24.78	5.52	0.82	27.26	21.48	0.56	27.14	10.21	0.73	22.35	14.93	0.6	28.18	1.92	0.94	0.6125	0.756667	0.144167	0.170577	0.601074
XM_017004072	3	PLEKHM3	chr2	-	234	207828272	chr2:207821288-207828496	36.06	5.17	0.87	59.96	28.94	0.67	31.28	18.15	0.63	31.23	8.65	0.78	31.08	3.09	0.91	32.05	15.22	0.68	30.71	8.28	0.79	0.7375	0.793333	0.0558333	0.473387	0.931646
XM_047443674	1	PIKFYVE	chr2	+	469.6	208355572	chr2:208355190-208358746	22.81	67.8	0.25	31.87	81.14	0.28	25.09	45.3	0.36	24.3	32.2	0.43	36.99	43.58	0.46	26.77	60.84	0.31	28.97	42.37	0.41	0.33	0.393333	0.0633333	0.409492	0.877844
NM_152671	4	PIKFYVE	chr2	+	188.6	208305047	chr2:208304846-208305549	3.32	60.19	0.05	2.17	67.31	0.03	3.42	38.68	0.08	2.13	47.21	0.04	1.08	32.02	0.03	1.64	41.92	0.04	1.09	39.1	0.03	0.05	0.0333333	-0.0166667	1	1
XM_017003430	2	KANSL1L	chr2	-	184.6	210022832	chr2:210022260-210023179	21.12	40	0.35	25.24	48	0.34	18.03	41.52	0.3	21.05	29.84	0.41	26.85	46.87	0.36	16.99	38.36	0.31	22.42	38.19	0.37	0.35	0.346667	-0.00333333	1	1
NM_001345929	2	VWC2L	chr2	+	335.1	214575896	chr2:214575672-214578976	30.17	18.82	0.62	52.79	34.04	0.61	32.01	33.75	0.49	30.66	29.93	0.51	55.74	25.03	0.69	47.73	53.56	0.47	54.15	32.56	0.62	0.5575	0.593333	0.0358333	0.743388	1
NM_021141	4	XRCC5	chr2	+	64356	216205389	chr2:216205188-216206293	439.31	651.29	0.4	745.12	1123.97	0.4	444.2	804.93	0.36	471.09	638.48	0.42	505.62	787.79	0.39	450.47	670.29	0.4	466.07	894.5	0.34	0.395	0.376667	-0.0183333	0.374003	0.847952
NM_020814	3	MARCHF4	chr2	-	3667	216258917	chr2:216257865-216259679	154.17	43.58	0.78	243.68	95.92	0.72	135.96	85.81	0.61	133.04	65.81	0.67	126.12	57.14	0.69	126.05	69.04	0.65	130.36	54.47	0.71	0.695	0.683333	-0.0116667	0.751509	1
NM_001313993	2	IGFBP2	chr2	+	262	216664186	chr2:216663940-216664436	11.99	31.48	0.28	34.75	70.29	0.33	15.55	31.72	0.33	22.94	50.15	0.31	50.7	65.83	0.44	27.29	63.75	0.3	46.43	61.06	0.43	0.3125	0.39	0.0775	0.331896	0.806093
XM_017003113	2	ARPC2	chr2	+	160764	218254092	chr2:218253891-218254348	181.43	778.62	0.19	293.86	1502.34	0.16	229.85	800.47	0.22	199.93	860.84	0.19	365.67	790.95	0.32	217.7	799.9	0.21	257.35	929.97	0.22	0.19	0.25	0.06	0.000238108	0.00600065
NM_020935	3	USP37	chr2	-	97.4	218454520	chr2:218453295-218455017	16.96	9.77	0.63	17.38	14.79	0.54	11.26	16.87	0.4	14.55	8.31	0.64	21.37	18.52	0.54	16.05	12.91	0.55	7.89	15.41	0.34	0.5525	0.476667	-0.0758333	0.792114	1
NM_001039550	2	DNAJB2	chr2	+	15955.1	219286623	chr2:219285987-219286895	224.4	0	1	412.56	4.46	0.99	244.76	38.66	0.86	292.07	0	1	210.65	44.2	0.83	266.16	0	1	220.7	43.14	0.84	0.9625	0.89	-0.0725	0.000354581	0.00798696
NM_006736	6	DNAJB2	chr2	+	5354.6	219284835	chr2:219284632-219286895	143.64	117.72	0.55	284.28	221.86	0.56	186.24	119.11	0.61	173.04	111.87	0.61	171.3	104.2	0.62	177.91	123.63	0.59	181.16	120.88	0.6	0.5825	0.603333	0.0208333	0.57055	0.998524
NM_001303098	2	TMEM198	chr2	+	1747.3	219550348	chr2:219549717-219550595	41.77	115.96	0.26	104.73	162.73	0.39	73.87	105.91	0.41	61	93.24	0.4	58.71	113.15	0.34	44.91	118.24	0.28	58.66	116.2	0.34	0.365	0.32	-0.045	0.31934	0.796077
XM_017004332	3	SERPINE2	chr2	-	264.8	223975605	chr2:223975045-223975904	25.56	34.05	0.43	46.24	42.34	0.52	36.2	20.1	0.64	33.52	19.08	0.64	38.96	11.05	0.78	37.52	2.17	0.95	44.61	7.43	0.86	0.5575	0.863333	0.305833	0.000677638	0.0133323
NM_001136530	1	SERPINE2	chr2	-	264.2	223975605	chr2:223975048-223975904	25.64	33.96	0.43	46.34	42.23	0.52	36.29	20.02	0.64	33.65	18.94	0.64	39.04	10.97	0.78	37.6	2.09	0.95	44.8	7.24	0.86	0.5575	0.863333	0.305833	0.000677638	0.0133323
XM_047446024	1	CUL3	chr2	-	803.9	224474175	chr2:224470150-224474376	12.29	173.23	0.07	21.4	262.7	0.08	16.08	167.23	0.09	13.19	148.24	0.08	17.86	160.42	0.1	11.47	161.65	0.07	9.93	145.98	0.06	0.08	0.0766667	-0.00333333	1	1
NM_005544	3	IRS1	chr2	-	112.8	226735871	chr2:226731312-226736250	16.48	34.14	0.33	24.46	32.12	0.43	16.2	9.45	0.63	15.88	14.84	0.52	15.41	10.72	0.59	12.93	8.87	0.59	12.19	14.83	0.45	0.4775	0.543333	0.0658333	0.606608	1
NM_001349069	2	RHBDD1	chr2	+	62.1	226996529	chr2:226995431-226999210	9.4	13.83	0.4	17.47	20.07	0.47	11.53	8.54	0.57	8.32	13.8	0.38	12.33	8.89	0.58	7.69	14.23	0.35	NA	NA	NA	0.455	0.465	0.01	1	1
NM_001330156	1	PID1	chr2	-	175.5	229025562	chr2:229023973-229026108	30.9	14.25	0.68	49.23	41.22	0.54	34.5	26.13	0.57	31.77	18.22	0.64	18.37	20.43	0.47	19.28	22.59	0.46	21.37	11.82	0.64	0.6075	0.523333	-0.0841667	0.527175	0.974589
NM_001348325	2	TRIP12	chr2	-	1027.8	229767527	chr2:229763837-229767750	50.57	156.15	0.24	78.63	206.98	0.28	50.24	99.87	0.33	47.01	124.89	0.27	50.16	77.18	0.39	39.18	112.37	0.26	41.75	78.15	0.35	0.28	0.333333	0.0533333	0.391188	0.862082
NM_001348334	1	TRIP12	chr2	-	359.5	229836783	chr2:229832245-229836984	1.71	111.28	0.02	2.97	157.87	0.02	2.47	113.21	0.02	1.92	107.99	0.02	1.89	86.84	0.02	1.33	110.35	0.01	1.84	94.12	0.02	0.02	0.0166667	-0.00333333	1	1
NM_016289	4	CAB39	chr2	+	14996	230819236	chr2:230818516-230821075	118	218.09	0.35	190.2	373.06	0.34	124.29	201.62	0.38	111.54	200.61	0.36	157.7	163.63	0.49	105.28	201.43	0.34	131.87	180.94	0.42	0.3575	0.416667	0.0591667	0.0853888	0.410352
NM_001191037	2	PSMD1	chr2	+	21457.1	231172736	chr2:231172535-231172827	24.8	287.72	0.08	63.97	526.5	0.11	30.35	227.01	0.12	30.6	303.83	0.09	34.07	233.19	0.13	22	299.96	0.07	38.7	273.16	0.12	0.1	0.106667	0.00666667	0.897847	1
NM_152383	5	DIS3L2	chr2	+	148.3	232336690	chr2:232336469-232337192	31.41	11.96	0.72	49.95	37.6	0.57	31.88	49.3	0.39	33.17	27.7	0.54	41.75	40.9	0.51	31.12	32.4	0.49	41.21	28.46	0.59	0.555	0.53	-0.025	1	1
NM_001257281	2	DIS3L2	chr2	+	195.7	232343700	chr2:232343345-232344350	58.66	0	1	93.7	0	1	40.55	16.41	0.71	47.13	5.63	0.89	38.44	10.84	0.78	60.36	14.09	0.81	39.81	14.02	0.74	0.9	0.776667	-0.123333	0.0645971	0.351077
NR_046477	2	DIS3L2	chr2	+	703.1	232335974	chr2:232335773-232337192	23.97	11.28	0.68	44.86	16.95	0.73	34.03	18.74	0.64	28.65	15.73	0.65	37.13	6.87	0.84	27.63	8.63	0.76	29.7	5.23	0.85	0.675	0.816667	0.141667	0.129952	0.515138
XM_047446097	1	DGKD	chr2	+	1149.5	233469707	chr2:233469371-233472098	107.32	13.81	0.89	195.45	20.2	0.91	117.66	1.33	0.99	115.31	26.51	0.81	104.89	17.93	0.85	103.45	25.27	0.8	105.1	10.58	0.91	0.9	0.853333	-0.0466667	0.348642	0.823359
NM_014521	3	SH3BP4	chr2	+	149.8	235053793	chr2:235053592-235055714	28.4	11.98	0.7	47.88	0	1	27.57	5.71	0.83	24.84	6.94	0.78	29.37	8.16	0.78	30.38	12.65	0.71	31.7	0	1	0.8275	0.83	0.0025	1	1
XM_047446325	1	LRRFIP1	chr2	+	88.3	237764208	chr2:237762603-237765915	7.02	23.57	0.23	6.98	32.31	0.18	9.08	23.99	0.27	8.92	21.08	0.3	10.31	19.42	0.35	9.18	23.71	0.28	9.01	26.96	0.25	0.245	0.293333	0.0483333	0.782825	1
XM_005246142	3	LRRFIP1	chr2	+	894.6	237780156	chr2:237779422-237781643	10.7	163.69	0.06	15.78	275.08	0.05	8.74	150.04	0.06	9.7	145.56	0.06	13.46	135.24	0.09	9.99	143.17	0.07	8.46	140.66	0.06	0.0575	0.0733333	0.0158333	0.820949	1
NM_004544	4	NDUFA10	chr2	-	2352.9	239960761	chr2:239957372-239961186	117.59	56.17	0.68	194.92	111.25	0.64	107	73.45	0.59	110.12	78.14	0.58	129.79	47.44	0.73	116.45	66.04	0.64	110.97	92.88	0.54	0.6225	0.636667	0.0141667	0.835874	1
NM_001379651	1	KIF1A	chr2	-	93318.8	240717205	chr2:240713767-240717406	1088.45	76.11	0.93	1889.02	150.48	0.93	1196.18	125.69	0.9	1148.33	155.09	0.88	1102.87	71.96	0.94	1105.05	122.64	0.9	1128.7	65.52	0.95	0.91	0.93	0.02	0.171992	0.602446
NM_001320965	3	HDLBP	chr2	-	2647.1	241229478	chr2:241229232-241229687	349.73	98.22	0.78	574.99	193.21	0.75	279.7	181.15	0.61	320.25	100.58	0.76	298.36	100.42	0.75	315.29	134.02	0.7	309.88	115.37	0.73	0.725	0.726667	0.00166667	1	1
XM_047445588	1	BOK	chr2	+	1440.9	241573273	chr2:241572297-241574131	41.36	24.49	0.63	79.06	44.52	0.64	60.71	12.87	0.83	52.38	24.66	0.68	44.71	44.24	0.5	65.97	9.57	0.87	56.34	19.32	0.74	0.695	0.703333	0.00833333	1	1
XM_047446012	1	ING5	chr2	+	296.8	241726334	chr2:241724989-241729478	34.89	21.68	0.62	63.62	27.15	0.7	36.38	15.98	0.69	28.74	25.95	0.53	27.89	21.04	0.57	28.02	21.37	0.57	28.91	18.37	0.61	0.635	0.583333	-0.0516667	0.556098	0.994492
NR_130700	1	LINC01881	chr2	+	189.2	242160350	chr2:242159960-242160503	20.4	38.01	0.35	48.7	38.7	0.56	31	39.12	0.44	22.13	25.74	0.46	26.37	34.86	0.43	25.63	19.44	0.57	20.54	26.64	0.44	0.4525	0.48	0.0275	0.852964	1
NM_001040649	3	ACP1	chr2	+	31095.7	272305	chr2:272037-272481	13.59	285.12	0.05	30.38	543.15	0.05	12.02	377.88	0.03	11.74	348.42	0.03	9.09	399.4	0.02	9.32	344.18	0.03	9.45	389.77	0.02	0.04	0.0233333	-0.0166667	0.225134	0.684351
NM_007099	4	ACP1	chr2	+	30319.4	277428	chr2:277227-278283	558.87	72.86	0.88	1007.87	173.56	0.85	509.8	220.62	0.7	539.67	147.57	0.79	580.51	179.71	0.76	531.41	116.17	0.82	553.83	215.65	0.72	0.805	0.766667	-0.0383333	0.0330344	0.229946
NM_001352681	1	TMEM18	chr2	-	392.2	669296	chr2:663877-669675	31.65	81.66	0.28	56.5	159.18	0.26	35.49	73.19	0.33	32.69	88.06	0.27	34.83	73.19	0.32	36.22	74.45	0.33	32.92	80.58	0.29	0.285	0.313333	0.0283333	0.674893	1
NM_001306077	2	ADI1	chr2	-	503.2	3498465	chr2:3497366-3499082	9.95	68.55	0.13	14.24	132.66	0.1	12.37	78.99	0.14	10.26	77.59	0.12	15.32	59.59	0.2	8.98	55.99	0.14	12.66	68.46	0.16	0.1225	0.166667	0.0441667	0.365994	0.838796
NM_001286837	3	RNASEH1	chr2	-	852.5	3545660	chr2:3541430-3545871	56.9	67.27	0.46	102.64	122.02	0.46	56.74	72.67	0.44	56.08	78.69	0.42	74.54	69.84	0.52	57.21	78.84	0.42	65.91	89.25	0.42	0.445	0.453333	0.00833333	0.907677	1
NM_001378271	1	RNASEH1	chr2	-	959.5	3545643	chr2:3541430-3545891	56.77	55.3	0.51	102.35	101.25	0.5	56.67	59.16	0.49	55.95	65.38	0.46	74.45	55.57	0.57	57.05	65.66	0.46	65.71	74.87	0.47	0.49	0.5	0.01	0.902786	1
NR_038429	1	RNASEH1-DT	chr2	+	233.9	3561518	chr2:3561317-3561750	27.16	38.5	0.41	55.03	39.55	0.58	38.14	33.06	0.54	26.95	35.04	0.43	34.33	19.2	0.64	25.62	37.7	0.4	51.61	18.99	0.73	0.49	0.59	0.1	0.298855	0.779088
NM_003108	4	SOX11	chr2	+	20031.4	5694617	chr2:5692384-5701385	133.12	198.67	0.4	220.38	346.75	0.39	142.69	203.58	0.41	130.32	192.52	0.4	183.41	227.76	0.45	146.18	232.75	0.39	143.73	235.32	0.38	0.4	0.406667	0.00666667	0.884001	1
NM_002166	5	ID2	chr2	+	7701	8684071	chr2:8683685-8684461	45.05	191.06	0.19	80.05	359.37	0.18	58.73	182	0.24	54.11	199.94	0.21	91.94	222.79	0.29	64.75	153.2	0.3	75.7	177.13	0.3	0.205	0.296667	0.0916667	0.0133163	0.124021
NM_001319068	2	ITGB1BP1	chr2	-	21477.8	9406704	chr2:9405678-9406905	201.61	0	1	330.66	0	1	244.47	0	1	201.71	0	1	230.78	0	1	213.34	0	1	200.46	0	1	1	1	0	1	1
NM_001369744	1	ITGB1BP1	chr2	-	21540.3	9406704	chr2:9405681-9406905	201.55	0	1	330.84	0	1	244.38	0	1	201.85	0	1	230.59	0	1	213.4	0	1	200.65	0	1	1	1	0	1	1
NM_001320860	2	IAH1	chr2	+	997.2	9488368	chr2:9488147-9488486	95.58	90.42	0.51	180.58	177.18	0.5	95.09	89.04	0.52	92.57	88.72	0.51	150.64	75.91	0.66	103.27	85.92	0.55	112.39	60.64	0.65	0.51	0.62	0.11	0.0235787	0.184664
XM_047445612	1	ADAM17	chr2	-	187.4	9490234	chr2:9489742-9490518	37.58	31.83	0.54	44.38	63.73	0.41	33.5	40.29	0.45	30.19	43.14	0.41	34.23	46.5	0.42	37.54	41	0.48	42.52	25.52	0.62	0.4525	0.506667	0.0541667	0.522011	0.972634
NM_006826	4	YWHAQ	chr2	-	1.10727e+06	9585144	chr2:9583967-9585345	1581.84	1764.14	0.47	2453.03	2986.91	0.45	1352.93	2081.8	0.39	1458.62	1677.66	0.47	1664.83	1869.05	0.47	1226.89	1584.58	0.44	1283.12	2340.61	0.35	0.445	0.42	-0.025	0.0217072	0.175583
NM_001287189	2	ODC1	chr2	-	23403.3	10440577	chr2:10439968-10440868	90.04	624.05	0.13	168.23	1147.98	0.13	86.85	663.94	0.12	86.42	642.01	0.12	133.09	732.1	0.15	101.22	694.56	0.13	138.15	672.84	0.17	0.125	0.15	0.025	0.089545	0.419569
XM_047443601	1	E2F6	chr2	-	913.5	11446322	chr2:11444375-11446523	48.89	27.5	0.64	73.4	34.8	0.68	49.09	37.26	0.57	45.57	25.81	0.64	50.63	13.52	0.79	40.09	37.73	0.52	46.79	46.03	0.5	0.6325	0.603333	-0.0291667	0.522979	0.972707
XM_047446470	1	GREB1	chr2	+	682.5	11610889	chr2:11610688-11611006	85.09	11.76	0.88	166.8	28.56	0.85	118.16	0	1	88.73	2.74	0.97	137.24	0	1	109.03	0	1	86.78	0	1	0.925	1	0.075	0.00184188	0.0286448
NM_021643	4	TRIB2	chr2	+	10134.7	12740945	chr2:12740326-12742734	280.5	183.81	0.6	458.04	367.28	0.55	254.65	259.73	0.5	265.43	221.72	0.54	257.19	145.64	0.64	208.32	212.51	0.5	226.15	207.62	0.52	0.5475	0.553333	0.00583333	1	1
NM_145175	4	LRATD1	chr2	+	13313.2	14635890	chr2:14633944-14640041	75.67	304.97	0.2	124.79	574.92	0.18	82.86	327.84	0.2	75	341.86	0.18	103.52	324.91	0.24	73.95	355.43	0.17	85.9	334.8	0.2	0.19	0.203333	0.0133333	0.555836	0.994492
NR_144632	2	LRATD1	chr2	+	540.4	14650076	chr2:14649539-14651916	7.73	61.51	0.11	14.81	84.67	0.15	10.18	68.82	0.13	9.48	61.05	0.13	24.72	128.62	0.16	16.25	130.09	0.11	21.72	115.74	0.16	0.13	0.143333	0.0133333	0.840709	1
NM_001293231	2	MYCN	chr2	+	2981.5	15946577	chr2:15945493-15947004	59.2	157.29	0.27	136.59	255.28	0.35	54.28	166.32	0.25	77.65	122.79	0.39	83.62	113.95	0.42	52.89	129.34	0.29	99.3	80.2	0.55	0.315	0.42	0.105	0.0270381	0.203612
NM_001282428	2	KCNS3	chr2	+	187.2	17932331	chr2:17930950-17932958	53.11	3.26	0.94	98.59	11.8	0.89	51.87	7.67	0.87	47.18	15.85	0.75	61.69	1.07	0.98	53.34	18.55	0.74	60.82	13.6	0.82	0.8625	0.846667	-0.0158333	0.634755	1
NM_020905	4	RDH14	chr2	-	904.7	18555169	chr2:18554723-18555808	26.95	76.48	0.26	56	114.91	0.33	41.82	74.08	0.36	36.1	60.67	0.37	43.13	53.44	0.45	26.89	71.45	0.27	60.9	44.55	0.58	0.33	0.433333	0.103333	0.125635	0.507055
NM_014713	5	LAPTM4A	chr2	-	49694.1	20033078	chr2:20032650-20033279	197.6	249.23	0.44	336.73	403.2	0.46	249.21	216.24	0.54	196.22	261.37	0.43	280.99	268.2	0.51	180.1	212.11	0.46	255.66	222.16	0.54	0.4675	0.503333	0.0358333	0.205268	0.654991
XM_005262621	3	SDC1	chr2	-	269.4	20202642	chr2:20200797-20202935	42.59	24.42	0.64	84.99	37.05	0.7	52	8.87	0.85	51.93	16.87	0.75	55.89	25.48	0.69	55.11	27.15	0.67	56.09	34.57	0.62	0.735	0.66	-0.075	0.312329	0.789193
NM_022460	4	HS1BP3	chr2	-	86.5	20618985	chr2:20617818-20619245	26.72	12.9	0.67	49.7	37.11	0.57	23.21	19.42	0.54	26.88	8.22	0.77	24.41	21.66	0.53	18.49	9.66	0.66	22.72	9.01	0.72	0.6375	0.636667	-0.000833333	1	1
NM_025203	3	WDCP	chr2	-	439.1	24030698	chr2:24029347-24031162	50.22	28.95	0.63	103.12	33.2	0.76	50.7	27.54	0.65	50.49	18.43	0.73	56.31	8.4	0.87	52.25	18.54	0.74	47.29	0.89	0.98	0.6925	0.863333	0.170833	0.0501455	0.302218
XM_017003594	2	FKBP1B	chr2	+	7095.3	24063280	chr2:24063064-24063681	473.77	0	1	823.37	26.64	0.97	363.7	105.73	0.77	485.43	0	1	358.52	154.08	0.7	403.14	104.75	0.79	289.33	165.55	0.64	0.935	0.71	-0.225	1.95852e-24	8.79719e-22
NM_054033	4	FKBP1B	chr2	+	11617.2	24063281	chr2:24063019-24063681	473.85	0	1	823.89	0	1	361.28	76.4	0.83	485.47	0	1	355.13	113.45	0.76	402.82	65.93	0.86	284.82	128.03	0.69	0.9575	0.77	-0.1875	1.32834e-21	4.61054e-19
XM_024453249	2	TP53I3	chr2	-	80.3	24077526	chr2:24077433-24077761	44.04	1.98	0.96	56.59	14.09	0.8	33.71	2.37	0.93	40.55	11.28	0.78	46.79	5.31	0.9	52.09	2.38	0.96	65.48	0	1	0.8675	0.953333	0.0858333	0.0806955	0.39601
NM_001013663	2	PTRHD1	chr2	-	2594.8	24790329	chr2:24789728-24790581	46.6	324.08	0.13	91.03	553.53	0.14	56.36	261.94	0.18	39.59	332.26	0.11	62.18	286.78	0.18	42.37	298.16	0.12	49.59	276.99	0.15	0.14	0.15	0.01	0.603218	1
NM_001199803	3	CENPO	chr2	+	936.1	24821640	chr2:24820848-24822376	65.81	9	0.88	101.75	43.01	0.7	48.99	36.47	0.57	58.93	26.07	0.69	44.65	21.53	0.67	55.63	22.89	0.71	59.61	3.94	0.94	0.71	0.773333	0.0633333	0.476079	0.935255
XM_047444648	1	DNAJC27	chr2	-	120.2	24945356	chr2:24943636-24947748	7.58	25.41	0.23	12.16	36.35	0.25	11.79	15.51	0.43	7.81	21.45	0.27	16.09	6.46	0.71	7.43	16.09	0.32	5.68	16.74	0.25	0.295	0.426667	0.131667	0.38174	0.854572
NM_016544	3	DNAJC27	chr2	-	120.4	24945356	chr2:24943642-24947748	7.57	25.42	0.23	12.18	36.33	0.25	11.78	15.52	0.43	7.82	21.44	0.27	16.06	6.49	0.71	7.45	16.07	0.32	5.69	16.73	0.25	0.295	0.426667	0.131667	0.38174	0.854572
NM_014971	2	EFR3B	chr2	+	6131.3	25156139	chr2:25154235-25159135	218.36	3.31	0.99	367.61	30.9	0.92	234.66	17.39	0.93	217.29	11.39	0.95	165.28	12.57	0.93	176.84	21.98	0.89	177.63	12.98	0.93	0.9475	0.916667	-0.0308333	0.337407	0.811988
NM_001375819	1	DNMT3A	chr2	-	3835.9	25234056	chr2:25232976-25234420	119.84	116.9	0.51	215.51	180.54	0.54	124.86	81.73	0.6	120.44	96.63	0.55	139.02	83.29	0.63	116.55	101.91	0.53	137.02	100.36	0.58	0.55	0.58	0.03	0.583394	1
XM_006711951	5	GAREM2	chr2	+	2736.2	26189062	chr2:26187715-26189663	243.05	0	1	413.34	0	1	221.89	8.64	0.96	222.82	21.47	0.91	161.17	50.18	0.76	204.36	13.26	0.94	146.61	60.94	0.71	0.9675	0.803333	-0.164167	2.10665e-10	2.50981e-08
NM_001168241	2	GAREM2	chr2	+	3026.2	26187480	chr2:26187231-26189663	224.01	0	1	395.65	32.48	0.92	221.17	13.43	0.94	232.15	0	1	202.23	2.99	0.99	206.98	7.4	0.97	192.99	28.61	0.87	0.965	0.943333	-0.0216667	0.296003	0.776072
NM_001281512	2	HADHB	chr2	+	746.8	26290252	chr2:26289918-26290465	43.18	26.58	0.62	52.56	60.58	0.46	35.92	19.34	0.65	34.52	23.43	0.6	57.8	13.94	0.81	34.43	29.35	0.54	41.98	18.24	0.7	0.5825	0.683333	0.100833	0.158949	0.576876
NM_033505	4	SELENOI	chr2	+	2090.8	26389279	chr2:26389005-26395885	82.71	68.17	0.55	113.26	81.77	0.58	76.58	54.9	0.58	72.8	45	0.62	91.32	24.34	0.79	78.03	53.67	0.59	78.18	32.06	0.71	0.5825	0.696667	0.114167	0.0730405	0.376595
NM_002246	3	KCNK3	chr2	+	677.8	26731141	chr2:26727667-26733420	5.39	54.77	0.09	8.97	101.92	0.08	6.85	55.92	0.11	7.35	52.96	0.12	6.54	53.98	0.11	5.26	52.39	0.09	6.51	52.26	0.11	0.1	0.103333	0.00333333	1	1
NM_017877	4	SLC35F6	chr2	+	365.6	26778786	chr2:26778042-26781231	42.65	5.95	0.88	72.03	7.55	0.91	35.22	12.66	0.74	41.46	5.74	0.88	36.23	10.17	0.78	39.61	9.16	0.81	38.19	2.58	0.94	0.8525	0.843333	-0.00916667	0.776987	1
NM_001083590	2	TMEM214	chr2	+	286.1	27040912	chr2:27040711-27041694	78.36	0	1	138.87	0	1	66.44	1.15	0.98	80.57	0	1	60.6	0	1	75.38	0	1	69.74	0	1	0.995	1	0.005	1	1
XM_047445376	1	AGBL5	chr2	+	713.5	27059404	chr2:27059190-27059535	111.15	25.22	0.82	178.98	63.67	0.74	138.98	0	1	113.27	44.62	0.72	97.47	28.57	0.77	130.35	13.13	0.91	131.34	0	1	0.82	0.893333	0.0733333	0.0234445	0.184369
XM_011533011	4	AGBL5	chr2	+	156.3	27070326	chr2:27070092-27070472	45.14	15.53	0.74	105.55	9.35	0.92	69.49	0	1	61.48	6.43	0.91	61.46	25.36	0.71	58.37	0	1	56.31	5.6	0.91	0.8925	0.873333	-0.0191667	0.314148	0.791157
XM_006712014	5	KHK	chr2	+	287	27097704	chr2:27097503-27098078	11.72	26.46	0.31	18.04	68.5	0.21	10.54	56.57	0.16	13.25	42.17	0.24	12.98	23.99	0.35	12.46	34.69	0.26	11.3	27.95	0.29	0.23	0.3	0.07	0.352836	0.827308
NM_001166240	2	CGREF1	chr2	-	1154	27099455	chr2:27099353-27099665	82.65	0	1	135.13	0	1	90.42	0	1	88.5	0	1	86.69	0	1	98.01	0	1	71.18	3.48	0.95	1	0.983333	-0.0166667	0.464865	0.925576
NM_001166239	2	CGREF1	chr2	-	972.3	27101223	chr2:27100762-27101888	62.98	38.15	0.62	120.1	90.81	0.57	71.78	56.06	0.56	67.46	52.83	0.56	65.34	50.26	0.57	64.21	46.6	0.58	72.51	57.23	0.56	0.5775	0.57	-0.0075	1	1
XM_047446247	1	SLC5A6	chr2	-	1404.3	27200317	chr2:27199587-27200579	149.5	0	1	263.39	0	1	143.19	0	1	163.06	0	1	154.24	14.82	0.91	167.29	15.52	0.92	159.31	6.11	0.96	1	0.93	-0.07	0.000156579	0.00434778
NM_001170795	4	ATRAID	chr2	+	1652	27217045	chr2:27216844-27217157	101.09	82.14	0.55	195.94	118.36	0.62	105.24	61.59	0.63	52.67	89.29	0.37	98.69	47.43	0.68	103.95	74.36	0.58	124.92	65.79	0.66	0.5425	0.64	0.0975	0.168201	0.596553
NM_016085	5	ATRAID	chr2	+	1650.6	27217045	chr2:27216844-27217183	88.87	94.36	0.49	174.66	139.65	0.56	89.84	76.99	0.54	45.78	96.18	0.32	93.84	52.28	0.64	93.15	85.17	0.52	107.39	83.32	0.56	0.4775	0.573333	0.0958333	0.144715	0.549919
NM_001306079	2	CAD	chr2	+	192.1	27243738	chr2:27243416-27243943	11.16	37.34	0.23	20.63	66.06	0.24	11.12	48.73	0.19	9.12	48	0.16	2.02	41.29	0.05	6.67	44.15	0.13	5.42	50.22	0.1	0.205	0.0933333	-0.111667	0.109494	0.468927
XM_017004151	2	MPV17	chr2	-	284.8	27309707	chr2:27309492-27309981	160.19	0	1	245.65	6.94	0.97	124.47	24.23	0.84	116.53	23.6	0.83	107.05	34.73	0.76	124.36	44.87	0.73	112.31	27.52	0.8	0.91	0.763333	-0.146667	6.67779e-05	0.00203966
NM_001394510	1	GTF3C2	chr2	-	741.9	27326467	chr2:27325854-27326893	117.3	27.75	0.81	216.33	49.89	0.81	129.22	3.88	0.97	127.3	15.42	0.89	98.99	47.47	0.68	132.43	26.63	0.83	110.05	35.06	0.76	0.87	0.756667	-0.113333	0.0222092	0.17867
NR_038427	1	GTF3C2-AS1	chr2	+	4952.5	27337638	chr2:27337437-27337803	0	59.71	0	0	94.22	0	0.96	67.96	0.01	0	62.52	0	0.49	61.8	0.01	0.14	62.57	0	4.25	49.61	0.08	0.0025	0.03	0.0275	0.449612	0.914529
NR_183824	1	GTF3C2-AS2	chr2	+	197.7	27358009	chr2:27357808-27359917	24.69	1.62	0.94	40.31	6.55	0.86	23.63	0	1	24.98	0	1	21.11	6.54	0.76	23.26	2.89	0.89	26.67	0	1	0.95	0.883333	-0.0666667	0.654565	1
NR_183826	1	GTF3C2-AS2	chr2	+	11095.5	27367625	chr2:27367424-27367880	52.27	58.99	0.47	101.52	95.16	0.52	52.73	68.16	0.44	57.61	76.62	0.43	69.19	60.68	0.53	53.61	68.82	0.44	53.04	94.46	0.36	0.465	0.443333	-0.0216667	0.627292	1
NM_001267061	2	SNX17	chr2	+	4154.3	27376869	chr2:27376606-27377235	224.22	169.86	0.57	407.3	285.14	0.59	240.26	143.33	0.63	228.31	175.78	0.56	199.49	170.97	0.54	249.25	136.9	0.65	223.58	160.21	0.58	0.5875	0.59	0.0025	1	1
XM_005264143	4	ZNF513	chr2	-	888.8	27378170	chr2:27377535-27378371	126.45	0	1	198.56	0	1	135.62	0	1	138.9	0	1	143.87	0	1	132.67	0	1	131.96	0	1	1	1	0	1	1
XM_047444036	1	NRBP1	chr2	+	1573.2	27441994	chr2:27441708-27442259	210.8	139.52	0.6	407.34	249.64	0.62	262.78	117.31	0.69	249.55	133.82	0.65	231.61	128.04	0.64	253.01	109.22	0.7	243.66	100.96	0.71	0.64	0.683333	0.0433333	0.201115	0.648655
XM_047445471	1	FNDC4	chr2	-	2510.8	27492120	chr2:27491883-27492478	167.26	110.35	0.6	313.43	160.23	0.66	155.26	111.31	0.58	169.97	121.83	0.58	161.91	107.63	0.6	178.02	97.98	0.65	165.45	130.47	0.56	0.605	0.603333	-0.00166667	0.677462	1
NM_001271289	2	ZNF512	chr2	+	19500.4	27621515	chr2:27621153-27623217	271.21	205.92	0.57	458.99	386.84	0.54	244.48	274.61	0.47	259.48	212.54	0.55	295.04	178.98	0.62	244.94	264.58	0.48	274.99	292.91	0.48	0.5325	0.526667	-0.00583333	0.808217	1
NM_001145049	2	GPN1	chr2	+	1971.9	27650316	chr2:27650115-27650809	211.12	28.44	0.88	342.32	47.25	0.88	186.11	10.58	0.95	196.55	34.57	0.85	153.22	75.01	0.67	194.69	18.12	0.91	182.8	0	1	0.89	0.86	-0.03	0.270058	0.741786
NM_018158	3	SLC4A1AP	chr2	+	3445.1	27694835	chr2:27694634-27694969	17.32	111.46	0.13	20.92	159.34	0.12	11.94	95.63	0.11	21.42	85.52	0.2	18.23	93.92	0.16	28.53	100.18	0.22	31.22	74.25	0.3	0.14	0.226667	0.0866667	0.0890903	0.419416
NM_145330	3	MRPL33	chr2	+	29524.3	27779634	chr2:27779433-27779733	145.29	602.42	0.19	252.58	1038.02	0.2	137.99	550.06	0.2	143.51	546.61	0.21	211.9	556.17	0.28	170.41	631.31	0.21	161.83	693.66	0.19	0.2	0.226667	0.0266667	0.206423	0.65585
NM_206876	2	PPP1CB	chr2	+	3919.9	28799400	chr2:28799199-28802940	61.99	407.29	0.13	100.06	657.18	0.13	83.36	384.24	0.18	68.08	351.81	0.16	123.04	458.39	0.21	69.17	352.69	0.16	91.83	382.81	0.19	0.15	0.186667	0.0366667	0.0659239	0.354005
NM_015131	3	WDR43	chr2	+	576.6	28946939	chr2:28946600-28948219	13.07	105.09	0.11	27.17	163.63	0.14	25.21	110.96	0.19	20.75	88.51	0.19	34.62	107.06	0.24	21.21	89.4	0.19	30.2	105.91	0.22	0.1575	0.216667	0.0591667	0.205255	0.654991
NM_016061	3	YPEL5	chr2	+	11291.3	30159495	chr2:30158619-30160533	71.68	333.86	0.18	122.27	587.19	0.17	79.34	324.22	0.2	74.42	336.74	0.18	109.01	269.81	0.29	56.84	258.77	0.18	67.8	250.91	0.21	0.1825	0.226667	0.0441667	0.0907781	0.422157
NM_030915	4	LBH	chr2	+	148402	30257653	chr2:30257433-30260028	978.74	513.81	0.66	1796.64	916.84	0.66	991.04	684.39	0.59	1001.07	584.3	0.63	931.23	580.83	0.62	925.15	609.25	0.6	911.38	735.43	0.55	0.635	0.59	-0.045	0.00382766	0.0504802
NM_014600	3	EHD3	chr2	+	330	31268235	chr2:31266177-31269451	7.83	56.07	0.12	9.37	100.58	0.09	11.34	61.96	0.15	8.1	61.61	0.12	8.55	49.36	0.15	8.39	53.43	0.14	10.11	46.88	0.18	0.12	0.156667	0.0366667	0.609931	1
NR_135587	1	DPY30	chr2	-	14455.9	32024055	chr2:32023892-32024256	61.2	197.96	0.24	129.25	300.39	0.3	110.05	118.72	0.48	87.37	147.23	0.37	164.44	144.57	0.53	87.2	122.46	0.42	87.37	183.97	0.32	0.3475	0.423333	0.0758333	0.0225422	0.179867
NM_032574	4	DPY30	chr2	-	14808	32024055	chr2:32023905-32024256	64.74	194.41	0.25	138.11	291.53	0.32	118.32	110.45	0.52	93.32	141.29	0.4	177.93	131.08	0.58	94.63	115.04	0.45	91.57	179.77	0.34	0.3725	0.456667	0.0841667	0.0150928	0.135427
XM_024453173	2	YIPF4	chr2	+	247.8	32307315	chr2:32307104-32307398	42.44	0	1	60.53	0	1	45.04	0	1	41.61	0	1	60.45	0	1	31.62	6.16	0.84	61.13	0	1	1	0.946667	-0.0533333	0.496768	0.953042
NM_032312	4	YIPF4	chr2	+	368.5	32305810	chr2:32305489-32316594	15.29	57.07	0.21	24.32	129.83	0.16	17.84	51.5	0.26	14.66	73.99	0.17	22.36	93.79	0.19	17.16	55.37	0.24	20.09	66.62	0.23	0.2	0.22	0.02	0.716401	1
NM_015475	5	FAM98A	chr2	-	493.7	33584706	chr2:33583660-33585444	27.57	34.73	0.44	36.21	59.29	0.38	26.43	44.65	0.37	25.37	48.19	0.34	37.66	38.06	0.5	26.01	50.32	0.34	35.36	48.15	0.42	0.3825	0.42	0.0375	0.621423	1
XM_011532935	4	HEATR5B	chr2	-	553.7	36981510	chr2:36980895-36981794	42.35	55.92	0.43	70.62	77.93	0.48	65.46	22.15	0.75	50.09	36.51	0.58	82.35	3.22	0.96	36.85	26.66	0.58	58.3	11.4	0.84	0.56	0.793333	0.233333	0.000184986	0.004939
XM_017003106	2	CEBPZOS	chr2	+	2097.6	37202104	chr2:37201903-37202656	66.8	49.57	0.57	102.26	73.18	0.58	55.78	67.35	0.45	61.15	69.7	0.47	111.55	33.61	0.77	79.26	71.27	0.53	97.02	88.76	0.52	0.5175	0.606667	0.0891667	0.238826	0.703296
NM_001322375	2	CEBPZOS	chr2	+	1060	37204620	chr2:37204304-37204743	58.64	69.85	0.46	116.76	92.63	0.56	77.98	58.47	0.57	63.22	61.05	0.51	103.63	51.2	0.67	75.61	61.06	0.55	97.54	46.57	0.68	0.525	0.633333	0.108333	0.0752331	0.383099
NM_001322376	2	CEBPZOS	chr2	+	1830.7	37203008	chr2:37201903-37204743	26.92	48.99	0.35	49.06	67.26	0.42	31.05	38.34	0.45	32.32	44.82	0.42	60.28	55.32	0.52	39.39	49.12	0.45	54.16	53.34	0.5	0.41	0.49	0.08	0.300139	0.780193
NM_001322374	2	CEBPZOS	chr2	+	1830.7	37203008	chr2:37201903-37204743	26.92	48.99	0.35	49.06	67.26	0.42	31.05	38.34	0.45	32.32	44.82	0.42	60.28	55.32	0.52	39.39	49.12	0.45	54.16	53.34	0.5	0.41	0.49	0.08	0.300139	0.780193
XM_017003108	3	CEBPZOS	chr2	+	3369.6	37212457	chr2:37212256-37212679	1.26	50.12	0.02	0.8	86.88	0.01	0	36.93	0	0.05	47.06	0	0.59	36.45	0.02	0.43	44.43	0.01	5.46	26.29	0.17	0.0075	0.0666667	0.0591667	0.159102	0.576876
NM_001083946	2	NDUFAF7	chr2	+	422	37248404	chr2:37248135-37249160	33.7	54.19	0.38	53.67	85.8	0.38	32.43	38.89	0.45	30.69	72.44	0.3	40.95	37.01	0.53	29.79	49.71	0.37	28.82	51.56	0.36	0.3775	0.42	0.0425	0.643383	1
NM_001350025	2	NDUFAF7	chr2	+	673.9	37248459	chr2:37248258-37249160	32.95	40	0.45	53.19	69.86	0.43	33.77	31.18	0.52	30.59	57.9	0.35	43.26	27.12	0.61	29.7	41.49	0.42	28.48	46.3	0.38	0.4375	0.47	0.0325	0.74742	1
XM_011532482	4	CDC42EP3	chr2	-	1092.6	37645437	chr2:37641944-37646822	47.41	89.4	0.35	71.82	168.1	0.3	41.6	103.88	0.29	42.6	100.93	0.3	50.01	102.05	0.33	48.31	102.87	0.32	48.84	93.82	0.34	0.31	0.33	0.02	0.62737	1
NM_001330464	2	ATL2	chr2	-	527.9	38295912	chr2:38293954-38296113	28.54	110.58	0.21	47.1	105.14	0.31	39.9	78.23	0.34	30.67	95.1	0.24	43.66	115.17	0.27	31.49	72.31	0.3	33.29	91.48	0.27	0.275	0.28	0.005	0.890293	1
NM_001330463	2	ATL2	chr2	-	1005	38295911	chr2:38293954-38296590	28.61	55.12	0.34	47.58	68.27	0.41	40.73	40.18	0.5	30.87	54.36	0.36	45.38	62.16	0.42	32.23	42.41	0.43	33.5	46.39	0.42	0.4025	0.423333	0.0208333	0.761715	1
NM_001330459	1	ATL2	chr2	-	1006.1	38295911	chr2:38293957-38296590	28.61	55.12	0.34	47.59	68.26	0.41	40.76	40.14	0.5	30.89	54.33	0.36	45.44	62.1	0.42	32.27	42.37	0.43	33.52	46.37	0.42	0.4025	0.423333	0.0208333	0.761715	1
NM_001308076	1	ATL2	chr2	-	528.4	38295912	chr2:38293957-38296113	28.54	110.59	0.21	47.11	105.13	0.31	39.9	78.24	0.34	30.67	95.1	0.24	43.69	115.14	0.28	31.5	72.3	0.3	33.29	91.48	0.27	0.275	0.283333	0.00833333	0.890293	1
XM_047446341	1	HNRNPLL	chr2	-	698.8	38564036	chr2:38561969-38564237	12.35	62.31	0.17	22.33	96.5	0.19	17.32	66.75	0.21	12.78	58.27	0.18	27.87	81.34	0.26	16.74	71.69	0.19	25.84	77.09	0.25	0.1875	0.233333	0.0458333	0.474423	0.932722
XM_011533032	3	SRSF7	chr2	-	23542.9	38744986	chr2:38743599-38745187	125.12	392.8	0.24	208.04	593.51	0.26	111.56	485.37	0.19	126.09	336.72	0.27	161.59	618.69	0.21	123.07	449.04	0.22	126.47	705.67	0.15	0.24	0.193333	-0.0466667	0.0254465	0.194699
NM_024775	10	GEMIN6	chr2	+	250.4	38781886	chr2:38781517-38785002	16.02	99.22	0.14	27.1	164.76	0.14	14.37	87.96	0.14	15.47	98.98	0.14	8.94	107.83	0.08	7.62	122.44	0.06	7	120.53	0.05	0.14	0.0633333	-0.0766667	0.0352403	0.240693
XM_024453215	1	DHX57	chr2	-	453.7	38798136	chr2:38797729-38798442	71.1	79.89	0.47	127.49	99.03	0.56	85.31	46.07	0.65	73.6	59.33	0.55	97.81	39.35	0.71	62.28	53.95	0.54	74.19	26.86	0.73	0.5575	0.66	0.1025	0.0840187	0.406919
XM_011533156	4	DHX57	chr2	-	841.1	38798136	chr2:38797782-38798454	72.92	72.88	0.5	134.89	83.89	0.62	87.41	39.78	0.69	75.55	52.83	0.59	102.79	29.71	0.78	67.09	45.2	0.6	76.57	21.11	0.78	0.6	0.72	0.12	0.051854	0.309509
NM_001145450	3	MORN2	chr2	+	5793.5	38882614	chr2:38882413-38882709	14.55	75.63	0.16	20.7	140.55	0.13	2.39	71.28	0.03	6.55	78.92	0.08	23.18	110.61	0.17	11.99	88.27	0.12	15.98	105.28	0.13	0.1	0.14	0.04	0.543542	0.986097
NM_001321478	1	THUMPD2	chr2	-	289.2	39736566	chr2:39736060-39737059	11.98	51.3	0.19	20.45	81.11	0.2	19.72	31.8	0.38	13.98	51.09	0.21	36.47	29.48	0.55	10.3	43.2	0.19	16.79	27.26	0.38	0.245	0.373333	0.128333	0.0752161	0.383099
NM_025264	5	THUMPD2	chr2	-	289.1	39736566	chr2:39736061-39737059	12.02	51.27	0.19	20.5	81.06	0.2	19.78	31.74	0.38	14.02	51.05	0.22	36.59	29.36	0.55	10.33	43.17	0.19	16.85	27.2	0.38	0.2475	0.373333	0.125833	0.0752161	0.383099
NM_138370	3	PKDCC	chr2	+	682.5	42058258	chr2:42057603-42058517	35.32	66.25	0.35	75.78	135.29	0.36	58.65	53.94	0.52	40.29	59.96	0.4	45.24	44.81	0.5	38.7	72.96	0.35	48.16	45.45	0.51	0.4075	0.453333	0.0458333	0.499279	0.955035
NM_004718	4	COX7A2L	chr2	-	38788.9	42350743	chr2:42349338-42351359	46.84	629.17	0.07	80.1	1073.23	0.07	50.71	649.56	0.07	53.74	592.7	0.08	78.62	718.26	0.1	46.86	630.41	0.07	52.26	716.22	0.07	0.0725	0.08	0.0075	0.629682	1
NM_001319036	1	COX7A2L	chr2	-	70732.9	42350771	chr2:42350496-42351359	316.94	372.8	0.46	551.54	623.16	0.47	330.13	383.85	0.46	303.65	356.7	0.46	475.43	333.25	0.59	301.97	390.17	0.44	348.28	436.08	0.44	0.4625	0.49	0.0275	0.266099	0.737996
NM_001319040	2	COX7A2L	chr2	-	71251.6	42350771	chr2:42350502-42351355	318.77	369.82	0.46	555.11	616.58	0.47	332.27	380.71	0.47	303.49	355.45	0.46	477.44	330.92	0.59	302.76	388.26	0.44	350.85	432.21	0.45	0.465	0.493333	0.0283333	0.265874	0.737996
NM_001271644	2	THADA	chr2	-	22.4	43556344	chr2:43556093-43556555	0	24.63	0	0	43.97	0	1.05	21.41	0.05	0	21.98	0	0	20.54	0	0	21.04	0	0	32.36	0	0.0125	0	-0.0125	1	1
NR_147195	1	LINC01833	chr2	-	116.7	44923312	chr2:44921080-44923579	18.17	6.05	0.75	31.23	39.63	0.44	14.31	17.32	0.45	14.56	29.01	0.33	27.3	35.3	0.44	26.85	38.29	0.41	25.83	32.12	0.45	0.4925	0.433333	-0.0591667	0.841434	1
NR_103785	1	SIX3-AS1	chr2	-	112.3	44940632	chr2:44940154-44940833	25.44	9.53	0.73	36.02	20.33	0.64	18.68	20.61	0.48	22.51	8.81	0.72	34.61	26.71	0.56	28.37	24.67	0.53	39.39	21.01	0.65	0.6425	0.58	-0.0625	0.673327	1
NM_005413	4	SIX3	chr2	+	1787.6	44945216	chr2:44944568-44946071	29.79	91.99	0.24	45.15	167.13	0.21	32.08	97.31	0.25	26.21	100.07	0.21	80.2	191.34	0.3	57.88	173.03	0.25	70.14	214.65	0.25	0.2275	0.266667	0.0391667	0.406589	0.877568
NM_014171	6	CRIPT	chr2	+	218.3	46624364	chr2:46624163-46630176	12.83	44.46	0.22	20.03	75.41	0.21	13.79	35.63	0.28	12.73	44.53	0.22	15.13	67.48	0.18	13.62	39.77	0.26	14.12	63.37	0.18	0.2325	0.206667	-0.0258333	0.833792	1
NM_014011	5	SOCS5	chr2	+	348	46760444	chr2:46758519-46763129	14.85	51.14	0.23	24.7	87.27	0.22	20.8	36.8	0.36	16.73	43.99	0.28	19.67	30.89	0.39	14.31	41.36	0.26	16.67	30.06	0.36	0.2725	0.336667	0.0641667	0.543252	0.986041
NM_001305626	1	CALM2	chr2	-	4.85166e+06	47160339	chr2:47160082-47160804	2168.86	2798.65	0.44	3512.5	5019.56	0.41	2498.56	1822.18	0.58	2586.28	2330.95	0.53	4000.79	1642.7	0.71	2044.93	2159.65	0.49	1802.77	2133.51	0.46	0.49	0.553333	0.0633333	3.86907e-22	1.40687e-19
NM_001743	6	CALM2	chr2	-	4.86029e+06	47160339	chr2:47160084-47160804	2192.96	2774.54	0.44	3548.17	4983.89	0.42	2522.76	1797.98	0.58	2613.11	2304.12	0.53	4040.15	1603.34	0.72	2065.04	2139.55	0.49	1819.65	2116.63	0.46	0.4925	0.556667	0.0641667	2.0791e-22	7.93802e-20
NM_001346127	1	CHAC2	chr2	+	97.5	53774343	chr2:53774142-53775196	11.76	29.29	0.29	10.35	41.6	0.2	9.65	20.28	0.32	10.15	34.6	0.23	11.45	8.87	0.56	7.79	26.16	0.23	12.53	22.53	0.36	0.26	0.383333	0.123333	0.425237	0.890595
NM_001127398	3	ERLEC1	chr2	+	1560.8	53818099	chr2:53817898-53818734	50.21	0	1	86.66	0	1	57.27	0	1	45.57	0	1	90.98	0	1	45.19	0	1	69.66	0	1	1	1	0	1	1
NM_001135592	2	RPS27A	chr2	+	4.86217e+06	55235629	chr2:55235428-55235853	14.49	3541.97	0	25.56	6446.19	0	18.34	3113.77	0.01	23.36	3578.15	0.01	18.61	3921.11	0	17.27	3790.56	0	20.54	3844.8	0.01	0.005	0.00333333	-0.00166667	1	1
NM_033109	5	PNPT1	chr2	-	539.1	55636191	chr2:55634061-55636392	25.67	49.23	0.34	39.88	80.24	0.33	29.45	72.3	0.29	22.82	68.36	0.25	33.01	87.99	0.27	27.37	87.92	0.24	26.79	66.56	0.29	0.3025	0.266667	-0.0358333	0.641694	1
NM_018014	4	BCL11A	chr2	-	680.3	60452217	chr2:60450520-60452666	3.37	122.64	0.03	4.41	205.46	0.02	3.83	135.22	0.03	3.05	129.77	0.02	2.85	100.89	0.03	2.28	91.28	0.02	2.26	93.17	0.02	0.025	0.0233333	-0.00166667	1	1
NM_001363864	1	BCL11A	chr2	-	967.5	60452218	chr2:60451167-60452666	5.74	120.41	0.05	7.6	202.5	0.04	5.93	133.24	0.04	5.23	127.76	0.04	4.89	98.97	0.05	3.92	89.75	0.04	3.3	92.24	0.03	0.0425	0.04	-0.0025	1	1
NM_001405715	1	BCL11A	chr2	-	1161	60452465	chr2:60452158-60452666	91.47	77.03	0.54	163.64	99.59	0.62	108.13	68.31	0.61	100.61	73.87	0.58	79.37	55.17	0.59	58.01	78.14	0.43	81.06	32.41	0.71	0.5875	0.576667	-0.0108333	0.728523	1
XM_047444761	1	BCL11A	chr2	-	761.2	60462223	chr2:60457194-60462424	28.67	118.11	0.2	47.61	216.95	0.18	30.91	109.29	0.22	28.89	127.91	0.18	26.38	65.35	0.29	23.76	107.95	0.18	22.31	68.01	0.25	0.195	0.24	0.045	0.44891	0.914101
NM_001405729	1	BCL11A	chr2	-	165.7	60460324	chr2:60457194-60461744	9.92	39.14	0.2	14.12	68.82	0.17	9.6	42.54	0.18	8.7	44.37	0.16	9.74	34.67	0.22	7.89	31.62	0.2	8.34	29.59	0.22	0.1775	0.213333	0.0358333	0.791471	1
XM_005264501	3	PAPOLG	chr2	+	128.8	60797263	chr2:60797062-60802086	9.95	59.38	0.14	16.27	97.94	0.14	10.6	47.26	0.18	11.04	46.06	0.19	14.69	21.56	0.41	9.73	53.97	0.15	11.19	17.42	0.39	0.1625	0.316667	0.154167	0.14359	0.546587
NM_002618	4	PEX13	chr2	+	113.1	61048768	chr2:61048472-61051990	10.51	65.6	0.14	17.29	95.65	0.15	14.96	57.46	0.21	12.66	56.93	0.18	15.26	45.14	0.25	11.06	49.5	0.18	15.6	50.67	0.24	0.17	0.223333	0.0533333	0.512075	0.964303
NR_036496	1	C2orf74-DT	chr2	-	93.9	61143619	chr2:61141592-61143945	18.8	27.8	0.4	30.92	43.36	0.42	18.41	30.1	0.38	17.03	22.77	0.43	20.92	29.85	0.41	17.05	31.9	0.35	17.8	36.35	0.33	0.4075	0.363333	-0.0441667	0.687483	1
NM_001316317	2	C2orf74	chr2	+	995.2	61164588	chr2:61164354-61164828	25.76	149.66	0.15	49.97	251.9	0.17	37.52	85.51	0.3	40.44	108.8	0.27	49.76	104.75	0.32	28.07	113.92	0.2	43.38	94.03	0.32	0.2225	0.28	0.0575	0.15044	0.559897
NR_152211	1	AHSA2P	chr2	+	426.7	61186818	chr2:61186617-61187463	31.96	61.3	0.34	47.69	90.44	0.35	25.91	49.35	0.34	24.36	50.22	0.33	44.96	33.39	0.57	32.05	50.28	0.39	32.17	54.95	0.37	0.34	0.443333	0.103333	0.215043	0.669361
XM_047445773	1	XPO1	chr2	-	3609	61478451	chr2:61477849-61478966	103.37	95.56	0.52	113.45	204.2	0.36	107.04	124.75	0.46	90.44	105.19	0.46	147.68	137.3	0.52	84.97	102.14	0.45	95.32	127.25	0.43	0.45	0.466667	0.0166667	0.515014	0.966652
NM_006430	4	CCT4	chr2	-	21273.8	61868505	chr2:61868085-61868706	25.03	339.13	0.07	38.46	650.38	0.06	27.44	269.17	0.09	26	358.66	0.07	43.02	266.49	0.14	19.64	314.54	0.06	24.18	233.73	0.09	0.0725	0.0966667	0.0241667	0.207348	0.656429
NM_001256721	1	CCT4	chr2	-	22836	61868505	chr2:61868127-61868706	25.6	338.56	0.07	39.09	649.75	0.06	29.26	267.36	0.1	27.1	357.57	0.07	44.5	265.01	0.14	20.45	313.73	0.06	24.88	233.03	0.1	0.075	0.1	0.025	0.213562	0.668343
XR_007086334	1	LOC124907773	chr2	+	101132	61880465	chr2:61880264-61880576	0.28	362.57	0	0	628.82	0	0.6	317.16	0	2.47	344.21	0.01	0	276.56	0	0	318.47	0	0	299.28	0	0.0025	0	-0.0025	1	1
NM_001316374	2	MDH1	chr2	+	93916.5	63607063	chr2:63606862-63607197	88.42	606.54	0.13	170.49	1039.23	0.14	140.73	405.52	0.26	144.1	581.88	0.2	251.2	450.98	0.36	165.87	414.86	0.29	221.77	408.06	0.35	0.1825	0.333333	0.150833	1.0823e-12	1.7584e-10
NM_001377527	1	UGP2	chr2	+	3434.3	63891321	chr2:63891120-63891560	25.95	150.89	0.15	48.01	227.9	0.17	19.44	151.42	0.11	26.82	135.07	0.17	47.41	121.2	0.28	26.39	129.68	0.17	35.55	122.21	0.23	0.15	0.226667	0.0766667	0.0997884	0.445605
NM_014181	3	LGALSL	chr2	+	3734	64458619	chr2:64458285-64461381	86.66	113.71	0.43	130.57	188.14	0.41	87.67	72.83	0.55	87.88	122.16	0.42	83.68	87.87	0.49	74.23	98.76	0.43	71.88	98.2	0.42	0.4525	0.446667	-0.00583333	0.918677	1
NM_001394996	1	AFTPH	chr2	+	725.6	64592089	chr2:64591888-64593005	12.86	104.52	0.11	19.75	163.67	0.11	27.31	73.03	0.27	16.89	98.49	0.15	30.65	81.18	0.27	21.14	91.41	0.19	26.65	123.38	0.18	0.16	0.213333	0.0533333	0.249857	0.718468
NM_001375973	1	AFTPH	chr2	+	698.5	64592086	chr2:64591885-64593005	12.94	105.99	0.11	19.86	165.94	0.11	27.32	74.39	0.27	16.97	99.83	0.15	30.72	82.56	0.27	21.18	93.01	0.19	26.64	125.27	0.18	0.16	0.213333	0.0533333	0.250703	0.719958
NM_001319100	2	CEP68	chr2	+	627.2	65084092	chr2:65083639-65086854	43.9	23.92	0.65	64.12	39.58	0.62	34.94	19.34	0.64	38.89	10.04	0.79	36.52	15.88	0.7	33.12	15.6	0.68	36.49	16.37	0.69	0.675	0.69	0.015	0.694551	1
NM_004161	5	RAB1A	chr2	-	36462.3	65088422	chr2:65087004-65088690	174.03	1244.38	0.12	254.24	1909.04	0.12	193.8	1058.12	0.15	169	1134.06	0.13	274.59	898.93	0.23	158.77	923.43	0.15	167.38	805.28	0.17	0.13	0.183333	0.0533333	6.5493e-05	0.00200845
NM_005722	4	ACTR2	chr2	+	82746.2	65268909	chr2:65268564-65271253	251.65	614.74	0.29	391.65	938.92	0.29	309.24	625.36	0.33	262.01	578.34	0.31	421.18	653.94	0.39	286.46	624.01	0.31	342.91	635.81	0.35	0.305	0.35	0.045	0.0217294	0.175583
XM_017004377	2	ETAA1	chr2	+	79.6	67410112	chr2:67409911-67412089	5.67	22.74	0.2	11.16	33.79	0.25	6.77	22.16	0.23	5.6	25.97	0.18	10.93	20.56	0.35	6.39	22.16	0.22	7.07	28.31	0.2	0.215	0.256667	0.0416667	0.771128	1
NM_001190265	2	C1D	chr2	-	2106.8	68042852	chr2:68041130-68043053	8.35	183.51	0.04	15.63	292.54	0.05	13.98	151.19	0.08	13.02	152.1	0.08	19.45	155.89	0.11	13.69	136.55	0.09	25.7	147.09	0.15	0.0625	0.116667	0.0541667	0.059131	0.333228
NM_001329916	2	PNO1	chr2	+	630.5	68174947	chr2:68174735-68176238	36.63	66.1	0.36	63.26	121.81	0.34	36.19	44.94	0.45	35.27	52.32	0.4	44.23	32.66	0.58	41.36	48.28	0.46	49.18	21.07	0.7	0.3875	0.58	0.1925	0.0117335	0.115534
NM_000945	4	PPP3R1	chr2	-	9311.7	68180703	chr2:68178857-68181010	127.48	196.21	0.39	204.88	314.68	0.39	139.67	91.6	0.6	129.31	150.27	0.46	176.97	72.14	0.71	117.29	108.74	0.52	150.73	65.68	0.7	0.46	0.643333	0.183333	3.54602e-06	0.000174693
NM_015463	3	CNRIP1	chr2	-	14243.4	68293649	chr2:68293010-68294026	457.95	219.54	0.68	831.71	432.6	0.66	403.44	253.29	0.61	434.04	206.12	0.68	432.4	71.09	0.86	350.36	223.55	0.61	324.64	239.15	0.58	0.6575	0.683333	0.0258333	0.482011	0.939418
NM_015700	4	NFU1	chr2	-	13312.1	69396089	chr2:69395750-69396290	0.4	133.52	0	0	240.43	0	0	95.21	0	0.17	132.37	0	0.32	167.2	0	0	119.72	0	0.33	133.09	0	0	0	0	1	1
NM_006857	3	SNRNP27	chr2	+	5013.3	69904455	chr2:69904254-69905236	57.92	81.39	0.42	107.99	113.47	0.49	83.78	64.09	0.57	66.66	67.97	0.5	119.25	56.41	0.68	55.87	73.83	0.43	111.82	26.14	0.81	0.495	0.64	0.145	0.00806619	0.0895253
NR_037862	2	SNRNP27	chr2	+	1655	69905006	chr2:69904512-69905236	38.87	24.24	0.62	56.93	60.41	0.49	53.4	36.29	0.6	50.64	17.88	0.74	83.07	43.81	0.65	42.04	17.34	0.71	65.29	54.67	0.54	0.6125	0.633333	0.0208333	0.652292	1
NM_001202514	2	MXD1	chr2	+	686.8	69939047	chr2:69938097-69941906	40.31	37.97	0.51	62.2	52.73	0.54	39.52	23.3	0.63	38.58	29.16	0.57	38.37	19.56	0.66	35.51	31.34	0.53	31.27	30.57	0.51	0.5625	0.566667	0.00416667	1	1
NM_001202513	2	MXD1	chr2	+	685.4	69939047	chr2:69938100-69941906	40.3	37.96	0.51	62.17	52.59	0.54	39.51	23.13	0.63	38.57	29.02	0.57	38.36	19.4	0.66	35.5	31.3	0.53	31.26	30.4	0.51	0.5625	0.566667	0.00416667	1	1
NR_183110	1	PCBP1-AS1	chr2	-	94.2	70031730	chr2:70029997-70031931	23.78	16.99	0.58	34.76	48.31	0.42	24.53	26.17	0.48	20.43	22.7	0.47	22.64	8.32	0.73	20.05	26.52	0.43	24.81	19.45	0.56	0.4875	0.573333	0.0858333	0.531698	0.979064
NR_183170	1	PCBP1-AS1	chr2	-	941.3	70051104	chr2:70048687-70051305	14.01	69.94	0.17	24.02	109.04	0.18	12.38	75.94	0.14	14.57	58.68	0.2	16.56	59.21	0.22	14.07	71.43	0.16	15.39	70.31	0.18	0.1725	0.186667	0.0141667	0.844172	1
NR_183168	1	PCBP1-AS1	chr2	-	118.5	70049225	chr2:70048687-70050252	8.19	16.46	0.33	6.56	34.99	0.16	3.45	16.8	0.17	7.71	17.68	0.3	4.99	23.87	0.17	9.92	14.57	0.41	4.19	21.01	0.17	0.24	0.25	0.01	1	1
NR_183162	1	PCBP1-AS1	chr2	-	121.5	70049225	chr2:70048687-70050268	8.04	16.28	0.33	6.48	34.84	0.16	3.39	16.69	0.17	7.56	17.64	0.3	4.81	23.73	0.17	9.8	14.51	0.4	4.14	20.86	0.17	0.24	0.246667	0.00666667	1	1
XM_047445629	1	TIA1	chr2	-	30791	70212624	chr2:70209444-70212845	149.09	583.9	0.2	205.93	858.24	0.19	177.25	694.75	0.2	156.61	553.87	0.22	245.78	631.63	0.28	179.28	655.6	0.21	185.67	648.2	0.22	0.2025	0.236667	0.0341667	0.0794136	0.393502
NM_001351518	2	TIA1	chr2	-	139323	70216793	chr2:70216672-70216994	135.7	509.65	0.21	159.17	781.76	0.17	93.61	611.85	0.13	107.65	508.16	0.17	107.63	584.98	0.16	121.54	570.71	0.18	148.47	559.34	0.21	0.17	0.183333	0.0133333	0.675862	1
XM_047445633	1	TIA1	chr2	-	13266.6	70226597	chr2:70224424-70227822	91.13	30.94	0.75	123.93	46.37	0.73	97.89	34.71	0.74	83.28	31.02	0.73	153.09	16.19	0.9	104.33	23.61	0.82	127.7	0	1	0.7375	0.906667	0.169167	0.000233767	0.00591074
XM_047445634	1	TIA1	chr2	-	5022.6	70225300	chr2:70224424-70225568	51.12	230.58	0.18	81.15	300.13	0.21	74.76	148.06	0.34	62.56	159.94	0.28	111.39	195.8	0.36	76.08	207.74	0.27	96.5	148.12	0.39	0.2525	0.34	0.0875	0.0148415	0.134374
XM_047444689	1	PCYOX1	chr2	+	2040.4	70278710	chr2:70276734-70281185	96.66	28.53	0.77	149.01	52.36	0.74	100.66	8.4	0.92	85.57	28.19	0.75	97.24	8.49	0.92	84.13	23.36	0.78	86.69	22.16	0.8	0.795	0.833333	0.0383333	0.416343	0.88365
NM_001317167	1	SNRPG	chr2	-	173066	70281483	chr2:70281362-70281684	41.04	486	0.08	56.79	861.21	0.06	55.1	435.59	0.11	36.55	491.98	0.07	100.25	592.98	0.14	60.81	587.5	0.09	90.65	507.34	0.15	0.08	0.126667	0.0466667	0.00291443	0.0410601
NM_001329752	2	FAM136A	chr2	-	2656.4	70296852	chr2:70296014-70297477	157.79	19.36	0.89	292.75	0	1	134.52	39.65	0.77	153.69	2.46	0.98	138.75	41.37	0.77	140.91	19.03	0.88	135.98	69.56	0.66	0.91	0.77	-0.14	1.29609e-05	0.000526435
XM_011532502	3	ADD2	chr2	-	9883.5	70662232	chr2:70656784-70663735	284.7	96.3	0.75	473.01	201.76	0.7	264.11	99.82	0.73	273.33	111.68	0.71	211.31	107.72	0.66	253.83	99.01	0.72	231.95	117.41	0.66	0.7225	0.68	-0.0425	0.306998	0.784813
NM_017482	4	ADD2	chr2	-	22615.7	70676684	chr2:70675091-70676885	287.94	267.66	0.52	491.21	523.17	0.48	271.48	308.84	0.47	278	322.33	0.46	260.24	176.96	0.6	260.23	285.36	0.48	275.08	290.82	0.49	0.4825	0.523333	0.0408333	0.322018	0.797835
NM_144582	3	TEX261	chr2	-	1177	70988257	chr2:70985942-70988715	139.48	24.27	0.85	250.59	38.08	0.87	124.76	47.63	0.72	137.67	40.11	0.77	129.51	44.88	0.74	135.61	33.07	0.8	141.54	42.82	0.77	0.8025	0.77	-0.0325	0.308153	0.786449
NM_001330426	2	NAGK	chr2	+	5202	71078545	chr2:71078318-71079808	27.17	394.19	0.06	52.73	755.18	0.07	34.66	459.29	0.07	27.91	421.74	0.06	28.31	421.02	0.06	27.54	430.53	0.06	32.17	412	0.07	0.065	0.0633333	-0.00166667	1	1
NM_032601	4	MCEE	chr2	-	164.7	71109921	chr2:71109687-71110122	8.3	45.9	0.15	10.28	48.88	0.17	15.06	30.75	0.33	10.83	36.78	0.23	20.15	34.64	0.37	10.07	38.02	0.21	15.72	30.8	0.34	0.22	0.306667	0.0866667	0.364704	0.836551
XM_011532842	4	PAIP2B	chr2	-	99.4	71187561	chr2:71182738-71188535	NA	NA	NA	23.45	11.37	0.67	NA	NA	NA	14.12	6.63	0.68	15.86	9.41	0.63	NA	NA	NA	NA	NA	NA	0.675	0.63	-0.045	0.777619	1
NM_006062	3	SMYD5	chr2	+	350.2	73226007	chr2:73225796-73227221	83.19	22.79	0.78	156.86	56.44	0.74	74.89	45.57	0.62	92.14	34.4	0.73	88.78	34.82	0.72	86.06	30.88	0.74	99.45	45.72	0.69	0.7175	0.716667	-0.000833333	0.892484	1
NR_144358	1	PRADC1	chr2	-	812.8	73228191	chr2:73228006-73228574	104.89	43.82	0.71	247.35	58.84	0.81	125.78	49.77	0.72	164.12	6.84	0.96	142.2	19.74	0.88	146.17	25.71	0.85	163.21	28.25	0.85	0.8	0.86	0.06	0.165895	0.592042
NM_032319	3	PRADC1	chr2	-	817.3	73228191	chr2:73228010-73228574	105.18	43.53	0.71	246.89	59.3	0.81	126.43	49.12	0.72	164.78	6.19	0.96	142.64	19.3	0.88	146.66	25.22	0.85	162.72	28.73	0.85	0.8	0.86	0.06	0.165895	0.592042
NM_001009570	3	CCT7	chr2	+	114471	73252841	chr2:73252640-73253005	665.47	364.18	0.65	1204.07	691.59	0.64	674.73	323.12	0.68	750.84	398.9	0.65	647.25	253	0.72	687.17	365.82	0.65	618.23	291.28	0.68	0.655	0.683333	0.0283333	0.1124	0.477352
NM_003584	3	DUSP11	chr2	-	615.9	73762583	chr2:73762213-73762859	15.21	112.69	0.12	18.2	212.73	0.08	15.49	124.76	0.11	15.3	119.94	0.11	22.89	141.45	0.14	17.89	122.51	0.13	28.77	151.32	0.16	0.105	0.143333	0.0383333	0.306069	0.784763
NM_001353972	2	STAMBP	chr2	+	550.2	73862814	chr2:73862203-73867168	14.39	70.59	0.17	22.63	137.13	0.14	9.71	68.68	0.12	11.21	80.56	0.12	11.25	104.18	0.1	12.8	65	0.16	12.84	78.72	0.14	0.1375	0.133333	-0.00416667	1	1
NR_045636	1	BOLA3-DT	chr2	+	1680.8	74150429	chr2:74148698-74152389	27.96	88.04	0.24	49.55	146.3	0.25	23.07	88.4	0.21	22.9	83.03	0.22	22.31	80.7	0.22	18.62	76.99	0.19	18.77	79.95	0.19	0.23	0.2	-0.03	0.62557	1
NM_001317111	2	MOB1A	chr2	-	408.6	74156306	chr2:74152528-74156645	23.83	10.43	0.7	38.05	18.46	0.67	25.78	10.51	0.71	24.76	5.2	0.83	28.47	0	1	23.87	2.44	0.91	22.63	5.73	0.8	0.7275	0.903333	0.175833	0.0588375	0.33231
XM_006711924	3	MTHFD2	chr2	+	13483.7	74214547	chr2:74214079-74216242	110.7	542.61	0.17	179.13	957.18	0.16	136.09	645.47	0.17	129.54	561.5	0.19	170.15	557.15	0.23	108.95	540.9	0.17	127.52	628.57	0.17	0.1725	0.19	0.0175	0.315332	0.792063
NM_023019	4	DCTN1	chr2	-	19533.1	74361290	chr2:74361155-74361636	791.9	348.22	0.69	1463.61	469.58	0.76	820.08	199.19	0.8	801.85	302.97	0.73	769.61	178.76	0.81	762.4	285.54	0.73	882.44	154.66	0.85	0.745	0.796667	0.0516667	0.00536164	0.0665715
NR_158173	1	DCTN1-AS1	chr2	+	55.1	74392190	chr2:74391989-74393881	6.74	13.33	0.34	9.81	30.23	0.24	9.05	19.35	0.32	7.52	18.33	0.29	NA	NA	NA	NA	NA	NA	NA	NA	NA	NA	NA	#VALUE!	NA	NA
NR_037849	1	INO80B-WBP1	chr2	+	26517.3	74460422	chr2:74460221-74460891	550.75	85.31	0.87	1113.36	15.6	0.99	666.83	0	1	656.84	10.49	0.98	725.59	0	1	688.4	0	1	728.98	0	1	0.96	1	0.04	1.89889e-08	1.54511e-06
NM_031288	4	INO80B	chr2	+	1802.6	74457535	chr2:74457334-74457944	62.05	27.26	0.69	106.36	96.74	0.52	64.69	44.49	0.59	54.98	51.55	0.52	56.8	59	0.49	53.94	36.26	0.6	61.43	32.09	0.66	0.58	0.583333	0.00333333	1	1
NM_012477	4	WBP1	chr2	+	25056.4	74460422	chr2:74460221-74460881	545.49	90.57	0.86	1103.86	25.11	0.98	658.14	0	1	650.87	16.46	0.98	719.03	0	1	681.81	1.6	1	717.28	0	1	0.955	1	0.045	3.69757e-10	4.27797e-08
NM_006302	3	MOGS	chr2	-	510.9	74462026	chr2:74461057-74463012	87.01	18.4	0.83	159	26.19	0.86	94.39	23.46	0.8	86.34	25.29	0.77	93.86	17.56	0.84	84.13	35.4	0.7	74.82	48.11	0.61	0.815	0.716667	-0.0983333	0.0673741	0.36002
NM_001376144	1	TTC31	chr2	+	135.5	74493783	chr2:74492922-74494559	33.72	12.38	0.73	70.16	6.51	0.92	34.49	6.88	0.83	31.35	10.63	0.75	43.14	16.65	0.72	38.56	12.6	0.75	43.04	5.72	0.88	0.8075	0.783333	-0.0241667	0.804058	1
NM_001376145	1	TTC31	chr2	+	135.4	74493783	chr2:74492925-74494559	33.72	12.37	0.73	70.16	6.59	0.91	34.49	6.9	0.83	31.35	10.65	0.75	43.14	16.62	0.72	38.56	12.67	0.75	43.04	5.77	0.88	0.805	0.783333	-0.0216667	0.804058	1
XM_017003173	2	SEMA4F	chr2	+	371.7	74682000	chr2:74679599-74683841	2.17	101.35	0.02	3.86	179.44	0.02	1.87	102.96	0.02	1.71	105.17	0.02	2.3	75.12	0.03	1.68	85.74	0.02	1.71	76.5	0.02	0.02	0.0233333	0.00333333	1	1
NM_019896	4	POLE4	chr2	+	614.4	74969610	chr2:74969409-74970128	9.71	114.48	0.08	16.92	188.89	0.08	7.73	85.57	0.08	7.81	136.66	0.05	8.87	134.31	0.06	10.42	142.47	0.07	7.59	130.8	0.05	0.0725	0.06	-0.0125	0.634776	1
NM_014763	4	MRPL19	chr2	+	134.4	75655671	chr2:75655064-75662206	9.6	33.92	0.22	12.72	65.08	0.16	10.16	44.18	0.19	9.49	34.15	0.22	11.52	48.93	0.19	8.08	40.19	0.17	8.62	50.98	0.14	0.1975	0.166667	-0.0308333	0.805305	1
NM_001201335	2	GCFC2	chr2	-	48.9	75702198	chr2:75701796-75702423	4.63	35.25	0.12	5.85	54.31	0.1	1.96	42.51	0.04	3.82	31.61	0.11	2.71	32.2	0.08	3.57	34.25	0.09	5.92	31.21	0.16	0.0925	0.11	0.0175	1	1
NM_021103	4	TMSB10	chr2	+	1.09752e+08	84906590	chr2:84906389-84906671	10307.8	29395.1	0.26	18050.9	48325.1	0.27	10932.8	26882.9	0.29	10419.3	28892.4	0.27	13963.5	28831.8	0.33	11118.6	30371.9	0.27	13727.2	31523.1	0.3	0.2725	0.3	0.0275	1.03456e-20	3.29163e-18
NM_020122	5	KCMF1	chr2	+	1158.5	85054199	chr2:85053148-85059472	17.17	98.98	0.15	26.29	173.36	0.13	18.9	93.32	0.17	15.59	99.33	0.14	19.67	98.53	0.17	12.62	90.96	0.12	16.4	100.34	0.14	0.1475	0.143333	-0.00416667	1	1
NM_017750	4	RETSAT	chr2	-	259.8	85342373	chr2:85341955-85343381	25.43	24.15	0.51	36.54	51.03	0.42	20.2	36.04	0.36	30.93	23.96	0.56	18.82	26.41	0.42	21.88	23.32	0.48	24.56	20.53	0.54	0.4625	0.48	0.0175	1	1
XM_024453171	2	ELMOD3	chr2	+	1378.5	85390339	chr2:85390138-85390498	7.13	46.95	0.13	16.61	89.74	0.16	7.11	58.58	0.11	7.45	47.33	0.14	14.84	38.15	0.28	8.55	38.45	0.18	13.16	51.19	0.2	0.135	0.22	0.085	0.228918	0.68931
NM_001329793	2	ELMOD3	chr2	+	349.6	85390961	chr2:85390760-85391602	68.48	0	1	126.08	0	1	72.9	18.49	0.8	72.27	0	1	84.15	0	1	84.22	0	1	85.64	0	1	0.95	1	0.05	0.121033	0.496628
NM_032213	5	ELMOD3	chr2	+	1524.1	85390339	chr2:85390138-85391602	40.46	13.62	0.75	76.77	29.59	0.72	48.71	16.98	0.74	44.14	10.63	0.81	47.58	5.42	0.9	48.31	0	1	44.41	19.94	0.69	0.755	0.863333	0.108333	0.25885	0.730468
NR_038942	1	PARTICL	chr2	-	224.1	85538460	chr2:85537467-85538886	53.28	0	1	77.13	0	1	53.49	0	1	52.25	0	1	48.28	0	1	42.46	0	1	46.67	0	1	1	1	0	1	1
NM_005911	6	MAT2A	chr2	+	20330	85543906	chr2:85543670-85544720	832.76	0	1	1436.98	72.64	0.95	578.84	112.23	0.84	729.16	40.69	0.95	619.75	175.92	0.78	675.87	114.04	0.86	578.62	177.92	0.76	0.935	0.8	-0.135	7.87467e-19	2.22707e-16
NM_001311312	2	GGCX	chr2	-	158.2	85558866	chr2:85558584-85559075	13.41	47.1	0.22	23	79.11	0.23	10.33	44.63	0.19	10.54	46.92	0.18	10.83	52.52	0.17	11.86	50.43	0.19	14.12	34.03	0.29	0.205	0.216667	0.0116667	1	1
XM_017003305	2	TMEM150A	chr2	-	154.2	85599093	chr2:85598547-85599317	37.09	0	1	54.73	7.42	0.88	35.88	2.6	0.93	38.27	8.23	0.82	32.58	0	1	43.03	0	1	38.64	0	1	0.9075	1	0.0925	0.121249	0.496751
XM_006711922	3	USP39	chr2	+	1672.6	85648977	chr2:85648761-85649283	168.63	46.54	0.78	259.25	65.17	0.8	132.44	48.85	0.73	135.35	57.92	0.7	141.77	78.71	0.64	163.64	46.22	0.78	138.68	59.96	0.7	0.7525	0.706667	-0.0458333	0.231591	0.691603
NM_001013649	4	C2orf68	chr2	-	201.2	85608866	chr2:85605254-85609067	33.04	22.88	0.59	62.19	42.74	0.59	30.67	41.14	0.43	34.8	31.04	0.53	34.46	33.89	0.5	35.84	42.35	0.46	38.42	59.69	0.39	0.535	0.45	-0.085	0.262145	0.73297
XM_024452879	2	C2orf68	chr2	-	113.7	85611358	chr2:85611243-85611573	56.23	0	1	69.46	25.84	0.73	29.98	11.87	0.72	38.87	11.65	0.77	33.85	21.43	0.61	37.03	11.73	0.76	41.85	6.09	0.87	0.805	0.746667	-0.0583333	0.498827	0.954648
NM_015425	6	POLR1A	chr2	-	139.1	86026450	chr2:86020216-86027523	18.16	62.25	0.23	31.64	111.15	0.22	17.74	68.92	0.2	18.9	64.36	0.23	17.72	42.1	0.3	19.11	61.78	0.24	16.08	55.59	0.22	0.22	0.253333	0.0333333	0.711536	1
NM_001400129	1	IMMT	chr2	-	6635.3	86144201	chr2:86143936-86144881	377.83	124.6	0.75	508	391.76	0.56	318.28	164.35	0.66	319.8	169.11	0.65	372.37	97.02	0.79	319.41	168.04	0.66	332.67	201.55	0.62	0.655	0.69	0.035	0.122408	0.499845
NM_001400121	1	IMMT	chr2	-	26750.2	86145996	chr2:86145560-86146197	0.98	327.15	0	0.97	594	0	1.18	267.1	0	0.56	327.72	0	3.53	229.06	0.02	0.36	289.91	0	1.96	266.85	0.01	0	0.01	0.01	0.409375	0.87784
NM_001400132	1	IMMT	chr2	-	18157.4	86158520	chr2:86158219-86158721	0	220.67	0	1.93	379.53	0.01	0	216.58	0	0.64	225.62	0	0	232.81	0	1.25	260.82	0	0.37	217.22	0	0.0025	0	-0.0025	1	1
NM_001400140	1	IMMT	chr2	-	5059.9	86170643	chr2:86169313-86170844	1.12	150	0.01	1.22	253.9	0	1.4	143	0.01	1.04	148.09	0.01	1.79	142.29	0.01	0.88	135.59	0.01	0.99	146.77	0.01	0.0075	0.01	0.0025	1	1
NM_001400142	1	IMMT	chr2	-	5085.7	86170640	chr2:86169313-86170841	1.12	145.91	0.01	1.22	246.94	0	1.4	139.25	0.01	1.04	144.15	0.01	1.8	138.61	0.01	0.88	131.75	0.01	1	142.41	0.01	0.0075	0.01	0.0025	1	1
NM_145644	3	MRPL35	chr2	+	691	86212778	chr2:86212426-86213354	66.7	104.49	0.39	92.64	221.56	0.29	64.52	98.29	0.4	63.64	116.47	0.35	87.02	113.21	0.43	59.46	114.93	0.34	60.76	125.96	0.33	0.3575	0.366667	0.00916667	0.673304	1
NM_016622	4	MRPL35	chr2	+	2981.6	86212790	chr2:86210480-86213790	64.12	58.69	0.52	90	105.39	0.46	64.06	51.81	0.55	59.46	55.41	0.52	84.39	55.98	0.6	57.51	56.38	0.5	58.21	71.46	0.45	0.5125	0.516667	0.00416667	0.901897	1
XM_047445102	1	KDM3A	chr2	+	1486.2	86492240	chr2:86492039-86492716	97.21	25.94	0.79	141.64	58.54	0.71	66.29	13.21	0.83	88.7	11.12	0.89	88.23	0	1	78.84	0	1	63.3	0	1	0.805	1	0.195	1.64027e-06	8.82048e-05
NM_001198951	1	RNF103	chr2	-	1610	86603960	chr2:86603393-86605418	60.58	10.12	0.86	98.47	32.87	0.75	56.59	7.16	0.89	71.8	2.87	0.96	48.76	16.22	0.75	51.84	13.54	0.79	53.01	6.49	0.89	0.865	0.81	-0.055	0.658822	1
NM_005667	4	RNF103	chr2	-	1610.1	86605217	chr2:86603398-86605418	68.01	14.48	0.82	127.17	8.68	0.94	59.93	25.74	0.7	74.16	2.72	0.96	63.55	0	1	63.95	1.33	0.98	56.41	20.28	0.74	0.855	0.906667	0.0516667	0.805406	1
NM_001410915	1	RGPD1	chr2	+	181.1	87013384	chr2:87013119-87013976	31.81	0	1	42.14	0	1	28.09	2.03	0.93	27.68	3.78	0.88	29.82	0	1	20.49	1.19	0.95	25.11	0	1	0.9525	0.983333	0.0308333	1	1
XM_047446732	1	LOC124907854	chr2	-	50.5	87345038	chr2:87339944-87345262	4.53	75.06	0.06	6.21	124.97	0.05	3.76	82.88	0.04	4.82	60.33	0.07	5.85	78.24	0.07	6.02	71.5	0.08	7.32	65.88	0.1	0.055	0.0833333	0.0283333	0.516268	0.967657
XM_047446734	1	LOC124907854	chr2	-	73.8	87345001	chr2:87339944-87345202	4.43	69.64	0.06	6.01	113.66	0.05	3.6	81.21	0.04	4.71	56.38	0.08	5.6	73.04	0.07	5.81	69.6	0.08	7.12	66.29	0.1	0.0575	0.0833333	0.0258333	0.518326	0.968896
XM_017004292	3	KRCC1	chr2	-	442.9	88027761	chr2:88027205-88028585	10.66	54.79	0.16	16.12	93.68	0.15	8.16	57.81	0.12	9.29	57.93	0.14	24.69	49.57	0.33	11.67	44.32	0.21	15.87	53.35	0.23	0.1425	0.256667	0.114167	0.0948499	0.431908
NM_031902	5	MRPS5	chr2	-	613.7	95087285	chr2:95085369-95087581	6.83	226.31	0.03	11.38	362.3	0.03	10.32	251.22	0.04	8.52	249.28	0.03	12.62	236.05	0.05	7.69	250.13	0.03	9.47	267.61	0.03	0.0325	0.0366667	0.00416667	1	1
NM_016044	3	FAHD2A	chr2	+	187.7	95413096	chr2:95412895-95416616	15.7	62.66	0.2	27.72	125.14	0.18	16.82	72.97	0.19	16.66	77.69	0.18	15.22	89.99	0.14	17.64	74.69	0.19	18.73	82.37	0.19	0.1875	0.173333	-0.0141667	0.855593	1
NM_001407282	1	TMEM127	chr2	-	1498.8	96251748	chr2:96248514-96254115	36.31	174	0.17	66.63	291.85	0.19	37.21	167.84	0.18	34.35	173.6	0.17	32.84	151.1	0.18	28.76	169.23	0.15	33.64	166.45	0.17	0.1775	0.166667	-0.0108333	0.701399	1
NM_004804	3	CIAO1	chr2	+	3931.2	96271550	chr2:96271111-96274173	150.71	128.03	0.54	270.5	196.85	0.58	159.09	135.41	0.54	148.63	126.99	0.54	150.85	125.66	0.55	137.77	141.1	0.49	152.51	121.42	0.56	0.55	0.533333	-0.0166667	0.622832	1
NM_014014	5	SNRNP200	chr2	-	6583.9	96274798	chr2:96274338-96275155	60.81	328.66	0.16	128.52	588.88	0.18	86.89	287.91	0.23	70.62	314	0.18	83.94	321.92	0.21	76.01	338.66	0.18	84.29	331.68	0.2	0.1875	0.196667	0.00916667	0.667153	1
NM_020184	4	CNNM4	chr2	+	136.2	96809583	chr2:96809320-96811874	28.54	1.96	0.94	51.72	15.79	0.77	29.29	3.14	0.9	32.97	5.18	0.86	26	15.6	0.62	31.22	0	1	31.69	18.8	0.63	0.8675	0.75	-0.1175	0.18134	0.617074
XM_047443914	1	CNNM3	chr2	+	506.3	96829197	chr2:96828996-96829771	20.63	37.21	0.36	31.22	79.77	0.28	21.05	49.06	0.3	15.13	42.38	0.26	22.24	46.03	0.33	17.06	43.88	0.28	13.08	49.56	0.21	0.3	0.273333	-0.0266667	0.849606	1
XM_017003800	3	CNNM3	chr2	+	212.2	96832945	chr2:96832639-96833574	42.21	9.32	0.82	93.86	9.09	0.91	46.33	21.87	0.68	58.54	3.95	0.94	38.61	20.21	0.66	56.61	1.66	0.97	53.97	5.29	0.91	0.8375	0.846667	0.00916667	1	1
XM_047443917	1	CNNM3	chr2	+	182.1	96833532	chr2:96832639-96834487	31.99	14.25	0.69	44.91	51.1	0.47	25.48	30.85	0.45	27.5	30.37	0.48	39.6	9.38	0.81	26.32	32.41	0.45	26.62	32.71	0.45	0.5225	0.57	0.0475	0.710669	1
NM_199078	3	CNNM3	chr2	+	186.1	96833532	chr2:96832639-96835382	31.66	14.58	0.68	48.3	47.72	0.5	27.09	29.23	0.48	27.77	30.1	0.48	37	11.97	0.76	26.48	32.25	0.45	29.3	30.03	0.49	0.535	0.566667	0.0316667	0.85262	1
NM_016466	6	ANKRD39	chr2	-	563.9	96848153	chr2:96847990-96848444	50.04	100.04	0.33	93.13	177.73	0.34	59.81	88.44	0.4	60.71	112.53	0.35	59.79	100.82	0.37	48.08	109.93	0.3	73.56	67.25	0.52	0.355	0.396667	0.0416667	0.496405	0.952848
NM_001320849	2	FAHD2B	chr2	-	320.7	97090108	chr2:97089576-97090325	1.69	42.24	0.04	4.61	93.18	0.05	1.14	66.41	0.02	3.08	55.58	0.05	3.24	50.65	0.06	3	58.35	0.05	2.81	58.36	0.05	0.04	0.0533333	0.0133333	0.664041	1
NM_198555	4	ANKRD36	chr2	+	291.4	97118545	chr2:97118344-97118949	0.15	40.52	0	1.77	68.58	0.03	0.97	46.74	0.02	0.55	41.74	0.01	1.64	59.98	0.03	0.04	33.38	0	1.09	28.22	0.04	0.015	0.0233333	0.00833333	1	1
[truncated: 5,879 more rows]

## Sheet: mRNA adj p and PDUI filtered
Gene				fit_value	Predicted_Proximal_APA	Loci	A_1_long_exp	A_1_short_exp	A_1_PDUI	A_2_long_exp	A_2_short_exp	A_2_PDUI	A_3_long_exp	A_3_short_exp	A_3_PDUI	A_4_long_exp	A_4_short_exp	A_4_PDUI	B_1_long_exp	B_1_short_exp	B_1_PDUI	B_2_long_exp	B_2_short_exp	B_2_PDUI	B_3_long_exp	B_3_short_exp	B_3_PDUI	Group_A_Mean_PDUI	Group_B_Mean_PDUI	PDUI_Group_diff	P_val	adjusted.P_val
[truncated: 306 more rows]

[truncated: 2 more sheets: mRNA p and PDUI filtered (GO), adj p and PDUI filtered]
