# Supplementary material for: TDP-43 dysregulation of polyadenylation site selection is a defining feature of RNA misprocessing in amyotrophic lateral sclerosis and frontotemporal dementia
Source: J Clin Invest. 2025 Jun 2;135(11):e182088. doi: 10.1172/JCI182088 (PMC12126230; doi:10.1172/JCI182088)
Supplement: Supplemental table 4 [file jci-135-182088-s022.xlsx]

## Sheet: Raw data
													Original dataset from 10. Melamed Z, Lopez-Erauskin J, Baughn MW, Zhang O, Drenner K, Sun Y, et al. Premature polyadenylation-mediated loss of stathmin-2 is a hallmark of TDP-43-dependent neurodegeneration. Nat Neurosci. 2019;22(2):180-90.
Gene	fit_value	Predicted_Proximal_APA	Loci	A_1_long_exp	A_1_short_exp	A_1_PDUI	A_2_long_exp	A_2_short_exp	A_2_PDUI	A_3_long_exp	A_3_short_exp	A_3_PDUI	B_1_long_exp	B_1_short_exp	B_1_PDUI	B_2_long_exp	B_2_short_exp	B_2_PDUI	B_3_long_exp	B_3_short_exp	B_3_PDUI	Group_A_Mean_PDUI	Group_B_Mean_PDUI	PDUI_Group_diff	P_val	adjusted.P_val
NM_000992|RPL29|chr3|-	790320	52027941	chr3:52027644-52028142	2327.82	0	1	2139.13	99.29	0.96	1972.58	191.31	0.91	2587.56	0	1	2431.05	0	1	2437.81	0	1	0.956667	1	0.0433333	2.66978e-32	1.48653e-28
NM_001743|CALM2|chr2|-	1.03363e+06	47387480	chr2:47387221-47387943	2216.44	80.54	0.96	2066.97	142.53	0.94	1506.85	721.29	0.68	1922.55	43.21	0.98	1945.71	84.52	0.96	1824.57	212.68	0.9	0.86	0.946667	0.0866667	2.94117e-20	8.18821e-17
NM_001135771|RPN2|chr20|+	12728.4	35869935	chr20:35869706-35870025	301.78	0	1	254.54	0	1	175.31	95.16	0.65	264.34	0	1	250.71	0	1	234.49	0	1	0.883333	1	0.116667	8.76547e-10	1.22015e-06
NM_004515|ILF2|chr1|-	28403.8	153634762	chr1:153634514-153635032	557.14	95.28	0.85	492.31	166.08	0.75	367.78	328.16	0.53	473.26	43.76	0.92	456.13	51.96	0.9	407.7	130.93	0.76	0.71	0.86	0.15	7.09678e-10	1.22015e-06
NR_002944|HNRNPA1P10|chr12|+	381156	54678534	chr12:54678333-54678663	422.86	355.56	0.54	673.45	57.06	0.92	549.8	142.17	0.79	482.13	348.51	0.58	930.09	0	1	865.4	0	1	0.75	0.86	0.11	1.26144e-09	1.40474e-06
NM_153201|HSPA8|chr11|-	202847	122928294	chr11:122928200-122928536	1385.54	251.44	0.85	1376.11	247.31	0.85	1009.63	499.62	0.67	1438.61	166.8	0.9	1395.81	215.72	0.87	1273.51	259.85	0.83	0.79	0.866667	0.0766667	4.42646e-08	4.10775e-05
NR_003512|INS-IGF2|chr11|-	2.02112e+06	2152039	chr11:2150342-2154453	1165.69	1410.64	0.45	1307.26	1250.47	0.51	1352.19	447.02	0.75	1441.45	1823.86	0.44	1657.41	1722.29	0.49	1499.25	1464.97	0.51	0.57	0.48	-0.09	8.65037e-08	5.3517e-05
NM_001201483|ENO1|chr1|-	150402	8921287	chr1:8921059-8921488	1390.96	84.54	0.94	1355.33	116	0.92	1277.51	0	1	1325.11	9.09	0.99	1353.75	43.6	0.97	1287.93	0	1	0.953333	0.986667	0.0333333	8.20633e-08	5.3517e-05
NM_000612|IGF2|chr11|-	2.02197e+06	2152039	chr11:2150347-2154453	1161.55	1414.79	0.45	1302.51	1255.22	0.51	1349.92	449.29	0.75	1434.6	1830.71	0.44	1650.44	1729.26	0.49	1494.27	1469.95	0.5	0.57	0.476667	-0.0933333	7.42074e-08	5.3517e-05
NR_037688|ACTG1|chr17|-	122394	79477119	chr17:79476997-79477355	731.04	209.41	0.78	812.72	183.8	0.82	709.7	403.59	0.64	618.46	226.41	0.73	736.99	83.64	0.9	764.97	99.23	0.89	0.746667	0.84	0.0933333	2.3153e-07	0.000128916
NM_014183|DYNLRB1|chr20|+	5230.8	33128631	chr20:33128385-33128762	327.22	29.77	0.92	341.91	3.38	0.99	249.36	63.26	0.8	318.76	14.83	0.96	357.45	0	1	334.01	0	1	0.903333	0.986667	0.0833333	5.54137e-07	0.000280494
NM_005507|CFL1|chr11|-	624622	65622718	chr11:65622285-65622919	1814.35	77.68	0.96	1694.75	221.07	0.88	1600.78	309.94	0.84	1935.2	139.67	0.93	1937.97	168.03	0.92	1970.13	86.04	0.96	0.893333	0.936667	0.0433333	1.01257e-06	0.000469831
NM_006306|SMC1A|chrX|-	2870	53404950	chrX:53401070-53407107	46.63	122.32	0.28	47.25	118.61	0.28	46.54	117.56	0.28	11.19	131.53	0.08	10.28	135.93	0.07	9.93	130.81	0.07	0.28	0.0733333	-0.206667	1.43884e-06	0.000616267
NM_018509|LRRC59|chr17|-	10905.3	48460215	chr17:48458820-48460596	184.34	1.3	0.99	188.71	0	1	183.6	0	1	161.19	10.28	0.94	160.43	19.19	0.89	152.7	14.25	0.91	0.996667	0.913333	-0.0833333	2.72984e-05	0.010857
NM_153280|UBA1|chrX|+	5518.9	47074394	chrX:47074193-47074527	191.54	0	1	171.94	8.92	0.95	127.8	32.11	0.8	217.1	0	1	178.7	2.57	0.99	195.27	0	1	0.916667	0.996667	0.08	4.50923e-05	0.0167383
NM_012268|PLD3|chr19|+	9045.5	40884094	chr19:40883893-40884390	221.51	17.84	0.93	214.15	33.29	0.87	171.55	137.83	0.55	322.48	0	1	276.02	45.12	0.86	277.88	65.33	0.81	0.783333	0.89	0.106667	5.59976e-05	0.0194872
NM_001042532|COASY|chr17|+	542	40718170	chr17:40717924-40718295	44.04	16.93	0.72	51.92	6.72	0.89	43.37	16.42	0.73	55.64	1.4	0.98	62.95	0	1	60.62	1.03	0.98	0.78	0.986667	0.206667	0.00011636	0.0381113
NM_003731|SSNA1|chr9|+	820.3	140084469	chr9:140084259-140084822	106.91	7.55	0.93	100.12	5.26	0.95	76.33	22.29	0.77	125.89	0	1	120.16	0	1	121.8	0	1	0.883333	1	0.116667	0.000154245	0.0477131
NM_000281|PCBD1|chr10|-	6648.5	72643604	chr10:72643267-72643805	195.44	2.17	0.99	178.75	5.75	0.97	195.44	0	1	209.94	29.14	0.88	213.19	35.04	0.86	218.49	0	1	0.986667	0.913333	-0.0733333	0.000171606	0.0502895
NM_032360|ACBD6|chr1|-	3471	180257451	chr1:180257352-180257652	85.21	22.43	0.79	81.19	33.83	0.71	66.28	34.54	0.66	79.74	18.08	0.82	82.7	0	1	87.96	4.35	0.95	0.72	0.923333	0.203333	0.000236675	0.0658904
NM_001077399|PNKD|chr2|+	1061.8	219137494	chr2:219137293-219137670	58.09	8.96	0.87	60.08	8.12	0.88	49.22	20.84	0.7	65.9	0	1	67.56	0	1	64.66	2.6	0.96	0.816667	0.986667	0.17	0.000284671	0.0754784
NM_002107|H3F3A|chr1|+	637020	226259446	chr1:226259052-226259703	836.65	1376.39	0.38	707.58	1454.8	0.33	1036.76	1376.08	0.43	803.3	1456.74	0.36	955.93	1245.85	0.43	1141.03	1097.11	0.51	0.38	0.433333	0.0533333	0.000338657	0.0857109
NM_003836|DLK1|chr14|+	1.65355e+06	101200688	chr14:101200486-101201467	3032.54	1052.12	0.74	2931.18	1246.99	0.7	2560.78	1499.94	0.63	4645.69	1832.99	0.72	4854.56	1709.83	0.74	4421.1	1768.72	0.71	0.69	0.723333	0.0333333	0.000416953	0.100939
NM_144998|STRA13|chr17|-	3001.3	79976780	chr17:79976579-79977095	130.28	28.37	0.82	131.45	23.71	0.85	105.98	70.74	0.6	153.61	19.28	0.89	150.02	16.21	0.9	153.31	16.74	0.9	0.756667	0.896667	0.14	0.000448619	0.10408
NM_206917|NGFRAP1|chrX|+	22581.5	102632645	chrX:102632438-102633001	528.13	6.18	0.99	517.16	0.82	1	464.61	113.97	0.8	458.15	15.49	0.97	471.64	0	1	453.25	21.34	0.96	0.93	0.976667	0.0466667	0.000507049	0.11293
NM_001254748|RGS5|chr1|-	5.23154e+06	163115902	chr1:163112089-163117293	2054.21	3888.81	0.35	2136.52	3786.1	0.36	2398.8	3748.56	0.39	2216.88	4588.86	0.33	2323.42	4432.55	0.34	2266.95	4400.11	0.34	0.366667	0.336667	-0.03	0.000579502	0.121547
NR_003277|LOC728643|chr10|-	371162	47133635	chr10:47133295-47133836	162.84	342.42	0.32	155.69	443.62	0.26	100.35	740.24	0.12	192.46	413.5	0.32	213.17	448.46	0.32	178.49	505.08	0.26	0.233333	0.3	0.0666667	0.000589398	0.121547
NM_001002251|ARL6IP4|chr12|+	1800.4	123467368	chr12:123467167-123467460	186.44	0	1	191.66	0	1	148.02	38.94	0.79	153.86	0	1	158.42	0	1	164.53	0	1	0.93	1	0.07	0.000611525	0.121606
NR_003259|GNAS|chr20|+	2.33983e+06	57485939	chr20:57485738-57486247	4719.91	252.43	0.95	4302.07	688.32	0.86	3967	624.78	0.86	6627.28	561.64	0.92	6609.65	453.35	0.94	5831.72	836.22	0.87	0.89	0.91	0.02	0.000689177	0.132322
NM_005834|TIMM17B|chrX|-	5918.9	48750899	chrX:48750730-48751100	125.88	11.88	0.91	111.95	3.07	0.97	98.15	14.78	0.87	151.46	0	1	137.57	0.65	1	136.66	0	1	0.916667	1	0.0833333	0.000776162	0.139409
NM_138408|GTF3C6|chr6|+	8256.1	111288914	chr6:111288713-111289091	280.38	0	1	264.88	0	1	188.15	78.16	0.71	237.81	0	1	251.25	11.97	0.95	228.27	7.51	0.97	0.903333	0.973333	0.07	0.000773961	0.139409
NM_153824|PYCR1|chr17|-	711.2	79890614	chr17:79890267-79890839	123.29	0	1	115.16	11.7	0.91	113.18	5.53	0.95	85.59	13.91	0.86	80.48	29.12	0.73	86.86	15.61	0.85	0.953333	0.813333	-0.14	0.000804006	0.139897
NM_080425|GNAS|chr20|+	2.33897e+06	57485939	chr20:57485738-57486250	4699.29	273.05	0.95	4286.61	703.78	0.86	3955.3	636.47	0.86	6600.8	588.12	0.92	6582.29	480.71	0.93	5809.38	858.56	0.87	0.89	0.906667	0.0166667	0.000938423	0.14929
NM_024066|ERI3|chr1|-	2187	44686983	chr1:44686742-44687312	86.59	17	0.84	87.67	17.36	0.83	59.09	31.14	0.65	77.05	13.3	0.85	90.15	0	1	85.49	0	1	0.773333	0.95	0.176667	0.00092282	0.14929
NM_001827|CKS2|chr9|+	6643.8	91931525	chr9:91931288-91931618	290.68	4.88	0.98	264.72	58.45	0.82	243.3	78.74	0.76	241.76	20.83	0.92	282.18	9.03	0.97	267.63	25.53	0.91	0.853333	0.933333	0.08	0.000896711	0.14929
NM_014003|DHX38|chr16|+	377.4	72146671	chr16:72146312-72146811	46.55	0	1	61.42	0	1	24.9	25.01	0.5	57.98	0	1	54.66	0	1	65.29	0	1	0.833333	1	0.166667	0.0017044	0.256489
NM_053024|PFN2|chr3|-	20422	149683676	chr3:149682691-149684373	234.27	26.47	0.9	252.33	23.01	0.92	249.21	24.96	0.91	209	9.2	0.96	235.12	0	1	220.94	5.88	0.97	0.91	0.976667	0.0666667	0.00167878	0.256489
NM_001256834|AURKB|chr17|-	883.1	8108137	chr17:8108049-8108362	107.73	12.3	0.9	89.47	29.06	0.75	80.91	26.22	0.76	98.83	5.26	0.95	100.26	2.44	0.98	83.74	10.07	0.89	0.803333	0.94	0.136667	0.00178216	0.261133
NM_017547|FOXRED1|chr11|+	469.5	126147832	chr11:126147330-126148027	38.94	16.14	0.71	45.3	8.88	0.84	33.32	16	0.68	56.71	0	1	52.53	1.55	0.97	48.06	7.31	0.87	0.743333	0.946667	0.203333	0.00182943	0.261186
NM_012392|PEF1|chr1|-	1301.5	32095767	chr1:32095463-32096443	74.37	20.55	0.78	64.65	22.79	0.74	64.13	22.26	0.74	83.25	0	1	76.16	7.61	0.91	70.25	9.21	0.88	0.753333	0.93	0.176667	0.00229887	0.320003
NM_007259|VPS45|chr1|+	849.4	150117280	chr1:150116887-150117505	90.99	11.48	0.89	76.14	30.75	0.71	57.69	51.17	0.53	77.61	13.1	0.86	90.09	0	1	73.64	19	0.79	0.71	0.883333	0.173333	0.00244918	0.332611
NM_001161766|AHCY|chr20|-	15838	32868400	chr20:32868071-32868971	229.62	23.38	0.91	231.56	20.58	0.92	220.55	9.32	0.96	205.88	43.43	0.83	204.42	44.48	0.82	217.85	29.83	0.88	0.93	0.843333	-0.0866667	0.0026657	0.353396
NM_006524|ZNF138|chr7|+	97.6	64292082	chr7:64291829-64294025	27.03	6.48	0.81	28.64	6.61	0.81	NA	NA	NA	19.58	22.83	0.46	18.46	23.45	0.44	19.77	19.44	0.5	0.81	0.466667	-0.343333	0.00337061	0.38367
NM_000712|BLVRA|chr7|+	2470.5	43846838	chr7:43846576-43846941	159.98	0	1	150.32	0	1	124.24	34.93	0.78	108.54	0	1	122.96	0	1	109.96	0	1	0.926667	1	0.0733333	0.00305288	0.38367
NM_002802|PSMC1|chr14|+	5212.4	90738868	chr14:90738617-90738966	146.6	19.49	0.88	151.31	22.99	0.87	176.59	8	0.96	192.51	0	1	171.48	0	1	142.97	11.26	0.93	0.903333	0.976667	0.0733333	0.00348554	0.38367
NM_002689|POLA2|chr11|+	332.2	65064894	chr11:65064591-65065088	42.82	3.44	0.93	37.49	7.2	0.84	28.99	18.03	0.62	37.53	0	1	37.76	2.8	0.93	41.55	0	1	0.796667	0.976667	0.18	0.00319195	0.38367
NR_027241|LOC388796|chr20|-	367.1	37049328	chr20:37049239-37049547	32.09	0	1	17.99	14.65	0.55	10.7	21.91	0.33	48.24	0	1	45.46	3.42	0.93	39.75	9.64	0.8	0.626667	0.91	0.283333	0.00325473	0.38367
NM_054013|MGAT4B|chr5|-	2061.4	179224730	chr5:179224598-179225068	74.02	26.94	0.73	73.46	24.78	0.75	105.04	0	1	67.07	36.17	0.65	63.32	58.22	0.52	87.79	23.22	0.79	0.826667	0.653333	-0.173333	0.00297623	0.38367
NM_198948|NUDT1|chr7|+	1592.9	2290665	chr7:2290464-2290780	134.06	28.17	0.83	155.14	0	1	167.89	0	1	152.02	0	1	169.22	0	1	162.49	0	1	0.943333	1	0.0566667	0.00348243	0.38367
NM_005626|SRSF4|chr1|-	1918.7	29475320	chr1:29474250-29475738	124.85	0	1	118.2	0	1	107.45	28.83	0.79	123.27	0	1	120.65	0	1	118.88	2.27	0.98	0.93	0.993333	0.0633333	0.00340846	0.38367
NM_173618|INO80E|chr16|+	1171	30016743	chr16:30016542-30016835	32.62	24.64	0.57	40.18	6.31	0.86	19.21	23.53	0.45	34.53	10.27	0.77	50.52	0.83	0.98	45.87	5.16	0.9	0.626667	0.883333	0.256667	0.00351422	0.38367
NM_002291|LAMB1|chr7|-	8823.3	107564328	chr7:107564246-107564532	189.87	77.22	0.71	139.92	118.38	0.54	145.35	170.88	0.46	163.75	87.97	0.65	167.57	74.45	0.69	175.81	68.09	0.72	0.57	0.686667	0.116667	0.00382877	0.409973
NM_002208|ITGAE|chr17|-	937.5	3618035	chr17:3617919-3618236	59.17	0	1	55.88	14.79	0.79	60.23	16.43	0.79	74.76	0	1	61.75	3.49	0.95	73.01	0	1	0.86	0.983333	0.123333	0.00418067	0.439207
NM_002254|KIF3C|chr2|-	738.5	26150698	chr2:26149455-26151940	43.75	25.99	0.63	38.47	28.6	0.57	42.7	22.9	0.65	29.95	48.9	0.38	27.92	51.87	0.35	30.57	43.56	0.41	0.616667	0.38	-0.236667	0.00438393	0.452032
NM_001419|ELAVL1|chr19|-	820	8027290	chr19:8023457-8028691	51.44	24.43	0.68	50.45	24.37	0.67	53.66	27.31	0.66	41.68	49.85	0.46	40.6	53.3	0.43	40.07	49.6	0.45	0.67	0.446667	-0.223333	0.00473633	0.470927
NR_003679|NBLA00301|chr4|+	14513.5	174462827	chr4:174462626-174462981	161.17	52.7	0.75	138.65	71.94	0.66	147.35	75.01	0.66	146.46	52.53	0.74	175.34	26.52	0.87	179.16	35.48	0.83	0.69	0.813333	0.123333	0.00467533	0.470927
NM_004069|AP2S1|chr19|-	12660	47341604	chr19:47341423-47341805	216.64	4.91	0.98	191.58	16.71	0.92	193.86	20.53	0.9	233.62	0	1	226.5	2.99	0.99	223.05	6.1	0.97	0.933333	0.986667	0.0533333	0.00517867	0.505874
NM_012423|RPL13A|chr19|+	1.86458e+06	49995187	chr19:49994986-49995564	716.59	2150.13	0.25	738.49	2012.7	0.27	755.51	1690.72	0.31	998.64	2337.76	0.3	971.22	2226.6	0.3	1037.8	2227.12	0.32	0.276667	0.306667	0.03	0.00546488	0.515736
NM_017456|CYTH1|chr17|-	603.1	76670724	chr17:76670130-76672251	41.36	0.01	1	43.83	0.27	0.99	42.92	1.95	0.96	34.58	6.51	0.84	34.5	9.25	0.79	35.32	7.75	0.82	0.983333	0.816667	-0.166667	0.00541483	0.515736
NM_016077|PTRH2|chr17|-	1694.1	57774965	chr17:57774667-57775339	83.82	12.12	0.87	70.49	27.25	0.72	52.65	45.72	0.54	67.05	24.27	0.73	83.13	5.44	0.94	78.83	1.9	0.98	0.71	0.883333	0.173333	0.00567221	0.526381
NM_032574|DPY30|chr2|-	2293.2	32249072	chr2:32248972-32249325	89.02	37.51	0.7	88.56	40.84	0.68	62.65	61.54	0.5	103.49	15.2	0.87	71.61	40.99	0.64	98.1	15.64	0.86	0.626667	0.79	0.163333	0.00653107	0.596147
NM_002041|GABPB1|chr15|-	446.9	50578179	chr15:50578077-50578380	0.56	31.09	0.02	NA	NA	NA	NA	NA	NA	11.01	54.36	0.17	18.34	47.06	0.28	8.73	54.44	0.14	0.02	0.196667	0.176667	0.00745713	0.6681
NM_016213|TRIP4|chr15|+	124	64747397	chr15:64747196-64747502	NA	NA	NA	NA	NA	NA	26.77	6.78	0.8	37.51	0	1	NA	NA	NA	NA	NA	NA	0.8	1	0.2	0.00755932	0.6681
NR_046083|ADIPOR1|chr1|-	3264.1	202910628	chr1:202909960-202910829	141.09	0	1	132.21	10.02	0.93	118.38	34.25	0.78	121.93	3.75	0.97	124.65	0	1	112.1	4.86	0.96	0.903333	0.976667	0.0733333	0.00779925	0.678534
NM_017828|COMMD4|chr15|+	2242.7	75632526	chr15:75632306-75632614	169.28	9.69	0.95	153.71	11.99	0.93	176.46	0	1	156.23	28.09	0.85	133.25	24.25	0.85	153.47	9.73	0.94	0.96	0.88	-0.08	0.00843851	0.722856
NM_000790|DDC|chr7|-	5324.2	50526340	chr7:50526134-50526541	171.49	59.25	0.74	194.8	40.99	0.83	248.54	9.99	0.96	148.35	58.74	0.72	152.87	67.99	0.69	170.4	33.7	0.83	0.843333	0.746667	-0.0966667	0.00882578	0.744575
NM_002793|PSMB1|chr6|-	52601.8	170844292	chr6:170844204-170844493	199	123.09	0.62	213.69	137.25	0.61	237.72	162.34	0.59	211.45	96.16	0.69	234.84	75.52	0.76	220.32	108.92	0.67	0.606667	0.706667	0.1	0.00927122	0.761162
NM_016022|APH1A|chr1|-	15705.1	150238802	chr1:150237799-150239056	307.71	18.27	0.94	302.09	1.14	1	317.07	0	1	314.31	48.69	0.87	318.9	9.99	0.97	324.06	5.94	0.98	0.98	0.94	-0.04	0.0092958	0.761162
NM_004240|TRIP10|chr19|+	150.9	6751275	chr19:6751074-6751529	41.1	0	1	38.13	2.43	0.94	22.66	29.55	0.43	36.79	0	1	35.52	0	1	34.33	4.78	0.88	0.79	0.96	0.17	0.0095504	0.764915
NR_028052|NGRN|chr15|+	6423.5	90815151	chr15:90814420-90815443	227.66	42.97	0.84	233.53	45.37	0.84	194.21	86.31	0.69	265.47	29.17	0.9	259.44	28.73	0.9	236.45	54.86	0.81	0.79	0.87	0.08	0.00961639	0.764915
NM_001199954|ACTG1|chr17|-	137331	79477324	chr17:79476997-79477859	845.63	147.07	0.85	894.46	119.82	0.88	1064.64	0	1	771.77	97.52	0.89	744.65	114.84	0.87	777.56	109.46	0.88	0.91	0.88	-0.03	0.00982025	0.770129
NM_148176|PPIL2|chr22|+	233.7	22051643	chr22:22051174-22051826	49.22	13.95	0.78	48.29	12.67	0.79	28	23.38	0.54	54.47	10.36	0.84	61.48	0	1	56.68	8.3	0.87	0.703333	0.903333	0.2	0.0100636	0.778255
NM_001660|ARF4|chr3|-	5184.3	57557824	chr3:57557090-57558025	246.24	43.06	0.85	227.42	46.81	0.83	275.49	0	1	183.44	48.39	0.79	182.93	57.54	0.76	189.91	20.07	0.9	0.893333	0.816667	-0.0766667	0.0102142	0.77908
NM_032823|C9orf3|chr9|+	2311.3	97849257	chr9:97848964-97849500	106.61	15.91	0.87	98.75	29.09	0.77	128.57	0	1	132.68	45.62	0.74	122.21	51.25	0.7	146.39	29.81	0.83	0.88	0.756667	-0.123333	0.0108144	0.802861
NM_006796|AFG3L2|chr18|-	347.2	12329569	chr18:12328943-12329782	52.61	16.97	0.76	56.58	6.23	0.9	52.77	16.34	0.76	53.61	0	1	55.92	0.33	0.99	54.13	6.96	0.89	0.806667	0.96	0.153333	0.0107358	0.802861
NM_001080424|KDM6B|chr17|+	662.3	7756729	chr17:7756528-7758118	31.5	13.58	0.7	36.76	5.35	0.87	38.67	1.05	0.97	40.3	0.34	0.99	43.92	0	1	46.11	0	1	0.846667	0.996667	0.15	0.0110617	0.809482
NM_005698|SCAMP3|chr1|-	5239.7	155226009	chr1:155225770-155226210	159.15	4.39	0.97	142.78	0	1	123.26	14.21	0.9	161.54	0	1	161.63	0	1	160.91	0	1	0.956667	1	0.0433333	0.0111943	0.809482
NM_001013694|SRRD|chr22|+	181.3	26887719	chr22:26887429-26887894	33.83	6.39	0.84	33.78	7.27	0.82	31.24	8.01	0.8	39.56	0	1	35.64	1.78	0.95	37.58	0.68	0.98	0.82	0.976667	0.156667	0.0117448	0.829873
NM_138383|MTSS1L|chr16|-	371.1	70698109	chr16:70695107-70698352	NA	NA	NA	25.55	5.37	0.83	NA	NA	NA	41.65	0.22	0.99	39.36	0	1	39.9	0.76	0.98	0.83	0.99	0.16	0.0117744	0.829873
NM_018407|LAPTM4B|chr8|+	15615.1	98864202	chr8:98863625-98864830	375.27	0.67	1	362.3	3.51	0.99	361.19	40.22	0.9	338.75	19.53	0.95	331.43	63.43	0.84	348.73	9.26	0.97	0.963333	0.92	-0.0433333	0.0122509	0.845909
NM_018476|BEX1|chrX|-	26425.7	102317933	chrX:102317581-102318207	379.66	27.93	0.93	385.19	40.65	0.9	291.32	160.74	0.64	326.63	36.84	0.9	337.16	32.28	0.91	322.83	57.02	0.85	0.823333	0.886667	0.0633333	0.0123058	0.845909
NM_004965|HMGN1|chr21|-	82107.6	40714746	chr21:40714241-40715085	651.61	5.07	0.99	602.33	62.64	0.91	624.79	142.31	0.81	609.98	21.1	0.97	620.51	34.05	0.95	598.87	68.77	0.9	0.903333	0.94	0.0366667	0.0131492	0.892861
NM_017443|POLE3|chr9|-	2380.9	116171043	chr9:116169518-116171263	87.57	20.21	0.81	89.28	21.78	0.8	85.44	41.32	0.67	106.47	8.47	0.93	107.29	5.71	0.95	104.95	25.03	0.81	0.76	0.896667	0.136667	0.0142948	0.958366
NM_002388|MCM3|chr6|-	10476.8	52129057	chr6:52128812-52129584	147.11	109.29	0.57	196.69	52.7	0.79	254.41	0	1	135.55	115.26	0.54	187.93	62.58	0.75	195.19	51.03	0.79	0.786667	0.693333	-0.0933333	0.0144581	0.958366
NM_001042559|EIF4G2|chr11|-	68409.8	10819181	chr11:10818593-10819428	669.01	125.82	0.84	653.9	97.15	0.87	679.84	0	1	668.56	167.74	0.8	693.59	108.73	0.86	686.69	61.94	0.92	0.903333	0.86	-0.0433333	0.0151364	0.991524
NM_017411|SMN2|chr5|+	5744.2	69373047	chr5:69372846-69373422	150.12	145.31	0.51	152.07	125.56	0.55	166.16	105.68	0.61	150.66	143.67	0.51	154.52	114.8	0.57	154.61	118.94	0.57	0.556667	0.55	-0.00666667	0.932324	1
NM_015045|WAPAL|chr10|-	281.3	88196836	chr10:88195013-88197365	24.19	16.71	0.59	24.55	18.49	0.57	28.49	19.12	0.6	22.81	15.97	0.59	22.77	13.03	0.64	24.35	9.63	0.72	0.586667	0.65	0.0633333	0.640309	1
NM_006397|RNASEH2A|chr19|+	1073.7	12924343	chr19:12924142-12924462	44.7	54.93	0.45	43.86	59.47	0.42	58.28	41.95	0.58	41.19	48.66	0.46	44.31	44.42	0.5	47.53	42.48	0.53	0.483333	0.496667	0.0133333	0.884654	1
NM_005471|GNPDA1|chr5|-	907.2	141381030	chr5:141380234-141381694	50.78	14.78	0.77	46.03	21.71	0.68	42.19	30.08	0.58	41.11	19.07	0.68	48.24	19.94	0.71	42.34	14.67	0.74	0.676667	0.71	0.0333333	0.701772	1
NM_001127227|CD59|chr11|-	260.6	33730465	chr11:33724556-33731889	8.4	66.26	0.11	7.88	67.45	0.1	7.53	68.29	0.1	4.71	50.41	0.09	4.41	48.28	0.08	4	44.43	0.08	0.103333	0.0833333	-0.02	1	1
NM_145257|C1orf96|chr1|-	502.3	229460892	chr1:229456752-229461158	40.46	22.25	0.65	40.81	18.44	0.69	43.15	27.4	0.61	28.33	15.22	0.65	28.29	11.81	0.71	26.77	6.57	0.8	0.65	0.72	0.07	0.662287	1
NM_001042453|MST4|chrX|+	221.8	131209102	chrX:131208163-131209971	21.31	10.21	0.68	NA	NA	NA	25.2	7.77	0.76	NA	NA	NA	18.09	14.32	0.56	NA	NA	NA	0.72	0.56	-0.16	0.187691	1
NR_034084|LOC729852|chr7|+	123.4	7917113	chr7:7916912-7918851	25.76	7.79	0.77	NA	NA	NA	NA	NA	NA	26.73	3.85	0.87	NA	NA	NA	26.43	5.5	0.83	0.77	0.85	0.08	0.510675	1
NM_016424|LUC7L3|chr17|+	14443.3	48828063	chr17:48827862-48830072	192.51	221.81	0.46	208.09	215.38	0.49	194.9	234.01	0.45	168.89	221.21	0.43	175.73	192.58	0.48	181.74	199.47	0.48	0.466667	0.463333	-0.00333333	0.831557	1
NM_017840|MRPL16|chr11|-	459.2	59574104	chr11:59573608-59574305	55	0	1	55.17	0	1	51.33	0	1	52.62	0	1	58.67	0	1	63.72	0	1	1	1	0	1	1
NM_014182|ORMDL2|chr12|+	155.2	56214245	chr12:56214044-56214744	6.88	39.95	0.15	10.05	42.02	0.19	9.54	45.73	0.17	8.83	38.57	0.19	7.52	34.66	0.18	7.82	41.57	0.16	0.17	0.176667	0.00666667	1	1
NM_006201|CDK16|chrX|+	1728.1	47088359	chrX:47088130-47089394	53.13	65.38	0.45	55.87	58.32	0.49	59.22	43.18	0.58	62.34	67.08	0.48	64.72	50.02	0.56	61.42	59.35	0.51	0.506667	0.516667	0.01	0.895563	1
NM_198098|AQP1|chr7|+	193.8	30963266	chr7:30963065-30965131	29.97	17	0.64	26.37	16.27	0.62	23.26	8.85	0.72	23.47	12.56	0.65	NA	NA	NA	NA	NA	NA	0.66	0.65	-0.01	1	1
NM_002437|MPV17|chr2|-	590.5	27532648	chr2:27532360-27532849	105.06	0	1	106.81	0	1	93.45	0	1	102.91	0	1	104.07	0.47	1	113.6	0	1	1	1	0	1	1
NM_001008662|CCBL2|chr1|-	466.7	89401620	chr1:89401456-89401928	26.22	28.84	0.48	26.62	31.51	0.46	46.2	16	0.74	23.89	29.28	0.45	14.59	36.4	0.29	21.04	26.52	0.44	0.56	0.393333	-0.166667	0.0809514	1
NR_003249|HNRPDL|chr4|-	5893.2	83345835	chr4:83343717-83346036	69.6	501.61	0.12	78.83	432.13	0.15	84.6	348.24	0.2	54.12	409.96	0.12	59.43	379.78	0.14	59.18	386.74	0.13	0.156667	0.13	-0.0266667	0.263806	1
NM_001948|DUT|chr15|+	6175.7	48634420	chr15:48634219-48635570	38.36	292.6	0.12	33.63	289.68	0.1	46.31	268.74	0.15	28.66	266.97	0.1	31.03	266.17	0.1	36.09	241.34	0.13	0.123333	0.11	-0.0133333	0.613046	1
NM_003099|SNX1|chr15|+	240	64430070	chr15:64429767-64436433	19.47	93.36	0.17	21.4	82.46	0.21	20.89	73.23	0.22	20.51	96.69	0.18	20.81	92.48	0.18	21.03	80.14	0.21	0.2	0.19	-0.01	0.862307	1
NM_003900|SQSTM1|chr5|+	840.5	179263762	chr5:179263436-179264266	100.15	58.74	0.63	97.91	67.45	0.59	81.03	83.38	0.49	112.13	61.71	0.65	105.39	69.22	0.6	108.41	71.91	0.6	0.57	0.616667	0.0466667	0.438319	1
NM_201438|PPHLN1|chr12|+	1093.8	42792857	chr12:42792656-42793227	0.07	75.54	0	0	71.88	0	0.25	68.7	0	0	74.96	0	0	63.14	0	0	66.78	0	0	0	0	1	1
NM_153712|TTL|chr2|+	1666.5	113286519	chr2:113286258-113290222	70	22.41	0.76	72.94	26.54	0.73	70.74	6.24	0.92	59.27	21.05	0.74	58.92	13.66	0.81	57.15	12.16	0.82	0.803333	0.79	-0.0133333	1	1
NM_001198862|TMEM206|chr1|-	412.8	212538354	chr1:212537816-212538718	46.36	17.74	0.72	38.75	23.77	0.62	37.89	35.28	0.52	38.22	16.76	0.7	42.31	13.27	0.76	39.86	13.1	0.75	0.62	0.736667	0.116667	0.176759	1
NM_003051|SLC16A1|chr1|-	1163.7	113456230	chr1:113454470-113456787	51.74	42.66	0.55	48.39	45.25	0.52	52.83	46.88	0.53	51.7	43.87	0.54	56.86	34.4	0.62	50.43	41.86	0.55	0.533333	0.57	0.0366667	0.661402	1
NM_020248|CTNNBIP1|chr1|-	499.7	9910253	chr1:9908334-9910834	36.4	12.15	0.75	37.1	9.88	0.79	32.41	18.91	0.63	38.02	12.82	0.75	40.21	5.89	0.87	39.77	14.86	0.73	0.723333	0.783333	0.06	0.641296	1
NM_004888|ATP6V1G1|chr9|+	9070.7	117360190	chr9:117359850-117361152	69.8	285.34	0.2	66.7	275.08	0.2	87.47	255	0.26	70.47	307.01	0.19	70.18	310.34	0.18	77.85	309.47	0.2	0.22	0.19	-0.03	0.40582	1
NM_001033521|CSTF1|chr20|+	262.2	54978898	chr20:54978524-54979582	23.69	26.92	0.47	21.29	23.92	0.47	21.97	26.12	0.46	22.23	23.14	0.49	20.7	24.81	0.45	20.16	23.68	0.46	0.466667	0.466667	0	1	1
NM_012177|FBXO5|chr6|-	599.4	153292308	chr6:153291658-153292549	32	60.06	0.35	29.89	47	0.39	39.79	44.05	0.47	36.64	52.87	0.41	33.02	49.17	0.4	38.42	45.84	0.46	0.403333	0.423333	0.02	0.755868	1
NM_005918|MDH2|chr7|+	36576.2	75695798	chr7:75695597-75695930	176.09	248.11	0.42	176.53	269.66	0.4	237.77	251.7	0.49	174.81	252.98	0.41	179.35	255.79	0.41	182.48	265.57	0.41	0.436667	0.41	-0.0266667	0.455208	1
NM_021077|NMB|chr15|-	367	85198439	chr15:85198360-85198640	69.72	2.51	0.97	68.54	0	1	51.98	17.26	0.75	88.52	0	1	88.49	0	1	71.32	3.51	0.95	0.906667	0.983333	0.0766667	0.046956	1
NM_020317|C1orf63|chr1|-	1397	25568868	chr1:25568740-25569196	74.37	3.5	0.96	71.28	15.07	0.83	79.52	21.42	0.79	73.9	13.66	0.84	73.32	16.11	0.82	74.3	12.31	0.86	0.86	0.84	-0.02	0.837073	1
NM_001136006|GART|chr21|-	215.4	34876410	chr21:34876238-34876622	47.35	13.78	0.77	40.01	18.17	0.69	32.94	35.53	0.48	37.26	14.24	0.72	30.35	16.56	0.65	32.99	10.83	0.75	0.646667	0.706667	0.06	0.533654	1
NM_016252|BIRC6|chr2|+	278.2	32843104	chr2:32842792-32843965	20.59	25.82	0.44	20.65	28.25	0.42	23.62	22.2	0.52	15.82	35.87	0.31	22.07	24.47	0.47	23.17	17.15	0.57	0.46	0.45	-0.01	1	1
NM_017870|TMEM132A|chr11|+	1797.8	60703537	chr11:60703336-60704555	85.1	6.13	0.93	80.15	25.15	0.76	81.84	9.95	0.89	82.86	14.43	0.85	85.42	9.95	0.9	87.95	14.43	0.86	0.86	0.87	0.01	0.832624	1
NR_024108|PFKL|chr21|+	362.3	45747073	chr21:45746598-45747261	37.43	17.19	0.69	28.39	30.87	0.48	27.57	17.49	0.61	37.91	23.23	0.62	41.73	22.66	0.65	34.89	25.23	0.58	0.593333	0.616667	0.0233333	0.84732	1
NM_001202404|ALDH7A1|chr5|-	129.1	125880502	chr5:125877533-125880711	8.73	65.65	0.12	8.84	64.6	0.12	9.19	59.08	0.13	11.98	64.25	0.16	14.15	67.25	0.17	13.62	59.59	0.19	0.123333	0.173333	0.05	0.352855	1
NM_030630|C17orf28|chr17|-	445.7	72947088	chr17:72946839-72947728	38.53	37.93	0.5	34.22	40.44	0.46	34.06	30.1	0.53	38.46	17.66	0.69	27.78	30.92	0.47	32.77	22.55	0.59	0.496667	0.583333	0.0866667	0.289609	1
NM_004064|CDKN1B|chr12|+	2656	12874253	chr12:12873970-12875305	74.62	54.36	0.58	67.72	47.69	0.59	72.23	60.65	0.54	53.31	37.72	0.59	59.05	31.41	0.65	56.8	28.83	0.66	0.57	0.633333	0.0633333	0.325375	1
NM_001277|CHKA|chr11|-	275.1	67821005	chr11:67820326-67821514	33.06	22.82	0.59	31.79	21.77	0.59	27.46	23.71	0.54	37.55	20.75	0.64	38.04	16.44	0.7	34.5	19.33	0.64	0.573333	0.66	0.0866667	0.423489	1
NM_001082970|C11orf57|chr11|+	485.5	111954800	chr11:111953192-111955539	51.64	3.62	0.93	55.54	3.93	0.93	43.67	15.85	0.73	46.06	6.59	0.87	45.1	7.38	0.86	44.8	8.18	0.85	0.863333	0.86	-0.00333333	1	1
NM_003681|PDXK|chr21|+	43.4	45176033	chr21:45175832-45182188	11.94	24.99	0.32	12.23	24.65	0.33	12.23	25.33	0.33	9.43	21.42	0.31	9.67	22.55	0.3	NA	NA	NA	0.326667	0.305	-0.0216667	0.797331	1
NM_001146179|IP6K2|chr3|-	215.6	48731224	chr3:48730884-48731673	28.01	15.08	0.65	30.62	11.52	0.73	26.32	11.43	0.7	37.44	15.53	0.71	34.29	21.79	0.61	32.62	17.2	0.65	0.693333	0.656667	-0.0366667	0.661377	1
NM_033360|KRAS|chr12|-	843.2	25362644	chr12:25358180-25362845	41.32	0.34	0.99	44.01	7.54	0.85	48.82	13.13	0.79	42.9	5.78	0.88	49.86	0	1	48.71	2.02	0.96	0.876667	0.946667	0.07	0.160324	1
NM_001099274|TINF2|chr14|-	251.1	24708936	chr14:24708851-24709137	22.95	27.98	0.45	25.65	19.59	0.57	12.64	25.14	0.33	14.62	23.39	0.38	34.21	3.37	0.91	23.57	8.32	0.74	0.45	0.676667	0.226667	0.0445236	1
NM_001204054|NDUFC2|chr11|-	1149	77780755	chr11:77779403-77780956	9.17	61.45	0.13	8.96	52.73	0.15	10.27	51.75	0.17	10	35.43	0.22	9.85	44.92	0.18	9.35	29.79	0.24	0.15	0.213333	0.0633333	0.441592	1
NM_001098398|COPA|chr1|-	1386	160259095	chr1:160258377-160260006	7.25	94.36	0.07	7.92	89.05	0.08	9.6	92.58	0.09	8.44	74.7	0.1	5.75	81.05	0.07	6.93	77.86	0.08	0.08	0.0833333	0.00333333	1	1
NR_033338|C17orf70|chr17|-	197	79507215	chr17:79506911-79507976	16.11	24.46	0.4	22.97	18.84	0.55	34.41	6.98	0.83	33.32	9.56	0.78	24.18	15.52	0.61	24.85	17.34	0.59	0.593333	0.66	0.0666667	0.649132	1
NM_016185|HN1|chr17|-	17955	73132124	chr17:73131344-73132345	160.01	429.09	0.27	186.65	365.49	0.34	210.34	222.71	0.49	177.04	406.55	0.3	196.21	349.39	0.36	200.52	322.33	0.38	0.366667	0.346667	-0.02	0.848027	1
NM_005999|TSNAX|chr1|+	777	231700742	chr1:231700274-231702269	27.43	84.11	0.25	23.7	93.35	0.2	33.68	92.31	0.27	24.06	98.86	0.2	30.13	91.33	0.25	36.24	83.21	0.3	0.24	0.25	0.01	0.881368	1
NM_006618|KDM5B|chr1|-	870.9	202698100	chr1:202696532-202698301	75.8	46.5	0.62	80.49	51.34	0.61	93.67	25.75	0.78	78.96	36.17	0.69	76.78	28.41	0.73	74.38	24.65	0.75	0.67	0.723333	0.0533333	0.391269	1
NM_003324|TULP3|chr12|+	1313.5	3048974	chr12:3048477-3050306	33.73	63.67	0.35	29.72	51.35	0.37	33.92	38.55	0.47	31.73	51.71	0.38	32.13	61.36	0.34	29.38	49.1	0.37	0.396667	0.363333	-0.0333333	0.873551	1
NM_080593|HIST1H2BK|chr6|-	1644.9	27106199	chr6:27106072-27106460	102.11	0	1	87.17	0	1	77.03	0	1	118.27	0	1	106.75	0	1	105.15	3.09	0.97	1	0.99	-0.01	1	1
NM_001040157|CEP44|chr4|+	6012.7	175240578	chr4:175238486-175241482	35.37	59.01	0.37	31.15	61.7	0.34	46.99	58.71	0.44	33.44	68	0.33	38.94	63.01	0.38	54.27	52.98	0.51	0.383333	0.406667	0.0233333	0.77339	1
NM_014405|CACNG4|chr17|+	16103.8	65028493	chr17:65026582-65029518	278	34.64	0.89	262.7	54.81	0.83	231.89	72.54	0.76	231.14	30.93	0.88	230.45	34.92	0.87	219.39	36.37	0.86	0.826667	0.87	0.0433333	0.199534	1
NM_007344|TTF1|chr9|-	156.6	135251354	chr9:135250937-135251555	NA	NA	NA	17.86	16.26	0.52	21.21	20.55	0.51	17.48	13.61	0.56	20.23	15.61	0.56	19.24	17.72	0.52	0.515	0.546667	0.0316667	0.814835	1
NM_013403|STRN4|chr19|-	2547.8	47223006	chr19:47222768-47223595	62.96	54.05	0.54	60.08	47.71	0.56	58.79	43.31	0.58	55.28	59.47	0.48	71.27	38.08	0.65	67.41	46.19	0.59	0.56	0.573333	0.0133333	0.78609	1
NM_020685|C3orf14|chr3|+	2068.1	62319131	chr3:62318930-62319320	90.97	0	1	86.29	10.63	0.89	68.34	47.49	0.59	98.06	8.16	0.92	107.07	14.35	0.88	105.36	10.17	0.91	0.826667	0.903333	0.0766667	0.0441548	1
NM_014866|SEC16A|chr9|-	490.3	139335049	chr9:139334548-139336275	20.72	24.48	0.46	23.4	21.15	0.53	25.39	20.91	0.55	21.06	26.02	0.45	21.1	24.6	0.46	27.65	18.76	0.6	0.513333	0.503333	-0.01	1	1
NM_130809|PRRC1|chr5|+	319	126887633	chr5:126887399-126890780	23.39	26.13	0.47	24.66	26.61	0.48	28.56	27.92	0.51	24.52	25.74	0.49	24.9	26.42	0.49	26.39	27.1	0.49	0.486667	0.49	0.00333333	1	1
NM_021800|DNAJC12|chr10|-	222.2	69556740	chr10:69556427-69556968	6.68	45.43	0.13	4.37	37.68	0.1	5.38	42.76	0.11	3.78	40.67	0.08	3.23	33.36	0.09	4.3	27.82	0.13	0.113333	0.1	-0.0133333	1	1
NM_005105|RBM8A|chr1|+	8996.6	145509367	chr1:145509166-145509820	93.85	251.92	0.27	95.06	257.96	0.27	109.78	231.54	0.32	89.11	245.7	0.27	91.22	240.78	0.27	93.11	232.22	0.29	0.286667	0.276667	-0.01	0.797598	1
NM_013411|AK2|chr1|-	842.8	33475551	chr1:33473541-33476434	23.3	62.05	0.27	22.71	63.06	0.26	22.79	60.37	0.27	25.89	60.45	0.3	24.85	63.46	0.28	24.87	57.08	0.3	0.266667	0.293333	0.0266667	0.732455	1
NM_001128430|SMARCAD1|chr4|+	1460.6	95211781	chr4:95210624-95212443	22.59	60.54	0.27	20.19	56.54	0.26	33.89	48.87	0.41	20.39	56.3	0.27	21.51	55.09	0.28	26.85	52.27	0.34	0.313333	0.296667	-0.0166667	0.861653	1
NM_016485|VTA1|chr6|+	513.8	142540111	chr6:142539635-142542085	29.68	66.09	0.31	26.48	66.97	0.28	32.3	57.46	0.36	23.65	55.49	0.3	24.17	55.51	0.3	25.45	49.86	0.34	0.316667	0.313333	-0.00333333	1	1
NM_001135564|HSF2|chr6|+	471.4	122753380	chr6:122753070-122754264	30.25	31.64	0.49	27.74	37.3	0.43	35.98	28.4	0.56	30.6	24.76	0.55	30.28	39.86	0.43	36.57	22.11	0.62	0.493333	0.533333	0.04	0.719297	1
NM_033505|EPT1|chr2|+	208.8	26612490	chr2:26611873-26618759	25.21	8.24	0.75	26.24	7.58	0.78	27.48	9.95	0.73	25.52	4.51	0.85	24.88	11.87	0.68	NA	NA	NA	0.753333	0.765	0.0116667	1	1
NM_032111|MRPL14|chr6|-	1715.3	44081534	chr6:44081373-44081946	69.83	43.62	0.62	76.74	32.88	0.7	87.96	11.75	0.88	77.16	45.71	0.63	96.9	16.26	0.86	66.1	52.38	0.56	0.733333	0.683333	-0.05	0.466052	1
NM_022650|RASA1|chr5|+	179.4	86687277	chr5:86686617-86687743	14.36	24.52	0.37	9.81	31.03	0.24	12.47	27.39	0.31	10.23	39.97	0.2	14.69	31.18	0.32	17.28	31.31	0.36	0.306667	0.293333	-0.0133333	1	1
NM_144631|ZNF513|chr2|-	545.5	27601028	chr2:27600098-27601238	63.16	0	1	55.61	0	1	51.33	16.08	0.76	69.49	0	1	70.99	0	1	68.46	0	1	0.92	1	0.08	0.0207835	1
NM_006824|EBNA1BP2|chr1|-	11017.8	43629963	chr1:43629845-43630164	13.39	142.19	0.09	6.29	150.35	0.04	7.51	147.27	0.05	7.72	135.19	0.05	5.29	134.91	0.04	6.35	135.69	0.04	0.06	0.0433333	-0.0166667	0.604147	1
NM_001136139|TCF3|chr19|-	2796.8	1611167	chr19:1609289-1611368	96.86	36.95	0.72	96.32	76.92	0.56	94.07	80.26	0.54	93.42	32.69	0.74	101.46	73.86	0.58	100.62	75.09	0.57	0.606667	0.63	0.0233333	0.730226	1
NM_182920|ADAMTS9|chr3|-	2061.9	64502596	chr3:64501331-64502797	57.82	0	1	51.43	0	1	55.51	0	1	63.37	4.07	0.94	60.61	0	1	66.8	1.65	0.98	1	0.973333	-0.0266667	1	1
NM_004282|BAG2|chr6|+	198.2	57049002	chr6:57048576-57050012	21.37	11.03	0.66	18	14.8	0.55	22.68	11.7	0.66	19.19	12.6	0.6	20.37	12.76	0.61	22	9.37	0.7	0.623333	0.636667	0.0133333	1	1
NM_014939|TRAPPC8|chr18|-	78.8	29410318	chr18:29409136-29410952	3.7	27.52	0.12	4.68	27.12	0.15	4.77	32.49	0.13	4.29	28.04	0.13	3.42	27.58	0.11	5.36	29.71	0.15	0.133333	0.13	-0.00333333	1	1
NM_030662|MAP2K2|chr19|-	2779.2	4090444	chr19:4090320-4090706	105.47	39.75	0.73	111.8	15.73	0.88	121.89	0	1	122.16	32.85	0.79	105.67	47.03	0.69	111.54	38.12	0.75	0.87	0.743333	-0.126667	0.0169423	1
NM_001814|CTSC|chr11|-	523	88027207	chr11:88026760-88027676	44.47	22.33	0.67	47.43	16.63	0.74	43.78	23.29	0.65	55.67	17.45	0.76	52.41	19.19	0.73	55.11	16.46	0.77	0.686667	0.753333	0.0666667	0.441721	1
NM_024047|NUDT9|chr4|+	83.4	88379378	chr4:88378995-88380606	1.71	32.86	0.05	2.17	30.46	0.07	3.09	35.23	0.08	2.58	31.23	0.08	2.52	33.86	0.07	2.24	30.45	0.07	0.0666667	0.0733333	0.00666667	1	1
NM_000075|CDK4|chr12|-	32728.4	58142158	chr12:58142026-58142400	386.51	0	1	363.41	0	1	366.82	0	1	392.97	0	1	363.08	0	1	374.82	0	1	1	1	0	1	1
NM_005343|HRAS|chr11|-	1251.5	532321	chr11:532242-532522	109.55	0	1	115.22	0	1	110.2	0	1	118.85	0	1	116.49	0	1	120.9	0	1	1	1	0	1	1
NM_001619|ADRBK1|chr11|+	298	67053613	chr11:67052757-67054029	27.56	8.61	0.76	27.9	9.42	0.75	21.16	10.29	0.67	31.77	7.4	0.81	28.51	7.32	0.8	27.87	13.68	0.67	0.726667	0.76	0.0333333	0.792841	1
NM_006499|LGALS8|chr1|+	339.6	236711570	chr1:236711312-236712305	54.78	0	1	51.67	0	1	46.5	9.35	0.83	45.97	1.29	0.97	47.58	3.43	0.93	48.41	0	1	0.943333	0.966667	0.0233333	0.619296	1
NM_005828|DCAF7|chr17|+	6416.2	61666621	chr17:61666362-61671642	198.52	75.71	0.72	202	55.97	0.78	204.06	44.58	0.82	149.22	66.78	0.69	148.5	54.59	0.73	149.73	66.56	0.69	0.773333	0.703333	-0.07	0.0896045	1
NM_016343|CENPF|chr1|+	3198.6	214837330	chr1:214836934-214837914	55.33	164.6	0.25	57.51	173.3	0.25	66.45	182.75	0.27	45.43	157.87	0.22	45.37	148.55	0.23	48.54	142.6	0.25	0.256667	0.233333	-0.0233333	0.73519	1
NM_032815|NFATC2IP|chr16|+	289.9	28975959	chr16:28975026-28977767	26.14	22.37	0.54	28.6	19.1	0.6	27.57	19.49	0.59	23.95	17.92	0.57	23.98	20.01	0.55	26.58	15.97	0.62	0.576667	0.58	0.00333333	1	1
NR_037619|CMTM3|chr16|+	1061.5	66647435	chr16:66646512-66647795	39.17	27.19	0.59	36.72	26.77	0.58	40.23	17.88	0.69	46.58	26.62	0.64	53.77	17.29	0.76	47.28	25.83	0.65	0.62	0.683333	0.0633333	0.583598	1
NM_007279|U2AF2|chr19|+	6484.9	56185571	chr19:56185300-56186082	93.07	61.44	0.6	82.36	58.97	0.58	86.71	50.53	0.63	77.23	65.08	0.54	78.86	62.71	0.56	79.76	73.55	0.52	0.603333	0.54	-0.0633333	0.235908	1
NM_181836|TMED7|chr5|-	914.3	114950873	chr5:114948905-114952142	39.33	23.42	0.63	41.49	24.02	0.63	47.21	31.2	0.6	31.44	23.86	0.57	35.38	24.09	0.59	35.37	23.18	0.6	0.62	0.586667	-0.0333333	0.855275	1
NM_001244883|DLST|chr14|+	766.1	75357960	chr14:75357759-75358594	10.04	45	0.18	10.39	43.42	0.19	8.58	42.59	0.17	9.28	47.01	0.16	10.61	45.68	0.19	12.69	42.08	0.23	0.18	0.193333	0.0133333	1	1
NM_022737|LPPR2|chr19|+	480.7	11475906	chr19:11475023-11476374	47.23	0	1	35.16	8.37	0.81	31.4	10.74	0.75	37.75	13.28	0.74	46.09	4.23	0.92	42.26	3.77	0.92	0.853333	0.86	0.00666667	1	1
NM_015871|ZNF593|chr1|+	240.5	26497280	chr1:26497066-26497364	20.5	31.88	0.39	26.94	23.39	0.54	37.34	11.86	0.76	21.19	30.05	0.41	18.46	31.14	0.37	20.49	27.94	0.42	0.563333	0.4	-0.163333	0.160863	1
NM_002806|PSMC6|chr14|+	714.9	53194418	chr14:53194217-53194716	23.97	79.5	0.23	26.65	68.5	0.28	38.68	61.63	0.39	21.91	76.49	0.22	25.75	84.35	0.23	30.99	62.75	0.33	0.3	0.26	-0.04	0.635111	1
NM_178448|SAPCD2|chr9|-	903.1	139958037	chr9:139956579-139959239	65.58	0.03	1	64	1.05	0.98	70.51	0	1	50.63	0.01	1	50.24	1.03	0.98	54.09	0	1	0.993333	0.993333	0	1	1
NM_148923|CYB5A|chr18|-	1793	71920661	chr18:71920527-71920900	44.42	78.53	0.36	46.33	82.57	0.36	55.39	60.49	0.48	53.67	82	0.4	51.27	77.69	0.4	49.48	52.81	0.48	0.4	0.426667	0.0266667	0.793792	1
NM_001145796|SH2B1|chr16|+	300.7	28885314	chr16:28884768-28885534	11.31	32	0.26	13.82	32.1	0.3	12.98	30.78	0.3	18.81	32.56	0.37	16.14	38.27	0.3	18.97	31.61	0.38	0.286667	0.35	0.0633333	0.656397	1
NR_036443|HERC2P9|chr15|+	1150.3	28930092	chr15:28929275-28930410	43.14	6.83	0.86	41.87	10.24	0.8	39.92	14.12	0.74	43.95	8.99	0.83	39.61	12.1	0.77	36.63	16.97	0.68	0.8	0.76	-0.04	0.810711	1
NM_005718|ARPC4|chr3|+	16748.1	9848529	chr3:9847894-9848789	153.15	13.81	0.92	160.54	21.75	0.88	169.12	9.12	0.95	184.76	7.9	0.96	154.29	45.53	0.77	185.93	4.9	0.97	0.916667	0.9	-0.0166667	0.58761	1
NM_000365|TPI1|chr12|+	152888	6979728	chr12:6979429-6980100	1354.11	226.03	0.86	1295.02	239.78	0.84	1301.67	39.69	0.97	1289.08	188.66	0.87	1316.13	123.05	0.91	1222.39	167.4	0.88	0.89	0.886667	-0.00333333	0.860345	1
NM_004309|ARHGDIA|chr17|-	92034.2	79826719	chr17:79825597-79826951	577.83	408.28	0.59	544.68	449.9	0.55	499.93	324.95	0.61	611.09	386.81	0.61	595	439.25	0.58	598.12	382.32	0.61	0.583333	0.6	0.0166667	0.35559	1
NM_032476|MRPS6|chr21|+	483.4	35515007	chr21:35514708-35515334	62.07	2.44	0.96	62.69	15.14	0.81	82.13	0	1	73.84	0.95	0.99	70.02	4.21	0.94	69.33	11.97	0.85	0.923333	0.926667	0.00333333	1	1
NM_001161527|TNIP2|chr4|-	192.5	2743762	chr4:2743387-2744247	36.63	0.91	0.98	36.88	0	1	30.04	4.44	0.87	40.02	0	1	38.5	0	1	33.9	4.69	0.88	0.95	0.96	0.01	1	1
NM_152313|SLC36A4|chr11|-	971.4	92881671	chr11:92880850-92882010	32.07	49.93	0.39	29.43	46.13	0.39	41.2	42.51	0.49	34.44	60.81	0.36	35.37	51	0.41	41.69	45	0.48	0.423333	0.416667	-0.00666667	1	1
NM_020243|TOMM22|chr22|+	2186	39080447	chr22:39079772-39080766	6.92	81.15	0.08	6.13	97.85	0.06	3.84	90.31	0.04	6.91	81.28	0.08	8.05	97.11	0.08	4.12	100.35	0.04	0.06	0.0666667	0.00666667	1	1
NM_015135|NUP205|chr7|+	1486.3	135333388	chr7:135333152-135333499	105.74	25.34	0.81	81.69	52.36	0.61	118.87	60.84	0.66	108.92	22.52	0.83	108.57	22.96	0.83	99.43	44.84	0.69	0.693333	0.783333	0.09	0.107574	1
NM_001536|PRMT1|chr19|+	22910.5	50191620	chr19:50191419-50191707	4.35	326.36	0.01	8.48	327.7	0.03	6.66	296.62	0.02	8.67	357.35	0.02	9.93	369.62	0.03	6.22	334.69	0.02	0.02	0.0233333	0.00333333	0.793217	1
NM_017454|STAU1|chr20|-	2924.6	47730467	chr20:47729876-47731430	90.7	29.41	0.76	91.09	30.07	0.75	108.73	15.51	0.88	87.9	32.22	0.73	83.23	40.82	0.67	96.08	21.24	0.82	0.796667	0.74	-0.0566667	0.356879	1
NM_001025|RPS23|chr5|-	138134	81571873	chr5:81569139-81572074	39.6	2156.59	0.02	37.19	2171.95	0.02	41.1	2075.41	0.02	41.83	2297.49	0.02	42.17	2160.16	0.02	42.35	2141.65	0.02	0.02	0.02	0	0.910825	1
NM_001135947|URM1|chr9|+	4345.1	131151741	chr9:131151540-131153015	72.1	0	1	70.3	0	1	70.65	0	1	94.52	0	1	92.01	0	1	90.79	0	1	1	1	0	1	1
NM_001025247|TAF5L|chr1|-	91.7	229737941	chr1:229734941-229738666	6.8	42.71	0.14	6.66	41.82	0.14	7.46	34.72	0.18	6.16	39.92	0.13	6.3	41.27	0.13	6	41.15	0.13	0.153333	0.13	-0.0233333	1	1
NM_006541|GLRX3|chr10|+	1727.3	131977841	chr10:131977606-131977932	13.94	58.99	0.19	11.81	64.65	0.15	20.35	65.23	0.24	11.44	54.37	0.17	8.29	62.52	0.12	8.26	59.37	0.12	0.193333	0.136667	-0.0566667	0.376078	1
NM_005536|IMPA1|chr8|-	258.3	82570311	chr8:82569151-82571701	5.77	29.52	0.16	5.08	27.6	0.16	6.48	36.07	0.15	NA	NA	NA	5.2	25.39	0.17	4.7	27.07	0.15	0.156667	0.16	0.00333333	1	1
NM_032741|AGPAT1|chr6|-	5186	32136647	chr6:32136062-32137225	171.75	44.42	0.79	182.39	20.79	0.9	174.29	0.64	1	157	18.24	0.9	151.82	22.61	0.87	153	25.53	0.86	0.896667	0.876667	-0.02	0.627215	1
NM_018571|STRADB|chr2|+	244	202344956	chr2:202344755-202345574	38.09	15.08	0.72	40.63	13.61	0.75	45.32	2.46	0.95	22.85	8.43	0.73	NA	NA	NA	26.26	5.22	0.83	0.806667	0.78	-0.0266667	1	1
NM_001042594|POT1|chr7|-	96	124463698	chr7:124462440-124464128	8	36.61	0.18	8.17	35.74	0.19	8	34.67	0.19	6.56	28.74	0.19	6.53	28.17	0.19	6.63	29.95	0.18	0.186667	0.186667	0	1	1
NM_001204385|VEGFA|chr6|+	8173.3	43753526	chr6:43752278-43754223	92.91	65.02	0.59	75	79.33	0.49	76.85	70.31	0.52	90.67	84.5	0.52	84.56	64.74	0.57	88.4	60.05	0.6	0.533333	0.563333	0.03	0.731469	1
NM_032997|ZWINT|chr10|-	5860.2	58117608	chr10:58117199-58118220	93.47	18.95	0.83	105.47	13.67	0.89	115.8	17.75	0.87	105.48	15.39	0.87	114.43	4.86	0.96	111.18	12.22	0.9	0.863333	0.91	0.0466667	0.299042	1
NM_003482|MLL2|chr12|-	247.1	49415130	chr12:49412758-49415655	16.05	31.7	0.34	19.34	31.65	0.38	18.25	25.38	0.42	21.7	37.7	0.37	23.7	32.47	0.42	24.92	33.36	0.43	0.38	0.406667	0.0266667	0.839324	1
NM_003663|CGGBP1|chr3|-	2066.3	88104681	chr3:88101100-88105149	65.05	35.46	0.65	65.61	43.67	0.6	75.53	30.92	0.71	65.09	37.92	0.63	63.08	34.64	0.65	65.75	37.99	0.63	0.653333	0.636667	-0.0166667	0.883983	1
NM_006923|SDF2|chr17|-	666.9	26975652	chr17:26975374-26976294	6.86	72.11	0.09	5.46	67.88	0.07	5.02	65.69	0.07	6.95	74.38	0.09	7.05	75.15	0.09	6.62	74.34	0.08	0.0766667	0.0866667	0.01	1	1
NM_015129|SEPT6|chrX|-	5641.9	118752528	chrX:118750909-118752749	156.5	45.28	0.78	161.52	19.78	0.89	189.36	0	1	168.78	44.07	0.79	172.25	28.81	0.86	177.94	23.69	0.88	0.89	0.843333	-0.0466667	0.187059	1
NM_004436|ENSA|chr1|-	4168.3	150595121	chr1:150594599-150595335	77.63	42.75	0.64	77.98	24.48	0.76	65.39	41.54	0.61	82.86	53.08	0.61	88.2	45.81	0.66	82.17	57.7	0.59	0.67	0.62	-0.05	0.423709	1
NM_206926|SEPN1|chr1|+	1686.8	26143270	chr1:26142039-26144713	56.73	47.49	0.54	58.46	44.88	0.57	51.07	42.43	0.55	59.11	48.69	0.55	59.94	39.8	0.6	60.48	41.72	0.59	0.553333	0.58	0.0266667	0.777004	1
NM_002946|RPA2|chr1|-	2842.2	28218304	chr1:28218049-28218758	54.49	71.2	0.43	56.42	69.08	0.45	67.88	78.49	0.46	61.93	51.64	0.55	57.8	63.83	0.48	54.32	67.12	0.45	0.446667	0.493333	0.0466667	0.527666	1
NM_002855|PVRL1|chr11|-	2980	119532912	chr11:119531703-119536007	81.86	0.83	0.99	71.51	10.92	0.87	51.53	23.3	0.69	104.26	11.98	0.9	99.18	13.22	0.88	94.34	15.97	0.86	0.85	0.88	0.03	0.662343	1
NM_001080496|RGP1|chr9|+	181	35752878	chr9:35752648-35752988	10.7	34.59	0.24	21.77	24.08	0.47	14.31	19.11	0.43	14.45	20.8	0.41	15.54	24.53	0.39	12.11	19.09	0.39	0.38	0.396667	0.0166667	1	1
NM_012141|INTS6|chr13|-	48.1	51939737	chr13:51936239-51939981	NA	NA	NA	6.96	23.84	0.23	8.34	22.18	0.27	NA	NA	NA	6.46	27.98	0.19	7.15	23.66	0.23	0.25	0.21	-0.04	0.762211	1
NM_032632|PAPOLA|chr14|+	2963.2	97031639	chr14:97031292-97033453	93.27	39.82	0.7	91.47	43.58	0.68	100.61	28.53	0.78	101.25	37.78	0.73	106.29	41.38	0.72	104.23	38.03	0.73	0.72	0.726667	0.00666667	1	1
NM_001164712|AMT|chr3|-	118.2	49454545	chr3:49454211-49454800	18.48	20.5	0.47	22.04	15.82	0.58	21.23	9.76	0.68	20.48	14.49	0.59	22.34	11.6	0.66	24.42	6.29	0.8	0.576667	0.683333	0.106667	0.448733	1
NM_000435|NOTCH3|chr19|-	313.5	15271158	chr19:15270444-15272525	7.17	24.35	0.23	9.69	22.6	0.3	10.33	21.06	0.33	10.39	32.77	0.24	11.99	28.37	0.3	15.31	25.04	0.38	0.286667	0.306667	0.02	1	1
NM_152407|GRPEL2|chr5|+	244	148730691	chr5:148730481-148734146	23.1	19.9	0.54	26.27	19.62	0.57	25.9	15.52	0.63	20.8	19.9	0.51	24.32	19.17	0.56	26.1	12.75	0.67	0.58	0.58	0	1	1
NM_001004106|GRK6|chr5|+	308	176869068	chr5:176868738-176869850	31.44	19.05	0.62	32.23	19.13	0.63	28.36	16.97	0.63	40.14	2.93	0.93	41.22	9.97	0.81	37.02	9.61	0.79	0.626667	0.843333	0.216667	0.0194316	1
NM_025142|TAOK1|chr17|+	540.5	27870013	chr17:27869579-27878921	45.25	0	1	47.38	0	1	48.96	3.49	0.93	46.09	0	1	47.7	0	1	46.54	0	1	0.976667	1	0.0233333	1	1
NM_005053|RAD23A|chr19|+	3731.6	13063951	chr19:13063750-13064455	104.9	11.83	0.9	100.5	15.24	0.87	105.58	0	1	107.53	4.05	0.96	112.15	0	1	108.89	0	1	0.923333	0.986667	0.0633333	0.0188247	1
NM_014463|LSM3|chr3|+	4296.5	14239737	chr3:14239536-14239869	123.43	50.27	0.71	111.54	60.34	0.65	107.68	89.02	0.55	106.32	65.18	0.62	110.74	65.47	0.63	111.27	77.15	0.59	0.636667	0.613333	-0.0233333	0.743706	1
NM_001946|DUSP6|chr12|-	372.1	89742832	chr12:89741837-89743338	38.08	6.66	0.85	40.2	3.41	0.92	33.57	12.35	0.73	40.01	7.7	0.84	41.47	12.05	0.77	42.35	8.52	0.83	0.833333	0.813333	-0.02	1	1
NM_017822|KANSL2|chr12|-	311.5	49047292	chr12:49046995-49047958	1.82	39.09	0.04	4.09	36.77	0.1	4.28	42.2	0.09	4.64	34.64	0.12	5.15	34.24	0.13	2.85	35.21	0.07	0.0766667	0.106667	0.03	0.702762	1
NM_001136015|ANXA2|chr15|-	8453.7	60639564	chr15:60639350-60639888	12.18	274.15	0.04	17.21	264.33	0.06	19.91	214.32	0.09	15.74	205.83	0.07	10.76	198.9	0.05	9.71	184.38	0.05	0.0633333	0.0566667	-0.00666667	1	1
NM_024112|C9orf16|chr9|+	8196	130925974	chr9:130925722-130926207	187	1.62	0.99	170.74	2.19	0.99	139.01	0.57	1	184.68	15.31	0.92	187.39	0	1	180.44	9.84	0.95	0.993333	0.956667	-0.0366667	0.0411245	1
NM_182931|MLL5|chr7|+	1163.3	104753894	chr7:104752272-104754532	17.47	60.33	0.22	13.73	60.48	0.18	20.35	46.06	0.31	10.53	63.66	0.14	11.87	63.15	0.16	15.7	57.2	0.22	0.236667	0.173333	-0.0633333	0.305785	1
NM_139281|WDR36|chr5|+	530.3	110465144	chr5:110462432-110466200	NA	NA	NA	NA	NA	NA	8.94	26.4	0.25	9.56	23.44	0.29	7.59	26.31	0.22	8.93	27.56	0.24	0.25	0.25	0	1	1
NM_032799|ZDHHC12|chr9|-	3060.8	131483555	chr9:131483199-131483781	89.23	0	1	84.19	0	1	90.22	0	1	89.81	0	1	91.02	0	1	80.32	0	1	1	1	0	1	1
NM_182690|EFNA4|chr1|+	145	155041706	chr1:155041475-155042029	18.1	20.16	0.47	18.55	20.63	0.47	15.29	26.35	0.37	23.91	17.96	0.57	18.51	19.24	0.49	19.9	25.78	0.44	0.436667	0.5	0.0633333	0.654117	1
NM_145333|MAP3K7|chr6|-	748.3	91226188	chr6:91225353-91226400	54.85	25.6	0.68	58.23	28.06	0.67	60.11	23.79	0.72	55.48	23.29	0.7	54.88	19.58	0.74	54.81	18.84	0.74	0.69	0.726667	0.0366667	0.72408	1
NM_017994|C7orf42|chr7|+	1364.5	66421046	chr7:66420489-66423538	56.43	51.56	0.52	60.05	44.59	0.57	70.7	35.95	0.66	52.05	58.63	0.47	57.08	46.71	0.55	59.43	52.86	0.53	0.583333	0.516667	-0.0666667	0.339657	1
NM_001178032|ZC4H2|chrX|-	299.1	64136490	chrX:64135682-64137776	7.99	38.87	0.17	11.51	36.44	0.24	10.4	32.12	0.24	10.56	35.72	0.23	9.53	37.58	0.2	10.6	35.99	0.23	0.216667	0.22	0.00333333	1	1
NM_021109|TMSB4X|chrX|+	102489	12995220	chrX:12994896-12995346	618.05	284.31	0.68	778.05	117.06	0.87	800.5	110.97	0.88	738.99	195.89	0.79	768.66	164.97	0.82	750.59	142.56	0.84	0.81	0.816667	0.00666667	0.717692	1
NM_015446|AHCTF1|chr1|-	455	247004099	chr1:247002402-247004300	23.1	89.87	0.2	22.96	91.01	0.2	27.39	86.68	0.24	19.6	89.75	0.18	20.85	95.68	0.18	19.13	95.07	0.17	0.213333	0.176667	-0.0366667	0.49817	1
NR_015363|MGC21881|chr9|-	195.2	41954158	chr9:41952399-41954651	17.44	13.42	0.57	NA	NA	NA	19.1	12.17	0.61	17.72	13.86	0.56	NA	NA	NA	17.68	16.45	0.52	0.59	0.54	-0.05	0.617526	1
NM_002716|PPP2R1B|chr11|-	256.4	111611629	chr11:111608605-111612336	17.19	31.46	0.35	16.92	29.24	0.37	20.26	20.88	0.49	19.04	28.9	0.4	21.03	29.92	0.41	20.82	28.92	0.42	0.403333	0.41	0.00666667	1	1
NM_003179|SYP|chrX|-	2612.4	49045534	chrX:49044265-49045735	80.7	0	1	83.26	0	1	76.98	0	1	80.39	0	1	88.82	0	1	85.16	0	1	1	1	0	1	1
NM_153333|TCEAL8|chrX|-	2918	102508276	chrX:102507923-102508945	81.47	38.87	0.68	73.21	40.63	0.64	67.91	57.98	0.54	82.94	45.33	0.65	85.76	37.82	0.69	81.81	41.91	0.66	0.62	0.666667	0.0466667	0.502588	1
NM_004157|PRKAR2A|chr3|-	101	48788668	chr3:48788093-48789151	25.76	4.4	0.85	24.88	7.2	0.78	NA	NA	NA	26.46	5.04	0.84	28.49	4.52	0.86	24.81	5.83	0.81	0.815	0.836667	0.0216667	1	1
NM_015283|DPY19L1|chr7|-	884.5	34970482	chr7:34968493-34971341	27.84	28.98	0.49	26.24	28.74	0.48	30.91	33.14	0.48	37.56	39.58	0.49	36.93	40.35	0.48	41.63	37.64	0.53	0.483333	0.5	0.0166667	1	1
NM_014949|KIAA0907|chr1|-	1293	155883822	chr1:155882836-155884111	90.69	35.49	0.72	80.76	58.88	0.58	91.81	37.9	0.71	93.7	34.97	0.73	93.36	45.24	0.67	91.23	48.48	0.65	0.67	0.683333	0.0133333	0.79309	1
NM_005717|ARPC5|chr1|-	11912.6	183596528	chr1:183595332-183596729	168.34	91.12	0.65	170.53	54.99	0.76	192.39	23.74	0.89	154.13	80.18	0.66	160.46	66.23	0.71	156.61	52.52	0.75	0.766667	0.706667	-0.06	0.204332	1
NR_034106|CRNDE|chr16|-	686.9	54952875	chr16:54952778-54953121	25.57	43.12	0.37	34.64	34	0.5	23.97	57.08	0.3	27.47	36.17	0.43	25.75	40.82	0.39	34.65	35.29	0.5	0.39	0.44	0.05	0.605278	1
NM_016035|COQ4|chr9|+	282.7	131096027	chr9:131095753-131096351	32.04	4.43	0.88	32.12	3.15	0.91	34.35	0	1	33.09	10.57	0.76	34.5	13.88	0.71	40.04	8.52	0.82	0.93	0.763333	-0.166667	0.0595805	1
NM_001636|SLC25A6|chrX|-	146746	1505311	chrX:1505045-1505652	629.64	482.16	0.57	648.57	464.27	0.58	691.05	453.82	0.6	819.02	526.57	0.61	824.07	513.58	0.62	788.85	598.73	0.57	0.583333	0.6	0.0166667	0.538106	1
NM_030674|SLC38A1|chr12|-	2132.5	46582626	chr12:46576841-46582854	95.48	22.18	0.81	97.99	28.87	0.77	98.24	22.89	0.81	91.32	33.45	0.73	93.37	27.11	0.77	92.87	17.02	0.85	0.796667	0.783333	-0.0133333	0.872804	1
NM_030782|CLPTM1L|chr5|-	2185.8	1318289	chr5:1318000-1318568	72.4	100.24	0.42	82.97	71.66	0.54	104.48	72.88	0.59	76.47	74.33	0.51	77.8	66.54	0.54	86.18	71.93	0.55	0.516667	0.533333	0.0166667	0.821851	1
NM_007158|CSDE1|chr1|-	20876.6	115260636	chr1:115259534-115260837	198.84	298.36	0.4	197.43	290.22	0.4	239.56	196.2	0.55	190.1	277.07	0.41	197.74	238.66	0.45	212.44	213.38	0.5	0.45	0.453333	0.00333333	0.894429	1
NM_016050|MRPL11|chr11|-	716.1	66203347	chr11:66202550-66203583	5.78	101.56	0.05	5.17	102.42	0.05	6.35	101.08	0.06	8.72	140.69	0.06	7.18	131.37	0.05	8.95	134.1	0.06	0.0533333	0.0566667	0.00333333	1	1
NM_001171093|FAM131A|chr3|+	627.1	184062921	chr3:184062283-184063973	34.83	21.07	0.62	31.48	30.52	0.51	35.03	22.68	0.61	34.66	30.44	0.53	36.1	25.68	0.58	37.36	27.39	0.58	0.58	0.563333	-0.0166667	1	1
NM_005131|THOC1|chr18|-	328	214639	chr18:214520-214921	8.86	49.8	0.15	31.26	37.56	0.45	46.27	21.59	0.68	15.62	40.45	0.28	33.75	30.8	0.52	33.19	27.71	0.55	0.426667	0.45	0.0233333	0.85742	1
NM_152742|GPC2|chr7|-	2229.8	99767688	chr7:99767229-99768106	20.43	52.89	0.28	28.69	69.14	0.29	37.14	76.54	0.33	22.85	41.24	0.36	20.96	46.89	0.31	25.69	51	0.33	0.3	0.333333	0.0333333	0.732688	1
NM_021095|SLC5A6|chr2|-	613.1	27423135	chr2:27422455-27423447	58.42	0	1	60.26	0	1	51.2	8.83	0.85	71.22	0.91	0.99	70.53	5.32	0.93	71.09	0	1	0.95	0.973333	0.0233333	1	1
NM_001161407|NDFIP2|chr13|+	372.4	80127166	chr13:80126651-80130212	10.87	42.36	0.2	10.85	40.88	0.21	14.38	41.25	0.26	8.98	37.24	0.19	10.21	37.16	0.22	11.56	37.79	0.23	0.223333	0.213333	-0.01	1	1
NM_001166418|HDAC8|chrX|-	153.9	71549566	chrX:71549366-71549926	32.52	6.03	0.84	24.27	9.03	0.73	28.37	10.76	0.72	26.21	12.39	0.68	34.09	6.09	0.85	34.86	0.73	0.98	0.763333	0.836667	0.0733333	0.564161	1
NM_004641|MLLT10|chr10|+	735.2	22031176	chr10:22030868-22032559	48.8	9.76	0.83	47.3	8.21	0.85	49.68	0.13	1	51.87	10.43	0.83	49.7	5.37	0.9	50.95	11.35	0.82	0.893333	0.85	-0.0433333	0.586914	1
NM_183050|BCKDHB|chr6|+	88.4	81053589	chr6:81053381-81055987	12.09	23.41	0.34	NA	NA	NA	NA	NA	NA	NA	NA	NA	10.32	21.22	0.33	NA	NA	NA	0.34	0.33	-0.01	1	1
NM_006832|FERMT2|chr14|-	5764.5	53324442	chr14:53323989-53325268	55.01	111.32	0.33	49.58	103.47	0.32	52.86	102.34	0.34	44.09	114.5	0.28	46.02	106.15	0.3	71.35	86.96	0.45	0.33	0.343333	0.0133333	0.90474	1
NM_000701|ATP1A1|chr1|+	2153.3	116947239	chr1:116947038-116947336	16.95	117.16	0.13	34.92	90.67	0.28	44.64	93.64	0.32	37.16	113.95	0.25	40.84	104.64	0.28	43.98	85.61	0.34	0.243333	0.29	0.0466667	0.492784	1
NM_001275|CHGA|chr14|+	2.12506e+06	93401383	chr14:93401146-93401638	3018.83	0	1	2685.93	0	1	2178.22	0	1	4173.84	0	1	4244.8	0	1	3874.94	0	1	1	1	0	1	1
NR_002196|H19|chr11|-	223.7	2016638	chr11:2016406-2017024	23.01	27.34	0.46	23.62	25.27	0.48	23.4	21.57	0.52	26.38	21.96	0.55	23.7	22.73	0.51	20	27.68	0.42	0.486667	0.493333	0.00666667	1	1
NM_014901|RNF44|chr5|-	1921.4	175955148	chr5:175953700-175956091	75.52	4.75	0.94	73.29	8.4	0.9	71.03	0.39	0.99	70.56	13.93	0.84	70.58	9.24	0.88	76.29	8.17	0.9	0.943333	0.873333	-0.07	0.163018	1
NM_001253866|YME1L1|chr10|-	2327	27400671	chr10:27399040-27401049	59.87	120.6	0.33	57.15	118.26	0.33	68.54	126.2	0.35	60.98	111.22	0.35	64.2	105.22	0.38	60.77	103.09	0.37	0.336667	0.366667	0.03	0.57567	1
NM_012456|TIMM10|chr11|-	1184.3	57296172	chr11:57295936-57296391	74.68	56.43	0.57	77.15	68.44	0.53	90.48	49.49	0.65	81.84	49.57	0.62	81.14	45.35	0.64	75.7	52.76	0.59	0.583333	0.616667	0.0333333	0.616814	1
NM_018992|KCTD5|chr16|+	474.6	2757500	chr16:2757299-2759031	40.36	17.67	0.7	40.58	20.52	0.66	42.96	19.07	0.69	40.25	14.32	0.74	41.38	12.3	0.77	40.17	13.36	0.75	0.683333	0.753333	0.07	0.530667	1
NM_133259|LRPPRC|chr2|-	1488.8	44115046	chr2:44113363-44115795	14.44	72.83	0.17	17.05	71.5	0.19	18.9	89.22	0.17	13.02	70.39	0.16	13.6	71.42	0.16	12.69	70.21	0.15	0.176667	0.156667	-0.02	0.840571	1
NM_003502|AXIN1|chr16|-	155.8	337900	chr16:337440-338248	24.01	19.21	0.56	19.75	14.79	0.57	21.74	14.83	0.59	20.6	10.96	0.65	23.68	14.98	0.61	22.02	10.3	0.68	0.573333	0.646667	0.0733333	0.627678	1
NM_001135694|VDAC3|chr8|+	4811.6	42263115	chr8:42262889-42263455	178.76	29.3	0.86	160.96	30.51	0.84	141.26	65.45	0.68	160.29	34.3	0.82	157.38	36.7	0.81	151.88	28.25	0.84	0.793333	0.823333	0.03	0.518753	1
NM_016478|ZC3HC1|chr7|-	707.8	129658371	chr7:129658126-129658572	85.37	0	1	71.03	0	1	82.77	0	1	63.4	0	1	63.38	0	1	66.7	0	1	1	1	0	1	1
NM_001099693|RPL31|chr2|+	2239032	101622622	chr2:101622421-101622885	26.06	1858.34	0.01	23.25	1622.13	0.01	29.87	1675.23	0.02	22.34	2012.19	0.01	23	1716.8	0.01	28.04	1692.57	0.02	0.0133333	0.0133333	0	0.671322	1
NM_174929|ZMIZ2|chr7|+	513.2	44807889	chr7:44807115-44809479	18.77	52.53	0.26	19.07	55.04	0.26	19.27	42.53	0.31	21.17	52.87	0.29	21.36	51.48	0.29	23.86	56.35	0.3	0.276667	0.293333	0.0166667	0.854821	1
NM_018048|MAGOHB|chr12|-	192.4	10758624	chr12:10756364-10758973	5.44	52.44	0.09	5.46	52.5	0.09	5.3	66.09	0.07	4.24	58.12	0.07	4.14	53.06	0.07	4.55	53.61	0.08	0.0833333	0.0733333	-0.01	1	1
NM_001006610|SIAH1|chr16|-	125.2	48395038	chr16:48394446-48395388	12.34	23.35	0.35	NA	NA	NA	14.76	25.3	0.37	12.42	22.52	0.36	15.35	25.51	0.38	16.11	22.9	0.41	0.36	0.383333	0.0233333	1	1
NM_000189|HK2|chr2|+	1668	75118540	chr2:75117924-75120481	81.65	0	1	81.59	1.37	0.98	83.92	0	1	63.83	0.57	0.99	64.85	4.94	0.93	60.39	0.61	0.99	0.993333	0.97	-0.0233333	0.193831	1
NM_022778|CEP85|chr1|+	167.7	26604794	chr1:26603624-26605299	28.08	7.5	0.79	17.86	19.01	0.48	24.1	10.57	0.7	22.34	13.87	0.62	25.69	10.21	0.72	20.8	17.24	0.55	0.656667	0.63	-0.0266667	1	1
NM_016274|PLEKHO1|chr1|+	2656.7	150131278	chr1:150131014-150131825	119.12	39.47	0.75	117.33	35.54	0.77	127.55	13.05	0.91	124.18	37.9	0.77	109.7	40.62	0.73	121.9	32.26	0.79	0.81	0.763333	-0.0466667	0.404764	1
NM_004800|TM9SF2|chr13|+	2384.3	100215183	chr13:100214945-100215276	66.4	65.06	0.51	73.28	61.18	0.54	78.18	57.94	0.57	66.4	59.91	0.53	76.98	53.54	0.59	76.58	56.22	0.58	0.54	0.566667	0.0266667	0.710659	1
NM_001006617|MAPKAP1|chr9|-	589.9	128200802	chr9:128199673-128201291	41.57	41.22	0.5	37.19	39.75	0.48	41.48	41.7	0.5	41.8	45.8	0.48	44.13	35.84	0.55	42.07	40.23	0.51	0.493333	0.513333	0.02	1	1
NM_000854|GSTT2|chr22|-	154.8	24299887	chr22:24299601-24300119	29.08	8.21	0.78	38.16	0	1	35.37	0	1	28.39	3.45	0.89	31.69	0	1	NA	NA	NA	0.926667	0.945	0.0183333	1	1
NM_002045|GAP43|chr3|+	3035.9	115440139	chr3:115439641-115440334	64.23	59.28	0.52	83.45	49.49	0.63	82.94	60.09	0.58	53.82	33.28	0.62	50.18	33.13	0.6	42.94	44.65	0.49	0.576667	0.57	-0.00666667	0.889054	1
NM_001195470|SATB1|chr3|-	531.5	18390440	chr3:18389133-18391174	22.33	50.7	0.31	25.13	52.73	0.32	29.08	43.58	0.4	18.56	50.57	0.27	25.24	42.55	0.37	26.44	41.27	0.39	0.343333	0.343333	0	1	1
NM_004718|COX7A2L|chr2|-	3885.3	42577925	chr2:42577645-42578499	121.12	29.74	0.8	109.34	57.79	0.65	121.53	50.86	0.7	113.8	33.99	0.77	115	37.68	0.75	107.11	51.25	0.68	0.716667	0.733333	0.0166667	0.8003	1
NM_004168|SDHA|chr5|+	799.4	256650	chr5:256449-256814	55.9	17.18	0.76	60.12	21.93	0.73	56.83	15.32	0.79	57.54	25.62	0.69	53.64	16.4	0.77	56.91	20.8	0.73	0.76	0.73	-0.03	0.851604	1
NM_004618|TOP3A|chr17|-	240.1	18177569	chr17:18177235-18178294	26.37	26.27	0.5	31.68	20.74	0.6	24.08	21.03	0.53	24	29.09	0.45	23.67	28.75	0.45	33.08	18.5	0.64	0.543333	0.513333	-0.03	0.693964	1
NM_001145547|RBM17|chr10|+	398	6157654	chr10:6157416-6159422	14.78	81.17	0.15	16.27	88.03	0.16	15.33	94.86	0.14	15.33	72.23	0.18	16.5	78.33	0.17	17.27	70.27	0.2	0.15	0.183333	0.0333333	0.559369	1
NM_001145048|GPN1|chr2|+	552.1	27873242	chr2:27872982-27873679	64.45	10.22	0.86	72.65	11.69	0.86	70.21	6.41	0.92	69.13	12.43	0.85	70.2	6.88	0.91	64.8	6.73	0.91	0.88	0.89	0.01	1	1
NM_021928|SPCS3|chr4|+	908.7	177252263	chr4:177249349-177253396	29.34	13.24	0.69	36.36	9.76	0.79	51.57	3.06	0.94	25.4	10.33	0.71	28.8	11.32	0.72	28.82	10.18	0.74	0.806667	0.723333	-0.0833333	0.295224	1
NM_013275|ANKRD11|chr16|-	365.8	89334735	chr16:89334029-89335071	37.93	7.6	0.83	43.75	0	1	48.74	0	1	47.38	0.47	0.99	42.86	2.79	0.94	47.53	3.4	0.93	0.943333	0.953333	0.01	1	1
NM_001048226|DBNDD2|chr20|+	151.9	44038900	chr20:44038572-44039250	42.06	5.17	0.89	39.64	5.32	0.88	35.28	5.27	0.87	29.79	13.06	0.7	38.6	4.42	0.9	33.99	7.93	0.81	0.88	0.803333	-0.0766667	0.381609	1
NM_007273|PHB2|chr12|-	29766.4	7074676	chr12:7074517-7074877	303.74	250.82	0.55	288.6	190.97	0.6	344.48	61.63	0.85	356.75	248.98	0.59	359.16	179.76	0.67	342.64	188.83	0.64	0.666667	0.633333	-0.0333333	0.558898	1
NM_001833|CLTA|chr9|+	14985.7	36211801	chr9:36211600-36212059	230.14	152.15	0.6	208.21	138.84	0.6	248.79	41.01	0.86	233.03	155.68	0.6	238.9	100.84	0.7	226.36	127.64	0.64	0.686667	0.646667	-0.04	0.424625	1
NM_001204468|RBM10|chrX|+	719.4	47046118	chrX:47045873-47046214	76.36	0	1	55.59	1.46	0.97	82.75	0	1	75.69	0	1	65.71	0	1	75.81	0	1	0.99	1	0.01	1	1
NM_133644|GTPBP3|chr19|+	229.3	17452938	chr19:17452287-17453540	20.77	21.9	0.49	20.15	21.97	0.48	25.5	20.29	0.56	18.71	17.27	0.52	20.03	14.6	0.58	18.72	19.73	0.49	0.51	0.53	0.02	1	1
NM_001199237|GPANK1|chr6|-	111.5	31630067	chr6:31629006-31630487	7.07	38	0.16	5.11	36.77	0.12	5.37	37.9	0.12	4.39	37.78	0.1	5.88	30.01	0.16	5.78	36.48	0.14	0.133333	0.133333	0	1	1
NM_148173|PEMT|chr17|-	1116.6	17408957	chr17:17408877-17409162	65.97	0	1	68.38	0	1	53.35	0	1	72.99	0	1	71.28	0	1	68.86	0	1	1	1	0	1	1
NM_020944|GBA2|chr9|-	492.2	35737216	chr9:35737005-35737444	86.72	0	1	80.55	0.55	0.99	59.13	21.2	0.74	82.87	0	1	74.95	6.03	0.93	71.38	4.95	0.94	0.91	0.956667	0.0466667	0.328878	1
NM_016426|GTSE1|chr22|+	1097.7	46726207	chr22:46725944-46726707	57.14	62.59	0.48	59.98	50.04	0.55	64.04	65.22	0.5	56.78	49.36	0.53	52.28	37.2	0.58	59.37	33.8	0.64	0.51	0.583333	0.0733333	0.272497	1
NM_000449|RFX5|chr1|-	326.6	151313893	chr1:151313116-151315654	26.63	31.65	0.46	23.75	32.06	0.43	18.03	36.96	0.33	24.75	27.22	0.48	19.8	31.75	0.38	20.3	32.28	0.39	0.406667	0.416667	0.01	1	1
NM_014815|MED24|chr17|-	234.1	38175697	chr17:38175350-38175898	45.04	22.65	0.67	41.17	20.83	0.66	46.46	0	1	42.19	8.52	0.83	37.62	14.93	0.72	40.7	13.81	0.75	0.776667	0.766667	-0.01	1	1
NM_001198664|GNG10|chr9|+	1587.6	114431909	chr9:114431552-114432526	93.69	0	1	84.18	16.11	0.84	99.64	14.79	0.87	60.16	6.22	0.91	60.97	12.53	0.83	72.18	0	1	0.903333	0.913333	0.01	1	1
NM_004890|SPAG7|chr17|-	2601.9	4862737	chr17:4862521-4862938	93.72	12.41	0.88	105.31	0	1	122.53	0	1	132.19	0	1	134.83	1.42	0.99	145.61	0	1	0.96	0.996667	0.0366667	0.0389328	1
NM_017758|ALKBH5|chr17|+	1378.8	18112781	chr17:18111533-18113267	42.87	26.9	0.61	48.08	30.02	0.62	55.52	26.49	0.68	57.9	21.38	0.73	54.64	29.93	0.65	43.93	34.88	0.56	0.636667	0.646667	0.01	1	1
NM_014849|SV2A|chr1|-	1606.2	149876138	chr1:149874872-149876749	59.67	5.68	0.91	63.52	4.35	0.94	55.96	4.43	0.93	73.85	2.35	0.97	69.69	12.74	0.85	74.48	3.18	0.96	0.926667	0.926667	0	1	1
NM_001142443|EDC3|chr15|-	397.8	74925086	chr15:74922899-74925287	39.43	32.94	0.54	38.83	20.96	0.65	33.64	23.06	0.59	41.71	31.02	0.57	41.85	33.23	0.56	39.38	25.21	0.61	0.593333	0.58	-0.0133333	0.860765	1
NM_024045|DDX50|chr10|+	1600.9	70706363	chr10:70706108-70706603	82.99	6.11	0.93	78.25	18.18	0.81	95.56	1.82	0.98	88.22	6.98	0.93	90.21	0	1	91.31	2.51	0.97	0.906667	0.966667	0.06	0.212398	1
NM_015049|TRAK2|chr2|-	326.8	202244782	chr2:202241930-202245941	21.75	22.39	0.49	22.25	24.27	0.48	27.27	21.66	0.56	29.8	30.54	0.49	31.91	27.84	0.53	32.67	26.13	0.56	0.51	0.526667	0.0166667	1	1
NM_001214909|ZNF48|chr16|+	377	30410498	chr16:30408651-30411429	26.22	24.98	0.51	28.06	24.51	0.53	19.24	28.13	0.41	28.31	18.43	0.61	25.56	23.89	0.52	25.95	22.87	0.53	0.483333	0.553333	0.07	0.547778	1
NM_018126|TMEM33|chr4|+	348.3	41957248	chr4:41956087-41962824	21.02	33.39	0.39	21.93	31.73	0.41	22.29	34.65	0.39	10.89	29.8	0.27	10.99	27.7	0.28	10.89	30.91	0.26	0.396667	0.27	-0.126667	0.264962	1
NM_021238|FAM60A|chr12|-	3434	31435570	chr12:31433520-31435805	102.13	36.04	0.74	111.71	30.57	0.79	130.63	15.35	0.89	92.37	34.86	0.73	110.77	23.79	0.82	108.74	23.07	0.82	0.806667	0.79	-0.0166667	0.762675	1
NM_032306|ALKBH7|chr19|+	799.5	6375023	chr19:6374822-6375261	2.62	60.54	0.04	5.56	49.43	0.1	2.84	51.06	0.05	4.38	71.09	0.06	4.71	74.66	0.06	4.16	67.65	0.06	0.0633333	0.06	-0.00333333	1	1
NM_006802|SF3A3|chr1|-	1180.1	38423734	chr1:38422652-38423935	52.76	84.38	0.38	47.01	89.46	0.34	49.47	82.54	0.37	52.2	84.73	0.38	57.36	73.59	0.44	50.85	77.3	0.4	0.363333	0.406667	0.0433333	0.530279	1
NM_001142498|SIRT1|chr10|+	228.7	69676467	chr10:69676022-69678147	22.27	15.25	0.59	21.09	15.51	0.58	24.41	9.84	0.71	23.13	15.79	0.59	24.26	14.16	0.63	26.31	11.08	0.7	0.626667	0.64	0.0133333	1	1
NM_001127371|CDCA7L|chr7|-	1977.1	21941629	chr7:21941457-21941970	71.44	0	1	67.01	9.14	0.88	58.08	26.62	0.69	66.65	13.53	0.83	73.69	1.27	0.98	63.21	9.59	0.87	0.856667	0.893333	0.0366667	0.624766	1
NM_001098785|FAM89B|chr11|+	2340.8	65341227	chr11:65340834-65341669	166.26	0	1	149.74	0	1	141.9	13.01	0.92	181.86	0	1	174.67	3.48	0.98	175.98	0	1	0.973333	0.993333	0.02	0.189048	1
NM_015229|KIAA0664|chr17|-	359	2593390	chr17:2592680-2594071	13.51	22.22	0.38	12.21	23	0.35	11.92	25.77	0.32	14.86	27.09	0.35	16.67	24.64	0.4	17.29	23.92	0.42	0.35	0.39	0.04	0.812016	1
NM_015159|FAM168A|chr11|-	1042.6	73117241	chr11:73117028-73117789	41.83	22.36	0.65	37.51	26.11	0.59	49.62	23.48	0.68	38.77	30.81	0.56	31.79	30.46	0.51	40.63	29.59	0.58	0.64	0.55	-0.09	0.291542	1
NM_006327|TIMM23|chr10|-	2601.3	51592418	chr10:51592088-51592619	142.65	25.05	0.85	143.15	8.52	0.94	131.81	13.08	0.91	110.04	20.93	0.84	118.82	20.54	0.85	122.89	0	1	0.9	0.896667	-0.00333333	1	1
NM_001174118|MEX3D|chr19|-	1107.2	1555046	chr19:1554668-1555388	4.97	57.94	0.08	5.1	67.43	0.07	5.24	79.25	0.06	5.69	68.4	0.08	7.65	68.92	0.1	6.95	66.76	0.09	0.07	0.09	0.02	1	1
NM_001128160|UBP1|chr3|-	1297.2	33431190	chr3:33429829-33431860	55.45	4.49	0.93	61.63	1.74	0.97	65.43	3.01	0.96	69.06	8.96	0.89	67.07	10.27	0.87	71.95	1.42	0.98	0.953333	0.913333	-0.04	0.5088	1
NM_020376|PNPLA2|chr11|+	191.6	825151	chr11:824523-825571	1.93	38.49	0.05	3.13	35.94	0.08	2.84	39.74	0.07	2.53	34.45	0.07	2.71	40.3	0.06	3.51	37.22	0.09	0.0666667	0.0733333	0.00666667	1	1
NM_020630|RET|chr10|+	3228.3	43622224	chr10:43622023-43622952	109.46	189.17	0.37	108.7	184.7	0.37	113.12	137.34	0.45	80.32	149.83	0.35	81.29	179.86	0.31	81.82	149.23	0.35	0.396667	0.336667	-0.06	0.202349	1
NM_025140|CCDC92|chr12|-	531.3	124422176	chr12:124420955-124422377	63.18	8.52	0.88	55.81	5.83	0.91	62.37	19.8	0.76	68.22	8.65	0.89	63.08	12.16	0.84	70.67	6.42	0.92	0.85	0.883333	0.0333333	0.631979	1
NM_001110781|SLC35E2B|chr1|-	1367.8	1597238	chr1:1592939-1597458	81.32	0	1	78.8	0	1	77.98	0	1	73.5	0	1	72.4	0	1	73.3	0	1	1	1	0	1	1
NM_181493|ITPA|chr20|+	1504.9	3204310	chr20:3204012-3204506	74.39	6.97	0.91	73.83	3.84	0.95	68.03	25.49	0.73	83.63	20.77	0.8	78.25	28.1	0.74	79.68	28.38	0.74	0.863333	0.76	-0.103333	0.139432	1
NM_181501|ITGA1|chr5|+	704.5	52248473	chr5:52248237-52249485	33.92	9.11	0.79	37.13	14.16	0.72	39.94	17.66	0.69	36.47	14.64	0.71	36.19	9.53	0.79	34.63	10.96	0.76	0.733333	0.753333	0.02	0.816613	1
NM_153350|FBXL16|chr16|-	386.1	744222	chr16:742500-744423	35.54	0	1	37.75	0	1	36.3	0	1	31.92	0	1	NA	NA	NA	34.58	0	1	1	1	0	1	1
NM_017548|CDV3|chr3|+	3455.7	133307073	chr3:133306740-133309118	107.19	17.31	0.86	111.62	30.23	0.79	119.44	7.18	0.94	106.42	13.31	0.89	107.65	19.78	0.84	108.87	14.82	0.88	0.863333	0.87	0.00666667	0.852093	1
NM_001154|ANXA5|chr4|-	5415.8	122589382	chr4:122589152-122589682	65.05	143.45	0.31	61.91	141.15	0.3	88.36	92.02	0.49	74.35	122.59	0.38	75.26	122.6	0.38	72.56	115.68	0.39	0.366667	0.383333	0.0166667	0.753412	1
NM_013446|MKRN1|chr7|-	470.7	140154302	chr7:140152840-140154529	58.91	30.96	0.66	58.16	20.9	0.74	58.17	24.04	0.71	53.68	18.75	0.74	50.03	25.28	0.66	51.69	16.83	0.75	0.703333	0.716667	0.0133333	0.859709	1
NM_003384|VRK1|chr14|+	269.2	97347715	chr14:97347514-97347951	7.65	24	0.24	6.28	24.68	0.2	13.15	22.61	0.37	8.2	23.84	0.26	10.67	25.27	0.3	14.5	21.18	0.41	0.27	0.323333	0.0533333	0.791955	1
NM_015097|CLASP2|chr3|-	1648.8	33538848	chr3:33537739-33540209	28.88	44.6	0.39	27.27	48.11	0.36	28.4	47.68	0.37	18.5	37.83	0.33	16.94	43.04	0.28	21.96	37.72	0.37	0.373333	0.326667	-0.0466667	0.586324	1
NM_017780|CHD7|chr8|+	554.8	61779444	chr8:61777575-61780586	4.81	48.84	0.09	5.43	47.95	0.1	6.11	47.94	0.11	5.28	47.22	0.1	4.61	51.55	0.08	4.67	47.52	0.09	0.1	0.09	-0.01	1	1
NM_005735|ACTR1B|chr2|-	742	98272845	chr2:98272402-98273423	43.15	0	1	36.2	3.53	0.91	37.03	1.6	0.96	41.42	0	1	46.67	0	1	40.71	0	1	0.956667	1	0.0433333	0.481481	1
NM_178815|ARL5B|chr10|+	517.9	18964864	chr10:18964097-18966940	30.31	12.41	0.71	27.04	20.82	0.57	30.26	15.19	0.67	31.01	16.02	0.66	32.02	19.95	0.62	33.05	18.64	0.64	0.65	0.64	-0.01	1	1
NM_001098791|MID1IP1|chrX|+	461.9	38664814	chrX:38663936-38665783	24.64	30.16	0.45	26.11	26.67	0.49	25.23	28.78	0.47	27.61	32.55	0.46	27.08	39.65	0.41	27.6	33.43	0.45	0.47	0.44	-0.03	0.711361	1
NM_023015|INTS3|chr1|+	375.1	153746289	chr1:153745669-153746555	26.39	30.93	0.46	38.14	11.48	0.77	32.5	21.84	0.6	34.87	21.5	0.62	36.49	16.3	0.69	27.38	28.21	0.49	0.61	0.6	-0.01	1	1
NM_018465|PLGRKT|chr9|-	261.1	5358159	chr9:5357967-5358360	7.34	59.69	0.11	4.16	51.41	0.07	6.99	53.84	0.11	2.06	43.14	0.05	5.15	39.72	0.11	4.38	39.97	0.1	0.0966667	0.0866667	-0.01	0.731441	1
NM_001128226|DIS3|chr13|-	187.3	73333123	chr13:73330328-73334016	8.69	43.93	0.17	7.29	41.19	0.15	7.44	50.01	0.13	6.21	37.18	0.14	6.82	35.58	0.16	6.23	39.38	0.14	0.15	0.146667	-0.00333333	1	1
NM_001005781|SUMO1|chr2|-	9819.4	203071252	chr2:203070903-203071526	29.71	347.56	0.08	30.52	345.82	0.08	32.7	367.57	0.08	26.79	336.54	0.07	27.66	334.22	0.08	36.41	338.49	0.1	0.08	0.0833333	0.00333333	0.89339	1
NR_024199|CBLL1|chr7|+	323.8	107399959	chr7:107398588-107402083	23.05	31.23	0.42	24.55	28.42	0.46	27.22	17.05	0.61	22.43	29.87	0.43	24.55	31.44	0.44	24.34	30.08	0.45	0.496667	0.44	-0.0566667	0.691295	1
NM_006834|RAB32|chr6|+	447.3	146875793	chr6:146875592-146876086	55.63	21.82	0.72	55.17	26.99	0.67	60.15	29.72	0.67	54.1	31.67	0.63	50.46	26.98	0.65	52.07	27.63	0.65	0.686667	0.643333	-0.0433333	0.739422	1
NM_017907|LAMTOR1|chr11|-	3748.7	71808635	chr11:71808338-71808960	115.76	40.96	0.74	115.87	42.2	0.73	101.07	53	0.66	133.09	44.29	0.75	153.86	25.69	0.86	136.32	57.79	0.7	0.71	0.77	0.06	0.213868	1
NM_032409|PINK1|chr1|+	118.9	20977606	chr1:20976927-20978004	33.13	4.24	0.89	29.32	13.82	0.68	34.96	3.71	0.9	30.32	5.4	0.85	23.58	14.44	0.62	26.73	9.77	0.73	0.823333	0.733333	-0.09	0.572848	1
NM_001126|ADSS|chr1|-	1440.8	244572645	chr1:244571794-244572940	25.99	58	0.31	32.8	52.29	0.39	34.88	58.22	0.37	28.51	56.05	0.34	34.78	52.56	0.4	36.37	47.95	0.43	0.356667	0.39	0.0333333	0.7527	1
NM_001098728|GTF2H2C|chr5|+	369.3	68888132	chr5:68887906-68888729	6.68	94.77	0.07	5.31	88.99	0.06	9.13	111.52	0.08	5.17	86.8	0.06	5.14	87.31	0.06	7.24	81.35	0.08	0.07	0.0666667	-0.00333333	0.775736	1
NM_019059|TOMM7|chr7|-	19714.3	22852603	chr7:22852252-22852804	2.37	374	0.01	2.21	383.01	0.01	2.29	400.32	0.01	2.82	421.91	0.01	2.01	402.04	0	2.4	424.35	0.01	0.01	0.00666667	-0.00333333	1	1
NM_001166417|SSX2IP|chr1|-	253.1	85112976	chr1:85109390-85113290	21.67	34.56	0.39	21.4	42.13	0.34	25.14	43.44	0.37	14.58	34.72	0.3	16.73	28.86	0.37	15.92	32.53	0.33	0.366667	0.333333	-0.0333333	0.838431	1
NM_001173453|TFCP2|chr12|-	275.6	51488030	chr12:51487539-51489058	22.82	12.47	0.65	19.92	16.12	0.55	23.88	12.57	0.66	25.37	12.06	0.68	27.05	13.14	0.67	24.07	16.31	0.6	0.62	0.65	0.03	0.811732	1
NM_080822|OVCA2|chr17|+	2194.4	1946174	chr17:1945899-1946725	95.66	0	1	87.63	0	1	100.45	0	1	99.18	0	1	97.22	0	1	104.89	0	1	1	1	0	1	1
NM_001142605|EFTUD2|chr17|-	1299.3	42928312	chr17:42927848-42928737	8.7	87.84	0.09	7.07	86.28	0.08	9.07	73.25	0.11	8.21	88.78	0.08	9.96	91.46	0.1	6.38	87.03	0.07	0.0933333	0.0833333	-0.01	1	1
NM_001166691|TTK|chr6|+	363.4	80752085	chr6:80751836-80752244	39.16	26.02	0.6	47.05	13.74	0.77	59.44	0	1	42.26	9.36	0.82	39.26	8.84	0.82	41.25	6.17	0.87	0.79	0.836667	0.0466667	0.628763	1
NM_003136|SRP54|chr14|+	2407.2	35498504	chr14:35498267-35498773	42.83	74.16	0.37	37.04	74.97	0.33	45.65	43.67	0.51	36.86	76.09	0.33	44.04	58.91	0.43	48.33	52.76	0.48	0.403333	0.413333	0.01	0.888034	1
NM_001199185|ATP2C1|chr3|+	88.7	130735246	chr3:130734996-130735555	10.18	30.41	0.25	9.37	31.9	0.23	12.72	20.69	0.38	11.02	21.01	0.34	8.69	30.04	0.22	10.22	24.43	0.29	0.286667	0.283333	-0.00333333	1	1
NM_007001|SLC35D2|chr9|-	184	99083285	chr9:99082988-99083623	41.55	0	1	37.54	5.73	0.87	46.03	0	1	53.43	0	1	51.19	0	1	45.57	8.31	0.85	0.956667	0.95	-0.00666667	1	1
NM_001142650|HNRPLL|chr2|-	473.7	38791178	chr2:38790328-38791379	4.26	75.81	0.05	4.52	85.6	0.05	5.75	71.22	0.07	2.46	71.75	0.03	3.75	63.52	0.06	5.72	63.08	0.08	0.0566667	0.0566667	0	1	1
NM_018261|EXOC1|chr4|+	423.5	56770751	chr4:56770509-56771244	32.53	21.13	0.61	32.06	27.16	0.54	32.56	27.17	0.55	32.2	21.4	0.6	27.13	21.61	0.56	29.7	25.06	0.54	0.566667	0.566667	0	1	1
NM_022845|CBFB|chr16|+	1088.6	67132932	chr16:67132613-67134958	53.44	66.37	0.45	55.4	52.21	0.51	67.3	39.52	0.63	25.85	29.04	0.47	30.41	30.5	0.5	31.16	25.82	0.55	0.53	0.506667	-0.0233333	0.870949	1
NM_003325|HIRA|chr22|-	621.2	19318853	chr22:19318224-19319079	55.45	10.41	0.84	51.08	12.2	0.81	44.4	17.35	0.72	56.46	8.25	0.87	54.94	9.81	0.85	48.16	22.23	0.68	0.79	0.8	0.01	1	1
NM_201412|LUC7L|chr16|-	440.2	239137	chr16:238974-239338	37	45.32	0.45	37.84	42.61	0.47	64.31	37.28	0.63	39.16	38.38	0.5	48.45	36.61	0.57	49.95	42.4	0.54	0.516667	0.536667	0.02	1	1
NM_016073|HDGFRP3|chr15|-	4214.4	83807230	chr15:83806816-83808027	45.21	93.69	0.33	45.75	87.89	0.34	59.18	86.36	0.41	53.14	79.82	0.4	49.05	88.02	0.36	59.13	82.92	0.42	0.36	0.393333	0.0333333	0.620385	1
NM_007257|PNMA2|chr8|-	853.8	26363561	chr8:26362196-26366759	36.47	36.63	0.5	36.98	38.98	0.49	42.23	34.5	0.55	33.75	31.03	0.52	37.97	29.34	0.56	34.29	28.82	0.54	0.513333	0.54	0.0266667	0.734422	1
NM_000178|GSS|chr20|-	361.4	33516449	chr20:33516236-33516754	47.54	22.09	0.68	42.83	29.84	0.59	45.45	16.88	0.73	41.11	18.43	0.69	49.4	15.49	0.76	40.1	28.34	0.59	0.666667	0.68	0.0133333	1	1
NM_002266|KPNA2|chr17|+	57450.9	66042821	chr17:66042620-66042970	303.84	246	0.55	272.27	307.23	0.47	311.81	292.42	0.52	233.08	205.42	0.53	245.65	214.87	0.53	244.9	215.85	0.53	0.513333	0.53	0.0166667	0.530387	1
NM_001190415|TAF6|chr7|-	626.5	99704968	chr7:99704803-99705246	91.7	1.97	0.98	78.19	12.45	0.86	88.29	2.59	0.97	87.87	7.72	0.92	87.08	4.75	0.95	86.45	16.19	0.84	0.936667	0.903333	-0.0333333	0.408072	1
NM_182975|ZNF326|chr1|+	184.8	90470893	chr1:90470692-90472000	9.14	35.02	0.21	9.21	38.28	0.19	12.13	22.05	0.35	6.83	23.77	0.22	7.2	24.35	0.23	8.8	21.2	0.29	0.25	0.246667	-0.00333333	1	1
NM_001243491|SETDB1|chr1|+	494.6	150917595	chr1:150917394-150917797	6.63	50.59	0.12	5.08	57.72	0.08	4.68	52.84	0.08	8.71	51.71	0.14	11.55	53	0.18	7.08	56.5	0.11	0.0933333	0.143333	0.05	0.398644	1
NM_002032|FTH1|chr11|-	246570	61732089	chr11:61731935-61732363	223.04	1619.21	0.12	160.77	1745.18	0.08	182.06	1608.85	0.1	234.75	1734.16	0.12	242.95	1859.88	0.12	204.94	1711.82	0.11	0.1	0.116667	0.0166667	0.252481	1
NM_002710|PPP1CC|chr12|-	9960.6	111158769	chr12:111157613-111158970	185.45	109.92	0.63	183.94	102.36	0.64	206.52	101.11	0.67	188.77	107.74	0.64	193.11	98.07	0.66	188.76	83.3	0.69	0.646667	0.663333	0.0166667	0.726908	1
NM_138346|KIAA2013|chr1|-	527.7	11980184	chr1:11979645-11980389	34.12	76.76	0.31	36.2	75.83	0.32	48.91	65.36	0.43	43.74	76.02	0.37	46.99	75.43	0.38	47.02	86.17	0.35	0.353333	0.366667	0.0133333	0.892055	1
NM_020895|GRAMD1A|chr19|+	862.3	35517154	chr19:35516953-35517373	25.27	65.82	0.28	27.68	50.48	0.35	24.5	43.16	0.36	21.09	49.89	0.3	21.73	41.04	0.35	21.05	52.19	0.29	0.33	0.313333	-0.0166667	1	1
NM_000921|PDE3A|chr12|+	787.5	20834637	chr12:20832964-20837041	44.31	17.83	0.71	45.17	22.44	0.67	50.49	21.13	0.71	37.23	19.19	0.66	42.13	15.1	0.74	41.57	14.65	0.74	0.696667	0.713333	0.0166667	0.845252	1
NM_004383|CSK|chr15|+	530.7	75095066	chr15:75094672-75095539	33.46	38.24	0.47	39.86	25.08	0.61	42.58	24.26	0.64	40.16	41.29	0.49	41.33	35.54	0.54	47.73	28.41	0.63	0.573333	0.553333	-0.02	0.868252	1
NR_040722|RBM39|chr20|-	3841.2	34292302	chr20:34291531-34292503	90.63	119.39	0.43	92.87	110.6	0.46	111.75	69.24	0.62	88.11	113.39	0.44	88.87	109.25	0.45	87.59	110.93	0.44	0.503333	0.443333	-0.06	0.313992	1
NM_024863|TCEAL4|chrX|+	998.1	102842131	chrX:102841577-102842655	91.48	24.71	0.79	77.54	46.96	0.62	74.81	68.07	0.52	86.15	27.39	0.76	82.81	29.89	0.73	79.37	38.68	0.67	0.643333	0.72	0.0766667	0.166799	1
NM_001256865|DNAJC6|chr1|+	577.7	65880094	chr1:65878607-65881552	21.69	29.34	0.43	20.09	34.35	0.37	26.6	31.38	0.46	21.48	33.35	0.39	21.69	33.94	0.39	23.17	29.21	0.44	0.42	0.406667	-0.0133333	1	1
NM_001136135|RPL28|chr19|+	262.7	55903123	chr19:55902922-55903451	23.9	38.35	0.38	22.71	30.09	0.43	23.53	23.66	0.5	27.59	43.77	0.39	25.62	48.9	0.34	27.81	50.32	0.36	0.436667	0.363333	-0.0733333	0.465265	1
NM_000117|EMD|chrX|+	1566.4	153609586	chrX:153609242-153609883	10.48	107.05	0.09	12.51	102.26	0.11	13.41	111.14	0.11	11.4	96.06	0.11	15.02	91.1	0.14	13.12	101.34	0.11	0.103333	0.12	0.0166667	0.678504	1
NM_003618|MAP4K3|chr2|-	189.9	39477526	chr2:39476422-39477846	20.88	12.79	0.62	20.19	12.49	0.62	19.1	13.96	0.58	20.66	15.28	0.57	23.31	10.71	0.69	23.67	6.36	0.79	0.606667	0.683333	0.0766667	0.605938	1
NM_015085|RAP1GAP2|chr17|+	1174.9	2936887	chr17:2936686-2941035	73.63	18.46	0.8	72.7	2.96	0.96	74.36	0	1	64.44	14.58	0.82	63.14	11.53	0.85	66.41	0.73	0.99	0.92	0.886667	-0.0333333	0.786538	1
NM_005002|NDUFA9|chr12|+	186.7	4796367	chr12:4796104-4796720	9.03	62.44	0.13	8.57	63.03	0.12	11.59	57.81	0.17	7.2	52.33	0.12	6.99	57.7	0.11	8.75	47.99	0.15	0.14	0.126667	-0.0133333	1	1
NM_005517|HMGN2|chr1|+	256435	26802402	chr1:26801604-26803133	31.33	969.08	0.03	28.19	987.25	0.03	26.16	933.02	0.03	27.94	845.58	0.03	27.99	954.05	0.03	29.16	860.69	0.03	0.03	0.03	0	0.78721	1
NM_005387|NUP98|chr11|-	181	3733757	chr11:3733059-3733958	8.56	38.43	0.18	8.67	37.43	0.19	9.57	30.12	0.24	13.73	40.1	0.26	12.78	38.03	0.25	11.45	41.63	0.22	0.203333	0.243333	0.04	0.619903	1
NM_001042472|ABHD12|chr20|-	256.4	25281156	chr20:25280834-25281520	36.49	15.61	0.7	27.44	22.8	0.55	27.79	28.59	0.49	34.88	15.96	0.69	33.72	20.64	0.62	38.93	13.09	0.75	0.58	0.686667	0.106667	0.308612	1
NM_016059|PPIL1|chr6|-	1527.2	36823531	chr6:36822606-36823809	78.23	26.08	0.75	78.75	25.86	0.75	73.29	16.29	0.82	89.57	34.36	0.72	91.17	28.75	0.76	87.38	27.76	0.76	0.773333	0.746667	-0.0266667	0.749534	1
NM_001130689|HMGB2|chr4|-	98191.5	174253148	chr4:174252527-174253389	316.09	853.67	0.27	296.17	957.03	0.24	362.39	900.61	0.29	306.64	732.95	0.29	312.49	803.11	0.28	329.79	824.53	0.29	0.266667	0.286667	0.02	0.227008	1
NM_021203|SRPRB|chr3|+	407.7	133539340	chr3:133538397-133540336	9.68	44.75	0.18	11.61	45.21	0.2	11.79	44.11	0.21	9.23	36.59	0.2	11.01	37.09	0.23	8.45	36.84	0.19	0.196667	0.206667	0.01	1	1
NM_005189|CBX2|chr17|+	2513.7	77760255	chr17:77757531-77761449	90.9	17.96	0.83	90.85	14.85	0.86	86.33	16.32	0.84	92.49	24.37	0.79	98.63	17.57	0.85	93.48	24.4	0.79	0.843333	0.81	-0.0333333	0.481462	1
NM_014165|NDUFAF4|chr6|-	113.7	97338940	chr6:97337187-97339267	7.92	53.47	0.13	7.32	54.27	0.12	8.39	51.38	0.14	7.24	55.78	0.11	8.2	55.07	0.13	7.44	53.67	0.12	0.13	0.12	-0.01	1	1
NM_001282|AP2B1|chr17|+	4202.6	34050972	chr17:34050644-34053436	186.18	11.68	0.94	190.74	11.55	0.94	191.83	12.84	0.94	159.95	18.85	0.89	161.16	9.18	0.95	152.19	7.48	0.95	0.94	0.93	-0.01	0.832207	1
NM_015308|FNBP4|chr11|-	747.1	47738624	chr11:47738069-47739064	53.85	0.67	0.99	51.45	2.55	0.95	51.85	0	1	55.87	0	1	55.47	5.17	0.91	53.66	5.2	0.91	0.98	0.94	-0.04	0.619664	1
NM_023034|WHSC1L1|chr8|-	105.2	38132834	chr8:38132561-38133400	NA	NA	NA	NA	NA	NA	11.96	19.03	0.39	13.15	16.96	0.44	NA	NA	NA	21.15	9.03	0.7	0.39	0.57	0.18	0.120454	1
NM_182976|ZNF326|chr1|+	290	90493114	chr1:90492913-90494094	16.92	61.49	0.22	15.88	83	0.16	17.69	89.79	0.16	14.76	49.66	0.23	16.65	48.1	0.26	16.89	52.97	0.24	0.18	0.243333	0.0633333	0.316531	1
NM_003372|VBP1|chrX|+	3181.5	154467254	chrX:154467053-154468098	82.89	85.99	0.49	78.78	93.61	0.46	94.19	87.39	0.52	65.06	76.05	0.46	74.54	79.3	0.48	69.57	54.9	0.56	0.49	0.5	0.01	1	1
NM_030650|KIAA1715|chr2|-	287.1	176793953	chr2:176790410-176794927	19.1	33.75	0.36	20.39	31.34	0.39	23.24	32.2	0.42	15.41	24.98	0.38	15.94	21.48	0.43	16.07	21.7	0.43	0.39	0.413333	0.0233333	1	1
NM_001083614|EARS2|chr16|-	125.1	23534391	chr16:23533334-23535775	16.09	14.74	0.52	NA	NA	NA	18.01	13.81	0.57	17.02	15.58	0.52	19.42	13.65	0.59	16.71	15.72	0.52	0.545	0.543333	-0.00166667	1	1
NM_001256447|BCAP31|chrX|-	5058.5	152966197	chrX:152965947-152966430	112.26	133.45	0.46	111.03	121.76	0.48	125.91	83.61	0.6	101.7	123.57	0.45	105.04	115.43	0.48	113.47	116.01	0.49	0.513333	0.473333	-0.04	0.453512	1
NM_001252392|TNIP1|chr5|-	502.2	150409831	chr5:150409504-150410234	55.91	10.09	0.85	53.37	12.66	0.81	43.22	18.11	0.7	44.48	14.61	0.75	50.06	9.59	0.84	43.35	12.92	0.77	0.786667	0.786667	0	1	1
NM_000021|PSEN1|chr14|+	253.7	73687086	chr14:73685842-73690399	17.01	38.77	0.3	18.65	39.43	0.32	18.44	38.76	0.32	17.75	38.07	0.32	17.31	40.85	0.3	17.26	39.89	0.3	0.313333	0.306667	-0.00666667	1	1
NM_031478|FAM57B|chr16|-	425.7	30036585	chr16:30036023-30036788	36.07	10.88	0.77	37.76	12.48	0.75	39.53	0	1	43.09	5.69	0.88	44.95	3.6	0.93	44.46	9	0.83	0.84	0.88	0.04	0.765922	1
NM_006298|ZNF192|chr6|+	258.6	28121846	chr6:28120834-28125236	34.99	12.8	0.73	36.22	15.64	0.7	36.88	8.68	0.81	32.74	12.9	0.72	34.84	5.87	0.86	32.63	9.69	0.77	0.746667	0.783333	0.0366667	0.804352	1
NM_001198869|CAPN1|chr11|+	803	64979145	chr11:64978731-64979477	69.97	9.84	0.88	68.15	16.87	0.8	65.84	0	1	70.05	2.4	0.97	64.9	2.09	0.97	66.5	1.69	0.98	0.893333	0.973333	0.08	0.100158	1
NM_014865|NCAPD2|chr12|+	1104	6640694	chr12:6640493-6641132	74.72	10.62	0.88	70.67	22.1	0.76	69.31	27.98	0.71	74.3	13.32	0.85	67.52	17	0.8	66.71	16.07	0.81	0.783333	0.82	0.0366667	0.57209	1
NM_001202560|WBSCR22|chr7|+	1592.8	73112363	chr7:73112162-73112551	32.43	54.3	0.37	26.54	69.32	0.28	32.76	38.98	0.46	24.81	54.32	0.31	30.08	59.6	0.34	36.99	54.43	0.4	0.37	0.35	-0.02	1	1
NM_014267|C11orf58|chr11|+	7514.3	16777303	chr11:16776418-16779901	13.98	221.31	0.06	16.08	215.91	0.07	16.82	242.61	0.06	13.48	217.08	0.06	15.91	213.01	0.07	15.44	216.1	0.07	0.0633333	0.0666667	0.00333333	1	1
NM_017572|MKNK2|chr19|-	976.9	2037606	chr19:2037470-2037828	72.41	0	1	66.44	0	1	76.6	0	1	76.98	0	1	88.45	0	1	80.88	0	1	1	1	0	1	1
NM_001136108|R3HCC1|chr8|+	101.6	23153697	chr8:23153480-23153792	30.08	12.31	0.71	39.57	4.42	0.9	42.11	0	1	38.69	1.25	0.97	45.67	0	1	40.8	0	1	0.87	0.99	0.12	0.0551093	1
NM_000535|PMS2|chr7|-	459.5	6012972	chr7:6012870-6013173	53.01	29.71	0.64	47.99	29.13	0.62	32.21	42.24	0.43	37.25	31.86	0.54	30.02	32.66	0.48	28.34	26.71	0.51	0.563333	0.51	-0.0533333	0.494477	1
NM_005526|HSF1|chr8|+	1050.7	145538118	chr8:145537788-145538247	29.11	48.32	0.38	35.59	42.03	0.46	39.95	32.33	0.55	45.08	47.79	0.49	34.42	47.24	0.42	37.28	55.97	0.4	0.463333	0.436667	-0.0266667	0.752831	1
NM_017703|FBXL12|chr19|-	234.1	9922078	chr19:9920943-9922393	28.76	10.89	0.73	28.04	7.24	0.79	25.94	6.68	0.8	26.14	8.77	0.75	27.34	4.43	0.86	26.97	5.65	0.83	0.773333	0.813333	0.04	0.768719	1
NM_138793|CANT1|chr17|-	774.6	76988416	chr17:76987798-76990002	37.8	32.71	0.54	37.57	28.39	0.57	33.45	30.85	0.52	39.66	33.91	0.54	45.95	25.06	0.65	46.94	23.77	0.66	0.543333	0.616667	0.0733333	0.391851	1
NM_203288|RP9|chr7|-	1305.6	33134628	chr7:33134410-33135044	61.52	0	1	57.15	0	1	42.11	9.53	0.82	55.88	0	1	55.51	0	1	55.6	0	1	0.94	1	0.06	0.243243	1
NM_002166|ID2|chr2|+	2382.9	8824188	chr2:8823815-8824583	34.49	86.21	0.29	31.17	72.4	0.3	41.12	98.21	0.3	62.35	142.62	0.3	56.29	114.42	0.33	73.42	134.11	0.35	0.296667	0.326667	0.03	0.532683	1
NM_001746|CANX|chr5|+	13986.6	179155899	chr5:179155592-179158639	188.95	192.22	0.5	197.47	177.83	0.53	218.41	93.16	0.7	193.43	168.27	0.53	211.65	170.77	0.55	207.79	146.91	0.59	0.576667	0.556667	-0.02	0.880618	1
NM_004514|FOXK2|chr17|+	1123.2	80560486	chr17:80559179-80562483	45.85	50.93	0.47	53.67	41.75	0.56	56.24	41.95	0.57	45.5	52.61	0.46	48.52	49.67	0.49	48.6	48.13	0.5	0.533333	0.483333	-0.05	0.474875	1
NM_018396|METTL2B|chr7|+	516.5	128142017	chr7:128141816-128142978	32.5	31.35	0.51	35.13	27.67	0.56	38.1	33.26	0.53	29.01	19.99	0.59	25.54	31.05	0.45	28.16	19.92	0.59	0.533333	0.543333	0.01	1	1
NM_032752|ZNF496|chr1|-	399.6	247464377	chr1:247463622-247464578	47.19	15.48	0.75	42.77	14.27	0.75	35.77	5.99	0.86	38.26	9.76	0.8	39.93	3.6	0.92	41.52	2.62	0.94	0.786667	0.886667	0.1	0.273876	1
NM_001195214|YIPF6|chrX|+	369.8	67753491	chrX:67751723-67757127	18.2	30.04	0.38	18.93	29.64	0.39	22.79	27.52	0.45	17.99	33.7	0.35	19.8	31.12	0.39	19.79	31.07	0.39	0.406667	0.376667	-0.03	1	1
NM_001004067|NOMO3|chr16|+	6367.3	16388373	chr16:16388025-16388668	28.63	120.65	0.19	37.42	109.81	0.25	46.19	87.01	0.35	36.85	114.83	0.24	40.85	119.84	0.25	37.51	113.43	0.25	0.263333	0.246667	-0.0166667	0.790831	1
NM_004074|COX8A|chr11|+	186050	63743925	chr11:63743697-63744015	524.98	538.38	0.49	506.8	519.55	0.49	439.98	565.33	0.44	554.79	471.34	0.54	528.18	561.51	0.48	513.31	495.64	0.51	0.473333	0.51	0.0366667	0.104248	1
NM_001178118|MINPP1|chr10|+	461.8	89312802	chr10:89311839-89313218	16.09	39.45	0.29	19.42	34.9	0.36	26.19	28.6	0.48	17.48	39.56	0.31	21	32.72	0.39	21.42	32.63	0.4	0.376667	0.366667	-0.01	1	1
NM_031844|HNRNPU|chr1|-	15822.4	245017067	chr1:245013602-245017805	61.8	365	0.14	62.89	401.49	0.14	70.35	447.59	0.14	55.64	330.88	0.14	57.19	355.78	0.14	56.1	357.99	0.14	0.14	0.14	0	1	1
NM_012091|ADAT1|chr16|-	256.5	75633402	chr16:75632247-75634246	17.31	18.45	0.48	17.99	18.1	0.5	18.38	14.71	0.56	17.56	13.23	0.57	16.77	16.6	0.5	NA	NA	NA	0.513333	0.535	0.0216667	0.805032	1
NM_080656|CDKN2AIPNL|chr5|-	669.4	133738416	chr5:133737756-133738617	38.42	50.87	0.43	52.37	50.12	0.51	63.45	37.63	0.63	39.42	49.21	0.44	63.95	36.54	0.64	57.42	44.8	0.56	0.523333	0.546667	0.0233333	0.773313	1
NM_181472|CMTM7|chr3|+	416.4	32496165	chr3:32495733-32496333	33.3	14.24	0.7	43.96	7.23	0.86	55.6	0	1	60.37	0	1	47.52	7.87	0.86	50.43	8.97	0.85	0.853333	0.903333	0.05	0.542933	1
NM_014504|RABGEF1|chr7|+	292.7	66274550	chr7:66273873-66274980	17.98	29.4	0.38	13.06	34.47	0.27	13.65	30.91	0.31	13.81	27.74	0.33	14.33	30.17	0.32	15.33	29.16	0.34	0.32	0.33	0.01	1	1
NM_015093|TAB2|chr6|+	624.1	149731007	chr6:149730713-149732747	53.86	21.66	0.71	50.95	28.1	0.64	50.55	21.11	0.71	56.04	23.11	0.71	52.2	23.11	0.69	50.11	22.79	0.69	0.686667	0.696667	0.01	1	1
NM_007062|PWP1|chr12|+	426.9	108106153	chr12:108105888-108106257	72.49	8.57	0.89	62.73	11.28	0.85	70.39	7.17	0.91	56.36	8.78	0.87	61.74	7.03	0.9	53.57	13.56	0.8	0.883333	0.856667	-0.0266667	0.802962	1
NM_001170726|GPR137|chr11|+	276.6	64056816	chr11:64056615-64056972	40.29	0	1	36.69	2.31	0.94	NA	NA	NA	44.47	0	1	37	0	1	43.45	0	1	0.97	1	0.03	0.4875	1
NM_022457|RFWD2|chr1|-	1754.8	175914062	chr1:175913967-175914306	82.47	0	1	102.35	0	1	118.48	0	1	81.58	0	1	77.51	0	1	86.06	0	1	1	1	0	1	1
NM_014812|CEP170|chr1|-	6180.3	243289839	chr1:243287730-243290040	151.23	69.82	0.68	147.35	68.72	0.68	160.29	48.55	0.77	129.41	62.7	0.67	129.79	58.44	0.69	134.31	50.28	0.73	0.71	0.696667	-0.0133333	0.826813	1
NM_173611|FAM98B|chr15|+	2679.5	38776657	chr15:38776456-38777063	1.63	67.76	0.02	1.67	71.62	0.02	2.53	83.41	0.03	0.75	76.01	0.01	2.17	70.2	0.03	1.44	67.43	0.02	0.0233333	0.02	-0.00333333	1	1
NM_014298|QPRT|chr16|+	1737.4	29708955	chr16:29708520-29709314	72.44	88.8	0.45	71.43	69.15	0.51	62.03	56.73	0.52	77.5	91.43	0.46	78.98	89.22	0.47	71.68	79.36	0.47	0.493333	0.466667	-0.0266667	0.730244	1
NM_021198|CTDSP1|chr2|+	484.5	219269344	chr2:219269020-219270664	44.7	20.64	0.68	40.57	21.59	0.65	38.71	11.65	0.77	52.07	33.28	0.61	47.72	25.03	0.66	54.47	26.74	0.67	0.7	0.646667	-0.0533333	0.468383	1
NR_034105|CRNDE|chr16|-	682.6	54952874	chr16:54952777-54953121	24.26	44.34	0.35	32.8	35.84	0.48	21.74	59.25	0.27	25.84	37.76	0.41	24.19	42.32	0.36	32.75	37.18	0.47	0.366667	0.413333	0.0466667	0.602023	1
NM_012325|MAPRE1|chr20|+	3215	31436894	chr20:31436478-31438211	138.64	53.4	0.72	130.69	68.9	0.65	142.83	95.76	0.6	140.01	55.16	0.72	134.09	60.61	0.69	135.69	67.95	0.67	0.656667	0.693333	0.0366667	0.461254	1
NM_016538|SIRT7|chr17|-	193	79870142	chr17:79869815-79870490	39.58	0	1	39.27	0	1	40.1	2.4	0.94	40.69	0	1	41.66	3.92	0.91	43.57	2.89	0.94	0.98	0.95	-0.03	0.495032	1
NM_148976|PSMA1|chr11|-	1309.3	14526542	chr11:14526422-14526794	73.87	113.11	0.4	88.36	100.81	0.47	77.38	112.83	0.41	62.66	117.59	0.35	74.11	116.29	0.39	76.78	109.91	0.41	0.426667	0.383333	-0.0433333	0.461066	1
NM_015336|ZDHHC17|chr12|+	510.4	77246058	chr12:77244627-77247474	27.76	24.3	0.53	28.42	21.61	0.57	28.27	28.13	0.5	28.9	21.84	0.57	28.41	21.88	0.56	30.73	21.31	0.59	0.533333	0.573333	0.04	0.694705	1
NM_004090|DUSP3|chr17|-	519.2	41846227	chr17:41843489-41847182	43.19	11.2	0.79	46.16	5.09	0.9	47.68	0	1	45.47	10.19	0.82	49.71	1.43	0.97	47.17	7.2	0.87	0.896667	0.886667	-0.01	1	1
NM_004463|FGD1|chrX|-	113.3	54472644	chrX:54471887-54472847	NA	NA	NA	27.95	4.92	0.85	NA	NA	NA	32.53	9.23	0.78	36.38	3.42	0.91	33.52	0	1	0.85	0.896667	0.0466667	1	1
NM_014262|LEPREL2|chr12|+	331.1	6948687	chr12:6948461-6949018	62.94	0	1	50.98	2.69	0.95	53.84	7.09	0.88	74.29	0	1	67.78	2.07	0.97	68	0.87	0.99	0.943333	0.986667	0.0433333	0.0903871	1
NM_001168331|NDUFB4|chr3|+	8403.8	120320159	chr3:120319958-120321258	4.75	274.47	0.02	4.03	276.94	0.01	4.6	383.93	0.01	3.84	287.08	0.01	3.2	272.43	0.01	4.24	303.41	0.01	0.0133333	0.01	-0.00333333	1	1
NM_001256678|KIAA0391|chr14|+	241.5	35742881	chr14:35742641-35743284	42.22	7.02	0.86	36.91	1.78	0.95	34.71	8.31	0.81	30.81	5.65	0.85	31.27	5.97	0.84	30.17	4.51	0.87	0.873333	0.853333	-0.02	1	1
NM_005134|PPP4R1|chr18|-	1152.8	9547204	chr18:9546792-9547950	50.16	22.17	0.69	56.55	16.75	0.77	51.19	24.5	0.68	52.32	22.33	0.7	53.48	24.2	0.69	59.2	16.22	0.78	0.713333	0.723333	0.01	0.854887	1
NR_029427|WDR13|chrX|+	175.9	48463471	chrX:48463236-48463582	20.54	20.32	0.5	25.63	17.02	0.6	26.05	9.27	0.74	28.44	7.95	0.78	17.87	17.44	0.51	18.59	20.94	0.47	0.613333	0.586667	-0.0266667	0.816899	1
NM_021159|RAP1GDS1|chr4|+	135.4	99363774	chr4:99363141-99365012	12.54	44.08	0.22	13.09	46.69	0.22	14.89	35.06	0.3	11.65	39.3	0.23	10.28	35.15	0.23	11.71	37.54	0.24	0.246667	0.233333	-0.0133333	1	1
NM_001204136|MBD1|chr18|-	532.7	47795968	chr18:47795216-47796188	53.17	25.35	0.68	56.23	7.97	0.88	49.3	22.6	0.69	54.84	15.23	0.78	49.11	24.15	0.67	49.53	21.75	0.69	0.75	0.713333	-0.0366667	0.849845	1
NM_005644|TAF12|chr1|-	350.4	28929768	chr1:28929609-28930086	23.12	15.89	0.59	17.6	24.37	0.42	38.84	13.02	0.75	32.27	1.75	0.95	24.87	19.38	0.56	25.13	17.68	0.59	0.586667	0.7	0.113333	0.490305	1
NM_015014|RBM34|chr1|-	785.7	235294996	chr1:235294498-235295312	5.13	94.75	0.05	6.57	93.12	0.07	8.17	112.23	0.07	5.84	95.31	0.06	6.9	96.49	0.07	8.52	94.53	0.08	0.0633333	0.07	0.00666667	0.780335	1
NM_001206836|RAB11A|chr15|+	2547	66180263	chr15:66180062-66184329	44.88	243.56	0.16	46.95	253.41	0.16	50.65	233.66	0.18	41.63	247.97	0.14	44.33	241.61	0.16	42.36	238.88	0.15	0.166667	0.15	-0.0166667	0.646688	1
NM_005909|MAP1B|chr5|+	6993.9	71502134	chr5:71500911-71505397	159.21	23.76	0.87	166.1	29.53	0.85	174.47	12.62	0.93	104.45	12.37	0.89	109.08	7.18	0.94	103.3	7.41	0.93	0.883333	0.92	0.0366667	0.313997	1
NM_005968|HNRNPM|chr19|+	10654.8	8553795	chr19:8553575-8554002	221.87	181.54	0.55	211.1	197.07	0.52	269.73	138.53	0.66	205.58	151.28	0.58	217.42	148.1	0.59	232.49	159.33	0.59	0.576667	0.586667	0.01	0.770706	1
NM_001042646|TRAK1|chr3|+	255.9	42266459	chr3:42264434-42267268	34.36	7.71	0.82	33.21	10.05	0.77	32.7	9.13	0.78	30.47	11.58	0.72	30.49	12.34	0.71	35.09	6.47	0.84	0.79	0.756667	-0.0333333	0.790931	1
NM_006024|TAX1BP1|chr7|+	1543	27868448	chr7:27868247-27869386	48.96	111	0.31	48.3	92.41	0.34	51.69	77.64	0.4	41.43	74.78	0.36	41.93	62.31	0.4	42.32	71.95	0.37	0.35	0.376667	0.0266667	0.691764	1
NM_014393|STAU2|chr8|-	148.5	74464309	chr8:74461837-74464554	15.77	34.28	0.32	15.7	37.79	0.29	18.18	34.93	0.34	12.87	44.67	0.22	13.73	47.01	0.23	13.98	36.22	0.28	0.316667	0.243333	-0.0733333	0.392275	1
NM_201627|TRIM41|chr5|+	222.5	180662680	chr5:180662354-180662808	34.53	13.26	0.72	29.66	17.1	0.63	27.18	23.06	0.54	33.94	15.76	0.68	36.39	6.64	0.85	31.66	17.67	0.64	0.63	0.723333	0.0933333	0.507209	1
NM_018320|RNF121|chr11|+	445.2	71707550	chr11:71707241-71708643	33.15	22.39	0.6	31.91	18.83	0.63	32.35	15.75	0.67	42.12	14.51	0.74	39.66	15.08	0.72	40.72	18.25	0.69	0.633333	0.716667	0.0833333	0.401891	1
NM_001111270|ARHGEF25|chr12|+	1371.2	58010899	chr12:58010567-58011028	18.59	62.13	0.23	32.06	52.87	0.38	45.02	38.82	0.54	28.5	55.32	0.34	22.38	59.54	0.27	23.35	54.74	0.3	0.383333	0.303333	-0.08	0.322567	1
NM_032312|YIPF4|chr2|+	241.3	32530886	chr2:32530558-32531658	8.32	25.27	0.25	7.67	32.91	0.19	12.14	44.45	0.21	7.24	28.36	0.2	8.38	30.92	0.21	8.59	24.7	0.26	0.216667	0.223333	0.00666667	1	1
NM_006793|PRDX3|chr10|-	11512.2	120927448	chr10:120927215-120928045	129.89	75.74	0.63	139.52	55.66	0.71	167.48	37.98	0.82	134.4	65.1	0.67	162.29	40.62	0.8	161.44	35.58	0.82	0.72	0.763333	0.0433333	0.361172	1
NM_207044|ENSA|chr1|-	1304.6	150598081	chr1:150595754-150598284	67.33	174.62	0.28	68.69	149.67	0.31	73.12	123.46	0.37	58.51	162.48	0.26	58.11	160.5	0.27	60.33	147.08	0.29	0.32	0.273333	-0.0466667	0.341964	1
NM_001089|ABCA3|chr16|-	364.1	2326598	chr16:2325879-2326806	43.24	23.42	0.65	42.2	17.23	0.71	41.73	19.71	0.68	33.76	13.17	0.72	35	8.39	0.81	37.07	5.81	0.86	0.68	0.796667	0.116667	0.193938	1
NM_012346|NUP62|chr19|-	803.5	50411094	chr19:50410084-50413141	41.83	33.28	0.56	38.92	37.5	0.51	39.37	31.16	0.56	43.11	41.65	0.51	39.72	44.26	0.47	43.69	40.6	0.52	0.543333	0.5	-0.0433333	0.631307	1
NM_014153|ZC3H7A|chr16|-	303.3	11844802	chr16:11844442-11845362	27.6	28.49	0.49	18.09	29.57	0.38	20.73	28.1	0.42	13.44	29.67	0.31	18.41	23.24	0.44	21.78	21.71	0.5	0.43	0.416667	-0.0133333	0.834407	1
NM_007359|CASC3|chr17|+	666.4	38327910	chr17:38326700-38328431	40.26	14.63	0.73	39.98	13.08	0.75	42.9	10.55	0.8	46.02	16.09	0.74	59.22	4.01	0.94	47.31	16.66	0.74	0.76	0.806667	0.0466667	0.818388	1
NM_001003722|GLE1|chr9|+	299.3	131303589	chr9:131303381-131304580	33.63	2.45	0.93	34.92	2.52	0.93	36.1	6.83	0.84	36.01	6.4	0.85	38.97	0	1	36.19	1.64	0.96	0.9	0.936667	0.0366667	0.670548	1
NM_194261|UBE2I|chr16|+	3471.8	1375274	chr16:1374731-1377019	16.92	147.96	0.1	17.16	143.45	0.11	15.61	134.65	0.1	18.44	149.84	0.11	19.05	155.98	0.11	19.09	154.19	0.11	0.103333	0.11	0.00666667	1	1
NM_001543|NDST1|chr5|+	604.5	149932976	chr5:149932775-149937773	45.56	29.65	0.61	49.05	17.04	0.74	48.01	12.36	0.8	50.98	14.39	0.78	51.23	18.19	0.74	48.52	17.95	0.73	0.716667	0.75	0.0333333	0.693668	1
NM_018142|INTS10|chr8|+	327.2	19709362	chr8:19709160-19709586	25.91	9.08	0.74	22.85	18.2	0.56	29.33	24.62	0.54	28.49	11.85	0.71	26.48	16.37	0.62	30.66	13.11	0.7	0.613333	0.676667	0.0633333	0.500495	1
NM_001080452|GPR108|chr19|-	72.2	6730089	chr19:6729925-6730395	3.25	33.99	0.09	1.3	37.11	0.03	3.32	26.7	0.11	5.82	34.09	0.15	1.84	32.62	0.05	2.61	35.45	0.07	0.0766667	0.09	0.0133333	1	1
NM_030649|ACAP3|chr1|-	1025.8	1228247	chr1:1227764-1229088	36.64	11.4	0.76	37.31	9.88	0.79	29.84	16.81	0.64	35.71	13.09	0.73	32.22	17.58	0.65	39.05	15.31	0.72	0.73	0.7	-0.03	0.820669	1
NM_001252377|NT5C|chr17|-	682.6	73126464	chr17:73126360-73126732	62.56	59.68	0.51	48.75	70.28	0.41	56.28	68.19	0.45	63.59	49.85	0.56	54.76	56.51	0.49	59.43	67.03	0.47	0.456667	0.506667	0.05	0.436697	1
NM_005722|ACTR2|chr2|+	9826.4	65496265	chr2:65495698-65498390	175.93	82.8	0.68	171.8	103.86	0.62	208.59	81.57	0.72	97.71	54.25	0.64	97.45	57.58	0.63	99.63	48.4	0.67	0.673333	0.646667	-0.0266667	0.592648	1
NM_004048|B2M|chr15|+	6257.6	45010198	chr15:45009805-45010357	39.08	127.35	0.23	37.47	142.34	0.21	46.44	164.12	0.22	23.04	119.75	0.16	28.48	116.3	0.2	36.19	116.12	0.24	0.22	0.2	-0.02	0.785353	1
NM_001895|CSNK2A1|chr20|-	3985.8	464519	chr20:463338-464720	106.69	82.59	0.56	116.43	62.55	0.65	124.59	46.48	0.73	109.16	87.53	0.55	126.08	90.59	0.58	116.55	79.82	0.59	0.646667	0.573333	-0.0733333	0.206141	1
NM_024818|UBA5|chr3|+	302.4	132395680	chr3:132395287-132396944	34.04	25.16	0.58	38.66	13.38	0.74	36.45	17.35	0.68	30.81	16.83	0.65	28.33	19.28	0.6	28.67	16.08	0.64	0.666667	0.63	-0.0366667	0.83372	1
NM_031445|AMMECR1L|chr2|-	258.2	128621129	chr2:128619207-128622779	30.63	5.37	0.85	31.09	6.86	0.82	31.35	6.55	0.83	30.01	6.49	0.82	31.27	5.12	0.86	31.61	3.52	0.9	0.833333	0.86	0.0266667	1	1
NR_026811|AGSK1|chr15|-	1769	82765134	chr15:82764078-82765622	41.07	99.73	0.29	38.2	87.73	0.3	39.81	87.18	0.31	43.08	98.44	0.3	41.81	94.26	0.31	41.35	86.77	0.32	0.3	0.31	0.01	0.894228	1
NM_000107|DDB2|chr11|+	126	47260552	chr11:47260351-47260769	28.17	24.54	0.53	28.91	29.63	0.49	25.76	32.48	0.44	20.95	9.59	0.69	20.07	20.7	0.49	17.31	21.63	0.44	0.486667	0.54	0.0533333	0.831028	1
NM_174909|TMEM167A|chr5|-	1069.3	82352608	chr5:82348665-82352973	57	96.6	0.37	59.28	93.45	0.39	71.29	69.75	0.51	46.94	90.28	0.34	46.18	93.81	0.33	48.33	93.65	0.34	0.423333	0.336667	-0.0866667	0.181179	1
NM_014232|VAMP2|chr17|-	580.5	8063988	chr17:8062465-8064189	49.55	10.06	0.83	47.11	6.35	0.88	45.08	11.91	0.79	38.18	5.85	0.87	39.25	3.06	0.93	39.38	15.16	0.72	0.833333	0.84	0.00666667	1	1
NM_001204880|UBE2D1|chr10|+	405.7	60129297	chr10:60128480-60130513	4.45	35.35	0.11	5.55	33.91	0.14	5.82	37.99	0.13	4.66	34.86	0.12	5.99	34.04	0.15	6.3	38.57	0.14	0.126667	0.136667	0.01	1	1
NM_014390|SND1|chr7|+	3482.3	127732247	chr7:127732045-127732659	85.53	121.08	0.41	86.17	130.6	0.4	95.33	130.47	0.42	83.14	115.36	0.42	88.35	103.55	0.46	93.61	107.23	0.47	0.41	0.45	0.04	0.485896	1
NM_019051|MRPL50|chr9|-	386.1	104152570	chr9:104152249-104153132	30.75	57.84	0.35	41.54	46.06	0.47	54.83	26.46	0.67	35.78	41.01	0.47	43.53	31.23	0.58	38.76	34.61	0.53	0.496667	0.526667	0.03	0.751057	1
NM_001144062|COPB1|chr11|-	6175.5	14479228	chr11:14479049-14479429	81.17	46.47	0.64	65.45	39.76	0.62	68.3	44.91	0.6	65.45	66.33	0.5	72.59	39.3	0.65	61.82	34.46	0.64	0.62	0.596667	-0.0233333	0.683181	1
NM_002491|NDUFB3|chr2|+	1285.2	201950391	chr2:201950182-201950473	145.73	30.92	0.82	152.97	45.28	0.77	134.15	81.35	0.62	144.05	33.84	0.81	160.55	33.16	0.83	122.04	58.78	0.67	0.736667	0.77	0.0333333	0.403327	1
NM_005389|PCMT1|chr6|+	769.5	150131996	chr6:150131752-150132557	66.29	33.69	0.66	66.74	40.17	0.62	81.81	19.61	0.81	45.9	26.03	0.64	52.1	24.46	0.68	50.71	18.15	0.74	0.696667	0.686667	-0.01	1	1
NM_001083608|NARF|chr17|+	2894.8	80446005	chr17:80445792-80446143	143.53	43.26	0.77	150.03	27.23	0.85	142.93	30.37	0.82	158.39	26.78	0.86	152.76	19.36	0.89	149.5	13.52	0.92	0.813333	0.89	0.0766667	0.0520106	1
NM_024755|SLTM|chr15|-	608.6	59171734	chr15:59171244-59172306	23.51	29.81	0.44	22.87	29.53	0.44	28.79	32.41	0.47	22.63	32.66	0.41	23.69	25.59	0.48	28.85	28.85	0.5	0.45	0.463333	0.0133333	1	1
NM_017684|VPS13C|chr15|-	389	62146556	chr15:62144590-62146757	25.41	26.95	0.49	24.58	23.51	0.51	30.05	21.85	0.58	25.4	28.33	0.47	28.38	29.11	0.49	32.47	27.49	0.54	0.526667	0.5	-0.0266667	0.848363	1
NM_000876|IGF2R|chr6|+	890.3	160526176	chr6:160525706-160527583	55.61	22.81	0.71	60.54	21.83	0.74	55.32	11	0.83	69.25	22.72	0.75	65.22	31.57	0.67	65.13	28.53	0.7	0.76	0.706667	-0.0533333	0.488561	1
NM_001198850|FOXJ3|chr1|-	370.6	42645065	chr1:42642210-42645496	32.12	19.15	0.63	34.22	18.07	0.65	38.18	17.13	0.69	30.68	14.98	0.67	32.9	17.74	0.65	35.16	8.84	0.8	0.656667	0.706667	0.05	0.663292	1
NM_001033024|FBXO7|chr22|+	2042.1	32894473	chr22:32894131-32894818	112.13	55.92	0.67	108.29	53.72	0.67	129.64	6.16	0.95	117.59	57.06	0.67	113.57	35.24	0.76	131.07	38.35	0.77	0.763333	0.733333	-0.03	0.796949	1
NM_001256403|SLMO2|chr20|-	2131.4	57609980	chr20:57608200-57610181	73.26	59.2	0.55	72.81	77.75	0.48	86.53	58.98	0.59	69.32	64.35	0.52	70.37	53.25	0.57	70.56	56.43	0.56	0.54	0.55	0.01	1	1
NM_003969|UBE2M|chr19|-	7999.3	59067395	chr19:59067079-59067596	19.04	285.51	0.06	50.04	260.43	0.16	34.41	240.61	0.13	17.32	272.05	0.06	37.58	259.55	0.13	44.63	259.46	0.15	0.116667	0.113333	-0.00333333	1	1
NM_138773|SLC25A46|chr5|+	627.9	110097387	chr5:110096904-110098484	47.94	38.4	0.56	48.19	36.92	0.57	46.98	39.63	0.54	42.77	38.03	0.53	44.5	27.78	0.62	41.78	30.39	0.58	0.556667	0.576667	0.02	0.873442	1
NM_001009880|KIAA0930|chr22|-	125	45591725	chr22:45588123-45593097	9.92	26.56	0.27	9.55	27.49	0.26	9.64	27.99	0.26	9.71	29.18	0.25	8.74	29.53	0.23	9.64	29.44	0.25	0.263333	0.243333	-0.02	1	1
NM_001762|CCT6A|chr7|+	15251.2	56131031	chr7:56130706-56131682	123.28	300.13	0.29	132.41	269.81	0.33	126.2	347.22	0.27	128.23	302.91	0.3	134.53	304.47	0.31	137.64	283.33	0.33	0.296667	0.313333	0.0166667	0.656096	1
NM_001037738|NPM1|chr5|+	1202.5	170833602	chr5:170833401-170833731	101.81	0	1	79.17	21.9	0.78	78.22	32.74	0.7	75.64	30.89	0.71	97.67	3.51	0.97	89.7	17.98	0.83	0.826667	0.836667	0.01	1	1
NM_001145278|NECAP2|chr1|+	462.9	16785811	chr1:16785337-16786584	46.08	37.35	0.55	43.53	38.07	0.53	48.41	28.19	0.63	45.5	34.45	0.57	43.36	31.87	0.58	44.93	30.77	0.59	0.57	0.58	0.01	1	1
NM_080632|UPF3B|chrX|-	421.3	118968329	chrX:118967989-118968990	18.98	23.76	0.44	14.68	28.44	0.34	16.76	30.67	0.35	17.3	23.26	0.43	13.6	31.95	0.3	16.18	27.91	0.37	0.376667	0.366667	-0.01	1	1
NM_014171|CRIPT|chr2|+	252.7	46852086	chr2:46851302-46852881	6.47	27.14	0.19	5.92	30.77	0.16	5.73	35.73	0.14	NA	NA	NA	NA	NA	NA	5.8	25.42	0.19	0.163333	0.19	0.0266667	1	1
NM_018457|PRR13|chr12|+	383.2	53840238	chr12:53839799-53840427	33.38	37.77	0.47	23.23	44.47	0.34	32.01	44.98	0.42	23.54	38.56	0.38	20.29	46.4	0.3	26.25	42.8	0.38	0.41	0.353333	-0.0566667	0.596941	1
NR_046480|ROGDI|chr16|-	302.2	4847280	chr16:4846963-4847502	40.3	11.18	0.78	45.99	5.81	0.89	43.81	0	1	41.22	7.74	0.84	39.4	6.68	0.85	42.78	10.1	0.81	0.89	0.833333	-0.0566667	0.552939	1
NM_024686|TTLL7|chr1|-	87.4	84335562	chr1:84335057-84335765	11.63	33.9	0.26	9.54	43.42	0.18	13.67	21.93	0.38	9.7	31.31	0.24	9.49	30.13	0.24	13.8	24.48	0.36	0.273333	0.28	0.00666667	1	1
NM_001080477|ODZ3|chr4|+	472	183722219	chr4:183720749-183724177	16.03	35.46	0.31	14.21	35.1	0.29	16.97	37.01	0.31	13.89	45.54	0.23	13.94	43.2	0.24	14.63	42.09	0.26	0.303333	0.243333	-0.06	0.663386	1
NM_024570|RNASEH2B|chr13|+	867.3	51530695	chr13:51530494-51530901	14.34	24.56	0.37	17.98	26.84	0.4	15.72	39.03	0.29	12.78	30.26	0.3	13.44	31.17	0.3	12.96	24.41	0.35	0.353333	0.316667	-0.0366667	0.822182	1
NM_005406|ROCK1|chr18|-	327.9	18530565	chr18:18529703-18531348	22.36	9.13	0.71	19.81	21.62	0.48	22.92	26.77	0.46	17.8	16.9	0.51	15.45	23.08	0.4	20.57	14.89	0.58	0.55	0.496667	-0.0533333	0.818505	1
NM_018622|PARL|chr3|-	946.7	183547296	chr3:183547173-183547497	83.02	9.1	0.9	77.46	7.11	0.92	103.22	0	1	93.84	0	1	85.71	0	1	93.37	0	1	0.94	1	0.06	0.0591505	1
NM_018976|SLC38A2|chr12|-	3018	46754774	chr12:46751971-46754992	98.23	64.22	0.6	104.2	42.06	0.71	108.31	33.45	0.76	103.6	50.35	0.67	104.85	34.61	0.75	108.46	42.96	0.72	0.69	0.713333	0.0233333	0.703764	1
NM_015294|TRIM37|chr17|-	963.3	57076535	chr17:57075561-57076820	48.36	27.08	0.64	48.96	18.22	0.73	54.87	23.96	0.7	52.08	20.86	0.71	48.55	19.12	0.72	52.15	11.95	0.81	0.69	0.746667	0.0566667	0.45827	1
NM_032512|PDZD4|chrX|-	416.2	153068819	chrX:153067623-153070355	32.52	10.88	0.75	36.26	9.77	0.79	39.7	8.54	0.82	35.81	6.06	0.86	34.93	7.64	0.82	39.11	6.1	0.87	0.786667	0.85	0.0633333	0.575592	1
NM_017737|FNBP1L|chr1|+	1384.3	94018908	chr1:94017966-94020218	80.3	6.26	0.93	80.51	14.78	0.84	82.85	13.84	0.86	80.14	4.02	0.95	83.62	6.2	0.93	77.9	11.84	0.87	0.876667	0.916667	0.04	0.460348	1
NM_153713|LIX1L|chr1|+	619.9	145498800	chr1:145498536-145499091	20.89	50.71	0.29	25.21	46.48	0.35	25.81	42.13	0.38	21.55	43.71	0.33	23.31	53.61	0.3	25.67	34.38	0.43	0.34	0.353333	0.0133333	0.858182	1
NM_005643|TAF11|chr6|-	798.7	34845911	chr6:34845555-34846497	32.41	66.04	0.33	41.89	47.19	0.47	30.84	71.93	0.3	37.29	69.64	0.35	44.42	61.27	0.42	39.64	65.35	0.38	0.366667	0.383333	0.0166667	0.88416	1
NM_183387|EML5|chr14|-	2727.7	89081863	chr14:89081174-89082198	78.83	49.46	0.61	75.62	49.34	0.61	90.33	43.57	0.67	80.27	50.46	0.61	78.12	39.31	0.67	82.2	40.34	0.67	0.63	0.65	0.02	0.793535	1
NM_032320|BTBD10|chr11|-	229.2	13410013	chr11:13409556-13410688	30.1	4.46	0.87	30.07	9.53	0.76	31.26	6.14	0.84	34.94	0	1	34.44	2.23	0.94	33.19	2.84	0.92	0.823333	0.953333	0.13	0.106534	1
NR_003144|ANP32AP1|chr15|+	9008.9	35529939	chr15:35529527-35530264	4.31	72.9	0.06	2.91	72.02	0.04	3.39	83.09	0.04	6.08	71.18	0.08	4.76	79.99	0.06	3.23	75.86	0.04	0.0466667	0.06	0.0133333	1	1
NM_001204088|C1orf151-NBL1|chr1|+	825.2	19983806	chr1:19983359-19984949	46.87	14.35	0.77	50.36	9.99	0.83	48.24	15.1	0.76	41.92	7.98	0.84	41.3	5.04	0.89	44.06	14.08	0.76	0.786667	0.83	0.0433333	0.811739	1
NM_003664|AP3B1|chr5|-	226.1	77298355	chr5:77298150-77298879	18.61	20.84	0.47	20.63	21.46	0.49	23.8	11.57	0.67	19.72	20.9	0.49	22.95	19.55	0.54	22.3	18.41	0.55	0.543333	0.526667	-0.0166667	0.824291	1
NM_024523|GCC1|chr7|-	179.3	127223162	chr7:127220682-127223363	29.73	2.49	0.92	30.16	0	1	30.4	0	1	29.1	1.07	0.96	NA	NA	NA	NA	NA	NA	0.973333	0.96	-0.0133333	1	1
NM_205768|ZNF238|chr1|+	1107.3	244219526	chr1:244217090-244220778	35.66	32.25	0.53	36.19	31.91	0.53	36.04	39.23	0.48	30.2	26.43	0.53	29.78	30.53	0.49	34.52	21.68	0.61	0.513333	0.543333	0.03	0.722432	1
NM_003298|NR2C2|chr3|+	569.9	15088359	chr3:15084341-15090019	50.58	10.19	0.83	54.59	9.62	0.85	49.43	13.45	0.79	44.29	13.49	0.77	48.81	11.18	0.81	48.48	9.82	0.83	0.823333	0.803333	-0.02	1	1
NR_024516|APLP2|chr11|+	11486.1	130013443	chr11:130013242-130014706	167.81	38.86	0.81	166.95	43.17	0.79	176.32	16.14	0.92	168.81	44.79	0.79	163.96	49.09	0.77	169.19	28.2	0.86	0.84	0.806667	-0.0333333	0.366644	1
NM_016066|GLRX2|chr1|-	92.7	193065688	chr1:193065595-193065889	NA	NA	NA	14.06	19.38	0.42	19.84	15.23	0.57	23.46	13.71	0.63	25.17	7.1	0.78	25.91	9.1	0.74	0.495	0.716667	0.221667	0.0769224	1
NM_152716|PATL1|chr11|-	331.1	59404666	chr11:59404192-59405884	25.62	18.17	0.59	24.16	17.58	0.58	27.27	13.46	0.67	25.87	21.97	0.54	27.01	19.85	0.58	27.08	18.33	0.6	0.613333	0.573333	-0.04	0.827612	1
NM_198181|GOLGA6L9|chr15|+	313.4	82728697	chr15:82728479-82731586	NA	NA	NA	26.14	12.65	0.67	27.5	6.43	0.81	NA	NA	NA	25.64	6.49	0.8	26.35	9.56	0.73	0.74	0.765	0.025	1	1
NM_003686|EXO1|chr1|+	435.3	242052974	chr1:242052769-242053241	5.84	84.97	0.06	7.95	76.15	0.09	9.24	82.66	0.1	11.83	75.05	0.14	5.53	87.29	0.06	8.01	87.2	0.08	0.0833333	0.0933333	0.01	1	1
NM_005552|KLC1|chr14|+	506.7	104152176	chr14:104151975-104152568	68.81	40.22	0.63	68.02	40.79	0.63	71.06	50.63	0.58	42.54	26.7	0.61	48.7	32.29	0.6	43.74	31.36	0.58	0.613333	0.596667	-0.0166667	0.878162	1
NM_017945|SLC35A5|chr3|+	412.6	112302105	chr3:112301518-112303003	31.99	11.08	0.74	29.45	18.79	0.61	40.93	8.54	0.83	30.56	15.23	0.67	34.84	13.88	0.72	32.55	14.15	0.7	0.726667	0.696667	-0.03	0.817217	1
NM_001134422|CDV3|chr3|+	3345.1	133306204	chr3:133306003-133309118	100.15	0	1	105.27	0	1	108.12	0	1	98.13	0	1	98.84	0	1	99.81	0	1	1	1	0	1	1
NM_002902|RCN2|chr15|+	11336.7	77242033	chr15:77241411-77242601	16.91	183.41	0.08	10.63	176.83	0.06	20.71	203.63	0.09	12.14	168.3	0.07	19.27	168.18	0.1	17.2	182	0.09	0.0766667	0.0866667	0.01	0.855167	1
NM_012305|AP2A2|chr11|+	160.9	1010907	chr11:1010548-1012245	17.23	43.39	0.28	16.65	51.25	0.25	18.09	48.21	0.27	15.16	38.05	0.28	13.16	37.5	0.26	15.74	32.51	0.33	0.266667	0.29	0.0233333	1	1
NM_001198838|RBM12|chr20|-	1104.5	34239987	chr20:34236847-34243266	24.69	69.85	0.26	25.64	67.66	0.27	30.48	58.17	0.34	23.75	69.94	0.25	28.92	69.33	0.29	25.82	65.99	0.28	0.29	0.273333	-0.0166667	1	1
NM_002819|PTBP1|chr19|+	32040.7	810920	chr19:810694-812327	226.92	218.22	0.51	210.78	229.87	0.48	239.95	227.47	0.51	232.15	225.79	0.51	223.89	225.21	0.5	229.96	202.32	0.53	0.5	0.513333	0.0133333	0.738303	1
NM_152296|ATP1A3|chr19|-	1763.5	42470916	chr19:42470734-42471117	76.02	48.6	0.61	67.06	60.47	0.53	76.85	12.55	0.86	75.59	41.21	0.65	65.47	35.27	0.65	75.08	32.96	0.69	0.666667	0.663333	-0.00333333	0.7782	1
NM_007097|CLTB|chr5|-	156.6	175819723	chr5:175819456-175819946	43.75	14.69	0.75	43.5	5.55	0.89	35.32	8.31	0.81	39.95	13.63	0.75	43.9	10.05	0.81	45.84	8.39	0.85	0.816667	0.803333	-0.0133333	1	1
NM_016322|RAB14|chr9|-	989.9	123941629	chr9:123940415-123943851	2.18	64.89	0.03	2.97	64.67	0.04	2.79	69.07	0.04	2.63	73.75	0.03	2.15	74.3	0.03	3.02	71.14	0.04	0.0366667	0.0333333	-0.00333333	1	1
NM_032737|LMNB2|chr19|-	1639.4	2430551	chr19:2428164-2430950	90.93	24.71	0.79	91	20.08	0.82	92.22	27.25	0.77	88.41	22.02	0.8	85.07	19.16	0.82	87.53	14.67	0.86	0.793333	0.826667	0.0333333	0.497963	1
NM_000968|RPL4|chr15|-	331825	66791755	chr15:66791653-66791990	1108.14	1401.49	0.44	1062.99	1428.72	0.43	1087.66	1321.93	0.45	1224.11	1517.01	0.45	1310.71	1278.79	0.51	1253.45	1463.7	0.46	0.44	0.473333	0.0333333	0.0269615	1
NM_006839|IMMT|chr2|-	1724.3	86371609	chr2:86371055-86372004	117.85	39.71	0.75	119.89	31.24	0.79	127.09	2.68	0.98	108.6	34.55	0.76	109.96	30.04	0.79	110.06	19.96	0.85	0.84	0.8	-0.04	0.444054	1
NM_001199570|CLIP3|chr19|-	379.3	36506293	chr19:36505562-36507114	57.41	13.39	0.81	66.92	9.13	0.88	66.28	0.58	0.99	55.43	4.48	0.93	53.65	6.85	0.89	55.22	1.65	0.97	0.893333	0.93	0.0366667	0.753111	1
NM_152437|ZNF664|chr12|+	8618.3	124498703	chr12:124496093-124499986	129.39	81.38	0.61	130.47	80.08	0.62	150.64	67.99	0.69	152.58	77.71	0.66	151.21	79.71	0.65	149.6	78.52	0.66	0.64	0.656667	0.0166667	0.76432	1
NM_152316|C11orf46|chr11|+	112.7	30358348	chr11:30358114-30359165	18.5	20.19	0.48	17.05	18.67	0.48	16.45	21.16	0.44	16.55	17.93	0.48	20.18	15.63	0.56	NA	NA	NA	0.466667	0.52	0.0533333	0.637566	1
NM_001256539|NOP16|chr5|-	734	175811086	chr5:175810940-175811287	97.5	41.69	0.7	102.9	21.91	0.82	124.11	12.01	0.91	96.5	49.2	0.66	107.79	32.48	0.77	116.29	10.86	0.91	0.81	0.78	-0.03	0.547356	1
NM_006625|SRSF10|chr1|-	1491.1	24293333	chr1:24292937-24294213	36.96	62.45	0.37	35.86	61.06	0.37	29.9	60.29	0.33	33.83	64.33	0.34	35.05	70.09	0.33	35.89	61.78	0.37	0.356667	0.346667	-0.01	0.880905	1
NM_005927|MFAP3|chr5|+	402.5	153433396	chr5:153432480-153437014	46.91	20.44	0.7	48.77	26.14	0.65	55.38	17.77	0.76	33.33	13.48	0.71	33.77	12.83	0.72	32.65	13.31	0.71	0.703333	0.713333	0.01	1	1
NM_181466|EIF6|chr20|-	2356.7	33866808	chr20:33866725-33867009	66.96	209.92	0.24	75.97	183.58	0.29	47.91	162.47	0.23	81.82	173.78	0.32	65.46	189.36	0.26	55.37	187.87	0.23	0.253333	0.27	0.0166667	0.759949	1
NM_001199214|STMN2|chr8|+	93501.3	80577251	chr8:80577050-80578410	781.45	0	1	738.41	0	1	672.58	0	1	112.42	0	1	106.04	0	1	104.79	0	1	1	1	0	1	1
NM_002817|PSMD13|chr11|+	4682.9	252706	chr11:252505-252984	134.04	63.11	0.68	132.04	53.15	0.71	142.53	51.08	0.74	119.81	49.84	0.71	125.73	51.73	0.71	124.44	52.41	0.7	0.71	0.706667	-0.00333333	1	1
NM_138392|SHKBP1|chr19|+	270.6	41097127	chr19:41096882-41097305	28.36	36.44	0.44	32.11	27.18	0.54	27.8	22.53	0.55	36.37	27.43	0.57	30.81	37.14	0.45	29.71	36.33	0.45	0.51	0.49	-0.02	1	1
NM_005381|NCL|chr2|-	19402.6	232319647	chr2:232319459-232319978	65.4	416.77	0.14	70.85	436.26	0.14	105.27	400.04	0.21	63.01	417	0.13	73.96	417.33	0.15	69.76	404.49	0.15	0.163333	0.143333	-0.02	0.422534	1
NM_153682|PIGP|chr21|-	185.9	38437798	chr21:38437664-38438012	4.37	46.72	0.09	6.38	39.15	0.14	5.36	39.84	0.12	4.32	37.52	0.1	3.94	47.88	0.08	4.43	41.9	0.1	0.116667	0.0933333	-0.0233333	1	1
NM_133471|PPP1R18|chr6|-	704.1	30644815	chr6:30644166-30645065	66.75	0	1	60.54	0	1	55.25	3.38	0.94	76.94	0	1	71.31	0	1	69.58	0	1	0.98	1	0.02	0.458647	1
NM_005225|E2F1|chr20|-	1606.6	32263783	chr20:32263292-32264785	64.05	13.34	0.83	70.85	16.02	0.82	71.36	20.35	0.78	70.59	20.15	0.78	55.33	34.07	0.62	79.21	22.33	0.78	0.81	0.726667	-0.0833333	0.284465	1
NM_133638|ADAMTS19|chr5|+	351.4	129072986	chr5:129072760-129074376	25.06	15.71	0.61	20.41	15.02	0.58	24.12	21.65	0.53	30.41	20.11	0.6	33.19	15.39	0.68	32.84	15.77	0.68	0.573333	0.653333	0.08	0.513906	1
NM_016034|MRPS2|chr9|+	804.8	138395589	chr9:138395388-138396519	75.23	3.19	0.96	66.78	2.8	0.96	59.5	0	1	77.57	11.38	0.87	73.83	0	1	77.33	0	1	0.973333	0.956667	-0.0166667	0.624114	1
NM_015176|FBXO28|chr1|+	222.5	224347087	chr1:224345054-224349749	19.32	19.48	0.5	20.14	20.4	0.5	20.93	23.01	0.48	14.41	16.45	0.47	16.13	16.41	0.5	14.87	16.71	0.47	0.493333	0.48	-0.0133333	1	1
NM_002356|MARCKS|chr6|+	21307.1	114182967	chr6:114180859-114184652	68.47	225.73	0.23	76.27	236.93	0.24	82.47	289.33	0.22	55.02	251.63	0.18	64.46	257.06	0.2	63.3	272.81	0.19	0.23	0.19	-0.04	0.208186	1
NM_020529|NFKBIA|chr14|-	459.2	35871026	chr14:35870716-35871266	34.85	0	1	44.22	0	1	44.33	0	1	45.64	0	1	39.97	2.49	0.94	48.5	0	1	1	0.98	-0.02	1	1
NM_024715|TXNDC15|chr5|+	438	134236062	chr5:134235179-134237323	10.66	30.55	0.26	12.07	29.65	0.29	12.49	33.18	0.27	9.57	33.8	0.22	12.66	28.44	0.31	11.79	28.22	0.29	0.273333	0.273333	0	1	1
NM_015154|MESDC2|chr15|-	254.9	81270652	chr15:81268095-81271818	7.75	47.49	0.14	7.65	47.99	0.14	5.65	52.91	0.1	7.51	45.34	0.14	6.82	43.31	0.14	7.09	48.54	0.13	0.126667	0.136667	0.01	1	1
NM_001197259|ORC3|chr6|+	131.1	88377050	chr6:88376736-88377172	19.76	25.64	0.44	15.98	18.37	0.47	15.15	23.26	0.39	16.16	15.15	0.52	14.57	20.18	0.42	13.8	16.79	0.45	0.433333	0.463333	0.03	0.812308	1
NM_001007253|ERV3-1|chr7|-	621.6	64451977	chr7:64450733-64453792	53.7	2.74	0.95	51.66	4.83	0.91	49.89	0.73	0.99	59	0.46	0.99	61.25	1.83	0.97	59.81	0	1	0.95	0.986667	0.0366667	0.217762	1
NM_021939|FKBP10|chr17|+	1054.3	39978695	chr17:39978475-39979469	90.42	11.95	0.88	91.79	16.1	0.85	81.95	28.92	0.74	127.67	13.69	0.9	120.76	12.71	0.9	132.97	21.62	0.86	0.823333	0.886667	0.0633333	0.197027	1
NM_018451|CENPJ|chr13|-	157.5	25457306	chr13:25456412-25457507	3.15	55.6	0.05	4.33	49.89	0.08	4.58	45.72	0.09	3.48	48.13	0.07	3.37	51.62	0.06	3.36	48.28	0.07	0.0733333	0.0666667	-0.00666667	1	1
NM_002871|RABIF|chr1|-	124.3	202849743	chr1:202847410-202850351	16.99	30.19	0.36	16.49	30.12	0.35	18.07	22.44	0.45	18.14	30	0.38	18.67	35.91	0.34	18.22	27.21	0.4	0.386667	0.373333	-0.0133333	1	1
NM_001098272|HMGCS1|chr5|-	1098.6	43290426	chr5:43289493-43291322	32.06	22.08	0.59	39.83	18.65	0.68	42.07	15.29	0.73	30.32	20.46	0.6	35.43	16.65	0.68	32.25	13.13	0.71	0.666667	0.663333	-0.00333333	1	1
NM_031299|CDCA3|chr12|-	581.9	6958161	chr12:6957972-6958362	47.01	19.14	0.71	50.56	3.58	0.93	58.45	10.26	0.85	34.84	13.05	0.73	36.7	5.74	0.86	28.02	16.23	0.63	0.83	0.74	-0.09	0.324559	1
NM_017610|RNF111|chr15|+	218.7	59387247	chr15:59386982-59389253	17.78	27.79	0.39	17.39	20.8	0.46	18.09	13.86	0.57	18.17	25.04	0.42	18.92	30.87	0.38	20.18	25.03	0.45	0.473333	0.416667	-0.0566667	0.824251	1
NM_001199292|HSD17B4|chr5|+	565.6	118877891	chr5:118877600-118878030	20.78	58.78	0.26	12.57	63.5	0.17	19.96	56.31	0.26	18.59	59.44	0.24	26.36	42.34	0.38	22.84	51.89	0.31	0.23	0.31	0.08	0.351799	1
NM_012111|AHSA1|chr14|+	6477.7	77935621	chr14:77935420-77935815	135.51	173.52	0.44	146.7	172.12	0.46	143.85	163.17	0.47	138.28	164.05	0.46	133.68	180.5	0.43	135.83	160.01	0.46	0.456667	0.45	-0.00666667	0.808009	1
NM_016626|MEX3C|chr18|-	674	48702740	chr18:48700920-48703946	46.39	14.73	0.76	46.73	12.02	0.8	47.25	5.57	0.89	50.27	17.49	0.74	51.24	13.81	0.79	51.62	12.77	0.8	0.816667	0.776667	-0.04	0.653877	1
NM_001865|COX7A2|chr6|-	82665	75947503	chr6:75947391-75947704	3.49	609.25	0.01	3.67	601.64	0.01	0	637.6	0	1.55	596.43	0	1.55	588.13	0	1.52	585.24	0	0.00666667	0	-0.00666667	1	1
NM_001199480|ZNF193|chr6|+	189.2	28200541	chr6:28200340-28201264	39.01	4.03	0.91	40.42	8.52	0.83	33.3	19.85	0.63	36.83	11.63	0.76	39.62	0	1	38.23	6.3	0.86	0.79	0.873333	0.0833333	0.26597	1
NM_002161|IARS|chr9|-	3169.8	94972839	chr9:94972625-94973171	125.78	55.53	0.69	130.76	38.05	0.77	122.6	37.68	0.76	120.68	35.94	0.77	119.35	33.89	0.78	114.48	33.21	0.78	0.74	0.776667	0.0366667	0.600781	1
NM_005009|NME4|chr16|+	37693.3	450581	chr16:450219-450754	341.58	357.76	0.49	319.68	398.15	0.45	277.35	407.98	0.4	309.64	393.81	0.44	317.85	395	0.45	282.12	426.84	0.4	0.446667	0.43	-0.0166667	0.518967	1
NM_016128|COPG1|chr3|+	637.5	128996350	chr3:128996137-128996616	31.11	73.01	0.3	47.64	49.99	0.49	53.5	27.32	0.66	29.84	63.31	0.32	55.05	40.67	0.58	47.21	38.88	0.55	0.483333	0.483333	0	0.883409	1
NM_012257|HBP1|chr7|+	148.9	106842079	chr7:106841859-106842189	56.78	0	1	50.84	2.23	0.96	56.85	11.03	0.84	43.51	0	1	44.73	0.75	0.98	57.2	0	1	0.933333	0.993333	0.06	0.124575	1
NM_001032396|PJA1|chrX|-	267.4	68382660	chrX:68380581-68382983	41.95	1.06	0.98	43.01	2.36	0.95	40.23	14.79	0.73	36.55	4.4	0.89	39	0.54	0.99	33.39	2.65	0.93	0.886667	0.936667	0.05	0.288402	1
NM_001174061|SMG7|chr1|+	1049.8	183521154	chr1:183520953-183523328	62.53	29.71	0.68	62.28	32.04	0.66	66.31	0	1	58.99	12.37	0.83	55.98	38.86	0.59	56.77	21.96	0.72	0.78	0.713333	-0.0666667	0.482484	1
NM_018843|SLC25A40|chr7|-	390.2	87464671	chr7:87463814-87465676	16.91	25.24	0.4	16.84	22.88	0.42	17.04	29.57	0.37	14.88	27.94	0.35	18	22.07	0.45	22.48	21.35	0.51	0.396667	0.436667	0.04	0.822844	1
NM_004134|HSPA9|chr5|-	5881.7	137891073	chr5:137890571-137891803	17.68	190.06	0.09	22.87	195.73	0.1	26.3	208.94	0.11	11.95	144.82	0.08	19.72	143.25	0.12	18.88	147.13	0.11	0.1	0.103333	0.00333333	1	1
NM_018028|SAMD4B|chr19|+	1138.1	39874340	chr19:39874139-39875537	69.15	0	1	65.01	0	1	66.62	0	1	62.61	0	1	61.52	0	1	61.5	0	1	1	1	0	1	1
NR_024052|HCG18|chr6|-	147.5	30259282	chr6:30255174-30260376	12.39	32.02	0.28	13.44	30.99	0.3	12.99	31.69	0.29	10.62	34.95	0.23	10.87	34.81	0.24	11.87	37.05	0.24	0.29	0.236667	-0.0533333	0.809207	1
NM_014374|REPIN1|chr7|+	2511.6	150068663	chr7:150068258-150071133	117.19	4.87	0.96	109.2	0	1	114.9	0	1	102.47	2.16	0.98	106.52	7.6	0.93	104.34	0	1	0.986667	0.97	-0.0166667	0.356304	1
NM_001129995|KCTD15|chr19|+	920.4	34305834	chr19:34303695-34306666	49.76	19.2	0.72	50.6	12.56	0.8	65.34	0	1	51.7	14.51	0.78	48.12	19.43	0.71	51.77	16.42	0.76	0.84	0.75	-0.09	0.273716	1
NM_030981|RAB1B|chr11|+	11110.5	66044299	chr11:66043515-66044963	132.33	53.97	0.71	125.53	53.36	0.7	110.83	70.23	0.61	128.66	58.02	0.69	124.5	66.48	0.65	126.02	54.48	0.7	0.673333	0.68	0.00666667	0.911257	1
NM_014321|ORC6|chr16|+	987.1	46731571	chr16:46731370-46732306	44.68	36.16	0.55	44.14	51.27	0.46	47.9	23.28	0.67	43.87	42.41	0.51	47.09	30.1	0.61	44.63	38.74	0.54	0.56	0.553333	-0.00666667	1	1
NM_080678|UBE2F|chr2|+	941.4	238950176	chr2:238949929-238951423	34.53	82.3	0.3	37.03	99.38	0.27	41.03	77.08	0.35	31.48	93.87	0.25	30.51	97.99	0.24	33.02	89.3	0.27	0.306667	0.253333	-0.0533333	0.395306	1
NM_015994|ATP6V1D|chr14|-	367.8	67804833	chr14:67804581-67805479	18.49	50.77	0.27	19.45	44.26	0.31	17.42	46.29	0.27	15.66	45.01	0.26	17.28	38.64	0.31	14	39.71	0.26	0.283333	0.276667	-0.00666667	1	1
NM_004656|BAP1|chr3|-	832.5	52436081	chr3:52435025-52436437	76.84	0	1	71.58	2.76	0.96	66.44	4.68	0.93	69.76	6.95	0.91	70.13	2.84	0.96	71.21	0	1	0.963333	0.956667	-0.00666667	1	1
NM_001080849|DNLZ|chr9|-	449	139256431	chr9:139256352-139256632	23.81	43	0.36	33.62	34.96	0.49	25.82	43.06	0.37	54.15	19.47	0.74	39.22	36.94	0.51	37.4	35.18	0.52	0.406667	0.59	0.183333	0.04195	1
NM_207418|FAM72D|chr1|-	1321.4	143897032	chr1:143896452-143897641	41.66	34.03	0.55	36.14	45.24	0.44	41.36	50.65	0.45	31.67	28.35	0.53	30.86	26.33	0.54	34.34	21.05	0.62	0.48	0.563333	0.0833333	0.388922	1
NM_001134779|IPO11|chr5|+	78.2	61923262	chr5:61922981-61924416	15.19	15.64	0.49	NA	NA	NA	16.22	17.13	0.49	12.65	17.67	0.42	16.43	14.15	0.54	NA	NA	NA	0.49	0.48	-0.01	1	1
NM_001242538|ZNF83|chr19|-	150.7	53116714	chr19:53115618-53116929	32.13	9.41	0.77	32.44	10.07	0.76	31.07	5.32	0.85	24.81	8.16	0.75	25.71	11.38	0.69	25.65	13.4	0.66	0.793333	0.7	-0.0933333	0.588185	1
NM_005180|BMI1|chr10|+	1415	22619049	chr10:22618142-22620414	67.83	39.86	0.63	57.76	44.48	0.56	64.98	38.72	0.63	61.47	47.41	0.56	57.52	49.11	0.54	68.44	36.91	0.65	0.606667	0.583333	-0.0233333	0.780054	1
NM_001190316|IP6K2|chr3|-	461.3	48732522	chr3:48730884-48732854	30.72	67.27	0.31	30.17	57.44	0.34	29.5	56.34	0.34	38.48	73.23	0.34	38.66	61.92	0.38	38.84	67.2	0.37	0.33	0.363333	0.0333333	0.763389	1
NM_144570|HN1L|chr16|+	3360.5	1749248	chr16:1748812-1752073	106.42	7.41	0.93	108.13	19.24	0.85	110.21	29.82	0.79	100.3	17.31	0.85	98.58	21.76	0.82	97.67	21.38	0.82	0.856667	0.83	-0.0266667	0.599636	1
NM_015335|MED13L|chr12|-	184	116397979	chr12:116396381-116399203	19.41	11.77	0.62	19.28	12.22	0.61	27.36	5.57	0.83	23.58	10.16	0.7	24.42	11.23	0.69	26.03	7.15	0.78	0.686667	0.723333	0.0366667	1	1
NM_183009|KIAA1429|chr8|-	306.6	95523416	chr8:95523206-95523957	14.81	21.91	0.4	12.16	26.83	0.31	16.54	20.19	0.45	12.33	29.85	0.29	10.67	26.77	0.28	15.33	22.98	0.4	0.386667	0.323333	-0.0633333	0.627442	1
NM_001198954|RNF103-CHMP3|chr2|-	1188.5	86732699	chr2:86730553-86733072	60.11	32.9	0.65	57.72	24.04	0.71	57.82	28.69	0.67	68.79	31.84	0.68	68.99	33.33	0.67	68.32	36.24	0.65	0.676667	0.666667	-0.01	1	1
NM_005884|PAK4|chr19|+	468.9	39669389	chr19:39669064-39670046	52.36	12.17	0.81	49.61	2.27	0.96	51.72	0	1	64.45	9.47	0.87	61.52	7.34	0.89	69	0	1	0.923333	0.92	-0.00333333	1	1
NM_001909|CTSD|chr11|-	4153.3	1774699	chr11:1773982-1774900	141.64	0	1	134.99	0	1	147.08	0	1	143.71	0	1	126.9	0	1	135.67	0	1	1	1	0	1	1
NM_019884|GSK3A|chr19|-	1425.9	42734803	chr19:42734338-42735019	42.39	172.93	0.2	43.87	154.97	0.22	39.27	149.91	0.21	45.09	160.9	0.22	41.29	153.59	0.21	42.36	139.2	0.23	0.21	0.22	0.01	0.805239	1
NM_001294|CLPTM1|chr19|+	833.8	45496398	chr19:45495869-45496604	22.33	49.16	0.31	31.17	40.75	0.43	27.95	41.02	0.41	36.63	41.85	0.47	31.83	43.34	0.42	34.28	43.14	0.44	0.383333	0.443333	0.06	0.503462	1
NM_001127660|MFN2|chr1|+	1044.8	12072955	chr1:12071553-12073572	49.1	22.43	0.69	51.64	19.7	0.72	49.35	14.42	0.77	59.71	12.12	0.83	51.69	22.37	0.7	49.95	22.76	0.69	0.726667	0.74	0.0133333	1	1
NM_001201476|C18orf21|chr18|+	527.3	33558999	chr18:33558798-33559250	26.58	37.1	0.42	19.9	41.76	0.32	27.74	42.16	0.4	20.52	37.3	0.35	25.17	33.23	0.43	18.77	35.38	0.35	0.38	0.376667	-0.00333333	1	1
NM_001244926|PRPF4|chr9|+	705.5	116054183	chr9:116053747-116055185	39.11	32.31	0.55	36.95	30.32	0.55	36.11	34.32	0.51	40.78	27.94	0.59	40.18	39.26	0.51	40.89	28.74	0.59	0.536667	0.563333	0.0266667	0.865192	1
NM_001080471|PEAR1|chr1|+	189.8	156884777	chr1:156884439-156886226	34.73	10.37	0.77	34.69	5.51	0.86	30.48	15.4	0.66	25.97	9.02	0.74	27.78	9.21	0.75	25.98	7.73	0.77	0.763333	0.753333	-0.01	1	1
NM_001170407|CDK1|chr10|+	1713.1	62545623	chr10:62545422-62546827	7.79	112.1	0.07	9.63	104.86	0.08	10.45	86.42	0.11	5.64	96.78	0.06	9.34	92.75	0.09	7.45	93.69	0.07	0.0866667	0.0733333	-0.0133333	0.798905	1
NM_032683|MPV17L2|chr19|+	152.4	18307233	chr19:18306809-18307550	37.25	0	1	32.25	0.95	0.97	27.17	7.31	0.79	36.31	0	1	32.95	1.38	0.96	27.14	5.33	0.84	0.92	0.933333	0.0133333	1	1
NM_032286|MED10|chr5|-	549.7	6372304	chr5:6372039-6372714	49.28	25.63	0.66	37.9	38.84	0.49	36.15	36.06	0.5	38.2	38.86	0.5	40.12	39.4	0.5	41.26	38.98	0.51	0.55	0.503333	-0.0466667	0.520246	1
NM_001142805|SLC6A8|chrX|+	318.8	152960860	chrX:152960529-152962048	25.2	31.63	0.44	25.57	26.13	0.49	25.86	20.88	0.55	26.17	24.34	0.52	29.45	25.35	0.54	27.09	26.31	0.51	0.493333	0.523333	0.03	0.844646	1
NM_003675|PRPF18|chr10|+	221.1	13672497	chr10:13672260-13672868	20.76	25.41	0.45	18.46	27.03	0.41	22.02	15.51	0.59	18.73	28.57	0.4	18.79	28.34	0.4	18.17	21.95	0.45	0.483333	0.416667	-0.0666667	0.664387	1
NM_001171814|OAT|chr10|-	554.6	126086219	chr10:126085872-126086671	39.63	25.22	0.61	42.69	26.75	0.61	53.21	17.06	0.76	40.65	27.26	0.6	39.2	33.81	0.54	51.43	21.76	0.7	0.66	0.613333	-0.0466667	0.598439	1
NM_005852|CHD3|chr17|+	746.4	7815365	chr17:7814782-7816075	40.8	45.61	0.47	39.06	46.44	0.46	37.68	51.79	0.42	40.26	48.37	0.45	38.07	40.98	0.48	44.43	48.47	0.48	0.45	0.47	0.02	0.878561	1
NM_022736|MFSD1|chr3|+	462.9	158547193	chr3:158546768-158547508	37.87	2.14	0.95	40.9	0.48	0.99	45.63	7.26	0.86	32.21	1.08	0.97	34.92	2.52	0.93	31.73	2.34	0.93	0.933333	0.943333	0.01	0.630904	1
NM_005916|MCM7|chr7|-	21727.8	99690532	chr7:99690404-99690756	378.45	228.98	0.62	316.09	328.03	0.49	270.59	297.43	0.48	404.9	233.89	0.63	363.68	276.48	0.57	330.56	315.32	0.51	0.53	0.57	0.04	0.154722	1
NM_001146083|MBOAT7|chr19|-	227.4	54677924	chr19:54677106-54678125	38.27	2.29	0.94	41.44	0	1	38.65	0	1	45.29	0	1	44.24	0	1	43.71	0	1	0.98	1	0.02	1	1
NM_017567|NAGK|chr2|+	213.4	71305658	chr2:71305448-71305998	12.26	30.97	0.28	9.36	31.44	0.23	9.5	25.99	0.27	10.98	31.21	0.26	11.29	35.94	0.24	9.16	30.73	0.23	0.26	0.243333	-0.0166667	1	1
NM_012255|XRN2|chr20|+	4398.1	21370112	chr20:21369911-21370463	95.31	14.95	0.86	82.45	12.04	0.87	108.03	0	1	72.08	22.86	0.76	73.03	9.78	0.88	75.78	10.87	0.87	0.91	0.836667	-0.0733333	0.10973	1
NM_001273|CHD4|chr12|-	2374.3	6679658	chr12:6679248-6679859	92.56	177.72	0.34	91.2	143.71	0.39	104.25	114.91	0.48	102.75	159.39	0.39	97.54	151.63	0.39	92.37	140.59	0.4	0.403333	0.393333	-0.01	0.926369	1
NM_006930|SKP1|chr5|-	39542.3	133494085	chr5:133492082-133494286	111.28	276.2	0.29	103.04	302.28	0.25	95.57	383.72	0.2	94.01	279.66	0.25	95.41	255.3	0.27	87.56	282.69	0.24	0.246667	0.253333	0.00666667	0.803947	1
NM_006015|ARID1A|chr1|+	1906.3	27107524	chr1:27105514-27108601	48.94	53.34	0.48	44.38	60.21	0.42	54.37	39.79	0.58	55.97	54.86	0.5	51.93	60.51	0.46	53.35	59.87	0.47	0.493333	0.476667	-0.0166667	0.890803	1
NM_014608|CYFIP1|chr15|+	522.8	23003111	chr15:23002876-23003603	41.04	12.38	0.77	34.17	17.17	0.67	43.35	7.53	0.85	33.34	14.49	0.7	29.7	17.45	0.63	29.97	27.75	0.52	0.763333	0.616667	-0.146667	0.134628	1
NM_001128847|SMARCA4|chr19|+	4124	11172738	chr19:11172460-11172958	111.31	110.89	0.5	116.71	82.2	0.59	108.98	102.88	0.51	110.22	87.76	0.56	112.06	88.28	0.56	110.22	82.34	0.57	0.533333	0.563333	0.03	0.618206	1
NM_024792|FAM57A|chr17|+	243.6	645353	chr17:644541-646075	32.08	13.4	0.71	30.49	14.52	0.68	27.65	13.87	0.67	28.57	14.13	0.67	36.13	4.17	0.9	26.67	14.33	0.65	0.686667	0.74	0.0533333	0.631461	1
NM_006465|ARID3B|chr15|+	1153.2	74889047	chr15:74887952-74890472	55.02	9.05	0.86	61.23	7.3	0.89	59.45	1.41	0.98	52.99	12.48	0.81	61.77	5	0.93	56.96	5.73	0.91	0.91	0.883333	-0.0266667	0.763081	1
NM_053043|RBM33|chr7|+	228.3	155570204	chr7:155567687-155574179	21.84	10.19	0.68	21.54	13.54	0.61	22.88	11.11	0.67	21.95	10.95	0.67	21.73	12.93	0.63	21.32	11.92	0.64	0.653333	0.646667	-0.00666667	1	1
NM_207518|PRKACA|chr19|-	985.9	14203848	chr19:14202507-14204049	45.33	23.29	0.66	42.87	27.28	0.61	43.93	49.53	0.47	46.01	34.77	0.57	46.87	28.22	0.62	46.8	29.92	0.61	0.58	0.6	0.02	0.743212	1
NM_001003941|OGDH|chr7|+	266.7	44715770	chr7:44715569-44716195	0.66	63.73	0.01	0.3	52.13	0.01	0.43	61.53	0.01	0.49	32.89	0.01	1.27	42.38	0.03	0.69	40.78	0.02	0.01	0.02	0.01	1	1
NM_017921|NPLOC4|chr17|-	1187	79525814	chr17:79523913-79526442	81.31	5.16	0.94	82.63	2.39	0.97	79.7	0	1	91.36	4.37	0.95	95.86	0	1	90.67	4.44	0.95	0.97	0.966667	-0.00333333	1	1
NM_001257134|COX14|chr12|+	531.1	50514020	chr12:50513819-50514240	84.1	0	1	64.39	0	1	76.73	0	1	59.05	0	1	56.58	0	1	56.72	0	1	1	1	0	1	1
NM_030573|THAP7|chr22|-	201.2	21354365	chr22:21354061-21354721	26.08	20.6	0.56	30.82	12.07	0.72	35.54	6.95	0.84	29.08	10.62	0.73	30.24	9.25	0.77	24.81	15.5	0.62	0.706667	0.706667	0	1	1
NM_005273|GNB2|chr7|+	21816.2	100276613	chr7:100276318-100276792	238.86	359.27	0.4	215.71	375.88	0.36	271.78	367.4	0.43	241.22	389.64	0.38	216.55	360.1	0.38	243.74	382.97	0.39	0.396667	0.383333	-0.0133333	0.597354	1
NM_004712|HGS|chr17|+	1875.6	79668974	chr17:79668538-79669151	138.25	12.44	0.92	134.68	7.8	0.95	112.68	12.98	0.9	148.93	17.96	0.89	147.14	0	1	166.29	0	1	0.923333	0.963333	0.04	0.0766872	1
NM_014764|DAZAP2|chr12|+	3897.5	51637239	chr12:51636114-51637717	55.52	49.57	0.53	62.86	49.2	0.56	101.58	24.32	0.81	75.11	65.93	0.53	75.66	60.89	0.55	76.52	67.98	0.53	0.633333	0.536667	-0.0966667	0.124135	1
NM_014820|TOMM70A|chr3|-	1146.5	100084234	chr3:100082303-100084561	66.79	66.7	0.5	71.37	57.19	0.56	70.94	38.82	0.65	59.51	72.22	0.45	64.97	55.03	0.54	64.22	50.34	0.56	0.57	0.516667	-0.0533333	0.521011	1
NM_130811|SNAP25|chr20|+	1266.4	10287580	chr20:10286777-10288066	77.45	37.37	0.67	80.23	31.96	0.72	76.41	31.18	0.71	58.4	30.96	0.65	71.95	20.73	0.78	74.72	9.1	0.89	0.7	0.773333	0.0733333	0.3329	1
NM_015528|RNF167|chr17|+	855.1	4848211	chr17:4848010-4848517	120.32	0	1	119.05	0	1	97.19	0	1	104.94	0	1	106.42	0	1	117.1	0	1	1	1	0	1	1
NM_001135005|DNAJB5|chr9|+	314.5	34997428	chr9:34997023-34998430	34.68	20.08	0.63	38.93	14.1	0.73	35.68	13.34	0.73	26.51	16.74	0.61	28.4	10.42	0.73	28.06	14.3	0.66	0.696667	0.666667	-0.03	0.820791	1
NM_006813|PNRC1|chr6|+	699.4	89794485	chr6:89793472-89794879	12.42	34.08	0.27	9.69	33.65	0.22	15.65	36.33	0.3	13.98	34.16	0.29	11.52	32.6	0.26	11.7	31.93	0.27	0.263333	0.273333	0.01	1	1
NM_025230|DCAF11|chr14|+	171.9	24592957	chr14:24592384-24594451	14.55	40	0.27	16.81	38.31	0.31	16.76	31.2	0.35	16.88	33	0.34	16.73	34.47	0.33	15.23	36.76	0.29	0.31	0.32	0.01	1	1
NM_005197|FOXN3|chr14|-	536.3	89628045	chr14:89622516-89629313	40.71	3.87	0.91	39.07	6.61	0.86	42.54	9.11	0.82	31.79	2.78	0.92	31.39	6.09	0.84	30.08	6.53	0.82	0.863333	0.86	-0.00333333	1	1
NM_020135|WRNIP1|chr6|+	605.1	2785660	chr6:2785241-2785979	33.91	44.35	0.43	33.81	36.96	0.48	33.24	44.99	0.42	39.1	41.81	0.48	34.2	51.69	0.4	36.07	44.52	0.45	0.443333	0.443333	0	1	1
NM_005839|SRRM1|chr1|+	844.6	24999407	chr1:24998673-24999772	36.65	16.35	0.69	54.25	1.63	0.97	54.63	8.13	0.87	33.07	18.99	0.64	57.99	0	1	42.53	14.03	0.75	0.843333	0.796667	-0.0466667	0.459906	1
NM_016287|HP1BP3|chr1|-	3631.3	21070535	chr1:21069171-21071584	71.04	46.14	0.61	64.63	74.53	0.46	77.13	68.54	0.53	79.23	52.49	0.6	82.15	63.83	0.56	90.85	62.68	0.59	0.533333	0.583333	0.05	0.33311	1
NM_001256310|GLS|chr2|+	2280.7	191797643	chr2:191797442-191800015	40.79	64	0.39	41.3	66.25	0.38	49.97	73.37	0.41	34.3	56.96	0.38	37.83	60.79	0.38	40.19	48.02	0.46	0.393333	0.406667	0.0133333	1	1
NM_003598|TEAD2|chr19|-	1704.2	49844095	chr19:49843861-49844694	73.85	39.11	0.65	119.69	0	1	135.13	0	1	73.89	58.09	0.56	146.08	0	1	137.82	0	1	0.883333	0.853333	-0.03	0.571002	1
NM_133476|ZNF384|chr12|-	709.4	6777061	chr12:6775643-6777281	61.34	3.78	0.94	62.12	0.22	1	56.23	0	1	67.39	0	1	60.92	7.44	0.89	68.4	0	1	0.98	0.963333	-0.0166667	1	1
NM_001167823|BLCAP|chr20|-	355.5	36147551	chr20:36145819-36147752	46.16	0	1	44.66	0	1	49.06	0	1	49.25	0	1	47.29	0	1	50	0	1	1	1	0	1	1
NM_001198843|RBM4|chr11|+	2621.2	66413756	chr11:66413498-66413944	59.81	120.24	0.33	58.42	100.18	0.37	79.3	68.44	0.54	82.8	111.89	0.43	86.01	89.98	0.49	80.28	103.44	0.44	0.413333	0.453333	0.04	0.385299	1
NM_006354|TADA3|chr3|-	2343.8	9822032	chr3:9821654-9822233	108.09	0	1	108.86	0	1	87.42	23.36	0.79	100.66	2.69	0.97	107.51	0	1	97.03	2.03	0.98	0.93	0.983333	0.0533333	0.0660022	1
NM_000485|APRT|chr16|-	8218.8	88876030	chr16:88875877-88876248	167.14	0	1	165.51	0	1	143.78	0	1	209.4	0	1	210.66	0	1	218.93	0	1	1	1	0	1	1
NM_022899|ACTR8|chr3|-	98.1	53902688	chr3:53901094-53902889	16.63	24.72	0.4	19.72	25.62	0.43	16.95	37.01	0.31	16.12	27.82	0.37	17.09	25.09	0.41	16.84	27.71	0.38	0.38	0.386667	0.00666667	1	1
NM_033055|HIAT1|chr1|+	603.4	100548015	chr1:100547559-100548929	43.13	30.21	0.59	43	24.02	0.64	47.87	20	0.71	41.51	24.12	0.63	42.35	24.48	0.63	43.12	25.24	0.63	0.646667	0.63	-0.0166667	1	1
NM_032725|BUD13|chr11|-	136.5	116619047	chr11:116618886-116619291	20.96	16.36	0.56	34.61	1.17	0.97	38.28	0	1	26.79	16.34	0.62	31.37	16.56	0.65	28.61	13.66	0.68	0.843333	0.65	-0.193333	0.0398597	1
NM_024725|CCDC82|chr11|-	293.9	96086645	chr11:96085929-96086878	16.82	13.68	0.55	NA	NA	NA	22.69	7.82	0.74	NA	NA	NA	NA	NA	NA	15.65	14.56	0.52	0.645	0.52	-0.125	0.424183	1
NM_006836|GCN1L1|chr12|-	693.7	120565228	chr12:120565014-120565778	34.93	50.83	0.41	43.2	33.05	0.57	49.81	20.66	0.71	39.95	34.17	0.54	38.12	37.48	0.5	47.3	27.57	0.63	0.563333	0.556667	-0.00666667	1	1
NM_004111|FEN1|chr11|+	6317.2	61563015	chr11:61562813-61564714	174.77	0	1	183.92	0	1	189.37	0	1	191.63	0	1	194.48	0	1	192.33	0	1	1	1	0	1	1
NM_001256426|PDLIM5|chr4|+	404.7	95585330	chr4:95585129-95589378	25.96	26.93	0.49	24.72	22.01	0.53	28.73	23.93	0.55	28.48	21.78	0.57	28.81	22.96	0.56	29.26	19.2	0.6	0.523333	0.576667	0.0533333	0.687907	1
NM_018226|RNPEPL1|chr2|+	223	241517346	chr2:241517016-241518149	33.65	0	1	32.53	0	1	26.6	3.52	0.88	39.11	0	1	30.13	6.13	0.83	35.13	3.3	0.91	0.96	0.913333	-0.0466667	0.619725	1
NM_001190991|CNPY2|chr12|-	945.3	56708549	chr12:56708258-56708750	17.12	62.3	0.22	17.18	60.22	0.22	21	67.24	0.24	18.65	66.37	0.22	16.12	59.11	0.21	18.29	62.67	0.23	0.226667	0.22	-0.00666667	1	1
NM_006544|EXOC5|chr14|-	719	57673594	chr14:57669194-57675515	10.87	58.76	0.16	11.35	54.61	0.17	13.19	62.02	0.18	11.69	53.81	0.18	12.15	56.09	0.18	13.29	55.89	0.19	0.17	0.183333	0.0133333	0.821427	1
NM_015527|TBC1D10B|chr16|-	767.7	30369399	chr16:30368422-30369894	50.58	7.45	0.87	52.08	3.19	0.94	48.46	15.62	0.76	47.28	0.83	0.98	45.89	0	1	43.37	9.47	0.82	0.856667	0.933333	0.0766667	0.337969	1
NM_080430|SELM|chr22|-	205.2	31500909	chr22:31500763-31501114	19.25	22.8	0.46	12.52	27.68	0.31	20.23	29.3	0.41	17.25	33.59	0.34	14.17	33.35	0.3	15.91	34.53	0.32	0.393333	0.32	-0.0733333	0.51037	1
NM_003559|PIP4K2B|chr17|-	2167.6	36924015	chr17:36921944-36926024	75.89	13.53	0.85	81.09	5.99	0.93	82.29	4.3	0.95	80.15	9.74	0.89	81.4	4.77	0.94	81.24	6.15	0.93	0.91	0.92	0.01	1	1
NM_001127202|PCID2|chr13|-	258.6	113832114	chr13:113831925-113832601	21.55	30.51	0.41	23.25	21.15	0.52	37.61	9.76	0.79	30.47	20.01	0.6	31.84	24.23	0.57	36.52	12.45	0.75	0.573333	0.64	0.0666667	0.538595	1
NM_018264|TYW1|chr7|+	139	66703760	chr7:66703295-66704498	28.2	5.19	0.84	27.12	3.31	0.89	NA	NA	NA	24.85	9.04	0.73	26.11	4.23	0.86	27.37	2.85	0.91	0.865	0.833333	-0.0316667	1	1
NM_005796|NUTF2|chr16|+	23308.1	67904917	chr16:67904703-67905219	121.68	299.19	0.29	119.37	303.86	0.28	135.27	186.7	0.42	140.14	301.04	0.32	139.87	333.94	0.3	150.29	272.88	0.36	0.33	0.326667	-0.00333333	1	1
NM_001204410|SEC14L1|chr17|+	8718.8	75210201	chr17:75210000-75213181	99.79	0	1	103.72	0	1	106.65	0	1	115.25	0	1	116.85	0	1	117.07	0	1	1	1	0	1	1
NM_005789|PSME3|chr17|+	4001.1	40995144	chr17:40993515-40995777	68.26	81	0.46	71.83	76.16	0.49	57.72	83.36	0.41	61.69	86.45	0.42	60.58	87.74	0.41	67.14	75.86	0.47	0.453333	0.433333	-0.02	0.81373	1
NM_001135175|NEDD1|chr12|+	268.3	97345957	chr12:97345727-97347469	16.34	35.68	0.31	13.68	48.16	0.22	21.69	39.84	0.35	15.55	43.6	0.26	15.6	41.01	0.28	20.71	37.79	0.35	0.293333	0.296667	0.00333333	1	1
NM_001039465|SRSF5|chr14|+	4872	70238237	chr14:70237911-70238722	35.04	200.4	0.15	45.08	196.32	0.19	56.5	188.93	0.23	41.81	167.84	0.2	52.56	171.09	0.24	48.42	176.25	0.22	0.19	0.22	0.03	0.484627	1
NM_004973|JARID2|chr6|+	174.1	15520501	chr6:15520300-15522253	16.89	14.66	0.54	18.53	18.15	0.51	NA	NA	NA	19.06	16.07	0.54	18.21	21.93	0.45	19.08	17.6	0.52	0.525	0.503333	-0.0216667	1	1
NM_021825|CCDC90B|chr11|-	817.1	82972793	chr11:82972502-82973008	70.61	39.21	0.64	68.2	40.24	0.63	77.55	65.88	0.54	74.99	32.85	0.7	70.8	24.5	0.74	74.29	29.07	0.72	0.603333	0.72	0.116667	0.0650354	1
NM_002455|MTX1|chr1|+	1164.8	155183519	chr1:155183275-155183614	83.83	6.64	0.93	88.02	2.8	0.97	62.24	31.34	0.67	90.91	6.04	0.94	83.76	4.74	0.95	87.22	9.18	0.9	0.856667	0.93	0.0733333	0.0938124	1
NM_003925|MBD4|chr3|-	144.6	129150196	chr3:129149793-129150421	7.86	30.85	0.2	4.94	29.17	0.14	6.53	28.17	0.19	6.99	34.01	0.17	6.72	31.48	0.18	8.65	29.25	0.23	0.176667	0.193333	0.0166667	1	1
NM_005659|UFD1L|chr22|-	483.7	19438066	chr22:19437464-19438267	7.2	39.12	0.16	7.62	34.21	0.18	8.49	41.35	0.17	8.35	29.05	0.22	7	37.98	0.16	7.04	33.68	0.17	0.17	0.183333	0.0133333	1	1
NM_015050|FTSJD2|chr6|+	142	37448072	chr6:37447789-37449284	28.77	11.5	0.71	27.4	11.75	0.7	25.8	9.48	0.73	28.28	15.97	0.64	31.61	13.9	0.69	27.28	6.45	0.81	0.713333	0.713333	0	1	1
NM_173083|LIN9|chr1|-	110.4	226420028	chr1:226418861-226420307	13.64	20.55	0.4	11.79	24.4	0.33	14.78	22.43	0.4	11.19	29.59	0.27	11.85	20.13	0.37	12.47	20.59	0.38	0.376667	0.34	-0.0366667	0.80154	1
NM_054014|FKBP1A|chr20|-	8075	1352683	chr20:1352356-1352884	9.87	260.89	0.04	8.85	223.11	0.04	11.53	171.79	0.06	10.05	252.33	0.04	10.56	233.99	0.04	8.8	235.48	0.04	0.0466667	0.04	-0.00666667	0.815531	1
NM_198205|MLX|chr17|+	896.7	40723789	chr17:40723565-40724328	43.1	37.43	0.54	44.57	34.88	0.56	52.41	21.72	0.71	46.36	40.7	0.53	50.97	29.79	0.63	47.54	31.22	0.6	0.603333	0.586667	-0.0166667	1	1
NM_020468|SNX14|chr6|-	820.7	86215522	chr6:86215215-86215723	5.87	50.98	0.1	9.49	55.26	0.15	7.96	66.18	0.11	7.36	54.15	0.12	7.77	53.94	0.13	9.57	46.61	0.17	0.12	0.14	0.02	0.784659	1
NM_138353|DCAF15|chr19|+	294.1	14071979	chr19:14071752-14072256	37.11	24.82	0.6	36.13	35.19	0.51	31.23	34.41	0.48	39.31	41.57	0.49	43.58	29.27	0.6	39.71	28.06	0.59	0.53	0.56	0.03	0.733802	1
NM_021029|RPL36A|chrX|+	364642	100650917	chrX:100650716-100651142	2.77	309.34	0.01	3.86	333.92	0.01	3.11	312.03	0.01	4.71	349.66	0.01	4.74	355.57	0.01	5.58	351.71	0.02	0.01	0.0133333	0.00333333	0.728052	1
NM_018325|C9orf72|chr9|-	205.2	27548018	chr9:27546543-27548420	27.95	5.23	0.84	26.52	10.68	0.71	29.8	11.11	0.73	24.72	10.32	0.71	26.3	10.99	0.71	24.91	11.04	0.69	0.76	0.703333	-0.0566667	0.791135	1
NM_001256741|CNOT10|chr3|+	308.7	32815196	chr3:32814949-32815367	21.78	22	0.5	18.76	28.3	0.4	22.83	26.6	0.46	13.79	28.24	0.33	13.22	30.87	0.3	17.9	19.2	0.48	0.453333	0.37	-0.0833333	0.381293	1
NM_001127328|ACADM|chr1|+	456.9	76228578	chr1:76228377-76229355	26.54	55.26	0.32	20.18	64.36	0.24	29.23	55.84	0.34	19.52	60.51	0.24	21.93	50.72	0.3	31.09	49.4	0.39	0.3	0.31	0.01	1	1
NM_020395|INTS12|chr4|-	146.6	106604173	chr4:106603785-106604474	29.74	1.82	0.94	29.61	0.89	0.97	NA	NA	NA	31.07	0	1	31.44	1.42	0.96	31.2	0	1	0.955	0.986667	0.0316667	0.491803	1
NM_017789|SEMA4C|chr2|-	511.7	97526991	chr2:97525473-97527192	44.7	11.82	0.79	42.89	9.28	0.82	49.8	0	1	58.85	19.88	0.75	59.21	13.47	0.81	63.19	2.6	0.96	0.87	0.84	-0.03	0.801936	1
NR_038427|LOC100505624|chr2|+	2870	27560505	chr2:27560304-27560670	0	52.89	0	0.05	48.17	0	0	49.19	0	0.16	56.82	0	0.56	53.85	0.01	1.59	45.2	0.03	0	0.0133333	0.0133333	1	1
NM_012207|HNRNPH3|chr10|+	6097	70101936	chr10:70101735-70102953	90.18	201.73	0.31	90.01	159.55	0.36	102.4	105.84	0.49	87.81	190.64	0.32	95.13	163.29	0.37	100.65	171.88	0.37	0.386667	0.353333	-0.0333333	0.523089	1
NM_001128617|REPS1|chr6|-	190.7	139226027	chr6:139225620-139226269	5.79	45.26	0.11	4.23	49.25	0.08	5.63	40.32	0.12	5.37	53.05	0.09	5.59	55.81	0.09	5.14	46.9	0.1	0.103333	0.0933333	-0.01	1	1
NM_001042469|SUMF2|chr7|+	1475.3	56147940	chr7:56147221-56148365	27.26	92.8	0.23	37.39	74.33	0.33	29.82	81.39	0.27	30.92	94.18	0.25	42.78	89.46	0.32	40.3	91.64	0.31	0.276667	0.293333	0.0166667	0.776249	1
NM_020734|RIMKLB|chr12|+	255.3	8926651	chr12:8925917-8929787	25.36	14.07	0.64	25.58	9.49	0.73	29.76	3.57	0.89	23.93	10.65	0.69	24.82	13.59	0.65	26.32	9.34	0.74	0.753333	0.693333	-0.06	0.792946	1
NM_004804|CIAO1|chr2|+	1235	96937333	chr2:96936849-96939900	54.65	83.37	0.4	54.71	83.85	0.39	58.23	70.07	0.45	52.04	77.22	0.4	51.46	84.21	0.38	53.71	69.37	0.44	0.413333	0.406667	-0.00666667	1	1
NM_018150|RNF220|chr1|+	1471.1	45116691	chr1:45116376-45117396	55.75	31.77	0.64	59.93	29.69	0.67	57.38	20.01	0.74	57.61	39.84	0.59	55.76	33.62	0.62	54.19	33.98	0.61	0.683333	0.606667	-0.0766667	0.428638	1
NM_145644|MRPL35|chr2|+	204.4	86439915	chr2:86439549-86440477	19.72	31.92	0.38	16.32	31.23	0.34	18.63	26.18	0.42	15.61	27.44	0.36	14.23	32.18	0.31	17.32	26.42	0.4	0.38	0.356667	-0.0233333	0.827822	1
NM_001040134|PALM|chr19|+	713.9	746775	chr19:746285-748330	51.6	4.48	0.92	47.62	5.24	0.9	50.68	0.02	1	53.28	8.8	0.86	55	1.34	0.98	55.49	0.3	0.99	0.94	0.943333	0.00333333	1	1
NM_024297|PHF23|chr17|-	1755.4	7138637	chr17:7138347-7139159	78	42.1	0.65	67.84	60.1	0.53	71.09	59.34	0.55	64.76	60.25	0.52	82.43	42.34	0.66	68.61	54.02	0.56	0.576667	0.58	0.00333333	1	1
NM_022061|MRPL17|chr11|-	419.7	6703201	chr11:6701616-6703633	9.61	95.24	0.09	10.27	100.66	0.09	10.38	90.7	0.1	10.38	84.92	0.11	9.57	94.01	0.09	9.3	87.87	0.1	0.0933333	0.1	0.00666667	1	1
NM_138740|C1orf43|chr1|-	29501.6	154179804	chr1:154179183-154180124	391.88	67.14	0.85	359.49	82.8	0.81	382.59	60.2	0.86	406.63	79.91	0.84	388.31	80.83	0.83	388.19	91.14	0.81	0.84	0.826667	-0.0133333	0.480448	1
NM_005669|REEP5|chr5|-	436.7	112214316	chr5:112212081-112214532	41.41	37.22	0.53	41.26	39.39	0.51	41.79	44.41	0.48	22.41	32.07	0.41	22.87	29.39	0.44	21.24	28.15	0.43	0.506667	0.426667	-0.08	0.475077	1
NM_152280|SYT11|chr1|+	9242.4	155851258	chr1:155850989-155854990	183.65	110.14	0.63	192.58	128.29	0.6	199.74	82.7	0.71	139.4	84.03	0.62	137.84	75.16	0.65	138.03	72.81	0.65	0.646667	0.64	-0.00666667	1	1
NM_015607|CHTOP|chr1|+	1306.5	153617932	chr1:153617540-153618782	62.08	59.14	0.51	65.17	51.93	0.56	69.45	37.58	0.65	68.98	60.08	0.53	75.7	53.69	0.59	71.88	60.59	0.54	0.573333	0.553333	-0.02	0.897164	1
NM_013318|PRRC2B|chr9|+	1346.4	134373617	chr9:134371127-134375575	65.98	26.24	0.72	70.49	21.62	0.77	69.28	19.5	0.78	62.99	26.23	0.71	68.87	18.3	0.79	66.96	21.76	0.75	0.756667	0.75	-0.00666667	1	1
NM_005316|GTF2H1|chr11|+	265.7	18387659	chr11:18387330-18388590	16.36	33.18	0.33	16.41	29.6	0.36	16.58	27.68	0.37	17	35.44	0.32	18.18	34.96	0.34	19.05	33.41	0.36	0.353333	0.34	-0.0133333	1	1
NM_001690|ATP6V1A|chr3|+	445.1	113528684	chr3:113528182-113530905	27.41	17.87	0.61	29.12	17.48	0.62	33.47	23.63	0.59	32.58	18.5	0.64	32.18	21.51	0.6	33.69	15.94	0.68	0.606667	0.64	0.0333333	0.836946	1
NM_022362|MMS19|chr10|-	771.7	99218275	chr10:99218081-99218476	61.79	13.01	0.83	65.08	8.27	0.89	86.49	0	1	71.77	18.32	0.8	63.68	18.18	0.78	87.79	0	1	0.906667	0.86	-0.0466667	0.341606	1
NM_000709|BCKDHA|chr19|+	198.4	41930544	chr19:41930343-41930910	33.44	24.22	0.58	30.1	17.47	0.63	29.91	6.8	0.81	34.83	18.9	0.65	33.48	12.07	0.74	36.34	13.77	0.73	0.673333	0.706667	0.0333333	0.662827	1
NM_133480|TADA3|chr3|-	649.5	9825696	chr3:9824812-9825897	2.51	107.91	0.02	2.19	104.82	0.02	2.1	114.25	0.02	2.36	109.29	0.02	3.04	123.17	0.02	2.31	110.74	0.02	0.02	0.02	0	1	1
NM_001892|CSNK1A1|chr5|-	2359.5	148875595	chr5:148874845-148876423	14.56	113.49	0.11	9.58	114.51	0.08	17.26	121.24	0.12	10.07	124.05	0.08	10.36	112.19	0.08	15.68	108.48	0.13	0.103333	0.0966667	-0.00666667	1	1
NM_007315|STAT1|chr2|-	340.6	191834416	chr2:191833762-191835443	42.87	2.66	0.94	41.01	5.7	0.88	39.03	11.94	0.77	33.75	6.65	0.84	29.09	8.99	0.76	31.36	5.37	0.85	0.863333	0.816667	-0.0466667	0.554595	1
NM_017934|PHIP|chr6|-	984.8	79650437	chr6:79644136-79651047	40.07	13.86	0.74	41.13	21.56	0.66	45.75	24.23	0.65	41.58	19.27	0.68	43.33	12.43	0.78	44.75	10.39	0.81	0.683333	0.756667	0.0733333	0.538652	1
NM_014145|TMEM230|chr20|-	4729.5	5081134	chr20:5080484-5081577	132.34	80.63	0.62	121.11	78.88	0.61	141.24	91.46	0.61	102.45	68.82	0.6	110.01	62.2	0.64	112.04	64.39	0.64	0.613333	0.626667	0.0133333	0.833863	1
NM_032881|LSM10|chr1|-	158.7	36859269	chr1:36859031-36859754	34.97	17.91	0.66	30.64	15.39	0.67	24.05	23.31	0.51	30.5	16.26	0.65	26.02	24.45	0.52	31.61	12.93	0.71	0.613333	0.626667	0.0133333	1	1
NM_006555|YKT6|chr7|+	8542.2	44252064	chr7:44251846-44253893	179.32	145.56	0.55	180.1	157.72	0.53	167	196.35	0.46	170.7	148.23	0.54	182.3	142.29	0.56	175.71	145.73	0.55	0.513333	0.55	0.0366667	0.391682	1
NM_001256891|SRI|chr7|-	22481.5	87837679	chr7:87837518-87837880	2.29	140.06	0.02	3.69	106.45	0.03	4.42	86.79	0.05	2.42	127.78	0.02	2.77	91.54	0.03	2.79	85.92	0.03	0.0333333	0.0266667	-0.00666667	1	1
NM_002973|ATXN2|chr12|-	246.4	111890301	chr12:111890018-111890644	18.28	18.8	0.49	14.69	20.69	0.42	17.57	17.65	0.5	15.11	20	0.43	18.14	14.35	0.56	19.17	16.91	0.53	0.47	0.506667	0.0366667	0.811227	1
NM_139126|PPIL4|chr6|-	158.4	149826435	chr6:149825631-149826840	8.96	27.15	0.25	6.9	32.57	0.17	8.63	47.79	0.15	8.42	33.48	0.2	7.02	28.24	0.2	9.64	28.21	0.25	0.19	0.216667	0.0266667	0.784636	1
NM_001099339|COMMD7|chr20|-	494.7	31290708	chr20:31290493-31291260	29.31	22.87	0.56	30.17	21.25	0.59	29.81	19.86	0.6	32.71	13.88	0.7	35.62	14.66	0.71	29.02	17.89	0.62	0.583333	0.676667	0.0933333	0.400644	1
NR_015368|LOC643837|chr1|+	103.3	789354	chr1:789153-794826	7.8	43.75	0.15	7.77	46.17	0.14	7.57	33.32	0.19	10.67	49.15	0.18	11.39	38.91	0.23	11.05	43.2	0.2	0.16	0.203333	0.0433333	0.603868	1
NM_018981|DNAJC10|chr2|+	659.4	183642676	chr2:183641848-183643255	15.12	51.81	0.23	11.21	55.87	0.17	18.99	50.89	0.27	13.01	52.69	0.2	13.64	53.13	0.2	18.49	43.59	0.3	0.223333	0.233333	0.01	1	1
NM_032204|ASCC2|chr22|-	398.7	30184972	chr22:30184597-30185173	55.48	2.76	0.95	54.52	0.15	1	45.54	16.6	0.73	47.62	0	1	43.89	2.67	0.94	49.88	4.59	0.92	0.893333	0.953333	0.06	0.281676	1
NM_031485|GRWD1|chr19|+	760.3	48956619	chr19:48955965-48957164	36.17	17.48	0.67	33.28	19.44	0.63	27.96	22.02	0.56	35.2	21.62	0.62	34.39	24.59	0.58	37.41	20.51	0.65	0.62	0.616667	-0.00333333	1	1
NM_004358|CDC25B|chr20|+	1239.8	3785817	chr20:3785468-3786761	95.53	0	1	87.77	0	1	85.19	0	1	79.12	0	1	77.05	0	1	76.31	0	1	1	1	0	1	1
NR_037616|MUTED-TXNDC5|chr6|-	1905.2	7882462	chr6:7881961-7883499	54.14	68.81	0.44	55.85	73.82	0.43	65.59	51.65	0.56	40.47	55.99	0.42	42.44	55.85	0.43	40.75	54.75	0.43	0.476667	0.426667	-0.05	0.49611	1
NM_002065|GLUL|chr1|-	3860.8	182352397	chr1:182350839-182353858	27.35	116.44	0.19	27.17	125.42	0.18	29.15	126.46	0.19	29.41	125.67	0.19	30.79	123.37	0.2	30.13	126.67	0.19	0.186667	0.193333	0.00666667	0.883292	1
NM_000113|TOR1A|chr9|-	714.3	132575996	chr9:132575221-132576501	37.4	54.01	0.41	44.41	42.06	0.51	54.32	33.81	0.62	22.29	38.93	0.36	21.71	33.21	0.4	24.3	28.75	0.46	0.513333	0.406667	-0.106667	0.22935	1
NM_052950|WDFY2|chr13|+	73.3	52334083	chr13:52333876-52336171	17.74	18.64	0.49	17.33	26.81	0.39	18.13	18.88	0.49	15.2	19.55	0.44	NA	NA	NA	NA	NA	NA	0.456667	0.44	-0.0166667	1	1
NR_023319|ADPGK|chr15|-	332.8	73044569	chr15:73043708-73045236	35.68	14.98	0.7	38.67	8.03	0.83	39.15	10.29	0.79	40.49	14.29	0.74	42.94	15.64	0.73	43.24	7.71	0.85	0.773333	0.773333	0	1	1
NM_182923|KLC1|chr14|+	212.8	104167739	chr14:104167538-104167888	23.83	25.11	0.49	24.51	20.11	0.55	22.57	21.02	0.52	28.64	29.27	0.49	23.42	24.67	0.49	31.56	28.29	0.53	0.52	0.503333	-0.0166667	1	1
NM_030937|CCNL2|chr1|-	2815.7	1322145	chr1:1321091-1322962	37.25	122.89	0.23	40.25	127.48	0.24	41.33	136.86	0.23	41.61	126.01	0.25	40.02	127.39	0.24	41.66	146.71	0.22	0.233333	0.236667	0.00333333	1	1
NM_020188|CMC2|chr16|-	1634.5	81009855	chr16:81009699-81010076	100.28	0	1	89.8	2.49	0.97	88.6	23.43	0.79	104.91	0	1	99.25	0	1	92.34	9.51	0.91	0.92	0.97	0.05	0.133885	1
NM_030780|SLC25A32|chr8|-	317.5	104412391	chr8:104410866-104412774	17.98	33.78	0.35	18.69	26.68	0.41	30.73	8.97	0.77	22.15	25.57	0.46	22.34	27.89	0.44	22.64	28.4	0.44	0.51	0.446667	-0.0633333	0.836299	1
NM_014462|LSM1|chr8|-	1323.6	38021041	chr8:38020839-38021358	22.02	73.98	0.23	62.75	41.15	0.6	45.56	70.03	0.39	23.82	82.32	0.22	71.02	36.87	0.66	63.39	47.21	0.57	0.406667	0.483333	0.0766667	0.333282	1
NM_001077395|DPH5|chr1|-	276.9	101455632	chr1:101455180-101456184	5.07	38.9	0.12	7.77	32.3	0.19	5.05	31.72	0.14	8.5	32.97	0.2	10.48	30.39	0.26	9.66	31.32	0.24	0.15	0.233333	0.0833333	0.378073	1
NM_012197|RABGAP1|chr9|+	470.9	125865817	chr9:125865370-125867147	25.08	32.81	0.43	24.28	35.61	0.41	26.86	21.24	0.56	27.42	43.82	0.38	29.64	31.9	0.48	26.71	39.46	0.4	0.466667	0.42	-0.0466667	0.710829	1
NR_023350|COPB2|chr3|-	1415.2	139076599	chr3:139076433-139076800	57.46	52.89	0.52	54.55	23.39	0.7	67.45	23.09	0.74	67.53	39.4	0.63	55.35	41.66	0.57	65.5	25.35	0.72	0.653333	0.64	-0.0133333	1	1
NM_025240|CD276|chr15|+	654.5	74005937	chr15:74005275-74006859	62.03	35.08	0.64	63.77	24.04	0.73	58.21	9.9	0.85	77.52	23.43	0.77	76.32	20.13	0.79	73.35	16.38	0.82	0.74	0.793333	0.0533333	0.291609	1
NM_001193452|NUDT16L1|chr16|+	457.2	4745160	chr16:4744959-4745860	50.94	2.44	0.95	48.81	0	1	54.32	5.34	0.91	53.27	0	1	58.03	0	1	58.52	0	1	0.953333	1	0.0466667	0.234115	1
NM_002434|MPG|chr16|+	285.3	135628	chr16:135400-135804	57.9	0	1	48.47	0	1	48.51	0	1	58.79	0	1	55.45	0	1	44.56	6.89	0.87	1	0.956667	-0.0433333	0.495604	1
NM_016142|HSD17B12|chr11|+	1172.7	43876895	chr11:43876694-43878169	70.6	23.95	0.75	64.04	25.75	0.71	71.29	0.94	0.99	75.44	35.92	0.68	76.23	34.45	0.69	80.35	21.63	0.79	0.816667	0.72	-0.0966667	0.174241	1
NM_014337|PPIL2|chr22|+	392.4	22049884	chr22:22049683-22051826	41.15	0	1	39.62	0	1	34.38	0	1	40.87	0	1	38.87	0	1	39.87	0	1	1	1	0	1	1
NM_016305|SS18L2|chr3|+	401.5	42636286	chr3:42635914-42636490	28.77	24.54	0.54	34.42	15.59	0.69	41.17	17.92	0.7	32.63	22.63	0.59	26.54	30.83	0.46	35.57	28.07	0.56	0.643333	0.536667	-0.106667	0.334977	1
NM_001080396|FAM155A|chr13|-	364.4	107822850	chr13:107820879-107823134	38.91	13.14	0.75	35.69	12.11	0.75	40.52	7.11	0.85	33.08	10.31	0.76	31.31	16.61	0.65	31.3	7.38	0.81	0.783333	0.74	-0.0433333	0.62155	1
NM_032268|ZNRF1|chr16|+	198.1	75142468	chr16:75141631-75144892	14.98	25.54	0.37	15	25.45	0.37	16.07	27.11	0.37	16.47	29.02	0.36	16.04	32.55	0.33	16.3	33.45	0.33	0.37	0.34	-0.03	0.826444	1
NM_174889|NDUFAF2|chr5|+	307.9	60448770	chr5:60448531-60448864	47.71	2.83	0.94	48.9	0.78	0.98	43.11	4.02	0.91	42.19	4.83	0.9	52.96	0	1	45.68	0.92	0.98	0.943333	0.96	0.0166667	1	1
NM_007285|GABARAPL2|chr16|+	10696.2	75611378	chr16:75611177-75611779	140.06	134.04	0.51	141.19	162.31	0.47	165.85	143.95	0.54	114.21	109.73	0.51	113.28	96.6	0.54	120.86	91	0.57	0.506667	0.54	0.0333333	0.473183	1
NM_030795|STMN4|chr8|-	727.9	27094221	chr8:27093814-27094422	23.42	35.2	0.4	24.9	33.04	0.43	26.99	22.73	0.54	17.95	14.7	0.55	15.13	16.38	0.48	NA	NA	NA	0.456667	0.515	0.0583333	0.655738	1
NM_001037174|ARL5A|chr2|-	470.8	152658939	chr2:152657480-152659838	19.43	23.43	0.45	16.85	26.36	0.39	23.93	21.71	0.52	20.65	26.33	0.44	19.38	30.81	0.39	25.88	26.15	0.5	0.453333	0.443333	-0.01	0.835033	1
NM_019009|TOLLIP|chr11|-	107	1297999	chr11:1295598-1298483	17.05	27.45	0.38	17.17	19.61	0.47	18.19	20.36	0.47	16.49	22.49	0.42	16.52	22.59	0.42	17.05	19.65	0.46	0.44	0.433333	-0.00666667	1	1
NM_006223|PIN4|chrX|+	1398.7	71417419	chrX:71417218-71418194	10.05	124.24	0.07	10.9	131.49	0.08	9.59	112.58	0.08	10.58	106.02	0.09	11.38	119.38	0.09	9.85	115.36	0.08	0.0766667	0.0866667	0.01	1	1
NM_005094|SLC27A4|chr9|+	200.2	131123431	chr9:131122613-131123749	7.74	27.25	0.22	13.76	22.65	0.38	7.32	26.48	0.22	10.16	25.12	0.29	10.42	24.92	0.29	7.13	24.67	0.22	0.273333	0.266667	-0.00666667	1	1
NM_020192|YAE1D1|chr7|+	496.1	39612310	chr7:39611876-39612480	41.07	17.67	0.7	42.58	17.47	0.71	32.69	24.44	0.57	37.03	19.79	0.65	42.58	18.01	0.7	46.24	15.81	0.75	0.66	0.7	0.04	0.690626	1
NM_015511|C20orf4|chr20|+	473.2	34844473	chr20:34843500-34844853	41.79	0.35	0.99	35.84	3.58	0.91	35.95	6.74	0.84	38.02	11.61	0.77	41.25	5.33	0.89	39.2	8.37	0.82	0.913333	0.826667	-0.0866667	0.213495	1
NM_201542|MED8|chr1|-	260.5	43850531	chr1:43850397-43850777	22.84	30.06	0.43	28.81	20.36	0.59	21.92	21.51	0.5	30.25	21.32	0.59	28.71	20.54	0.58	19.96	30.03	0.4	0.506667	0.523333	0.0166667	1	1
NM_001681|ATP2A2|chr12|+	440.2	110788555	chr12:110788097-110788897	43.86	9.7	0.82	39.74	19.98	0.67	49.44	0.65	0.99	44.75	6.39	0.88	42.18	6.43	0.87	36.53	10.37	0.78	0.826667	0.843333	0.0166667	0.790862	1
NM_001658|ARF1|chr1|+	18104.9	228285754	chr1:228285553-228286913	347.36	300.98	0.54	337.89	281.87	0.55	335.16	152.64	0.69	359.77	244.87	0.6	365.69	236.44	0.61	359.22	251.29	0.59	0.593333	0.6	0.00666667	0.596276	1
NM_007278|GABARAP|chr17|-	176296	7143909	chr17:7143738-7144238	530.83	383.79	0.58	505.37	387.29	0.57	516.65	394.57	0.57	589.25	381.84	0.61	572.86	365.28	0.61	549.57	381.98	0.59	0.573333	0.603333	0.03	0.186078	1
NM_133330|WHSC1|chr4|+	613.7	1981429	chr4:1980365-1983930	50.67	33.83	0.6	48.48	38.06	0.56	53.77	29.4	0.65	47.22	43.42	0.52	45.33	48.3	0.48	48.86	39.33	0.55	0.603333	0.516667	-0.0866667	0.357712	1
NM_152834|TMEM18|chr2|-	146.6	669281	chr2:667973-669675	10.2	36.8	0.22	10.8	31.03	0.26	9.23	38.95	0.19	7.4	34.21	0.18	8.55	37.84	0.18	9.35	34.55	0.21	0.223333	0.19	-0.0333333	0.793379	1
NM_001042698|ZSWIM7|chr17|-	245.1	15881026	chr17:15879875-15881227	14.12	20.92	0.4	15.01	23.34	0.39	15.8	14.63	0.52	13.55	21.74	0.38	16.67	19.99	0.45	17.62	19.91	0.47	0.436667	0.433333	-0.00333333	1	1
NM_001293|CLNS1A|chr11|-	11426.3	77327362	chr11:77327196-77327740	91.48	161.38	0.36	104.39	146.99	0.42	128.12	132.53	0.49	110.78	135.53	0.45	107.16	152.99	0.41	111.02	138.63	0.44	0.423333	0.433333	0.01	0.857172	1
NM_006742|PSKH1|chr16|+	198.6	67962474	chr16:67961228-67963473	27.82	5.12	0.84	26.43	6.76	0.8	25.52	5.22	0.83	27.47	10.08	0.73	26.69	9.4	0.74	27.09	7.65	0.78	0.823333	0.75	-0.0733333	0.54803	1
NR_027368|POP4|chr19|+	94.2	30106564	chr19:30106151-30108162	4.39	40.73	0.1	4.01	41.4	0.09	4.89	38.91	0.11	3.67	33.92	0.1	4.2	31.08	0.12	3.79	32.57	0.1	0.1	0.106667	0.00666667	1	1
NM_002748|MAPK6|chr15|+	2261.9	52357208	chr15:52356099-52358462	53.49	43.82	0.55	51.64	52.55	0.5	53.19	45.01	0.54	59.06	61.42	0.49	60	61.95	0.49	69.36	45.04	0.61	0.53	0.53	0	1	1
NM_018089|ANKZF1|chr2|+	82.7	220101294	chr2:220101044-220101391	26.49	4.78	0.85	21.67	12.9	0.63	40.11	0	1	30.14	3.07	0.91	35.41	0	1	28.96	1.57	0.95	0.826667	0.953333	0.126667	0.198132	1
NR_033417|GTF2H2B|chr5|+	696.1	69743287	chr5:69743061-69746189	24.13	77.28	0.24	25.02	69.26	0.27	26.7	93.94	0.22	21.2	70.14	0.23	20.53	71.89	0.22	22.09	66.45	0.25	0.243333	0.233333	-0.01	1	1
NM_001204871|URGCP-MRPS24|chr7|-	6512	43906306	chr7:43906157-43906581	180.46	0	1	186.6	0	1	210.7	0	1	217.01	0	1	214.7	0	1	203.48	0	1	1	1	0	1	1
NM_003249|THOP1|chr19|+	359.2	2813437	chr19:2813113-2813599	56.04	4.12	0.93	57.63	0.79	0.99	42.01	8.77	0.83	63.65	0.27	1	68.27	0	1	73.36	0	1	0.916667	1	0.0833333	0.0375668	1
NM_001207014|SERPINH1|chr11|+	4939.4	75283184	chr11:75282826-75283849	97.1	72.21	0.57	96.81	52.88	0.65	92.1	56.35	0.62	111.79	73.94	0.6	115.2	70.46	0.62	110.24	78.93	0.58	0.613333	0.6	-0.0133333	0.911397	1
NM_001876|CPT1A|chr11|-	604	68523602	chr11:68522351-68525198	7.81	59.99	0.12	6.64	60.8	0.1	6.83	58.46	0.1	6.54	54.59	0.11	5.88	57.53	0.09	7.17	64.53	0.1	0.106667	0.1	-0.00666667	1	1
NM_006904|PRKDC|chr8|-	4156.4	48686206	chr8:48685669-48686938	69.01	112.26	0.38	70.66	111.48	0.39	101.57	90.7	0.53	57.92	97.3	0.37	59.09	95.12	0.38	69.36	83.51	0.45	0.433333	0.4	-0.0333333	0.657737	1
NM_004862|LITAF|chr16|-	1078.9	11642763	chr16:11641578-11643601	58.69	7.1	0.89	62.98	8.65	0.88	73.58	0	1	59.53	0.66	0.99	57.62	7.14	0.89	63.54	2.57	0.96	0.923333	0.946667	0.0233333	0.721242	1
NM_053005|MOB2|chr11|-	364.1	1491502	chr11:1490685-1491718	30.34	29.61	0.51	29.47	36.33	0.45	30.35	24.46	0.55	28.19	37.92	0.43	26.78	34.3	0.44	27.07	30.95	0.47	0.503333	0.446667	-0.0566667	0.586727	1
NM_001079525|PAICS|chr4|+	14523.8	57325796	chr4:57325538-57327534	228.95	137.62	0.62	235.97	163.32	0.59	227.69	207.02	0.52	229.35	165.2	0.58	233.04	149.14	0.61	227.32	141.95	0.62	0.576667	0.603333	0.0266667	0.512681	1
NM_017823|DUSP23|chr1|+	545.5	159752144	chr1:159751943-159752333	81.09	0	1	74.98	0	1	67.16	0	1	82.7	0	1	77.14	0	1	72.13	0	1	1	1	0	1	1
NM_001257197|CUL3|chr2|-	154	225338713	chr2:225334867-225339093	4.45	88.24	0.05	5.1	86.68	0.06	5.46	89.01	0.06	3.4	83.65	0.04	3.39	85	0.04	3.61	81.53	0.04	0.0566667	0.04	-0.0166667	0.721535	1
NM_001128217|PSIP1|chr9|-	1960.1	15464729	chr9:15464065-15465578	101.6	14.58	0.87	97.51	20.23	0.83	120.97	11.21	0.92	76.06	12.11	0.86	78.37	18.88	0.81	77.85	20.83	0.79	0.873333	0.82	-0.0533333	0.253803	1
NM_006857|SNRNP27|chr2|+	599.1	70131797	chr2:70131386-70132368	39.71	28.04	0.59	42.32	22.15	0.66	54.09	8.18	0.87	32.42	19.78	0.62	36.9	16.34	0.69	37.77	17.25	0.69	0.706667	0.666667	-0.04	0.840467	1
NM_005113|GOLGA5|chr14|+	232	93305912	chr14:93305711-93306304	21.24	31.16	0.41	23.21	25.85	0.47	37.8	3.22	0.92	23.03	22.81	0.5	22.11	20.69	0.52	22.63	22.03	0.51	0.6	0.51	-0.09	0.672239	1
NM_001130106|HSPBP1|chr19|-	1536.1	55773735	chr19:55773591-55774050	50.98	87.86	0.37	47.28	97.19	0.33	53.91	58.99	0.48	53.24	54.02	0.5	52.49	58.47	0.47	48.41	63.64	0.43	0.393333	0.466667	0.0733333	0.191117	1
NM_017583|TRIM44|chr11|+	187.5	35828616	chr11:35827908-35830930	30.92	11.85	0.72	26.7	18.51	0.59	30.45	10.98	0.73	19.36	12.19	0.61	20.13	11.07	0.65	NA	NA	NA	0.68	0.63	-0.05	0.622666	1
NM_199242|UNC13D|chr17|-	464.2	73823590	chr17:73823308-73824167	35.37	4.38	0.89	29.5	10.7	0.73	31.95	8.08	0.8	37.56	4.31	0.9	33.06	10.33	0.76	35.73	3.99	0.9	0.806667	0.853333	0.0466667	0.767243	1
NM_017520|MPHOSPH8|chr13|+	116.4	20246260	chr13:20245974-20247599	17.62	13.57	0.56	NA	NA	NA	18.5	17.59	0.51	NA	NA	NA	20.34	14.4	0.59	18.87	12.83	0.6	0.535	0.595	0.06	0.803595	1
NM_003620|PPM1D|chr17|+	128.9	58741208	chr17:58740356-58743640	7.76	25.48	0.23	6.2	31.84	0.16	7.19	34.34	0.17	5.15	26.33	0.16	NA	NA	NA	6.1	26.94	0.18	0.186667	0.17	-0.0166667	1	1
NM_006401|ANP32B|chr9|+	10889.9	100777980	chr9:100777646-100778224	125.87	156.22	0.45	122.82	170.53	0.42	174.31	85.12	0.67	108.97	156.72	0.41	114.55	165.34	0.41	105.68	165.83	0.39	0.513333	0.403333	-0.11	0.0163379	1
NM_006458|TRIM3|chr11|-	76.6	6470198	chr11:6469843-6470410	23.44	8.55	0.73	19.47	17.19	0.53	NA	NA	NA	21.59	11.29	0.66	NA	NA	NA	23.43	11.05	0.68	0.63	0.67	0.04	1	1
NR_034039|SORD|chr15|+	1085.9	45366388	chr15:45365563-45367287	69.2	3.49	0.95	63.32	4.89	0.93	61.32	10.37	0.86	63.26	3.03	0.95	62.96	12.49	0.83	66.13	2.83	0.96	0.913333	0.913333	0	1	1
NM_021973|HAND2|chr4|-	247488	174447952	chr4:174447652-174448526	800.77	191.12	0.81	805.24	165.89	0.83	891.22	163.07	0.85	958.11	226.67	0.81	993.31	224.81	0.82	1013.17	210.38	0.83	0.83	0.82	-0.01	0.576485	1
NM_018131|CEP55|chr10|+	471.5	95287908	chr10:95287707-95288849	48.18	13.99	0.77	58.04	10.51	0.85	61.74	4.38	0.93	36.95	20.48	0.64	44.05	15.75	0.74	43.06	18.78	0.7	0.85	0.693333	-0.156667	0.0313331	1
NM_016457|PRKD2|chr19|-	260	47177691	chr19:47177573-47177992	21.31	19.22	0.53	26.92	27.62	0.49	19.69	28.19	0.41	19.1	26.96	0.41	26.11	19.36	0.57	19.56	14.11	0.58	0.476667	0.52	0.0433333	0.830924	1
NM_001035507|AGBL5|chr2|+	534.9	27282259	chr2:27282058-27282403	29.35	17.14	0.63	28.38	13.27	0.68	42.36	0	1	29.63	16.61	0.64	29.4	30.09	0.49	34.98	17.39	0.67	0.77	0.6	-0.17	0.0841986	1
NM_000296|PKD1|chr16|-	580.9	2139934	chr16:2138713-2140195	43.82	31.49	0.58	43.27	21.94	0.66	41.66	16.04	0.72	44.5	27.49	0.62	42.94	22.52	0.66	47.07	27.38	0.63	0.653333	0.636667	-0.0166667	1	1
NM_032353|VPS25|chr17|+	1232	40931432	chr17:40930975-40931617	62.94	36.15	0.64	65.14	46.66	0.58	71.36	28.49	0.71	72.19	43.4	0.62	72.12	42.16	0.63	58.41	56.3	0.51	0.643333	0.586667	-0.0566667	0.485756	1
NM_018158|SLC4A1AP|chr2|+	89.6	27917709	chr2:27917501-27917847	9.61	28.2	0.25	13.78	16.75	0.45	17.87	12.59	0.59	NA	NA	NA	NA	NA	NA	13.15	19.22	0.41	0.43	0.41	-0.02	1	1
NM_181716|CENPV|chr17|-	4154.9	16246038	chr17:16245848-16246255	176.9	43.47	0.8	183.51	54.68	0.77	159.02	101.01	0.61	197.7	37.63	0.84	202.22	51.19	0.8	181.63	53.13	0.77	0.726667	0.803333	0.0766667	0.0412787	1
NM_016304|RSL24D1|chr15|-	5572.8	55474222	chr15:55473512-55474423	181.28	38.8	0.82	170.31	46.72	0.78	195.32	19.89	0.91	165.25	55.47	0.75	167.62	25.24	0.87	172.75	24.25	0.88	0.836667	0.833333	-0.00333333	0.895459	1
NM_000933|PLCB4|chr20|+	227	9460685	chr20:9459568-9461462	20.06	16.43	0.55	20.66	14.28	0.59	24.99	7.08	0.78	15.78	16.31	0.49	14.77	15.81	0.48	17.98	15.1	0.54	0.64	0.503333	-0.136667	0.448122	1
NM_006136|CAPZA2|chr7|+	2502.8	116558700	chr7:116557781-116559313	24.27	87.02	0.22	22.73	73.45	0.24	32.1	78.33	0.29	11.47	41.55	0.22	13.29	47.12	0.22	18.78	41.15	0.31	0.25	0.25	0	1	1
NM_001243776|CEP57|chr11|+	311.4	95564718	chr11:95564190-95565857	19.37	44.98	0.3	19.55	48.59	0.29	26.31	42.69	0.38	17.76	50.4	0.26	20.12	42.57	0.32	19.98	39.85	0.33	0.323333	0.303333	-0.02	0.851497	1
NM_013242|C16orf80|chr16|-	643.1	58147619	chr16:58147497-58147934	56.82	44.9	0.56	61.56	35.89	0.63	76.93	16.37	0.82	45.67	28.67	0.61	46.56	22.9	0.67	53.99	19.39	0.74	0.67	0.673333	0.00333333	1	1
NM_198567|C5orf25|chr5|+	92.6	175772620	chr5:175772186-175772990	9.63	25.3	0.28	9.52	22.26	0.3	9.39	21.47	0.3	NA	NA	NA	7.44	22.82	0.25	NA	NA	NA	0.293333	0.25	-0.0433333	0.777389	1
NM_018147|FAIM|chr3|+	219.8	138351973	chr3:138351772-138352213	15.1	22.68	0.4	10.33	25.62	0.29	13.63	26.2	0.34	NA	NA	NA	13.25	20.63	0.39	11.02	25.9	0.3	0.343333	0.345	0.00166667	1	1
NM_003750|EIF3A|chr10|-	5628.9	120795524	chr10:120794541-120795780	120.25	130.72	0.48	121.81	147.86	0.45	143.75	140.36	0.51	119.64	146.73	0.45	123.99	147.83	0.46	133.65	132.41	0.5	0.48	0.47	-0.01	0.862409	1
NM_001033506|CSTF3|chr11|-	1194.6	33163212	chr11:33162977-33163532	33.63	22.49	0.6	38.24	14.54	0.72	46.36	9.62	0.83	34.37	29.48	0.54	43.69	8.9	0.83	38.38	15.68	0.71	0.716667	0.693333	-0.0233333	0.680028	1
NM_004128|GTF2F2|chr13|+	412.3	45857817	chr13:45857577-45858239	44.48	23.41	0.66	37.32	32.79	0.53	46.8	33.55	0.58	42.26	26.22	0.62	37.72	15.32	0.71	45.97	18.39	0.71	0.59	0.68	0.09	0.362996	1
NM_006292|TSG101|chr11|-	1667.6	18501981	chr11:18501858-18502182	52.78	53.58	0.5	50.77	50.39	0.5	63.34	33.6	0.65	46.04	39.95	0.54	59.51	27.53	0.68	58.1	19.37	0.75	0.55	0.656667	0.106667	0.171417	1
NM_012459|TIMM8B|chr11|-	9999.2	111955961	chr11:111955874-111956186	160.02	75.08	0.68	148.04	73.73	0.67	148.87	72.47	0.67	151.42	88.13	0.63	169.27	53.24	0.76	156.71	70.22	0.69	0.673333	0.693333	0.02	0.68699	1
NM_001160210|SLC25A13|chr7|-	1926.3	95750380	chr7:95749532-95750689	96.59	51.41	0.65	94.13	56.38	0.63	103.36	41.77	0.71	101.08	47.88	0.68	107.62	41.77	0.72	106.4	38.61	0.73	0.663333	0.71	0.0466667	0.449189	1
NM_024065|PDCL3|chr2|+	917.9	101193017	chr2:101192816-101193201	17.19	69.53	0.2	16.21	64.78	0.2	28.76	48.52	0.37	13.66	46.18	0.23	11.41	49.38	0.19	19.08	48.74	0.28	0.256667	0.233333	-0.0233333	0.843504	1
NM_006335|TIMM17A|chr1|+	3493.7	201938851	chr1:201938597-201939789	91.84	114.83	0.44	94.27	117.91	0.44	99.64	124.45	0.44	94.59	100.37	0.49	87.47	91.58	0.49	91.1	101.11	0.47	0.44	0.483333	0.0433333	0.424808	1
NM_012453|TBL2|chr7|-	317.7	72984010	chr7:72983277-72985302	8.27	34.48	0.19	8.33	34.16	0.2	7.72	39.96	0.16	8.22	30.39	0.21	9.97	25.98	0.28	10.15	28.65	0.26	0.183333	0.25	0.0666667	0.588035	1
NM_001013845|CXorf40B|chrX|-	209.2	149100710	chrX:149100415-149100985	22.43	27.74	0.45	25.48	26.35	0.49	18.66	35.54	0.34	23.4	25.15	0.48	21.7	27.37	0.44	19.04	27.11	0.41	0.426667	0.443333	0.0166667	1	1
NM_153613|LPCAT4|chr15|-	93	34651225	chr15:34651089-34651503	9.8	29.4	0.25	6.7	36.9	0.15	16.9	19.11	0.47	9.8	35.5	0.22	8.6	27.72	0.24	11.72	32.18	0.27	0.29	0.243333	-0.0466667	0.801145	1
NM_182751|MCM10|chr10|+	391.9	13251977	chr10:13251227-13253104	22.79	30.22	0.43	26.3	25.31	0.51	26.31	32.27	0.45	22.11	26.17	0.46	23.87	24.1	0.5	26.73	16.79	0.61	0.463333	0.523333	0.06	0.688418	1
NM_017885|HCFC1R1|chr16|-	908.4	3072737	chr16:3072626-3072999	49.59	38.38	0.56	79.31	9.79	0.89	68.37	17.03	0.8	53.51	32.3	0.62	67.44	20.41	0.77	70.42	12.08	0.85	0.75	0.746667	-0.00333333	1	1
NM_006241|PPP1R2|chr3|-	131.9	195243367	chr3:195241221-195243740	15.92	25.58	0.38	16.02	29.65	0.35	20.92	28.32	0.42	15.11	26.91	0.36	16.54	26.41	0.39	16.36	30.95	0.35	0.383333	0.366667	-0.0166667	1	1
NM_001206841|TGOLN2|chr2|-	748.4	85546673	chr2:85545141-85549881	31.31	26.73	0.54	28.51	27.99	0.5	33.3	28.47	0.54	34.77	32.14	0.52	37.24	28.43	0.57	36.68	29.37	0.56	0.526667	0.55	0.0233333	0.857704	1
NM_001134363|RBM20|chr10|+	325.7	112598219	chr10:112595626-112599227	31.29	10.37	0.75	35.34	8.87	0.8	31.06	12.2	0.72	31.32	7.65	0.8	29.74	9.87	0.75	30.97	7.07	0.81	0.756667	0.786667	0.03	0.795375	1
NR_038327|TEKT4P2|chr21|-	130.5	9908112	chr21:9907189-9908432	22.15	11.91	0.65	21.06	9.19	0.7	22.67	8.88	0.72	27.06	13.88	0.66	27.58	14.42	0.66	29.63	9.59	0.76	0.69	0.693333	0.00333333	1	1
NM_004365|CETN3|chr5|-	829.8	89689723	chr5:89689529-89689924	7.32	71.41	0.09	5.09	71.62	0.07	9.33	48.62	0.16	2.25	62.56	0.03	4.54	48.85	0.09	8.4	50.97	0.14	0.106667	0.0866667	-0.02	1	1
NM_014666|CLINT1|chr5|-	1151.9	157214217	chr5:157212751-157215000	38.18	64.94	0.37	37.34	61.44	0.38	47.86	59.4	0.45	33.65	67.69	0.33	37.85	65.51	0.37	44.52	53.77	0.45	0.4	0.383333	-0.0166667	0.774563	1
NM_012289|KEAP1|chr19|-	331.5	10597293	chr19:10596796-10597494	43.18	42.61	0.5	47.3	16.87	0.74	54.36	8.85	0.86	43.55	22.36	0.66	43.39	19.97	0.68	44.88	17.87	0.72	0.7	0.686667	-0.0133333	1	1
NM_005402|RALA|chr7|+	2854.5	39745923	chr7:39745722-39747723	85.44	50.7	0.63	87.37	34.73	0.72	106.45	14.21	0.88	83.71	46.28	0.64	87.34	43.87	0.67	88.37	32.69	0.73	0.743333	0.68	-0.0633333	0.404814	1
NM_032305|POLR3GL|chr1|-	280	145456372	chr1:145456236-145456723	39.85	16.88	0.7	36.62	18.75	0.66	38.25	19.31	0.66	28.82	7.21	0.8	34.77	0	1	20.2	13.82	0.59	0.673333	0.796667	0.123333	0.33217	1
NM_001104647|SLC25A36|chr3|+	1188.1	140697643	chr3:140695102-140698785	35.55	30.79	0.54	25.76	43.44	0.37	39.98	31.6	0.56	24.83	28.7	0.46	28.58	27.61	0.51	30	25.51	0.54	0.49	0.503333	0.0133333	1	1
NM_001012991|C16orf88|chr16|-	599.6	19718342	chr16:19717674-19718543	48.14	9.49	0.84	51.43	10.72	0.83	54.41	6.25	0.9	45.62	13.37	0.77	46.53	12.26	0.79	45.14	6.37	0.88	0.856667	0.813333	-0.0433333	0.609615	1
NM_001013703|EIF2AK4|chr15|+	106.9	40327499	chr15:40327228-40327797	11.52	21.18	0.35	15.38	20.64	0.43	15.37	18.27	0.46	NA	NA	NA	9.23	23.02	0.29	NA	NA	NA	0.413333	0.29	-0.123333	0.309183	1
NM_004642|CDK2AP1|chr12|-	68690.6	123745840	chr12:123745540-123746350	598.7	0	1	522.45	64.28	0.89	484.1	164.03	0.75	540.26	27.65	0.95	544.16	52.49	0.91	508.24	70.97	0.88	0.88	0.913333	0.0333333	0.0378668	1
NM_012388|PLDN|chr15|+	904.9	45898872	chr15:45898593-45901909	44.02	23.42	0.65	42.34	20	0.68	48.31	15.86	0.75	47.28	20.35	0.7	48.98	10.53	0.82	48.08	16.48	0.74	0.693333	0.753333	0.06	0.547491	1
NM_001136497|BTF3L4|chr1|+	864.1	52553971	chr1:52552384-52556388	11.02	75.45	0.13	11.3	74.79	0.13	12.85	73.24	0.15	8.98	57.19	0.14	8.73	63.7	0.12	7.75	63.56	0.11	0.136667	0.123333	-0.0133333	1	1
NM_016605|FAM53C|chr5|+	276.3	137684296	chr5:137682391-137685418	34.93	5.14	0.87	32.19	4.33	0.88	33.77	4.6	0.88	37.34	0	1	33.45	4.83	0.87	34.14	1.57	0.96	0.876667	0.943333	0.0666667	0.674102	1
NM_020839|WDR48|chr3|+	280.8	39136663	chr3:39136139-39137881	37.71	19.97	0.65	38.24	18.84	0.67	42.12	14.66	0.74	28.23	15.12	0.65	28.21	14.13	0.67	29.1	11.47	0.72	0.686667	0.68	-0.00666667	1	1
NM_021627|SENP2|chr3|+	324.6	185347771	chr3:185347570-185348885	35.82	20.08	0.64	35	16.83	0.68	36.78	11.29	0.77	29.03	15.96	0.65	30.19	2.21	0.93	30.37	11.96	0.72	0.696667	0.766667	0.07	0.641797	1
NM_021809|TGIF2|chr20|+	297.3	35220669	chr20:35219313-35222355	32.41	10.02	0.76	34.33	1.57	0.96	36.88	1.31	0.97	25.42	10.27	0.71	29.35	2.98	0.91	29.17	4.58	0.86	0.896667	0.826667	-0.07	0.722453	1
NM_002635|SLC25A3|chr12|+	28088.4	98995384	chr12:98995146-98995778	73.58	639.63	0.1	67.02	647.53	0.09	59.05	568.07	0.09	77.18	726.49	0.1	85.93	699.32	0.11	76.63	655.13	0.1	0.0933333	0.103333	0.01	0.726573	1
NM_201262|DNAJC12|chr10|-	948.6	69571220	chr10:69570966-69571421	5.78	51.96	0.1	6.68	49.2	0.12	6.9	45.93	0.13	5.17	40.41	0.11	5.95	42.72	0.12	4.65	39.79	0.1	0.116667	0.11	-0.00666667	1	1
NM_002767|PRPSAP2|chr17|+	466	18834245	chr17:18833853-18834599	36.66	26.36	0.58	42.91	20.25	0.68	51.75	22.41	0.7	35.7	26.49	0.57	37.68	23.78	0.61	40.87	15.71	0.72	0.653333	0.633333	-0.02	1	1
NM_001171617|PREPL|chr2|-	398.7	44548183	chr2:44547962-44548584	24.19	16.9	0.59	25.07	18.14	0.58	23.76	29.93	0.44	11.29	20.19	0.36	14.15	16.52	0.46	18.58	14.95	0.55	0.536667	0.456667	-0.08	0.640996	1
NM_022495|C14orf135|chr14|+	1253.9	60601199	chr14:60600688-60601532	34.42	58.57	0.37	29.53	62.37	0.32	46.64	42.72	0.52	27.32	65.82	0.29	24.9	64.6	0.28	32.47	51.59	0.39	0.403333	0.32	-0.0833333	0.277192	1
NM_030912|TRIM8|chr10|+	303.9	104416705	chr10:104416504-104418076	35.25	4.05	0.9	37.37	9.06	0.8	37.97	16.16	0.7	40.86	2.29	0.95	41.35	1.44	0.97	40.08	5.07	0.89	0.8	0.936667	0.136667	0.050671	1
NM_018838|NDUFA12|chr12|-	4759.4	95365190	chr12:95365110-95365396	204.57	52.97	0.79	216.74	13.6	0.94	188.33	0	1	221.22	20.25	0.92	206.28	13.98	0.94	199.85	13.72	0.94	0.91	0.933333	0.0233333	0.303165	1
NM_006373|VAT1|chr17|-	9272	41167932	chr17:41166622-41168161	193.26	54.09	0.78	195.05	48.19	0.8	199.2	23.7	0.89	285.86	37.69	0.88	276.34	62.36	0.82	271.22	38.01	0.88	0.823333	0.86	0.0366667	0.345214	1
NM_001139517|PRKRA|chr2|-	438	179296762	chr2:179296141-179296981	55.99	23.28	0.71	54.85	13.16	0.81	67.66	10.81	0.86	59.21	15.73	0.79	56.32	5.28	0.91	55.97	17.38	0.76	0.793333	0.82	0.0266667	0.675953	1
NM_005896|IDH1|chr2|-	936	209101607	chr2:209100953-209101893	78.61	1.41	0.98	78.65	0	1	84.86	11.21	0.88	74.69	0	1	77.66	0	1	77.7	0	1	0.953333	1	0.0466667	0.122174	1
NM_015412|C3orf17|chr3|-	223.6	112724123	chr3:112721292-112724851	24.81	33.13	0.43	24.32	38.19	0.39	27.95	42.56	0.4	24.87	33.03	0.43	25.89	31.2	0.45	25.52	33.73	0.43	0.406667	0.436667	0.03	0.714025	1
NM_032271|TRAF7|chr16|+	717.4	2226834	chr16:2226561-2227184	29.35	51.59	0.36	33.15	47.33	0.41	36.55	18.21	0.67	33.08	47.11	0.41	40.7	35.68	0.53	36.05	45.76	0.44	0.48	0.46	-0.02	1	1
NR_028477|RBMX|chrX|-	28277.7	135955888	chrX:135955606-135956611	145.98	216.02	0.4	157.92	201.78	0.44	182.88	193.33	0.49	152.67	174.2	0.47	167.37	160.51	0.51	137.84	180.71	0.43	0.443333	0.47	0.0266667	0.490997	1
NM_001206652|SH3GLB1|chr1|+	280.4	87209034	chr1:87208811-87213867	26.3	26.66	0.5	25.67	35.17	0.42	27.17	33.28	0.45	24.8	32.8	0.43	25.3	29.89	0.46	24.5	28.56	0.46	0.456667	0.45	-0.00666667	1	1
NM_198590|BSG|chr19|+	47039	582951	chr19:582750-583493	407.3	72.71	0.85	406.26	12.74	0.97	390.97	105.47	0.79	445.84	71.98	0.86	459.78	34.66	0.93	463.94	53.72	0.9	0.87	0.896667	0.0266667	0.137883	1
NM_000291|PGK1|chrX|+	22490.2	77381550	chrX:77381287-77382324	166.74	508.96	0.25	166.37	459.75	0.27	196.36	323.64	0.38	144.29	450.44	0.24	170.78	448.04	0.28	163.28	381.5	0.3	0.3	0.273333	-0.0266667	0.479105	1
NM_001123377|PARK7|chr1|+	12076	8045155	chr1:8044954-8045342	239.66	323.86	0.43	251.57	282.62	0.47	264.4	263.32	0.5	229.17	250.75	0.48	242.05	245.93	0.5	223.79	259.1	0.46	0.466667	0.48	0.0133333	0.660694	1
NM_001134445|DDAH1|chr1|-	2753.2	85785100	chr1:85784168-85787251	95.77	16.43	0.85	92.71	24.96	0.79	107.16	8.92	0.92	46.94	7.83	0.86	52.17	8.43	0.86	49.7	3.93	0.93	0.853333	0.883333	0.03	0.634556	1
NM_001025091|ABCF1|chr6|+	1467.6	30558969	chr6:30558312-30559309	68.96	83.84	0.45	82.82	63.81	0.56	81.68	50.97	0.62	82.83	69.34	0.54	77.78	74.45	0.51	76.62	63.68	0.55	0.543333	0.533333	-0.01	1	1
NM_032800|C1orf198|chr1|-	494.1	230974324	chr1:230972865-230975654	43.7	5.79	0.88	41.51	7.09	0.85	41.21	7.25	0.85	42.4	6.52	0.87	49.08	1.95	0.96	44.61	4.44	0.91	0.86	0.913333	0.0533333	0.524021	1
NM_001178142|TFDP2|chr3|-	135.4	141671337	chr3:141663270-141671538	15.37	28.88	0.35	16.14	39.63	0.29	16.41	40.52	0.29	15.04	29.56	0.34	15.27	25.34	0.38	15.55	32.22	0.33	0.31	0.35	0.04	0.662926	1
NM_153321|PMP22|chr17|-	692.9	15134095	chr17:15133096-15134397	70.26	6.41	0.92	73.39	2.6	0.97	73.94	17.56	0.81	38.78	6.3	0.86	40.79	6.69	0.86	40.42	2.62	0.94	0.9	0.886667	-0.0133333	1	1
NM_032582|USP32|chr17|-	372.7	58256501	chr17:58254691-58256789	27.7	22.55	0.55	27.29	21.89	0.55	31.75	21.71	0.59	26.45	26.84	0.5	27.68	22.14	0.56	27.08	24.88	0.52	0.563333	0.526667	-0.0366667	0.842408	1
NM_015950|MRPL2|chr6|-	234.4	43022003	chr6:43021767-43022224	2.3	40.93	0.05	2.53	39.39	0.06	3.05	37.54	0.08	3.11	40.36	0.07	3.24	37.7	0.08	2.66	33.99	0.07	0.0633333	0.0733333	0.01	0.675477	1
NM_015610|WIPI2|chr7|+	788.8	5271308	chr7:5270466-5273486	18.94	72.37	0.21	18.43	70.11	0.21	19.78	72.14	0.22	14.67	80.85	0.15	17.11	75.19	0.19	14.4	81.85	0.15	0.213333	0.163333	-0.05	0.448147	1
NM_001197080|IFRD1|chr7|+	510.6	112116208	chr7:112115485-112117258	5.19	40.74	0.11	6.47	40.2	0.14	5.92	61.69	0.09	4.53	34.33	0.12	5.42	39.05	0.12	4.46	40.5	0.1	0.113333	0.113333	0	1	1
NM_002087|GRN|chr17|+	3503.6	42430276	chr17:42430029-42430470	88.26	0	1	99.82	0	1	88.42	0	1	125.5	0	1	110.89	0	1	123.43	0	1	1	1	0	1	1
NM_001387|DPYSL3|chr5|-	24622.2	146773227	chr5:146770371-146773686	365.26	47.62	0.88	360.73	57.83	0.86	343.26	104.13	0.77	253.57	40.63	0.86	261.22	46.49	0.85	257.52	51.55	0.83	0.836667	0.846667	0.01	0.757427	1
NM_001170650|LAS1L|chrX|-	666.3	64732552	chrX:64732462-64732781	75.18	0	1	63.13	0	1	57.58	0	1	60.38	0	1	61.14	0	1	65.45	0	1	1	1	0	1	1
NM_000925|PDHB|chr3|-	1363.4	58413705	chr3:58413357-58413906	115.21	0	1	116.59	0	1	103.99	0	1	92.72	0	1	92.98	0	1	98.25	0	1	1	1	0	1	1
NM_014892|SCAF8|chr6|+	290.7	155154522	chr6:155153073-155155194	23.37	23.6	0.5	24.07	22.64	0.52	27.13	20.55	0.57	21.2	28.21	0.43	23.45	28.22	0.45	25.02	24.56	0.5	0.53	0.46	-0.07	0.683264	1
NM_024667|VPS37B|chr12|-	296.4	123351953	chr12:123349875-123352154	33.72	14.75	0.7	34.26	11.71	0.75	35.78	6.76	0.84	34.69	9.86	0.78	36.2	6.02	0.86	36.08	3.97	0.9	0.763333	0.846667	0.0833333	0.289553	1
NM_052845|MMAB|chr12|-	52.4	109994512	chr12:109991521-109994941	4.64	33.37	0.12	4.77	29.8	0.14	5.39	29.84	0.15	1.03	42.46	0.02	0.73	31.31	0.02	0.78	34.13	0.02	0.136667	0.02	-0.116667	0.114212	1
NM_170679|SKP1|chr5|-	19572.8	133493110	chr5:133492082-133493459	48.94	350.18	0.12	45.88	321.04	0.13	56.81	255.38	0.18	30.05	327.57	0.08	36.37	316.57	0.1	28.81	303.19	0.09	0.143333	0.09	-0.0533333	0.0443057	1
NM_020859|SHROOM3|chr4|+	116.3	77700794	chr4:77699962-77704405	13.57	21.94	0.38	12.63	23.49	0.35	14.96	21.67	0.41	14.6	32.09	0.31	15.09	29.95	0.34	14.42	29.35	0.33	0.38	0.326667	-0.0533333	0.640966	1
NM_023012|RSRC2|chr12|-	1705.7	122989797	chr12:122989190-122990253	33.8	53.99	0.38	38.13	60.84	0.39	33.13	77.04	0.3	35.28	50.61	0.41	36.59	54.83	0.4	29.45	69.18	0.3	0.356667	0.37	0.0133333	1	1
NM_024536|CHPF|chr2|-	427	220404309	chr2:220403669-220405364	45.71	7.06	0.87	45.61	6.31	0.88	39.67	10.82	0.79	40.15	6.65	0.86	42.78	2.07	0.95	41.11	6.34	0.87	0.846667	0.893333	0.0466667	0.560524	1
NM_024006|VKORC1|chr16|-	12702.4	31102462	chr16:31102175-31102663	233.08	0	1	233.41	0	1	168.77	41.54	0.8	209.72	23.2	0.9	219.96	0	1	212.59	0	1	0.933333	0.966667	0.0333333	0.252394	1
NM_005653|TFCP2|chr12|-	275.1	51488030	chr12:51487539-51489061	22.82	12.44	0.65	19.92	16.13	0.55	23.88	12.58	0.65	25.37	12.04	0.68	27.05	13.09	0.67	24.07	16.29	0.6	0.616667	0.65	0.0333333	0.811732	1
NR_024260|NECAP1|chr12|+	218	8248870	chr12:8248638-8250373	25.06	7.62	0.77	25.02	11.84	0.68	32.57	3.06	0.91	25.19	12.53	0.67	NA	NA	NA	25.71	8.06	0.76	0.786667	0.715	-0.0716667	0.578112	1
NM_012414|RAB3GAP2|chr1|-	418	220324519	chr1:220321610-220324748	27.26	26.74	0.5	28.21	23.09	0.55	30.93	15.79	0.66	25.87	30.2	0.46	24.21	26.68	0.48	24.49	23.26	0.51	0.57	0.483333	-0.0866667	0.423044	1
NM_001137559|ANAPC5|chr12|-	3000.4	121746293	chr12:121746048-121746494	67.98	92.41	0.42	62.57	112.23	0.36	74.99	89.15	0.46	65.71	76.47	0.46	57.69	97.91	0.37	58.97	86.46	0.41	0.413333	0.413333	0	1	1
NM_003977|AIP|chr11|+	698.3	67258460	chr11:67258259-67258579	80.14	0	1	59.47	5.98	0.91	62.29	0	1	76.37	0.49	0.99	79.72	0	1	82.64	0	1	0.97	0.996667	0.0266667	0.462585	1
NM_004629|FANCG|chr9|-	630.5	35073994	chr9:35073835-35074213	71.45	0	1	55.86	16.84	0.77	58.08	18.27	0.76	70.88	11.45	0.86	64.23	5.64	0.92	67.47	13.24	0.84	0.843333	0.873333	0.03	0.814679	1
NM_013333|EPN1|chr19|+	6105.5	56206715	chr19:56206514-56207133	134.36	54.79	0.71	122.34	44.3	0.73	137.4	21.51	0.86	130.11	65.4	0.67	133.1	42.71	0.76	139.74	41.77	0.77	0.766667	0.733333	-0.0333333	0.540076	1
NM_016403|CWC15|chr11|-	1111.3	94696478	chr11:94695787-94696679	3.92	85.45	0.04	7.06	76.95	0.08	7.96	84.57	0.09	3.43	71.94	0.05	6.56	74.37	0.08	7.08	62.68	0.1	0.07	0.0766667	0.00666667	1	1
NM_021078|KAT2A|chr17|-	142.3	40265386	chr17:40265129-40265860	19.15	16.18	0.54	21.74	16.33	0.57	16.17	20.83	0.44	19.45	18.79	0.51	20.45	17.13	0.54	26.85	12.27	0.69	0.516667	0.58	0.0633333	0.815302	1
NM_017991|KANSL3|chr2|-	348.3	97261167	chr2:97258907-97261368	50.92	0	1	52.39	0	1	47.03	0	1	48.37	0	1	48.18	0	1	44.98	0	1	1	1	0	1	1
NM_024738|C12orf49|chr12|-	455.9	117154869	chr12:117153596-117155698	53.51	7.49	0.88	56.34	3.01	0.95	57.94	5.28	0.92	53.66	0	1	49.93	5.76	0.9	48.61	4.9	0.91	0.916667	0.936667	0.02	0.720957	1
NM_001127231|AUTS2|chr7|+	805.1	70255458	chr7:70254734-70257475	62.56	13.18	0.83	62.81	2.33	0.96	61.27	0	1	54.29	9.17	0.86	57.15	7.01	0.89	55.84	8.21	0.87	0.93	0.873333	-0.0566667	0.387804	1
NM_016351|ADAM22|chr7|+	509.1	87829115	chr7:87825786-87832204	30.5	20.38	0.6	29.02	23.24	0.56	32.54	22.82	0.59	31.03	25.21	0.55	30.11	23.61	0.56	33.61	21.92	0.61	0.583333	0.573333	-0.01	1	1
NM_170691|GFM2|chr5|-	112.1	74017395	chr5:74017113-74017608	23.65	18.95	0.56	23.06	17.7	0.57	22.24	22.03	0.5	23.79	14.23	0.63	26.54	13.67	0.66	23.88	14.46	0.62	0.543333	0.636667	0.0933333	0.494487	1
NM_017510|TMED9|chr5|+	4732.5	177022716	chr5:177022268-177023099	41.81	97.93	0.3	40.57	103.02	0.28	53.15	76.53	0.41	45.38	103.69	0.3	44.34	111.22	0.29	48.58	99.73	0.33	0.33	0.306667	-0.0233333	0.705047	1
NM_001008215|COA5|chr2|-	182.3	99217055	chr2:99215786-99217256	32.56	36.68	0.47	31.82	36.99	0.46	34.2	29.05	0.54	27.25	26.63	0.51	30.21	31.05	0.49	27.84	28.31	0.5	0.49	0.5	0.01	1	1
NM_001135586|C5orf24|chr5|+	1270.3	134194004	chr5:134190588-134195425	28.78	27.17	0.51	26.7	26.59	0.5	29.82	24.64	0.55	26.75	27.89	0.49	31.69	23.35	0.58	30.09	28.54	0.51	0.52	0.526667	0.00666667	1	1
NM_182752|TPRG1L|chr1|+	314.3	3545299	chr1:3544973-3546694	38.13	4.97	0.88	37.99	12.27	0.76	32.15	29.86	0.52	39.51	11.5	0.77	39.99	12.02	0.77	38.04	13.24	0.74	0.72	0.76	0.04	0.654026	1
NM_032430|BRSK1|chr19|+	235.1	55823538	chr19:55823279-55823903	4.29	47.69	0.08	7.13	43.33	0.14	3.92	45.72	0.08	5.16	39.28	0.12	3.33	48.56	0.06	6.67	44.46	0.13	0.1	0.103333	0.00333333	1	1
NM_001122|PLIN2|chr9|-	1475.2	19116131	chr9:19115759-19116647	57.18	54.79	0.51	59.91	48.43	0.55	61.27	39.9	0.61	76.1	50.76	0.6	74.86	53.97	0.58	71.63	57.4	0.56	0.556667	0.58	0.0233333	0.791409	1
NM_021231|C19orf29|chr19|-	96	3610768	chr19:3610643-3610969	15.83	26.64	0.37	11.18	19.53	0.36	NA	NA	NA	20.77	19.91	0.51	25.57	5.73	0.82	18.78	21	0.47	0.365	0.6	0.235	0.0977885	1
NM_024098|CCDC86|chr11|+	221.8	60617897	chr11:60617679-60618398	43.49	5.03	0.9	41.68	0	1	35.17	2.35	0.94	43.92	0	1	47.44	0	1	51.41	0	1	0.946667	1	0.0533333	0.219867	1
NM_031966|CCNB1|chr5|+	2176	68473552	chr5:68473351-68474070	38.29	147.46	0.21	34.71	131.75	0.21	37.95	127.41	0.23	33.33	101.21	0.25	30	120.04	0.2	32.4	110.26	0.23	0.216667	0.226667	0.01	0.890188	1
NM_016604|KDM3B|chr5|+	721.6	137771974	chr5:137771309-137772716	49.11	37.69	0.57	52.62	30.65	0.63	60.12	14.29	0.81	44.18	24.77	0.64	45.05	23.34	0.66	44.56	19.76	0.69	0.67	0.663333	-0.00666667	1	1
NM_020648|TWSG1|chr18|+	328	9400577	chr18:9399344-9402418	12.4	20.88	0.37	NA	NA	NA	NA	NA	NA	12.82	19.91	0.39	14.94	17.04	0.47	15.45	16.15	0.49	0.37	0.45	0.08	0.613142	1
NM_005483|CHAF1A|chr19|+	194	4443220	chr19:4442922-4443394	24.01	26.59	0.47	29.24	21.92	0.57	30.99	14.62	0.68	34.17	24.85	0.58	31.61	27.97	0.53	29.35	28.57	0.51	0.573333	0.54	-0.0333333	0.845477	1
NM_153741|DPM3|chr1|-	2094.2	155112467	chr1:155112367-155112721	71.85	1.8	0.98	85.61	0	1	54.2	12.41	0.81	87.44	0	1	79.33	11.78	0.87	85.32	0	1	0.93	0.956667	0.0266667	0.703984	1
NR_040586|STAG3L4|chr7|+	98.1	66785295	chr7:66785090-66786513	11.39	33.68	0.25	10.7	27.45	0.28	11.32	28.83	0.28	11.23	31.71	0.26	11.84	30.53	0.28	13.31	29.06	0.31	0.27	0.283333	0.0133333	1	1
NM_199337|TMEM179B|chr11|+	745.6	62557591	chr11:62557358-62557787	36.84	39.24	0.48	37.33	29.95	0.55	54.31	7.5	0.88	40.01	20.34	0.66	38.48	28.87	0.57	47.1	16.1	0.75	0.636667	0.66	0.0233333	0.716056	1
NM_012291|ESPL1|chr12|+	149.3	53687271	chr12:53687057-53687427	41.64	5.93	0.88	33.3	12.78	0.72	38.5	3.18	0.92	31.06	9.41	0.77	36.25	5.55	0.87	27.15	14.56	0.65	0.84	0.763333	-0.0766667	0.579671	1
NM_003211|TDG|chr12|+	1528.5	104381748	chr12:104380726-104382656	39.38	21.91	0.64	42.35	20.55	0.67	43.3	25.12	0.63	51.52	28.71	0.64	56.31	25.25	0.69	53.74	25.78	0.68	0.646667	0.67	0.0233333	0.859107	1
NM_018649|H2AFY2|chr10|+	4760.7	71871510	chr10:71871274-71872023	80.78	69.86	0.54	75.44	94.96	0.44	84.62	87.09	0.49	92.87	97.54	0.49	96.17	86.34	0.53	97.88	79.33	0.55	0.49	0.523333	0.0333333	0.590652	1
NM_018715|RCC2|chr1|-	6493.5	17735419	chr1:17733251-17735690	141.8	60.47	0.7	153.52	29.12	0.84	160.31	21.8	0.88	161.13	57.29	0.74	179.77	25.8	0.87	177.89	39.47	0.82	0.806667	0.81	0.00333333	0.89907	1
NM_019096|GTPBP2|chr6|-	864.4	43588692	chr6:43588260-43589527	66.76	19.51	0.77	62.75	25.47	0.71	61.04	13.86	0.81	54.61	14.15	0.79	54.32	13.95	0.8	52.59	18.45	0.74	0.763333	0.776667	0.0133333	1	1
NM_001131027|PDLIM4|chr5|+	38.1	131608005	chr5:131607718-131609147	4.45	35.77	0.11	3.66	34.87	0.1	3.35	33.53	0.09	4.14	36.91	0.1	4.28	30.98	0.12	3.35	40.05	0.08	0.1	0.1	0	1	1
NM_012073|CCT5|chr5|+	6469.4	10265069	chr5:10264768-10266501	17.92	436.7	0.04	17.94	452.84	0.04	18.8	490.53	0.04	16.92	407.05	0.04	17.67	387.14	0.04	17.28	392.81	0.04	0.04	0.04	0	0.863226	1
NM_006713|SUB1|chr5|+	4362.4	32601312	chr5:32601111-32604185	38.97	316.04	0.11	37.39	303.59	0.11	41.36	329.99	0.11	29.86	359.87	0.08	33.64	378.85	0.08	33.11	355.97	0.09	0.11	0.0833333	-0.0266667	0.211434	1
NM_138962|MSI2|chr17|+	2803	55757111	chr17:55756910-55757299	230.59	0	1	209.46	7.53	0.97	235.19	0	1	187.63	0.76	1	159.37	12.9	0.93	176.57	0	1	0.99	0.976667	-0.0133333	0.411527	1
NM_002539|ODC1|chr2|-	3311.9	10580725	chr2:10580508-10580994	95.94	104.14	0.48	115.71	66.97	0.63	89.71	93.09	0.49	104.49	106.99	0.49	122.2	92.37	0.57	113.72	86.14	0.57	0.533333	0.543333	0.01	0.840527	1
NM_012460|TIMM9|chr14|-	326.4	58875582	chr14:58875419-58875886	43.17	14.49	0.75	48.36	15.15	0.76	67.29	0	1	43.65	12.94	0.77	41.85	12.46	0.77	54.41	0	1	0.836667	0.846667	0.01	1	1
NM_015420|DCAF13|chr8|+	1015.2	104455224	chr8:104455023-104455680	15.21	90.87	0.14	17.54	88.98	0.16	19.03	82.09	0.19	19.97	73.16	0.21	17.23	79.99	0.18	16.87	81.91	0.17	0.163333	0.186667	0.0233333	0.711505	1
NM_001253912|TBC1D1|chr4|+	47.5	38139175	chr4:38138756-38140796	8.98	30.73	0.23	9.2	27.12	0.25	9.53	33.04	0.22	6.11	32.03	0.16	8.43	34.15	0.2	6.85	33.19	0.17	0.233333	0.176667	-0.0566667	0.585599	1
NM_014614|PSME4|chr2|-	448.6	54092077	chr2:54091204-54092710	15.65	49.14	0.24	15.45	61.14	0.2	16.18	63.19	0.2	12.75	47.49	0.21	16.51	53.07	0.24	16.2	51.87	0.24	0.213333	0.23	0.0166667	0.837059	1
NM_006818|MLLT11|chr1|+	49357.4	151040186	chr1:151039695-151040973	532.4	212.55	0.71	522.3	201.22	0.72	626.33	76.81	0.89	498.18	186.25	0.73	505.88	170.19	0.75	493.46	166.17	0.75	0.773333	0.743333	-0.03	0.15065	1
NM_017492|ATXN2L|chr16|+	1691	28848250	chr16:28848049-28848558	77.3	60.16	0.56	68.26	55.42	0.55	84.08	26.26	0.76	86.44	43.5	0.67	82.05	41.56	0.66	92.82	40.41	0.7	0.623333	0.676667	0.0533333	0.354649	1
NM_147157|SIGMAR1|chr9|-	1340.9	34635227	chr9:34634719-34635855	97.82	28.76	0.77	94.85	28.19	0.77	98.28	17.9	0.85	102.23	19.63	0.84	92.88	24.14	0.79	102.39	14.9	0.87	0.796667	0.833333	0.0366667	0.501499	1
NM_001193466|KANSL1|chr17|-	626.4	44108818	chr17:44107282-44109069	43.55	5.59	0.89	47.91	8.71	0.85	52.45	1.32	0.98	53.38	9.32	0.85	57.81	8.74	0.87	61.83	0.91	0.99	0.906667	0.903333	-0.00333333	1	1
NM_001097615|POLR2J3|chr7|-	2478.6	102178771	chr7:102178366-102178972	14.82	104.31	0.12	23.41	109.11	0.18	26.11	117.33	0.18	16.33	136.18	0.11	27.46	113.33	0.2	29.07	117.33	0.2	0.16	0.17	0.01	1	1
NM_032315|SLC25A33|chr1|+	209.7	9642662	chr1:9642357-9642831	7.41	30.79	0.19	11.78	29.11	0.29	9.06	35.55	0.2	10.38	29.86	0.26	12.79	29.44	0.3	10.82	26.49	0.29	0.226667	0.283333	0.0566667	0.611991	1
NM_015268|DNAJC13|chr3|+	403.1	132257227	chr3:132257020-132257876	26.56	48.65	0.35	30.01	42.74	0.41	36.12	28.54	0.56	22.86	52.62	0.3	30.5	35.85	0.46	31.04	32.04	0.49	0.44	0.416667	-0.0233333	0.863171	1
NM_017455|NPTN|chr15|-	181.6	73853188	chr15:73852353-73853389	14.59	29.03	0.33	13.97	28.2	0.33	13.34	26.92	0.33	15.45	40.46	0.28	20.57	41.53	0.33	19.29	31.04	0.38	0.33	0.33	0	1	1
NM_018225|SMU1|chr9|-	220.2	33047188	chr9:33041850-33047389	6.27	74.85	0.08	7.16	64.6	0.1	7.99	51.2	0.14	6.25	62.76	0.09	6.88	57.35	0.11	7.1	60.32	0.11	0.106667	0.103333	-0.00333333	1	1
NM_025250|TTYH3|chr7|+	16293.6	2701503	chr7:2701302-2704436	245.22	0	1	230.56	0	1	223.76	0	1	282.47	0	1	272.08	0	1	281.56	0	1	1	1	0	1	1
NM_182640|MRPS9|chr2|+	102.8	105716336	chr2:105716128-105716418	29.9	13.78	0.68	26.71	15.56	0.63	17.25	25.91	0.4	33.62	13.43	0.71	28.13	6.26	0.82	20	24.24	0.45	0.57	0.66	0.09	0.500623	1
NM_001099271|POC5|chr5|-	185	74970202	chr5:74970024-74970403	NA	NA	NA	NA	NA	NA	21.42	10.65	0.67	23.79	12.62	0.65	21.98	8.53	0.72	30.81	4.36	0.88	0.67	0.75	0.08	0.58139	1
NM_014502|PRPF19|chr11|-	6482.4	60658234	chr11:60658020-60658735	15.57	99.05	0.14	18.19	111.49	0.14	10.92	108.05	0.09	20.27	101.28	0.17	21.04	101.91	0.17	15.07	100.11	0.13	0.123333	0.156667	0.0333333	0.453817	1
NM_014506|TOR1B|chr9|+	219.9	132571822	chr9:132571621-132573560	26.89	16.28	0.62	28.35	14.55	0.66	30.6	9.01	0.77	28.03	18.11	0.61	31.25	10.34	0.75	28.4	11.03	0.72	0.683333	0.693333	0.01	1	1
NM_002524|NRAS|chr1|-	1631.6	115249756	chr1:115247085-115250671	76.16	24.72	0.75	78.46	28.98	0.73	87.59	37.5	0.7	58.43	30.07	0.66	60.76	40.21	0.6	57.85	42.43	0.58	0.726667	0.613333	-0.113333	0.101435	1
NM_001204425|BIVM-ERCC5|chr13|+	151.4	103527868	chr13:103527657-103528351	32.07	13.28	0.71	37.02	12.4	0.75	40.97	12.11	0.77	31.09	7.03	0.82	26.88	16.31	0.62	30.44	7.99	0.79	0.743333	0.743333	0	1	1
NM_002227|JAK1|chr1|-	863.2	65299888	chr1:65298914-65300340	62.35	14.05	0.82	57.57	8.26	0.87	61.05	4.26	0.93	55.78	2.56	0.96	56.11	0.98	0.98	50.13	13.62	0.79	0.873333	0.91	0.0366667	0.574041	1
NM_006924|SRSF1|chr17|-	25526.2	56080962	chr17:56078280-56082961	63.37	366.36	0.15	62.44	383.48	0.14	72.74	417.39	0.15	52.71	338.41	0.13	57.84	354.86	0.14	56.68	353.09	0.14	0.146667	0.136667	-0.01	0.7684	1
NM_005348|HSP90AA1|chr14|-	239777	102547429	chr14:102547075-102548158	148	1136.6	0.12	169.99	1119.56	0.13	152.82	1126.07	0.12	109.78	963.71	0.1	118.56	1002.36	0.11	111.06	994.68	0.1	0.123333	0.103333	-0.02	0.153606	1
NM_002154|HSPA4|chr5|+	1105.3	132440135	chr5:132439925-132440709	43.82	142.91	0.23	41.61	115.27	0.27	53.12	112.2	0.32	34.8	138.19	0.2	33.98	138.88	0.2	35.92	124.87	0.22	0.273333	0.206667	-0.0666667	0.15937	1
NM_006170|NOP2|chr12|-	782	6666368	chr12:6666037-6666808	78.68	14.01	0.85	75.79	15.7	0.83	78.55	0	1	78.8	11.83	0.87	81.24	14.57	0.85	81.16	8.52	0.9	0.893333	0.873333	-0.02	0.814606	1
NM_005591|MRE11A|chr11|-	120.9	94153143	chr11:94150469-94153347	NA	NA	NA	15.4	14.71	0.51	16.45	17.23	0.49	16.29	15.53	0.51	14.89	18.99	0.44	17.62	16.34	0.52	0.5	0.49	-0.01	1	1
NM_144563|RPIA|chr2|+	699.3	89049699	chr2:89049498-89050452	25	41.85	0.37	25.77	32.81	0.44	29.41	28.71	0.51	23.14	37.9	0.38	22.31	41.51	0.35	23.55	33.11	0.42	0.44	0.383333	-0.0566667	0.710509	1
NM_022780|RMND5A|chr2|+	308.6	87000766	chr2:87000471-87005164	31.49	20.75	0.6	31.93	19.09	0.63	32.54	15.31	0.68	28.12	22.09	0.56	28.44	18.46	0.61	27.49	17.5	0.61	0.636667	0.593333	-0.0433333	0.834222	1
NM_002499|NEO1|chr15|+	201.4	73595352	chr15:73594954-73597547	15.33	22.69	0.4	17.41	26.37	0.4	17.76	16.13	0.52	15.82	27.05	0.37	15.44	24.92	0.38	15.44	25.42	0.38	0.44	0.376667	-0.0633333	0.647687	1
NM_021932|RIC8A|chr11|+	1424.3	214548	chr11:214230-215030	64.41	34.86	0.65	62.35	30.19	0.67	75.2	10.54	0.88	73.23	26.84	0.73	72.45	26.83	0.73	67.89	26.2	0.72	0.733333	0.726667	-0.00666667	1	1
NM_001174100|PCBP4|chr3|-	2187.6	51991947	chr3:51991520-51992365	103.64	60.89	0.63	94.95	66.24	0.59	102.97	30.47	0.77	85.75	38.64	0.69	91.3	32.04	0.74	84.4	36.83	0.7	0.663333	0.71	0.0466667	0.362053	1
NM_031940|TM2D2|chr8|-	106.2	38848378	chr8:38846327-38849064	3.39	29.64	0.1	3.76	33.43	0.1	3.92	40.17	0.09	4.5	36.03	0.11	4.56	36.23	0.11	5.1	35.73	0.12	0.0966667	0.113333	0.0166667	1	1
NM_004966|HNRNPF|chr10|-	10559.1	43881983	chr10:43881065-43883384	107.61	178.72	0.38	115.55	182.25	0.39	145.08	140.92	0.51	124.27	175.08	0.42	138.34	178.98	0.44	141.29	163.96	0.46	0.426667	0.44	0.0133333	0.740507	1
NM_001242758|HLA-A|chr6|+	7729	29913430	chr6:29913228-29913661	119.22	164.25	0.42	141.87	116.02	0.55	135.48	48.79	0.74	131.23	97.83	0.57	116.76	87.26	0.57	118.45	94.48	0.56	0.57	0.566667	-0.00333333	0.706037	1
NM_001251991|GMNN|chr6|+	2731.9	24786151	chr6:24785866-24786325	71.33	54.15	0.57	72.3	62.38	0.54	101.36	16.84	0.86	71.76	62.04	0.54	75.32	58.49	0.56	79.36	35.58	0.69	0.656667	0.596667	-0.06	0.366232	1
NM_001017957|OS9|chr12|+	1299	58114949	chr12:58114567-58115340	95.23	34.46	0.73	89.07	29.55	0.75	90.38	32.02	0.74	115.51	40.18	0.74	106.68	39.61	0.73	112.03	41.34	0.73	0.74	0.733333	-0.00666667	1	1
NM_014160|MKRN2|chr3|+	179.5	12623849	chr3:12623615-12625100	36.95	3.8	0.91	34.26	11.23	0.75	36.04	9.44	0.79	33.54	11.72	0.74	34.17	12.18	0.74	33.59	4.76	0.88	0.816667	0.786667	-0.03	0.791582	1
NR_033265|C17orf101|chr17|-	745.5	80350142	chr17:80347086-80350410	29.81	34.45	0.46	31.13	32.48	0.49	29.12	22.67	0.56	29.27	36.4	0.45	32.58	36.09	0.47	32.13	28.35	0.53	0.503333	0.483333	-0.02	0.857487	1
NM_006575|MAP4K5|chr14|-	301	50886606	chr14:50885211-50886824	30.35	21.13	0.59	32.62	16.4	0.67	38.37	3.84	0.91	21.58	25.09	0.46	22.82	14.41	0.61	25.2	12.02	0.68	0.723333	0.583333	-0.14	0.182022	1
NM_006247|PPP5C|chr19|+	1867	46893742	chr19:46893541-46894232	39.6	137.68	0.22	38.51	114.99	0.25	45.91	94.24	0.33	49.49	116.98	0.3	47.92	120.64	0.28	46.07	122.84	0.27	0.266667	0.283333	0.0166667	0.802611	1
NM_001202403|ASB6|chr9|-	317.1	132399223	chr9:132397879-132400736	11.34	39.76	0.22	14.45	36.25	0.28	14.95	36.58	0.29	11.63	36.68	0.24	12.88	35.95	0.26	13.55	38.3	0.26	0.263333	0.253333	-0.01	1	1
NM_024958|NRSN2|chr20|+	904	334946	chr20:333854-335512	68.89	20.27	0.77	74.14	19.5	0.79	63.67	17.6	0.78	64.2	23.62	0.73	60.2	20.04	0.75	60.47	25.07	0.71	0.78	0.73	-0.05	0.590925	1
NM_024698|SLC25A22|chr11|-	947.3	791831	chr11:790475-792068	48.91	0	1	48.39	5.86	0.89	43.24	12.92	0.77	55.92	0	1	51.62	3.11	0.94	53.1	0	1	0.886667	0.98	0.0933333	0.0578679	1
NM_000714|TSPO|chr22|+	362.6	43559010	chr22:43558809-43559248	44.8	19.87	0.69	45.03	14.38	0.76	35.54	15.49	0.7	32.85	16.14	0.67	38.8	10.77	0.78	37.07	13.18	0.74	0.716667	0.73	0.0133333	1	1
NM_022494|ZDHHC6|chr10|-	327.1	114190228	chr10:114190058-114190665	34.19	7.97	0.81	44.49	0	1	51.66	0	1	46.38	0	1	35.05	8.66	0.8	43.58	0	1	0.936667	0.933333	-0.00333333	1	1
NM_015885|PCF11|chr11|+	101.3	82895993	chr11:82895721-82896835	12.18	31.69	0.28	13.11	28.77	0.31	14.54	23.68	0.38	15.54	30.89	0.33	16.27	27.41	0.37	15.39	31.09	0.33	0.323333	0.343333	0.02	1	1
NM_025256|EHMT2|chr6|-	789.6	31847715	chr6:31847537-31848041	70.04	17.98	0.8	67.84	18.63	0.78	54.35	29.93	0.64	69.87	24.92	0.74	71.44	24.66	0.74	75.6	21.73	0.78	0.74	0.753333	0.0133333	0.864516	1
NR_015434|LOC148413|chr1|+	221.9	1336902	chr1:1335985-1337276	24.47	12.7	0.66	27.01	10.45	0.72	28.7	9.98	0.74	24.17	10.99	0.69	32.93	1.24	0.96	27.57	7.71	0.78	0.706667	0.81	0.103333	0.275185	1
NM_001695|ATP6V1C1|chr8|+	205.9	104081115	chr8:104080880-104085285	25.25	35.33	0.42	24.54	22.24	0.52	28.14	16.6	0.63	24.07	38.26	0.39	24.25	29.24	0.45	24.23	30.51	0.44	0.523333	0.426667	-0.0966667	0.437764	1
NM_024522|NKAIN1|chr1|-	682.3	31653195	chr1:31652592-31654559	33.59	18.43	0.65	40.75	10.32	0.8	41.64	8.68	0.83	40.85	25.05	0.62	38.77	24.01	0.62	46.87	17.65	0.73	0.76	0.656667	-0.103333	0.30277	1
NM_001077516|SLC39A7|chr6|+	3428.6	33171519	chr6:33171318-33172214	131.06	0	1	133.27	0	1	117.99	0	1	133.85	0	1	130.52	0	1	138.71	0	1	1	1	0	1	1
NM_003941|WASL|chr7|-	1314.2	123323741	chr7:123321997-123324634	43.29	13.85	0.76	44.77	14.48	0.76	49.33	14.64	0.77	48.33	13.46	0.78	52.52	10.26	0.84	55.08	9.98	0.85	0.763333	0.823333	0.06	0.50244	1
NM_030796|VOPP1|chr7|-	699	55540335	chr7:55538306-55540738	53.01	7.66	0.87	56.41	7.96	0.88	56.76	6.16	0.9	56.74	16.35	0.78	60.16	13.95	0.81	59.82	14.55	0.8	0.883333	0.796667	-0.0866667	0.237676	1
NM_001243984|RELA|chr11|-	689.6	65421887	chr11:65421067-65422264	64.12	0	1	62.23	8.44	0.88	65.62	2.84	0.96	62.88	9.58	0.87	64.09	3.95	0.94	65.19	5.81	0.92	0.946667	0.91	-0.0366667	0.494557	1
NM_001172|ARG2|chr14|+	227.7	68117745	chr14:68117432-68117867	45.69	18.71	0.71	36.95	27.36	0.57	35.15	39.81	0.47	38.9	24.03	0.62	29.94	38.04	0.44	36.59	21.78	0.63	0.583333	0.563333	-0.02	0.860327	1
NM_001085457|CBWD6|chr9|-	1432.1	69204868	chr9:69204538-69205069	8.06	103.36	0.07	5.42	102.52	0.05	10.98	105.05	0.09	9.81	94.45	0.09	8.25	103.27	0.07	9.72	104.68	0.08	0.07	0.08	0.01	0.80566	1
NM_000320|QDPR|chr4|-	1856.6	17488381	chr4:17488016-17488859	57.47	49.41	0.54	57.29	42.76	0.57	46.78	59.21	0.44	82.48	65.08	0.56	75.93	71.96	0.51	77.31	68.38	0.53	0.516667	0.533333	0.0166667	0.797324	1
NM_000367|TPMT|chr6|-	84.9	18130810	chr6:18128545-18131011	8.53	25.45	0.25	NA	NA	NA	9.12	34.23	0.21	9.81	27.59	0.26	10.3	23.93	0.3	10.77	30.29	0.26	0.23	0.273333	0.0433333	0.787027	1
NM_006815|TMED2|chr12|+	7687.5	124081544	chr12:124081152-124082688	177.57	70.6	0.72	172.61	64.91	0.73	191.23	71.49	0.73	146.6	54.38	0.73	152.39	49.37	0.76	143.64	54.75	0.72	0.726667	0.736667	0.01	0.748549	1
NM_001087|AAMP|chr2|-	1458.8	219129080	chr2:219128852-219129331	114.04	20.64	0.85	115.24	18.05	0.86	127.99	0.26	1	116.07	25.43	0.82	107.2	39.17	0.73	124.26	13.62	0.9	0.903333	0.816667	-0.0866667	0.0350906	1
NM_001127360|PHTF2|chr7|+	198.7	77552141	chr7:77551940-77553500	0.92	47.94	0.02	0.89	45.83	0.02	0.73	40.63	0.02	0.86	51.37	0.02	0.68	47.47	0.01	0.84	43.85	0.02	0.02	0.0166667	-0.00333333	1	1
NM_145043|NEIL2|chr8|+	190.4	11644135	chr8:11643472-11644854	24.24	8.28	0.75	30.45	1.54	0.95	31.87	2.3	0.93	NA	NA	NA	23.66	6.48	0.78	25.59	5.63	0.82	0.876667	0.8	-0.0766667	0.50212	1
NM_006494|ERF|chr19|-	1927.1	42752490	chr19:42751717-42753890	31	57.86	0.35	30.86	52.17	0.37	29.04	52.95	0.35	33.69	59.71	0.36	27.64	61.33	0.31	36.61	53.13	0.41	0.356667	0.36	0.00333333	1	1
NM_001174108|ZBED6|chr1|+	490.7	203766863	chr1:203766651-203769590	47.8	6.29	0.88	50.37	10.39	0.83	49.94	4.6	0.92	49.51	8.59	0.85	50.79	15.12	0.77	50.5	12.48	0.8	0.876667	0.806667	-0.07	0.330559	1
NR_036605|GGPS1|chr1|+	456.9	235506387	chr1:235505326-235507844	16.87	63.1	0.21	13.16	68.41	0.16	16.27	59.28	0.22	14.73	66.14	0.18	13.5	68.89	0.16	12.82	67.44	0.16	0.196667	0.166667	-0.03	0.680077	1
NM_015995|KLF13|chr15|+	1109.6	31664414	chr15:31664213-31670102	66.7	0	1	68.09	0	1	66.44	0	1	49.81	0	1	50.31	0	1	48.09	0	1	1	1	0	1	1
NM_001142619|STRA6|chr15|-	1303.2	74472322	chr15:74471808-74472584	111.36	0	1	105.29	0	1	95.24	0	1	58.2	0	1	59.47	0	1	69.89	0	1	1	1	0	1	1
NM_002811|PSMD7|chr16|+	2571.7	74339565	chr16:74339187-74340186	67.89	151.36	0.31	79.87	144.9	0.36	92.89	116.83	0.44	72.2	135.24	0.35	71.34	130.12	0.35	74.15	126.09	0.37	0.37	0.356667	-0.0133333	0.839072	1
NM_001512|GSTA4|chr6|-	922.9	52843044	chr6:52842746-52843390	63.39	22.26	0.74	54.9	34.7	0.61	51.53	34.05	0.6	64.38	23.66	0.73	60.71	30.14	0.67	57.65	24.57	0.7	0.65	0.7	0.05	0.625646	1
NM_007165|SF3A2|chr19|+	673.1	2247993	chr19:2247766-2248678	81.24	36.54	0.69	72.08	44.91	0.62	61.03	32.71	0.65	89.72	30.93	0.74	81.34	35.7	0.69	95.11	24.83	0.79	0.653333	0.74	0.0866667	0.147124	1
NM_001113378|FANCI|chr15|+	3725.5	89860259	chr15:89860058-89860362	46.61	73.45	0.39	40.99	67.61	0.38	32.84	115.97	0.22	38.95	57.38	0.4	55.02	39.73	0.58	40.94	63.27	0.39	0.33	0.456667	0.126667	0.0508806	1
NM_006312|NCOR2|chr12|-	1027.8	124809928	chr12:124808957-124810129	42.02	18.07	0.7	42.23	6.46	0.87	43.61	14.15	0.76	43.95	19.54	0.69	44.36	15.11	0.75	42.83	13.73	0.76	0.776667	0.733333	-0.0433333	0.663667	1
NM_017459|MFAP2|chr1|-	8662.7	17301317	chr1:17300999-17301518	86.04	104.08	0.45	77.89	108.04	0.42	66.14	95.76	0.41	88.5	136.68	0.39	102.58	126.7	0.45	98.63	127.15	0.44	0.426667	0.426667	0	1	1
NM_001190455|CHRNA7|chr15|+	425.9	32461078	chr15:32460141-32462384	54.78	6.76	0.89	51.48	14.16	0.78	48.51	12.32	0.8	27.42	10.26	0.73	28.03	10.73	0.72	28.27	10.94	0.72	0.823333	0.723333	-0.1	0.314836	1
NM_001244992|PPP1R12A|chr12|-	258.8	80169524	chr12:80167343-80169795	25.92	4.35	0.86	28.53	3.96	0.88	27.77	7.7	0.78	25.58	9.46	0.73	27.9	5.83	0.83	30.64	4.46	0.87	0.84	0.81	-0.03	1	1
NM_001130438|SPTAN1|chr9|+	1353	131395699	chr9:131395488-131395940	98.38	80.45	0.55	90.55	82.14	0.52	104.98	30.97	0.77	87.97	75.8	0.54	81.01	55.76	0.59	84.23	44.12	0.66	0.613333	0.596667	-0.0166667	0.90667	1
NM_002660|PLCG1|chr20|+	3932.8	39803932	chr20:39803107-39804357	18.44	104.35	0.15	26.19	100.01	0.21	30.53	91.21	0.25	22.27	114.6	0.16	39.73	88.62	0.31	35.96	105.27	0.25	0.203333	0.24	0.0366667	0.548947	1
NM_001130912|SUGT1|chr13|+	170.3	53262070	chr13:53261869-53262433	6.85	24.04	0.22	NA	NA	NA	NA	NA	NA	8.02	25.95	0.24	8.32	29.94	0.22	9.08	28.25	0.24	0.22	0.233333	0.0133333	1	1
NM_016265|ZNF12|chr7|-	461.6	6730274	chr7:6728064-6732334	32.8	10.15	0.76	35.92	10.1	0.78	37.21	6.47	0.85	32.41	7.62	0.81	32.19	5.91	0.84	32.28	5.65	0.85	0.796667	0.833333	0.0366667	0.776954	1
NM_001199282|LRBA|chr4|-	683.4	151186763	chr4:151185811-151186964	41.29	30.58	0.57	39.83	28.71	0.58	51.5	16.56	0.76	44.92	32.28	0.58	48.18	26	0.65	49.28	19.16	0.72	0.636667	0.65	0.0133333	0.862178	1
NM_198040|PHC2|chr1|-	1168.5	33789865	chr1:33789224-33790620	92.13	14.62	0.86	89.35	18.9	0.83	80.75	31.83	0.72	92.75	20.22	0.82	96.42	13.86	0.87	94.63	15.94	0.86	0.803333	0.85	0.0466667	0.370488	1
NM_006470|TRIM16|chr17|-	206.7	15531763	chr17:15531280-15532512	6.09	30.59	0.17	11.02	26.7	0.29	11.84	27.36	0.3	5.43	26.21	0.17	7.95	23.91	0.25	NA	NA	NA	0.253333	0.21	-0.0433333	0.771162	1
NM_016331|ZNF639|chr3|+	279.9	179052201	chr3:179051057-179053320	11.29	34.65	0.25	12.18	33.75	0.27	13.81	29.41	0.32	13.73	32.82	0.3	15.28	29.49	0.34	13.93	30.57	0.31	0.28	0.316667	0.0366667	0.815581	1
NR_028370|PCNA-AS1|chr20|+	16441.8	5100484	chr20:5100232-5100615	139.71	175.58	0.44	114.95	176.57	0.39	96.92	140.47	0.41	106.11	208.17	0.34	124	187.39	0.4	135.66	159.06	0.46	0.413333	0.4	-0.0133333	0.673917	1
NM_004265|FADS2|chr11|+	17585.9	61634306	chr11:61633110-61634825	68.93	213.68	0.24	83.56	200.28	0.29	107.32	164.97	0.39	94.27	203.66	0.32	101.35	208.29	0.33	92.22	184.37	0.33	0.306667	0.326667	0.02	0.719628	1
NM_032569|GLYR1|chr16|-	799.8	4853810	chr16:4853204-4855311	40.81	20.64	0.66	46.89	13.14	0.78	51	9.19	0.85	56.46	21.43	0.72	55.29	20.59	0.73	53.38	21.98	0.71	0.763333	0.72	-0.0433333	0.693346	1
NM_006761|YWHAE|chr17|-	111574	1248592	chr17:1247834-1248793	646.19	331.48	0.66	657.69	259.68	0.72	708.22	180.41	0.8	581.03	340.87	0.63	632.51	229.02	0.73	619.98	258.11	0.71	0.726667	0.69	-0.0366667	0.121921	1
NM_014426|SNX5|chr20|-	589.5	17922850	chr20:17922244-17923051	29.89	19.34	0.61	32.22	24.94	0.56	31.51	17.49	0.64	28.48	16.87	0.63	30.53	21.1	0.59	30.03	19.44	0.61	0.603333	0.61	0.00666667	1	1
NM_001206569|SORCS1|chr10|-	442.8	108338808	chr10:108338421-108339009	25.61	46.58	0.35	20.69	46.46	0.31	19.49	46.12	0.3	17.42	41.04	0.3	15.24	42.24	0.27	15.62	39.64	0.28	0.32	0.283333	-0.0366667	0.844057	1
NR_028105|DCAF8|chr1|-	462.6	160209486	chr1:160209012-160210160	8.63	49.48	0.15	7.93	46	0.15	6.75	49.39	0.12	7.44	39.85	0.16	8.14	44.13	0.16	7.63	45.94	0.14	0.14	0.153333	0.0133333	1	1
NM_001201335|GCFC2|chr2|-	143.4	75929324	chr2:75928909-75929549	8.59	38.29	0.18	13.28	26.83	0.33	11.51	39.28	0.23	10.48	27.56	0.28	11.35	25.96	0.3	13.04	25.65	0.34	0.246667	0.306667	0.06	0.624203	1
NM_016038|SBDS|chr7|-	1548.1	66453162	chr7:66452690-66453486	65.71	30.11	0.69	75.06	22.54	0.77	94.05	20.87	0.82	67.45	26.38	0.72	61.64	24.32	0.72	62.5	22.57	0.73	0.76	0.723333	-0.0366667	0.615422	1
NM_004768|SRSF11|chr1|+	4505	70716530	chr1:70716291-70717701	130.93	25.46	0.84	131.26	26.26	0.83	146.22	23.54	0.86	125.5	25.5	0.83	122.96	21.81	0.85	131.11	5.24	0.96	0.843333	0.88	0.0366667	0.4071	1
NM_015355|SUZ12|chr17|+	689.8	30325975	chr17:30325677-30328057	25.53	27.99	0.48	28.55	28.98	0.5	34.32	19.27	0.64	26.25	33.56	0.44	28.88	23.63	0.55	30.82	29.29	0.51	0.54	0.5	-0.04	0.70761	1
NM_001009960|ZNF655|chr7|+	624	99171965	chr7:99169868-99174076	48.29	23.52	0.67	51.66	22.48	0.7	46.82	24.69	0.65	47.36	20.34	0.7	47.32	20.46	0.7	47.82	19.52	0.71	0.673333	0.703333	0.03	0.854418	1
NM_001119|ADD1|chr4|+	3903.9	2930099	chr4:2929898-2931802	144.14	20.16	0.88	144.49	15.76	0.9	147.15	0	1	152.31	10.47	0.94	148.74	26.86	0.85	153.27	4.9	0.97	0.926667	0.92	-0.00666667	0.681027	1
NM_003329|TXN|chr9|-	18581.6	113006298	chr9:113006092-113006499	0.56	275.53	0	0.53	239.15	0	0.84	225.82	0	1.49	276.53	0.01	1.03	269.17	0	1.49	267.96	0.01	0	0.00666667	0.00666667	1	1
NM_014047|C19orf53|chr19|+	4951.1	13889254	chr19:13888866-13889586	9.08	246.44	0.04	9.86	237.6	0.04	6.64	203.7	0.03	8.66	255.93	0.03	8.94	251.96	0.03	9.23	245.21	0.04	0.0366667	0.0333333	-0.00333333	1	1
NM_000848|GSTM2|chr1|+	379.3	110217570	chr1:110217369-110217908	27.02	13.76	0.66	25.21	9.77	0.72	20.68	17.12	0.55	29.54	18.22	0.62	24.05	19.03	0.56	24.24	11.98	0.67	0.643333	0.616667	-0.0266667	0.816017	1
NM_001123384|BCOR|chrX|-	739.7	39911314	chrX:39910499-39911653	44.45	30.28	0.59	42.24	29.17	0.59	46.9	26.76	0.64	44.57	29.27	0.6	46.55	26.01	0.64	49.25	20.22	0.71	0.606667	0.65	0.0433333	0.729838	1
NM_001204193|SRP19|chr5|+	925.9	112203491	chr5:112203069-112204089	6.21	87.94	0.07	5.94	92.13	0.06	5.98	101.77	0.06	5.25	100.64	0.05	5.59	98.12	0.05	5.71	100	0.05	0.0633333	0.05	-0.0133333	0.763414	1
NM_173794|FUNDC1|chrX|-	237.4	44383135	chrX:44382885-44383521	7.39	50.88	0.13	9.1	49.53	0.16	8.07	51.37	0.14	6.77	39.61	0.15	6.15	43.16	0.12	7.76	43.21	0.15	0.143333	0.14	-0.00333333	1	1
NR_026752|CROCCP2|chr1|-	517.1	16945094	chr1:16944751-16945598	30.22	28.67	0.51	33.84	26.17	0.56	29.21	29.09	0.5	34.96	27.97	0.56	37.8	24.44	0.61	41.18	24.4	0.63	0.523333	0.6	0.0766667	0.580943	1
NM_001142641|FBRSL1|chr12|+	480.6	133160849	chr12:133159557-133161773	11.34	22.94	0.33	14.11	19.91	0.41	13.34	29.46	0.31	14.74	29.06	0.34	16.38	28.04	0.37	15.65	36.34	0.3	0.35	0.336667	-0.0133333	1	1
NM_012474|UCK2|chr1|+	583.9	165877305	chr1:165876921-165880855	37.81	63.39	0.37	36.95	85.61	0.3	37.8	65.99	0.36	40.77	72.25	0.36	41.36	95.55	0.3	40.73	88.8	0.31	0.343333	0.323333	-0.02	0.780398	1
NM_172316|MEIS2|chr15|-	5960.7	37184194	chr15:37183222-37184660	176.57	39.74	0.82	177.62	22.41	0.89	219.37	0	1	197.83	23.96	0.89	191.6	29.79	0.87	192.52	17.62	0.92	0.903333	0.893333	-0.01	0.748897	1
NM_021048|MAGEA10|chrX|-	220.4	151302639	chrX:151301783-151304157	8.55	27.99	0.23	14.07	22.75	0.38	15.96	19.15	0.45	10.92	21.37	0.34	11.09	23.91	0.32	13.08	18.39	0.42	0.353333	0.36	0.00666667	1	1
NM_022070|HEATR6|chr17|-	220.8	58121188	chr17:58120552-58121495	36.66	6.77	0.84	40.88	0	1	42.91	0	1	37.06	5.76	0.87	36.15	6.71	0.84	36.27	2.38	0.94	0.946667	0.883333	-0.0633333	0.426757	1
NM_018060|IARS2|chr1|+	1612.7	220321108	chr1:220320835-220321383	99.31	73.22	0.58	91.26	96.96	0.48	91.6	125.74	0.42	83.5	61.39	0.58	81.11	73.62	0.52	76.69	75.23	0.5	0.493333	0.533333	0.04	0.446642	1
NM_152608|C1orf55|chr1|-	231.9	226172630	chr1:226170403-226173224	NA	NA	NA	NA	NA	NA	19.96	10.13	0.66	20.48	16.49	0.55	23.37	16.25	0.59	23.42	14.85	0.61	0.66	0.583333	-0.0766667	0.798592	1
NM_001080432|FTO|chr16|+	233.3	54147576	chr16:54145674-54148379	11.62	22.86	0.34	11.68	21.89	0.35	11.9	22.21	0.35	12.89	18.52	0.41	11.32	18.77	0.38	11.57	18.98	0.38	0.346667	0.39	0.0433333	0.79289	1
NM_007348|ATF6|chr1|+	67.1	161928478	chr1:161928236-161933860	12.71	27.5	0.32	14.02	28.76	0.33	15.63	26.06	0.37	12.26	25.06	0.33	13.24	29.51	0.31	11.85	19.89	0.37	0.34	0.336667	-0.00333333	1	1
NM_000046|ARSB|chr5|-	89.1	78076054	chr5:78073037-78076485	NA	NA	NA	20.21	10.6	0.66	21.51	14.1	0.6	18.75	14.17	0.57	NA	NA	NA	19.35	12.1	0.62	0.63	0.595	-0.035	1	1
NM_016040|TMED5|chr1|-	570.2	93618008	chr1:93615299-93620445	14.75	33.87	0.3	13	36.77	0.26	13.37	45.76	0.23	12.43	37.91	0.25	13.53	39.5	0.26	13.46	40.36	0.25	0.263333	0.253333	-0.01	1	1
NM_001136558|GPR107|chr9|+	353.3	132900304	chr9:132897304-132902448	27.62	14.67	0.65	27.76	14.28	0.66	23.02	19.95	0.54	23.38	14.89	0.61	25.09	13.76	0.65	23.69	14.87	0.61	0.616667	0.623333	0.00666667	1	1
NM_144600|FOPNL|chr16|-	325.5	15961172	chr16:15959577-15961373	29.37	17.76	0.62	28.71	14.47	0.66	35.41	16.03	0.69	30.53	13.12	0.7	33.22	13.73	0.71	31.1	10.73	0.74	0.656667	0.716667	0.06	0.649525	1
NM_004178|TARBP2|chr12|+	538.4	53900091	chr12:53899775-53900215	43.97	11.39	0.79	44.48	12.41	0.78	42.1	0	1	61.7	8.12	0.88	59.46	8.71	0.87	60.54	3.2	0.95	0.856667	0.9	0.0433333	0.553929	1
NM_033257|DGCR6L|chr22|-	716.1	20302029	chr22:20301761-20302347	39.07	28.95	0.57	37.59	32.12	0.54	26.09	40.14	0.39	44.02	29.04	0.6	43.65	34.12	0.56	47.02	26.81	0.64	0.5	0.6	0.1	0.307679	1
NM_001167621|ATXN10|chr22|+	1054.1	46239845	chr22:46239549-46241187	18.44	185.62	0.09	20.7	160.82	0.11	21.29	192.33	0.1	14.2	151.9	0.09	15.58	153.95	0.09	14.8	157.4	0.09	0.1	0.09	-0.01	0.593547	1
NM_001256540|NOP16|chr5|-	728.7	175811055	chr5:175810940-175811284	86.62	48.86	0.64	97.15	25.59	0.79	107.69	30.06	0.78	89.25	50.77	0.64	103	33.93	0.75	100.23	28.7	0.78	0.736667	0.723333	-0.0133333	0.782915	1
NM_138401|FAM125A|chr19|+	378.4	17535941	chr19:17535740-17536140	39.15	26.56	0.6	39.79	13.83	0.74	61.94	0	1	38.75	23.23	0.63	42.13	8	0.84	48.61	4.41	0.92	0.78	0.796667	0.0166667	1	1
NM_001042539|MAZ|chr16|+	58033.6	29821972	chr16:29821398-29822504	186.18	276.5	0.4	229.37	225.52	0.5	224.4	224.49	0.5	204.17	282.2	0.42	267.41	210.26	0.56	259.3	224.17	0.54	0.466667	0.506667	0.04	0.266532	1
NM_001356|DDX3X|chrX|+	16769	41208373	chrX:41206893-41209524	229.16	73.4	0.76	226.38	75.53	0.75	288.99	19.01	0.94	225.96	60.69	0.79	226.48	64.3	0.78	229.09	59.64	0.79	0.816667	0.786667	-0.03	0.407297	1
NR_026922|LOC150776|chr2|+	1535.8	132277883	chr2:132277670-132279149	49.56	22.48	0.69	46.95	17.59	0.73	51.78	13.29	0.8	49.43	27.32	0.64	47.07	21.85	0.68	52.32	18.73	0.74	0.74	0.686667	-0.0533333	0.571432	1
NM_018249|CDK5RAP2|chr9|-	245.2	123151304	chr9:123151147-123151570	16.73	28.71	0.37	16.82	25.02	0.4	21.27	22.36	0.49	22.44	22.15	0.5	15.76	27.03	0.37	16.58	25.8	0.39	0.42	0.42	0	1	1
NM_003388|CLIP2|chr7|+	165.4	73818556	chr7:73818167-73820273	27.69	4.73	0.85	28.07	7.8	0.78	NA	NA	NA	NA	NA	NA	23.22	8.04	0.74	25.77	4.62	0.85	0.815	0.795	-0.02	1	1
NM_001100814|TMEM55B|chr14|-	304.6	20926489	chr14:20926012-20926861	34.28	16.59	0.67	31.61	28.3	0.53	29.95	19.11	0.61	38.91	19.01	0.67	42.43	18.22	0.7	36.29	20.36	0.64	0.603333	0.67	0.0666667	0.433259	1
NM_020154|C15orf24|chr15|-	1342.2	34376357	chr15:34376224-34376687	79.16	23.44	0.77	88.41	21.68	0.8	86.35	22.33	0.79	88.34	6.03	0.94	83.79	11.86	0.88	76.91	20.25	0.79	0.786667	0.87	0.0833333	0.136084	1
NM_025222|WDR82|chr3|-	5398.1	52289326	chr3:52288438-52291535	44.59	95.7	0.32	51.81	97.06	0.35	77.98	72.8	0.52	60.48	86.12	0.41	62.44	90.06	0.41	63.04	88.12	0.42	0.396667	0.413333	0.0166667	0.905584	1
NM_152896|UHRF2|chr9|+	229.7	6506234	chr9:6506033-6507051	35.32	18.26	0.66	36.65	8.97	0.8	35.88	15.49	0.7	31.57	21.04	0.6	33.66	11.52	0.74	33.19	14.04	0.7	0.72	0.68	-0.04	0.824962	1
NM_003017|SRSF3|chr6|+	22055.7	36570516	chr6:36569739-36572244	45.24	423.54	0.1	47.5	451.92	0.1	46.94	496.85	0.09	37.22	402.29	0.08	42.71	421.72	0.09	40.43	428.92	0.09	0.0966667	0.0866667	-0.01	0.910003	1
NM_024740|ALG9|chr11|-	36.8	111657043	chr11:111652919-111657244	8.33	31.43	0.21	7.83	24.31	0.24	8.21	27.55	0.23	7.81	29.29	0.21	8.1	22	0.27	8.2	26.84	0.23	0.226667	0.236667	0.01	1	1
NM_018492|PBK|chr8|-	1686	27667523	chr8:27667138-27668018	31.35	78.84	0.28	29.29	72.91	0.29	35.74	72.08	0.33	23.53	65.95	0.26	27.07	66.69	0.29	32.97	55.25	0.37	0.3	0.306667	0.00666667	1	1
NM_203462|MRFAP1L1|chr4|-	1959.7	6709896	chr4:6709429-6710370	140.96	0	1	143.27	0	1	147.17	1.22	0.99	121.29	0	1	125.94	0	1	122.48	0	1	0.996667	1	0.00333333	1	1
NM_016486|TMEM69|chr1|+	229.1	46159164	chr1:46158876-46159998	31.48	27.54	0.53	30.38	31.92	0.49	32.45	16.19	0.67	32.91	21.46	0.61	30.73	28	0.52	29.16	25.66	0.53	0.563333	0.553333	-0.01	1	1
NM_020158|EXOSC5|chr19|-	1204.5	41892429	chr19:41892276-41892630	27.07	34.23	0.44	28.52	33.98	0.46	36.91	17.13	0.68	36.21	31.13	0.54	39.3	25.5	0.61	34.47	31.59	0.52	0.526667	0.556667	0.03	0.719846	1
NM_002537|OAZ2|chr15|-	4785.3	64980595	chr15:64979773-64981033	132.22	63.67	0.67	127.89	66.2	0.66	135.16	58.46	0.7	137.33	63	0.69	140.97	70.58	0.67	136.03	67.47	0.67	0.676667	0.676667	0	0.915096	1
NM_001102576|CSAG1|chrX|+	366.9	151909340	chrX:151909139-151909518	55.28	13.72	0.8	64.35	14.52	0.82	58.11	12.6	0.82	62.49	11.29	0.85	68.67	12.74	0.84	53.21	14.69	0.78	0.813333	0.823333	0.01	0.829115	1
NM_021132|PPP3CB|chr10|-	275.9	75197769	chr10:75196563-75198178	25.88	18.28	0.59	27.55	18.34	0.6	27.92	8.4	0.77	28.33	19.48	0.59	31.3	17.82	0.64	29.83	15.91	0.65	0.653333	0.626667	-0.0266667	1	1
NM_022338|C11orf24|chr11|-	559.9	68030185	chr11:68028803-68030386	52.79	25.83	0.67	55.65	16.4	0.77	46.23	21.73	0.68	48.89	12.71	0.79	47.7	11.76	0.8	48.55	5.12	0.9	0.706667	0.83	0.123333	0.0939534	1
NM_020675|SPC25|chr2|-	403.2	169727864	chr2:169727401-169728065	16.89	33	0.34	14.91	29.3	0.34	16	24.03	0.4	12.33	33.12	0.27	14.96	33.02	0.31	18.11	23.1	0.44	0.36	0.34	-0.02	1	1
NM_001166700|FAM104B|chrX|-	190.3	55172359	chrX:55171678-55172744	4.57	41.7	0.1	3.9	40.29	0.09	3.39	38.05	0.08	4.24	44.04	0.09	5.6	48	0.1	4.94	44.64	0.1	0.09	0.0966667	0.00666667	1	1
NM_003757|EIF3I|chr1|+	16696.4	32696917	chr1:32696716-32697205	129.08	170.97	0.43	147.78	146.09	0.5	172.85	77.26	0.69	134.37	163.44	0.45	154.03	179.12	0.46	156.1	142.54	0.52	0.54	0.476667	-0.0633333	0.216025	1
NM_001122631|CDKN1C|chr11|-	1656.4	2904939	chr11:2904448-2905140	55.11	65.63	0.46	48.69	42.74	0.53	57.19	38.9	0.6	77.94	103.91	0.43	70.97	69.95	0.5	70.07	72.08	0.49	0.53	0.473333	-0.0566667	0.446777	1
NM_024927|PLEKHH3|chr17|-	161.5	40820043	chr17:40819933-40820321	4.52	39.6	0.1	6.2	38.51	0.14	NA	NA	NA	4.9	37.76	0.11	9.81	30.35	0.24	9.31	32.73	0.22	0.12	0.19	0.07	0.372194	1
NM_023936|MRPS34|chr16|-	3694.6	1822177	chr16:1821896-1822514	163.18	29.13	0.85	164.67	69.41	0.7	189.08	51.92	0.78	158.26	47.76	0.77	142.09	67.64	0.68	152.25	64.51	0.7	0.776667	0.716667	-0.06	0.184588	1
NM_079834|SCAMP4|chr19|+	678	1925078	chr19:1924107-1926012	49.56	2.29	0.96	43.69	9.84	0.82	38.92	14.67	0.73	40.99	11.42	0.78	43.01	9.58	0.82	42.38	11.22	0.79	0.836667	0.796667	-0.04	0.796144	1
NM_018717|MAML3|chr4|-	291.6	140640834	chr4:140637546-140641477	40.08	7.77	0.84	41.17	5.25	0.89	41.24	0	1	37.79	4.11	0.9	36.3	7.87	0.82	36.8	3.53	0.91	0.91	0.876667	-0.0333333	0.732884	1
NM_199002|ARHGEF1|chr19|+	299.9	42411458	chr19:42411257-42411604	43.52	18.44	0.7	36.73	23	0.62	38.89	24.01	0.62	49.66	10.41	0.83	42.18	23.77	0.64	43.51	22.03	0.66	0.646667	0.71	0.0633333	0.561244	1
NM_182547|TMED4|chr7|-	1868.6	44619026	chr7:44618762-44619227	154.98	0	1	159.66	0	1	151.44	0	1	163.72	0	1	154.76	11.24	0.93	165.35	0	1	1	0.976667	-0.0233333	0.24824	1
NM_001165946|IDE|chr10|-	139.2	94214095	chr10:94211441-94214296	16.29	25.02	0.39	16.46	18.96	0.46	NA	NA	NA	18.4	18	0.51	17.38	20.5	0.46	16.49	14.02	0.54	0.425	0.503333	0.0783333	0.637655	1
NM_006736|DNAJB2|chr2|+	338.5	220149557	chr2:220149354-220151622	18.31	39.66	0.32	16.37	30.63	0.35	17	25.55	0.4	17.1	31.09	0.35	14.46	29.94	0.33	14.44	25.57	0.36	0.356667	0.346667	-0.01	1	1
NM_006471|MYL12A|chr18|+	19555.1	3255945	chr18:3255744-3256234	215.29	273.54	0.44	224.37	284.69	0.44	239.59	305.4	0.44	149.37	224.52	0.4	148.26	198.02	0.43	147.64	197.37	0.43	0.44	0.42	-0.02	0.530536	1
NR_027383|AKAP17A|chrY|+	217.9	1669753	chrY:1669552-1671407	33.35	0	1	34.86	0.9	0.97	34.25	8	0.81	34.8	0	1	34.54	3.92	0.9	37.17	0.08	1	0.926667	0.966667	0.04	1	1
NM_001243885|TOB1|chr17|-	686.5	48940303	chr17:48939587-48941321	22.08	51.81	0.3	36.49	33.43	0.52	47.4	19.59	0.71	15.09	47.26	0.24	37.21	23.43	0.61	38.68	18.68	0.67	0.51	0.506667	-0.00333333	1	1
NR_026757|OIP5-AS1|chr15|+	879.7	41590790	chr15:41590239-41591795	38.59	47.57	0.45	42.71	41.35	0.51	47.31	45.99	0.51	32.7	43.68	0.43	36.16	38.96	0.48	35.88	39.45	0.48	0.49	0.463333	-0.0266667	0.752465	1
NM_002717|PPP2R2A|chr8|+	377.9	26228529	chr8:26227650-26230195	11.67	57.29	0.17	11.38	57.98	0.16	12.87	55.37	0.19	9.7	56.18	0.15	11.04	53.76	0.17	11.07	53.34	0.17	0.173333	0.163333	-0.01	1	1
NM_017838|NHP2|chr5|-	42123.1	177576638	chr5:177576465-177576839	434.66	0	1	437.28	0	1	412.19	0	1	413.4	0	1	416.43	0	1	423.15	0	1	1	1	0	1	1
NM_022552|DNMT3A|chr2|-	802.1	25456687	chr2:25455830-25457289	41.37	29.61	0.58	41.89	33.13	0.56	38.95	42.63	0.48	33.39	27.33	0.55	35.45	30.54	0.54	35.36	28.64	0.55	0.54	0.546667	0.00666667	0.865293	1
NM_016170|TLX2|chr2|+	4886.3	74743870	chr2:74743100-74744275	79.85	53.56	0.6	89.55	34.53	0.72	95.07	53.77	0.64	88.64	52.06	0.63	84.93	43.53	0.66	86.08	62.19	0.58	0.653333	0.623333	-0.03	0.705779	1
NM_003198|TCEB3|chr1|+	360.5	24086249	chr1:24086002-24086872	25.29	37.07	0.41	22.53	29.84	0.43	27.25	39.74	0.41	23.35	38.67	0.38	23.92	39.53	0.38	25.4	33.4	0.43	0.416667	0.396667	-0.02	0.854058	1
NM_198902|TSPAN3|chr15|-	5339	77338421	chr15:77336360-77339269	11.65	291.67	0.04	11.7	297.73	0.04	10.35	295.99	0.03	11.32	311.85	0.04	11.82	310.15	0.04	11.47	312.13	0.04	0.0366667	0.04	0.00333333	1	1
NR_029406|FLJ43681|chr17|+	522.1	81187894	chr17:81187693-81188573	15.25	24.5	0.38	14.78	20.84	0.41	12.04	24.74	0.33	13.56	25.25	0.35	14.49	26.12	0.36	13.72	22.48	0.38	0.373333	0.363333	-0.01	1	1
NM_018373|SYNJ2BP|chr14|-	377.6	70839234	chr14:70833213-70839848	33.36	14.79	0.69	35.71	10.59	0.77	38.37	3.46	0.92	29.48	10.78	0.73	29.83	12.84	0.7	29.81	9.87	0.75	0.793333	0.726667	-0.0666667	0.608759	1
NM_005001|NDUFA7|chr19|-	5387.9	8376278	chr19:8376184-8376479	17.91	136.57	0.12	15.69	113.6	0.12	21.37	108.45	0.16	14.12	155.28	0.08	23.55	146.6	0.14	14.68	133.94	0.1	0.133333	0.106667	-0.0266667	0.588635	1
NM_004739|MTA2|chr11|-	2453.6	62361062	chr11:62360675-62361512	20.34	159.38	0.11	19.5	166.64	0.1	22.95	147.55	0.13	12.41	104.01	0.11	16.08	94.99	0.14	13.61	103.58	0.12	0.113333	0.123333	0.01	0.85253	1
NM_001040146|CHTF8|chr16|-	1170.8	69154010	chr16:69152619-69154552	97.59	0	1	91.74	0	1	82.71	11.27	0.88	89.27	4.18	0.96	86.38	3.14	0.96	91.47	1.51	0.98	0.96	0.966667	0.00666667	1	1
NM_005614|RHEB|chr7|-	7916.4	151163947	chr7:151163098-151164297	20.92	321.67	0.06	22.55	300.64	0.07	28.03	310.54	0.08	23.47	292.86	0.07	26.94	295.13	0.08	24.49	297.58	0.08	0.07	0.0766667	0.00666667	0.764744	1
NM_004691|ATP6V0D1|chr16|-	1182.7	67472106	chr16:67471917-67472592	42.48	59.49	0.42	39.91	49.95	0.44	55.34	28.13	0.66	46.45	51.31	0.48	42.38	57.09	0.43	42.5	51.34	0.45	0.506667	0.453333	-0.0533333	0.556937	1
NM_001467|SLC37A4|chr11|-	516.7	118895585	chr11:118895061-118895786	34.2	23.01	0.6	32.97	15.76	0.68	34.41	22.39	0.61	37.31	21.58	0.63	40.75	13.59	0.75	34.56	17.84	0.66	0.63	0.68	0.05	0.545818	1
NM_014286|NCS1|chr9|+	1107.6	132995883	chr9:132995269-132999583	65.62	18.15	0.78	68.11	15.31	0.82	65.79	32.43	0.67	60.21	21.55	0.74	63.27	27.18	0.7	62.91	20.62	0.75	0.756667	0.73	-0.0266667	0.727877	1
NM_002072|GNAQ|chr9|-	736.7	80336149	chr9:80335191-80336429	62.49	27.8	0.69	61.95	32.71	0.65	69.48	37.05	0.65	67.58	16.18	0.81	63.68	20.3	0.76	60.65	26.66	0.69	0.663333	0.753333	0.09	0.253076	1
NM_001009993|FAM168B|chr2|-	3841	131809281	chr2:131805449-131810025	125.51	0	1	127.85	3.56	0.97	135.25	2.56	0.98	116.17	0.49	1	117.95	0	1	116.14	5.13	0.96	0.983333	0.986667	0.00333333	1	1
NM_005898|CAPRIN1|chr11|+	5577.5	34122654	chr11:34120850-34124157	15.92	197.73	0.07	15.99	190.13	0.08	17.31	190.69	0.08	11.37	175.35	0.06	13.19	174.21	0.07	12.43	166.53	0.07	0.0766667	0.0666667	-0.01	0.698199	1
NM_016002|SCCPDH|chr1|+	221.7	246930698	chr1:246930497-246931440	14.67	98.13	0.13	11.71	88.57	0.12	15.49	89.85	0.15	11.61	94.97	0.11	14.91	89.88	0.14	13.78	88.61	0.13	0.133333	0.126667	-0.00666667	1	1
NM_001037341|PDE4B|chr1|+	613	66839325	chr1:66837996-66840262	39.06	23.19	0.63	36.88	24.64	0.6	43.31	22.13	0.66	33.09	22.74	0.59	33.95	19.1	0.64	34.16	18.86	0.64	0.63	0.623333	-0.00666667	1	1
NM_001243127|PACS2|chr14|+	129.4	105861522	chr14:105860891-105864484	12.85	31.74	0.29	13.45	25.28	0.35	11.54	27.43	0.3	12.13	30.19	0.29	11.95	28.93	0.29	13.16	29.21	0.31	0.313333	0.296667	-0.0166667	1	1
NM_001040694|INCENP|chr11|+	459	61919616	chr11:61919234-61920635	36.71	30.92	0.54	37.52	30.97	0.55	35.28	34.94	0.5	34.44	35.85	0.49	35.6	30.76	0.54	29.5	36.93	0.44	0.53	0.49	-0.04	0.731721	1
NM_006413|RPP30|chr10|+	76.5	92660528	chr10:92660327-92661947	5.84	36.05	0.14	4.28	34.67	0.11	5.02	47.46	0.1	4.69	39.05	0.11	4.58	38.64	0.11	5.94	33.51	0.15	0.116667	0.123333	0.00666667	1	1
NM_016072|GOLT1B|chr12|+	547.7	21669135	chr12:21668603-21671337	31.05	16.97	0.65	29.62	21.03	0.58	32.22	21.11	0.6	34.21	27.21	0.56	37.21	22.64	0.62	35.21	25.3	0.58	0.61	0.586667	-0.0233333	0.845197	1
NM_017813|IMPAD1|chr8|-	326.1	57876225	chr8:57870488-57876623	25.21	40.05	0.39	24.55	38.43	0.39	26.67	48.1	0.36	21.65	46.26	0.32	21.99	40.69	0.35	22.09	41.03	0.35	0.38	0.34	-0.04	0.71465	1
NM_024805|RBFA|chr18|+	32.8	77806366	chr18:77805774-77810652	2.31	28.7	0.07	2.47	30.64	0.07	2.65	29.53	0.08	2.23	29.59	0.07	2.97	33.3	0.08	2.81	30.45	0.08	0.0733333	0.0766667	0.00333333	1	1
NM_001164814|ACIN1|chr14|-	3056.3	23528482	chr14:23527774-23528683	138.67	0	1	128.49	17.97	0.88	115.43	79.54	0.59	144.34	21.85	0.87	139.6	18.78	0.88	138.46	31.6	0.81	0.823333	0.853333	0.03	0.239521	1
NM_015651|PHF19|chr9|-	407	123619557	chr9:123617931-123620564	40.61	13.43	0.75	42.42	8.39	0.83	40.37	7.6	0.84	32.68	4.25	0.89	34.5	7.06	0.83	33.54	4.85	0.87	0.806667	0.863333	0.0566667	0.573581	1
NM_001143780|SLC25A39|chr17|-	4881.5	42397283	chr17:42396993-42397484	213.65	0	1	207.81	0	1	183.02	0	1	190.94	0	1	215.55	0	1	206.76	0	1	1	1	0	1	1
NM_001146258|PIP4K2C|chr12|+	307.5	57996751	chr12:57995709-57997211	18.12	28.87	0.39	28.11	21.36	0.57	24.9	19.09	0.57	16.43	34.5	0.32	25.93	22.77	0.53	23.96	24.21	0.5	0.51	0.45	-0.06	0.683297	1
NM_018313|PBRM1|chr3|-	948.2	52581939	chr3:52579368-52582251	46.84	24.69	0.65	45.88	25.9	0.64	52.14	13.47	0.79	43.16	22.2	0.66	44.67	25.32	0.64	44.11	24.63	0.64	0.693333	0.646667	-0.0466667	0.585486	1
NM_018834|MATR3|chr5|+	16975.5	138666089	chr5:138665034-138667366	10.87	275.9	0.04	11.69	280.2	0.04	13.19	317.67	0.04	9.75	275.17	0.03	8.81	281.42	0.03	9.2	291.57	0.03	0.04	0.03	-0.01	0.821392	1
NM_015544|TMEM98|chr17|+	2485.1	31268321	chr17:31267804-31268667	106.57	12.54	0.89	93.65	20.78	0.82	103.74	18.88	0.85	89.81	14.99	0.86	100.2	13.24	0.88	94.64	15.01	0.86	0.853333	0.866667	0.0133333	0.847295	1
NM_152743|BRAT1|chr7|-	752.9	2577712	chr7:2577444-2578398	52.19	0.66	0.99	51.51	4.05	0.93	54.88	0	1	59.23	8.6	0.87	54.96	9.73	0.85	55.38	11.01	0.83	0.973333	0.85	-0.123333	0.0223776	1
NM_144582|TEX261|chr2|-	528.3	71215516	chr2:71213068-71215845	46.99	16.01	0.75	49.26	14.41	0.77	47.26	20.43	0.7	50.72	11.81	0.81	49.77	7.3	0.87	47.34	12.61	0.79	0.74	0.823333	0.0833333	0.277249	1
NM_002313|ABLIM1|chr10|-	317.4	116195746	chr10:116190869-116196132	36.92	1.67	0.96	38.52	9.91	0.8	37.82	7.59	0.83	44.48	4.06	0.92	43.44	8.94	0.83	44.21	3.23	0.93	0.863333	0.893333	0.03	0.749577	1
NM_000693|ALDH1A3|chr15|+	423.6	101455107	chr15:101454906-101456830	60.28	25.26	0.7	60.99	28.82	0.68	60.7	21.36	0.74	42.29	11.36	0.79	46.69	10.92	0.81	41.39	15.13	0.73	0.706667	0.776667	0.07	0.335724	1
NM_019037|EXOSC4|chr8|+	356.6	145135437	chr8:145135145-145135551	50.47	34.02	0.6	43.59	40.61	0.52	46.2	29.67	0.61	52.54	38.67	0.58	47.03	35.79	0.57	59.84	29.13	0.67	0.576667	0.606667	0.03	0.752738	1
NM_176783|PSME1|chr14|+	4470.1	24607884	chr14:24607683-24608174	91.37	0	1	97.98	0	1	104.39	0	1	72.47	0	1	79.59	0	1	72.93	0	1	1	1	0	1	1
NM_018024|WDYHV1|chr8|+	457.8	124453810	chr8:124453546-124454260	49.01	11.49	0.81	53.06	5.19	0.91	48.04	12.14	0.8	51.31	5.27	0.91	50.64	8.41	0.86	48.18	8.81	0.85	0.84	0.873333	0.0333333	0.789136	1
NM_006974|ZNF33A|chr10|+	297	38345316	chr10:38343306-38348995	24.18	16.88	0.59	25.63	19.34	0.57	25.04	19.28	0.56	23.32	12.41	0.65	24.77	14.24	0.63	24.66	12.17	0.67	0.573333	0.65	0.0766667	0.48533	1
NM_012426|SF3B3|chr16|+	512.3	70606107	chr16:70605576-70611571	8.78	175.56	0.05	8.39	171.14	0.05	8.25	147.4	0.05	7.93	191.14	0.04	8.44	186.76	0.04	7.7	175.09	0.04	0.05	0.04	-0.01	1	1
NM_017634|KCTD9|chr8|-	206.4	25286255	chr8:25285364-25287489	NA	NA	NA	18	13.24	0.58	22.12	11.69	0.65	16.45	14.22	0.54	20.71	9.49	0.69	NA	NA	NA	0.615	0.615	0	1	1
NM_005015|OXA1L|chr14|+	673.6	23240898	chr14:23240643-23240998	81.16	29.5	0.73	78.15	15.7	0.83	89.42	6.05	0.94	90.81	23.06	0.8	73.12	29.29	0.71	79.2	28.77	0.73	0.833333	0.746667	-0.0866667	0.178581	1
NM_033362|MRPS12|chr19|+	667.1	39423282	chr19:39422973-39423659	47.08	38.92	0.55	37.87	42.91	0.47	34.28	38.25	0.47	45.8	31.5	0.59	44.64	36.57	0.55	45.43	35.04	0.56	0.496667	0.566667	0.07	0.425463	1
NM_006747|SIPA1|chr11|+	234.6	65418291	chr11:65418040-65418391	25.79	29	0.47	24.07	21.14	0.53	27.49	11.19	0.71	35.47	16.98	0.68	29.03	27.17	0.52	31.67	16.36	0.66	0.57	0.62	0.05	0.679502	1
NR_033399|DDX12P|chr12|-	868.2	9571094	chr12:9570287-9571295	48.61	0	1	48.75	0	1	45.58	0	1	51.55	0	1	49.44	0	1	57.62	1.26	0.98	1	0.993333	-0.00666667	1	1
NM_032860|LTV1|chr6|+	282.3	144184755	chr6:144184554-144184943	23.54	39.28	0.37	22.59	41.83	0.35	18.9	57.23	0.25	25.5	34.96	0.42	20.34	37.65	0.35	22.74	38.37	0.37	0.323333	0.38	0.0566667	0.45667	1
NM_001099436|ULK3|chr15|-	389.6	75129303	chr15:75128459-75129585	45.7	17.4	0.72	47.78	19.08	0.71	45.51	6.52	0.87	49.3	13.86	0.78	50.94	6.71	0.88	45.92	7.97	0.85	0.766667	0.836667	0.07	0.356852	1
NM_002834|PTPN11|chr12|+	1468.3	112943830	chr12:112943629-112947717	81.66	0	1	84.6	0	1	90.54	0	1	75.79	0	1	80.94	0	1	80.2	0	1	1	1	0	1	1
NM_001142402|CD164|chr6|-	2521	109689018	chr6:109687717-109690220	93.46	19.1	0.83	86.18	29.22	0.75	102.76	18.14	0.85	86.28	25.99	0.77	91.2	17.13	0.84	93.83	13.47	0.87	0.81	0.826667	0.0166667	0.728133	1
NM_001164163|PPP6R3|chr11|+	981.7	68380743	chr11:68380534-68382801	54.4	39.34	0.58	54.98	28.76	0.66	60.52	14.7	0.8	39.19	31.61	0.55	43.64	35.88	0.55	45.18	20.43	0.69	0.68	0.596667	-0.0833333	0.316024	1
NM_001873|CPE|chr4|+	7773.3	166418865	chr4:166418664-166419482	55.66	98.6	0.36	58.02	104.95	0.36	74.02	124.41	0.37	57.41	110.15	0.34	59.8	107.8	0.36	64.49	109.67	0.37	0.363333	0.356667	-0.00666667	0.910302	1
NM_024671|ZNF768|chr16|-	934.2	30536724	chr16:30535322-30537372	72.38	25.59	0.74	69.63	27.81	0.71	64.01	41.22	0.61	74.27	33.01	0.69	74.37	29.89	0.71	75.56	24.4	0.76	0.686667	0.72	0.0333333	0.646787	1
NM_014639|TTC37|chr5|-	663.9	94800184	chr5:94799599-94800385	32.58	42.17	0.44	30.17	50.37	0.37	36	38.58	0.48	29.87	39.12	0.43	33.2	33.54	0.5	39.16	32.1	0.55	0.43	0.493333	0.0633333	0.405035	1
NM_080670|SLC35A4|chr5|+	1236.4	139946752	chr5:139946150-139948683	76.94	40.2	0.66	70.38	32.34	0.69	70.67	28.69	0.71	75.08	36.18	0.67	74.48	27.45	0.73	69.14	31.71	0.69	0.686667	0.696667	0.01	0.881167	1
NM_205836|FBXO38|chr5|+	123.2	147821843	chr5:147821532-147822399	16.78	18.95	0.47	13.16	25.98	0.34	16.79	29.55	0.36	14.57	22.68	0.39	13.86	21.53	0.39	14.04	23.8	0.37	0.39	0.383333	-0.00666667	1	1
NM_001077619|UBXN2B|chr8|+	463.6	59360193	chr8:59359948-59364060	34.64	16.74	0.67	35.26	14.61	0.71	37.73	17.19	0.69	36.75	21.36	0.63	36.74	13.75	0.73	37.44	11.86	0.76	0.69	0.706667	0.0166667	1	1
NM_177976|ARL6|chr3|+	238.6	97517186	chr3:97516868-97517373	0.76	32.49	0.02	NA	NA	NA	NA	NA	NA	NA	NA	NA	1.56	29.57	0.05	5.12	30.6	0.14	0.02	0.095	0.075	0.238462	1
NM_018247|TMEM30A|chr6|-	1204.2	75964751	chr6:75962638-75966011	44.84	30.56	0.59	44.58	31.03	0.59	56.77	28.2	0.67	35.49	22.18	0.62	37.15	21.4	0.63	37.56	22.03	0.63	0.616667	0.626667	0.01	1	1
NM_014678|PPP6R2|chr22|+	202.4	50882841	chr22:50882628-50883431	34.87	0	1	32.81	0	1	32.55	0	1	36.15	0	1	36.7	0	1	38.44	0	1	1	1	0	1	1
NM_001127711|TMEM14B|chr6|+	2950.3	10756962	chr6:10756700-10757214	98.42	39.09	0.72	99.39	38.85	0.72	105.78	30.15	0.78	84.95	47.75	0.64	113.87	26.48	0.81	102.03	33.24	0.75	0.74	0.733333	-0.00666667	1	1
NM_020772|NUFIP2|chr17|-	303.4	27589797	chr17:27582854-27591609	22.45	12.5	0.64	23.7	14.53	0.62	25.79	14.54	0.64	24.83	11.18	0.69	25.71	9.41	0.73	25.39	10.32	0.71	0.633333	0.71	0.0766667	0.613758	1
NM_004531|MOCS2|chr5|-	162.8	52394193	chr5:52393895-52394497	49.08	2.14	0.96	37.87	13.16	0.74	36.35	32.78	0.53	26.48	4.14	0.86	22.25	9.4	0.7	25.32	8.47	0.75	0.743333	0.77	0.0266667	0.62165	1
NM_001190995|IPO8|chr12|-	229.6	30783435	chr12:30781915-30783891	31.26	9.61	0.76	34.76	6.8	0.84	39.7	6.96	0.85	29.57	3.38	0.9	29.59	7.6	0.8	27.94	7.64	0.79	0.816667	0.83	0.0133333	1	1
NM_001135244|TCOF1|chr5|+	1095.3	149779593	chr5:149779373-149779871	70.77	0.38	0.99	77.85	0	1	77.65	0	1	77.17	0	1	88.22	0	1	71.74	0	1	0.996667	1	0.00333333	1	1
NM_019058|DDIT4|chr10|+	1695.8	74035345	chr10:74034453-74035797	52.18	53	0.5	62.61	40.89	0.6	63.27	41.48	0.6	43.9	37.83	0.54	46.38	34.9	0.57	41.51	32.47	0.56	0.566667	0.556667	-0.01	0.880537	1
NM_001014842|TM9SF1|chr14|-	191.4	24659629	chr14:24659244-24659859	19.22	36.1	0.35	18.78	31.75	0.37	15	27.64	0.35	14.17	31.88	0.31	14.17	46.35	0.23	18.03	25.4	0.42	0.356667	0.32	-0.0366667	0.66937	1
NM_207577|MAP6|chr11|-	201.3	75316848	chr11:75313905-75317049	22.32	49.17	0.31	26.28	50.54	0.34	23.96	50.56	0.32	23.86	45.81	0.34	27.3	47.3	0.37	23.9	49.03	0.33	0.323333	0.346667	0.0233333	0.861199	1
NM_138924|GAMT|chr19|-	472.7	1398824	chr19:1397810-1399025	1.78	60.16	0.03	2.12	57.57	0.04	1.87	50.33	0.04	1.69	52.69	0.03	2.13	49.84	0.04	1.49	42.6	0.03	0.0366667	0.0333333	-0.00333333	1	1
NM_001145317|DSN1|chr20|-	270.8	35380554	chr20:35380194-35381300	16.75	18.96	0.47	19.57	18.96	0.51	19.94	25.74	0.44	18.27	19.4	0.48	23.57	12	0.66	16.94	20.83	0.45	0.473333	0.53	0.0566667	0.646562	1
NM_001080546|TMEM218|chr11|-	161.4	124967082	chr11:124966399-124967636	5.98	30.17	0.17	4.36	32.08	0.12	4.75	37.62	0.11	5.63	29.37	0.16	4.42	27.58	0.14	5.34	26.87	0.17	0.133333	0.156667	0.0233333	1	1
NM_032285|MRI1|chr19|+	106.1	13883317	chr19:13882935-13885096	9.42	34.18	0.22	11.13	27.33	0.29	8.65	29.64	0.23	9.44	34.45	0.22	11.72	35.31	0.25	10.73	31.9	0.25	0.246667	0.24	-0.00666667	1	1
NM_005875|EIF1B|chr3|+	1198.5	40353693	chr3:40353461-40353915	32.58	102.56	0.24	35.9	104.58	0.26	33.57	97.91	0.26	27.01	100.14	0.21	30.54	99.21	0.24	31.74	90.7	0.26	0.253333	0.236667	-0.0166667	0.772669	1
NM_006706|TCERG1|chr5|+	1202.4	145890568	chr5:145890004-145891069	44.9	46.59	0.49	77.79	10.51	0.88	87.44	13.3	0.87	44.66	44.91	0.5	70.29	16.66	0.81	71.44	14.92	0.83	0.746667	0.713333	-0.0333333	0.613925	1
NM_022366|TFB2M|chr1|-	217.1	246704218	chr1:246703863-246704504	14.15	68.64	0.17	14.82	48.19	0.24	17.35	54.21	0.24	15.29	55.19	0.22	13.71	52.35	0.21	15.48	52.77	0.23	0.216667	0.22	0.00333333	1	1
NM_001029989|KIAA0101|chr15|-	4225.3	64658073	chr15:64657211-64658274	26.35	103.46	0.2	21.36	94.48	0.18	25.31	84.67	0.23	21.6	118.2	0.15	26.68	118.69	0.18	32.49	103.19	0.24	0.203333	0.19	-0.0133333	0.754303	1
NM_013328|PYCR2|chr1|-	583.4	226108097	chr1:226107580-226108320	53.35	36.24	0.6	57.14	22.87	0.71	50.19	11.94	0.81	62.72	32.23	0.66	63.16	33.5	0.65	61.61	31.89	0.66	0.706667	0.656667	-0.05	0.62455	1
NM_004324|BAX|chr19|+	5024.4	49464268	chr19:49464067-49464519	26.38	97.02	0.21	23.89	84.81	0.22	21.92	80.59	0.21	26.01	91.54	0.22	27.66	85.37	0.24	26.45	81.65	0.24	0.213333	0.233333	0.02	0.872651	1
NM_005706|TSSC4|chr11|+	511	2424111	chr11:2423841-2425106	57.17	1.92	0.97	61.75	0.35	0.99	60.08	2.02	0.97	60.13	12.88	0.82	59.88	0	1	62.31	4.7	0.93	0.976667	0.916667	-0.06	0.209621	1
NM_001005855|ATP8B2|chr1|+	163.3	154310025	chr1:154309824-154310322	1.64	34.52	0.05	2.29	41	0.05	1.21	33.82	0.03	1.98	46.03	0.04	0.72	47.69	0.01	3.14	44.08	0.07	0.0433333	0.04	-0.00333333	1	1
NM_005095|ZMYM4|chr1|+	471.1	35885290	chr1:35885071-35887545	44.14	25	0.64	41.27	39.94	0.51	46.35	34.52	0.57	39.99	43.09	0.48	41.64	34.39	0.55	40	34.31	0.54	0.573333	0.523333	-0.05	0.627475	1
NM_003011|SET|chr9|+	50151.3	131457748	chr9:131456920-131458675	255.03	200.77	0.56	249.91	249.23	0.5	252.52	246.98	0.51	213.98	168.61	0.56	222.57	207.77	0.52	209.28	201.04	0.51	0.523333	0.53	0.00666667	0.840083	1
NM_004231|ATP6V1F|chr7|+	2396.5	128505745	chr7:128505431-128505903	202.46	9.7	0.95	205.64	3.39	0.98	199.62	0	1	256.06	0	1	226.45	0	1	228.86	0	1	0.976667	1	0.0233333	0.0460288	1
NM_198897|FIBP|chr11|-	2126.1	65651313	chr11:65651212-65651514	3.05	57.15	0.05	3.73	60.36	0.06	5.07	54.76	0.08	2.11	55.65	0.04	2.61	59.84	0.04	4.2	55.19	0.07	0.0633333	0.05	-0.0133333	1	1
NM_001068|TOP2B|chr3|-	5730.2	25639668	chr3:25639475-25639968	110.36	81.65	0.57	84.71	96.23	0.47	106.36	88.56	0.55	79.96	105.44	0.43	82.57	103.36	0.44	105.87	76.91	0.58	0.53	0.483333	-0.0466667	0.406736	1
NR_033814|DLST|chr14|+	1377	75369313	chr14:75368899-75370450	77	35.36	0.69	75.39	33.4	0.69	73.78	35.87	0.67	75.55	35.4	0.68	73.58	36.21	0.67	74.95	32.27	0.7	0.683333	0.683333	0	1	1
NR_024458|TPT1-AS1|chr13|+	116.9	45965368	chr13:45965167-45965618	18.36	18.84	0.49	18.03	13.37	0.57	20.92	18.15	0.54	NA	NA	NA	14.13	15.97	0.47	NA	NA	NA	0.533333	0.47	-0.0633333	0.801964	1
NM_003133|SRP9|chr1|+	123809	225977220	chr1:225976942-225978168	591.22	204.99	0.74	558.92	284.07	0.66	565.65	370.38	0.6	580.38	311.91	0.65	618.66	271.42	0.7	628.23	254.43	0.71	0.666667	0.686667	0.02	0.384956	1
NM_001145432|C4orf52|chr4|+	324.4	25931155	chr4:25930776-25931501	38.63	3.29	0.92	38.24	5.48	0.87	44.49	10.37	0.81	32.31	4.73	0.87	30.85	6	0.84	29.4	12.54	0.7	0.866667	0.803333	-0.0633333	0.54973	1
NM_001145909|TANC1|chr2|+	220.2	160086814	chr2:160086089-160089170	29.6	11.05	0.73	31.64	10.41	0.75	32.61	6.98	0.82	34.97	18.16	0.66	37.2	11.81	0.76	35.56	11.14	0.76	0.766667	0.726667	-0.04	0.805197	1
NM_001077180|METTL9|chr16|+	4219.5	21667170	chr16:21666551-21668792	44.07	179.63	0.2	42.39	183.42	0.19	50.89	190.42	0.21	45.12	203.69	0.18	44.96	195.28	0.19	43.56	194.76	0.18	0.2	0.183333	-0.0166667	0.724931	1
NM_002876|RAD51C|chr17|+	192.3	56772550	chr17:56772292-56772695	7.61	61.67	0.11	22.16	42.71	0.34	24.07	44.82	0.35	22.18	39	0.36	21.8	45.93	0.32	19.23	39.7	0.33	0.266667	0.336667	0.07	0.339033	1
NM_015894|STMN3|chr20|-	32236.1	62272283	chr20:62271061-62272750	206.22	0	1	186.24	19.71	0.9	174.26	59.96	0.74	254.14	36.56	0.87	248.74	25.82	0.91	251.64	41.67	0.86	0.88	0.88	0	1	1
NM_007067|KAT7|chr17|+	260	47905263	chr17:47904763-47906458	46.26	6.54	0.88	50.32	2.49	0.95	44.66	5.94	0.88	47.63	0	1	42.67	0.28	0.99	44.31	0	1	0.903333	0.996667	0.0933333	0.121139	1
NM_032172|USP42|chr7|+	285.2	6200561	chr7:6200186-6201195	29.06	14.19	0.67	26.97	11.78	0.7	29.78	13.91	0.68	26.92	21.63	0.55	28.25	21.8	0.56	33.2	16.13	0.67	0.683333	0.593333	-0.09	0.509532	1
NM_001243028|AKT2|chr19|-	1519.4	40738398	chr19:40736224-40739858	20.01	52.7	0.28	20.07	49.84	0.29	19.49	47.69	0.29	21.49	38.64	0.36	20.44	39.44	0.34	23.27	37.61	0.38	0.286667	0.36	0.0733333	0.345349	1
NM_001007565|TFG|chr3|+	2619.3	100467435	chr3:100466993-100467811	100.17	55.17	0.64	105.71	42.17	0.71	156.08	0	1	110.97	51.95	0.68	102.78	46.36	0.69	114.11	31.95	0.78	0.783333	0.716667	-0.0666667	0.183167	1
NM_002497|NEK2|chr1|-	829.1	211836725	chr1:211836114-211836994	50.79	36.87	0.58	46.07	45.66	0.5	60.71	40.83	0.6	41.94	37.86	0.53	45.12	42.1	0.52	46.87	37.07	0.56	0.56	0.536667	-0.0233333	0.762338	1
NM_199004|ARRB2|chr17|+	905.2	4624638	chr17:4624241-4624795	32.6	9.36	0.78	38.37	10.75	0.78	38.42	6.66	0.85	39.6	6.14	0.87	34.68	11.36	0.75	46.98	0	1	0.803333	0.873333	0.07	0.383678	1
NM_002936|RNASEH1|chr2|-	257	3593242	chr2:3592691-3593461	39.79	59.43	0.4	36.92	56.78	0.39	35.53	48.15	0.42	35.54	69.72	0.34	44.36	45.4	0.49	42.88	46.34	0.48	0.403333	0.436667	0.0333333	0.766902	1
NM_012302|LPHN2|chr1|+	10159	82457490	chr1:82456075-82458107	70.63	155.05	0.31	63.69	154.8	0.29	71.65	163.93	0.3	68.23	177.26	0.28	76.37	167.9	0.31	91.8	146.11	0.39	0.3	0.326667	0.0266667	0.689437	1
NM_001256420|MAPRE2|chr18|+	334.8	32721533	chr18:32720259-32723432	25.51	30.37	0.46	24.46	32.95	0.43	26.55	29.5	0.47	28.26	32.15	0.47	27.47	35.63	0.44	28.36	32.18	0.47	0.453333	0.46	0.00666667	1	1
NM_004526|MCM2|chr3|+	1788.1	127340991	chr3:127340506-127341278	70.67	41.01	0.63	71.66	39.11	0.65	67.76	38.87	0.64	70.68	32.78	0.68	64.6	41.67	0.61	77.04	18.64	0.81	0.64	0.7	0.06	0.466211	1
NM_001185057|NOL3|chr16|+	186.9	67209151	chr16:67208950-67209505	44.77	0	1	33.57	0	1	30.34	3.17	0.91	31.19	0	1	NA	NA	NA	30.77	0	1	0.97	1	0.03	1	1
NM_001256046|C19orf12|chr19|-	161	30192096	chr19:30189793-30193699	12.59	23.95	0.34	12.3	21.49	0.36	12.03	20.6	0.37	12.21	24.29	0.33	11.33	24.51	0.32	10.53	24.98	0.3	0.356667	0.316667	-0.04	0.80154	1
NM_001077446|TSEN34|chr19|+	747.4	54697490	chr19:54697030-54698394	3.39	100.2	0.03	4.52	103.4	0.04	5.38	92.2	0.06	4.76	97.71	0.05	4.95	98.73	0.05	4.52	100.33	0.04	0.0433333	0.0466667	0.00333333	1	1
NM_003818|CDS2|chr20|+	191.8	5170968	chr20:5170748-5178533	22.9	41.17	0.36	24.38	51.74	0.32	25.65	45.1	0.36	23.85	37.2	0.39	23.82	43.75	0.35	22.83	29.93	0.43	0.346667	0.39	0.0433333	0.587903	1
NM_022766|CERK|chr22|-	1541.5	47082902	chr22:47080307-47083103	79.23	0.6	0.99	77.83	0	1	80.52	20.72	0.8	67.48	4.35	0.94	65.41	7.47	0.9	68.12	0	1	0.93	0.946667	0.0166667	0.513418	1
NM_001257190|POM121|chr7|+	2331.9	72419588	chr7:72419136-72421979	48.8	26.61	0.65	51.59	15.78	0.77	47.23	12.27	0.79	55.94	20.07	0.74	53.9	19.25	0.74	60.43	16.48	0.79	0.736667	0.756667	0.02	0.846972	1
NM_003972|BTAF1|chr10|+	245.6	93788767	chr10:93788547-93790080	24.83	6.98	0.78	23.98	19.07	0.56	24.67	18.22	0.58	20.7	10.38	0.67	26.75	9.09	0.75	23.52	7.04	0.77	0.64	0.73	0.09	0.437485	1
NM_022968|SERF1A|chr5|+	1692.6	69328417	chr5:69328142-69328525	38.38	47.26	0.45	43.95	46.84	0.48	31.15	59.02	0.35	39.62	38.17	0.51	51.78	24.9	0.68	50.66	33.69	0.6	0.426667	0.596667	0.17	0.0301518	1
NM_015913|TXNDC12|chr1|-	1878.4	52486051	chr1:52485804-52486684	77	41.3	0.65	68.72	45.48	0.6	63.27	48.33	0.57	81.24	47.23	0.63	82.32	47.59	0.63	75.94	47.85	0.61	0.606667	0.623333	0.0166667	0.790703	1
NM_005385|NKTR|chr3|+	969.6	42687674	chr3:42687380-42690233	58.64	4.67	0.93	63.1	0	1	65.5	5.08	0.93	53.7	0	1	56.87	0	1	57.25	3.05	0.95	0.953333	0.983333	0.03	0.622949	1
NM_002140|HNRNPK|chr9|-	30178.5	86583858	chr9:86582998-86584355	209.34	206.38	0.5	241.02	335.54	0.42	301.38	305.12	0.5	187.86	208.26	0.47	233.02	309.7	0.43	239.11	260.3	0.48	0.473333	0.46	-0.0133333	0.75209	1
NM_018119|POLR3E|chr16|+	325.1	22345166	chr16:22344965-22345343	61.97	0	1	59.71	5.23	0.92	69.88	0	1	61.62	0.43	0.99	58.1	2.93	0.95	59.35	2.96	0.95	0.973333	0.963333	-0.01	0.612979	1
NM_145290|GPR125|chr4|-	512.4	22389962	chr4:22388999-22390570	63.62	0	1	61.97	0	1	58.1	7.28	0.89	71.23	0	1	66.5	0	1	64.88	1.93	0.97	0.963333	0.99	0.0266667	0.232916	1
NM_194292|SASS6|chr1|-	174.2	100550407	chr1:100549102-100550990	17.15	14.8	0.54	16.9	13.61	0.55	20.94	11.15	0.65	14.11	15.91	0.47	NA	NA	NA	NA	NA	NA	0.58	0.47	-0.11	0.605061	1
NM_017664|ANKRD10|chr13|-	415.5	111531902	chr13:111530887-111532459	47.31	21.8	0.68	42.74	19.09	0.69	49.01	10.42	0.82	45.04	18.23	0.71	43.16	17.77	0.71	40.26	15.22	0.73	0.73	0.716667	-0.0133333	0.842504	1
NM_202469|GIPC1|chr19|-	948.6	14589115	chr19:14588571-14589379	72.82	8.89	0.89	72.17	12.09	0.86	62.45	26.45	0.7	90.19	19.83	0.82	93.39	12.36	0.88	90.81	21.48	0.81	0.816667	0.836667	0.02	0.701284	1
NM_004317|ASNA1|chr19|+	2774.4	12858995	chr19:12858787-12859137	74.94	83.37	0.47	76.74	54.04	0.59	95.52	15.53	0.86	95.81	68.55	0.58	94.9	80.74	0.54	102.85	54.23	0.65	0.64	0.59	-0.05	0.633586	1
NM_003776|MRPL40|chr22|+	1801.2	19423473	chr22:19423161-19423596	103.89	0	1	96.28	0	1	105.93	0	1	89.94	0	1	86.1	0	1	82.89	0	1	1	1	0	1	1
NM_000932|PLCB3|chr11|+	159.4	64035382	chr11:64034825-64036924	1.04	31.33	0.03	1.25	33.9	0.04	1.18	40.51	0.03	1.13	29.71	0.04	1.14	33.59	0.03	1	33.15	0.03	0.0333333	0.0333333	0	1	1
NM_004047|ATP6V0B|chr1|+	4501.6	44443854	chr1:44443653-44443972	198.57	10.57	0.95	166.5	45.22	0.79	99.23	126.67	0.44	182.88	25	0.88	161.71	58.81	0.73	178.59	46.24	0.79	0.726667	0.8	0.0733333	0.0546449	1
NM_025158|RUFY1|chr5|+	316.5	179036578	chr5:179036377-179037027	38.9	5.42	0.88	35.8	11.54	0.76	41.31	0	1	38.25	13.21	0.74	41.17	5.01	0.89	35.86	6.5	0.85	0.88	0.826667	-0.0533333	0.55324	1
NM_201430|RTN3|chr11|+	3940.3	63525886	chr11:63525628-63527363	148.46	115.48	0.56	173.61	115.44	0.6	187.92	99.61	0.65	138.84	108.95	0.56	153.44	105.41	0.59	156.86	87.23	0.64	0.603333	0.596667	-0.00666667	0.929046	1
NM_014551|NCAPH2|chr22|+	923.5	50957820	chr22:50957619-50958191	10.34	45.96	0.18	12.52	40.96	0.23	13.56	51.27	0.21	12.73	52.8	0.19	12.83	50.46	0.2	13.24	50.13	0.21	0.206667	0.2	-0.00666667	0.824249	1
NM_005349|RBPJ|chr4|+	465.9	26432610	chr4:26432314-26436752	35.86	16.01	0.69	36.74	18.84	0.66	35.36	6.56	0.84	34.04	21.5	0.61	35.32	20.23	0.64	34.86	17.28	0.67	0.73	0.64	-0.09	0.395761	1
NM_007046|EMILIN1|chr2|+	1226.7	27308928	chr2:27308546-27309265	67.5	25.26	0.73	62.51	34.45	0.64	64.67	42.2	0.61	88.9	41.29	0.68	84.24	42.51	0.66	92.07	46.14	0.67	0.66	0.67	0.01	0.887512	1
NM_001166116|TMOD1|chr9|+	3280.6	100362154	chr9:100361916-100362362	178.6	44.71	0.8	158.56	82.22	0.66	133.88	66.57	0.67	157.42	68.51	0.7	153.5	62.1	0.71	177.25	51.09	0.78	0.71	0.73	0.02	0.673057	1
NM_021103|TMSB10|chr2|+	412974	85133715	chr2:85133513-85133799	1042.16	2340.42	0.31	951.11	2355.16	0.29	1073.76	1742.47	0.38	993.27	2263.28	0.31	1054.32	2180.7	0.33	1009.97	2188.5	0.32	0.326667	0.32	-0.00666667	0.555134	1
NM_020923|ZDBF2|chr2|+	305.7	207176399	chr2:207169441-207179148	17.66	13.45	0.57	16.47	16.47	0.5	24.42	10.66	0.7	18.09	17.88	0.5	21.19	14.09	0.6	22.78	10.47	0.69	0.59	0.596667	0.00666667	1	1
NM_001130041|SHC1|chr1|-	11252.4	154936206	chr1:154934774-154936407	186.49	166.47	0.53	187.45	146.61	0.56	170.44	124.77	0.58	205.38	175.87	0.54	209.65	169.52	0.55	210.78	154.04	0.58	0.556667	0.556667	0	1	1
NM_016303|WBP5|chrX|+	1146.5	102613002	chrX:102612543-102613397	32.08	85.1	0.27	23.6	109.07	0.18	34.83	88.64	0.28	29.41	103.58	0.22	30.31	104.6	0.22	37.45	95.08	0.28	0.243333	0.24	-0.00333333	1	1
NM_000402|G6PD|chrX|-	471.5	153759901	chrX:153759606-153760305	10.16	32.17	0.24	10.61	30.55	0.26	9.09	27.73	0.25	9.64	43.68	0.18	12.89	34.5	0.27	12.22	29.43	0.29	0.25	0.246667	-0.00333333	1	1
NM_015631|TCTN3|chr10|-	115.4	97423694	chr10:97423153-97424057	17.81	23.37	0.43	18.32	24.48	0.43	18.77	25.53	0.42	19.66	23.39	0.46	17.68	23.22	0.43	20.66	19.73	0.51	0.426667	0.466667	0.04	0.826666	1
NM_001122956|DBNL|chr7|+	2091.5	44100737	chr7:44100376-44101315	93.06	28.86	0.76	95.78	22.48	0.81	97.07	3.58	0.96	84.25	26.24	0.76	90.33	20.64	0.81	81.97	25.95	0.76	0.843333	0.776667	-0.0666667	0.304174	1
NM_005731|ARPC2|chr2|+	9742.1	219118815	chr2:219118614-219119071	190.67	87.43	0.69	182.45	119.76	0.6	174.72	163.89	0.52	187.72	94.79	0.66	207.03	82.16	0.72	180.43	126.69	0.59	0.603333	0.656667	0.0533333	0.151673	1
NM_033549|TRIM41|chr5|+	352.5	180661375	chr5:180661174-180662808	34.64	9.44	0.79	32.05	2.19	0.94	31.11	15.22	0.67	30.06	17.77	0.63	27.32	23.1	0.54	32.4	15.69	0.67	0.8	0.613333	-0.186667	0.0991186	1
NM_014762|DHCR24|chr1|-	854.9	55316073	chr1:55315300-55318059	69.27	8.33	0.89	70.51	10.24	0.87	60.52	18.19	0.77	59.24	4.13	0.93	67.35	0.86	0.99	49.6	8.75	0.85	0.843333	0.923333	0.08	0.115473	1
NM_001039712|DEDD|chr1|-	902.1	161091840	chr1:161090984-161092313	54.14	56.73	0.49	54.09	53.51	0.5	60.19	27.5	0.69	61.45	63.3	0.49	69.55	51.69	0.57	65.98	51.83	0.56	0.56	0.54	-0.02	0.892503	1
NM_003418|CNBP|chr3|-	12506.6	128888427	chr3:128886658-128889413	8.74	352.26	0.02	9.74	355.53	0.03	10.43	410.33	0.02	8.94	371.06	0.02	9.51	374.94	0.02	10.41	368.7	0.03	0.0233333	0.0233333	0	1	1
NM_004124|GMFB|chr14|-	1628.6	54944047	chr14:54941209-54944877	56.58	26.24	0.68	58.85	15.62	0.79	68.94	22.28	0.76	49.75	20.98	0.7	52.16	20.98	0.71	54.26	17	0.76	0.743333	0.723333	-0.02	1	1
NM_002601|PDE6D|chr2|-	466.5	232597541	chr2:232597147-232597743	78.88	0	1	65.94	0	1	64.99	9.96	0.87	72.9	0	1	72.89	0	1	64.14	0	1	0.956667	1	0.0433333	0.244985	1
NM_004728|DDX21|chr10|+	8567.9	70742521	chr10:70742299-70744825	167.67	98.14	0.63	167.13	108.36	0.61	194.29	89	0.69	149.13	71.57	0.68	149.69	85.67	0.64	149.6	78.79	0.66	0.643333	0.66	0.0166667	0.778261	1
NM_153638|PANK2|chr20|+	126.3	3904177	chr20:3903891-3904502	16.72	30.95	0.35	18.01	28.82	0.38	22.14	22.88	0.49	21.9	23.11	0.49	19.08	31.32	0.38	20.31	29.16	0.41	0.406667	0.426667	0.02	0.834954	1
NM_002941|ROBO1|chr3|-	190.4	78647806	chr3:78646388-78648077	18.33	11.87	0.61	17.21	13.31	0.56	NA	NA	NA	21.48	13.14	0.62	24.89	7.5	0.77	20.51	14.9	0.58	0.585	0.656667	0.0716667	0.601929	1
NM_001146076|RPAP3|chr12|-	170.8	48057131	chr12:48055715-48057373	8.08	23.87	0.25	7.42	27.39	0.21	7.82	32.2	0.2	5.23	25.31	0.17	NA	NA	NA	6.23	24.89	0.2	0.22	0.185	-0.035	0.756846	1
NM_005663|WHSC2|chr4|-	194.3	1984850	chr4:1984441-1985230	16.94	40.71	0.29	18.83	34.27	0.35	25.26	31.93	0.44	22.31	38.98	0.36	29.68	28.02	0.51	25.73	37.98	0.4	0.36	0.423333	0.0633333	0.567843	1
NM_001145354|MKLN1|chr7|+	235.9	131172689	chr7:131172366-131181398	25.11	14.23	0.64	26.44	15.29	0.63	29.37	8.64	0.77	24.58	20.39	0.55	25.33	13.4	0.65	23.82	15.3	0.61	0.68	0.603333	-0.0766667	0.485443	1
NM_006035|CDC42BPB|chr14|-	594.6	103399477	chr14:103398716-103400180	26.01	46.32	0.36	29.21	40.16	0.42	27.81	35.45	0.44	30.21	39.19	0.44	28.51	45.47	0.39	26.46	42.8	0.38	0.406667	0.403333	-0.00333333	1	1
NR_036692|HSP90AA4P|chr4|+	40942.5	190396158	chr4:190395957-190396344	13.63	195.08	0.07	14.2	181.66	0.07	12.68	146.36	0.08	11.93	160.91	0.07	8.99	147.14	0.06	7.94	132.42	0.06	0.0733333	0.0633333	-0.01	0.825446	1
NM_021626|SCPEP1|chr17|+	269.2	55083736	chr17:55083534-55084129	15.42	38.72	0.28	17.72	39.52	0.31	19.77	37.46	0.35	20.09	37.25	0.35	19.24	36.64	0.34	20.61	35.13	0.37	0.313333	0.353333	0.04	0.839168	1
NM_023080|C8orf33|chr8|+	1289.4	146279722	chr8:146279404-146281416	55.88	40.28	0.58	55.22	37.88	0.59	55.47	39.96	0.58	48.69	39.1	0.55	53.92	37.16	0.59	50.15	38.93	0.56	0.583333	0.566667	-0.0166667	0.881009	1
NM_001024808|BCL7A|chr12|+	362.4	122498412	chr12:122496998-122499950	30.22	11.2	0.73	34.61	8.54	0.8	33.84	11.51	0.75	29.62	13.31	0.69	31	10.64	0.74	32.82	8.64	0.79	0.76	0.74	-0.02	1	1
NR_024581|ASB13|chr10|-	440.6	5682274	chr10:5680820-5682793	37.96	6.88	0.85	37.29	11.27	0.77	39.72	2	0.95	35.32	6.61	0.84	38.97	4.19	0.9	37.56	4.37	0.9	0.856667	0.88	0.0233333	1	1
NM_007277|EXOC3|chr5|+	66.2	467053	chr5:466842-467409	16.34	17.33	0.49	17.3	18.72	0.48	NA	NA	NA	19.36	17.71	0.52	22.29	15.33	0.59	17.39	19.74	0.47	0.485	0.526667	0.0416667	0.811227	1
NM_001252641|URI1|chr19|+	748.8	30506644	chr19:30506443-30507519	3.98	59.24	0.06	4.03	48.41	0.08	4.75	37	0.11	4.6	54	0.08	3.35	54.9	0.06	5.39	46.89	0.1	0.0833333	0.08	-0.00333333	1	1
NM_014810|CEP350|chr1|+	258.8	180080335	chr1:180080132-180084015	25.9	11.1	0.7	26.98	10.9	0.71	28.2	12.49	0.69	27.43	3.48	0.89	26.5	10.89	0.71	25.7	9.45	0.73	0.7	0.776667	0.0766667	0.586459	1
NM_018356|C5orf22|chr5|+	198.4	31553090	chr5:31552880-31555165	25.08	15.15	0.62	25.08	13.41	0.65	27.12	14.51	0.65	23.66	9.87	0.71	24.11	19.21	0.56	22.87	8.74	0.72	0.64	0.663333	0.0233333	1	1
NM_019895|CLDND1|chr3|-	3002.8	98235519	chr3:98234317-98235723	120.04	98.74	0.55	119.82	71.37	0.63	130	42.64	0.75	106.54	76.94	0.58	106.19	78.06	0.58	107.77	60.86	0.64	0.643333	0.6	-0.0433333	0.455362	1
NM_182977|NNT|chr5|+	358.1	43704641	chr5:43704357-43705668	27.6	52.59	0.34	34.77	41.39	0.46	50.48	20.64	0.71	23.58	41.31	0.36	28.75	28.89	0.5	30.76	24.29	0.56	0.503333	0.473333	-0.03	0.861262	1
NM_004290|RNF14|chr5|+	368.8	141368700	chr5:141367298-141369856	1.25	37.93	0.03	1.08	36.88	0.03	1.28	41.79	0.03	1.61	37.25	0.04	0.97	36.71	0.03	1.36	38.15	0.03	0.03	0.0333333	0.00333333	1	1
NM_014372|RNF11|chr1|+	680.1	51737171	chr1:51736823-51739119	47.83	36.09	0.57	46.98	29.25	0.62	51.67	27.81	0.65	43.35	30.41	0.59	45.37	22.29	0.67	44.1	30.06	0.59	0.613333	0.616667	0.00333333	1	1
NM_014946|SPAST|chr2|+	245	32379825	chr2:32379443-32382706	18.19	20.1	0.48	18.85	24.94	0.43	22.88	28.51	0.45	15.47	24.89	0.38	16.39	26.08	0.39	16.11	20.54	0.44	0.453333	0.403333	-0.05	0.821798	1
NM_001093767|FAM195B|chr17|-	20813	79780556	chr17:79780293-79780783	173.86	85.38	0.67	187.58	72.85	0.72	243.37	0	1	272.12	61.19	0.82	249.94	67.45	0.79	247.18	82.98	0.75	0.796667	0.786667	-0.01	0.837459	1
NM_001146110|MIER1|chr1|+	278.9	67450648	chr1:67450255-67454302	16.74	15.96	0.51	16.21	15.92	0.5	20.25	14.63	0.58	19.48	21.86	0.47	22.36	20.99	0.52	23.17	17.01	0.58	0.53	0.523333	-0.00666667	1	1
NM_001177663|RIF1|chr2|+	231.6	152331714	chr2:152331371-152333860	20.55	26.26	0.44	20.61	26.26	0.44	23.8	24.44	0.49	16.88	24.79	0.41	18.83	26.99	0.41	19.73	25.01	0.44	0.456667	0.42	-0.0366667	0.831291	1
NM_006861|RAB35|chr12|-	1167.9	120533538	chr12:120532899-120535177	34.45	30.44	0.53	46.51	19.21	0.71	55.65	9.54	0.85	43.32	32.86	0.57	42.6	31.57	0.57	47.4	26.55	0.64	0.696667	0.593333	-0.103333	0.213939	1
NM_002850|PTPRS|chr19|-	529.1	5206527	chr19:5205519-5206853	28.42	50.41	0.36	35.12	30.28	0.54	45.46	14.9	0.75	24.57	36.91	0.4	34.56	33.42	0.51	37.44	28.7	0.57	0.55	0.493333	-0.0566667	0.727732	1
NM_001130970|NELF|chr9|-	2201.8	140343725	chr9:140342023-140343943	65.62	126.29	0.34	65.89	106.71	0.38	57	143.25	0.28	69.35	132.68	0.34	67.38	139.45	0.33	72.35	129.69	0.36	0.333333	0.343333	0.01	0.914531	1
NM_001207051|CLASP1|chr2|-	474.1	122096245	chr2:122095352-122098523	40.57	5.42	0.88	47.62	0	1	40.49	10.05	0.8	41.14	8.28	0.83	44.89	6.39	0.88	49.34	0	1	0.893333	0.903333	0.01	0.737671	1
NM_014117|C16orf72|chr16|+	234	9211117	chr16:9210525-9213555	26.17	13.62	0.66	28.89	18.14	0.61	31.05	12.59	0.71	26.63	14.85	0.64	28.82	14.31	0.67	25.7	13.11	0.66	0.66	0.656667	-0.00333333	1	1
NM_001086521|C17orf89|chr17|+	1389.7	79214988	chr17:79214787-79215098	136.39	28.4	0.83	169.65	6.23	0.96	132.74	39	0.77	161.61	27.7	0.85	157.29	39.61	0.8	170.04	33.11	0.84	0.853333	0.83	-0.0233333	0.474218	1
NM_015160|PMPCA|chr9|+	259.4	139317748	chr9:139317547-139318213	54.17	9.22	0.85	48.3	3.56	0.93	48.04	12.49	0.79	51.58	8.76	0.85	54.85	7.29	0.88	59.48	0.6	0.99	0.856667	0.906667	0.05	0.390387	1
NM_004776|B4GALT5|chr20|-	1037.1	48252388	chr20:48249483-48252996	50.1	37.14	0.57	54.52	39.3	0.58	61.94	15.53	0.8	44.37	25.33	0.64	48.13	28.06	0.63	45.8	29.08	0.61	0.65	0.626667	-0.0233333	0.868893	1
NM_018178|GOLPH3L|chr1|-	215.1	150620858	chr1:150618701-150621224	23.95	22.43	0.52	25.81	22.82	0.53	23.1	20.24	0.53	23.92	20.5	0.54	25.54	22.23	0.53	23.69	21.82	0.52	0.526667	0.53	0.00333333	1	1
NM_012262|HS2ST1|chr1|+	232.3	87573245	chr1:87570153-87575681	NA	NA	NA	NA	NA	NA	12.98	17.32	0.43	11.31	20.7	0.35	11.62	22.22	0.34	13	19.62	0.4	0.43	0.363333	-0.0666667	0.79122	1
NM_016475|JKAMP|chr14|+	932.5	59971246	chr14:59970572-59971785	4.76	75.24	0.06	6.66	67.39	0.09	6.55	72.23	0.08	4.45	70.01	0.06	3.98	63.13	0.06	4.49	65.53	0.06	0.0766667	0.06	-0.0166667	1	1
NM_014754|PTDSS1|chr8|+	394.6	97345920	chr8:97345685-97346774	41.3	30.38	0.58	41.75	29.79	0.58	44.56	32.25	0.58	42.94	24.44	0.64	44	20.3	0.68	41.89	17.6	0.7	0.58	0.673333	0.0933333	0.286712	1
NM_014918|CHSY1|chr15|-	1077.5	101717602	chr15:101715928-101719185	64.07	20.65	0.76	64.54	20.69	0.76	58.65	27.35	0.68	50.51	22.65	0.69	58.1	17.55	0.77	55.79	15.93	0.78	0.733333	0.746667	0.0133333	1	1
NM_052969|RPL39L|chr3|-	291079	186838910	chr3:186838741-186839116	127.31	310.67	0.29	119.73	318.47	0.27	94.79	160.48	0.37	122.68	338.62	0.27	125.16	410.71	0.23	128.29	339.96	0.27	0.31	0.256667	-0.0533333	0.166789	1
NM_005386|NNAT|chr20|+	576.7	36151654	chr20:36151069-36152090	63.4	0	1	56.51	0	1	55.83	0	1	51.95	0	1	47.35	7.96	0.86	56.84	0	1	1	0.953333	-0.0466667	0.230212	1
NM_032408|BAZ1B|chr7|-	4215.7	72855710	chr7:72854728-72856023	111.37	64.86	0.63	120.37	53.26	0.69	136.19	35.11	0.8	119.76	66.46	0.64	131.76	48.47	0.73	130.6	42.05	0.76	0.706667	0.71	0.00333333	1	1
NM_001193334|WLS|chr1|-	333.3	68591623	chr1:68591041-68592018	27.96	21.99	0.56	25.99	21.37	0.55	23.59	26.64	0.47	20.66	17.86	0.54	25.13	21.74	0.54	21.85	19.06	0.53	0.526667	0.536667	0.01	1	1
NM_001008396|WDHD1|chr14|-	144.9	55408178	chr14:55405656-55408408	11.07	33.05	0.25	11.85	41.06	0.22	14.49	38.29	0.27	11.86	39.68	0.23	14.39	35.51	0.29	13.51	29.12	0.32	0.246667	0.28	0.0333333	0.817474	1
NM_014567|BCAR1|chr16|-	300.3	75263427	chr16:75262928-75263921	33.48	31.73	0.51	31.52	27.18	0.54	34.48	12	0.74	25.59	26.85	0.49	22.77	26.15	0.47	30.46	18.02	0.63	0.596667	0.53	-0.0666667	0.561016	1
NM_033083|EAF1|chr3|+	378.8	15482987	chr3:15480616-15484120	25.04	17.43	0.59	25.47	15.22	0.63	28.9	12.07	0.71	25.25	18.31	0.58	33.83	12.27	0.73	30.3	11.13	0.73	0.643333	0.68	0.0366667	0.81501	1
NM_001202476|UBE2E1|chr3|+	13282.4	23932201	chr3:23932000-23933131	119.31	164.71	0.42	116.55	146.8	0.44	106.69	230.47	0.32	116.13	178.47	0.39	109.21	157.79	0.41	117.89	170.17	0.41	0.393333	0.403333	0.01	0.733285	1
NM_012319|SLC39A6|chr18|-	4887.8	33689008	chr18:33688494-33689708	93.25	46.17	0.67	88.96	49.87	0.64	100.07	80.56	0.55	99.76	45.93	0.68	101.22	43.59	0.7	107.84	48.66	0.69	0.62	0.69	0.07	0.225464	1
NM_001078177|SLC29A1|chr6|+	1653	44201645	chr6:44201154-44201888	79.61	14.13	0.85	89.23	6.36	0.93	56.22	52.34	0.52	86.39	13.83	0.86	95.72	3.95	0.96	78.88	21.18	0.79	0.766667	0.87	0.103333	0.0416606	1
NM_017882|CLN6|chr15|-	349.9	68500470	chr15:68499330-68500748	26.59	13.68	0.66	28.63	11.67	0.71	26.67	12.54	0.68	34.14	21.01	0.62	35.62	23.24	0.61	34.16	19.07	0.64	0.683333	0.623333	-0.06	0.51535	1
NM_005881|BCKDK|chr16|+	275	31123859	chr16:31123442-31124112	6.43	46.91	0.12	8.81	42.59	0.17	7.17	42.45	0.14	8.89	36.39	0.2	5.57	43.25	0.11	5.93	35.16	0.14	0.143333	0.15	0.00666667	1	1
NM_005762|TRIM28|chr19|+	78369.6	59061945	chr19:59061744-59062082	604.6	0	1	527.28	0	1	464.38	0	1	604	0	1	576.09	0	1	576.35	0	1	1	1	0	1	1
NM_018839|NSFL1C|chr20|-	180.6	1424212	chr20:1422807-1424556	18.32	37.85	0.33	15.97	43.59	0.27	15.96	39.02	0.29	16.2	41.71	0.28	18.19	37.72	0.33	15.97	42.33	0.27	0.296667	0.293333	-0.00333333	1	1
NM_006325|RAN|chr12|+	82490.5	131360662	chr12:131360427-131360826	451.16	390.77	0.54	456.33	383.41	0.54	450.64	379.47	0.54	440.58	368.65	0.54	449.69	376.71	0.54	441.99	377.29	0.54	0.54	0.54	0	0.960644	1
NM_018645|HES6|chr2|-	1262.4	239147203	chr2:239146908-239147892	40.1	30.38	0.57	41.51	32.38	0.56	38.05	42.69	0.47	57.57	31.24	0.65	64.08	23.13	0.73	51.3	33.61	0.6	0.533333	0.66	0.126667	0.105434	1
NM_015638|TRPC4AP|chr20|-	884.4	33590885	chr20:33590240-33591086	64.46	0	1	60.01	0	1	65.51	0	1	69.53	0	1	71.94	0	1	72.35	0	1	1	1	0	1	1
NM_018130|SHQ1|chr3|-	311	72799427	chr3:72798428-72799987	35.66	13.41	0.73	31.07	15.48	0.67	34.11	21.4	0.61	34.21	17.11	0.67	35.46	10.29	0.78	34.23	16.47	0.68	0.67	0.71	0.04	0.826767	1
NM_023937|MRPL34|chr19|+	5442.3	17417462	chr19:17416975-17417652	64.08	81.15	0.44	70.49	54.18	0.57	71.41	65.37	0.52	70.25	74.37	0.49	90.71	51.94	0.64	64.54	79.47	0.45	0.51	0.526667	0.0166667	0.810487	1
NM_005124|NUP153|chr6|-	461.5	17615791	chr6:17615269-17616412	19.5	34.3	0.36	18.62	38.05	0.33	16.17	49.26	0.25	17.93	41.42	0.3	22.43	35.58	0.39	16.89	42	0.29	0.313333	0.326667	0.0133333	1	1
NM_024955|FOXRED2|chr22|-	236.2	36884897	chr22:36883233-36886314	8.69	33.44	0.21	10.45	32.28	0.24	9.76	28.06	0.26	11.52	43.79	0.21	13.18	38.13	0.26	11.76	39.12	0.23	0.236667	0.233333	-0.00333333	1	1
NM_020651|PELI1|chr2|-	360.9	64322115	chr2:64319786-64322402	28.7	24.43	0.54	27.37	21.52	0.56	30.53	12.33	0.71	27.51	18.3	0.6	29.19	11.85	0.71	29.07	16.91	0.63	0.603333	0.646667	0.0433333	0.665714	1
NM_001975|ENO2|chr12|+	3222.5	7032444	chr12:7031894-7032859	106.24	97.81	0.52	121.42	87.05	0.58	143.15	44.51	0.76	100.71	85.77	0.54	111	69.31	0.62	106.09	74.37	0.59	0.62	0.583333	-0.0366667	0.464653	1
NR_033266|WASH5P|chr19|-	794.1	61396	chr19:60951-61894	54.15	20.88	0.72	51.59	16.31	0.76	40.02	26.83	0.6	52.47	23.59	0.69	47.78	22	0.68	48.79	32.2	0.6	0.693333	0.656667	-0.0366667	0.722016	1
NM_018085|IPO9|chr1|+	833.1	201845836	chr1:201845072-201853422	28.31	122.17	0.19	28.37	130.33	0.18	30.33	109.61	0.22	28.62	126.39	0.18	29.01	129.39	0.18	28.81	126.63	0.19	0.196667	0.183333	-0.0133333	0.770793	1
NM_001077686|AGAP8|chr10|-	821.6	51226140	chr10:51224688-51226465	39.84	34.55	0.54	40.91	34.82	0.54	39.96	33.32	0.55	39.01	27.11	0.59	38.94	34.51	0.53	38.81	30.4	0.56	0.543333	0.56	0.0166667	0.866971	1
NR_027159|C17orf76-AS1|chr17|+	149108	16344886	chr17:16344682-16345319	414.56	615.97	0.4	583.8	393.03	0.6	522.83	560.93	0.48	404.4	672.93	0.38	670.49	439.31	0.6	662.11	463.45	0.59	0.493333	0.523333	0.03	0.140859	1
NM_001130009|GEN1|chr2|+	368.1	17963365	chr2:17961888-17966632	31.35	19.46	0.62	35.32	15.26	0.7	36.98	12.38	0.75	26.33	16.08	0.62	26.1	17.55	0.6	26.86	14.98	0.64	0.69	0.62	-0.07	0.509725	1
NM_198887|NUP43|chr6|-	710.6	150047586	chr6:150045457-150048334	30.46	27.19	0.53	29.17	27.4	0.52	29.59	36.7	0.45	29.93	31.41	0.49	31.96	27.52	0.54	33.8	26.22	0.56	0.5	0.53	0.03	0.854008	1
NM_173664|ARL10|chr5|+	259.6	175799783	chr5:175798725-175800503	35.53	2.58	0.93	34.77	4.89	0.88	32.64	3.17	0.91	27.53	4.53	0.86	35.69	0	1	29.23	6.17	0.83	0.906667	0.896667	-0.01	1	1
NM_016396|CTDSPL2|chr15|+	301.5	44817824	chr15:44816307-44819429	15.55	22.1	0.41	15.3	20.87	0.42	15.99	22.87	0.41	16.79	19.7	0.46	16.29	18.93	0.46	15.59	21.72	0.42	0.413333	0.446667	0.0333333	1	1
NM_020444|KIAA1191|chr5|-	4199.2	175774555	chr5:175773066-175774811	90.79	69.07	0.57	90.57	58.28	0.61	83.88	32.56	0.72	119.5	72.85	0.62	118.21	76.81	0.61	117.45	72.42	0.62	0.633333	0.616667	-0.0166667	0.909275	1
NM_001243281|ALCAM|chr3|+	4142.7	105271513	chr3:105271312-105272014	1.03	74.62	0.01	0.8	81.85	0.01	1.02	94.96	0.01	1.89	117.7	0.02	0.89	95.39	0.01	2.96	110	0.03	0.01	0.02	0.01	1	1
NM_015157|PHLDB1|chr11|+	160	118527594	chr11:118527393-118528748	27.37	2.9	0.9	24.79	10.39	0.7	NA	NA	NA	28.41	5.62	0.83	27.19	7.38	0.79	30.82	4.61	0.87	0.8	0.83	0.03	0.750815	1
NR_030724|XPNPEP1|chr10|-	410.6	111624841	chr10:111624524-111625070	76.25	26.8	0.74	74.77	34.47	0.68	90.26	12.63	0.88	84.85	24.55	0.78	78.74	21.76	0.78	76.94	16.96	0.82	0.766667	0.793333	0.0266667	0.737594	1
NM_001163678|SHOX2|chr3|-	2286.1	157814766	chr3:157813800-157816073	68.95	0	1	64.09	5.66	0.92	56.3	25.78	0.69	67.26	11.35	0.86	69.49	11.89	0.85	70.83	11.31	0.86	0.87	0.856667	-0.0133333	1	1
NM_030798|WBSCR16|chr7|-	858.3	74456990	chr7:74456283-74457217	71.19	15.88	0.82	69.04	13.69	0.83	73.06	13.65	0.84	82.19	20.95	0.8	76.85	29.8	0.72	85.45	14.25	0.86	0.83	0.793333	-0.0366667	0.573022	1
NM_001012279|SOGA3|chr6|-	1002.5	127765059	chr6:127759551-127765427	33.51	94.62	0.26	31.91	91.26	0.26	39.16	78.1	0.33	27.85	93.03	0.23	29.26	84.77	0.26	29.56	85.62	0.26	0.283333	0.25	-0.0333333	0.555667	1
NM_001201584|SEC22C|chr3|-	672.4	42589849	chr3:42589459-42590149	46.76	10.49	0.82	44.66	17.18	0.72	44.08	10.41	0.81	43.73	11.05	0.8	47.76	7.83	0.86	43.82	7.77	0.85	0.783333	0.836667	0.0533333	0.466212	1
NM_022373|HERPUD2|chr7|-	164	35673239	chr7:35672270-35673461	14.41	25.03	0.37	14.34	27.45	0.34	15.98	32.49	0.33	12.16	31.32	0.28	14.82	16.25	0.48	13.18	23.49	0.36	0.346667	0.373333	0.0266667	0.815793	1
NM_019070|DDX49|chr19|+	1476.5	19039179	chr19:19038937-19039442	69.08	25.97	0.73	63.48	26.95	0.7	59.68	16.66	0.78	67.33	22.63	0.75	79.15	27.88	0.74	73.8	20.42	0.78	0.736667	0.756667	0.02	0.735068	1
NM_004475|FLOT2|chr17|-	4797.4	27206810	chr17:27206357-27207617	124.7	43.93	0.74	116.9	44.32	0.73	115.54	25.32	0.82	122.47	48.81	0.72	127.97	42.93	0.75	120.86	46.71	0.72	0.763333	0.73	-0.0333333	0.524966	1
NM_004826|ECEL1|chr2|-	242.9	233344731	chr2:233344537-233344962	13.95	26.74	0.34	17.87	21.62	0.45	16.9	14.6	0.54	22.48	45.27	0.33	18.42	37.64	0.33	25.93	36.58	0.41	0.443333	0.356667	-0.0866667	0.518963	1
NM_006631|ZNF266|chr19|-	206.3	9524297	chr19:9523271-9525396	38.23	1.88	0.95	38.61	0.09	1	35.45	1.1	0.97	36.38	3.95	0.9	35.46	1.65	0.96	35.82	2.06	0.95	0.973333	0.936667	-0.0366667	0.614795	1
NM_018257|PCMTD2|chr20|+	697.2	62906737	chr20:62904574-62907579	31.7	27.46	0.54	29.31	27.94	0.51	33.58	33.19	0.5	24.12	29.32	0.45	24.53	29.58	0.45	34.91	22.07	0.61	0.516667	0.503333	-0.0133333	1	1
NM_031268|PDPK1|chr16|+	229.7	2647869	chr16:2647652-2653189	29.71	3.82	0.89	30.25	2.96	0.91	28.44	9.29	0.75	31.18	2.76	0.92	31.55	4.31	0.88	31.7	0.91	0.97	0.85	0.923333	0.0733333	0.427478	1
NM_014445|SERP1|chr3|-	2500.5	150262026	chr3:150259780-150262285	94.22	160.2	0.37	86.2	117.59	0.42	82.98	103.08	0.45	72.44	168.77	0.3	79.09	131.14	0.38	74.7	109.67	0.41	0.413333	0.363333	-0.05	0.272952	1
NM_001134395|C7orf50|chr7|-	1614.5	1036914	chr7:1036623-1037440	97.25	6.74	0.94	80.03	27.86	0.74	96.53	5.69	0.94	107.96	22.98	0.82	108.93	12.52	0.9	98.71	31.3	0.76	0.873333	0.826667	-0.0466667	0.358946	1
NM_177401|MIDN|chr19|+	866.8	1257195	chr19:1256994-1259142	55.5	0	1	55.61	0	1	63.47	0	1	57.28	0	1	58.18	0	1	60.37	0	1	1	1	0	1	1
NM_006275|SRSF6|chr20|+	3418.4	42089889	chr20:42089343-42092244	78.89	121.58	0.39	79.13	134.48	0.37	83.33	129.05	0.39	78.59	124.34	0.39	81.15	115.09	0.41	80.32	120.06	0.4	0.383333	0.4	0.0166667	0.761033	1
NM_012063|DNM1L|chr12|+	1113.1	32896553	chr12:32896288-32898584	66.91	41.8	0.62	68.07	40.91	0.62	67.58	46.35	0.59	65.34	52.55	0.55	65.15	54.09	0.55	66.16	37.64	0.64	0.61	0.58	-0.03	0.682944	1
NM_001025239|TSPAN4|chr11|+	170.9	866763	chr11:866562-867116	15.6	38.02	0.29	8.58	36.27	0.19	12.72	19.23	0.4	11.04	27.46	0.29	13.94	29.32	0.32	12.25	19.37	0.39	0.293333	0.333333	0.04	0.807241	1
NM_014720|SLK|chr10|+	178.2	105785578	chr10:105785332-105787342	17.3	27.65	0.38	19.31	22.5	0.46	23.93	10.91	0.69	17.13	29.78	0.37	17.11	27.58	0.38	20.37	21.44	0.49	0.51	0.413333	-0.0966667	0.510927	1
NM_175748|UBR7|chr14|+	628.8	93694878	chr14:93693289-93695561	64.85	4.34	0.94	60.64	6.46	0.9	60.5	14.44	0.81	52.04	7.44	0.87	51.98	4.42	0.92	44.72	13.13	0.77	0.883333	0.853333	-0.03	0.790107	1
NM_001166425|GNAI2|chr3|+	2211.9	50296284	chr3:50295800-50296786	76.97	64.23	0.55	80.03	55.47	0.59	82.71	57.4	0.59	73.69	52.63	0.58	73.62	55.49	0.57	65.98	65.76	0.5	0.576667	0.55	-0.0266667	0.805202	1
NM_004637|RAB7A|chr3|+	7752.1	128532764	chr3:128532170-128533641	105.76	212.15	0.33	104.26	202.09	0.34	109.93	188.21	0.37	112.13	199.53	0.36	114.72	201.17	0.36	111.99	196.02	0.36	0.346667	0.36	0.0133333	0.736281	1
NM_012265|RHBDD3|chr22|-	354	29655951	chr22:29655844-29656226	NA	NA	NA	NA	NA	NA	31.15	0.7	0.98	NA	NA	NA	NA	NA	NA	37.85	0	1	0.98	1	0.02	1	1
NM_203304|MEX3D|chr19|-	976.8	1556544	chr19:1554668-1556922	47.91	33.85	0.59	45.47	33.37	0.58	58.4	24.34	0.71	54	32.67	0.62	54.85	35	0.61	57.13	29.72	0.66	0.626667	0.63	0.00333333	1	1
NM_020314|C16orf62|chr16|+	205.3	19711911	chr16:19711700-19712485	15.35	36.89	0.29	15.16	36.24	0.29	17.33	31.36	0.36	18.66	33.61	0.36	17.43	39.97	0.3	14.25	42.26	0.25	0.313333	0.303333	-0.01	1	1
NM_014783|ARHGAP11A|chr15|+	658.4	32930024	chr15:32928458-32931868	38.86	43.5	0.47	38.82	39.77	0.49	45.75	39.35	0.54	31.97	35.59	0.47	32.45	40.69	0.44	34.92	29.06	0.55	0.5	0.486667	-0.0133333	0.869795	1
NM_013254|TBK1|chr12|+	269.5	64895618	chr12:64895110-64895899	34.76	0	1	27.31	3.28	0.89	27.93	9.14	0.75	NA	NA	NA	27.66	4.72	0.85	25.64	4.69	0.85	0.88	0.85	-0.03	1	1
NR_027415|NEK3|chr13|-	253.7	52707161	chr13:52706779-52707362	32.22	10.97	0.75	34.58	14.33	0.71	31.14	15.13	0.67	24.37	9.82	0.71	NA	NA	NA	24.77	15.41	0.62	0.71	0.665	-0.045	0.809271	1
NM_001166301|DHX40|chr17|+	3278.6	57685081	chr17:57684394-57685713	45.45	119.63	0.28	37.28	130.54	0.22	46.56	142.53	0.25	42.66	123.62	0.26	39.35	118.51	0.25	40.44	113.78	0.26	0.25	0.256667	0.00666667	1	1
NM_152641|ARID2|chr12|+	222.7	46299418	chr12:46298717-46301819	15.32	19.3	0.44	15.3	19.31	0.44	16.03	21.41	0.43	15.85	19.68	0.45	15.77	22.47	0.41	15.9	16.63	0.49	0.436667	0.45	0.0133333	1	1
NM_014077|FAM32A|chr19|+	3709.3	16302096	chr19:16301698-16302857	169.52	12.9	0.93	159.49	19.45	0.89	145.52	19.16	0.88	116.47	11.87	0.91	118.41	11.16	0.91	112.45	21.31	0.84	0.9	0.886667	-0.0133333	0.848354	1
NM_001080533|UNC119B|chr12|+	627.8	121157924	chr12:121157723-121161443	44.98	18.48	0.71	44.7	15.02	0.75	45.25	7.61	0.86	47.17	23.02	0.67	49.53	9.6	0.84	47.74	13.67	0.78	0.773333	0.763333	-0.01	1	1
NM_001202431|PRDX1|chr1|-	29950.3	45976885	chr1:45976739-45977086	143.36	230.86	0.38	301.95	191.32	0.61	300.78	219.71	0.58	135.62	257.81	0.34	340.95	184.65	0.65	322.98	170.23	0.65	0.523333	0.546667	0.0233333	0.39252	1
NM_007184|NISCH|chr3|+	449.2	52526404	chr3:52525888-52527088	40.44	5.42	0.88	43.18	2.32	0.95	38.96	6.94	0.85	40.13	9	0.82	40	12.01	0.77	39.39	6.15	0.86	0.893333	0.816667	-0.0766667	0.237149	1
NM_172341|PSENEN|chr19|+	18915	36237810	chr19:36237609-36237903	99.74	79.52	0.56	89.05	74.59	0.54	125.21	74.52	0.63	123.86	58.04	0.68	116.26	52.32	0.69	129.21	53.09	0.71	0.576667	0.693333	0.116667	0.0276402	1
NM_021239|RBM25|chr14|+	1217.3	73586994	chr14:73586421-73588076	52.93	27.83	0.66	53.93	30.07	0.64	53.78	30.51	0.64	64.78	21.04	0.75	69.18	30.48	0.69	66.89	33.03	0.67	0.646667	0.703333	0.0566667	0.518632	1
NM_001130417|SLC8A3|chr14|-	346.2	70511576	chr14:70510934-70513040	29.93	9.22	0.76	32.28	10.53	0.75	37.6	7.01	0.84	42.32	6.54	0.87	36.99	11.06	0.77	34.52	12.32	0.74	0.783333	0.793333	0.01	1	1
NM_015425|POLR1A|chr2|-	124.1	86254410	chr2:86253451-86254646	32.6	1.31	0.96	32.42	8.23	0.8	26.67	5.43	0.83	32.93	0.91	0.97	29.72	0.4	0.99	32.81	0	1	0.863333	0.986667	0.123333	0.114973	1
NM_199070|NDUFAF3|chr3|+	734	49060690	chr3:49060489-49060926	9.64	101.28	0.09	9.51	101.04	0.09	11.27	80.54	0.12	7.33	74.86	0.09	9.75	77.7	0.11	8.06	71.12	0.1	0.1	0.1	0	1	1
NM_012242|DKK1|chr10|+	62152.9	54077036	chr10:54076314-54077417	70.21	616.58	0.1	71.38	631.7	0.1	97.62	661.93	0.13	65.11	568.34	0.1	69.46	546.22	0.11	74.33	590.16	0.11	0.11	0.106667	-0.00333333	0.930593	1
NM_018358|ABCF3|chr3|+	137.5	183911656	chr3:183911328-183911795	11.38	23.02	0.33	15.53	18.58	0.46	24.6	12.02	0.67	13.31	22.61	0.37	17.82	21.51	0.45	20.01	20.63	0.49	0.486667	0.436667	-0.05	0.813384	1
NM_005465|AKT3|chr1|-	2671.2	243665179	chr1:243663393-243668636	109.53	12.22	0.9	108.25	16.42	0.87	105.66	22.07	0.83	76.9	16.02	0.83	75.8	22.19	0.77	72.14	22.14	0.77	0.866667	0.79	-0.0766667	0.140095	1
NM_006369|LRRC41|chr1|-	772.7	46744403	chr1:46744145-46744756	59.75	21.16	0.74	54.49	18.4	0.75	74.57	0	1	52.31	23.57	0.69	43.23	26.6	0.62	58.43	12.83	0.82	0.83	0.71	-0.12	0.117422	1
NM_023018|NADK|chr1|-	481.5	1684206	chr1:1682671-1684499	36.2	27.64	0.57	37.38	24.69	0.6	44.61	23.27	0.66	41.32	27.2	0.6	45.21	30.35	0.6	45.48	29.21	0.61	0.61	0.603333	-0.00666667	1	1
NM_003469|SCG2|chr2|-	1985.2	224463203	chr2:224461658-224464014	117.01	0	1	109.07	3.89	0.97	116.46	7.7	0.94	113.89	0	1	102.01	3.64	0.97	113.49	0	1	0.97	0.99	0.02	0.622385	1
NM_005367|MAGEA12|chrX|-	2137.4	151899736	chrX:151899293-151900875	51.83	24.59	0.68	45.71	34.12	0.57	39.33	43.37	0.48	39.23	33.06	0.54	41.25	33.54	0.55	35.64	37.89	0.48	0.576667	0.523333	-0.0533333	0.626712	1
NM_007308|SNCA|chr4|-	39.9	90647460	chr4:90645250-90647811	2.31	33.61	0.06	2.97	31.65	0.09	NA	NA	NA	2.7	40.87	0.06	3.73	37.71	0.09	NA	NA	NA	0.075	0.075	0	1	1
NM_018448|CAND1|chr12|+	1953.5	67706931	chr12:67706386-67708388	21.07	103.11	0.17	21.29	100.37	0.18	28.88	100.07	0.22	21.97	109.04	0.17	23.48	108.04	0.18	26.11	95.12	0.22	0.19	0.19	0	1	1
NM_032511|FAXC|chr6|-	35.2	99728555	chr6:99720793-99729329	5.61	33.5	0.14	5.74	32.72	0.15	5.63	34.17	0.14	4.59	27.93	0.14	5	28.27	0.15	4.45	28.94	0.13	0.143333	0.14	-0.00333333	1	1
NM_006088|TUBB4B|chr9|+	67659.8	140137561	chr9:140136948-140138037	403.49	169.46	0.7	406.63	164.23	0.71	410.47	108.58	0.79	371.69	130.71	0.74	397.15	115.05	0.78	367.9	133.73	0.73	0.733333	0.75	0.0166667	0.574049	1
NM_006795|EHD1|chr11|-	220.3	64620850	chr11:64620208-64622329	22.92	11.11	0.67	19.49	14.09	0.58	14.06	16.13	0.47	21.4	12.38	0.63	19.11	15.33	0.55	17.65	16.25	0.52	0.573333	0.566667	-0.00666667	1	1
NM_024019|NEUROG2|chr4|-	4185.3	113436431	chr4:113434672-113436632	153.95	0	1	149.29	0	1	146.26	1.06	0.99	67.26	0	1	68.38	3.39	0.95	63.68	0	1	0.996667	0.983333	-0.0133333	0.310185	1
NM_001137554|MCTS1|chrX|+	56.2	119746239	chrX:119746038-119755016	5.93	91.17	0.06	6.07	96.24	0.06	6.11	86.37	0.07	4.97	81.68	0.06	5.26	83.89	0.06	5.14	85.48	0.06	0.0633333	0.06	-0.00333333	1	1
NM_006353|HMGN4|chr6|+	2613.8	26546379	chr6:26545355-26547164	86.62	39.91	0.68	86.48	45.68	0.65	93.16	43.9	0.68	69.86	47.28	0.6	76.68	36.19	0.68	73.06	36.68	0.67	0.67	0.65	-0.02	0.686501	1
NM_001143788|PPHLN1|chr12|+	1147.1	42835318	chr12:42835117-42835765	40.17	24.45	0.62	30.9	39.16	0.44	32.13	53.05	0.38	32.12	41.82	0.43	36.61	35.46	0.51	33.21	37.71	0.47	0.48	0.47	-0.01	1	1
NM_198046|ZDHHC16|chr10|+	513.3	99216735	chr10:99216534-99217127	67.79	0	1	64.39	0	1	48.2	7.96	0.86	75	0	1	65.76	0	1	67.89	0	1	0.953333	1	0.0466667	0.222079	1
NM_052855|ANKRD40|chr17|-	1183	48772817	chr17:48770551-48773504	58.12	21.75	0.73	56.87	29.02	0.66	54.64	33.37	0.62	44.29	25.25	0.64	45.58	26.4	0.63	46.44	21.69	0.68	0.67	0.65	-0.02	0.865422	1
NM_016104|RWDD1|chr6|+	1015.8	116914344	chr6:116914143-116914436	21.45	61.43	0.26	21.64	63.18	0.26	32.9	73.01	0.31	17.11	51.65	0.25	12.84	52.22	0.2	21.45	54.55	0.28	0.276667	0.243333	-0.0333333	0.718556	1
NM_001204172|MDM4|chr1|+	185.6	204518810	chr1:204518394-204527248	17.88	15.79	0.53	19.04	13.09	0.59	18.83	12.26	0.61	18.09	12.16	0.6	19	14.7	0.56	19.4	12.43	0.61	0.576667	0.59	0.0133333	1	1
NM_032828|ZNF587|chr19|+	139.5	58371606	chr19:58369944-58376491	17.48	17.75	0.5	17.07	22.82	0.43	16.94	20.26	0.46	16.13	19.49	0.45	17.55	16.12	0.52	15.56	19.57	0.44	0.463333	0.47	0.00666667	1	1
NM_020640|DCUN1D1|chr3|-	248.9	182662364	chr3:182660559-182662961	19.7	17.76	0.53	22.74	14.77	0.61	24.2	18.88	0.56	19.66	18.12	0.52	24.75	13.24	0.65	25.52	14.43	0.64	0.566667	0.603333	0.0366667	0.818167	1
NM_139164|STARD4|chr5|-	2199.9	110835409	chr5:110834022-110835804	106.84	69.77	0.6	111.73	71.51	0.61	118.98	81.92	0.59	104.27	70.04	0.6	115.22	78.16	0.6	113.11	61.57	0.65	0.6	0.616667	0.0166667	0.830742	1
NM_018064|AKIRIN2|chr6|-	730.2	88384799	chr6:88384578-88385325	10.18	70.21	0.13	28.9	58.36	0.33	36.1	40.88	0.47	9.9	60.97	0.14	23.5	48.68	0.33	31.52	33.62	0.48	0.31	0.316667	0.00666667	1	1
NM_022761|C11orf1|chr11|+	462.2	111754712	chr11:111754495-111754797	36.78	16.87	0.69	34.75	15.23	0.7	41.19	9.98	0.81	31.06	0	1	26.54	7.16	0.79	29.76	7.64	0.8	0.733333	0.863333	0.13	0.110381	1
NM_001256574|ENC1|chr5|-	932.8	73925616	chr5:73923231-73925817	65.98	6.3	0.91	63.58	6.43	0.91	68.22	10.85	0.86	37.76	4.66	0.89	35.03	2.86	0.92	39.91	0	1	0.893333	0.936667	0.0433333	0.489676	1
NM_019054|FAM35A|chr10|+	493.1	88950840	chr10:88950241-88951222	23.24	24.92	0.48	24.6	20.87	0.54	31.72	23.09	0.58	27.06	23.4	0.54	28.34	17.62	0.62	28.49	17.16	0.62	0.533333	0.593333	0.06	0.68259	1
NM_001039697|SNAPC3|chr9|+	498.3	15459985	chr9:15459717-15461627	22.38	59.67	0.27	21.83	54.09	0.29	28.16	49.8	0.36	17.98	62.55	0.22	19.35	61.63	0.24	19.91	53.02	0.27	0.306667	0.243333	-0.0633333	0.473804	1
NM_006358|SLC25A17|chr22|-	160.7	41166289	chr22:41165639-41166985	6.02	29.63	0.17	NA	NA	NA	5.17	30.67	0.14	5.42	28.46	0.16	5.94	26.34	0.18	6.82	26.36	0.21	0.155	0.183333	0.0283333	0.748715	1
NM_024894|NOL10|chr2|-	198.8	10711795	chr2:10710894-10712316	5.62	37.79	0.13	8.06	37.55	0.18	7.23	37.88	0.16	6.56	33.19	0.16	5.35	39.03	0.12	5.1	34.06	0.13	0.156667	0.136667	-0.02	1	1
NM_001145023|SCRN2|chr17|-	269.5	45915615	chr17:45915079-45915816	30.45	15.19	0.67	33.72	6.2	0.84	35.03	7.59	0.82	27.23	10.39	0.72	27.5	2.73	0.91	24.76	9.87	0.71	0.776667	0.78	0.00333333	1	1
NM_145230|ATP6V0E2|chr7|+	2215.3	149577215	chr7:149576424-149577787	118.68	8.59	0.93	119.09	4.13	0.97	99.67	21.35	0.82	115.98	3.92	0.97	120.29	3.1	0.97	116.82	7.98	0.94	0.906667	0.96	0.0533333	0.194874	1
NM_001033|RRM1|chr11|+	3523.4	4159753	chr11:4159425-4160106	56.35	95.29	0.37	71.73	89.98	0.44	86.95	125.75	0.41	55.94	93.78	0.37	75.59	68.74	0.52	69.13	80.59	0.46	0.406667	0.45	0.0433333	0.497502	1
NM_022158|FN3K|chr17|+	133.8	80708582	chr17:80708293-80709073	8.26	32.17	0.2	7.18	31.1	0.19	9.92	32.17	0.24	7.98	26.5	0.23	7.94	23.88	0.25	8.55	29.44	0.22	0.21	0.233333	0.0233333	0.783749	1
NM_053056|CCND1|chr11|+	58488.6	69467915	chr11:69465886-69469242	318.74	235.9	0.57	338.33	208.09	0.62	395.09	201.39	0.66	385.37	259.28	0.6	424.17	216.49	0.66	455.09	203.79	0.69	0.616667	0.65	0.0333333	0.281429	1
NM_199357|ARHGAP11A|chr15|+	501.7	32928179	chr15:32927978-32928382	2.02	29.75	0.06	1.79	31.13	0.05	1.99	35.29	0.05	2.41	27.98	0.08	NA	NA	NA	NA	NA	NA	0.0533333	0.08	0.0266667	0.595135	1
NM_020214|PARP6|chr15|-	454.5	72533659	chr15:72533522-72533898	71.25	14	0.84	63.21	22.38	0.74	44.76	41.2	0.52	44.76	20.44	0.69	50.95	10.55	0.83	52.3	4.83	0.92	0.7	0.813333	0.113333	0.171318	1
NM_001177802|RANGRF|chr17|+	1295.5	8193256	chr17:8192961-8193409	45.1	26.25	0.63	32.01	41.11	0.44	54.46	12.24	0.82	48.44	24.02	0.67	38.63	35.33	0.52	36.97	37.21	0.5	0.63	0.563333	-0.0666667	0.497223	1
NM_001042476|CARHSP1|chr16|-	3514.3	8948889	chr16:8946802-8949183	50.95	229.68	0.18	55.89	197.58	0.22	50.77	211.92	0.19	52.8	203.46	0.21	56.35	200.34	0.22	58.34	196.76	0.23	0.196667	0.22	0.0233333	0.589521	1
NM_152758|YTHDF3|chr8|+	615.2	64122568	chr8:64122241-64125346	36.01	39.68	0.48	35.07	35.6	0.5	43.32	21.73	0.67	34.84	28.11	0.55	35.32	30.87	0.53	35.98	25.53	0.58	0.55	0.553333	0.00333333	1	1
NM_006667|PGRMC1|chrX|+	1938	118377315	chrX:118377114-118378429	86.66	3.19	0.96	88.04	6.04	0.94	90.73	10.99	0.89	81.25	8.36	0.91	83.46	0	1	86.97	0	1	0.93	0.97	0.04	0.282982	1
NM_002428|MMP15|chr16|+	341.3	58079112	chr16:58078911-58080804	34.58	23.76	0.59	32.31	14.71	0.69	27.86	25.45	0.52	27.25	20.65	0.57	29.23	14.06	0.68	26.47	18.36	0.59	0.6	0.613333	0.0133333	1	1
NM_016308|CMPK1|chr1|+	910.2	47843218	chr1:47842376-47844511	26.93	43.84	0.38	26.01	47.62	0.35	37.28	48.31	0.44	23.52	38.93	0.38	24.7	48.52	0.34	27.96	43.01	0.39	0.39	0.37	-0.02	0.863718	1
NM_016245|HSD17B11|chr4|-	1389.4	88258113	chr4:88257691-88258518	47.21	69.38	0.4	49.93	62.74	0.44	64.25	78.97	0.45	44.05	75.14	0.37	46.1	70.32	0.4	50.78	66.62	0.43	0.43	0.4	-0.03	0.601912	1
NM_007178|STRAP|chr12|+	6827.6	16056209	chr12:16055851-16056410	159.07	150.28	0.51	155.96	150.62	0.51	180.48	130.55	0.58	152.41	138.42	0.52	138.92	133.68	0.51	162.22	107.12	0.6	0.533333	0.543333	0.01	0.868089	1
NM_001160408|TULP3|chr12|+	205	3050135	chr12:3049696-3050306	44.29	0	1	32.49	1.99	0.94	31.59	1.23	0.96	37.52	1.99	0.95	36.42	1.48	0.96	34.12	0.88	0.97	0.966667	0.96	-0.00666667	1	1
NM_001625|AK2|chr1|-	890.1	33478802	chr1:33476826-33479003	38.49	168.51	0.19	36.65	180.66	0.17	40.27	146.46	0.22	27.44	207.47	0.12	27.55	198.78	0.12	26.92	190.38	0.12	0.193333	0.12	-0.0733333	0.0594364	1
NM_014864|FAM20B|chr1|+	2908.5	179042404	chr1:179041048-179045702	72.46	29.98	0.71	76	38.66	0.66	84.05	33.09	0.72	80.2	36.08	0.69	86.83	36.48	0.7	82.71	37.7	0.69	0.696667	0.693333	-0.00333333	1	1
NM_005928|MFGE8|chr15|-	434.6	89442562	chr15:89441914-89442763	34.87	12.95	0.73	32.2	11.26	0.74	29.69	8.27	0.78	36.68	20.7	0.64	35.39	11.1	0.76	36.89	14.62	0.72	0.75	0.706667	-0.0433333	0.640845	1
NM_005339|UBE2K|chr4|+	1108.2	39780239	chr4:39779980-39784410	49.21	71.58	0.41	47.32	54.62	0.46	56.65	60.13	0.49	47.51	63.27	0.43	48.59	69.74	0.41	50.99	63.26	0.45	0.453333	0.43	-0.0233333	0.789818	1
NM_006999|PAPD7|chr5|+	386.3	6755143	chr5:6754864-6757161	39.46	10.55	0.79	39.36	9.54	0.8	44.39	3.42	0.93	36.57	5.72	0.86	36.97	2.36	0.94	35.7	7.42	0.83	0.84	0.876667	0.0366667	1	1
NM_012245|SNW1|chr14|-	1805.5	78184284	chr14:78183944-78184629	86.85	48.21	0.64	72.18	58.52	0.55	94.81	42.24	0.69	82.9	42.2	0.66	85.29	29.07	0.75	80.84	38.23	0.68	0.626667	0.696667	0.07	0.287994	1
NM_016578|RSF1|chr11|-	472.1	77378000	chr11:77377274-77378536	27.04	30.9	0.47	26.56	34.07	0.44	31.15	33.43	0.48	28.63	25.31	0.53	26.02	26.52	0.5	27.2	30.68	0.47	0.463333	0.5	0.0366667	0.851258	1
NM_182905|WASH1|chr9|-	9673.2	14723	chr9:14511-14940	66.45	95.72	0.41	95.02	65.86	0.59	93.81	57.86	0.62	89.53	98.14	0.48	87.09	75.55	0.54	103.43	75.52	0.58	0.54	0.533333	-0.00666667	0.912653	1
NM_002787|PSMA2|chr7|-	10316.9	42957041	chr7:42956462-42957289	21.24	276.58	0.07	18.59	279.53	0.06	25.59	286.22	0.08	23.82	268.38	0.08	22.5	268.55	0.08	23.05	262.13	0.08	0.07	0.08	0.01	0.754293	1
NM_001136153|ATF6B|chr6|-	403	32083392	chr6:32083045-32083745	23.92	41.72	0.36	23.82	39.42	0.38	35.13	28.84	0.55	29.16	41.17	0.41	31.81	33.57	0.49	33.31	41.77	0.44	0.43	0.446667	0.0166667	0.861609	1
NM_024710|ISOC2|chr19|-	964.1	55964461	chr19:55964346-55964755	33.81	73.56	0.31	45.51	53.44	0.46	68.99	38.97	0.64	59.85	37.78	0.61	43.73	45.55	0.49	57.96	34.16	0.63	0.47	0.576667	0.106667	0.154237	1
NM_015112|MAST2|chr1|+	305.9	46500989	chr1:46500210-46501796	40.75	6.54	0.86	46.45	0	1	34.33	8.28	0.81	36.15	4.5	0.89	36.04	0	1	37.56	0.72	0.98	0.89	0.956667	0.0666667	0.368856	1
NM_182553|CNIH2|chr11|+	997.5	66051268	chr11:66051041-66051683	72.5	36.07	0.67	72.23	18.32	0.8	62.32	23.86	0.72	93.88	26.44	0.78	83.36	34.15	0.71	86.18	27.39	0.76	0.73	0.75	0.02	0.75348	1
NM_001031712|TRMT11|chr6|+	109	126360075	chr6:126359851-126360420	3.21	34.57	0.09	3.52	30.73	0.1	5.7	46.83	0.11	3.74	34.95	0.1	6.23	30.8	0.17	4.42	36.46	0.11	0.1	0.126667	0.0266667	1	1
NM_001013031|SORCS1|chr10|-	1065.5	108336712	chr10:108333421-108337043	87.21	7.53	0.92	86.88	3.14	0.97	87.55	16.38	0.84	71.45	2	0.97	69.03	5.1	0.93	69.2	6.45	0.91	0.91	0.936667	0.0266667	0.397233	1
NM_016291|IP6K2|chr3|-	731.2	48725715	chr3:48725436-48726206	43.64	28.65	0.6	43.65	35.02	0.55	39.48	39.46	0.5	49.21	29.8	0.62	50.47	25.52	0.66	46.57	38.22	0.55	0.55	0.61	0.06	0.518083	1
NM_015475|FAM98A|chr2|-	180.3	33810310	chr2:33808729-33810511	25.58	12.54	0.67	24.47	11.6	0.68	26.08	15.95	0.62	25.78	7.78	0.77	26.76	7.68	0.78	23.97	12.91	0.65	0.656667	0.733333	0.0766667	0.609604	1
NM_198066|GNPNAT1|chr14|-	1050.7	53244196	chr14:53241911-53245176	37.86	32.55	0.54	40.11	23.94	0.63	39.55	32.29	0.55	40.3	32.38	0.55	41.3	34.55	0.54	43	31.03	0.58	0.573333	0.556667	-0.0166667	1	1
NM_012322|LSM5|chr7|-	2985.4	32526703	chr7:32524945-32526905	33.79	332.9	0.09	34.29	300.92	0.1	37.33	288.29	0.11	32.77	306.44	0.1	33.23	291.38	0.1	31.56	294.21	0.1	0.1	0.1	0	0.897709	1
NM_001165415|LDHA|chr11|+	246967	18429375	chr11:18428786-18429765	40.23	1331.38	0.03	42.42	1309.49	0.03	35.74	1138.94	0.03	34.29	1156.18	0.03	32.44	1160.38	0.03	28.72	1040.37	0.03	0.03	0.03	0	0.715963	1
NM_002789|PSMA4|chr15|+	5898.3	78841333	chr15:78841132-78841563	235.19	0	1	222.36	15.24	0.94	219.55	57.31	0.79	198.53	11.61	0.94	206.13	0	1	201.61	17.49	0.92	0.91	0.953333	0.0433333	0.0294913	1
NM_007189|ABCF2|chr7|-	450.2	150910774	chr7:150909576-150911277	20.34	61.52	0.25	21.8	61.05	0.26	22.63	54.34	0.29	18.74	65.85	0.22	23.66	61.77	0.28	20.75	62.01	0.25	0.266667	0.25	-0.0166667	0.859044	1
NM_007245|ATXN2L|chr16|+	1845.7	28847455	chr16:28847254-28848558	68.73	0	1	67.67	0	1	64.56	0	1	67.9	0	1	64.85	0	1	71.16	0	1	1	1	0	1	1
NM_001136479|ANP32E|chr1|-	9388.7	150192764	chr1:150190717-150193063	164.13	72.78	0.69	164.35	75.67	0.68	208.84	20.59	0.91	130.24	68.64	0.65	132.57	45.23	0.75	140.73	46.87	0.75	0.76	0.716667	-0.0433333	0.31466	1
NM_006062|SMYD5|chr2|+	212.2	73453497	chr2:73452924-73454355	28.47	15.84	0.64	29.18	12.86	0.69	26.23	10.94	0.71	31.51	14.54	0.68	30.04	16.18	0.65	33.32	14.79	0.69	0.68	0.673333	-0.00666667	1	1
NM_015167|JMJD6|chr17|-	804.8	74714693	chr17:74714525-74714942	40.92	25.23	0.62	42.28	31.78	0.57	41.29	43.52	0.49	48.39	26.43	0.65	49.68	22.43	0.69	43.71	21.24	0.67	0.56	0.67	0.11	0.172998	1
NM_004420|DUSP8|chr11|-	146.2	1578603	chr11:1575281-1578804	22.15	14.55	0.6	21.51	15.15	0.59	23.17	15.71	0.6	15.76	16.05	0.5	17.17	14.23	0.55	NA	NA	NA	0.596667	0.525	-0.0716667	0.625484	1
NM_032223|PCNXL3|chr11|+	889.1	65404633	chr11:65404237-65404910	61.13	3.19	0.95	59.07	13.43	0.81	61.64	0	1	72.58	8.29	0.9	69.12	4.03	0.94	70.41	3.37	0.95	0.92	0.93	0.01	1	1
NM_004384|CSNK1G3|chr5|+	273.8	122951436	chr5:122950036-122952464	19.67	12.62	0.61	21.63	10.86	0.67	24.05	12.9	0.65	18.33	17.56	0.51	19.73	16.37	0.55	26.57	9.68	0.73	0.643333	0.596667	-0.0466667	0.806667	1
NM_001077397|IRF2BP2|chr1|-	1505.9	234742763	chr1:234740015-234743598	51.59	81.22	0.39	50.78	70.19	0.42	53.91	67.87	0.44	41.72	79.83	0.34	41.48	74.61	0.36	42.66	75.35	0.36	0.416667	0.353333	-0.0633333	0.354732	1
NM_203413|C17orf81|chr17|+	765.8	7162223	chr17:7161907-7163222	28.45	36.01	0.44	30.32	28.71	0.51	25.82	31.32	0.45	30.43	37.03	0.45	30.76	31.61	0.49	29.49	34.81	0.46	0.466667	0.466667	0	1	1
NM_012249|RHOQ|chr2|+	3062.9	46808268	chr2:46808067-46808413	145.27	0	1	165.26	0	1	176.01	0	1	161.73	0	1	139.09	0	1	134.13	0	1	1	1	0	1	1
NM_015972|POLR1D|chr13|+	2680.3	28197380	chr13:28197012-28197590	110.39	47.09	0.7	113.01	48.27	0.7	119.69	51.68	0.7	133.95	39.36	0.77	120.17	50.03	0.71	126.58	52.02	0.71	0.7	0.73	0.03	0.629082	1
NM_012225|NUBP2|chr16|+	2275	1839017	chr16:1838570-1839192	57.29	54.15	0.51	53.56	45.61	0.54	73.42	21.08	0.78	67.18	46.53	0.59	69.8	47.77	0.59	63.84	40.27	0.61	0.61	0.596667	-0.0133333	1	1
NM_003728|UNC5C|chr4|-	2445.7	96090234	chr4:96083656-96090550	96.4	45.86	0.68	95.23	49.43	0.66	100.95	53.36	0.65	95.59	66.79	0.59	95.67	53.41	0.64	93.13	54.75	0.63	0.663333	0.62	-0.0433333	0.468822	1
NM_001100910|FAM72B|chr1|+	1076.7	120855100	chr1:120854492-120855681	44.19	18.26	0.71	41.72	25.27	0.62	42.64	36.09	0.54	31.1	20.29	0.61	35.2	15.22	0.7	37.6	10.24	0.79	0.623333	0.7	0.0766667	0.436633	1
NM_015983|UBE2D4|chr7|+	247.8	43993146	chr7:43992249-43995735	18.07	36.96	0.33	18.09	37.98	0.32	16.7	34.62	0.33	15.42	40.24	0.28	14.97	43.47	0.26	14.14	45.35	0.24	0.326667	0.26	-0.0666667	0.404286	1
NM_001284|AP3S1|chr5|+	663.5	115249309	chr5:115249059-115249778	32.96	37.98	0.46	58.04	17.49	0.77	58.15	29.04	0.67	26.43	35.68	0.43	44.56	21.28	0.68	49.34	10.76	0.82	0.633333	0.643333	0.01	1	1
NM_001100|ACTA1|chr1|-	10530.1	229567188	chr1:229566993-229567389	0.55	83.38	0.01	0	81.75	0	0	75.47	0	0.38	75	0.01	0	77.53	0	0	70.21	0	0.00333333	0.00333333	0	1	1
NM_032636|PSRC1|chr1|-	352.9	109822518	chr1:109822176-109822778	88.3	0	1	81.93	0	1	63.87	10.93	0.85	63.24	0	1	64.42	1.06	0.98	59.4	0	1	0.95	0.993333	0.0433333	0.258052	1
NM_025160|WDR26|chr1|-	1150.1	224576947	chr1:224572845-224577562	49.8	61.98	0.45	51.13	63.89	0.44	51.96	68.44	0.43	48.83	57.09	0.46	48.72	55.97	0.47	48.85	54.75	0.47	0.44	0.466667	0.0266667	0.784806	1
NM_052876|NACC1|chr19|+	812.5	13250032	chr19:13248961-13251961	38.53	18.23	0.68	37.05	21.64	0.63	32.24	28.45	0.53	51.37	29.23	0.64	54.51	22.65	0.71	48.51	27.07	0.64	0.613333	0.663333	0.05	0.588803	1
NM_018011|ARGLU1|chr13|-	7007.8	107196307	chr13:107195662-107196508	104.1	93.28	0.53	117.07	78.55	0.6	110.6	87.12	0.56	70.32	63.61	0.53	87.68	55.34	0.61	89.68	48.03	0.65	0.563333	0.596667	0.0333333	0.573208	1
NM_015679|TRUB2|chr9|-	661.9	131071609	chr9:131071396-131072154	47.63	22.79	0.68	35.79	30.47	0.54	46.6	18.01	0.72	38.41	28.02	0.58	45.28	20.36	0.69	38.02	28.01	0.58	0.646667	0.616667	-0.03	0.718816	1
NM_003009|SEPW1|chr19|+	21925.1	48287794	chr19:48287547-48287943	209.61	86.31	0.71	231.34	76.47	0.75	283.38	5.81	0.98	238.45	75.42	0.76	247.12	77.28	0.76	255.12	71.13	0.78	0.813333	0.766667	-0.0466667	0.20054	1
NM_032231|FAM96A|chr15|-	1681.8	64364921	chr15:64364761-64365227	30.6	91.27	0.25	18.59	95.11	0.16	27.38	113.16	0.19	24.68	95.18	0.21	25.66	92.46	0.22	27.7	95.72	0.22	0.2	0.216667	0.0166667	0.875044	1
NM_145799|SEPT6|chrX|-	6172.7	118753813	chrX:118750909-118754014	117.17	0	1	116.61	0	1	125.13	0	1	121.88	0	1	122.64	0	1	126.39	0	1	1	1	0	1	1
NM_014026|DCPS|chr11|+	64.1	126215447	chr11:126215242-126215644	28.84	22.72	0.56	27.28	3.2	0.9	NA	NA	NA	31.65	12.65	0.71	29.04	12.82	0.69	32.87	12.24	0.73	0.73	0.71	-0.02	1	1
NM_001204856|SCNM1|chr1|+	414.2	151141663	chr1:151141462-151142463	0.1	51.09	0	0	50.8	0	0.11	46.07	0	0.08	50.45	0	0	51.13	0	0	52.82	0	0	0	0	1	1
NM_152261|C12orf23|chr12|+	425.2	107366391	chr12:107364883-107367813	26.62	14.41	0.65	28.5	13.75	0.67	25.31	19.18	0.57	24.33	19.27	0.56	27.41	16.19	0.63	26.75	14.49	0.65	0.63	0.613333	-0.0166667	1	1
NM_021992|TMSB15A|chrX|-	6308.7	101768734	chrX:101768610-101769052	76.08	187.75	0.29	86.85	189.74	0.31	89.45	167.31	0.35	79.92	154.18	0.34	88.12	162.38	0.35	80.09	165.77	0.33	0.316667	0.34	0.0233333	0.636105	1
NM_001099666|PTAR1|chr9|-	216.6	72333275	chr9:72324438-72333484	25.97	16.54	0.61	26.39	15.75	0.63	28.64	18.04	0.61	22.24	10.3	0.68	24.07	10.76	0.69	23.37	7.06	0.77	0.616667	0.713333	0.0966667	0.464764	1
NM_006662|SRCAP|chr16|+	419.1	30750504	chr16:30748370-30751450	48.58	3.73	0.93	46.64	3.98	0.92	46.74	0.35	0.99	53	2.77	0.95	50.77	4.96	0.91	48.72	5.87	0.89	0.946667	0.916667	-0.03	0.680392	1
NM_197964|C7orf55|chr7|+	1871.6	139030458	chr7:139030247-139030541	47.61	80.71	0.37	51.57	70.16	0.42	63.46	59.14	0.52	56.72	81.51	0.41	38.27	74.98	0.34	58.75	69.51	0.46	0.436667	0.403333	-0.0333333	0.700805	1
NM_032492|JAGN1|chr3|+	653.4	9935510	chr3:9934599-9936031	8.26	65.32	0.11	7.72	65.53	0.11	6.7	59.84	0.1	10.42	38.45	0.21	11.06	37.09	0.23	8.64	38.33	0.18	0.106667	0.206667	0.1	0.111301	1
NM_022574|GIGYF1|chr7|-	909.1	100277815	chr7:100277130-100279394	8.82	41.64	0.17	12.32	43.45	0.22	12.71	42.02	0.23	13.33	54.34	0.2	19.09	46.5	0.29	17.45	59.99	0.23	0.206667	0.24	0.0333333	0.827737	1
NM_006039|MRC2|chr17|+	1919.8	60770388	chr17:60769592-60770962	44.18	33.91	0.57	52.11	29.76	0.64	60.57	32.86	0.65	66.85	40.26	0.62	72.05	28.86	0.71	69.48	36.61	0.65	0.62	0.66	0.04	0.543674	1
NM_014494|TNRC6A|chr16|+	406	24835180	chr16:24834753-24837547	29.73	20.92	0.59	28.69	27.12	0.51	31.5	16.98	0.65	27.75	22.52	0.55	27.31	23.8	0.53	29.41	19.05	0.61	0.583333	0.563333	-0.02	1	1
NM_015945|SLC35C2|chr20|-	785.3	44978710	chr20:44978177-44979163	35.08	30.79	0.53	35.82	27.02	0.57	32.24	35.7	0.47	34.95	36.41	0.49	35.28	32.35	0.52	34.35	36.93	0.48	0.523333	0.496667	-0.0266667	0.733305	1
NM_022827|SPATA20|chr17|+	272	48633111	chr17:48632853-48633213	45.57	0	1	39.49	0	1	32.74	0	1	40.74	8.72	0.82	49.24	0	1	47.78	1.86	0.96	1	0.926667	-0.0733333	0.249399	1
NM_018453|EAPP|chr14|-	226.3	34985350	chr14:34985135-34985792	17.04	25.79	0.4	24.88	18.03	0.58	46.51	0	1	10.74	20.67	0.34	21.6	10.19	0.68	17.64	13.18	0.57	0.66	0.53	-0.13	0.234511	1
NM_020170|NCLN|chr19|+	529.6	3207828	chr19:3207627-3209573	50.36	32.52	0.61	47.4	34.85	0.58	53.2	16.32	0.77	52.97	46.4	0.53	51.83	47.92	0.52	53.54	42.97	0.55	0.653333	0.533333	-0.12	0.163335	1
NM_006767|LZTR1|chr22|+	398.2	21351939	chr22:21351521-21353326	33.75	0	1	36.88	1.91	0.95	33.09	6.18	0.84	37.22	4.97	0.88	38.43	0	1	40.03	2.35	0.94	0.93	0.94	0.01	1	1
NM_001164164|PPP6R3|chr11|+	801.3	68382332	chr11:68382100-68382801	64.5	10.31	0.86	66.43	6.93	0.91	67.96	6.73	0.91	55.8	0	1	50.99	6.12	0.89	53.01	0	1	0.893333	0.963333	0.07	0.298361	1
NM_172251|MRPL54|chr19|+	408.3	3767462	chr19:3767259-3767563	39.63	50.48	0.44	56.11	41.17	0.58	46.18	56.91	0.45	43.73	32.53	0.57	45.84	45.02	0.5	51.88	38.29	0.58	0.49	0.55	0.06	0.456654	1
NM_032826|SLC35B4|chr7|-	1015.2	133979002	chr7:133974090-133979831	59.09	16.24	0.78	58.31	21.83	0.73	60.83	21.34	0.74	54.79	18.44	0.75	56.49	12.14	0.82	55.51	15.4	0.78	0.75	0.783333	0.0333333	0.699977	1
NR_003266|LOC220729|chr3|-	311.4	197341082	chr3:197340898-197341493	24.68	13.26	0.65	22.88	16.8	0.58	15.74	30.01	0.34	15.3	16.33	0.48	16.49	14.03	0.54	21.88	9.62	0.69	0.523333	0.57	0.0466667	0.810005	1
NM_018230|NUP133|chr1|-	1299.8	229577586	chr1:229577044-229577787	63.65	0	1	56.45	10.16	0.85	66.38	25.27	0.72	50.66	3.42	0.94	56.34	10.41	0.84	55.46	8.64	0.87	0.856667	0.883333	0.0266667	0.617038	1
NM_032375|AKT1S1|chr19|-	2168.5	50373116	chr19:50372297-50373317	98.14	0	1	94.2	0	1	84.08	0	1	110.16	0	1	103.96	0	1	108.04	0	1	1	1	0	1	1
NM_001127394|TSEN15|chr1|+	712.2	184042200	chr1:184041961-184043344	66.16	0	1	64.41	8.12	0.89	68.89	13.18	0.84	54.7	2.06	0.96	60.68	0	1	54.1	7.21	0.88	0.91	0.946667	0.0366667	0.510753	1
NM_032292|GON4L|chr1|-	1468.7	155735489	chr1:155734576-155736500	45.79	33.59	0.58	46.1	30.93	0.6	50.68	19.93	0.72	42.48	36.19	0.54	39.13	36.9	0.51	39.47	37.21	0.51	0.633333	0.52	-0.113333	0.250075	1
NM_001688|ATP5F1|chr1|+	1641.3	112003940	chr1:112003539-112004525	3.55	174.68	0.02	4.8	160.94	0.03	5.19	158.05	0.03	2.06	147.03	0.01	2.95	154.26	0.02	2.59	140.44	0.02	0.0266667	0.0166667	-0.01	0.687936	1
NM_021033|RAP2A|chr13|+	1183.8	98118348	chr13:98116459-98120252	60.29	16.74	0.78	54.46	24.71	0.69	68.13	15.68	0.81	49.6	17.93	0.73	51.65	18.46	0.74	51.02	16.12	0.76	0.76	0.743333	-0.0166667	1	1
NM_198595|AFAP1|chr4|-	742.5	7764917	chr4:7760440-7765518	72.13	6.62	0.92	70.33	5.76	0.92	71.55	0	1	51.97	4.24	0.92	55.41	3.21	0.95	52.45	4.56	0.92	0.946667	0.93	-0.0166667	0.725749	1
NM_015338|ASXL1|chr20|+	927.1	31025155	chr20:31022235-31027122	39.74	44.1	0.47	36.86	44.66	0.45	36.37	36.06	0.5	36.41	37.36	0.49	39.27	32.65	0.55	35.53	36.22	0.5	0.473333	0.513333	0.04	0.743887	1
NM_001076786|QSER1|chr11|+	570.9	32998081	chr11:32997880-33001814	41.39	15.75	0.72	42.65	24.26	0.64	47.76	26.62	0.64	27.47	9.86	0.74	30.67	12.76	0.71	28.3	12	0.7	0.666667	0.716667	0.05	0.664647	1
NM_001145208|DEPDC1B|chr5|-	98.3	59893423	chr5:59892739-59893741	11.39	28.11	0.29	10.11	33.65	0.23	14.91	32.8	0.31	6.87	24.31	0.22	8.79	26.96	0.25	10.88	20.41	0.35	0.276667	0.273333	-0.00333333	1	1
NM_001006614|WBP5|chrX|+	1139.3	102613002	chrX:102612546-102613397	32.17	85.25	0.27	23.66	109.52	0.18	34.94	88.63	0.28	29.44	103.86	0.22	30.42	104.87	0.22	37.61	95.2	0.28	0.243333	0.24	-0.00333333	1	1
NM_001415|EIF2S3|chrX|+	7212.7	24095040	chrX:24094839-24096927	96.14	142.73	0.4	98.88	144.54	0.41	101.93	141.75	0.42	84.66	116.87	0.42	92.79	120.67	0.43	93.76	113.7	0.45	0.41	0.433333	0.0233333	0.565552	1
NM_004523|KIF11|chr10|+	1424.8	94413624	chr10:94413422-94415152	52.97	43.27	0.55	53.67	53.26	0.5	59.61	41.95	0.59	50.22	36.74	0.58	53.66	42.42	0.56	51.99	44.2	0.54	0.546667	0.56	0.0133333	1	1
NM_001009958|ZNF655|chr7|+	182.7	99161749	chr7:99161486-99162328	29.61	3.73	0.89	29.29	7.38	0.8	33.39	0	1	35.64	5.68	0.86	32.93	12.2	0.73	35.82	2.76	0.93	0.896667	0.84	-0.0566667	0.499229	1
NM_053052|SNAP47|chr1|+	326.5	227968429	chr1:227968228-227968932	38.33	24	0.61	41.01	29.17	0.58	31.76	38.45	0.45	39.63	23.71	0.63	39.2	27.01	0.59	40.56	14.8	0.73	0.546667	0.65	0.103333	0.281922	1
NM_001020658|PUM1|chr1|-	936.9	31405774	chr1:31404353-31406189	34.19	44.87	0.43	31.7	55.69	0.36	37.21	35.94	0.51	33.6	58.24	0.37	38.68	51.42	0.43	38.42	47.63	0.45	0.433333	0.416667	-0.0166667	0.875344	1
NM_001100874|SLC9B1|chr4|-	4042.9	103806284	chr4:103806205-103806485	2.56	72.41	0.03	0.89	56.8	0.02	5.04	64.3	0.07	0	73.53	0	1.24	63.64	0.02	2.05	59.02	0.03	0.04	0.0166667	-0.0233333	1	1
NM_001551|IGBP1|chrX|+	405.9	69385933	chrX:69385683-69386173	40.59	40.94	0.5	35.03	41.36	0.46	32.09	38.35	0.46	33.13	49.96	0.4	35.99	39.39	0.48	34.16	36.29	0.48	0.473333	0.453333	-0.02	1	1
NM_003668|MAPKAPK5|chr12|+	806.1	112330972	chr12:112330771-112331228	6.93	30.21	0.19	9.26	32.47	0.22	8.18	35.63	0.19	5.61	40.75	0.12	2.79	45.35	0.06	8.72	36.58	0.19	0.2	0.123333	-0.0766667	0.366712	1
NM_001017390|SULT1A4|chr16|+	969.1	29476079	chr16:29475784-29476289	40.8	30.97	0.57	46.35	27.05	0.63	46.74	25.33	0.65	39.8	37.08	0.52	45.43	32.92	0.58	50.02	34.5	0.59	0.616667	0.563333	-0.0533333	0.618031	1
NM_001146082|MBOAT7|chr19|-	159.4	54682457	chr19:54682040-54682658	NA	NA	NA	8.77	22.12	0.28	7.7	26.04	0.23	8.57	23.15	0.27	8.13	25.3	0.24	6.94	28.47	0.2	0.255	0.236667	-0.0183333	1	1
NM_005788|PRMT3|chr11|+	480.3	20530270	chr11:20529850-20530879	21.31	33.23	0.39	23.61	30.04	0.44	25.64	32.56	0.44	15.57	32.09	0.33	17.65	28.71	0.38	20.56	23.7	0.46	0.423333	0.39	-0.0333333	0.683786	1
NM_003927|MBD2|chr18|-	97.8	51681247	chr18:51677971-51681681	3.39	36.79	0.08	4.22	40.32	0.09	3.39	36.32	0.09	2.9	32.84	0.08	3.56	34.38	0.09	3.18	35.49	0.08	0.0866667	0.0833333	-0.00333333	1	1
NM_025124|TMEM134|chr11|-	249.5	67231966	chr11:67231819-67232167	33.93	15.01	0.69	41.52	0.79	0.98	52.03	3.93	0.93	58.06	4.23	0.93	63.31	0	1	65.75	0	1	0.866667	0.976667	0.11	0.0412207	1
NM_000071|CBS|chr21|-	3046.6	44473643	chr21:44473301-44474093	66.98	76.27	0.47	73.08	73.92	0.5	66.03	73.35	0.47	55.45	65.89	0.46	55.81	57.32	0.49	62.47	69.07	0.47	0.48	0.473333	-0.00666667	0.902175	1
NM_018975|TERF2IP|chr16|+	1114.6	75690847	chr16:75690105-75691341	73.14	25.41	0.74	72.27	22.72	0.76	75.31	34.12	0.69	64.69	29.46	0.69	62.59	29.5	0.68	71.46	23.5	0.75	0.73	0.706667	-0.0233333	0.872631	1
NM_001243248|NPRL3|chr16|-	276	136668	chr16:135843-136869	22.81	15.14	0.6	24.45	9.24	0.73	21.13	11.34	0.65	NA	NA	NA	25.46	6.81	0.79	24.15	14.53	0.62	0.66	0.705	0.045	0.79587	1
NM_015462|NOL11|chr17|+	2502.5	65740079	chr17:65739859-65740266	69.79	15.36	0.82	68.15	16.65	0.8	78.37	31.26	0.71	79.2	12.65	0.86	84.05	12.48	0.87	79.45	21.63	0.79	0.776667	0.84	0.0633333	0.268993	1
NM_033112|RRP36|chr6|+	2209.4	42997193	chr6:42996830-42997337	69.95	74.73	0.48	85.74	48.22	0.64	96.55	40.45	0.7	60	69.03	0.47	78.9	43.76	0.64	61.03	55.75	0.52	0.606667	0.543333	-0.0633333	0.314543	1
NM_022163|MRPL46|chr15|-	153.2	89002893	chr15:89002709-89003094	33.41	17.8	0.65	33.09	13.68	0.71	36.11	17.64	0.67	41.33	14.1	0.75	39.46	9.89	0.8	35.65	4.19	0.89	0.676667	0.813333	0.136667	0.169663	1
NM_001242787|BRF1|chr14|-	194	105676550	chr14:105675623-105676925	25.02	8.24	0.75	24.86	12.8	0.66	21.45	12.8	0.63	25.28	14.2	0.64	28.06	9.9	0.74	26.53	9.8	0.73	0.68	0.703333	0.0233333	1	1
NM_203488|ACYP1|chr14|-	307.4	75520141	chr14:75519928-75520362	17.3	53.48	0.24	14.39	53.7	0.21	25.23	43.04	0.37	16.51	57.18	0.22	20.5	51.35	0.29	19.2	45.92	0.29	0.273333	0.266667	-0.00666667	1	1
NM_001172687|GGA1|chr22|+	633.3	38029252	chr22:38028608-38029571	47.09	25.73	0.65	43.59	25.85	0.63	40.78	26.96	0.6	40.97	21.25	0.66	43.02	17.23	0.71	41.85	22.72	0.65	0.626667	0.673333	0.0466667	0.586197	1
NM_021204|ENOPH1|chr4|+	1379.5	83381335	chr4:83381134-83382244	61.96	45.24	0.58	61.96	46.27	0.57	59.8	36.44	0.62	61.66	40.37	0.6	61	33.49	0.65	62.32	35.99	0.63	0.59	0.626667	0.0366667	0.66401	1
NM_001417|EIF4B|chr12|+	18216.4	53434128	chr12:53433927-53435993	239.93	168.8	0.59	276.07	131.3	0.68	301.96	101	0.75	256.41	153.73	0.63	280.46	134.04	0.68	289.26	128.48	0.69	0.673333	0.666667	-0.00666667	0.882044	1
NM_001142475|NREP|chr5|-	31119.4	111066238	chr5:111065000-111066743	406.27	243.3	0.63	410.26	233.75	0.64	455.47	84.15	0.84	373.65	202.55	0.65	377.98	211.29	0.64	387.99	174.83	0.69	0.703333	0.66	-0.0433333	0.214125	1
NM_014935|PLEKHA6|chr1|-	1108.1	204190040	chr1:204187981-204191907	56.25	52.11	0.52	55.02	55.6	0.5	53.53	41.32	0.56	42.36	35.69	0.54	44.69	31.25	0.59	48.63	33.72	0.59	0.526667	0.573333	0.0466667	0.547128	1
NM_001134388|ZDHHC4|chr7|+	560.9	6628501	chr7:6628248-6628610	82.08	30.71	0.73	94.22	24.31	0.79	105.79	33.81	0.76	112.49	21.98	0.84	96.43	29.38	0.77	98.86	39.3	0.72	0.76	0.776667	0.0166667	0.883013	1
NM_012461|TINF2|chr14|-	251.6	24709624	chr14:24708851-24710081	39.38	8.79	0.82	40.66	14.28	0.74	35.1	12.24	0.74	33.53	5.28	0.86	31.47	6.54	0.83	27.84	14.02	0.67	0.766667	0.786667	0.02	1	1
NM_006112|PPIE|chr1|+	99	40219360	chr1:40218959-40222441	8.8	48.35	0.15	8.99	40.09	0.18	8.64	45.01	0.16	11.51	40.24	0.22	12.36	42.47	0.23	11.63	42.38	0.22	0.163333	0.223333	0.06	0.612673	1
NM_016620|ZNF644|chr1|-	278.9	91381605	chr1:91380857-91382547	16.07	17.2	0.48	14.19	19.27	0.42	15.21	20.61	0.42	14.49	22.54	0.39	17.15	20.67	0.45	19.48	18.34	0.52	0.44	0.453333	0.0133333	1	1
NM_001199382|RNF145|chr5|-	2278	158585098	chr5:158584417-158586043	48.53	79.88	0.38	51.03	76.42	0.4	56.16	76.18	0.42	52.82	84.73	0.38	58.25	78.72	0.43	56.02	83.64	0.4	0.4	0.403333	0.00333333	1	1
NM_032043|BRIP1|chr17|-	283.6	59758663	chr17:59756547-59761501	0.46	34.57	0.01	0.69	32.07	0.02	0.74	36.26	0.02	NA	NA	NA	0.39	29.83	0.01	0.35	31.33	0.01	0.0166667	0.01	-0.00666667	1	1
NM_000462|UBE3A|chr15|-	985.3	25582981	chr15:25582396-25584404	22.76	32.59	0.41	26.25	28.57	0.48	30.52	30.19	0.5	24.12	25.39	0.49	28.12	21.93	0.56	29.51	18.85	0.61	0.463333	0.553333	0.09	0.436003	1
NM_024571|SNRNP25|chr16|+	547.6	107430	chr16:107086-107669	11.15	80.87	0.12	11.22	87.91	0.11	8.35	77.94	0.1	13.51	83.46	0.14	7.51	87.7	0.08	7.31	87.2	0.08	0.11	0.1	-0.01	0.811871	1
NM_017423|GALNT7|chr4|+	279.9	174244021	chr4:174242731-174245118	16.72	15.59	0.52	15.49	15.98	0.49	21.67	11.15	0.66	17.23	14.71	0.54	20.6	14.03	0.59	20.42	13.38	0.6	0.556667	0.576667	0.02	1	1
NM_006817|ERP29|chr12|+	7290	112460477	chr12:112459954-112461024	92.9	140.06	0.4	110.39	120.2	0.48	107.57	148.54	0.42	117.82	128.83	0.48	110.25	125.88	0.47	118.92	126.03	0.49	0.433333	0.48	0.0466667	0.314932	1
NM_004092|ECHS1|chr10|-	1487.2	135176173	chr10:135175987-135176437	64.25	111.36	0.37	72.27	89.63	0.45	61.76	109.41	0.36	63.33	91.62	0.41	67.96	93.83	0.42	61.03	94.91	0.39	0.393333	0.406667	0.0133333	0.821007	1
NM_173587|RCOR2|chr11|-	707.3	63678962	chr11:63678693-63679651	26.3	11.17	0.7	25.48	13.66	0.65	33.77	8.89	0.79	26.31	15.8	0.62	22.84	20.69	0.52	21.25	18.17	0.54	0.713333	0.56	-0.153333	0.168275	1
NM_152522|ARL6IP6|chr2|+	981.5	153616827	chr2:153616261-153617767	2.07	72.32	0.03	1.79	75.71	0.02	1.76	78.94	0.02	2.16	80.05	0.03	2.66	82.23	0.03	3.27	90.94	0.03	0.0233333	0.03	0.00666667	1	1
NM_014757|MAML1|chr5|+	284	179201463	chr5:179200896-179204287	32.67	8.72	0.79	32.62	9.03	0.78	32.3	7.36	0.81	38.97	9.6	0.8	37.84	9.28	0.8	36.56	8.51	0.81	0.793333	0.803333	0.01	1	1
NM_001243775|LIMA1|chr12|-	471.5	50570753	chr12:50569563-50571852	44.1	17.52	0.72	46.01	16.97	0.73	55.03	13.04	0.81	38.23	14.44	0.73	36.46	12.36	0.75	39.92	15.8	0.72	0.753333	0.733333	-0.02	0.829614	1
NM_018212|ENAH|chr1|-	1144.6	225682602	chr1:225674534-225685514	12.59	78.23	0.14	12.83	81.8	0.14	14.23	87.43	0.14	12.08	79.71	0.13	12.49	84.85	0.13	12.37	82.73	0.13	0.14	0.13	-0.01	1	1
NM_001170795|C2orf28|chr2|+	3232.5	27439913	chr2:27439712-27440046	142.71	32.86	0.81	129.44	41.06	0.76	130.55	24.65	0.84	129.32	42	0.75	129.91	35.96	0.78	117.83	41.53	0.74	0.803333	0.756667	-0.0466667	0.349817	1
NM_005883|APC2|chr19|+	329.2	1467103	chr19:1465154-1473200	31.1	2.96	0.91	31.13	1.12	0.97	32.74	0	1	30.87	0	1	31.34	0	1	31.63	0.22	0.99	0.96	0.996667	0.0366667	1	1
NM_001130965|SUN1|chr7|+	1563.5	913823	chr7:912852-914557	60.96	48.32	0.56	58.1	50.22	0.54	64.12	48.24	0.57	55.64	40.69	0.58	57.02	33.35	0.63	61.26	30.33	0.67	0.556667	0.626667	0.07	0.387242	1
NM_017586|CACFD1|chr9|+	146.9	136333889	chr9:136333685-136335909	26.89	5.09	0.84	NA	NA	NA	21.54	13.84	0.61	36.08	9.74	0.79	35.48	6.28	0.85	37.75	9.97	0.79	0.725	0.81	0.085	0.410091	1
NM_003144|SSR1|chr6|-	334.7	7288011	chr6:7281288-7290164	4.23	48.51	0.08	4.27	50.4	0.08	4.65	55.02	0.08	2.79	60.22	0.04	2.81	61.03	0.04	2.78	62.81	0.04	0.08	0.04	-0.04	0.415388	1
NM_003660|PPFIA3|chr19|+	107.4	49653694	chr19:49653493-49654280	18.36	19.26	0.49	17.9	21.29	0.46	21.49	14.26	0.6	22.47	18.29	0.55	20.9	17.38	0.55	22.46	19.57	0.53	0.516667	0.543333	0.0266667	1	1
NM_018268|WDR41|chr5|-	144.7	76728656	chr5:76728069-76729112	25.33	7.61	0.77	22.13	15.2	0.59	26.02	13.2	0.66	23.73	10.63	0.69	19.84	16.9	0.54	22.54	12.25	0.65	0.673333	0.626667	-0.0466667	0.806485	1
NM_012318|LETM1|chr4|-	275.2	1814119	chr4:1813206-1816300	3.67	28.99	0.11	5.69	26.02	0.18	5.3	25.54	0.17	NA	NA	NA	5.02	25.19	0.17	NA	NA	NA	0.153333	0.17	0.0166667	1	1
NM_015388|YIPF3|chr6|-	2913.8	43479835	chr6:43479565-43480053	86.98	72.42	0.55	84.55	79.37	0.52	75.25	82.88	0.48	102.5	69.83	0.59	105.49	77.88	0.58	98.95	77.69	0.56	0.516667	0.576667	0.06	0.273498	1
NM_030809|CSRNP2|chr12|-	446	51457473	chr12:51454988-51458452	41.46	5.49	0.88	40.55	7.88	0.84	41.23	4.3	0.91	41.51	6.74	0.86	39.07	10.62	0.79	37.87	8.81	0.81	0.876667	0.82	-0.0566667	0.551621	1
NM_198486|RPL7L1|chr6|+	2487	42854431	chr6:42853994-42854731	15.8	114.41	0.12	15.96	127.6	0.11	18.63	120.94	0.13	16.47	98.4	0.14	18.11	98.05	0.16	15.33	92.85	0.14	0.12	0.146667	0.0266667	0.573416	1
NM_024713|C15orf29|chr15|-	167.9	34434156	chr15:34432875-34434572	10.3	36.65	0.22	11.32	32.56	0.26	15.36	38.11	0.29	10.03	34.57	0.22	11.46	35.38	0.24	13.49	31.55	0.3	0.256667	0.253333	-0.00333333	1	1
NM_022733|SMAP2|chr1|+	169.6	40888168	chr1:40887648-40888998	29.55	0.77	0.97	27.24	6.46	0.81	NA	NA	NA	28.68	10.95	0.72	28.94	8.98	0.76	28.19	9.57	0.75	0.89	0.743333	-0.146667	0.200493	1
NM_001032999|CBFA2T2|chr20|+	628	32233646	chr20:32232153-32237837	46.88	11.07	0.81	45.71	12.74	0.78	44.76	11.81	0.79	36.89	10.11	0.78	35.15	13.17	0.73	35.37	10.31	0.77	0.793333	0.76	-0.0333333	0.63534	1
NM_001253|CDC5L|chr6|+	194.2	44414652	chr6:44414344-44418161	10.56	71.21	0.13	10.12	70.51	0.13	13.18	82.13	0.14	8.07	74.38	0.1	8.7	73.04	0.11	9.1	72.6	0.11	0.133333	0.106667	-0.0266667	0.629013	1
NM_001017998|GNG10|chr9|+	1583	114431909	chr9:114431549-114432526	93.69	0	1	84.18	16.18	0.84	99.64	14.52	0.87	60.16	6.3	0.91	60.97	12.47	0.83	72.18	0	1	0.903333	0.913333	0.01	1	1
NM_022916|VPS33A|chr12|-	452.2	122716658	chr12:122716094-122716974	20.3	43.05	0.32	20.8	42.78	0.33	21.26	41.94	0.34	19.65	43.29	0.31	22.09	35.6	0.38	20.38	34.27	0.37	0.33	0.353333	0.0233333	0.846424	1
NM_015042|ZNF609|chr15|+	360.2	64977027	chr15:64973891-64978266	33.44	9.99	0.77	31.65	12.82	0.71	29.11	10.59	0.73	35.93	7.61	0.83	32.17	11.47	0.74	35.81	4.84	0.88	0.736667	0.816667	0.08	0.425674	1
NM_198901|SRI|chr7|-	2077.1	87835618	chr7:87834432-87835819	26.66	116.12	0.19	26.53	119.58	0.18	31.12	87.18	0.26	24.61	108.55	0.18	25.06	134.38	0.16	26.27	102.98	0.2	0.21	0.18	-0.03	0.646722	1
NM_001168254|OCIAD1|chr4|+	4252.5	48863143	chr4:48862742-48863834	19.37	167.86	0.1	18.19	173.3	0.09	23.15	197.2	0.11	19.48	150.61	0.11	15.84	159.17	0.09	22.02	160.82	0.12	0.1	0.106667	0.00666667	0.865975	1
NM_001168347|NSUN5|chr7|-	3123.8	72717320	chr7:72716514-72717521	47.99	86.27	0.36	47.8	76.04	0.39	51.23	78.26	0.4	57.77	70.49	0.45	61.4	57.14	0.52	59.22	73.4	0.45	0.383333	0.473333	0.09	0.164917	1
NM_002358|MAD2L1|chr4|-	18938.3	120981244	chr4:120980579-120981445	189.45	134.34	0.59	188.87	150.46	0.56	236.43	154.26	0.61	163.55	105.58	0.61	152.95	105.49	0.59	167.86	101.15	0.62	0.586667	0.606667	0.02	0.562241	1
NM_024102|WDR77|chr1|-	595.4	111983479	chr1:111982512-111984011	29.83	46.54	0.39	28.05	48.43	0.37	31.62	44.33	0.42	29.45	53.35	0.36	32.3	47.03	0.41	31.65	53.62	0.37	0.393333	0.38	-0.0133333	1	1
NM_058004|PI4KA|chr22|-	480.7	21062093	chr22:21061979-21062386	57.71	24.03	0.71	51.85	23.82	0.69	41.24	25.54	0.62	46.42	20.81	0.69	49.16	17.26	0.74	46.76	23.19	0.67	0.673333	0.7	0.0266667	0.855835	1
NR_024150|ACBD5|chr10|-	535	27484843	chr10:27484143-27486371	10.3	26.89	0.28	14.74	24.91	0.37	11.21	31.38	0.26	15.4	20.78	0.43	15.07	23.96	0.39	14.84	23.98	0.38	0.303333	0.4	0.0966667	0.473366	1
NM_022818|MAP1LC3B|chr16|+	1515	87436922	chr16:87436529-87438380	83.83	26.03	0.76	82.07	28.88	0.74	88.79	29.7	0.75	75.25	29.28	0.72	72.39	31.77	0.69	68.27	27.32	0.71	0.75	0.706667	-0.0433333	0.53782	1
NM_015270|ADCY6|chr12|-	174.3	49162167	chr12:49159975-49162499	28.93	12.23	0.7	27.13	13.42	0.67	25.41	18.39	0.58	25.88	12.01	0.68	25.65	13.4	0.66	27.8	13.29	0.68	0.65	0.673333	0.0233333	1	1
NM_000297|PKD2|chr4|+	166.7	88996979	chr4:88996610-88998931	20.41	10.12	0.67	NA	NA	NA	NA	NA	NA	24.15	11.13	0.68	24.69	8.41	0.75	24.21	7.2	0.77	0.67	0.733333	0.0633333	0.578773	1
NM_007027|TOPBP1|chr3|-	1563.4	133319845	chr3:133319449-133320237	70.38	38.25	0.65	61.8	43.92	0.58	91.26	27.01	0.77	54.41	38.39	0.59	58.85	39.93	0.6	58.53	30.43	0.66	0.666667	0.616667	-0.05	0.381786	1
NM_018206|VPS35|chr16|-	2201.5	46694220	chr16:46693589-46694563	84.13	20.97	0.8	76.6	33.77	0.69	76.7	53.73	0.59	84.29	17.82	0.83	86.98	15.62	0.85	80.71	33.47	0.71	0.693333	0.796667	0.103333	0.093074	1
NM_018372|LRIF1|chr1|-	309.9	111490577	chr1:111489812-111491021	25.94	28.15	0.48	20.84	33.26	0.39	32.46	20.5	0.61	32.74	41.36	0.44	36.95	29.9	0.55	34.22	35.53	0.49	0.493333	0.493333	0	1	1
NM_007234|DCTN3|chr9|-	1512.6	34613667	chr9:34613548-34613868	77.21	34.78	0.69	77.42	35.69	0.68	62.34	31.21	0.67	69.56	46.02	0.6	84.31	23.98	0.78	64.11	41.21	0.61	0.68	0.663333	-0.0166667	0.771058	1
NM_018256|WDR12|chr2|-	552.2	203745453	chr2:203745323-203745660	30.65	50.61	0.38	29.23	48.95	0.37	30.12	39.93	0.43	21.77	57.99	0.27	27.92	57.26	0.33	36.83	39.26	0.48	0.393333	0.36	-0.0333333	0.622295	1
NM_021967|SERF1A|chr5|+	231.1	69337749	chr5:69337351-69338940	19.96	28.3	0.41	23.05	26.68	0.46	22.33	24.51	0.48	20.69	24.22	0.46	22.96	19.18	0.54	22.31	21.99	0.5	0.45	0.5	0.05	0.673672	1
NM_012071|COMMD3|chr10|+	852	22609115	chr10:22608868-22609246	24.3	54.8	0.31	18.97	59.35	0.24	23.62	56.05	0.3	27.64	50.96	0.35	21.06	55.92	0.27	23.77	59.77	0.28	0.283333	0.3	0.0166667	0.86112	1
NM_014997|KLHDC10|chr7|+	238.9	129770587	chr7:129770377-129775560	30.51	17.81	0.63	30.85	14.44	0.68	33.85	3.58	0.9	27.12	17.86	0.6	28.36	9.14	0.76	26.86	11.8	0.69	0.736667	0.683333	-0.0533333	0.805722	1
NM_003224|ARFRP1|chr20|-	215	62330870	chr20:62330051-62331882	0.91	31.52	0.03	NA	NA	NA	1.11	29.57	0.04	1.55	29.02	0.05	2.16	29.88	0.07	NA	NA	NA	0.035	0.06	0.025	1	1
NM_001136033|PUF60|chr8|-	2608.3	144898675	chr8:144898553-144898989	163.5	0	1	134.88	31.56	0.81	142.27	25.22	0.85	169.8	0	1	154.91	6.07	0.96	143.64	16.84	0.9	0.886667	0.953333	0.0666667	0.0355959	1
NM_001069|TUBB2A|chr6|-	277915	3154917	chr6:3153902-3155157	835.5	0	1	858.08	0	1	784.67	22.73	0.97	748.57	0	1	772.41	0	1	715.9	0	1	0.99	1	0.01	0.0164375	1
NR_015370|EPB41L4A-AS1|chr5|+	657.5	111498049	chr5:111497848-111498198	7.98	32.25	0.2	5.62	36.08	0.13	4.99	35.03	0.12	9.01	36.94	0.2	7.19	37.01	0.16	7.29	36.73	0.17	0.15	0.176667	0.0266667	1	1
NM_001017995|SH3PXD2B|chr5|-	505.7	171764842	chr5:171760503-171766920	45.08	4.82	0.9	43.1	9.27	0.82	43.81	5.59	0.89	49.74	9.48	0.84	51.58	6.73	0.88	46.92	7.89	0.86	0.87	0.86	-0.01	1	1
NM_001135805|SYT1|chr12|+	333.6	79842899	chr12:79842698-79845788	43.86	3.32	0.93	43.33	4.21	0.91	45.88	7.87	0.85	33.31	0.89	0.97	34.84	0.04	1	33.35	0	1	0.896667	0.99	0.0933333	0.0785851	1
NM_003574|VAPA|chr18|+	431.3	9954767	chr18:9954050-9960018	6.46	87.2	0.07	7.31	96.53	0.07	7.75	91.39	0.08	5.5	80.82	0.06	5.21	95.2	0.05	5.38	89.32	0.06	0.0733333	0.0566667	-0.0166667	0.768005	1
NM_006415|SPTLC1|chr9|-	878.7	94794522	chr9:94793427-94794840	44.51	24.54	0.64	40.93	27.35	0.6	55.32	24.5	0.69	44.35	28.1	0.61	47.11	28.77	0.62	50.63	26.29	0.66	0.643333	0.63	-0.0133333	1	1
NM_003899|ARHGEF7|chr13|+	1079.7	111955544	chr13:111955338-111958081	62.73	20.07	0.76	57.99	23.31	0.71	56.87	18.93	0.75	66.25	23.19	0.74	68.01	17.18	0.8	64.89	19.62	0.77	0.74	0.77	0.03	0.715285	1
NM_024653|PRKRIP1|chr7|+	328.4	102065966	chr7:102065461-102067129	36.71	10.36	0.78	36.68	15.82	0.7	40.37	12.97	0.76	38.32	8.03	0.83	41.04	1.77	0.96	40.5	10.46	0.79	0.746667	0.86	0.113333	0.198319	1
NR_033465|NT5C3L|chr17|-	969.3	39981495	chr17:39981334-39981909	15.28	57.56	0.21	13.51	51.27	0.21	16.26	53.09	0.23	17.86	60.55	0.23	13.44	56.18	0.19	17.52	64.46	0.21	0.216667	0.21	-0.00666667	1	1
NM_032452|JPH4|chr14|-	631.2	24038386	chr14:24037244-24038926	53.49	0	1	50.21	5.2	0.91	50.48	13.76	0.79	45.93	1.73	0.96	43.69	3.59	0.92	47.72	0	1	0.9	0.96	0.06	0.12724	1
NM_012341|GTPBP4|chr10|+	2494.1	1063317	chr10:1063015-1063708	104.83	59.7	0.64	105.36	59.21	0.64	117.53	39.37	0.75	96.93	52.65	0.65	102.68	55.21	0.65	92.12	66.27	0.58	0.676667	0.626667	-0.05	0.3475	1
NM_001085377|MCC|chr5|-	245	112361348	chr5:112357892-112363179	29.1	8.57	0.77	28.21	10.2	0.73	30.33	8.26	0.79	26.67	8.84	0.75	27.86	8.65	0.76	27.28	7.57	0.78	0.763333	0.763333	0	1	1
NM_004891|MRPL33|chr2|+	2949.6	28002501	chr2:28002300-28002608	55.94	192.14	0.23	56.5	202.38	0.22	89.04	236.89	0.27	59.28	210.48	0.22	68.88	189.06	0.27	60.87	201.9	0.23	0.24	0.24	0	1	1
NM_001659|ARF3|chr12|-	3086.1	49332288	chr12:49329992-49332891	89.35	39.11	0.7	90.96	33.79	0.73	85.06	23.84	0.78	87.75	44.91	0.66	87.6	42.72	0.67	85.67	42.54	0.67	0.736667	0.666667	-0.07	0.333638	1
NM_002714|PPP1R10|chr6|-	121.9	30568653	chr6:30568182-30569435	34.75	1.66	0.95	27.1	10.29	0.72	24.15	9.9	0.71	29.11	4.26	0.87	27.55	7.29	0.79	28.18	5.62	0.83	0.793333	0.83	0.0366667	0.753124	1
NR_026827|LOC84856|chr10|+	76.6	42989891	chr10:42989463-42990785	5.76	35.18	0.14	6.34	32.2	0.16	6.45	24.4	0.21	5.74	33.62	0.15	7.68	32.94	0.19	7.54	30.69	0.2	0.17	0.18	0.01	1	1
NM_031901|MRPS21|chr1|+	12735.4	150280683	chr1:150280482-150280819	373.57	198.72	0.65	346.69	212.39	0.62	334.61	278.02	0.55	391.98	157.99	0.71	360.93	211.14	0.63	372.76	201.26	0.65	0.606667	0.663333	0.0566667	0.0429213	1
NM_016400|C15orf63|chr15|+	8683.6	44094110	chr15:44093909-44094769	0.57	247.73	0	1.45	255.28	0.01	1.15	228.26	0	0.95	199.37	0	1.36	202.16	0.01	1.6	196.15	0.01	0.00333333	0.00666667	0.00333333	1	1
NR_003697|SNHG15|chr7|-	1320.2	45022720	chr7:45022627-45022921	62.75	11.13	0.85	59.79	20.82	0.74	60.91	12.46	0.83	63.92	27.25	0.7	61.82	19.23	0.76	67.44	12.17	0.85	0.806667	0.77	-0.0366667	0.560689	1
NM_138709|DAB2IP|chr9|+	141.9	124544827	chr9:124544610-124544932	19.61	25.79	0.43	22.94	19.48	0.54	21.16	27.29	0.44	16.72	35.2	0.32	21.05	22.85	0.48	27.71	20.75	0.57	0.47	0.456667	-0.0133333	1	1
NM_015853|UBXN1|chr11|-	2394.7	62444276	chr11:62443972-62444477	29.31	173.12	0.14	27.6	151.37	0.15	23.48	171.69	0.12	23.63	161.66	0.13	24.42	148.04	0.14	24.89	145.79	0.15	0.136667	0.14	0.00333333	1	1
NM_014663|KDM4A|chr1|+	292.9	44170223	chr1:44169901-44171189	34.11	21.18	0.62	35.59	17.87	0.67	31.59	21.96	0.59	37.75	16.19	0.7	37.71	24.32	0.61	36.38	19.13	0.66	0.626667	0.656667	0.03	0.694484	1
NM_004982|KCNJ8|chr12|-	294.7	21918489	chr12:21917889-21919557	15.19	26.9	0.36	20.31	22.06	0.48	16.59	27.66	0.37	23.86	31.04	0.43	24.34	33.44	0.42	26.7	28.65	0.48	0.403333	0.443333	0.04	0.836769	1
NM_001313|CRMP1|chr4|-	9786.8	5822802	chr4:5822491-5823578	178.29	132.75	0.57	162.74	140.76	0.54	150.73	111.73	0.57	176.82	112	0.61	158.18	134.07	0.54	149.83	119.44	0.56	0.56	0.57	0.01	0.800982	1
NM_004906|WTAP|chr6|+	340.8	160176739	chr6:160176060-160177351	12.66	33.02	0.28	17.67	33.29	0.35	14.36	31.68	0.31	14.77	34.34	0.3	18.39	28.02	0.4	19	31.43	0.38	0.313333	0.36	0.0466667	0.664483	1
NM_002857|PEX19|chr1|-	1031.5	160248305	chr1:160246599-160249424	41.01	39.99	0.51	39.42	40.14	0.5	43.24	36.35	0.54	42.22	38.8	0.52	44.19	34.85	0.56	42.54	34.15	0.55	0.516667	0.543333	0.0266667	0.751099	1
NM_001126104|RACGAP1|chr12|-	2561.2	50383656	chr12:50382945-50384126	93.17	79.6	0.54	91.65	78.52	0.54	105.39	62.38	0.63	77.44	56.32	0.58	82.12	58.75	0.58	81.83	53.78	0.6	0.57	0.586667	0.0166667	0.728269	1
NM_016480|PAIP2|chr5|+	9083.1	138704762	chr5:138704422-138705409	130.08	104.57	0.55	136.96	91.46	0.6	153.39	69.19	0.69	147.95	89.3	0.62	139.61	89.33	0.61	144.22	84.02	0.63	0.613333	0.62	0.00666667	0.923425	1
NM_001128150|ORMDL1|chr2|-	577.4	190636073	chr2:190634993-190636628	12.39	68.26	0.15	11.31	72.07	0.14	13.09	76.64	0.15	13.1	70.51	0.16	11.35	77.33	0.13	14.11	77.29	0.15	0.146667	0.146667	0	1	1
NM_001130929|C7orf73|chr7|+	2468.4	135359182	chr7:135358839-135361160	39.77	158.52	0.2	36	162.25	0.18	47.28	151.15	0.24	33.64	162.93	0.17	37.04	166.57	0.18	38.05	166.97	0.19	0.206667	0.18	-0.0266667	0.526645	1
NM_001162371|LOC728392|chr17|-	916	5403003	chr17:5402747-5403270	59.49	0	1	60.45	0	1	60.97	12.66	0.83	72.1	3.19	0.96	77.59	3.27	0.96	80.75	0	1	0.943333	0.973333	0.03	0.409118	1
NM_198077|C1orf52|chr1|-	128.2	85718019	chr1:85715637-85718385	6.95	44.84	0.13	7.49	44.26	0.14	8.84	38.89	0.19	6.86	42.93	0.14	8.19	41.12	0.17	6.91	45.84	0.13	0.153333	0.146667	-0.00666667	1	1
NM_012479|YWHAG|chr7|-	42964	75957072	chr7:75956108-75959550	212.2	175.04	0.55	210.46	194.95	0.52	240.95	172.81	0.58	211.69	192.82	0.52	219.77	209.16	0.51	236.11	173.43	0.58	0.55	0.536667	-0.0133333	0.72507	1
NM_020961|METTL14|chr4|+	238.4	119631463	chr4:119631153-119632077	34.81	3.96	0.9	32.45	7.38	0.81	42.03	0	1	35.27	4.63	0.88	34.19	11.86	0.74	30.63	9.46	0.76	0.903333	0.793333	-0.11	0.194419	1
NR_026697|FAM134C|chr17|-	189	40733422	chr17:40731526-40734288	19.11	11.51	0.62	20.9	11.67	0.64	NA	NA	NA	17.85	12.61	0.59	NA	NA	NA	NA	NA	NA	0.63	0.59	-0.04	0.79122	1
NM_016423|ZNF219|chr14|-	271.7	21558566	chr14:21558205-21559299	30.84	0.08	1	33.34	0	1	38.44	0	1	44.09	0	1	32.5	11.68	0.74	47.63	0	1	1	0.913333	-0.0866667	0.252747	1
NM_001040457|RHBDD2|chr7|+	4117.8	75517897	chr7:75517310-75518244	110.77	47.36	0.7	104.19	50.29	0.67	110.93	35.63	0.76	122.79	62.62	0.66	126.6	56.69	0.69	119.31	57.13	0.68	0.71	0.676667	-0.0333333	0.551793	1
NM_001146343|PQLC1|chr18|-	184.1	77663958	chr18:77662420-77664183	19.39	15.67	0.55	20.48	10.42	0.66	19.33	13.42	0.59	22.59	13.57	0.62	21.03	14.92	0.59	21.37	22.37	0.49	0.6	0.566667	-0.0333333	1	1
NM_001122630|CDKN1C|chr11|-	1625.7	2904944	chr11:2904448-2905145	55.1	67.52	0.45	48.59	45.6	0.52	57.02	41.59	0.58	78.29	106.12	0.42	71.08	72.11	0.5	69.93	75.11	0.48	0.516667	0.466667	-0.05	0.527685	1
NM_002812|PSMD8|chr19|+	5900.3	38874094	chr19:38873893-38874464	98.3	229.09	0.3	97.97	235.05	0.29	112.58	199.07	0.36	111.92	192.96	0.37	106.27	188.71	0.36	107.67	206.25	0.34	0.316667	0.356667	0.04	0.309611	1
NM_180982|MRPL52|chr14|+	2288.5	23303582	chr14:23303381-23304246	17.94	102.1	0.15	17.82	100.72	0.15	18.48	104.78	0.15	24.05	93.24	0.21	18.1	94.21	0.16	19.84	94.35	0.17	0.15	0.18	0.03	0.599041	1
NM_144578|MAPK1IP1L|chr14|+	1183.7	55532772	chr14:55531334-55536912	24.25	73.23	0.25	28.09	67.11	0.3	29.96	71.86	0.29	23.95	77.03	0.24	25.03	82.73	0.23	25.05	81.17	0.24	0.28	0.236667	-0.0433333	0.516973	1
NM_003850|SUCLA2|chr13|-	369.6	48517192	chr13:48516791-48517580	23.22	34.78	0.4	13.76	39.96	0.26	23.49	27.76	0.46	17.11	38.04	0.31	21.54	30.71	0.41	25.27	27.73	0.48	0.373333	0.4	0.0266667	0.843674	1
NM_022746|MARC1|chr1|+	508	220987307	chr1:220986634-220987741	48.12	11.47	0.81	47.89	12.69	0.79	48.58	12.95	0.79	34.43	5.81	0.86	41.01	3.68	0.92	36.98	0	1	0.796667	0.926667	0.13	0.151035	1
NM_032233|SETD3|chr14|-	389.2	99865057	chr14:99864083-99865462	32.53	21.43	0.6	34.31	13.3	0.72	39.22	17.55	0.69	34.8	21.27	0.62	34.58	17.65	0.66	34.97	13.18	0.73	0.67	0.67	0	1	1
NM_004359|CDC34|chr19|+	1709.8	541729	chr19:541339-542087	94.21	53.05	0.64	85.52	65.33	0.57	94.23	57.23	0.62	102.28	62.38	0.62	97.51	55.94	0.64	103.85	58.7	0.64	0.61	0.633333	0.0233333	0.726101	1
NM_001001563|TIMM50|chr19|+	274.7	39980560	chr19:39980359-39981528	14.02	70.09	0.17	18.06	65.2	0.22	22.25	53.76	0.29	21.56	58.22	0.27	20.89	59.99	0.26	21.85	61.64	0.26	0.226667	0.263333	0.0366667	0.585001	1
NM_058241|CCNT2|chr2|+	337.7	135714919	chr2:135710800-135716915	3.38	32.9	0.09	3.97	33	0.11	6.15	33.28	0.16	5.65	28.7	0.16	4.92	29.31	0.14	5.32	30.61	0.15	0.12	0.15	0.03	0.72856	1
NM_001243372|CLCN3|chr4|+	547.1	170642191	chr4:170641058-170644338	25.49	42.28	0.38	26.1	45.74	0.36	32.22	42.7	0.43	22.54	41.1	0.35	25.29	37.39	0.4	25.01	41.08	0.38	0.39	0.376667	-0.0133333	1	1
NM_001257191|DDX6|chr11|-	2532.1	118622134	chr11:118618473-118622806	66.41	16.42	0.8	72.16	16.61	0.81	75.94	38.73	0.66	75.84	9.78	0.89	79.61	11.97	0.87	76.72	18.63	0.8	0.756667	0.853333	0.0966667	0.0969752	1
NM_003619|PRSS12|chr4|-	6482.1	119203192	chr4:119201193-119203398	239.81	32.18	0.88	235.88	28.76	0.89	258.06	36.72	0.88	206.05	48.43	0.81	187.25	41.4	0.82	213.22	24.7	0.9	0.883333	0.843333	-0.04	0.197252	1
NR_028131|CFL2|chr14|-	752.5	35181217	chr14:35179588-35182183	22.47	68.39	0.25	23.87	69.15	0.26	25.61	56.44	0.31	25.48	75.28	0.25	28.58	71.54	0.29	26.55	67.64	0.28	0.273333	0.273333	0	1	1
NM_001105540|DGKZ|chr11|+	82.6	46401825	chr11:46401381-46402104	14.17	22.7	0.38	10.06	23.41	0.3	5.21	30.47	0.15	20.43	21.17	0.49	12.54	25.55	0.33	18.8	27.83	0.4	0.276667	0.406667	0.13	0.225425	1
NM_017730|QRICH1|chr3|-	966.9	49067815	chr3:49067142-49068077	61.25	50.47	0.55	67.73	52.74	0.56	77.7	37.86	0.67	64.13	55.87	0.53	69.32	47.94	0.59	69.89	54.31	0.56	0.593333	0.56	-0.0333333	0.692687	1
NM_001127178|PIGG|chr4|+	125.3	533190	chr4:532942-533320	20.73	17.44	0.54	18.03	18.19	0.5	20.51	14.73	0.58	24.84	7.44	0.77	18.27	20.94	0.47	NA	NA	NA	0.54	0.62	0.08	0.809403	1
NM_006937|SUMO2|chr17|-	58666.6	73164178	chr17:73163825-73164496	460.14	561.69	0.45	558.08	520.19	0.52	690.91	368.68	0.65	453.81	566.63	0.44	580.72	466.1	0.55	619.9	426.56	0.59	0.54	0.526667	-0.0133333	0.692951	1
NM_001080515|FAM163B|chr9|-	461.4	136443821	chr9:136443537-136444551	43.37	16.45	0.73	50.27	11.51	0.81	40.43	14.02	0.74	66.52	11.5	0.85	61.21	22.17	0.73	72.42	6.51	0.92	0.76	0.833333	0.0733333	0.382909	1
NM_001682|ATP2B1|chr12|-	132.3	89984360	chr12:89981826-89985072	14.44	21.36	0.4	12.66	27.45	0.32	16.34	22.79	0.42	14.03	28.94	0.33	14.81	32.76	0.31	16.64	24.41	0.41	0.38	0.35	-0.03	0.81897	1
NM_001204408|SEC14L1|chr17|+	1146.3	75213027	chr17:75212631-75213181	39.29	55.42	0.41	28.39	60.83	0.32	25.86	60.8	0.3	36.88	71.41	0.34	40.45	61.63	0.4	38.52	60.4	0.39	0.343333	0.376667	0.0333333	0.763514	1
NM_002726|PREP|chr6|-	393.4	105725686	chr6:105725442-105726313	28.27	31.31	0.47	25.98	29.58	0.47	29.6	23.48	0.56	20.47	32.29	0.39	29.42	29.1	0.5	30.4	26.09	0.54	0.5	0.476667	-0.0233333	1	1
NM_015949|GET4|chr7|+	663.2	935312	chr7:934971-936071	42.46	60.88	0.41	40.23	60.58	0.4	39.18	59.51	0.4	38.84	52.15	0.43	35.52	54.17	0.4	38.02	57.77	0.4	0.403333	0.41	0.00666667	1	1
NM_002721|PPP6C|chr9|-	574.6	127911429	chr9:127908852-127912200	15.58	79.85	0.16	16.21	83.73	0.16	16.89	71.86	0.19	11.84	79.21	0.13	13.99	79.07	0.15	11.98	80.19	0.13	0.17	0.136667	-0.0333333	0.540632	1
NM_018385|LSG1|chr3|-	222.4	194361959	chr3:194361517-194362976	28.33	11.53	0.71	26.84	12.77	0.68	22.18	17.43	0.56	23.25	15.9	0.59	16.21	19.58	0.45	26.22	9.85	0.73	0.65	0.59	-0.06	0.632502	1
NM_013387|UQCR10|chr22|+	4296.7	30165868	chr22:30165667-30166402	34.89	237.19	0.13	30.72	229.27	0.12	30.15	219.57	0.12	37.68	261.05	0.13	38.59	265.33	0.13	34.03	254.68	0.12	0.123333	0.126667	0.00333333	1	1
NM_173595|ANKRD52|chr12|-	594.4	56636975	chr12:56631629-56637176	45.65	0	1	44.07	4.72	0.9	41.14	0	1	51.04	0	1	49.52	0	1	49.54	0	1	0.966667	1	0.0333333	0.468085	1
NM_005262|GFER|chr16|+	125.4	2036085	chr16:2035867-2037750	30.37	12.17	0.71	29.79	11.86	0.72	24.97	18.91	0.57	32.7	10.88	0.75	32.85	1.73	0.95	32.7	11.04	0.75	0.666667	0.816667	0.15	0.134405	1
NM_004152|OAZ1|chr19|+	30619.6	2273246	chr19:2272971-2273487	55.47	544.05	0.09	52.81	596.63	0.08	87.92	679.47	0.11	55.79	509.82	0.1	52.93	495.88	0.1	59.39	521.81	0.1	0.0933333	0.1	0.00666667	0.923615	1
NM_182515|ZNF714|chr19|+	161.1	21301049	chr19:21299613-21307883	12.11	21.89	0.36	13.32	22.61	0.37	15.95	16.17	0.5	13.05	25.81	0.34	13.79	27.17	0.34	13.63	22.37	0.38	0.41	0.353333	-0.0566667	0.805384	1
NM_001826|CKS1B|chr1|+	58085.3	154951448	chr1:154951201-154951725	573.96	11.15	0.98	619.48	0	1	665.13	0	1	538.46	0	1	545.42	13.66	0.98	557.65	0	1	0.993333	0.993333	0	0.712378	1
NM_001256008|PNPLA8|chr7|-	133.6	108112488	chr7:108110866-108113119	3.64	33.43	0.1	3.57	37.23	0.09	4.09	42.68	0.09	3.46	37.78	0.08	4.12	33.82	0.11	4.97	32.27	0.13	0.0933333	0.106667	0.0133333	0.708178	1
NM_014408|TRAPPC3|chr1|-	1398.5	36602448	chr1:36602173-36602923	7.95	75.62	0.1	12.48	79.55	0.14	12.21	76.22	0.14	16.55	80.52	0.17	20.76	82.11	0.2	16.5	82.28	0.17	0.126667	0.18	0.0533333	0.301058	1
NM_006601|PTGES3|chr12|-	28658.4	57057524	chr12:57057125-57058282	300.47	155.76	0.66	287.4	166.77	0.63	355.78	130.24	0.73	276.31	156.53	0.64	272.31	167.25	0.62	296.6	130.79	0.69	0.673333	0.65	-0.0233333	0.436341	1
NM_020336|RALGAPB|chr20|+	523.8	37203868	chr20:37203417-37207504	49.75	11.76	0.81	51.68	15.82	0.77	53.04	21.77	0.71	45.42	12.16	0.79	45.22	13.93	0.76	44.41	13.72	0.76	0.763333	0.77	0.00666667	1	1
NM_021222|PRUNE|chr1|+	234	151006678	chr1:151006282-151008189	37.14	14.31	0.72	35.75	12.63	0.74	41.42	1.29	0.97	35.18	9.52	0.79	35.2	10.83	0.76	33.83	14.87	0.69	0.81	0.746667	-0.0633333	0.617287	1
NM_013336|SEC61A1|chr3|+	4659.7	127788520	chr3:127788319-127790526	163.44	0.78	1	165.31	0	1	165.83	7.37	0.96	173.59	0	1	175.69	0	1	170.01	1.18	0.99	0.986667	0.996667	0.01	0.239043	1
NM_020474|GALNT1|chr18|+	791.7	33290813	chr18:33289588-33291798	10.93	48.5	0.18	8.63	51.35	0.14	15.81	44.12	0.26	9.07	42.37	0.18	11.1	42.27	0.21	11.29	41.77	0.21	0.193333	0.2	0.00666667	1	1
NM_003557|PIP5K1A|chr1|+	1711.7	151220803	chr1:151220339-151222007	61.84	27.7	0.69	73.71	12.25	0.86	77.4	11.12	0.87	64.57	28.3	0.7	74.12	24.88	0.75	76.99	11.34	0.87	0.806667	0.773333	-0.0333333	0.714964	1
NM_020216|RNPEP|chr1|+	524	201975110	chr1:201974686-201975275	38.92	33.52	0.54	51.38	21.79	0.7	47.34	22.82	0.67	42.92	33.46	0.56	46.61	32.03	0.59	46.55	30.87	0.6	0.636667	0.583333	-0.0533333	0.614003	1
NM_015484|SYF2|chr1|-	538.4	25549638	chr1:25548767-25549922	17.02	79.5	0.18	15.35	97.5	0.14	21.37	82.92	0.2	14.55	74.33	0.16	13.61	72.63	0.16	13.34	73.48	0.15	0.173333	0.156667	-0.0166667	0.843657	1
NM_033544|RCCD1|chr15|+	192.6	91505408	chr15:91504848-91506355	7.54	35.21	0.18	9.48	33.29	0.22	9.9	31.18	0.24	9	32.45	0.22	8.35	35.17	0.19	9.13	34.27	0.21	0.213333	0.206667	-0.00666667	1	1
NM_014110|PPP1R8|chr1|+	1166.7	28176948	chr1:28176604-28178183	53.22	29.6	0.64	49.15	30.24	0.62	59.16	21.67	0.73	47.21	36.61	0.56	48.82	32.39	0.6	53.29	31.77	0.63	0.663333	0.596667	-0.0666667	0.419411	1
NM_023079|UBE2Z|chr17|+	1903.6	47005412	chr17:47004326-47006422	94.91	33.54	0.74	97.66	32	0.75	103.87	24.02	0.81	99.35	30.24	0.77	97.17	30.55	0.76	95.59	28.46	0.77	0.766667	0.766667	0	1	1
NM_001618|PARP1|chr1|-	5123.7	226548793	chr1:226548392-226549242	44.03	230.48	0.16	50.3	219.36	0.19	48.85	244.44	0.17	51.6	250	0.17	56.36	275.11	0.17	55.98	276.04	0.17	0.173333	0.17	-0.00333333	1	1
NM_001839|CNN3|chr1|-	10839.3	95362960	chr1:95362507-95363639	47.32	268.26	0.15	72.94	246.61	0.23	76.78	249.22	0.24	43.52	287.86	0.13	74.65	245.53	0.23	79.15	246.34	0.24	0.206667	0.2	-0.00666667	0.922172	1
NM_001242913|ZFAND6|chr15|+	1227.1	80430023	chr15:80429822-80430735	47.93	20.63	0.7	62.33	13.26	0.82	74.87	11.27	0.87	49.37	33.38	0.6	67.38	9.77	0.87	74.05	0.63	0.99	0.796667	0.82	0.0233333	0.839069	1
NM_003129|SQLE|chr8|+	629.5	126034302	chr8:126033995-126034525	30.04	45.95	0.4	32.72	39	0.46	39.2	47.48	0.45	26.02	45.15	0.37	28.38	41.93	0.4	34.29	30.94	0.53	0.436667	0.433333	-0.00333333	1	1
NM_001195563|CAMTA1|chr1|+	4874.8	6932018	chr1:6931817-6932107	29.99	126.93	0.19	35.74	103.62	0.26	40.01	103.37	0.28	35.84	112.92	0.24	42.63	97.44	0.3	41.33	98.12	0.3	0.243333	0.28	0.0366667	0.501888	1
NM_001078645|CDC16|chr13|+	899.4	115037912	chr13:115037659-115038150	62.64	48.25	0.56	68.87	40.99	0.63	47.2	86.61	0.35	58.07	43	0.57	51.03	47.36	0.52	53.68	51.06	0.51	0.513333	0.533333	0.02	0.684946	1
NM_022104|PCIF1|chr20|+	229.5	44576386	chr20:44576163-44576662	28.69	11.47	0.71	26.67	14.2	0.65	NA	NA	NA	24.82	14.36	0.63	27.06	12.44	0.69	25.82	13.91	0.65	0.68	0.656667	-0.0233333	0.810492	1
NM_001001795|C8orf82|chr8|-	389.5	145752970	chr8:145751603-145753171	28.41	22.71	0.56	24.55	26.04	0.49	33.44	17.22	0.66	33.63	16.71	0.67	28.2	15.9	0.64	33.61	20.63	0.62	0.57	0.643333	0.0733333	0.534255	1
NM_001256661|TEAD2|chr19|-	1704.2	49844095	chr19:49843861-49844694	73.85	39.11	0.65	119.69	0	1	135.13	0	1	73.89	58.09	0.56	146.08	0	1	137.82	0	1	0.883333	0.853333	-0.03	0.571002	1
NR_037962|RHOU|chr1|+	435.4	228880643	chr1:228879032-228882416	39.08	14.19	0.73	39.85	14.79	0.73	44.68	16.02	0.74	22.93	8.82	0.72	24.82	5.3	0.82	25.29	5.66	0.82	0.733333	0.786667	0.0533333	0.602071	1
NM_014641|MDC1|chr6|-	259.4	30668122	chr6:30667584-30668409	28.6	31.42	0.48	33.06	28.65	0.54	39.26	22.24	0.64	29.81	21.34	0.58	27.92	27.19	0.51	31.11	26.27	0.54	0.553333	0.543333	-0.01	1	1
NM_001010853|PM20D2|chr6|+	398.3	89872291	chr6:89871828-89875284	26.62	25.8	0.51	28.6	27.36	0.51	33.14	23.07	0.59	23.99	26.13	0.48	29.62	21.55	0.58	27.56	20.59	0.57	0.536667	0.543333	0.00666667	1	1
NM_001159703|FHL1|chrX|+	935.3	135292948	chrX:135292030-135293518	50.55	43.1	0.54	58.4	28.44	0.67	58.65	25.07	0.7	52.26	26.84	0.66	58.53	17.38	0.77	51.53	24.03	0.68	0.636667	0.703333	0.0666667	0.319879	1
NM_006899|IDH3B|chr20|-	1255.3	2639165	chr20:2639041-2639483	80.83	27.68	0.74	89.62	26.58	0.77	56.67	34.72	0.62	99.96	3.77	0.96	81.1	28.51	0.74	77.68	26.56	0.75	0.71	0.816667	0.106667	0.102195	1
NM_001031677|RAB24|chr5|-	393.8	176728491	chr5:176728199-176728808	8.58	43.25	0.17	8.44	54.43	0.13	6.99	44.96	0.13	7.55	50.19	0.13	6.71	49.16	0.12	6.62	46.59	0.12	0.143333	0.123333	-0.02	0.775847	1
NM_015092|SMG1|chr16|-	454.5	18820053	chr16:18816175-18820968	34.8	10.55	0.77	35.08	8.35	0.81	35.42	9.93	0.78	36.78	12.8	0.74	38.87	9.98	0.8	37.86	12.09	0.76	0.786667	0.766667	-0.02	0.80562	1
NM_001198569|ATP6V0C|chr16|+	7806.2	2569926	chr16:2569542-2570224	96.8	188	0.34	97.93	172.77	0.36	96.56	161.79	0.37	100.91	194.29	0.34	102.74	158.71	0.39	115.32	158.44	0.42	0.356667	0.383333	0.0266667	0.536771	1
NM_020774|MIB1|chr18|+	922.3	19445673	chr18:19444487-19450912	56.5	7.45	0.88	57.04	8.1	0.88	65.6	1.54	0.98	40.91	2.15	0.95	40.19	5.19	0.89	39.93	3.13	0.93	0.913333	0.923333	0.01	1	1
NM_023009|MARCKSL1|chr1|-	94614.3	32799793	chr1:32799440-32800698	828.25	14.4	0.98	771.2	32.65	0.96	740.07	31.41	0.96	620.91	2.08	1	607.46	23.87	0.96	581.38	41.5	0.93	0.966667	0.963333	-0.00333333	0.769284	1
NM_000302|PLOD1|chr1|+	1130.2	12035200	chr1:12034710-12035599	64.53	23.13	0.74	80.92	8.47	0.91	79.77	2.48	0.97	107.69	15.51	0.87	118.81	3.7	0.97	107.97	8.85	0.92	0.873333	0.92	0.0466667	0.237298	1
NM_014771|RNF40|chr16|+	582.9	30786470	chr16:30785259-30787628	6.71	69.64	0.09	5.18	68.73	0.07	6.51	64.11	0.09	6	78.76	0.07	6.96	75.03	0.08	6.44	69.7	0.08	0.0833333	0.0766667	-0.00666667	1	1
NM_003132|SRM|chr1|-	4440.4	11114732	chr1:11114649-11114942	196.3	0	1	156.91	0	1	127.47	0	1	183.81	0	1	198.17	0	1	171.32	0	1	1	1	0	1	1
NM_018290|PGM2|chr4|+	59.7	37863493	chr4:37863131-37864559	5.59	24.43	0.19	NA	NA	NA	NA	NA	NA	NA	NA	NA	5.45	27.43	0.17	NA	NA	NA	0.19	0.17	-0.02	1	1
NM_004894|C14orf2|chr14|-	18069.9	104378830	chr14:104378625-104379031	154.62	222.24	0.41	146.62	212.1	0.41	121.13	201.22	0.38	171.74	243.94	0.41	179.28	219.11	0.45	172.41	201.8	0.46	0.4	0.44	0.04	0.265491	1
NM_001017974|P4HA2|chr5|-	108.5	131528532	chr5:131528304-131528773	29.15	10.66	0.73	25.82	7.32	0.78	25.42	9.84	0.72	32.39	0	1	17.87	12.57	0.59	21.57	9.46	0.7	0.743333	0.763333	0.02	1	1
NM_006936|SUMO3|chr21|-	4574.8	46226405	chr21:46225532-46226955	87.72	88.46	0.5	91.77	88.09	0.51	98.59	98.4	0.5	90.63	86.95	0.51	89.57	87.37	0.51	89.54	83.75	0.52	0.503333	0.513333	0.01	0.916238	1
NM_001134376|CCNJ|chr10|+	368.4	97818409	chr10:97817587-97820625	33.58	13.4	0.71	33.06	12.25	0.73	38.3	1.59	0.96	37.68	12.15	0.76	41.17	8.84	0.82	40.92	10.56	0.79	0.8	0.79	-0.01	1	1
NM_014750|DLGAP5|chr14|-	1186.4	55614990	chr14:55614834-55615191	16.75	68.94	0.2	14.52	66.13	0.18	16.91	71.52	0.19	11.93	48.72	0.2	9.08	48.59	0.16	15.17	43.99	0.26	0.19	0.206667	0.0166667	1	1
NM_001204197|NBEA|chr13|+	2518.4	36245360	chr13:36245038-36246874	92.22	46.08	0.67	98.74	30.17	0.77	114.33	18.1	0.86	108.68	42.12	0.72	108.7	45.43	0.71	109.44	38.09	0.74	0.766667	0.723333	-0.0433333	0.494399	1
NM_004710|SYNGR2|chr17|+	410.5	76168250	chr17:76167820-76169009	49.88	27.07	0.65	53.81	23.83	0.69	51.69	24.16	0.68	46.14	26.28	0.64	47.77	19.75	0.71	44.49	21.03	0.68	0.673333	0.676667	0.00333333	1	1
NM_003400|XPO1|chr2|-	7620.1	61705869	chr2:61705069-61706101	146.95	64.52	0.69	153.65	79.07	0.66	179.78	29.97	0.86	140.6	75.56	0.65	151.34	67.17	0.69	147.81	56.39	0.72	0.736667	0.686667	-0.05	0.28651	1
NM_005155|PPT2|chr6|+	573.8	32130992	chr6:32130584-32131458	51.09	22.31	0.7	52.6	15.58	0.77	63.09	3.27	0.95	50.77	8.48	0.86	54.57	9.63	0.85	51.98	10.84	0.83	0.806667	0.846667	0.04	0.64038	1
NR_027418|LOC100499466|chr17|+	375.1	66125702	chr17:66121726-66132070	20.19	35.81	0.36	19.32	37.16	0.34	20.56	38.39	0.35	18.92	28.99	0.39	19.2	31.6	0.38	18.91	30.26	0.38	0.35	0.383333	0.0333333	0.8401	1
NM_016098|BRP44L|chr6|-	1929.2	166778740	chr6:166778408-166778941	53.43	51	0.51	47.74	60.25	0.44	49.59	64.06	0.44	42.79	41.86	0.51	41.68	40.76	0.51	47.06	38.88	0.55	0.463333	0.523333	0.06	0.468648	1
NM_025219|DNAJC5|chr20|+	388.6	62565305	chr20:62562818-62567384	33.1	12.87	0.72	31.7	13	0.71	32.44	14.13	0.7	32.15	14.2	0.69	31.13	14.39	0.68	30.87	13.44	0.7	0.71	0.69	-0.02	1	1
NM_015261|NCAPD3|chr11|-	353.8	134022689	chr11:134022337-134022947	40.18	12.11	0.77	41.95	3.4	0.93	40.24	6.31	0.86	40.31	6.31	0.86	40.23	14.57	0.73	38.62	10.3	0.79	0.853333	0.793333	-0.06	0.595517	1
NM_001114107|PDLIM3|chr4|-	187.5	186422936	chr4:186421815-186423637	0.82	32.4	0.02	1.09	34.65	0.03	0.74	35.55	0.02	1.53	32.09	0.05	1.56	35.93	0.04	0.9	34.88	0.03	0.0233333	0.04	0.0166667	1	1
NM_175868|MAGEA6|chrX|+	14781.4	151869552	chrX:151869246-151870814	146.07	100.19	0.59	153.39	83.7	0.65	163.69	48.36	0.77	136.4	99.2	0.58	143.92	91.78	0.61	141.98	95.36	0.6	0.67	0.596667	-0.0733333	0.124816	1
NM_001177842|SRPR|chr11|-	923.1	126133499	chr11:126132879-126133939	95.88	27.14	0.78	98.1	15.53	0.86	97.29	4.15	0.96	103.63	32.12	0.76	107.59	34.74	0.76	102.36	27.03	0.79	0.866667	0.77	-0.0966667	0.0704605	1
NM_138570|SLC38A10|chr17|-	426.9	79225211	chr17:79224671-79225412	34.56	19.58	0.64	31.26	15.79	0.66	32.32	27.9	0.54	32.76	15.47	0.68	27.9	18.03	0.61	26.14	25.11	0.51	0.613333	0.6	-0.0133333	1	1
NM_018071|ARHGEF40|chr14|+	601.7	21557642	chr14:21557173-21558036	8.87	49.06	0.15	7.75	56.38	0.12	7.36	50.84	0.13	4.88	38.69	0.11	7.66	39.88	0.16	9.04	39.81	0.19	0.133333	0.153333	0.02	0.773613	1
NM_181471|RFC2|chr7|-	2661.6	73646314	chr7:73645832-73646546	57.47	96.76	0.37	57.9	113.97	0.34	56.94	116.5	0.33	56.5	109.51	0.34	49.79	108.3	0.31	58.8	95.02	0.38	0.346667	0.343333	-0.00333333	1	1
NM_007208|MRPL3|chr3|-	1329.2	131181307	chr3:131181045-131181719	43.71	130.67	0.25	41.7	130.63	0.24	47.51	114.16	0.29	24.1	76.65	0.24	23.1	79.52	0.23	36.75	65.71	0.36	0.26	0.276667	0.0166667	0.886783	1
NM_015434|INTS7|chr1|-	139.6	212115134	chr1:212113741-212115453	8.51	46.53	0.15	9.1	46.08	0.16	10.01	36.56	0.21	8.75	38.95	0.18	9.71	41.97	0.19	10.52	44.5	0.19	0.173333	0.186667	0.0133333	1	1
NM_001204868|STX16|chr20|+	716.3	57253529	chr20:57251243-57254582	27.06	24.16	0.53	26.62	25.14	0.51	29.35	18.8	0.61	26.48	19.2	0.58	31.42	17.49	0.64	26.73	18.9	0.59	0.55	0.603333	0.0533333	0.678283	1
NM_001130158|MYO1B|chr2|+	4015	192288764	chr2:192288563-192290115	135.99	75.59	0.64	128.94	98.81	0.57	140.77	123.37	0.53	135.66	88.26	0.61	139.4	83.35	0.63	138.05	79.07	0.64	0.58	0.626667	0.0466667	0.338861	1
NM_001153446|SCOC|chr4|+	1663.5	141302336	chr4:141302116-141303710	89.41	9.35	0.91	89.74	8.68	0.91	112.18	3.59	0.97	82.48	12.42	0.87	85.06	11.49	0.88	88.77	3.46	0.96	0.93	0.903333	-0.0266667	0.603134	1
NM_001256763|FAM49B|chr8|-	871.9	130853929	chr8:130851839-130854451	17.07	75.83	0.18	14.85	81.87	0.15	16.38	82.93	0.16	11.89	79.42	0.13	12.93	85.53	0.13	12.27	87.63	0.12	0.163333	0.126667	-0.0366667	0.540196	1
NM_001042603|KDM5A|chr12|-	199	393531	chr12:389223-394828	13.15	28.71	0.31	12.82	30.17	0.3	14.97	24.32	0.38	16.97	31.76	0.35	16.84	30.58	0.36	17.4	28.72	0.38	0.33	0.363333	0.0333333	0.822079	1
NM_005520|HNRNPH1|chr5|-	45378.6	179041448	chr5:179041179-179041960	147.51	278.28	0.35	250.71	214.87	0.54	280.8	221.25	0.56	144.55	244.59	0.37	203.65	215.7	0.49	267.74	154.67	0.63	0.483333	0.496667	0.0133333	0.684539	1
NM_001145036|COG2|chr1|+	291.6	230829332	chr1:230829038-230829731	21.85	11.87	0.65	15.29	21.61	0.41	16.12	26.34	0.38	20.18	17.31	0.54	19.66	23.25	0.46	19.04	19.34	0.5	0.48	0.5	0.02	0.820769	1
NM_000190|HMBS|chr11|+	297.7	118964078	chr11:118963820-118964259	40.03	22.88	0.64	38.54	25.15	0.61	36.71	24.73	0.6	46.55	19.08	0.71	39.21	33.23	0.54	45.52	17.06	0.73	0.616667	0.66	0.0433333	0.715154	1
NM_001098832|FAM104A|chr17|-	846.6	71205299	chr17:71204645-71205907	43.46	22.52	0.66	43.76	15	0.74	48.14	18.79	0.72	44.87	20.8	0.68	45.24	16.65	0.73	44.08	22.16	0.67	0.706667	0.693333	-0.0133333	1	1
NM_016732|RALY|chr20|+	700.6	32668053	chr20:32667716-32670991	6.76	300.34	0.02	5.81	301.42	0.02	6.45	284.84	0.02	4.76	223.78	0.02	4.4	219.53	0.02	4.71	228.42	0.02	0.02	0.02	0	1	1
NM_002733|PRKAG1|chr12|-	726.2	49396306	chr12:49396055-49396789	57.89	13.51	0.81	57.03	14.71	0.79	65.18	0	1	58.19	9.75	0.86	57.95	8.18	0.88	60.69	6.17	0.91	0.866667	0.883333	0.0166667	1	1
NM_001196|BID|chr22|-	143.9	18218156	chr22:18216906-18218357	25.08	29.06	0.46	24.66	31.55	0.44	26.83	26.43	0.5	22.86	22.14	0.51	24.43	18.72	0.57	23.1	20.31	0.53	0.466667	0.536667	0.07	0.542597	1
NM_012406|PRDM4|chr12|-	224.6	108127969	chr12:108126643-108128299	37.09	15.54	0.7	37.89	10.4	0.78	40.13	13.01	0.76	37.79	4.31	0.9	34.79	10.36	0.77	35.88	4.25	0.89	0.746667	0.853333	0.106667	0.29726	1
NM_001014443|USP21|chr1|+	857.6	161135348	chr1:161135147-161135516	28.91	45.95	0.39	32.08	42.67	0.43	30.9	29.48	0.51	22.4	58.13	0.28	35.81	38.81	0.48	39.56	37.3	0.51	0.443333	0.423333	-0.02	1	1
NM_017588|WDR5|chr9|+	555.6	137023406	chr9:137023015-137025094	39.71	49.9	0.44	38.79	40.05	0.49	39.51	45.48	0.46	39.44	52.77	0.43	46.08	40.27	0.53	42.52	40.53	0.51	0.463333	0.49	0.0266667	0.761324	1
NM_003601|SMARCA5|chr4|+	622.6	144474514	chr4:144474272-144478642	13.61	106.11	0.11	14.76	123.14	0.11	18.27	122.03	0.13	10.57	97.92	0.1	11.4	109.4	0.09	12.45	103.06	0.11	0.116667	0.1	-0.0166667	0.684041	1
NM_145296|CADM4|chr19|-	738.4	44127221	chr19:44126522-44127591	22.23	37.09	0.37	23	40.42	0.36	21.24	41.05	0.34	18.76	36.23	0.34	22.04	35.99	0.38	20.76	36.66	0.36	0.356667	0.36	0.00333333	1	1
NM_012473|TXN2|chr22|-	4707.7	36863763	chr22:36863093-36863964	91.36	78.12	0.54	93.48	83.39	0.53	90.58	93.61	0.49	104.83	67.18	0.61	103.42	62.2	0.62	105.53	69.43	0.6	0.52	0.61	0.09	0.0833335	1
NM_001005|RPS3|chr11|+	264810	75116859	chr11:75116658-75117957	7.93	802.73	0.01	8.63	564.97	0.02	7.06	512.74	0.01	9.23	959.66	0.01	11.27	623.89	0.02	10.66	634.89	0.02	0.0133333	0.0166667	0.00333333	0.808846	1
NM_024043|DBNDD1|chr16|-	1216.3	90071930	chr16:90071279-90072900	74.22	32.96	0.69	81.82	34.81	0.7	69.49	32.45	0.68	87.44	19.15	0.82	77.26	32.96	0.7	77.47	34.93	0.69	0.69	0.736667	0.0466667	0.550262	1
NM_003861|DCAF5|chr14|-	289.5	69520624	chr14:69517637-69522328	31.19	15.28	0.67	32.81	11.06	0.75	32.36	6.28	0.84	32.76	11.63	0.74	29.72	14.43	0.67	30.63	9.88	0.76	0.753333	0.723333	-0.03	1	1
NM_000786|CYP51A1|chr7|-	858.8	91742364	chr7:91741463-91743157	21.86	54.71	0.29	23.1	60.14	0.28	22.88	65.11	0.26	16.21	48.21	0.25	17.46	47.26	0.27	19.74	39.78	0.33	0.276667	0.283333	0.00666667	1	1
NM_014430|CIDEB|chr14|-	119	24774581	chr14:24774393-24774971	14.89	15.49	0.49	23.44	9.35	0.71	26.29	4.68	0.85	18.11	12.42	0.59	NA	NA	NA	18.95	12.86	0.6	0.683333	0.595	-0.0883333	0.588882	1
NM_182691|SRPK2|chr7|-	672.1	104757616	chr7:104756823-104758469	43.63	21.98	0.66	39	23.48	0.62	45.35	28.82	0.61	38.89	16.94	0.7	33.98	17.31	0.66	34.97	20.48	0.63	0.63	0.663333	0.0333333	0.848197	1
NM_001142318|TXNL4B|chr16|-	134.6	72119990	chr16:72118756-72120701	10.45	21.24	0.33	NA	NA	NA	NA	NA	NA	14.42	16.59	0.47	15.63	16.68	0.48	15.89	14.74	0.52	0.33	0.49	0.16	0.300431	1
NM_020410|ATP13A1|chr19|-	412.4	19756103	chr19:19756010-19756341	66.15	6.86	0.91	50.37	17.12	0.75	40.93	22.88	0.64	60.41	11.72	0.84	56.49	10.83	0.84	58.73	13.77	0.81	0.766667	0.83	0.0633333	0.52132	1
NM_138396|MARCH9|chr12|+	209.1	58153116	chr12:58152346-58154193	6.39	44.49	0.13	8.13	47.87	0.15	9.61	36.53	0.21	5.87	36.88	0.14	5.57	34.55	0.14	6.69	31.07	0.18	0.163333	0.153333	-0.01	1	1
NM_016306|DNAJB11|chr3|+	1542.3	186303334	chr3:186303133-186303589	80.2	0	1	77.44	1.64	0.98	82.49	22.55	0.79	60.04	10.68	0.85	57	7.6	0.88	72.63	0	1	0.923333	0.91	-0.0133333	1	1
NM_005334|HCFC1|chrX|-	949.4	153214222	chrX:153213008-153214837	55.88	0	1	55.87	0	1	58.69	0	1	60.81	0	1	61.21	0	1	63.72	0	1	1	1	0	1	1
NM_170606|MLL3|chr7|-	242.3	151833808	chr7:151832010-151834009	24.27	14.13	0.63	24.18	11.3	0.68	24.9	18.31	0.58	26.14	20.87	0.56	27.63	18.17	0.6	27.58	15.48	0.64	0.63	0.6	-0.03	0.823461	1
NM_024544|MUL1|chr1|-	201.3	20827593	chr1:20825941-20827912	33.15	10.27	0.76	31.2	8.57	0.78	28.59	6.02	0.83	33.26	5.4	0.86	32.83	6.78	0.83	29.5	7.42	0.8	0.79	0.83	0.04	0.768252	1
NM_173638|NBPF15|chr1|+	14945.1	148595514	chr1:148594397-148596267	121.25	78.91	0.61	128.33	71.07	0.64	145.47	45.63	0.76	112.21	77.06	0.59	125.59	63.82	0.66	118.8	65.28	0.65	0.67	0.633333	-0.0366667	0.519878	1
NM_001349|DARS|chr2|-	1384.8	136664638	chr2:136664254-136664977	34	58.75	0.37	26.3	58.29	0.31	39.92	60.03	0.4	27.4	62.2	0.31	25.97	59.6	0.3	34.21	48.35	0.41	0.36	0.34	-0.02	0.875121	1
NR_033243|UBAP1|chr9|+	207.3	34251858	chr9:34251390-34252378	21.71	19.47	0.53	21.94	20.21	0.52	20.71	21.74	0.49	23.27	26.26	0.47	24.58	19.72	0.55	25.07	18.89	0.57	0.513333	0.53	0.0166667	1	1
NM_022455|NSD1|chr5|+	248.9	176722941	chr5:176720833-176727214	24.77	20.83	0.54	24.91	17.12	0.59	26.2	16.36	0.62	27.54	15.17	0.64	27.17	19.55	0.58	27.14	15.3	0.64	0.583333	0.62	0.0366667	0.825647	1
NR_038131|UNK|chr17|+	414	73789977	chr17:73789524-73790279	17.57	30.55	0.37	16.98	30.57	0.36	16.91	32.38	0.34	24.08	41.54	0.37	28.76	35.17	0.45	23.64	38.56	0.38	0.356667	0.4	0.0433333	0.695879	1
NM_032339|MIEN1|chr17|-	3684.2	37885655	chr17:37885409-37885858	96.14	11.35	0.89	87.6	3.55	0.96	75	11.13	0.87	93.48	19.67	0.83	100.3	0.85	0.99	86.06	29.31	0.75	0.906667	0.856667	-0.05	0.196842	1
NM_032647|CBX2|chr17|+	554.1	77755696	chr17:77755495-77756331	8.03	43.15	0.16	9.06	35.05	0.21	9.45	29.17	0.24	8.63	37.14	0.19	9.4	36.51	0.2	8.47	39.29	0.18	0.203333	0.19	-0.0133333	1	1
NR_036521|LOC100128252|chr19|+	586.9	57005733	chr19:57005532-57006805	22.67	38.44	0.37	22.78	15.24	0.6	19.31	18.94	0.5	23.47	65.88	0.26	25.83	26.07	0.5	23.57	30.63	0.43	0.49	0.396667	-0.0933333	0.429714	1
NM_001171506|MCFD2|chr2|-	723.9	47132419	chr2:47129009-47132733	57.94	20.39	0.74	57.26	25.91	0.69	55.46	20.03	0.73	60.35	26.24	0.7	61.28	17.15	0.78	58.75	17.3	0.77	0.72	0.75	0.03	0.719904	1
NM_016139|CHCHD2|chr7|-	1.85488e+06	56169347	chr7:56169266-56169554	2689.29	0	1	2217.29	0	1	1603.93	0	1	2245.93	0	1	2308.61	0	1	2021.1	0	1	1	1	0	1	1
NM_015344|LEPROTL1|chr8|+	996.8	29963526	chr8:29963262-29965587	68.25	54.8	0.55	61.32	65.32	0.48	67.12	57.59	0.54	31.87	48.56	0.4	31.48	47.61	0.4	33.3	51.09	0.39	0.523333	0.396667	-0.126667	0.0861007	1
NM_000991|RPL28|chr19|+	30779.5	55899812	chr19:55899611-55903451	34.17	635.72	0.05	30.7	663.03	0.04	29.15	624.84	0.04	40.82	773.81	0.05	39.8	789.01	0.05	39.89	803.39	0.05	0.0433333	0.05	0.00666667	0.902962	1
NM_001185092|NIT1|chr1|+	277.2	161094316	chr1:161093931-161095235	2.81	70.26	0.04	2.93	66.61	0.04	2.59	63.75	0.04	3.37	73.17	0.04	3.3	70.61	0.04	4.03	70.84	0.05	0.04	0.0433333	0.00333333	1	1
NM_002337|LRPAP1|chr4|-	130.6	3514329	chr4:3505324-3514763	7.81	46.44	0.14	8.91	44.11	0.17	8.42	36.52	0.19	8.28	55.13	0.13	8.28	55.28	0.13	8.67	55.7	0.13	0.166667	0.13	-0.0366667	0.786755	1
NM_001958|EEF1A2|chr20|-	12455.2	62119577	chr20:62119366-62119778	11.52	253.3	0.04	12.21	246.38	0.05	11.37	230.07	0.05	10.09	216.51	0.04	10.61	191.13	0.05	10.25	206.29	0.05	0.0466667	0.0466667	0	1	1
NM_181725|METTL2A|chr17|+	377.6	60526137	chr17:60525936-60527454	23.4	62.32	0.27	22.07	69.24	0.24	25.71	70.58	0.27	17.06	61.17	0.22	17.42	56.82	0.23	18.35	62.29	0.23	0.26	0.226667	-0.0333333	0.716474	1
NM_015969|MRPS17|chr7|+	1732.1	56022898	chr7:56022602-56023033	20.88	55.86	0.27	27.25	49.06	0.36	20.81	65.75	0.24	13.51	46.69	0.22	22.84	37.17	0.38	21.87	44.66	0.33	0.29	0.31	0.02	0.71232	1
NR_002824|HERC2P2|chr15|-	913.6	23282514	chr15:23282265-23283153	52.07	22.44	0.7	49.64	34.37	0.59	61.12	18.22	0.77	52.33	28.34	0.65	47.86	31.62	0.6	62.55	18.19	0.77	0.686667	0.673333	-0.0133333	1	1
NM_032361|THOC3|chr5|-	2097.4	175386870	chr5:175386534-175387135	84.31	30.69	0.73	75.81	51.2	0.6	94.11	47.11	0.67	85.38	44.21	0.66	84.19	36.13	0.7	78.11	41.25	0.65	0.666667	0.67	0.00333333	0.893526	1
NM_017914|C19orf24|chr19|+	364.6	1279112	chr19:1278776-1279243	45.21	13.45	0.77	46.5	1.07	0.98	47.52	6.27	0.88	60.02	0	1	42.68	14.71	0.74	53.02	0	1	0.876667	0.913333	0.0366667	0.519333	1
NM_005119|THRAP3|chr1|+	1985.9	36769856	chr1:36769397-36770957	50.9	70.94	0.42	52.31	68.36	0.43	58.11	42.97	0.57	57.1	67.3	0.46	61.98	60.26	0.51	60.57	58	0.51	0.473333	0.493333	0.02	0.793344	1
NM_015641|TES|chr7|+	5062	115897561	chr7:115897348-115898837	93.53	42.78	0.69	95.33	34.5	0.73	103.71	46.03	0.69	109.06	50.36	0.68	115.41	42.03	0.73	119.88	37.97	0.76	0.703333	0.723333	0.02	0.699026	1
NR_028582|G6PC3|chr17|+	1559.1	42153314	chr17:42153048-42153712	129.29	0	1	118	0	1	91.81	4.58	0.95	103.73	7.83	0.93	108.57	11.03	0.91	107.79	6.52	0.94	0.983333	0.926667	-0.0566667	0.0354042	1
NM_017542|POGK|chr1|+	1360.3	166822178	chr1:166821822-166823709	93.98	7.1	0.93	86.05	26.5	0.76	90.71	18.91	0.83	82.55	17.52	0.82	81.32	8.95	0.9	82.3	8.62	0.91	0.84	0.876667	0.0366667	0.540575	1
NM_017818|WRAP73|chr1|-	721.3	3547480	chr1:3547331-3547681	54.49	22.66	0.71	48.73	32.36	0.6	61.21	18.87	0.76	46.19	25.52	0.64	48.49	26.15	0.65	51.94	12.84	0.8	0.69	0.696667	0.00666667	1	1
NM_005811|GDF11|chr12|+	229.4	56143811	chr12:56143286-56146247	NA	NA	NA	28.4	3.89	0.88	NA	NA	NA	34.37	4.96	0.87	37.15	2.21	0.94	36.17	7.55	0.83	0.88	0.88	0	1	1
NM_031903|MRPL32|chr7|+	2697.2	42977183	chr7:42976921-42977453	70.14	92.83	0.43	76.46	66.2	0.54	72.12	75.78	0.49	70.34	70.02	0.5	64.65	82.06	0.44	66.43	65.33	0.5	0.486667	0.48	-0.00666667	1	1
NM_133640|MED22|chr9|-	258.2	136208132	chr9:136207755-136208544	25.32	18.51	0.58	28.12	17.07	0.62	32.87	17.82	0.65	27.23	20.61	0.57	34.06	11.71	0.74	29.68	15.31	0.66	0.616667	0.656667	0.04	0.825934	1
NM_144508|CASC5|chr15|+	288.9	40954473	chr15:40954272-40954881	32.58	23.48	0.58	33.9	19.99	0.63	32.86	22.18	0.6	31	24.4	0.56	31.3	12.4	0.72	28.24	21.58	0.57	0.603333	0.616667	0.0133333	1	1
NM_001407|CELSR3|chr3|-	1096.7	48675399	chr3:48673896-48675665	48.01	6.05	0.89	49.04	11.21	0.81	54.89	19.46	0.74	53.64	3.58	0.94	58.38	3.53	0.94	54.98	15.99	0.77	0.813333	0.883333	0.07	0.318798	1
NM_001164410|CDK5|chr7|-	1437.2	150750981	chr7:150750902-150751182	105.92	30.66	0.78	97.32	32.5	0.75	108.82	30.84	0.78	84.97	22.82	0.79	76.92	35.2	0.69	97.49	16.58	0.85	0.77	0.776667	0.00666667	0.878421	1
NM_012329|MMD|chr17|-	1828	53471613	chr17:53469974-53471895	70.47	61.36	0.53	74.24	53.36	0.58	86.68	49.94	0.63	59.67	38.79	0.61	59.78	46.61	0.56	64.34	38.23	0.63	0.58	0.6	0.02	0.893848	1
NM_007371|BRD3|chr9|-	564.6	136898073	chr9:136896719-136898827	21.66	37.65	0.37	22.44	42.01	0.35	27.7	35.34	0.44	24.18	40.6	0.37	24.54	37.3	0.4	22.2	41.62	0.35	0.386667	0.373333	-0.0133333	1	1
NM_201281|MTMR2|chr11|-	699	95567713	chr11:95566044-95568615	24.65	44.83	0.35	24.81	43.28	0.36	26.49	43.98	0.38	26.29	47.91	0.35	24.9	50.24	0.33	28.44	45.1	0.39	0.363333	0.356667	-0.00666667	1	1
NM_001822|CHN1|chr2|-	1604.5	175664814	chr2:175664042-175665015	104.62	47.55	0.69	106.53	56.33	0.65	112.27	63.88	0.64	115.38	57.63	0.67	121.98	48.22	0.72	114.84	57.22	0.67	0.66	0.686667	0.0266667	0.726073	1
NM_001136225|RCOR3|chr1|+	144	211486303	chr1:211486062-211486655	7.28	37.38	0.16	12.29	29.73	0.29	11.92	39.38	0.23	12.79	38.01	0.25	13.46	29.51	0.31	10.57	38.1	0.22	0.226667	0.26	0.0333333	0.80863	1
NM_203298|CHCHD1|chr10|+	3092.6	75543088	chr10:75542832-75543406	24.62	128.55	0.16	18.96	116.69	0.14	20.22	120.73	0.14	27.33	122.43	0.18	20.69	134.64	0.13	20.97	127.16	0.14	0.146667	0.15	0.00333333	1	1
NM_001940|ATN1|chr12|+	582.8	7051147	chr12:7050910-7051484	66.04	15.91	0.81	57.47	16.33	0.78	52.76	26.32	0.67	84.92	13.25	0.87	75.02	17.94	0.81	75.71	18.44	0.8	0.753333	0.826667	0.0733333	0.254907	1
NM_007085|FSTL1|chr3|-	951.3	120115620	chr3:120113061-120115843	54.09	0	1	50.83	4.26	0.92	53.07	0	1	56.56	0	1	56.26	0	1	52.72	2.84	0.95	0.973333	0.983333	0.01	0.490741	1
NM_001251904|APPL2|chr12|-	314.9	105567906	chr12:105567075-105568226	29.5	24.66	0.54	29.69	30.43	0.49	32.92	23.85	0.58	30.32	31.91	0.49	28.57	29.13	0.5	31.82	22.1	0.59	0.536667	0.526667	-0.01	1	1
NM_015678|NBEA|chr13|+	2520	36245360	chr13:36245038-36246873	92.21	46.1	0.67	98.74	30.17	0.77	114.36	18.07	0.86	108.68	42.11	0.72	108.7	45.43	0.71	109.45	38.08	0.74	0.766667	0.723333	-0.0433333	0.494399	1
NM_015331|NCSTN|chr1|+	781.2	160328191	chr1:160327939-160328742	71.6	33.02	0.68	72.34	42.54	0.63	85.09	31.93	0.73	83.19	22.73	0.79	83.34	34.22	0.71	91.03	21.65	0.81	0.68	0.77	0.09	0.228913	1
NM_031492|RBM4B|chr11|-	364.3	66432647	chr11:66432470-66433049	42.66	0	1	51.35	0	1	55.98	0	1	51.62	0	1	41.33	2.16	0.95	55.04	0	1	1	0.983333	-0.0166667	1	1
NR_038422|PIN1|chr19|+	3720.8	9960152	chr19:9959766-9960365	112.72	58.65	0.66	91.02	73.29	0.55	125.09	37.31	0.77	114.55	68.32	0.63	110.61	64.09	0.63	113.22	62.86	0.64	0.66	0.633333	-0.0266667	0.651034	1
NM_000671|ADH5|chr4|-	942.3	99993365	chr4:99992130-99993592	55.32	94.86	0.37	58.21	100.3	0.37	58.94	102.39	0.37	55.72	95.6	0.37	62.77	108.51	0.37	58.81	90.25	0.39	0.37	0.376667	0.00666667	0.906952	1
NM_001144827|RPUSD4|chr11|-	199.8	126072707	chr11:126071989-126073552	29.47	8.06	0.79	29.27	8.04	0.78	27.59	12.28	0.69	25.27	12.42	0.67	24.51	10.97	0.69	24.78	10.44	0.7	0.753333	0.686667	-0.0666667	0.601617	1
NM_032345|WIBG|chr12|-	238.4	56295613	chr12:56295197-56296139	36.49	9.79	0.79	34.36	9.58	0.78	35.2	9.26	0.79	37.18	11.56	0.76	33.51	9.33	0.78	37.16	7.96	0.82	0.786667	0.786667	0	1	1
NM_015299|KHNYN|chr14|+	281.5	24907638	chr14:24906242-24908972	32.65	10.6	0.75	30.87	11.34	0.73	30.42	9.65	0.76	32.1	3.74	0.9	32.99	4.57	0.88	32.03	5.61	0.85	0.746667	0.876667	0.13	0.151805	1
NR_002206|GTF2IP1|chr7|+	66993.3	72620489	chr7:72620192-72621336	516.58	255.95	0.67	513.68	237.27	0.68	621.02	143.01	0.81	522.23	222.85	0.7	510.99	217.52	0.7	528.22	195.99	0.73	0.72	0.71	-0.01	0.646261	1
NM_015852|ZNF117|chr7|-	837.5	64436929	chr7:64434830-64439914	37.65	42.32	0.47	39.69	41.29	0.49	45.48	26.43	0.63	42.72	42.53	0.5	44.4	40.66	0.52	49.9	31.4	0.61	0.53	0.543333	0.0133333	0.874483	1
NM_001127400|YPEL5|chr2|+	380.9	30382387	chr2:30381485-30383399	24.44	17.55	0.58	26.41	21.23	0.55	26.17	26.01	0.5	26.37	15.75	0.63	27.85	16.74	0.62	28.6	21.93	0.57	0.543333	0.606667	0.0633333	0.673342	1
NM_004485|GNG4|chr1|-	10682.7	235714153	chr1:235710985-235715537	93.64	136.71	0.41	93.29	140.37	0.4	94.32	143.6	0.4	123.38	142.05	0.46	125.93	141.65	0.47	124.16	152.55	0.45	0.403333	0.46	0.0566667	0.175945	1
NM_000551|VHL|chr3|+	1514.5	10192535	chr3:10191471-10195354	35.17	46.77	0.43	35.68	53.08	0.4	41.32	59.09	0.41	38.3	58.27	0.4	40.65	49.35	0.45	42.31	49.68	0.46	0.413333	0.436667	0.0233333	0.880644	1
NM_004661|CDC23|chr5|-	395	137524509	chr5:137523404-137524837	38.91	15.94	0.71	43.99	14.83	0.75	47.91	5.86	0.89	42.44	15.11	0.74	46.11	17.06	0.73	49.08	11.13	0.82	0.783333	0.763333	-0.02	0.827267	1
NM_015295|SMCHD1|chr18|+	327.2	2803193	chr18:2802526-2805015	13.9	34.72	0.29	15.09	32.41	0.32	19.61	35.22	0.36	12.93	34.66	0.27	14.99	33.8	0.31	15.87	33.86	0.32	0.323333	0.3	-0.0233333	0.828282	1
NM_021156|TMX4|chr20|-	576.2	7962500	chr20:7961716-7963268	47.72	27.45	0.63	48.97	24.89	0.66	53.66	24.39	0.69	65.15	27.03	0.71	70.5	21.99	0.76	66.24	27.6	0.71	0.66	0.726667	0.0666667	0.401122	1
NM_001569|IRAK1|chrX|-	2091.4	153276991	chrX:153275957-153277368	94.37	21.29	0.82	90.7	32.79	0.73	94.01	54.78	0.63	95.96	37.41	0.72	101.14	42.34	0.7	98.18	43.7	0.69	0.726667	0.703333	-0.0233333	0.78863	1
NM_016497|MRPL51|chr12|-	11756.1	6601409	chr12:6601316-6601633	237.98	167.08	0.59	257.02	143.44	0.64	197.46	208.55	0.49	233.43	132.28	0.64	274.48	101.92	0.73	214.98	156.42	0.58	0.573333	0.65	0.0766667	0.0272307	1
NM_001243766|POMGNT1|chr1|-	4655.6	46654437	chr1:46654353-46654652	29.27	75.12	0.28	45.27	62.63	0.42	44.68	50.43	0.47	44.99	61.69	0.42	51.34	45.92	0.53	47.04	65.96	0.42	0.39	0.456667	0.0666667	0.396111	1
NM_001145412|NFE2L2|chr2|-	674	178095529	chr2:178095031-178096736	56.3	18.7	0.75	50.01	19.41	0.72	52.3	17.44	0.75	45.66	20.43	0.69	52.17	9.62	0.84	50.6	8.9	0.85	0.74	0.793333	0.0533333	0.532343	1
NM_032389|ARFGAP2|chr11|-	321.8	47186651	chr11:47185931-47187053	37.77	18.39	0.67	37.46	15.24	0.71	40.33	6.02	0.87	43.95	19.16	0.7	47.03	11.49	0.8	38.48	20.01	0.66	0.75	0.72	-0.03	1	1
NM_001197293|DPYSL2|chr8|+	5109.1	26514976	chr8:26513131-26515693	116.04	19.58	0.86	106.59	37.93	0.74	151.22	3.01	0.98	92.15	21.61	0.81	101.43	14.31	0.88	91.67	15.24	0.86	0.86	0.85	-0.01	0.85823	1
NM_015720|PODXL2|chr3|+	1749.7	127391312	chr3:127391111-127391652	49.97	20.34	0.71	52.65	15.38	0.77	50.07	14.05	0.78	52.99	18.85	0.74	54.86	26.83	0.67	57.05	21.92	0.72	0.753333	0.71	-0.0433333	0.572404	1
NM_005466|MED6|chr14|-	416.8	71051389	chr14:71050957-71051660	28.46	41.69	0.41	24.29	48.15	0.34	29.12	42.14	0.41	27.03	63.2	0.3	25.99	53.45	0.33	32.08	54.54	0.37	0.386667	0.333333	-0.0533333	0.502664	1
NM_058164|OLFM2|chr19|-	355.8	9964872	chr19:9964394-9965539	39.85	0	1	41.31	0	1	43.26	0	1	53.79	0	1	49.94	0	1	49.43	0	1	1	1	0	1	1
NR_034077|LOC100499177|chr4|-	581.5	83815094	chr4:83814605-83816000	35.16	42.86	0.45	36.69	38.05	0.49	46.52	30.61	0.6	35.12	39.15	0.47	36.84	38.36	0.49	41.05	29.94	0.58	0.513333	0.513333	0	1	1
NM_001542|IGSF3|chr1|-	1062.1	117118848	chr1:117117031-117120184	61.05	13.86	0.81	59.83	19.26	0.76	64.94	14.18	0.82	61.93	9.81	0.86	60.67	11.82	0.84	55.67	14.41	0.79	0.796667	0.83	0.0333333	0.676556	1
NM_004645|COIL|chr17|-	365.1	55016294	chr17:55015561-55016515	31.22	9.34	0.77	33.23	11.53	0.74	41.38	0	1	36.88	4.9	0.88	35.56	15.38	0.7	38.29	12.81	0.75	0.836667	0.776667	-0.06	0.418126	1
NM_001083601|NAA60|chr16|+	546.8	3535779	chr16:3535467-3536963	47.33	20.8	0.69	48.93	9.68	0.83	42.88	14.23	0.75	51.27	13.57	0.79	50.97	13.58	0.79	51.08	13.27	0.79	0.756667	0.79	0.0333333	0.828043	1
NM_005997|VPS72|chr1|-	1004.9	151149175	chr1:151148934-151149507	105.75	21.11	0.83	90.76	28.63	0.76	119.97	0	1	113.31	16.38	0.87	114.39	21.98	0.84	111.07	20.21	0.85	0.863333	0.853333	-0.01	0.856014	1
NM_006324|CFDP1|chr16|-	1152.2	75327739	chr16:75327608-75327940	9.23	113.17	0.08	22.87	120.63	0.16	33.81	97.02	0.26	11.59	124.18	0.09	37.62	94.99	0.28	34.23	96.05	0.26	0.166667	0.21	0.0433333	0.425174	1
NR_030672|KIAA1324L|chr7|-	157.9	86509497	chr7:86506223-86509846	11.4	53.78	0.17	9.78	52.67	0.16	12.11	48.87	0.2	13.26	54.58	0.2	12.88	50.77	0.2	13.24	49.48	0.21	0.176667	0.203333	0.0266667	0.821598	1
NM_206855|QKI|chr6|+	1324.3	163984751	chr6:163984452-163999628	18.32	60.84	0.23	17.98	58.74	0.23	18.92	44.82	0.3	23.11	88.25	0.21	23.77	72.8	0.25	25.42	80.25	0.24	0.253333	0.233333	-0.02	0.85761	1
NM_017621|ALKBH4|chr7|-	163.7	102098220	chr7:102097268-102098428	33.91	11.23	0.75	30.21	11.34	0.73	36.04	11.48	0.76	32.49	8.07	0.8	32.09	7.9	0.8	32.92	5.99	0.85	0.746667	0.816667	0.07	0.594631	1
NM_016195|KIF20B|chr10|+	465.6	91533929	chr10:91533728-91534700	22.18	7.95	0.74	21.75	12.03	0.64	25.19	7.58	0.77	19.21	20.2	0.49	19.69	10.62	0.65	21.5	16.68	0.56	0.716667	0.566667	-0.15	0.307789	1
NM_024629|MLF1IP|chr4|-	2193.9	185616339	chr4:185616112-185616555	64.47	108.67	0.37	79.59	87.74	0.48	91.43	86.53	0.51	57.77	92.65	0.38	65.6	72.31	0.48	64.66	77.19	0.46	0.453333	0.44	-0.0133333	0.81978	1
NM_001130919|RABL2B|chr22|-	368.5	51206881	chr22:51205920-51207302	25.95	11.18	0.7	28.74	19.7	0.59	32.62	20.94	0.61	31.6	17.19	0.65	32.37	20.09	0.62	33.13	15.62	0.68	0.633333	0.65	0.0166667	0.833811	1
NM_016131|RAB10|chr2|+	1777.3	26358045	chr2:26357807-26360323	74.02	61.66	0.55	74.12	54.52	0.58	74.78	50.14	0.6	58.68	52.52	0.53	60.9	58.14	0.51	60.59	44.98	0.57	0.576667	0.536667	-0.04	0.69585	1
NM_017802|HEATR2|chr7|+	424.2	825501	chr7:825154-826116	44.99	21.42	0.68	41.52	21.04	0.66	43.43	19.2	0.69	43.23	23.23	0.65	41.78	31.04	0.57	48.77	14.96	0.77	0.676667	0.663333	-0.0133333	0.852477	1
NM_014413|EIF2AK1|chr7|-	6577.7	6064231	chr7:6063465-6064432	279.91	0	1	256.48	0	1	246.56	13.86	0.95	224.77	0	1	224.5	0	1	221.07	0	1	0.983333	1	0.0166667	0.12878	1
NM_001204077|UBE4A|chr11|+	377	118267230	chr11:118267029-118269926	32.07	35.89	0.47	30.64	31.66	0.49	35.23	25.41	0.58	31.41	41	0.43	32.37	23.8	0.58	32.01	24.23	0.57	0.513333	0.526667	0.0133333	1	1
NM_014726|TBKBP1|chr17|+	580.1	45788990	chr17:45787864-45789429	43.18	7.15	0.86	44.3	5.99	0.88	34.83	8.69	0.8	44.74	9.33	0.83	40.03	13.93	0.74	38.72	11.13	0.78	0.846667	0.783333	-0.0633333	0.447812	1
NM_003074|SMARCC1|chr3|-	2745.1	47629372	chr3:47627378-47629796	123.7	17.68	0.87	124.59	13.8	0.9	138.02	0	1	105.25	15.66	0.87	111.02	10.3	0.92	106.7	9.17	0.92	0.923333	0.903333	-0.02	0.6494	1
NM_014955|METTL13|chr1|+	427.4	171766028	chr1:171765622-171766856	32.05	50.32	0.39	27.64	52.16	0.35	29.08	44.23	0.4	24.27	52.05	0.32	25.57	54.52	0.32	25.72	49.13	0.34	0.38	0.326667	-0.0533333	0.612632	1
NM_024527|ABHD8|chr19|-	88.3	17403421	chr19:17402940-17403640	20.7	18.41	0.53	23.06	16.66	0.58	22.85	17.22	0.57	20.49	20.32	0.5	20.42	26.28	0.44	22.9	14.54	0.61	0.56	0.516667	-0.0433333	0.660884	1
NM_207168|ENSA|chr1|-	5556.5	150599867	chr1:150599522-150600068	18.26	117.87	0.13	21.71	92.64	0.19	17.64	124	0.12	22.54	110.64	0.17	18.45	107.44	0.15	19.06	129.4	0.13	0.146667	0.15	0.00333333	1	1
NM_024293|FAM134A|chr2|+	1279.7	220048175	chr2:220046735-220050197	13.35	89.08	0.13	11.54	86.45	0.12	11.96	86.28	0.12	11.94	95.04	0.11	11.37	96.11	0.11	12.16	96.08	0.11	0.123333	0.11	-0.0133333	0.825409	1
NM_181342|FKBP7|chr2|-	128.1	179330457	chr2:179328391-179330658	16.47	36.07	0.31	16.91	32.99	0.34	18.96	32.11	0.37	11.62	32.65	0.26	13.33	34.55	0.28	13.48	28.45	0.32	0.34	0.286667	-0.0533333	0.654236	1
NM_001679|ATP1B3|chr3|+	1331.6	141645004	chr3:141644373-141645382	11.41	133.65	0.08	16.32	135.56	0.11	15	125.27	0.11	16.61	137.45	0.11	11.98	143.43	0.08	13.68	142.77	0.09	0.1	0.0933333	-0.00666667	1	1
NM_033133|CNP|chr17|+	498.9	40127151	chr17:40125493-40128439	4.82	63.82	0.07	5.62	58.37	0.09	6.65	62.83	0.1	5.62	56.4	0.09	6.12	55.82	0.1	5.41	56.88	0.09	0.0866667	0.0933333	0.00666667	1	1
NM_019896|POLE4|chr2|+	301.9	75196756	chr2:75196536-75196859	46.13	31.01	0.6	37.78	30.52	0.55	42.38	31.27	0.58	45.05	34.55	0.57	38.83	34.11	0.53	45.96	35.37	0.57	0.576667	0.556667	-0.02	0.8686	1
NR_003263|SDHAP3|chr5|-	272.4	1572200	chr5:1572073-1572401	48.22	0	1	47.17	0	1	39.8	0	1	36.2	0	1	36.77	0	1	37.54	0.05	1	1	1	0	1	1
NM_153826|CD46|chr1|+	1772.7	207967146	chr1:207966864-207968861	71.92	27.98	0.72	71.15	33.69	0.68	74.1	15.57	0.83	66.62	25.39	0.72	65.72	42.21	0.61	68.33	27.06	0.72	0.743333	0.683333	-0.06	0.428395	1
NM_138355|SCRN2|chr17|-	353.6	45915160	chr17:45915079-45915368	40.6	0.9	0.98	55.37	0	1	52.55	0	1	39.97	0	1	42.05	0	1	37.01	0	1	0.993333	1	0.00666667	1	1
NM_015626|WSB1|chr17|+	2373.4	25639455	chr17:25639236-25640645	60.03	59.68	0.5	70.27	57.94	0.55	65.95	43.79	0.6	54.67	76.5	0.42	58.89	64	0.48	58.17	54.38	0.52	0.55	0.473333	-0.0766667	0.244966	1
NM_006372|SYNCRIP|chr6|-	2639.1	86324698	chr6:86323693-86325065	49.35	139.49	0.26	49.73	154.24	0.24	55.28	161.61	0.25	41.78	138.19	0.23	43.7	141.97	0.24	40.42	157.81	0.2	0.25	0.223333	-0.0266667	0.475691	1
NM_017941|C17orf80|chr17|+	296.5	71244070	chr17:71243380-71244588	27.57	19.51	0.59	31.68	16.57	0.66	32.56	14.08	0.7	32.74	11.92	0.73	28.94	19.19	0.6	32.01	12.88	0.71	0.65	0.68	0.03	0.824253	1
NM_002490|NDUFA6|chr22|-	500.6	42482117	chr22:42481530-42482318	19.07	71.34	0.21	16.82	72.97	0.19	17.32	63.11	0.22	20.89	73.38	0.22	18.06	83.22	0.18	19.46	70.57	0.22	0.206667	0.206667	0	1	1
NM_020765|UBR4|chr1|-	539.5	19401189	chr1:19401000-19401390	47.94	37.94	0.56	49.62	29.39	0.63	61.97	3.4	0.95	58.64	25.37	0.7	55.08	28.82	0.66	56.47	22.32	0.72	0.713333	0.693333	-0.02	1	1
NM_002318|LOXL2|chr8|-	152.5	23154798	chr8:23154410-23155635	NA	NA	NA	12.93	21.46	0.38	14.91	15.21	0.49	16.51	26.34	0.39	13.33	31.8	0.3	13.28	23.83	0.36	0.435	0.35	-0.085	0.623932	1
NM_001184763|UHMK1|chr1|+	248.3	162492417	chr1:162492194-162499419	28.2	10.57	0.73	29.87	4.28	0.87	31.72	5.51	0.85	24.11	10.19	0.7	26.17	7.09	0.79	24.71	7.57	0.77	0.816667	0.753333	-0.0633333	0.550781	1
NM_054016|SRSF10|chr1|-	1348.7	24297726	chr1:24295573-24297929	59.71	60.66	0.5	58.42	85.98	0.4	66.28	81.22	0.45	57.82	66.59	0.46	57.35	70.61	0.45	55.32	71.5	0.44	0.45	0.45	0	1	1
NM_018229|AP5M1|chr14|+	402	57756157	chr14:57755520-57756797	33.24	8.75	0.79	29.16	17.99	0.62	35.48	12.28	0.74	27.35	12.62	0.68	29.02	7.08	0.8	26.41	12.51	0.68	0.716667	0.72	0.00333333	1	1
NM_003715|USO1|chr4|+	574.9	76734699	chr4:76734359-76735366	33.84	31.61	0.52	34.17	25.03	0.58	40.06	12.29	0.77	33.95	22.68	0.6	36.59	19.84	0.65	36.94	24.29	0.6	0.623333	0.616667	-0.00666667	1	1
NM_017811|UBE2R2|chr9|+	822.3	33917542	chr9:33917016-33920401	42.23	100.04	0.3	41.83	100.85	0.29	44.13	88.78	0.33	42.79	91.67	0.32	42.35	111.04	0.28	39.83	90.11	0.31	0.306667	0.303333	-0.00333333	1	1
NM_006009|TUBA1A|chr12|-	4.52598e+06	49579230	chr12:49578583-49579773	4082.9	417.96	0.91	4075.96	253	0.94	3521.05	184.66	0.95	3480.06	317.95	0.92	3746.35	186.58	0.95	3356.83	181.25	0.95	0.933333	0.94	0.00666667	0.184926	1
NM_003634|NIPSNAP1|chr22|-	3529.9	29951152	chr22:29950798-29951988	143.13	41.27	0.78	133.54	45.92	0.74	124.83	62.79	0.67	96.75	57.14	0.63	113.9	35.73	0.76	102.98	50.53	0.67	0.73	0.686667	-0.0433333	0.466079	1
NM_003752|EIF3C|chr16|-	45854.2	28391000	chr16:28390903-28391201	32.42	361.23	0.08	25.14	367.66	0.06	30.85	315.35	0.09	19.26	313.99	0.06	32.39	307.12	0.1	22.38	312.28	0.07	0.0766667	0.0766667	0	0.886457	1
NM_007146|VEZF1|chr17|-	1313.3	56051396	chr17:56048910-56052261	56.71	44.13	0.56	55.15	37	0.6	60.62	17.72	0.77	59.05	35.65	0.62	61.76	41.73	0.6	57.28	35.37	0.62	0.643333	0.613333	-0.03	0.762066	1
NM_006965|ZNF24|chr18|-	914.1	32917238	chr18:32912178-32917734	52.85	26.64	0.66	51.86	32.43	0.62	60.09	29.7	0.67	55.22	23.39	0.7	54.87	31.92	0.63	56.9	22.03	0.72	0.65	0.683333	0.0333333	0.739407	1
NM_002138|HNRNPD|chr4|-	70083.2	83275038	chr4:83274467-83275307	34.98	608.76	0.05	40.08	599.68	0.06	42.74	643.87	0.06	43.24	586.62	0.07	45.99	551.62	0.08	40.31	555.33	0.07	0.0566667	0.0733333	0.0166667	0.425747	1
NM_003062|SLIT3|chr5|-	788.2	168093336	chr5:168093071-168093694	25.4	78	0.25	19.88	77.89	0.2	25.62	71.79	0.26	17.35	59.29	0.23	18.47	57.29	0.24	25.07	51.63	0.33	0.236667	0.266667	0.03	0.724388	1
NM_006305|ANP32A|chr15|-	13946.2	69072280	chr15:69070875-69072481	147.59	124.05	0.54	163.13	131.67	0.55	195.59	64.12	0.75	150.22	122.62	0.55	175.71	155.26	0.53	173.15	119.66	0.59	0.613333	0.556667	-0.0566667	0.175784	1
NM_013241|FHOD1|chr16|-	127.4	67263405	chr16:67263292-67263621	26.37	6.07	0.81	29.22	8.43	0.78	15.93	28.08	0.36	20.07	28.2	0.42	26.78	15.92	0.63	24.1	20.04	0.55	0.65	0.533333	-0.116667	0.499727	1
NM_001457|FLNB|chr3|+	153.1	58156503	chr3:58156302-58157982	30.43	3.22	0.9	32.92	6.6	0.83	31.25	0.09	1	31.61	2.74	0.92	28.31	5.13	0.85	NA	NA	NA	0.91	0.885	-0.025	1	1
NM_207118|GTF2H5|chr6|+	42.7	158613343	chr6:158613009-158620376	1.25	75.27	0.02	1.25	64.4	0.02	1.6	77.45	0.02	1.58	73.58	0.02	1.62	77.39	0.02	1.54	77.6	0.02	0.02	0.02	0	1	1
NM_006947|SRP72|chr4|+	2756	57368616	chr4:57367850-57369847	62.02	53.9	0.53	63.9	61.55	0.51	60.48	67.91	0.47	59.08	43.78	0.57	57.54	50.05	0.53	53.29	50.54	0.51	0.503333	0.536667	0.0333333	0.689332	1
NM_001032289|SLC35A2|chrX|-	361.8	48761968	chrX:48760890-48762169	31.97	13.23	0.71	30.76	8.53	0.78	32.25	9.07	0.78	30.53	8.61	0.78	32.49	10.14	0.76	29.71	5.09	0.85	0.756667	0.796667	0.04	0.594854	1
NM_001146156|GSK3B|chr3|-	548.8	119545501	chr3:119540802-119545702	38.46	8.47	0.82	38.31	3.28	0.92	42.29	0.2	1	40.7	7.56	0.84	41.46	1.25	0.97	42.77	4.08	0.91	0.913333	0.906667	-0.00666667	1	1
NM_001207024|M6PR|chr12|-	1524.7	9094193	chr12:9094060-9094536	76.85	68.59	0.53	80.16	58.95	0.58	92.1	47.75	0.66	80.51	56.69	0.59	77.25	60.89	0.56	66.75	64.41	0.51	0.59	0.553333	-0.0366667	0.545304	1
NM_004500|HNRNPC|chr14|-	28163.1	21679132	chr14:21677296-21679465	128.43	545.29	0.19	132.63	568.92	0.19	138.27	514.52	0.21	133.64	548.53	0.2	141.4	595.73	0.19	134.1	547.38	0.2	0.196667	0.196667	0	0.945808	1
NM_005040|PRCP|chr11|-	803.5	82535963	chr11:82535409-82536164	58.01	15.34	0.79	60.12	20.24	0.75	64.87	17.07	0.79	65.53	28.57	0.7	64.77	25.37	0.72	68.11	20.14	0.77	0.776667	0.73	-0.0466667	0.478132	1
NM_013265|C11orf2|chr11|+	589.4	64879024	chr11:64878799-64879180	83.73	0	1	64.16	0	1	70.92	0	1	72.42	0	1	70.05	0	1	67.08	0	1	1	1	0	1	1
NM_003904|ZNF259|chr11|-	1040	116649574	chr11:116649276-116649775	72.39	21.72	0.77	57.04	37.37	0.6	62.08	28.2	0.69	56.64	27.54	0.67	55.95	27.73	0.67	53.94	30.82	0.64	0.686667	0.66	-0.0266667	0.871787	1
NM_004781|VAMP3|chr1|+	2457.6	7840215	chr1:7839686-7841492	92.08	8.25	0.92	97.44	5.88	0.94	104.77	0	1	69.14	2.88	0.96	70.18	11.32	0.86	70	0.91	0.99	0.953333	0.936667	-0.0166667	0.495109	1
NM_017798|YTHDF1|chr20|-	359.4	61827870	chr20:61826782-61828086	25.04	18.2	0.58	27.43	12.26	0.69	34.68	18.81	0.65	21.99	8.81	0.71	23.78	9.53	0.71	25.79	8.97	0.74	0.64	0.72	0.08	0.62274	1
NM_020710|LRRC47|chr1|-	1252.3	3697567	chr1:3696784-3697900	54.12	39.99	0.58	57.89	43.77	0.57	62.12	36	0.63	53.38	50.97	0.51	57.63	31.32	0.65	53.26	41.54	0.56	0.593333	0.573333	-0.02	0.769854	1
NM_002610|PDK1|chr2|+	362.4	173462842	chr2:173460557-173463862	11.81	22.62	0.34	8.81	30.96	0.22	11.89	28.46	0.29	NA	NA	NA	6.49	24.07	0.21	NA	NA	NA	0.283333	0.21	-0.0733333	0.573558	1
NM_001144073|CHORDC1|chr11|-	489.8	89935289	chr11:89933597-89935719	20.67	46.07	0.31	18.05	51.96	0.26	26.01	40.33	0.39	19.05	53.89	0.26	21.33	49.68	0.3	23.98	40.55	0.37	0.32	0.31	-0.01	1	1
NM_015190|DNAJC9|chr10|-	4845.7	75002923	chr10:75002582-75003277	163.79	7.32	0.96	152.77	16.41	0.9	141.6	51.04	0.74	152.32	28.03	0.84	165.53	7.63	0.96	163.02	17.91	0.9	0.866667	0.9	0.0333333	0.249715	1
NM_152490|B3GALNT2|chr1|-	259.3	235613330	chr1:235612280-235613655	26.57	21.95	0.55	29.04	18.81	0.61	35.01	18.21	0.66	32.14	15.03	0.68	32.85	17.48	0.65	31.69	17.59	0.64	0.606667	0.656667	0.05	0.673609	1
NM_016561|BFAR|chr16|+	436.4	14762193	chr16:14761492-14763093	41.93	25.29	0.62	42.66	21.17	0.67	45.5	16.97	0.73	37.08	20.3	0.65	38.8	14.2	0.73	34.78	18.53	0.65	0.673333	0.676667	0.00333333	1	1
NM_022044|SDF2L1|chr22|+	564.5	21998471	chr22:21998183-21998588	24.03	37.47	0.39	28.78	30.47	0.49	23.46	28.47	0.45	28.85	23.16	0.55	48.46	16.29	0.75	32.63	24.51	0.57	0.443333	0.623333	0.18	0.0599324	1
NM_021976|RXRB|chr6|-	451.8	33162033	chr6:33161365-33162606	37.38	14.64	0.72	38.76	12.39	0.76	34.84	14.75	0.7	36.75	13.99	0.72	35.95	16.66	0.68	38.43	14.49	0.73	0.726667	0.71	-0.0166667	0.82729	1
NM_002622|PFDN1|chr5|-	1492.9	139625355	chr5:139624635-139625642	76.62	13.02	0.85	74.83	8.4	0.9	74.5	10.33	0.88	81.07	13.94	0.85	84.29	0	1	74.09	15.85	0.82	0.876667	0.89	0.0133333	0.810847	1
NM_005382|NEFM|chr8|+	378.6	24775681	chr8:24774574-24776606	32.45	9.12	0.78	36.78	7.53	0.83	32.58	16.22	0.67	54.84	15.77	0.78	60.67	10.39	0.85	58.63	12	0.83	0.76	0.82	0.06	0.468478	1
NM_002751|MAPK11|chr22|-	1179.4	50702516	chr22:50702142-50703456	5.49	55.29	0.09	6.01	59.46	0.09	3.43	58.4	0.06	6.39	56.37	0.1	7.72	56.2	0.12	4.69	63.64	0.07	0.08	0.0966667	0.0166667	0.744263	1
NM_012326|MAPRE3|chr2|+	208.8	27249349	chr2:27249148-27250087	10.76	20.57	0.34	12.57	18.87	0.4	8.1	23.83	0.25	15.12	21.57	0.41	13.49	26.11	0.34	15.54	26.48	0.37	0.33	0.373333	0.0433333	0.80114	1
NM_016055|MRPL48|chr11|+	459.2	73575549	chr11:73575341-73575656	47.76	44.69	0.52	55.77	34.01	0.62	53.3	23.8	0.69	41.34	36.23	0.53	54.46	29.44	0.65	39.12	33.71	0.54	0.61	0.573333	-0.0366667	0.750217	1
NR_030725|RCC1|chr1|+	1540.2	28865257	chr1:28864344-28865708	8.66	87.73	0.09	11.49	78.95	0.13	20.55	62.11	0.25	12.6	86.18	0.13	16.93	86.99	0.16	17.85	86.96	0.17	0.156667	0.153333	-0.00333333	1	1
NM_006694|JTB|chr1|-	10763.6	153947009	chr1:153946840-153947311	42.23	250.21	0.14	48.43	231.9	0.17	47.79	201.57	0.19	30.9	227.99	0.12	31.85	230.16	0.12	34.34	220.55	0.13	0.166667	0.123333	-0.0433333	0.177204	1
NM_001146260|PIP4K2C|chr12|+	311.2	57996678	chr12:57995309-57997211	21.48	24.66	0.47	45.47	1.4	0.97	44.14	0	1	33.4	15.84	0.68	42.66	5.56	0.88	47.35	0	1	0.813333	0.853333	0.04	0.780787	1
NM_138929|DIABLO|chr12|-	3005.2	122692561	chr12:122692209-122693124	82.12	69.6	0.54	88.33	60.06	0.6	96.87	31.15	0.76	90.68	67.74	0.57	83.78	67.8	0.55	88.21	72.59	0.55	0.633333	0.556667	-0.0766667	0.239961	1
NM_001199112|MDH1|chr2|+	3492.8	63834203	chr2:63833996-63834330	170.43	58.15	0.75	148.33	82.4	0.64	147.54	39.99	0.79	104.56	37.47	0.74	110.8	28.5	0.8	108.3	29.4	0.79	0.726667	0.776667	0.05	0.264785	1
NM_013373|ZDHHC8|chr22|+	224.7	20133626	chr22:20132752-20135530	16.63	24.69	0.4	16.88	23.35	0.42	14.26	22.29	0.39	20.49	26.94	0.43	19.69	22.67	0.46	23.75	22.95	0.51	0.403333	0.466667	0.0633333	0.656979	1
NM_004356|CD81|chr11|+	13828.2	2418312	chr11:2418034-2418649	230.34	102.76	0.69	233.23	122.24	0.66	247.61	171.44	0.59	242.42	112.42	0.68	254.13	100.73	0.72	243.79	128.09	0.66	0.646667	0.686667	0.04	0.239507	1
NM_016640|MRPS30|chr5|+	375.2	44815367	chr5:44815015-44815618	7.7	31.21	0.2	5.49	37.25	0.13	6.47	37.38	0.15	4.2	35.15	0.11	6.88	30.27	0.19	5.49	35.69	0.13	0.16	0.143333	-0.0166667	1	1
NR_046384|PAF1|chr19|-	302.3	39876530	chr19:39876270-39877043	15.4	49.64	0.24	11.92	57.23	0.17	11.36	56.58	0.17	13.11	52.81	0.2	10.39	62.17	0.14	6.41	67.34	0.09	0.193333	0.143333	-0.05	0.480138	1
NM_018238|AGK|chr7|+	186.1	141353633	chr7:141352587-141354209	15.8	26.38	0.37	8.33	30.8	0.21	14.36	26.65	0.35	11.28	23.43	0.32	8.84	24.04	0.27	12.25	23.24	0.35	0.31	0.313333	0.00333333	1	1
NM_133487|RAD51|chr15|+	180.6	41023772	chr15:41023253-41024356	5.04	35.52	0.12	5.63	38.48	0.13	5.57	44.24	0.11	5.59	32.19	0.15	4.66	31.84	0.13	5.03	33.85	0.13	0.12	0.136667	0.0166667	1	1
NM_178167|ZNF598|chr16|-	591.1	2048027	chr16:2047768-2048586	27.73	26.5	0.51	26.28	30.38	0.46	31.71	29.83	0.52	22.53	25.76	0.47	25.8	25.43	0.5	23.05	28.13	0.45	0.496667	0.473333	-0.0233333	0.845447	1
NM_001031734|FDX1L|chr19|-	540.3	10421029	chr19:10420891-10421318	23.27	25.07	0.48	24.71	27.9	0.47	27.32	21.85	0.56	30.69	28.4	0.52	36.08	22.98	0.61	38.09	19.24	0.66	0.503333	0.596667	0.0933333	0.434794	1
NM_001142604|PPT1|chr1|-	2278.4	40539600	chr1:40538382-40539855	102.31	55.41	0.65	96.38	53.14	0.64	103.56	15.07	0.87	116.29	53.77	0.68	123.4	47.05	0.72	114.1	50.43	0.69	0.72	0.696667	-0.0233333	0.900703	1
NM_000859|HMGCR|chr5|+	743.3	74657059	chr5:74656113-74657926	27.07	35.59	0.43	31.96	33.58	0.49	32.34	41.32	0.44	31.2	26.26	0.54	31	27.29	0.53	28.4	29.61	0.49	0.453333	0.52	0.0666667	0.472217	1
NM_015622|CCZ1|chr7|+	21599.6	5965464	chr7:5965263-5965603	144.36	248.17	0.37	153.4	242.21	0.39	167.32	208.64	0.45	97.3	187.97	0.34	106.58	193.69	0.35	123.06	139.68	0.47	0.403333	0.386667	-0.0166667	0.748446	1
NM_001170937|FUS|chr16|+	11996.2	31202921	chr16:31202720-31206192	13.25	562.81	0.02	13.97	509.98	0.03	12.81	423.16	0.03	11.34	470.97	0.02	12.19	525.51	0.02	11.75	470.7	0.02	0.0266667	0.02	-0.00666667	0.83711	1
NM_019041|MTRF1L|chr6|-	588.4	153309247	chr6:153308400-153311230	27.05	27.05	0.5	28.25	23.85	0.54	24.27	30.17	0.45	28.16	22.22	0.56	26.16	23.43	0.53	25.79	22.79	0.53	0.496667	0.54	0.0433333	0.69141	1
NM_017824|MARCH5|chr10|+	214.2	94111428	chr10:94110848-94113721	14.88	48.71	0.23	13.75	43.72	0.24	16.34	44.6	0.27	12.36	43.86	0.22	14.36	40.81	0.26	14.08	45.23	0.24	0.246667	0.24	-0.00666667	1	1
NM_145049|UBLCP1|chr5|+	432.6	158712113	chr5:158711912-158713048	36.15	3.79	0.91	30.05	11.11	0.73	40.52	0	1	21.92	8.16	0.73	NA	NA	NA	NA	NA	NA	0.88	0.73	-0.15	0.105937	1
NM_033161|SURF4|chr9|-	3271.2	136229655	chr9:136228340-136230635	117.83	40.32	0.75	117.42	49.72	0.7	101.05	74.17	0.58	129.28	28.89	0.82	133.93	30.12	0.82	116.71	39.92	0.75	0.676667	0.796667	0.12	0.0165187	1
NM_001170330|C4orf3|chr4|-	1973.3	120219671	chr4:120217574-120219934	39.57	141.81	0.22	41.31	147.82	0.22	48.47	175.56	0.22	45.56	151.01	0.23	48	170.7	0.22	47.4	160.67	0.23	0.22	0.226667	0.00666667	0.904893	1
NM_001127605|LIPA|chr10|-	259.9	90974603	chr10:90973326-90974818	21.13	15.29	0.58	24.35	7.14	0.77	24.58	12.99	0.65	36.84	13.09	0.74	37.6	6.32	0.86	37.51	16.14	0.7	0.666667	0.766667	0.1	0.448865	1
NM_001098673|C12orf44|chr12|+	487.5	52471079	chr12:52470570-52471279	28.03	28.76	0.49	32.52	25.74	0.56	30.47	29.26	0.51	37.21	27.08	0.58	38.05	31.05	0.55	40.28	26.23	0.61	0.52	0.58	0.06	0.591358	1
NM_001136575|LANCL1|chr2|-	1757.6	211299086	chr2:211295973-211299287	71.08	39.14	0.64	75.46	32.46	0.7	79.41	21.27	0.79	71.73	31.46	0.7	76.3	38.47	0.66	72.79	30.45	0.71	0.71	0.69	-0.02	0.763901	1
NM_000927|ABCB1|chr7|-	3889.5	87133373	chr7:87133179-87133765	24.78	79.62	0.24	22.91	85.58	0.21	25.44	100.74	0.2	27.48	83.38	0.25	28.59	85.71	0.25	25.19	95.74	0.21	0.216667	0.236667	0.02	0.75205	1
NM_016407|C20orf43|chr20|+	842.5	55093513	chr20:55093143-55093942	74.46	34.09	0.69	64.72	39.66	0.62	64.13	38.73	0.62	53.45	25.91	0.67	59.08	18.51	0.76	51.79	25.5	0.67	0.643333	0.7	0.0566667	0.430501	1
NM_002668|PLP2|chrX|+	4674.3	49031316	chrX:49031021-49031468	218.78	7.46	0.97	241.11	0	1	239.79	0	1	172.9	0	1	157.81	0	1	159.12	0	1	0.99	1	0.01	0.515145	1
NM_198868|TBC1D9B|chr5|-	285	179290752	chr5:179289071-179291128	36.38	18.28	0.67	35.29	28.07	0.56	36.32	24.59	0.6	36.68	26.27	0.58	38.46	29.82	0.56	37.51	28.53	0.57	0.61	0.57	-0.04	0.717856	1
NM_001243774|GNG2|chr14|+	3741.3	52433628	chr14:52433277-52436518	127.16	69.23	0.65	130.12	72.9	0.64	142.85	73.8	0.66	108.86	67.92	0.62	116.59	53.78	0.68	116.67	55.36	0.68	0.65	0.66	0.01	0.913709	1
NM_147202|FAM219A|chr9|-	708.2	34400364	chr9:34398182-34401120	57.49	5.75	0.91	55.01	8.93	0.86	52.94	7.81	0.87	61.12	7.67	0.89	59.72	5.39	0.92	58.84	9.77	0.86	0.88	0.89	0.01	1	1
NM_025179|PLXNA2|chr1|-	322.5	208200247	chr1:208195588-208200683	27.16	22.75	0.54	28.14	26.76	0.51	29.21	24.96	0.54	37.2	40.2	0.48	34.07	44.09	0.44	34.72	48.07	0.42	0.53	0.446667	-0.0833333	0.371669	1
NM_030914|URM1|chr9|+	2430.6	131152213	chr9:131151945-131153015	76.81	44.21	0.63	76.34	39.51	0.66	75.5	50.55	0.6	102.5	51.3	0.67	98.94	53.54	0.65	99.45	47.35	0.68	0.63	0.666667	0.0366667	0.608058	1
NM_005934|MLLT1|chr19|-	1538.5	6212920	chr19:6210392-6213181	62.11	15.49	0.8	58.4	12.8	0.82	58.4	0	1	70.11	16.63	0.81	67.7	8.83	0.88	72.66	0.93	0.99	0.873333	0.893333	0.02	0.613312	1
NM_002873|RAD17|chr5|+	602	68710110	chr5:68709858-68710628	42.64	23.66	0.64	44.23	25.06	0.64	50.25	19.67	0.72	44.35	22.04	0.67	41.64	20.54	0.67	42.75	21.64	0.66	0.666667	0.666667	0	1	1
NM_018321|BRIX1|chr5|+	1084.4	34925587	chr5:34925331-34925787	51.87	73.47	0.41	41.3	82.25	0.33	39.73	108.13	0.27	44.65	73.51	0.38	50.45	51.97	0.49	41.09	71.94	0.36	0.336667	0.41	0.0733333	0.283986	1
NM_018339|RFK|chr9|-	241.9	79002133	chr9:79000433-79002445	17.48	25.62	0.41	19.11	19.16	0.5	NA	NA	NA	21.88	29.1	0.43	21.39	24.31	0.47	23.36	27.65	0.46	0.455	0.453333	-0.00166667	1	1
NM_016028|SUV420H1|chr11|-	173.2	67934444	chr11:67933186-67934645	25.79	29.1	0.47	25.25	29.56	0.46	26.45	29.79	0.47	23.6	26.4	0.47	24.24	25.37	0.49	22.47	26.29	0.46	0.466667	0.473333	0.00666667	1	1
NM_017920|URGCP|chr7|-	172.7	43918362	chr7:43915501-43918859	34.94	3.14	0.92	35.49	5.22	0.87	34.43	4.39	0.89	31.69	8.31	0.79	31.98	3.65	0.9	34.12	3.66	0.9	0.893333	0.863333	-0.03	0.736052	1
NM_015399|BRMS1|chr11|-	1305.9	66105040	chr11:66104804-66105360	74.55	15.36	0.83	77.96	5.18	0.94	84.64	0	1	92.79	2.41	0.97	88.36	9.62	0.9	91.11	5.96	0.94	0.923333	0.936667	0.0133333	0.758184	1
NM_016145|WDR83OS|chr19|-	27095.5	12779038	chr19:12778881-12779239	496.39	0	1	457.86	0	1	428.68	0	1	479.96	0	1	439.52	0	1	500.1	0	1	1	1	0	1	1
NM_001177|ARL1|chr12|-	94.2	101789234	chr12:101786903-101789448	10.35	57.47	0.15	10.95	46.32	0.19	12.31	40.6	0.23	9.52	45.74	0.17	11.12	42.57	0.21	10.82	38.77	0.22	0.19	0.2	0.01	1	1
NM_020151|STARD7|chr2|-	4137.4	96852055	chr2:96850603-96852652	105.88	47.85	0.69	116.84	45.25	0.72	122.77	26.17	0.82	109.94	45.78	0.71	123.5	39.87	0.76	123.11	34.02	0.78	0.743333	0.75	0.00666667	1	1
NM_014965|TRAK1|chr3|+	55	42251462	chr3:42251259-42254109	5.24	35.89	0.13	5.38	31.1	0.15	6.11	24.53	0.2	5.38	36.02	0.13	6.27	33.69	0.16	5.34	32.78	0.14	0.16	0.143333	-0.0166667	1	1
NM_017875|SLC25A38|chr3|+	358.5	39438472	chr3:39437889-39438819	34.36	6.43	0.84	29.74	10.43	0.74	21.61	20.79	0.51	25.6	9.89	0.72	29.9	2.13	0.93	28.91	8.52	0.77	0.696667	0.806667	0.11	0.280924	1
NM_001202468|ZMYND11|chr10|+	219	295044	chr10:294843-295729	1.67	51.2	0.03	1.04	58.72	0.02	1.41	62.44	0.02	1.41	67.13	0.02	1.88	66.67	0.03	0.92	72.39	0.01	0.0233333	0.02	-0.00333333	1	1
NM_000791|DHFR|chr5|-	3217.8	79924083	chr5:79922045-79924984	109.68	38.45	0.74	111.6	44.19	0.72	118.4	41.22	0.74	96.71	29.34	0.77	100.28	26.73	0.79	102.99	24.15	0.81	0.733333	0.79	0.0566667	0.264186	1
NM_005732|RAD50|chr5|+	343.7	131979394	chr5:131977870-131980313	13.07	30.83	0.3	9.87	32.02	0.24	10.56	32.69	0.24	7.32	31.13	0.19	8.93	32.14	0.22	13.63	22.71	0.38	0.26	0.263333	0.00333333	1	1
NM_001270|CHD1|chr5|-	309.7	98191900	chr5:98190908-98192429	21.12	26.15	0.45	20.12	29.9	0.4	26.29	28.52	0.48	20.46	28.43	0.42	20.12	25.88	0.44	23.12	21.52	0.52	0.443333	0.46	0.0166667	1	1
NM_006044|HDAC6|chrX|+	68.9	48683155	chrX:48682954-48683380	22.79	28.76	0.44	18.86	23.87	0.44	22.41	12.96	0.63	19.79	10.61	0.65	NA	NA	NA	NA	NA	NA	0.503333	0.65	0.146667	0.229826	1
NM_031452|FAM103A1|chr15|+	1249.1	83658876	chr15:83658633-83659371	56.44	118.26	0.32	62.14	112.68	0.36	63.94	111.02	0.37	59.45	113.98	0.34	60.07	109.52	0.35	57.52	115.86	0.33	0.35	0.34	-0.01	1	1
NM_001145526|AFMID|chr17|+	1310.8	76203345	chr17:76202992-76203782	10.54	76.06	0.12	13.15	70.5	0.16	14.4	64.44	0.18	12.32	78.59	0.14	15.61	69.65	0.18	14.66	74.55	0.16	0.153333	0.16	0.00666667	0.834802	1
NM_007005|TLE4|chr9|+	378.2	82340295	chr9:82339952-82341656	27.79	26.68	0.51	26.38	27.5	0.49	31.13	31.27	0.5	36.2	32.45	0.53	37.24	29.46	0.56	37.16	27.26	0.58	0.5	0.556667	0.0566667	0.587531	1
NM_002051|GATA3|chr10|+	5019.9	8116418	chr10:8115702-8117164	80.69	92.72	0.47	74.7	94.63	0.44	66.84	97.69	0.41	94.35	122.77	0.43	92.7	115.29	0.45	89.89	125.18	0.42	0.44	0.433333	-0.00666667	0.917594	1
NM_020131|UBQLN4|chr1|-	3800.2	156005906	chr1:156005092-156006921	131.22	18.53	0.88	121.33	35.34	0.77	120.59	39.91	0.75	137.01	19.67	0.87	132.94	15.92	0.89	133.6	23.83	0.85	0.8	0.87	0.07	0.0888758	1
NM_001199261|UCHL5|chr1|-	264	192985098	chr1:192981496-192985525	14.59	47.18	0.24	15.45	51.09	0.23	18.49	45.92	0.29	9.88	42.76	0.19	10.91	46.07	0.19	11.17	39.68	0.22	0.253333	0.2	-0.0533333	0.508135	1
NM_004698|PRPF3|chr1|+	419.1	150325554	chr1:150325309-150325704	76.57	16.99	0.82	73.28	28.29	0.72	68.82	15.05	0.82	66.6	31.4	0.68	54.6	40.95	0.57	79.5	10.56	0.88	0.786667	0.71	-0.0766667	0.311358	1
NM_014828|TOX4|chr14|+	173.9	21965031	chr14:21964704-21966282	11.69	62.2	0.16	12.05	54.4	0.18	12.26	51.79	0.19	13.18	52.71	0.2	11.44	62.22	0.16	12.87	50.35	0.2	0.176667	0.186667	0.01	1	1
NM_020062|SLC2A4RG|chr20|+	1886	62374800	chr20:62374232-62375021	35.03	34.43	0.5	39.34	30.25	0.57	46.94	25.46	0.65	43.24	48.85	0.47	39.47	50.37	0.44	52.76	41.97	0.56	0.573333	0.49	-0.0833333	0.342028	1
NM_002623|PFDN4|chr20|+	2854.1	52835759	chr20:52835558-52836492	6.34	108.26	0.06	5.9	111.65	0.05	5.34	138.56	0.04	4.87	102.31	0.05	7.15	106.69	0.06	7.85	103.26	0.07	0.05	0.06	0.01	0.759542	1
NM_006145|DNAJB1|chr19|-	1101	14626677	chr19:14625582-14626982	87.82	37.5	0.7	80.98	47.84	0.63	79.88	61.47	0.57	78.09	29.96	0.72	83.92	34.69	0.71	82.14	35.71	0.7	0.633333	0.71	0.0766667	0.220479	1
NM_001256523|ZNF74|chr22|+	218.1	20761880	chr22:20759667-20762753	15.72	16.76	0.48	NA	NA	NA	NA	NA	NA	17.85	17.5	0.5	19.52	14.74	0.57	18.83	15.86	0.54	0.48	0.536667	0.0566667	0.805707	1
NM_152277|UBTD2|chr5|-	1010.3	171637373	chr5:171636650-171639231	37.51	31.56	0.54	40.45	30.02	0.57	41.71	36.46	0.53	32.97	26.57	0.55	36.4	22.21	0.62	33.07	23.24	0.59	0.546667	0.586667	0.04	0.723015	1
NM_002069|GNAI1|chr7|+	567.7	79847300	chr7:79846619-79848725	11.47	52.45	0.18	10.86	55.56	0.16	14.98	53.29	0.22	12.03	52.11	0.19	10.92	59.09	0.16	13.64	52.48	0.21	0.186667	0.186667	0	1	1
NM_152726|EFHA1|chr13|-	974.1	22067291	chr13:22066828-22067492	34	4.36	0.89	30.24	12.23	0.71	40.87	11.91	0.77	25.86	11.91	0.68	29.27	3.44	0.89	26.88	9.31	0.74	0.79	0.77	-0.02	1	1
NM_170719|PROSER1|chr13|-	440.3	39585290	chr13:39584002-39585624	33.63	10.41	0.76	34.77	10.28	0.77	36.31	15.83	0.7	35.39	13.93	0.72	36.06	14.44	0.71	34.43	8.55	0.8	0.743333	0.743333	0	1	1
NM_005866|SIGMAR1|chr9|-	1341.9	34635226	chr9:34634720-34635855	97.76	28.78	0.77	94.68	28.36	0.77	98.09	18.09	0.84	102.23	19.6	0.84	92.78	24.24	0.79	102.3	14.97	0.87	0.793333	0.833333	0.04	0.4062	1
NM_001244974|PPP1CC|chr12|-	10920.9	111157750	chr12:111157613-111158009	158.53	99.18	0.62	174.24	68.48	0.72	210.56	59.22	0.78	163.92	101.5	0.62	166.53	98.41	0.63	181.68	70.14	0.72	0.706667	0.656667	-0.05	0.219882	1
NM_004373|COX6A1|chr12|+	104170	120878458	chr12:120878257-120878545	417.64	762.83	0.35	390.67	692.08	0.36	424.23	533.64	0.44	438.7	686.03	0.39	451.15	668.87	0.4	416.1	656.13	0.39	0.383333	0.393333	0.01	0.597875	1
NM_005207|CRKL|chr22|+	970.6	21304486	chr22:21303999-21308037	72.56	8.66	0.89	72.34	4.75	0.94	70.6	2.5	0.97	65.26	4.23	0.94	68.51	5.07	0.93	64.75	5.71	0.92	0.933333	0.93	-0.00333333	1	1
NM_007270|FKBP9|chr7|+	1849.5	33045164	chr7:33044787-33046543	66.62	65.28	0.51	68.73	54.69	0.56	72	56.55	0.56	72.34	73.31	0.5	73.91	56.24	0.57	75.26	59.39	0.56	0.543333	0.543333	0	1	1
NM_001145125|MKRN1|chr7|-	146.1	140156451	chr7:140155983-140156666	19.92	51.8	0.28	19.57	55.72	0.26	16.72	52.64	0.24	12.27	53.92	0.19	13.63	41.88	0.25	14.64	45.14	0.24	0.26	0.226667	-0.0333333	0.684967	1
NR_029411|LOC100133091|chr7|+	1516.4	76255528	chr7:76255238-76257299	20.09	66.72	0.23	18.19	71.75	0.2	16.48	67.18	0.2	21.5	89.84	0.19	19.21	76.93	0.2	21.58	76.38	0.22	0.21	0.203333	-0.00666667	0.857444	1
NM_001195302|C16orf57|chr16|+	500.7	58054719	chr16:58054045-58055527	55.15	10.53	0.84	53.64	17.68	0.75	57.94	23.69	0.71	54.8	18.77	0.74	52.89	15.66	0.77	53.83	18.59	0.74	0.766667	0.75	-0.0166667	1	1
NR_024537|GSTM3|chr1|-	122	110279590	chr1:110276554-110279791	4.9	70.9	0.06	5.11	76.69	0.06	5.08	50.2	0.09	5.63	64.58	0.08	5.32	66.33	0.07	5.28	70.98	0.07	0.07	0.0733333	0.00333333	1	1
NM_014829|DDX46|chr5|+	608.2	134164857	chr5:134164349-134166812	10.53	67.89	0.13	11.01	70.97	0.13	14.52	74.71	0.16	11.89	67.99	0.15	12.3	66.81	0.16	12.03	70.28	0.15	0.14	0.153333	0.0133333	1	1
NM_001199355|RPL17-C18ORF32|chr18|-	3592.4	47008579	chr18:47007548-47008780	51.35	140.52	0.27	52.87	140.17	0.27	64.2	153.24	0.3	52.27	144.98	0.27	53	134.1	0.28	56.12	144.99	0.28	0.28	0.276667	-0.00333333	0.910611	1
NM_002346|LY6E|chr8|+	390.9	144103590	chr8:144102983-144103827	23.38	21.11	0.53	29.83	19.38	0.61	26.73	15.06	0.64	30.96	10.01	0.76	22.9	15.68	0.59	26.63	12.39	0.68	0.593333	0.676667	0.0833333	0.491282	1
NM_015915|ATL1|chr14|+	71.3	51099227	chr14:51098945-51099784	8.52	30.09	0.22	6.29	35.79	0.15	7.88	33.2	0.19	8.64	34.55	0.2	8.07	34.4	0.19	9.12	33.35	0.21	0.186667	0.2	0.0133333	1	1
NM_020696|KIAA1143|chr3|-	466.8	44794836	chr3:44790236-44795044	36.7	41.29	0.47	38.1	52.34	0.42	38.96	54.28	0.42	36.24	47.73	0.43	37.68	42.14	0.47	39.39	41.8	0.49	0.436667	0.463333	0.0266667	0.755073	1
NM_016147|PPME1|chr11|+	1228.8	73965306	chr11:73964537-73965748	65.16	33.01	0.66	58.56	39.62	0.6	46.46	41	0.53	64.74	40.48	0.62	67.26	31.37	0.68	60.91	37.97	0.62	0.596667	0.64	0.0433333	0.65646	1
NM_016609|SLC22A17|chr14|-	920.6	23815944	chr14:23815539-23816145	99.25	0	1	90.49	0	1	96.61	0	1	91.6	0	1	80.63	0	1	92.03	0	1	1	1	0	1	1
NM_025150|TARS2|chr1|+	96.1	150479630	chr1:150479392-150479749	10.79	33.43	0.24	11.94	25.87	0.32	21.92	9.66	0.69	14.6	22.75	0.39	16.43	16.67	0.5	9.51	26.49	0.26	0.416667	0.383333	-0.0333333	1	1
NM_004578|RAB4A|chr1|+	818.7	229440115	chr1:229439553-229440518	23.98	36.88	0.39	24.56	39.13	0.39	26.73	37.61	0.42	26.22	32.36	0.45	19.3	45.41	0.3	21.5	41.35	0.34	0.4	0.363333	-0.0366667	0.711441	1
NR_038457|NAPA|chr19|-	1046.6	47991445	chr19:47990891-47991646	70.01	17.9	0.8	57.47	28.16	0.67	52.05	33	0.61	64.14	23.57	0.73	60.83	17.14	0.78	65.43	14.92	0.81	0.693333	0.773333	0.08	0.291233	1
NM_032552|DAB2IP|chr9|+	358.9	124546671	chr9:124545815-124547809	38.86	2.83	0.93	35.62	0	1	35.37	0.88	0.98	41.97	0	1	41.7	0	1	36.48	2.49	0.94	0.97	0.98	0.01	0.480519	1
NM_017741|DCAF16|chr4|-	514.8	17804939	chr4:17802278-17806394	29.3	29.18	0.5	31.9	30.23	0.51	34.4	19.96	0.63	30.3	27.3	0.53	30.34	28.36	0.52	32.13	27.65	0.54	0.546667	0.53	-0.0166667	1	1
NM_016025|METTL9|chr16|+	4220.2	21667170	chr16:21666548-21668792	44.08	179.7	0.2	42.4	183.47	0.19	50.89	190.33	0.21	45.13	203.69	0.18	44.98	195.32	0.19	43.57	194.85	0.18	0.2	0.183333	-0.0166667	0.724931	1
NM_018462|BRK1|chr3|+	7916.5	10168527	chr3:10167953-10168874	89.79	179.78	0.33	94.9	153.83	0.38	87.5	148.01	0.37	122.93	173.43	0.41	109.79	180.04	0.38	110.12	176.8	0.38	0.36	0.39	0.03	0.476519	1
NM_015630|EPC2|chr2|+	111.8	149544119	chr2:149543874-149545136	9.98	25.99	0.28	8.49	25.92	0.25	NA	NA	NA	9.34	37.6	0.2	9.4	26.37	0.26	12.41	25.89	0.32	0.265	0.26	-0.005	1	1
NM_021038|MBNL1|chr3|+	360.1	152180505	chr3:152180174-152183568	19.69	21.16	0.48	18.54	19.95	0.48	20.35	16.71	0.55	23.84	22.77	0.51	26.12	21.64	0.55	24.73	23.72	0.51	0.503333	0.523333	0.02	1	1
NM_012478|WBP2|chr17|-	1595.6	73842203	chr17:73841780-73842868	82.13	38.52	0.68	70.23	51.02	0.58	73.41	51.88	0.59	76.41	46.56	0.62	69.52	48.03	0.59	74.62	49.19	0.6	0.616667	0.603333	-0.0133333	1	1
NM_015982|YBX2|chr17|-	175.9	7191761	chr17:7191571-7191962	31.28	5.12	0.86	34.96	6.04	0.85	33.16	6.45	0.84	21.88	9.91	0.69	20.76	13.7	0.6	25.87	5.16	0.83	0.85	0.706667	-0.143333	0.13622	1
NM_032846|RAB2B|chr14|-	842.7	21929093	chr14:21927179-21929462	38.16	13.18	0.74	34.1	19.37	0.64	35.05	17.72	0.66	34.44	18.52	0.65	34.65	22.54	0.61	35.15	15.19	0.7	0.68	0.653333	-0.0266667	0.834626	1
NM_016282|AK3|chr9|-	1036.5	4711405	chr9:4709557-4713096	5.4	56.72	0.09	4.37	59.14	0.07	4.32	63.3	0.06	4.62	52.59	0.08	3.94	51.73	0.07	5.05	53	0.09	0.0733333	0.08	0.00666667	1	1
NM_016334|GPR89B|chr1|+	398.2	147465457	chr1:147464943-147465753	19.51	36.04	0.35	15.09	37.93	0.28	14.73	31.44	0.32	14.41	27.71	0.34	9.44	33.63	0.22	13.69	30.39	0.31	0.316667	0.29	-0.0266667	0.823114	1
NM_206999|CNOT1|chr16|-	1540.1	58577510	chr16:58577232-58577807	4.24	104.29	0.04	4.91	108.45	0.04	5.4	101.22	0.05	3.71	109.84	0.03	4.71	95.65	0.05	3.18	96.54	0.03	0.0433333	0.0366667	-0.00666667	1	1
NM_006827|TMED10|chr14|-	3451.3	75601114	chr14:75598171-75601709	81.25	125.09	0.39	83.12	121.18	0.41	92.08	102.32	0.47	79.81	136.94	0.37	83.44	129.78	0.39	80.54	133.75	0.38	0.423333	0.38	-0.0433333	0.368468	1
NM_002079|GOT1|chr10|-	174.2	101157112	chr10:101156627-101157443	19.75	34.75	0.36	23.95	27.53	0.47	22.11	27.27	0.45	22.15	27.06	0.45	20.48	28.91	0.41	21.39	29.54	0.42	0.426667	0.426667	0	1	1
NM_147128|ZNRF2|chr7|+	265	30405911	chr7:30405651-30407308	15.41	31.44	0.33	15.11	37.27	0.29	21.43	27.15	0.44	14.32	29.83	0.32	13.58	31.75	0.3	14.37	31.52	0.31	0.353333	0.31	-0.0433333	0.826044	1
NM_194460|RNF126|chr19|-	628	647824	chr19:647526-648277	19.39	45.09	0.3	21.5	34.91	0.38	25.26	26.66	0.49	18.72	42.39	0.31	26.28	33.17	0.44	20.05	39.17	0.34	0.39	0.363333	-0.0266667	0.847857	1
NM_001005366|KDM2B|chr12|-	263	121867765	chr12:121866900-121867966	33.45	9.53	0.78	34.24	14.98	0.7	32.3	19.97	0.62	35.07	14.47	0.71	35.34	5.87	0.86	32.83	12.99	0.72	0.7	0.763333	0.0633333	0.642495	1
NM_017785|CCDC99|chr5|+	320.4	169031446	chr5:169031064-169031781	31.9	34.66	0.48	28.98	38.24	0.43	31.12	26.82	0.54	22.11	21.87	0.5	23.23	22.16	0.51	26.25	18.75	0.58	0.483333	0.53	0.0466667	0.692626	1
NM_013338|ALG5|chr13|-	603.6	37523993	chr13:37523908-37524194	3.49	40.66	0.08	1.28	43.07	0.03	4.2	39.28	0.1	0.87	39.41	0.02	0.92	42.59	0.02	1.35	44.4	0.03	0.07	0.0233333	-0.0466667	1	1
NM_013402|FADS1|chr11|-	2090.8	61569547	chr11:61567097-61569934	99.97	24.13	0.81	102.35	39.95	0.72	107.16	34.54	0.76	85.63	23.51	0.78	87.23	27.72	0.76	83.89	31.87	0.72	0.763333	0.753333	-0.01	1	1
NM_021952|ELAVL4|chr1|+	4712.7	50666968	chr1:50666481-50667540	90.37	171.17	0.35	83.03	161.27	0.34	103.34	127.06	0.45	44.82	90.94	0.33	40.96	96.79	0.3	47.29	89.63	0.35	0.38	0.326667	-0.0533333	0.317971	1
NM_006838|METAP2|chr12|+	1521.2	95908079	chr12:95907428-95909613	22.91	134.33	0.15	19.93	129.98	0.13	21.49	122.64	0.15	13.96	117.7	0.11	14.81	114.89	0.11	13.6	117.23	0.1	0.143333	0.106667	-0.0366667	0.470379	1
NM_016448|DTL|chr1|+	783.9	212276486	chr1:212276184-212278187	46.45	35.46	0.57	44.76	46.87	0.49	60.89	37.22	0.62	42	51.82	0.45	45.72	41.43	0.52	49.42	40.99	0.55	0.56	0.506667	-0.0533333	0.547975	1
NM_017488|ADD2|chr2|-	174.5	70890666	chr2:70889216-70890867	39.14	0	1	40.29	0	1	38.49	0	1	32.63	0.92	0.97	34.32	0	1	28.53	3.04	0.9	1	0.956667	-0.0433333	0.450704	1
NM_012316|KPNA6|chr1|+	288.5	32636509	chr1:32636308-32642168	30.75	3.75	0.89	31.52	1.04	0.97	32.31	0.46	0.99	33.83	0	1	33.61	5.7	0.86	32.27	3.06	0.91	0.95	0.923333	-0.0266667	1	1
NM_005245|FAT1|chr4|-	928.7	187509549	chr4:187508937-187510374	17.52	67.92	0.21	24.98	65.5	0.28	28.78	55.41	0.34	25.85	83.82	0.24	34.22	71.43	0.32	35.86	69.63	0.34	0.276667	0.3	0.0233333	0.748199	1
NM_182649|PCNA|chr20|-	83493.6	5095807	chr20:5095599-5096008	176.07	393.77	0.31	175.01	399.83	0.3	277.57	383.1	0.42	171.47	390.44	0.31	180.15	350.7	0.34	209.82	331.88	0.39	0.343333	0.346667	0.00333333	0.901096	1
NM_002736|PRKAR2B|chr7|+	919.2	106800155	chr7:106799894-106802256	40.65	35.87	0.53	42.04	30.23	0.58	45.04	19.6	0.7	48.41	47.13	0.51	54.58	40.47	0.57	53.94	30.78	0.64	0.603333	0.573333	-0.03	0.749013	1
NR_033805|LOC220906|chr10|-	2328.9	28810368	chr10:28808846-28813540	15.95	36.26	0.31	15.63	37.55	0.29	16.48	35	0.32	18.75	24.81	0.43	11.53	32.2	0.26	13.59	30.57	0.31	0.306667	0.333333	0.0266667	1	1
NM_005855|RAMP1|chr2|+	3849	238820425	chr2:238820170-238820755	189.73	29.59	0.87	176.13	36.07	0.83	153.43	28.59	0.84	137.97	25.89	0.84	132.39	26.01	0.84	130.04	14.86	0.9	0.846667	0.86	0.0133333	0.880893	1
NM_017432|PTOV1|chr19|+	16915.6	50363726	chr19:50363525-50363999	76.42	42.25	0.64	76.29	46.29	0.62	68.49	57.26	0.54	73.66	46.39	0.61	74.07	52.89	0.58	72.72	47.42	0.61	0.6	0.6	0	1	1
NM_001539|DNAJA1|chr9|+	42236.1	33038955	chr9:33038683-33039062	331.82	266.09	0.55	347.76	284.49	0.55	247.13	421.37	0.37	336.63	240.45	0.58	314.05	246.97	0.56	278.18	300.39	0.48	0.49	0.54	0.05	0.0732421	1
NM_005271|GLUD1|chr10|-	2007.5	88811251	chr10:88809959-88811627	75.2	72.8	0.51	75.82	69.05	0.52	78.79	59.6	0.57	80.49	63.25	0.56	85.09	63.67	0.57	83.45	54.19	0.61	0.533333	0.58	0.0466667	0.475261	1
NM_001040439|MAPK8IP3|chr16|+	287.9	1818989	chr16:1818704-1820318	39.81	2.86	0.93	37.68	6.94	0.84	34.49	2.18	0.94	33.75	10.2	0.77	33	10.09	0.77	35.17	10.61	0.77	0.903333	0.77	-0.133333	0.0697237	1
NM_014648|DZIP3|chr3|+	132	108412789	chr3:108412207-108413693	9.01	32.97	0.21	8.23	42.58	0.16	13.58	36.98	0.27	7.4	25.33	0.23	6.6	28.16	0.19	8.96	26.19	0.25	0.213333	0.223333	0.01	1	1
NM_001018115|FANCD2|chr3|+	345.9	10143073	chr3:10142872-10143614	25.68	4.86	0.84	21.65	19.07	0.53	24.35	11.92	0.67	19.23	12.03	0.62	16.92	15.37	0.52	19.86	14.86	0.57	0.68	0.57	-0.11	0.44749	1
NM_015046|SETX|chr9|-	247.5	135139571	chr9:135136827-135140372	34.99	17.09	0.67	32.62	19.07	0.63	33.08	20.66	0.62	28.33	18.91	0.6	28.22	16.94	0.62	26.41	18.3	0.59	0.64	0.603333	-0.0366667	0.67666	1
NM_004716|PCSK7|chr11|-	385.7	117076690	chr11:117075788-117077072	43.18	9.12	0.83	43.8	10.34	0.81	46.19	0.48	0.99	35.4	7.68	0.82	35.2	7.75	0.82	36.39	6.13	0.86	0.876667	0.833333	-0.0433333	0.560783	1
NM_001193537|TMEM126B|chr11|+	629.5	85347327	chr11:85347090-85347583	36.8	31.84	0.54	36.9	35.45	0.51	39.18	51.02	0.43	44	39.44	0.53	39.85	41.14	0.49	43	38.16	0.53	0.493333	0.516667	0.0233333	0.750359	1
NM_014713|LAPTM4A|chr2|-	6023.7	20232839	chr2:20232411-20233040	89.02	124.62	0.42	84.01	105.62	0.44	106.45	78.54	0.58	83.62	108.33	0.44	87.21	105.2	0.45	88.13	109.92	0.45	0.48	0.446667	-0.0333333	0.543009	1
NM_001039590|USP9X|chrX|+	245.2	41091987	chrX:41091640-41095832	13.28	70.9	0.16	13.34	65.82	0.17	12.94	58.92	0.18	10.1	53.21	0.16	10.82	48.25	0.18	9.34	49.9	0.16	0.17	0.166667	-0.00333333	1	1
NM_025238|BTBD1|chr15|-	1642.2	83686753	chr15:83685181-83686977	59.75	50.64	0.54	59.41	43.52	0.58	63.71	28.99	0.69	65.9	53.48	0.55	66.89	52.87	0.56	70.06	47.54	0.6	0.603333	0.57	-0.0333333	0.783724	1
NM_003115|UAP1|chr1|+	755.9	162569438	chr1:162569061-162569633	18.86	59.1	0.24	23.88	46.2	0.34	29.42	57.91	0.34	21.45	41.92	0.34	22.47	39.33	0.36	16.28	42.87	0.28	0.306667	0.326667	0.02	0.85516	1
NM_004596|SNRPA|chr19|+	1119.6	41271120	chr19:41270913-41271297	134.9	0	1	123.61	0	1	108.08	0	1	136.52	0	1	132.59	0	1	130.57	0	1	1	1	0	1	1
NM_018683|RNF114|chr20|+	443.6	48569784	chr20:48568613-48570422	29.21	26.94	0.52	24.93	29.18	0.46	35.26	16.96	0.68	24.8	26.17	0.49	24.62	24.15	0.5	22.39	25.73	0.47	0.553333	0.486667	-0.0666667	0.552647	1
NM_005994|TBX2|chr17|+	1096.2	59486432	chr17:59485415-59486827	22.26	37.76	0.37	25.82	35.64	0.42	33.09	31.44	0.51	37.65	38.27	0.5	33.39	34.12	0.49	39.61	39.63	0.5	0.433333	0.496667	0.0633333	0.60459	1
NM_153273|IP6K1|chr3|-	559.3	49764467	chr3:49761728-49765088	48.03	4.39	0.92	49.32	1.99	0.96	44.04	2.68	0.94	48.5	2.59	0.95	50.59	2.54	0.95	45.34	1.78	0.96	0.94	0.953333	0.0133333	1	1
NM_032025|EIF2A|chr3|+	373.3	150301834	chr3:150301633-150303803	6.02	141.13	0.04	5.84	145.71	0.04	5.67	135.2	0.04	4.16	98.73	0.04	4.37	97.13	0.04	6.01	104.13	0.05	0.04	0.0433333	0.00333333	1	1
NM_006918|SC5DL|chr11|+	163.5	121178904	chr11:121177766-121184119	9.01	37.92	0.19	9.01	41.25	0.18	9.48	38.89	0.2	8.96	38.03	0.19	10.22	40.38	0.2	9.38	37.77	0.2	0.19	0.196667	0.00666667	1	1
NM_001195433|MLF1|chr3|+	182.6	158323153	chr3:158322886-158324249	4.98	40.47	0.11	4.23	40.82	0.09	5.76	38.43	0.13	6.02	51.99	0.1	4.7	56.33	0.08	5.83	53.6	0.1	0.11	0.0933333	-0.0166667	1	1
NM_018049|PLEKHJ1|chr19|-	2393.5	2233481	chr19:2233155-2233904	111.52	31.24	0.78	103.57	37.04	0.74	100.84	30.07	0.77	131.67	33.37	0.8	120.88	46.1	0.72	128.99	35.98	0.78	0.763333	0.766667	0.00333333	1	1
NM_001002800|SMC4|chr3|+	7373.6	160151646	chr3:160151445-160152741	147.3	0	1	145.16	0	1	154.8	0	1	125.77	0	1	127.73	0	1	128.36	0	1	1	1	0	1	1
NM_002473|MYH9|chr22|-	426.4	36677758	chr22:36677323-36678831	27.43	39.33	0.41	25.82	35.7	0.42	29.37	32.92	0.47	22.87	20.66	0.53	19.85	25.5	0.44	22.88	20.61	0.53	0.433333	0.5	0.0666667	0.691116	1
NM_006110|CD2BP2|chr16|-	1973.1	30364189	chr16:30362087-30364416	107.25	31.89	0.77	107.62	19.64	0.85	107.44	22.19	0.83	110.99	26.51	0.81	108.98	25.6	0.81	109.24	18.72	0.85	0.816667	0.823333	0.00666667	0.873369	1
NM_001178087|SERF1B|chr5|+	1700.5	69328416	chr5:69328142-69328523	40.3	45.36	0.47	45.76	45.06	0.5	32.28	58	0.36	40.76	37.08	0.52	52.98	23.7	0.69	52.54	31.79	0.62	0.443333	0.61	0.166667	0.0300989	1
NM_001113381|RGS4|chr1|+	159651	163044767	chr1:163044111-163046592	795.92	307.52	0.72	785.36	353.76	0.69	802.2	370.38	0.68	701.76	294.22	0.7	719.52	253.47	0.74	656.28	259.73	0.72	0.696667	0.72	0.0233333	0.289027	1
NM_012117|CBX5|chr12|-	3584.4	54635446	chr12:54624731-54635689	112.27	102.02	0.52	114.43	111.05	0.51	124.64	107.66	0.54	117.87	113.28	0.51	119.69	112.38	0.52	117.53	100.17	0.54	0.523333	0.523333	0	1	1
NM_021167|GATAD1|chr7|+	427.7	92086051	chr7:92085686-92088742	32.95	12.36	0.73	34.23	11.84	0.74	33.91	9.13	0.79	29.32	16.79	0.64	31.33	11.43	0.73	31.86	9.59	0.77	0.753333	0.713333	-0.04	0.809005	1
NM_001135570|C12orf73|chr12|-	116	104345031	chr12:104343981-104345408	4.07	34.02	0.11	4.88	32.95	0.13	4.16	34.15	0.11	5.57	33.19	0.14	4.46	35.51	0.11	4.6	39.97	0.1	0.116667	0.116667	0	1	1
NM_017739|POMGNT1|chr1|-	983.4	46654770	chr1:46654353-46655029	62.59	29.7	0.68	63.41	27.14	0.7	63.37	28.58	0.69	67	24.41	0.73	63.37	28.25	0.69	65.98	25.58	0.72	0.69	0.713333	0.0233333	0.871201	1
NM_001080501|TMEM223|chr11|-	631.3	62558078	chr11:62557872-62558387	26.27	32.77	0.44	35.8	20.88	0.63	43.33	21.5	0.67	30.36	18.8	0.62	32.45	18.55	0.64	23.35	30.57	0.43	0.58	0.563333	-0.0166667	0.848096	1
NM_015161|ARL6IP1|chr16|-	17084.7	18803501	chr16:18802991-18804692	297.58	52.73	0.85	314.45	33.94	0.9	355.66	17.89	0.95	285.78	28.88	0.91	258.56	44.73	0.85	257.68	45.92	0.85	0.9	0.87	-0.03	0.213871	1
NM_181673|OGT|chrX|+	814.2	70794422	chrX:70793470-70795747	25.52	32.19	0.44	30.51	28.99	0.51	34.14	26.03	0.57	29.13	43.61	0.4	38.55	35.55	0.52	41.15	30.79	0.57	0.506667	0.496667	-0.01	1	1
NR_026588|EFCAB2|chr1|+	756.5	245250748	chr1:245250547-245251148	11.01	25.15	0.3	13.85	24.94	0.36	10.7	27.68	0.28	9.83	25.69	0.28	10.66	24.76	0.3	15.05	15.93	0.49	0.313333	0.356667	0.0433333	1	1
NM_016484|PDZD11|chrX|-	589.1	69506471	chrX:69506211-69506966	9.73	86.82	0.1	9.3	76.89	0.11	10.33	79.48	0.12	10.3	68.77	0.13	8.55	74.09	0.1	7.79	77.04	0.09	0.11	0.106667	-0.00333333	1	1
NM_001193644|PEX19|chr1|-	1028.1	160248305	chr1:160246599-160249372	41.43	41.38	0.5	39.79	40.86	0.49	43.27	37.67	0.53	42.55	40.21	0.51	44.5	35.82	0.55	42.86	34.86	0.55	0.506667	0.536667	0.03	0.75148	1
NM_005600|NIT1|chr1|+	70.7	161090538	chr1:161090289-161090769	23.34	8.71	0.73	25.21	12.34	0.67	NA	NA	NA	15.95	16.68	0.49	21.25	10.35	0.67	NA	NA	NA	0.7	0.58	-0.12	0.312873	1
NM_022307|ICA1|chr7|-	957.9	8153453	chr7:8152815-8153674	33.09	120.24	0.22	32.22	126.15	0.2	26.87	119.54	0.18	29.78	107.19	0.22	27.18	95.53	0.22	30.23	102.67	0.23	0.2	0.223333	0.0233333	0.660741	1
NM_001164165|GPR75-ASB3|chr2|-	118.4	53897577	chr2:53897450-53897827	22.91	16.87	0.58	24.7	11.18	0.69	24.74	16.79	0.6	13.29	20.14	0.4	18.33	17.89	0.51	17.59	17.35	0.5	0.623333	0.47	-0.153333	0.235408	1
NM_020199|C5orf15|chr5|-	578.7	133292353	chr5:133291198-133292681	35.54	25.12	0.59	35.15	25.85	0.58	41.69	27.98	0.6	28.17	14.47	0.66	30.55	11.93	0.72	33.51	8.24	0.8	0.59	0.726667	0.136667	0.148096	1
NM_001969|EIF5|chr14|+	3411.7	103809471	chr14:103807300-103811361	9.62	115.26	0.08	8.77	126.97	0.06	8.23	134.01	0.06	11.03	116.21	0.09	12.95	118.86	0.1	10.69	120.45	0.08	0.0666667	0.09	0.0233333	0.481693	1
NM_007236|CHP|chr15|+	761	41572697	chr15:41571534-41574083	30.42	30.11	0.5	29.01	28.59	0.5	28.23	27.64	0.51	31.53	33.65	0.48	32.86	31.47	0.51	33.34	26.02	0.56	0.503333	0.516667	0.0133333	1	1
NM_004986|KTN1|chr14|+	3583	56151052	chr14:56150817-56151296	48.5	114.43	0.3	44.36	113.85	0.28	51.46	121.82	0.3	47.15	119.05	0.28	67.49	106.51	0.39	67.01	95.56	0.41	0.293333	0.36	0.0666667	0.200028	1
NM_006190|ORC2|chr2|-	400.9	201775461	chr2:201774894-201776110	31.88	14.21	0.69	28.85	21.19	0.58	28.03	29.11	0.49	27.85	17.13	0.62	21.56	23.21	0.48	28.83	13.79	0.68	0.586667	0.593333	0.00666667	1	1
NM_016255|FAM8A1|chr6|+	195.2	17608632	chr6:17608426-17611950	NA	NA	NA	25.23	6.34	0.8	26.89	7.09	0.79	NA	NA	NA	22.42	8.43	0.73	NA	NA	NA	0.795	0.73	-0.065	0.549581	1
NM_032272|MAF1|chr8|+	1743.1	145162304	chr8:145161991-145162515	75.72	58.77	0.56	58.83	69.79	0.46	47.92	66.34	0.42	89.14	74.17	0.55	72.73	85.83	0.46	90.39	65.3	0.58	0.48	0.53	0.05	0.474304	1
NM_021129|PPA1|chr10|-	6691.9	71962741	chr10:71962586-71962942	144.93	34.26	0.81	152.25	21.29	0.88	210.92	0	1	125.89	33.37	0.79	137.95	22.48	0.86	147.51	8.43	0.95	0.896667	0.866667	-0.03	0.309133	1
NM_005862|STAG1|chr3|-	421.9	136056788	chr3:136055999-136057119	33.69	14.48	0.7	32.07	21.84	0.59	32.45	27.69	0.54	31.96	21.72	0.6	31.56	22.57	0.58	30.51	24.51	0.55	0.61	0.576667	-0.0333333	1	1
NM_022730|COPS7B|chr2|+	426.7	232672898	chr2:232672197-232673434	56.57	6.23	0.9	55.86	7.78	0.88	53.62	6.29	0.9	46.54	9.02	0.84	39.98	15.3	0.72	46.51	6.57	0.88	0.893333	0.813333	-0.08	0.280094	1
NM_022831|AIDA|chr1|-	2799.1	222843038	chr1:222841355-222843331	125.02	64.91	0.66	121.44	75.4	0.62	132.7	68.77	0.66	68.31	42.39	0.62	71.58	38.87	0.65	70.47	27	0.72	0.646667	0.663333	0.0166667	0.899319	1
NM_002265|KPNB1|chr17|+	26357.2	45760428	chr17:45759770-45761004	142.04	259.62	0.35	139.77	280.16	0.33	134.97	285.13	0.32	132.41	226.75	0.37	145.29	198.86	0.42	132.89	231	0.37	0.333333	0.386667	0.0533333	0.173612	1
NM_025065|RPF1|chr1|+	280.1	84963313	chr1:84963112-84964006	4.71	81.25	0.05	3.35	80.5	0.04	4.83	74.64	0.06	4.87	76.27	0.06	4.41	66.96	0.06	4.08	66.63	0.06	0.05	0.06	0.01	1	1
NM_015926|TEX264|chr3|+	117.7	51737941	chr3:51737740-51738339	26.57	11.82	0.69	23.49	19.51	0.55	21.26	28.39	0.43	23.45	16.38	0.59	27.84	12.96	0.68	23.19	16.12	0.59	0.556667	0.62	0.0633333	0.653187	1
NM_198530|MXRA7|chr17|-	7081.1	74676201	chr17:74675651-74676961	94.2	129.21	0.42	92.45	135.3	0.41	106.93	124.52	0.46	82.88	156.9	0.35	102.01	139.86	0.42	100.21	133.16	0.43	0.43	0.4	-0.03	0.571623	1
NM_173546|KLHDC8B|chr3|+	2389.9	49213239	chr3:49213038-49213919	92.69	0	1	100.96	0	1	92.06	0	1	148.71	0	1	154.2	0	1	145.34	0	1	1	1	0	1	1
NM_000055|BCHE|chr3|-	104.2	165490996	chr3:165490692-165491294	15.78	19.59	0.45	11.67	21.31	0.35	18.89	19.5	0.49	14.32	19.43	0.42	15.48	16.07	0.49	21.87	11.48	0.66	0.43	0.523333	0.0933333	0.467217	1
NM_003079|SMARCE1|chr17|-	4954	38785044	chr17:38783976-38785245	153.3	138.53	0.53	145.05	137.41	0.51	147.51	125.13	0.54	161.4	123.9	0.57	165.59	107.76	0.61	159.53	117.82	0.58	0.526667	0.586667	0.06	0.201918	1
NM_014329|EDC4|chr16|+	334.2	67918060	chr16:67917859-67918417	35.91	24.4	0.6	41.23	12.7	0.76	40	1.32	0.97	40.37	18.84	0.68	40.72	21.74	0.65	42.04	15.01	0.74	0.776667	0.69	-0.0866667	0.520445	1
NM_032288|FYTTD1|chr3|+	689.9	197509697	chr3:197508682-197511317	41.19	19.42	0.68	38.81	25.64	0.6	42.26	24.07	0.64	27.62	15.16	0.65	26.55	17.16	0.61	25.19	17.52	0.59	0.64	0.616667	-0.0233333	1	1
NM_005034|POLR2K|chr8|+	10543.8	101165780	chr8:101165522-101166230	104.89	112.86	0.48	95.81	102.28	0.48	106.58	79.92	0.57	104.39	91.5	0.53	106.07	99.44	0.52	111.21	79.95	0.58	0.51	0.543333	0.0333333	0.54684	1
NM_004785|SLC9A3R2|chr16|+	114.7	2088398	chr16:2087860-2089027	NA	NA	NA	2.83	31.69	0.08	1.99	31.22	0.06	NA	NA	NA	NA	NA	NA	2.31	30.99	0.07	0.07	0.07	0	1	1
[truncated: 3,956 more rows]

## Sheet: p value and PDUI filtered
Gene	Gene	fit_value	Predicted_Proximal_APA	Loci	A_1_long_exp	A_1_short_exp	A_1_PDUI	A_2_long_exp	A_2_short_exp	A_2_PDUI	A_3_long_exp	A_3_short_exp	A_3_PDUI	B_1_long_exp	B_1_short_exp	B_1_PDUI	B_2_long_exp	B_2_short_exp	B_2_PDUI	B_3_long_exp	B_3_short_exp	B_3_PDUI	Group_A_Mean_PDUI	Group_B_Mean_PDUI	PDUI_Group_diff	P_val	adjusted.P_val
NM_001135771|RPN2|chr20|+	RPN2	12728.4	35869935	chr20:35869706-35870025	301.78	0	1	254.54	0	1	175.31	95.16	0.65	264.34	0	1	250.71	0	1	234.49	0	1	0.883333	1	0.116667	8.76547e-10	1.22015e-06
NM_004515|ILF2|chr1|-	ILF2	28403.8	153634762	chr1:153634514-153635032	557.14	95.28	0.85	492.31	166.08	0.75	367.78	328.16	0.53	473.26	43.76	0.92	456.13	51.96	0.9	407.7	130.93	0.76	0.71	0.86	0.15	7.09678e-10	1.22015e-06
NR_002944|HNRNPA1P10|chr12|+	HNRNPA1P10	381156	54678534	chr12:54678333-54678663	422.86	355.56	0.54	673.45	57.06	0.92	549.8	142.17	0.79	482.13	348.51	0.58	930.09	0	1	865.4	0	1	0.75	0.86	0.11	1.26144e-09	1.40474e-06
NM_006306|SMC1A|chrX|-	SMC1A	2870	53404950	chrX:53401070-53407107	46.63	122.32	0.28	47.25	118.61	0.28	46.54	117.56	0.28	11.19	131.53	0.08	10.28	135.93	0.07	9.93	130.81	0.07	0.28	0.0733333	-0.206667	1.43884e-06	0.000616267
NM_012268|PLD3|chr19|+	PLD3	9045.5	40884094	chr19:40883893-40884390	221.51	17.84	0.93	214.15	33.29	0.87	171.55	137.83	0.55	322.48	0	1	276.02	45.12	0.86	277.88	65.33	0.81	0.783333	0.89	0.106667	5.59976e-05	0.0194872
NM_001042532|COASY|chr17|+	COASY	542	40718170	chr17:40717924-40718295	44.04	16.93	0.72	51.92	6.72	0.89	43.37	16.42	0.73	55.64	1.4	0.98	62.95	0	1	60.62	1.03	0.98	0.78	0.986667	0.206667	0.00011636	0.0381113
NM_003731|SSNA1|chr9|+	SSNA1	820.3	140084469	chr9:140084259-140084822	106.91	7.55	0.93	100.12	5.26	0.95	76.33	22.29	0.77	125.89	0	1	120.16	0	1	121.8	0	1	0.883333	1	0.116667	0.000154245	0.0477131
NM_032360|ACBD6|chr1|-	ACBD6	3471	180257451	chr1:180257352-180257652	85.21	22.43	0.79	81.19	33.83	0.71	66.28	34.54	0.66	79.74	18.08	0.82	82.7	0	1	87.96	4.35	0.95	0.72	0.923333	0.203333	0.000236675	0.0658904
NM_001077399|PNKD|chr2|+	PNKD	1061.8	219137494	chr2:219137293-219137670	58.09	8.96	0.87	60.08	8.12	0.88	49.22	20.84	0.7	65.9	0	1	67.56	0	1	64.66	2.6	0.96	0.816667	0.986667	0.17	0.000284671	0.0754784
NM_144998|STRA13|chr17|-	STRA13	3001.3	79976780	chr17:79976579-79977095	130.28	28.37	0.82	131.45	23.71	0.85	105.98	70.74	0.6	153.61	19.28	0.89	150.02	16.21	0.9	153.31	16.74	0.9	0.756667	0.896667	0.14	0.000448619	0.10408
NM_153824|PYCR1|chr17|-	PYCR1	711.2	79890614	chr17:79890267-79890839	123.29	0	1	115.16	11.7	0.91	113.18	5.53	0.95	85.59	13.91	0.86	80.48	29.12	0.73	86.86	15.61	0.85	0.953333	0.813333	-0.14	0.000804006	0.139897
NM_024066|ERI3|chr1|-	ERI3	2187	44686983	chr1:44686742-44687312	86.59	17	0.84	87.67	17.36	0.83	59.09	31.14	0.65	77.05	13.3	0.85	90.15	0	1	85.49	0	1	0.773333	0.95	0.176667	0.00092282	0.14929
NM_014003|DHX38|chr16|+	DHX38	377.4	72146671	chr16:72146312-72146811	46.55	0	1	61.42	0	1	24.9	25.01	0.5	57.98	0	1	54.66	0	1	65.29	0	1	0.833333	1	0.166667	0.0017044	0.256489
NM_001256834|AURKB|chr17|-	AURKB	883.1	8108137	chr17:8108049-8108362	107.73	12.3	0.9	89.47	29.06	0.75	80.91	26.22	0.76	98.83	5.26	0.95	100.26	2.44	0.98	83.74	10.07	0.89	0.803333	0.94	0.136667	0.00178216	0.261133
NM_017547|FOXRED1|chr11|+	FOXRED1	469.5	126147832	chr11:126147330-126148027	38.94	16.14	0.71	45.3	8.88	0.84	33.32	16	0.68	56.71	0	1	52.53	1.55	0.97	48.06	7.31	0.87	0.743333	0.946667	0.203333	0.00182943	0.261186
NM_012392|PEF1|chr1|-	PEF1	1301.5	32095767	chr1:32095463-32096443	74.37	20.55	0.78	64.65	22.79	0.74	64.13	22.26	0.74	83.25	0	1	76.16	7.61	0.91	70.25	9.21	0.88	0.753333	0.93	0.176667	0.00229887	0.320003
NM_007259|VPS45|chr1|+	VPS45	849.4	150117280	chr1:150116887-150117505	90.99	11.48	0.89	76.14	30.75	0.71	57.69	51.17	0.53	77.61	13.1	0.86	90.09	0	1	73.64	19	0.79	0.71	0.883333	0.173333	0.00244918	0.332611
NM_006524|ZNF138|chr7|+	ZNF138	97.6	64292082	chr7:64291829-64294025	27.03	6.48	0.81	28.64	6.61	0.81	NA	NA	NA	19.58	22.83	0.46	18.46	23.45	0.44	19.77	19.44	0.5	0.81	0.466667	-0.343333	0.00337061	0.38367
NM_054013|MGAT4B|chr5|-	MGAT4B	2061.4	179224730	chr5:179224598-179225068	74.02	26.94	0.73	73.46	24.78	0.75	105.04	0	1	67.07	36.17	0.65	63.32	58.22	0.52	87.79	23.22	0.79	0.826667	0.653333	-0.173333	0.00297623	0.38367
NM_002689|POLA2|chr11|+	POLA2	332.2	65064894	chr11:65064591-65065088	42.82	3.44	0.93	37.49	7.2	0.84	28.99	18.03	0.62	37.53	0	1	37.76	2.8	0.93	41.55	0	1	0.796667	0.976667	0.18	0.00319195	0.38367
NM_173618|INO80E|chr16|+	INO80E	1171	30016743	chr16:30016542-30016835	32.62	24.64	0.57	40.18	6.31	0.86	19.21	23.53	0.45	34.53	10.27	0.77	50.52	0.83	0.98	45.87	5.16	0.9	0.626667	0.883333	0.256667	0.00351422	0.38367
NR_027241|LOC388796|chr20|-	LOC388796	367.1	37049328	chr20:37049239-37049547	32.09	0	1	17.99	14.65	0.55	10.7	21.91	0.33	48.24	0	1	45.46	3.42	0.93	39.75	9.64	0.8	0.626667	0.91	0.283333	0.00325473	0.38367
NM_002291|LAMB1|chr7|-	LAMB1	8823.3	107564328	chr7:107564246-107564532	189.87	77.22	0.71	139.92	118.38	0.54	145.35	170.88	0.46	163.75	87.97	0.65	167.57	74.45	0.69	175.81	68.09	0.72	0.57	0.686667	0.116667	0.00382877	0.409973
NM_002208|ITGAE|chr17|-	ITGAE	937.5	3618035	chr17:3617919-3618236	59.17	0	1	55.88	14.79	0.79	60.23	16.43	0.79	74.76	0	1	61.75	3.49	0.95	73.01	0	1	0.86	0.983333	0.123333	0.00418067	0.439207
NM_002254|KIF3C|chr2|-	KIF3C	738.5	26150698	chr2:26149455-26151940	43.75	25.99	0.63	38.47	28.6	0.57	42.7	22.9	0.65	29.95	48.9	0.38	27.92	51.87	0.35	30.57	43.56	0.41	0.616667	0.38	-0.236667	0.00438393	0.452032
NM_001419|ELAVL1|chr19|-	ELAVL1	820	8027290	chr19:8023457-8028691	51.44	24.43	0.68	50.45	24.37	0.67	53.66	27.31	0.66	41.68	49.85	0.46	40.6	53.3	0.43	40.07	49.6	0.45	0.67	0.446667	-0.223333	0.00473633	0.470927
NR_003679|NBLA00301|chr4|+	NBLA00301	14513.5	174462827	chr4:174462626-174462981	161.17	52.7	0.75	138.65	71.94	0.66	147.35	75.01	0.66	146.46	52.53	0.74	175.34	26.52	0.87	179.16	35.48	0.83	0.69	0.813333	0.123333	0.00467533	0.470927
NM_017456|CYTH1|chr17|-	CYTH1	603.1	76670724	chr17:76670130-76672251	41.36	0.01	1	43.83	0.27	0.99	42.92	1.95	0.96	34.58	6.51	0.84	34.5	9.25	0.79	35.32	7.75	0.82	0.983333	0.816667	-0.166667	0.00541483	0.515736
NM_016077|PTRH2|chr17|-	PTRH2	1694.1	57774965	chr17:57774667-57775339	83.82	12.12	0.87	70.49	27.25	0.72	52.65	45.72	0.54	67.05	24.27	0.73	83.13	5.44	0.94	78.83	1.9	0.98	0.71	0.883333	0.173333	0.00567221	0.526381
NM_032574|DPY30|chr2|-	DPY30	2293.2	32249072	chr2:32248972-32249325	89.02	37.51	0.7	88.56	40.84	0.68	62.65	61.54	0.5	103.49	15.2	0.87	71.61	40.99	0.64	98.1	15.64	0.86	0.626667	0.79	0.163333	0.00653107	0.596147
NM_002041|GABPB1|chr15|-	GABPB1	446.9	50578179	chr15:50578077-50578380	0.56	31.09	0.02	NA	NA	NA	NA	NA	NA	11.01	54.36	0.17	18.34	47.06	0.28	8.73	54.44	0.14	0.02	0.196667	0.176667	0.00745713	0.6681
NM_016213|TRIP4|chr15|+	TRIP4	124	64747397	chr15:64747196-64747502	NA	NA	NA	NA	NA	NA	26.77	6.78	0.8	37.51	0	1	NA	NA	NA	NA	NA	NA	0.8	1	0.2	0.00755932	0.6681
NM_002793|PSMB1|chr6|-	PSMB1	52601.8	170844292	chr6:170844204-170844493	199	123.09	0.62	213.69	137.25	0.61	237.72	162.34	0.59	211.45	96.16	0.69	234.84	75.52	0.76	220.32	108.92	0.67	0.606667	0.706667	0.1	0.00927122	0.761162
NM_004240|TRIP10|chr19|+	TRIP10	150.9	6751275	chr19:6751074-6751529	41.1	0	1	38.13	2.43	0.94	22.66	29.55	0.43	36.79	0	1	35.52	0	1	34.33	4.78	0.88	0.79	0.96	0.17	0.0095504	0.764915
NM_148176|PPIL2|chr22|+	PPIL2	233.7	22051643	chr22:22051174-22051826	49.22	13.95	0.78	48.29	12.67	0.79	28	23.38	0.54	54.47	10.36	0.84	61.48	0	1	56.68	8.3	0.87	0.703333	0.903333	0.2	0.0100636	0.778255
NM_032823|C9orf3|chr9|+	C9orf3	2311.3	97849257	chr9:97848964-97849500	106.61	15.91	0.87	98.75	29.09	0.77	128.57	0	1	132.68	45.62	0.74	122.21	51.25	0.7	146.39	29.81	0.83	0.88	0.756667	-0.123333	0.0108144	0.802861
NM_006796|AFG3L2|chr18|-	AFG3L2	347.2	12329569	chr18:12328943-12329782	52.61	16.97	0.76	56.58	6.23	0.9	52.77	16.34	0.76	53.61	0	1	55.92	0.33	0.99	54.13	6.96	0.89	0.806667	0.96	0.153333	0.0107358	0.802861
NM_001080424|KDM6B|chr17|+	KDM6B	662.3	7756729	chr17:7756528-7758118	31.5	13.58	0.7	36.76	5.35	0.87	38.67	1.05	0.97	40.3	0.34	0.99	43.92	0	1	46.11	0	1	0.846667	0.996667	0.15	0.0110617	0.809482
NM_001013694|SRRD|chr22|+	SRRD	181.3	26887719	chr22:26887429-26887894	33.83	6.39	0.84	33.78	7.27	0.82	31.24	8.01	0.8	39.56	0	1	35.64	1.78	0.95	37.58	0.68	0.98	0.82	0.976667	0.156667	0.0117448	0.829873
NM_138383|MTSS1L|chr16|-	MTSS1L	371.1	70698109	chr16:70695107-70698352	NA	NA	NA	25.55	5.37	0.83	NA	NA	NA	41.65	0.22	0.99	39.36	0	1	39.9	0.76	0.98	0.83	0.99	0.16	0.0117744	0.829873
NM_017443|POLE3|chr9|-	POLE3	2380.9	116171043	chr9:116169518-116171263	87.57	20.21	0.81	89.28	21.78	0.8	85.44	41.32	0.67	106.47	8.47	0.93	107.29	5.71	0.95	104.95	25.03	0.81	0.76	0.896667	0.136667	0.0142948	0.958366
NM_015138|RTF1|chr15|+	RTF1	535.6	41773315	chr15:41772779-41775761	39.14	19.58	0.67	41.53	14.32	0.74	43.65	8.73	0.83	31.5	29.75	0.51	32.04	29.93	0.52	32.99	25.96	0.56	0.746667	0.53	-0.216667	0.0210506	1
NM_022743|SMYD3|chr1|-	SMYD3	299.4	245912765	chr1:245912642-245912966	31	1.43	0.96	29.4	1.14	0.96	NA	NA	NA	NA	NA	NA	23.09	7.76	0.75	NA	NA	NA	0.96	0.75	-0.21	0.0260971	1
NR_033191|PPP2R2D|chr10|+	PPP2R2D	287.6	133769715	chr10:133769188-133770053	39.17	18.78	0.68	39.02	19.58	0.67	50.79	11.55	0.81	25.43	17.58	0.59	23.93	19	0.56	16.78	27.44	0.38	0.72	0.51	-0.21	0.0371582	1
NM_032725|BUD13|chr11|-	BUD13	136.5	116619047	chr11:116618886-116619291	20.96	16.36	0.56	34.61	1.17	0.97	38.28	0	1	26.79	16.34	0.62	31.37	16.56	0.65	28.61	13.66	0.68	0.843333	0.65	-0.193333	0.0398597	1
NM_001206641|C1orf31|chr1|+	C1orf31	542.3	234519704	chr1:234519469-234519795	52.97	20.76	0.72	35.24	27.26	0.56	60.7	8.01	0.88	47.98	32.82	0.59	39.04	40.33	0.49	45.08	34.27	0.57	0.72	0.55	-0.17	0.038095	1
[truncated: 41 more rows]
