# Supplementary material for: TDP-43 dysregulation of polyadenylation site selection is a defining feature of RNA misprocessing in amyotrophic lateral sclerosis and frontotemporal dementia
Source: J Clin Invest. 2025 Jun 2;135(11):e182088. doi: 10.1172/JCI182088 (PMC12126230; doi:10.1172/JCI182088)
Supplement: Supplemental table 5 [file jci-135-182088-s023.xlsx]

## Sheet: Raw data
Original dataset from 8. Klim JR, Williams LA, Limone F, Guerra San Juan I, Davis-Dusenbery BN, Mordes DA, et al. ALS-implicated protein TDP-43 sustains levels of STMN2, a mediator of motor neuron growth and repair. Nat Neurosci. 2019;22(2):167-79.
Gene	fit_value	Predicted_Proximal_APA	Loci	A_1_long_exp	A_1_short_exp	A_1_PDUI	A_2_long_exp	A_2_short_exp	A_2_PDUI	A_3_long_exp	A_3_short_exp	A_3_PDUI	A_4_long_exp	A_4_short_exp	A_4_PDUI	A_5_long_exp	A_5_short_exp	A_5_PDUI	A_6_long_exp	A_6_short_exp	A_6_PDUI	B_1_long_exp	B_1_short_exp	B_1_PDUI	B_2_long_exp	B_2_short_exp	B_2_PDUI	B_3_long_exp	B_3_short_exp	B_3_PDUI	B_4_long_exp	B_4_short_exp	B_4_PDUI	B_5_long_exp	B_5_short_exp	B_5_PDUI	B_6_long_exp	B_6_short_exp	B_6_PDUI	Group_A_Mean_PDUI	Group_B_Mean_PDUI	PDUI_Group_diff	P_val	adjusted.P_val
NM_001199954|ACTG1|chr17|-	906034	79477509	chr17:79476997-79477859	8246.39	86.07	0.99	5860.56	86.08	0.99	7161.89	745.75	0.91	5820.86	664.19	0.9	7970.84	1115.33	0.88	5801.47	1119.84	0.84	6511.33	322.98	0.95	6738.7	210.64	0.97	5870.53	1391.44	0.81	5697.07	776.93	0.88	6104.46	1337.79	0.82	5765.08	902.86	0.86	0.918333	0.881667	-0.0366667	4.43e-11	2.68e-07
NM_002823|PTMA|chr2|+	156380	232577732	chr2:232577514-232578250	2047.11	0	1	1854.4	0	1	1517.43	82.55	0.95	1606.69	263.26	0.86	1551.53	424.48	0.79	1474.21	571.9	0.72	2223.48	79.26	0.97	2038.86	119.81	0.94	1750.01	779.41	0.69	1706.06	131.71	0.93	1877.75	784.54	0.71	1663.91	333.51	0.83	0.886667	0.845	-0.0416667	1.27e-05	0.0359365
NM_002045|GAP43|chr3|+	455824	115439854	chr3:115439641-115440334	5154.75	1166.68	0.82	3542.52	991.54	0.78	3327.61	1479.48	0.69	3234.37	1354.79	0.7	2824.7	1786.71	0.61	2368.32	1858.13	0.56	3714.72	1368.11	0.73	4949	2098.05	0.7	3286.46	2380.95	0.58	4135.64	1556.52	0.73	2737.47	1908.51	0.59	3187.84	1843.42	0.63	0.693333	0.66	-0.0333333	1.78e-05	0.0359365
NR_024516|APLP2|chr11|+	51749	130013443	chr11:130013242-130014706	586.49	0	1	565.29	0	1	673.78	0	1	716.72	0	1	684.44	0	1	710.85	0	1	492.8	28.13	0.95	533.35	28.41	0.95	612.03	0	1	657.36	0	1	595.52	32.1	0.95	638.26	0	1	1	0.975	-0.025	3.05e-05	0.0447768
NM_004599|SREBF2|chr22|+	8872.9	42302114	chr22:42301444-42302375	437.79	0	1	435.17	0	1	358.92	24.87	0.94	380.79	1.15	1	408.14	0	1	404.36	14.17	0.97	447.83	0	1	419.62	0	1	352.94	47.96	0.88	288.91	34.49	0.89	352.49	59.75	0.86	311.73	33.56	0.9	0.985	0.921667	-0.0633333	3.71e-05	0.0447768
NM_005507|CFL1|chr11|-	297052	65622463	chr11:65622285-65622919	2316.25	320.84	0.88	1977.13	370.11	0.84	2494.98	577.89	0.81	2257.3	537.37	0.81	2704.83	830.79	0.77	2432.18	806.23	0.75	2248.61	482.25	0.82	2066.6	416.92	0.83	2538.3	1107.25	0.7	2142.5	600.51	0.78	2667.25	854.62	0.76	2102.36	787.2	0.73	0.81	0.77	-0.04	0.00015177	0.152807
NM_003876|TMEM11|chr17|-	380.2	21101542	chr17:21101263-21102153	58.96	16.3	0.78	71.38	2.83	0.96	71.92	2.43	0.97	85.11	0	1	91.17	0	1	86.89	8.37	0.91	72.38	4.38	0.94	62.62	11.44	0.85	65.62	29.66	0.69	75.55	18.83	0.8	63.45	35.86	0.64	58.37	28.2	0.67	0.936667	0.765	-0.171667	0.000431667	0.372529
NM_001195519|MICU1|chr10|-	355.7	74127635	chr10:74127084-74128113	88.34	0	1	89.66	0	1	106.26	4.7	0.96	107.88	0	1	101.54	8.74	0.92	108.09	0	1	82.56	0	1	81.47	1.41	0.98	80.14	19.92	0.8	83.44	16.57	0.83	80.7	30.27	0.73	96	22.33	0.81	0.98	0.858333	-0.121667	0.000713711	0.538941
NM_001177802|RANGRF|chr17|+	886	8193265	chr17:8192961-8193409	67.59	0	1	50.29	0	1	66.01	6.43	0.91	59.6	4.71	0.93	75.55	0	1	61.3	6.6	0.9	48.9	0.72	0.99	51.09	4.38	0.92	37.67	28.45	0.57	46.39	28.86	0.62	61.43	4.9	0.93	42.29	20.72	0.67	0.956667	0.783333	-0.173333	0.000909323	0.549322
NM_001177801|RANGRF|chr17|+	886	8193265	chr17:8192961-8193409	67.59	0	1	50.29	0	1	66.01	6.43	0.91	59.6	4.71	0.93	75.55	0	1	61.3	6.6	0.9	48.9	0.72	0.99	51.09	4.38	0.92	37.67	28.45	0.57	46.39	28.86	0.62	61.43	4.9	0.93	42.29	20.72	0.67	0.956667	0.783333	-0.173333	0.000909323	0.549322
NM_001101|ACTB|chr7|-	3.07049e+06	5567010	chr7:5566779-5567522	6550.18	2381.11	0.73	5852.99	2172	0.73	7343.88	642.23	0.92	6867.87	676.44	0.91	8953.64	0	1	7762.61	0	1	5196.54	2162.1	0.71	5355.66	2147.92	0.71	6900.95	1145.33	0.86	6375.12	440.49	0.94	6658.76	0	1	6863.74	0	1	0.881667	0.87	-0.0116667	0.00163361	0.897149
NM_032477|MRPL41|chr9|+	1039.6	140446872	chr9:140446526-140447007	211.48	15.27	0.93	163.92	41.9	0.8	189.06	56.11	0.77	146.64	55.12	0.73	195.59	86.27	0.69	203.24	52.37	0.8	183.62	33.61	0.85	207.18	1.48	0.99	174.6	68.79	0.72	197.34	0	1	218.27	28.07	0.89	203.05	17.88	0.92	0.786667	0.895	0.108333	0.00227517	1
NM_004343|CALR|chr19|+	73245.1	13054787	chr19:13054527-13055304	505.8	155.99	0.76	424.98	192.42	0.69	671.28	105.44	0.86	687.04	63.26	0.92	708.87	214.28	0.77	626.1	221.46	0.74	433.87	239.16	0.64	454.99	280.4	0.62	629.64	234.19	0.73	652.05	134.55	0.83	596.39	225.94	0.73	695.12	188.82	0.79	0.79	0.723333	-0.0666667	0.0024917	1
NM_001905|CTPS|chr1|+	1006.3	41477830	chr1:41477330-41478235	117.6	4.39	0.96	90.27	0	1	156.52	1.25	0.99	100.62	0	1	155.19	0.21	1	98.99	0	1	102.17	0	1	99.86	1.39	0.99	105.2	14.57	0.88	108.13	3.47	0.97	102.87	15.67	0.87	105.69	18.86	0.85	0.991667	0.926667	-0.065	0.00257105	1
NM_003632|CNTNAP1|chr17|+	854.1	40851626	chr17:40850636-40852011	93.31	10.02	0.9	120.57	0	1	108.59	6.39	0.94	113.03	13.17	0.9	117.62	22.99	0.84	142.23	0	1	116.93	10.59	0.92	109.89	13.05	0.89	135.27	16.03	0.89	106.09	36.79	0.74	106.46	52.5	0.67	106.32	38.75	0.73	0.93	0.806667	-0.123333	0.00315933	1
NM_144723|ZMAT2|chr5|+	10547.7	140085896	chr5:140085198-140086239	115.04	89.69	0.56	124.13	106.56	0.54	92.06	119.71	0.43	81.29	160.1	0.34	105.1	141.14	0.43	92.79	155.14	0.37	150.8	252.83	0.37	112.74	206.67	0.35	99.49	300.74	0.25	105.42	214.52	0.33	111.31	271.38	0.29	103.09	203.32	0.34	0.445	0.321667	-0.123333	0.00364725	1
NM_006597|HSPA8|chr11|-	124778	122928387	chr11:122928200-122928627	1588.56	473.93	0.77	1408.04	457.19	0.75	2207.56	1021.93	0.68	2131.38	957.91	0.69	2563.14	971.1	0.73	2088.51	954.35	0.69	1455.87	573.99	0.72	1486.54	499.36	0.75	2233.88	1144.87	0.66	2083.91	1002.68	0.68	2196.39	1254.2	0.64	2197.29	1064.93	0.67	0.718333	0.686667	-0.0316667	0.00470062	1
NM_003388|CLIP2|chr7|+	962.7	73818403	chr7:73818167-73820273	95.2	11.69	0.89	95.84	16.32	0.85	96.47	26.96	0.78	108.38	11.14	0.91	113.2	21.53	0.84	123.93	33.94	0.78	96.31	4.44	0.96	104.88	11.71	0.9	111.24	6.33	0.95	108.18	0	1	116.49	8.77	0.93	114.96	0	1	0.841667	0.956667	0.115	0.00506317	1
NM_006818|MLLT11|chr1|+	104912	151040102	chr1:151039695-151040973	1921.2	334.82	0.85	1869.83	404.94	0.82	1368.7	884.2	0.61	1577.12	1028.5	0.61	1307.33	929.18	0.58	1402.45	1118.16	0.56	1931.66	617.93	0.76	1862.69	560.48	0.77	1500.47	1316.79	0.53	1575.25	927.28	0.63	1481.38	1159.33	0.56	1464.14	1194.12	0.55	0.671667	0.633333	-0.0383333	0.00512108	1
NM_001013251|SLC3A2|chr11|+	2749.6	62656200	chr11:62655803-62656355	271.81	68.99	0.8	157.92	34.07	0.82	347.77	148.94	0.7	172.51	87.53	0.66	442.82	112.67	0.8	190.52	79.25	0.71	149.36	75.4	0.66	181.55	86.73	0.68	201.66	153.72	0.57	250.93	125.59	0.67	227.58	97.09	0.7	236.5	135.47	0.64	0.748333	0.653333	-0.095	0.00525194	1
NM_001145306|CDK6|chr7|-	203.6	92244399	chr7:92234235-92244600	35.63	0	1	31.38	0	1	54.94	0	1	41.34	2.36	0.95	48.72	0	1	40.13	5.73	0.88	NA	NA	NA	NA	NA	NA	33.2	11.6	0.74	46.96	6.94	0.87	33.81	12.89	0.72	48.36	12.88	0.79	0.971667	0.78	-0.191667	0.0052673	1
NM_019593|GPCPD1|chr20|-	409.9	5527331	chr20:5525080-5528496	47.22	15.72	0.75	62.35	9.89	0.86	42.32	17.48	0.71	50.98	17.73	0.74	44.37	10.43	0.81	41.36	8.71	0.83	31.12	23.65	0.57	32.44	38.15	0.46	27.8	14.47	0.66	26.31	23.86	0.52	31.18	25.27	0.55	26.86	27.81	0.49	0.783333	0.541667	-0.241667	0.00554959	1
NM_006306|SMC1A|chrX|-	189.2	53405441	chrX:53401070-53407107	35.8	15.51	0.7	38.07	12.57	0.75	36.27	15.92	0.69	38.8	9.53	0.8	32.2	18.96	0.63	36.01	11.49	0.76	28.58	35.64	0.44	29.06	34.17	0.46	28.9	34.92	0.45	30.54	31.48	0.49	35.09	30.7	0.53	27.42	36.41	0.43	0.721667	0.466667	-0.255	0.00642775	1
NM_001328|CTBP1|chr4|-	2059.8	1205546	chr4:1205228-1206211	120.57	64.09	0.65	134.16	48.54	0.73	126.05	24.54	0.84	118.84	36.6	0.76	144.36	6.28	0.96	116.69	38.6	0.75	127.59	44.94	0.74	144.98	28.19	0.84	143.62	12.23	0.92	149.26	0	1	124.89	17.19	0.88	143.68	0	1	0.781667	0.896667	0.115	0.00696307	1
NM_000918|P4HB|chr17|-	3476.9	79801726	chr17:79801034-79801968	405.83	48.58	0.89	309.76	37.9	0.89	469.15	46.15	0.91	411.35	69.09	0.86	534.51	66.46	0.89	490.66	129.11	0.79	372.19	49.58	0.88	366.66	78.3	0.82	477.4	143.25	0.77	437.85	76.21	0.85	488.02	128.66	0.79	423.72	144.75	0.75	0.871667	0.81	-0.0616667	0.00702424	1
NM_020927|VAT1L|chr16|+	12909.3	78012163	chr16:78011494-78014001	1067.44	115.46	0.9	924.32	148.25	0.86	850.86	124.31	0.87	766.84	165.22	0.82	820.02	99.44	0.89	653.84	144.92	0.82	904.61	219.01	0.81	935.87	201.88	0.82	775.41	208.68	0.79	765.45	142.09	0.84	755.16	160.11	0.83	714.31	127.45	0.85	0.86	0.823333	-0.0366667	0.00762013	1
NM_001093767|FAM195B|chr17|-	2912.3	79780444	chr17:79780293-79780783	386.16	74.67	0.84	353.54	39.05	0.9	393.38	48.35	0.89	365.13	28.87	0.93	367.19	110.04	0.77	415.26	58.2	0.88	203.37	38.81	0.84	322.97	113.15	0.74	178.14	39.05	0.82	359.02	33.72	0.91	178.52	81.83	0.69	302.07	104.99	0.74	0.868333	0.79	-0.0783333	0.00779212	1
NM_006946|SPTBN2|chr11|-	480.3	66452960	chr11:66452720-66453575	95.48	21.05	0.82	100.4	20.1	0.83	86.11	21.91	0.8	94.23	26.39	0.78	86.19	31.7	0.73	121.53	4.52	0.96	122.74	2.42	0.98	106.74	13.1	0.89	105.62	22.15	0.83	89.44	4.31	0.95	142.76	0	1	99.51	5.77	0.95	0.82	0.933333	0.113333	0.00792618	1
NM_198938|PTGES2|chr9|-	201.2	130883351	chr9:130882972-130883552	80.42	0	1	91.73	1.12	0.99	71.05	4.76	0.94	83.49	0	1	99.19	0	1	103.4	4.89	0.95	73.63	9.9	0.88	79.33	12.56	0.86	86.55	0	1	66.68	17.25	0.79	73.49	18.93	0.8	79.59	0	1	0.98	0.888333	-0.0916667	0.00832785	1
NM_001122630|CDKN1C|chr11|-	287.6	2904944	chr11:2904448-2905145	NA	NA	NA	NA	NA	NA	68.97	7.85	0.9	47.63	14.24	0.77	64.74	2.45	0.96	57.27	17	0.77	30.95	5.28	0.85	NA	NA	NA	64.93	3.15	0.95	84.35	0	1	74.05	0	1	70.19	0	1	0.85	0.96	0.11	0.0090434	1
NM_012143|TFIP11|chr22|-	86.2	26888066	chr22:26887904-26888334	54.89	15.55	0.78	65.68	1.23	0.98	52.44	6.83	0.88	66.13	0	1	68.17	0.48	0.99	40.43	7.93	0.84	46.05	28.74	0.62	42.17	19.34	0.69	44.54	29.46	0.6	43.49	10.15	0.81	60.86	8.88	0.87	53.12	9.22	0.85	0.911667	0.74	-0.171667	0.00926262	1
NM_001206941|FAM115A|chr7|-	4469.2	143550923	chr7:143548461-143551235	287.75	13.98	0.95	260.66	26.84	0.91	249.68	19.73	0.93	263.42	9.76	0.96	229.25	5.31	0.98	232.38	32.57	0.88	200.64	17.77	0.92	237.76	28.93	0.89	179.33	48.02	0.79	197.79	24.74	0.89	182.67	30.3	0.86	181.97	36.98	0.83	0.935	0.863333	-0.0716667	0.010132	1
NM_005828|DCAF7|chr17|+	2062.8	61666563	chr17:61666362-61671642	171.61	0	1	187.39	24.28	0.89	163.27	37.57	0.81	194.16	18.69	0.91	165.12	29.87	0.85	177.4	81.29	0.69	178.79	25	0.88	183.71	16.97	0.92	178.56	13.16	0.93	172.84	8.13	0.96	179.53	18.81	0.91	175.79	0	1	0.858333	0.933333	0.075	0.0103509	1
NM_198402|PTPLB|chr3|-	84.7	123213616	chr3:123213363-123213817	38.5	4.35	0.9	32.39	7.61	0.81	32.67	7.38	0.82	34.49	3.55	0.91	40.75	0	1	32.03	0	1	NA	NA	NA	26.76	14.62	0.65	19.85	19.71	0.5	36.28	3.35	0.92	32.55	1.79	0.95	20.68	26.37	0.44	0.906667	0.692	-0.214667	0.01053	1
NM_001146083|MBOAT7|chr19|-	360.1	54677420	chr19:54677106-54678125	96.26	0	1	80.93	0	1	91.32	0	1	81.85	0	1	76.9	22.77	0.77	79.8	4.16	0.95	75.52	7.85	0.91	83.75	0	1	73.9	19.32	0.79	79.78	7.29	0.92	51.85	34.15	0.6	65.24	18.76	0.78	0.953333	0.833333	-0.12	0.0123466	1
NM_031229|RBCK1|chr20|+	511.3	411437	chr20:410994-411610	63.98	0.34	0.99	47.71	1.41	0.97	103.81	0	1	59	4.79	0.92	120.83	0	1	75.35	0	1	63.92	0.45	0.99	50.06	1.96	0.96	58.15	15.34	0.79	62.35	11.57	0.84	89.06	0	1	46.53	20.85	0.69	0.98	0.878333	-0.101667	0.0125994	1
NM_174983|MFSD12|chr19|-	91	3544529	chr19:3544197-3544730	64.29	0	1	48.43	0	1	68.47	0	1	44.41	0	1	47.65	8.7	0.85	53.61	2.04	0.96	69.47	11.55	0.86	65.26	5.8	0.92	60.07	9.42	0.86	53.18	20.59	0.72	69.72	0	1	57.47	23.11	0.71	0.968333	0.845	-0.123333	0.0126503	1
NM_001242928|ZNF410|chr14|+	138	74398480	chr14:74398206-74398991	65.1	2.45	0.96	50.07	1.94	0.96	52.99	15.39	0.77	61.92	3.26	0.95	63.61	1.33	0.98	55.1	0	1	58.73	3.39	0.95	60.77	0	1	48.96	35.42	0.58	43.59	22.43	0.66	51.14	20.49	0.71	49.01	12.33	0.8	0.936667	0.783333	-0.153333	0.0127606	1
NM_032741|AGPAT1|chr6|-	3191.1	32136682	chr6:32136062-32137225	352	29.02	0.92	313.9	28.64	0.92	373.38	17.29	0.96	349.69	40.13	0.9	414.33	52.37	0.89	367.73	33	0.92	321.9	32.87	0.91	349.11	60.76	0.85	318.91	63.21	0.83	342.61	54.65	0.86	337.48	63.94	0.84	361.2	63.1	0.85	0.918333	0.856667	-0.0616667	0.0129341	1
NM_007085|FSTL1|chr3|-	145250	120115642	chr3:120113061-120115843	1220.15	0	1	1044.22	0	1	1651.31	0	1	1399.95	0	1	1635.37	0	1	1385.48	0	1	547.63	0	1	849.22	35.28	0.96	939.11	0	1	1379.68	0	1	888.16	0	1	1432.04	0	1	1	0.993333	-0.00666667	0.0131511	1
NM_001037533|GON4L|chr1|-	269.6	155720323	chr1:155719510-155720524	62	0	1	54.89	0	1	56.58	0.58	0.99	54.59	0	1	57.88	0	1	58.78	0	1	55.46	0	1	57.54	0.98	0.98	51.06	2.25	0.96	62.43	7.86	0.89	47.99	22.91	0.68	54.14	8.58	0.86	0.998333	0.895	-0.103333	0.0132896	1
NM_001842|CNTFR|chr9|-	520.7	34551701	chr9:34551430-34552069	113.23	41.66	0.73	102.44	25.73	0.8	136.3	30.16	0.82	124.78	16.77	0.88	156.99	10.09	0.94	172.67	0	1	120.56	32.52	0.79	119.49	50.59	0.7	138.87	46.36	0.75	108.6	52.22	0.68	131.31	39.09	0.77	120.22	19.11	0.86	0.861667	0.758333	-0.103333	0.0138576	1
NM_001520|GTF3C1|chr16|-	197.9	27472282	chr16:27471934-27472883	58.28	7.57	0.89	61.12	7.12	0.9	53.78	7.48	0.88	61.19	9.52	0.87	66.24	7.83	0.89	68.34	0	1	61.2	13.98	0.81	54.99	13.36	0.8	48.11	33.13	0.59	51.04	27.86	0.65	65.87	0	1	44.8	20.52	0.69	0.905	0.756667	-0.148333	0.0140075	1
NM_199203|TMEM189-UBE2V1|chr20|-	6241.8	48699239	chr20:48697661-48699451	316.48	0	1	324.46	0	1	349.41	0	1	353.83	0	1	385.37	0	1	356.33	37.86	0.9	337.28	0	1	330.65	0	1	391.1	0	1	364.96	0	1	380.21	0	1	364.75	0	1	0.983333	1	0.0166667	0.0142908	1
NM_001098517|CADM1|chr11|-	7114.7	115046769	chr11:115044345-115047312	261.88	0	1	315.56	6.6	0.98	293.02	46.89	0.86	282.57	52.11	0.84	283.05	33.9	0.89	276.47	50.83	0.84	360.01	43.21	0.89	252.43	17	0.94	297.19	103.75	0.74	249.04	61.61	0.8	302.04	57.18	0.84	252.09	54.47	0.82	0.901667	0.838333	-0.0633333	0.0152551	1
NM_001300|KLF6|chr10|-	818.8	3820114	chr10:3818188-3821782	70.16	2.49	0.97	68.57	0.82	0.99	103.84	0	1	100.46	5.89	0.94	100.06	0	1	107.96	12.1	0.9	63.91	5.87	0.92	56.46	6.39	0.9	92.43	11.47	0.89	93.51	6.71	0.93	82.4	27.61	0.75	92.04	14.62	0.86	0.966667	0.875	-0.0916667	0.0156509	1
NM_014806|RUSC2|chr9|+	599.2	35561534	chr9:35561178-35561827	158.74	18.32	0.9	182.22	10.08	0.95	199.14	51.56	0.79	163.18	66.37	0.71	180.62	90.34	0.67	199.83	65.55	0.75	158.52	15.32	0.91	159.78	0	1	181.25	37.84	0.83	195.1	17.01	0.92	182.14	29.71	0.86	179.95	58.3	0.76	0.795	0.88	0.085	0.0164167	1
NM_001122631|CDKN1C|chr11|-	291.1	2904939	chr11:2904448-2905140	NA	NA	NA	NA	NA	NA	69.26	6.75	0.91	47.76	13.61	0.78	64.98	1.27	0.98	57.31	15.98	0.78	31.1	4.54	0.87	NA	NA	NA	65.18	2.25	0.97	84.87	0	1	74.5	0	1	70.6	0	1	0.8625	0.968	0.1055	0.0171982	1
NR_026581|MLF2|chr12|-	8333.1	6857360	chr12:6857158-6857713	527.78	0	1	453.12	30.46	0.94	604.88	0	1	546.69	30.09	0.95	643.05	0	1	571.49	11.51	0.98	545.63	24.89	0.96	501.68	33.26	0.94	636.62	76.74	0.89	682.19	0	1	630.38	27.1	0.96	598.35	19.43	0.97	0.978333	0.953333	-0.025	0.0173155	1
NM_001144825|RUNDC3A|chr17|+	243.7	42395747	chr17:42395464-42396038	108.9	28.96	0.79	118.62	10.58	0.92	115.56	34.87	0.77	120.08	50.56	0.7	111.8	41.5	0.73	154.98	21.25	0.88	153.21	19.09	0.89	131.8	23.09	0.85	172.67	5.1	0.97	131.56	19.43	0.87	158.58	27.17	0.85	134.65	10.38	0.93	0.798333	0.893333	0.095	0.0180146	1
NM_018049|PLEKHJ1|chr19|-	341.3	2233621	chr19:2233155-2233904	171.89	31.35	0.85	127.22	35.06	0.78	194.96	32.12	0.86	147.72	25.7	0.85	213.38	11.35	0.95	153.97	12.93	0.92	142.29	65.34	0.69	163.51	64.48	0.72	185.63	47	0.8	181.12	38.68	0.82	170.28	35.29	0.83	176.59	28.96	0.86	0.868333	0.786667	-0.0816667	0.0182887	1
NM_001457|FLNB|chr3|+	1173.7	58156503	chr3:58156302-58157982	139.99	6.86	0.95	138.73	0	1	150.16	12.95	0.92	188.34	9.55	0.95	171.99	33.47	0.84	198.16	0	1	109.32	17.77	0.86	128.4	20.62	0.86	175.68	33	0.84	173.07	14.6	0.92	169.41	37.79	0.82	183.65	20.74	0.9	0.943333	0.866667	-0.0766667	0.0185378	1
NM_003768|PEA15|chr1|+	41135.4	160184362	chr1:160183212-160185162	321.2	256.86	0.56	296	190.89	0.61	380.1	337.26	0.53	353.96	286.98	0.55	419.48	339.74	0.55	380.73	298.79	0.56	187.36	173.33	0.52	255.04	221.49	0.54	230.48	278.91	0.45	328.66	338.27	0.49	221.97	263.1	0.46	353.77	384.73	0.48	0.56	0.49	-0.07	0.0192431	1
NM_006368|CREB3|chr9|+	301.9	35736647	chr9:35736389-35736863	95.54	27.05	0.78	84.19	18.77	0.82	117.36	30.28	0.79	113.74	5.74	0.95	128.62	32.82	0.8	94.98	30.26	0.76	83.14	18.29	0.82	89.61	27.34	0.77	94.04	49.37	0.66	100.56	36.29	0.73	82.78	49.88	0.62	82.46	65.76	0.56	0.816667	0.693333	-0.123333	0.0213389	1
NM_024038|C19orf43|chr19|-	8732.5	12841594	chr19:12841454-12841882	348.26	47.84	0.88	325.26	16.82	0.95	435.37	0	1	389.07	0	1	564.75	0	1	523.56	0	1	353.38	17.94	0.95	373.93	0	1	477.37	0	1	423.89	0	1	524.84	0	1	493.36	0	1	0.971667	0.991667	0.02	0.0213806	1
NM_022003|FXYD6|chr11|-	14813.1	117708791	chr11:117707691-117708992	818.22	225.42	0.78	737.99	223.26	0.77	703.09	163.95	0.81	718.86	214.52	0.77	737.05	226.92	0.76	701.69	269.8	0.72	980.47	372.11	0.72	813.75	363.93	0.69	796.37	339.24	0.7	625.02	195.1	0.76	809.33	341.32	0.7	660.55	167.64	0.8	0.768333	0.728333	-0.04	0.0215711	1
NM_133491|SAT2|chr17|-	530.8	7529671	chr17:7529556-7529932	107	30.05	0.78	77.54	43.41	0.64	151.78	19.73	0.88	134.97	42.12	0.76	168.87	40.07	0.81	129.88	38.61	0.77	105.82	47.16	0.69	97.44	58.56	0.62	133.61	40.59	0.77	167.2	61.95	0.73	119.55	65.18	0.65	122.12	88.97	0.58	0.773333	0.673333	-0.1	0.0221594	1
NM_001163817|DHCR7|chr11|-	1185.8	71145990	chr11:71145457-71146885	157.93	1.41	0.99	161.91	0	1	83.43	16.47	0.84	80.21	28.54	0.74	80.64	24.37	0.77	66.36	40.77	0.62	206.81	5.96	0.97	170.02	0	1	140.77	20.25	0.87	89.61	6.93	0.93	133.48	13.25	0.91	91.78	10.33	0.9	0.826667	0.93	0.103333	0.0248373	1
NM_000602|SERPINE1|chr7|+	21745.4	100781371	chr7:100780686-100782547	365.05	266.19	0.58	112.12	93.56	0.55	560.57	515.37	0.52	305.15	286.11	0.52	660.49	609	0.52	394.94	294.1	0.57	160.78	174.19	0.48	187.96	175.54	0.52	349.42	460.18	0.43	381.35	421.77	0.47	381.63	456.66	0.46	447.38	417.35	0.52	0.543333	0.48	-0.0633333	0.0250787	1
NM_001042559|EIF4G2|chr11|-	51253.2	10819181	chr11:10818593-10819428	1726.28	262.46	0.87	1557.75	188.46	0.89	1333.34	265.16	0.83	1310.06	218.74	0.86	1296.46	211.35	0.86	1122.93	281.29	0.8	1606.95	292.36	0.85	1606.23	209.22	0.88	1349.74	130.47	0.91	1353.9	160	0.89	1349.13	99.76	0.93	1193.18	252.15	0.83	0.851667	0.881667	0.03	0.0255311	1
NM_057158|DUSP4|chr8|-	10786.3	29194193	chr8:29190579-29194928	224.16	0	1	256.01	9.29	0.96	275.91	0	1	284.54	15.08	0.95	262.65	22.81	0.92	290.71	28.81	0.91	215.63	12.73	0.94	212.58	13.36	0.94	242	54.25	0.82	248.09	6.47	0.97	250.31	37.85	0.87	258.76	19.92	0.93	0.956667	0.911667	-0.045	0.0255937	1
NM_020357|PCNP|chr3|+	2854.7	101312725	chr3:101311471-101313281	145.05	23.32	0.86	160.85	9.17	0.95	160.3	29.51	0.84	151.38	33.94	0.82	122.4	47.29	0.72	97.08	40.14	0.71	134.52	11.24	0.92	120.17	33.36	0.78	100.27	57.92	0.63	136.29	51.52	0.73	105.82	47.65	0.69	93.81	71.14	0.57	0.816667	0.72	-0.0966667	0.0261934	1
NM_006386|DDX17|chr22|-	12898.1	38882025	chr22:38879445-38882445	299.98	19.5	0.94	308.35	39.23	0.89	314.56	23.68	0.93	311.63	25.63	0.92	292.24	2.48	0.99	284.65	12.01	0.96	299.16	54.46	0.85	287.95	49.27	0.85	288.65	52.31	0.85	304.63	23.03	0.93	291.21	44.91	0.87	287.62	0	1	0.938333	0.891667	-0.0466667	0.026662	1
NM_012320|PLA2G15|chr16|+	106	68293250	chr16:68293049-68294961	48.48	0	1	46.43	0	1	45.5	10.4	0.81	44.73	0	1	45.48	0	1	52.75	7.96	0.87	43.96	2.52	0.95	45.56	10.26	0.82	42.19	7.91	0.84	40.3	13.3	0.75	45.15	18.2	0.71	49.16	23.31	0.68	0.946667	0.791667	-0.155	0.0270413	1
NM_178153|DCX|chrX|-	16550.5	110544161	chrX:110537007-110544971	395.94	0.25	1	448.9	0	1	421.45	17.09	0.96	454.07	14.01	0.97	355.7	0	1	398.51	24.79	0.94	445.55	9.32	0.98	431.33	9.01	0.98	408.62	30.66	0.93	414.38	18.1	0.96	407.44	30.4	0.93	388.16	36.14	0.91	0.978333	0.948333	-0.03	0.027441	1
NM_000925|PDHB|chr3|-	583.8	58413511	chr3:58413357-58413906	127.68	48.09	0.73	122.61	28.77	0.81	123.57	43.03	0.74	124.04	34.8	0.78	105.51	58.49	0.64	123.13	25.88	0.83	70.57	35.15	0.67	131.14	37.4	0.78	67.09	23.52	0.74	91.97	68.13	0.57	44.35	47.44	0.48	85.52	72.18	0.54	0.755	0.63	-0.125	0.0276011	1
NM_032552|DAB2IP|chr9|+	369.4	124546016	chr9:124545815-124547809	75.66	0	1	76.47	6.07	0.93	65.68	7.43	0.9	78.62	0	1	64.18	31	0.67	89.21	31.69	0.74	82.81	0	1	79.71	1.28	0.98	82.97	14.98	0.85	82.25	0	1	86.56	4.27	0.95	74.08	2.47	0.97	0.873333	0.958333	0.085	0.0277389	1
NM_002230|JUP|chr17|-	5104.1	39911946	chr17:39910859-39912147	157.29	21.93	0.88	141.93	6.46	0.96	181.56	0	1	180.94	14.08	0.93	171.97	39.43	0.81	208.31	0	1	142.51	19.35	0.88	135.09	31.18	0.81	185.73	38.67	0.83	156.19	0.18	1	186.8	40.2	0.82	150.07	27.12	0.85	0.93	0.865	-0.065	0.0285451	1
NM_004522|KIF5C|chr2|+	21425.3	149881315	chr2:149879592-149883273	699.74	0	1	811.65	0	1	561.09	30.83	0.95	722.95	23.21	0.97	496.64	48.19	0.91	592.72	94.24	0.86	830.57	21.71	0.97	762.38	10.97	0.99	666.08	87.78	0.88	673.88	39.17	0.95	659.01	107.62	0.86	628.65	78.09	0.89	0.948333	0.923333	-0.025	0.0287782	1
NM_005166|APLP1|chr19|+	19826.7	36370446	chr19:36370245-36370699	600.85	320.85	0.65	609.55	368.12	0.62	661.24	293.09	0.69	624.39	373.77	0.63	731.89	409.44	0.64	750.84	452.49	0.62	665.83	486.99	0.58	568.73	430.84	0.57	747.35	477.97	0.61	589.46	340.17	0.63	751.43	555.26	0.58	606.39	369	0.62	0.641667	0.598333	-0.0433333	0.0287871	1
NM_006763|BTG2|chr1|+	467.5	203276433	chr1:203276232-203278729	40.92	0	1	34.96	0	1	86.83	0	1	65.23	0	1	94.07	0	1	73.16	0	1	37.12	0	1	40.63	0	1	71.4	23.34	0.75	81.49	0	1	72.44	14.77	0.83	93.51	0	1	1	0.93	-0.07	0.0290611	1
NM_021807|EXOC4|chr7|+	524.7	133749271	chr7:133749044-133750513	68.62	0	1	77.95	0	1	55.93	3.14	0.95	81.72	0	1	60.82	0	1	75.06	0	1	75.17	0	1	70.62	0	1	76.73	6.07	0.93	73.13	13.03	0.85	74.23	9.09	0.89	64.41	11.25	0.85	0.991667	0.92	-0.0716667	0.029453	1
NM_015164|PLEKHM2|chr1|+	182.8	16060985	chr1:16060292-16061264	50.23	18.27	0.73	49.96	19.67	0.72	53.26	36.97	0.59	37.01	26.48	0.58	64.03	27.91	0.7	68.24	0.96	0.99	40.23	30.46	0.57	47.03	26.06	0.64	42.92	32.85	0.57	44.69	48.29	0.48	37.6	38.75	0.49	42.33	45.08	0.48	0.718333	0.538333	-0.18	0.0294881	1
NM_016479|SHISA5|chr3|-	11143	48510384	chr3:48509197-48510585	359.26	0	1	457.52	0	1	352.17	0	1	503.35	0	1	408	0	1	534.22	0	1	401.31	0	1	355.27	0	1	485.6	31.71	0.94	383.42	0	1	506.02	0	1	421.59	0	1	1	0.99	-0.01	0.0300024	1
NM_014782|ARMCX2|chrX|-	927	100912500	chrX:100910268-100912701	131.94	0	1	122.83	4.48	0.96	135.13	5.3	0.96	128.42	0	1	128.91	9.31	0.93	125.65	0	1	119.99	2.76	0.98	119.37	0	1	123.7	7.32	0.94	127.32	7.38	0.95	128.9	32.59	0.8	115.31	22.62	0.84	0.975	0.918333	-0.0566667	0.0303899	1
NM_001031695|RBFOX2|chr22|-	9343.2	36140095	chr22:36134783-36140296	328.26	0	1	321.65	0	1	340.72	0	1	340.27	0	1	306.1	0	1	310.62	3.36	0.99	353.95	0	1	340.44	0	1	327.61	41.45	0.89	345.22	0	1	324.68	0	1	340.88	0	1	0.998333	0.981667	-0.0166667	0.0309678	1
NM_018226|RNPEPL1|chr2|+	70.7	241517341	chr2:241517016-241518149	33.39	0	1	NA	NA	NA	50.16	0	1	29.43	9.88	0.75	55.78	0	1	43.62	1.23	0.97	29.74	8.5	0.78	30.61	5.88	0.84	47.09	22.67	0.67	41.62	7.05	0.86	45.12	13.78	0.77	50.89	3.01	0.94	0.944	0.81	-0.134	0.0312572	1
NM_005896|IDH1|chr2|-	3602	209101692	chr2:209100953-209101893	320.38	64.32	0.83	328.99	55.34	0.86	304.58	11.81	0.96	335.36	29.84	0.92	297.81	0	1	317.16	0	1	347.5	54.5	0.86	311.07	26.99	0.92	348.65	0	1	347.6	0	1	349.75	0	1	323.72	0	1	0.928333	0.963333	0.035	0.0316577	1
NM_002862|PYGB|chr20|+	1007.5	25277281	chr20:25277006-25278648	197.76	30.62	0.87	268.57	15.08	0.95	178.78	31.76	0.85	256.27	63.52	0.8	194.74	64	0.75	273.31	91.67	0.75	238.06	50.02	0.83	223.28	35.72	0.86	309.64	45.17	0.87	240.04	13.02	0.95	290.89	46.63	0.86	252.26	13.12	0.95	0.828333	0.886667	0.0583333	0.0320207	1
NM_198686|RAB15|chr14|-	2687.5	65414426	chr14:65412532-65415230	214.25	1.79	0.99	195.7	0	1	166.55	23.28	0.88	200.29	22.8	0.9	168.45	8.19	0.95	202.43	12.2	0.94	257.46	18.25	0.93	247.04	15.12	0.94	222.9	81.42	0.73	255.66	3.93	0.98	222.04	53.66	0.81	238.37	9.37	0.96	0.943333	0.891667	-0.0516667	0.0323581	1
NM_173566|PRR14L|chr22|-	139.1	32081504	chr22:32077334-32081789	32.98	5.25	0.86	34.72	14.96	0.7	31.79	15.94	0.67	36.96	17.38	0.68	38.14	5.49	0.87	38.23	7.21	0.84	30.68	2.16	0.93	36.42	1.25	0.97	31.09	7.49	0.81	40.66	1.55	0.96	31.44	0.42	0.99	36.25	0	1	0.77	0.943333	0.173333	0.0323858	1
NM_032800|C1orf198|chr1|-	1387	230974344	chr1:230972865-230975654	183.09	7.16	0.96	146.76	2.14	0.99	229.61	1.24	0.99	169.38	24.95	0.87	208.25	31.27	0.87	166.79	23.24	0.88	105.21	6.88	0.94	162.12	10.24	0.94	127.47	31.85	0.8	204.67	35.08	0.85	118.34	29.06	0.8	203.89	45.21	0.82	0.926667	0.858333	-0.0683333	0.0324264	1
NM_005871|SMNDC1|chr10|-	230	112053508	chr10:112052798-112054045	53.01	4.69	0.92	49.82	7.7	0.87	43.27	18.15	0.7	45.91	13.93	0.77	31.21	34.88	0.47	32.19	21.56	0.6	51.44	9.38	0.85	48.24	6.1	0.89	57.56	0	1	50.25	7.49	0.87	48.42	7.74	0.86	41.42	11.28	0.79	0.721667	0.876667	0.155	0.0325154	1
NM_016108|AIG1|chr6|+	96.1	143660977	chr6:143660776-143661441	47.65	7.7	0.86	54.73	0	1	42.06	8.1	0.84	48.74	3.8	0.93	47.06	13.28	0.78	31.74	20.97	0.6	34.13	13.36	0.72	35.72	4.98	0.88	26.37	22.57	0.54	28.93	11.8	0.71	26.77	30.05	0.47	26.16	18.44	0.59	0.835	0.651667	-0.183333	0.0326018	1
NM_031412|GABARAPL1|chr12|+	24584.8	10375098	chr12:10374386-10375724	494.76	46.22	0.91	535.8	68.46	0.89	495.27	6.72	0.99	495.85	68.61	0.88	491.99	27.69	0.95	476.17	47.43	0.91	485.79	76.87	0.86	467.5	76.98	0.86	457.94	70.88	0.87	465.12	37	0.93	436.31	79.09	0.85	497.78	52.62	0.9	0.921667	0.878333	-0.0433333	0.0334607	1
NM_005718|ARPC4|chr3|+	12667.1	9848527	chr3:9847894-9848789	275.02	0	1	273.27	0	1	248.62	0	1	245.15	0	1	256.23	13.57	0.95	247.18	8.19	0.97	296.3	0	1	295.41	0	1	307.81	0	1	248.23	2.27	0.99	246.72	24.92	0.91	199.3	48.15	0.81	0.986667	0.951667	-0.035	0.0340081	1
NM_013390|TMEM2|chr9|-	5749.4	74299952	chr9:74298282-74300309	235.23	64.11	0.79	193.66	46.45	0.81	367.01	105.88	0.78	268.63	70.56	0.79	365.91	117.86	0.76	274.72	101.62	0.73	97.9	17.83	0.85	177.01	27.25	0.87	144.24	32.95	0.81	295.26	67.01	0.82	154.89	8.12	0.95	286.8	59.99	0.83	0.776667	0.855	0.0783333	0.0345524	1
NM_001089|ABCA3|chr16|-	497.2	2326605	chr16:2325879-2326806	133.27	0	1	153.18	0	1	95.75	0	1	114.29	0	1	93.78	2.27	0.98	103.37	14.6	0.88	137.77	11.32	0.92	142.59	4.31	0.97	100.88	6.85	0.94	96.54	8.59	0.92	102.79	34.39	0.75	112.93	0	1	0.976667	0.916667	-0.06	0.0351759	1
NM_001144962|NFKBIL1|chr6|+	92.5	31526114	chr6:31525799-31526606	33.63	11.42	0.75	39.43	4.6	0.9	36.28	17.19	0.68	37.24	20.76	0.64	52.13	11.7	0.82	43.52	18.43	0.7	37.39	5.4	0.87	37.23	0	1	45.07	7.85	0.85	41.88	3.8	0.92	52	10.34	0.83	47.85	0	1	0.748333	0.911667	0.163333	0.0353264	1
NM_016561|BFAR|chr16|+	175	14762299	chr16:14761492-14763093	51.15	31.94	0.62	55.76	29.43	0.65	50.52	43.74	0.54	59.75	28.99	0.67	65.58	26.53	0.71	45.53	33.6	0.58	54.24	18.75	0.74	58.88	12.56	0.82	58.06	18.2	0.76	60.41	17.17	0.78	58.09	8.99	0.87	55.25	17.51	0.76	0.628333	0.788333	0.16	0.0354828	1
NM_004238|TRIP12|chr2|-	488.2	230632109	chr2:230631930-230632466	100.54	26.27	0.79	101.05	29.74	0.77	89.01	54.84	0.62	89.53	46.08	0.66	82.48	70.21	0.54	61.56	54.01	0.53	79.9	53.49	0.6	81.66	45.21	0.64	72.42	71.2	0.5	85.32	51.9	0.62	58.84	83.47	0.41	56.91	88.84	0.39	0.651667	0.526667	-0.125	0.0358393	1
NM_001040431|CCDC56|chr17|-	2955.8	40949807	chr17:40949652-40950185	160.82	24.3	0.87	177.68	0	1	221.78	2.33	0.99	214.43	0	1	205.18	5.56	0.97	193.12	0	1	163.86	19.57	0.89	135.73	27.79	0.83	199.92	22.41	0.9	229.47	0	1	188.63	21.68	0.9	238.01	0	1	0.971667	0.92	-0.0516667	0.0371276	1
NM_015511|C20orf4|chr20|+	211.6	34843701	chr20:34843500-34844853	70.73	0	1	65.68	0	1	67.66	15.99	0.81	61.56	9.98	0.86	63.67	9.05	0.88	60.33	29.97	0.67	63.8	0	1	63.39	3.31	0.95	63.84	0	1	60.66	0	1	58.36	13.9	0.81	61.05	0	1	0.87	0.96	0.09	0.0374503	1
NM_001039538|MAP2|chr2|+	39641.5	210595107	chr2:210594906-210598834	655.37	0	1	682.49	0	1	586.64	21.32	0.96	642.12	0	1	501.16	0	1	521.02	54.98	0.9	487.75	1.31	1	642.68	25.8	0.96	410.59	49.82	0.89	639.48	0	1	413.59	20.61	0.95	565.47	40.96	0.93	0.976667	0.955	-0.0216667	0.037783	1
NM_004040|RHOB|chr2|+	13803.9	20648126	chr2:20646835-20649201	259.41	0	1	362.66	0	1	241.9	3.56	0.99	346.19	0	1	259.77	0	1	366.86	44.14	0.89	284.38	13.03	0.96	250.12	8.06	0.97	315.58	76.98	0.8	317.3	0	1	315.58	7.8	0.98	280.41	0	1	0.98	0.951667	-0.0283333	0.0386006	1
NM_001696|ATP6V1E1|chr22|-	3184.1	18075130	chr22:18074903-18075502	233.12	62.6	0.79	247.3	69.94	0.78	243.35	132.83	0.65	223.4	129.7	0.63	266.05	148.14	0.64	245.58	99.47	0.71	238.64	58.81	0.8	222.87	70.03	0.76	257.39	115.22	0.69	233.82	92.67	0.72	323.53	45.25	0.88	261.71	90.5	0.74	0.7	0.765	0.065	0.0387018	1
NM_004870|MPDU1|chr17|+	649.3	7490991	chr17:7490744-7491498	115.98	34.23	0.77	114.19	42.09	0.73	99.72	47.6	0.68	87.48	45.55	0.66	91.1	65.02	0.58	98.65	16.06	0.86	117.91	49.05	0.71	104.28	38.26	0.73	95.62	74.61	0.56	85.37	64.42	0.57	89.93	78.11	0.54	90.4	91.62	0.5	0.713333	0.601667	-0.111667	0.0408365	1
NM_004386|NCAN|chr19|+	295.5	19360869	chr19:19360575-19363061	69.73	0	1	75.15	17.38	0.81	58.39	0	1	66.03	0	1	53.48	10.85	0.83	63.41	4.74	0.93	101.81	19.87	0.84	85.36	28.49	0.75	78.38	23.02	0.77	64.34	9.65	0.87	78.64	22.42	0.78	63.69	5.6	0.92	0.928333	0.821667	-0.106667	0.0411543	1
NM_000968|RPL4|chr15|-	166187	66791789	chr15:66791653-66791990	1490.59	1667.13	0.47	1385.54	1672.39	0.45	1274.24	1720.44	0.43	1252.23	1734.55	0.42	1512.28	2048.16	0.42	1233.26	1672.82	0.42	1186.15	1385.21	0.46	1435.02	1689.79	0.46	974.14	1614.92	0.38	1194.46	1721.6	0.41	1138.8	1728.85	0.4	1168.82	2053.44	0.36	0.435	0.411667	-0.0233333	0.0412794	1
NM_003022|SH3BGRL|chrX|+	1458.1	80552895	chrX:80552694-80554046	156.1	20.84	0.88	131.52	25.83	0.84	164.94	2.63	0.98	160.09	0.58	1	156.85	0	1	130.94	9.47	0.93	100.64	24.96	0.8	116.62	25.7	0.82	120.61	12.2	0.91	132.53	0	1	123.67	0	1	122.39	40.57	0.75	0.938333	0.88	-0.0583333	0.0418966	1
NM_025250|TTYH3|chr7|+	3596.1	2701753	chr7:2701302-2704436	213.38	0	1	212.05	2.6	0.99	271.17	14.68	0.95	267.79	0	1	288.46	17.81	0.94	321.92	55.88	0.85	221.05	8.18	0.96	213.22	2.65	0.99	293.45	48.81	0.86	274.67	2.65	0.99	277.48	76.02	0.78	282.65	37.9	0.88	0.955	0.91	-0.045	0.0423536	1
NM_001098210|CTNNB1|chr3|+	10913.7	41281511	chr3:41281310-41281939	189.96	0	1	188.96	0	1	199.69	5.39	0.97	192.21	20.99	0.9	140.37	63.92	0.69	102	93.42	0.52	191.42	2.95	0.98	186.25	0	1	179.76	2.21	0.99	190.56	0.52	1	154.68	31.21	0.83	142.68	63.04	0.69	0.846667	0.915	0.0683333	0.0424799	1
NM_022105|DIDO1|chr20|-	69.3	61537238	chr20:61536350-61537452	21.26	20.67	0.51	17.02	29.27	0.37	30.96	13.53	0.7	23.37	21.83	0.52	32.48	22.29	0.59	19.31	29.54	0.4	14.91	46.34	0.24	17.46	41.33	0.3	22.83	32.94	0.41	15.6	29.43	0.35	21.36	40.39	0.35	15.77	35.31	0.31	0.515	0.326667	-0.188333	0.0430039	1
NM_020134|DPYSL5|chr2|+	12080.2	27172255	chr2:27169778-27173219	523.04	0	1	475.82	21.12	0.96	356.96	82.55	0.81	356.99	91.31	0.8	378.01	59.87	0.86	427.79	21.25	0.95	426.62	56.39	0.88	470.94	37.14	0.93	389.06	66.14	0.85	349.8	71.68	0.83	370.83	78.21	0.83	330.17	84.17	0.8	0.896667	0.853333	-0.0433333	0.0430131	1
NM_001201483|ENO1|chr1|-	17735.2	8921183	chr1:8921059-8921488	1317.84	376.23	0.78	1056.71	339.43	0.76	1047.26	714.18	0.59	999.09	644.73	0.61	1157.27	819.13	0.59	953.01	733.65	0.57	1090.97	466.85	0.7	1124.18	474.72	0.7	1051.94	892.24	0.54	1028.33	630.12	0.62	1053.11	797.91	0.57	931.87	762.92	0.55	0.65	0.613333	-0.0366667	0.0436798	1
NM_032737|LMNB2|chr19|-	456.7	2430562	chr19:2428164-2430950	74.25	4.79	0.94	79.47	5.16	0.94	64.38	13.02	0.83	78.63	16.2	0.83	77.85	0	1	93.9	21.1	0.82	79.29	6.78	0.92	84.64	5.36	0.94	95.75	0	1	85.65	0	1	97.35	1.43	0.99	99.94	4.67	0.96	0.893333	0.968333	0.075	0.0439323	1
NM_001025205|AP2M1|chr3|+	6079.5	183901512	chr3:183901270-183901879	707.1	95.69	0.88	681.32	47.87	0.93	818.81	147.62	0.85	765.24	156.29	0.83	883.09	149.74	0.86	738.27	168.92	0.81	707.67	118.14	0.86	623.66	109.8	0.85	785.27	296.19	0.73	687.75	106.99	0.87	799.93	166.02	0.83	706	143	0.83	0.86	0.828333	-0.0316667	0.0441944	1
NM_012268|PLD3|chr19|+	18385.1	40884230	chr19:40883893-40884390	728.78	227.21	0.76	623.53	233.18	0.73	657.54	228.58	0.74	658.64	200.8	0.77	740.3	273.95	0.73	815.87	231.89	0.78	686.31	254.92	0.73	704.75	234.84	0.75	609.42	368.08	0.62	579.93	252.56	0.7	617.09	269.18	0.7	671.18	200.19	0.77	0.751667	0.711667	-0.04	0.0457403	1
NM_015584|POLDIP2|chr17|-	536.2	26674418	chr17:26674035-26675257	102.69	29.61	0.78	108.94	34.56	0.76	93.1	59.49	0.61	98.46	50.33	0.66	124.37	47.1	0.73	102.19	33.51	0.75	98.26	35.85	0.73	117.86	17.07	0.87	112.44	18.32	0.86	93.58	37.63	0.71	100.14	38.17	0.72	129.88	0	1	0.715	0.815	0.1	0.0478947	1
NM_001128833|ZBTB4|chr17|-	436.7	7366620	chr17:7362685-7367209	48.64	0	1	57.92	0	1	60.8	0	1	63.08	2.92	0.96	61.21	0	1	66.61	0	1	39.36	0	1	49.27	2.25	0.96	45.36	6.99	0.87	62.85	8.74	0.88	44.71	9.24	0.83	62.89	0	1	0.993333	0.923333	-0.07	0.0491169	1
NR_030724|XPNPEP1|chr10|-	273.7	111624845	chr10:111624524-111625070	141.5	9.5	0.94	117.34	24.26	0.83	123.26	26.7	0.82	152.02	0	1	121.59	51.49	0.7	151.56	5.46	0.97	111.9	29.54	0.79	132.95	14.7	0.9	130.81	36.5	0.78	125.31	47.68	0.72	118.9	52.68	0.69	139.24	28.5	0.83	0.876667	0.785	-0.0916667	0.0493945	1
NM_001032296|STK24|chr13|-	417.1	99104466	chr13:99102455-99105463	18.82	114.74	0.14	20.1	116.7	0.15	14.83	130.36	0.1	14.11	128.47	0.1	18.3	141.1	0.11	14.05	123.56	0.1	36.01	101	0.26	34.83	98.27	0.26	27.53	124.56	0.18	23.63	117.76	0.17	23.47	116.01	0.17	23.82	119.56	0.17	0.116667	0.201667	0.085	0.050157	1
NM_001130|AES|chr19|-	43080.1	3053225	chr19:3052908-3054038	277.31	118.27	0.7	284.25	143.63	0.66	323.68	129.37	0.71	287.22	144.01	0.67	310.58	172.87	0.64	281.61	202.17	0.58	301.49	200.43	0.6	263.52	178.19	0.6	321.61	251.48	0.56	274.39	185.49	0.6	334.42	209.48	0.61	286.32	176.21	0.62	0.66	0.598333	-0.0616667	0.050188	1
NM_198970|AES|chr19|-	43099.3	3053224	chr19:3052908-3054035	275.95	119.23	0.7	282.53	145.09	0.66	320.99	131.61	0.71	284.78	145.92	0.66	307.78	174.93	0.64	278.83	204.13	0.58	299.88	201.6	0.6	261.61	179.93	0.59	318.96	253.36	0.56	271.27	188.1	0.59	331.17	212.33	0.61	283.35	178.62	0.61	0.658333	0.593333	-0.065	0.0508338	1
NM_180976|PPP2R5D|chr6|+	734.7	42979088	chr6:42978887-42979967	114.74	5.78	0.95	114.51	9.93	0.92	117.14	4.7	0.96	118.62	1.1	0.99	132.7	17.62	0.88	133.84	20.45	0.87	115.37	20.86	0.85	106.29	8.89	0.92	128.06	9.97	0.93	117.66	21.81	0.84	124.15	32.64	0.79	124.43	32.53	0.79	0.928333	0.853333	-0.075	0.0512368	1
NM_005717|ARPC5|chr1|-	12424.4	183596528	chr1:183595332-183596729	337.58	35.84	0.9	300.67	7.29	0.98	303.35	54.64	0.85	299.78	15.01	0.95	281.41	66.47	0.81	272.18	67.77	0.8	294.62	45.82	0.87	283.53	44.77	0.86	263.78	92.11	0.74	297.25	55.06	0.84	282.04	55.29	0.84	273.72	70.84	0.79	0.881667	0.823333	-0.0583333	0.0520434	1
NM_178040|ERC1|chr12|+	438.9	1599616	chr12:1599259-1605099	60.36	2.92	0.95	47.54	0	1	61.86	24.99	0.71	59.94	3.45	0.95	60.83	0	1	58.97	4.24	0.93	58.85	10.27	0.85	53.68	18.09	0.75	64.51	8.29	0.89	59.99	12.42	0.83	63.52	16.29	0.8	55.29	27.29	0.67	0.923333	0.798333	-0.125	0.052566	1
NM_001190702|MTRNR2L8|chr11|-	3.32585e+06	10530049	chr11:10529434-10530723	1753.78	0	1	1998.95	0	1	1641.12	534.9	0.75	1853.34	369.49	0.83	1658.59	888.87	0.65	1592.01	1007.98	0.61	1862.8	0	1	1783.65	68.66	0.96	1770	368.69	0.83	1695.13	408.66	0.81	1659.72	787.21	0.68	1665.08	764.07	0.69	0.806667	0.828333	0.0216667	0.0526615	1
NM_005399|PRKAB2|chr1|-	497.3	146629251	chr1:146626685-146631221	74.56	0	1	64.45	0	1	85.69	1.94	0.98	73.63	0	1	78.32	0	1	62.07	3.12	0.95	64.59	0	1	61.64	0	1	66.78	8.82	0.88	71.87	5.17	0.93	61.51	13.36	0.82	65.4	2.25	0.97	0.988333	0.933333	-0.055	0.0532508	1
NM_005153|USP10|chr16|+	217.8	84812743	chr16:84812501-84813527	74.28	1.68	0.98	65.35	0.94	0.99	65.68	0	1	75.6	0	1	64.41	4.95	0.93	68.86	13.04	0.84	73.12	9.68	0.88	74.27	11.67	0.86	76.37	1.16	0.99	75.97	16.81	0.82	61.71	26.84	0.7	69.6	0.42	0.99	0.956667	0.873333	-0.0833333	0.0534037	1
NM_006700|TRAFD1|chr12|+	367.2	112591148	chr12:112590539-112591408	44.76	24.7	0.64	40.05	31.08	0.56	43.66	22.85	0.66	42.04	32.5	0.56	33.93	35.11	0.49	39.68	29.89	0.57	64.72	12.04	0.84	57.41	13.72	0.81	46.61	24.75	0.65	33.36	33.6	0.5	71.93	8.41	0.9	46.12	22.41	0.67	0.58	0.728333	0.148333	0.053508	1
NM_001195291|SERPINB6|chr6|-	113.2	2948732	chr6:2948393-2948933	37.96	6.89	0.85	NA	NA	NA	48.84	0	1	42.27	3.98	0.91	51.79	2.83	0.95	42.32	6.53	0.87	37.71	0.25	0.99	47.17	0	1	54.3	0	1	65.43	0	1	47.43	4.72	0.91	51.15	0	1	0.916	0.983333	0.0673333	0.0538663	1
NM_001569|IRAK1|chrX|-	441.3	153277167	chrX:153275957-153277368	83.73	2.84	0.97	59.99	5.89	0.91	98.8	4.41	0.96	62.88	0	1	111.91	0	1	76.25	0	1	77.57	5.98	0.93	61.67	11.91	0.84	89.15	3.13	0.97	59.39	17.53	0.77	85.66	0	1	70.19	10.28	0.87	0.973333	0.896667	-0.0766667	0.0539886	1
NM_033161|SURF4|chr9|-	1439.8	136230247	chr9:136228340-136230635	176.95	27.84	0.86	175.08	18.39	0.9	167.9	48.11	0.78	200.5	39.32	0.84	180.7	44.17	0.8	210.67	49.2	0.81	165.7	44.38	0.79	177.28	37.05	0.83	209.34	41.13	0.84	204.93	81.18	0.72	202.74	78.59	0.72	208.4	85.57	0.71	0.831667	0.768333	-0.0633333	0.05402	1
NM_015231|NUP160|chr11|-	78.6	47800262	chr11:47799670-47800746	36.1	3.42	0.91	41.85	1.11	0.97	30.07	17.13	0.64	29.31	9.03	0.76	18.57	15.9	0.54	20.46	29.99	0.41	33.09	8.25	0.8	28.46	15.43	0.65	13.65	34.13	0.29	30.92	15.69	0.66	20.95	27.52	0.43	20.42	43.19	0.32	0.705	0.525	-0.18	0.0542639	1
NM_005909|MAP1B|chr5|+	65640.4	71502093	chr5:71500911-71505397	899.28	94.41	0.9	920.03	139.95	0.87	766.42	174.67	0.81	815.26	200.64	0.8	720.69	189.25	0.79	752.51	286.2	0.72	833.16	162.22	0.84	893.33	161.18	0.85	692.7	226.31	0.75	781	217.87	0.78	696.82	224.84	0.76	707.11	280.41	0.72	0.815	0.783333	-0.0316667	0.0550042	1
NR_002212|NUDT4P1|chr12|+	383.9	93793154	chr12:93792953-93796052	71.1	10.4	0.87	70.54	15.61	0.82	72.5	25.49	0.74	91.22	0	1	74.14	0	1	72.22	15.98	0.82	69.01	22.69	0.75	69.77	15.15	0.82	73.34	23.64	0.76	64.09	11.36	0.85	76.91	44.32	0.63	63.52	24.28	0.72	0.875	0.755	-0.12	0.0554392	1
NM_021805|SIGIRR|chr11|-	61.3	405857	chr11:405716-406059	23.11	22.74	0.5	22.27	15.25	0.59	29.44	14.64	0.67	30.33	31.74	0.49	26.33	34.38	0.43	20.31	23.31	0.47	19.4	17.19	0.53	22.81	13.92	0.62	27.43	17.06	0.62	31.36	13.27	0.7	51	0	1	36.84	16.45	0.69	0.525	0.693333	0.168333	0.0560668	1
NM_001242913|ZFAND6|chr15|+	750.5	80430061	chr15:80429822-80430735	118.92	34.35	0.78	163.63	46.23	0.78	110.55	0	1	160.47	0	1	94.2	3.49	0.96	135.74	0	1	120.19	28.17	0.81	165.15	3.16	0.98	123.76	0	1	159.91	0	1	92.32	0	1	129.26	0	1	0.92	0.965	0.045	0.0567577	1
NM_001675|ATF4|chr22|+	17285.4	39918139	chr22:39917778-39918691	648.91	84.1	0.89	520.05	88	0.86	1112.38	15.96	0.99	848.38	19.14	0.98	1134.42	83.16	0.93	841.43	97.93	0.9	455.85	99.53	0.82	563.65	67.18	0.89	807.8	83.02	0.91	1016.22	34.84	0.97	766.92	145.96	0.84	1027.27	61.64	0.94	0.925	0.895	-0.03	0.0568579	1
NR_028582|G6PC3|chr17|+	2665.3	42153525	chr17:42153048-42153712	215.01	0	1	163.26	0	1	249.23	0	1	176.24	0	1	268.31	0	1	183.17	0	1	202.9	0	1	187.61	0	1	226.47	0	1	184.66	0	1	240.06	0	1	142.84	27.67	0.84	1	0.973333	-0.0266667	0.056883	1
NM_001146688|KDM3A|chr2|+	205.7	86719363	chr2:86719162-86719839	52.81	13	0.8	49.4	12.69	0.8	51.65	4.3	0.92	68.78	0	1	48.95	0	1	56.91	0	1	41.91	9.85	0.81	42.37	11.74	0.78	46.89	4.43	0.91	55.54	10.16	0.85	35.94	25.19	0.59	54.97	9.09	0.86	0.92	0.8	-0.12	0.0568916	1
NM_014847|UBAP2L|chr1|+	511.9	154242877	chr1:154242676-154243329	71.04	8.87	0.89	83.24	4.79	0.95	67.43	11.41	0.86	85.24	4.17	0.95	76.95	18.48	0.81	91.67	6.3	0.94	69.86	6.65	0.91	61.66	10.94	0.85	65.16	30.39	0.68	63.45	3.84	0.94	66.94	33.52	0.67	59.86	25.77	0.7	0.9	0.791667	-0.108333	0.0573698	1
NM_001846|COL4A2|chr13|+	51346.2	111164487	chr13:111164281-111165373	690.32	0	1	595.3	2.16	1	1118.17	0	1	1027.13	0	1	1235.74	0	1	1196.54	0	1	551.71	0	1	679.96	28.42	0.96	1061.73	0	1	1155.37	0	1	992.85	0	1	1166.83	0	1	1	0.993333	-0.00666667	0.0573742	1
NM_001127487|FLNC|chr7|+	1518.4	128498820	chr7:128498390-128499328	140.05	9.33	0.94	106.5	26.81	0.8	188.33	76.06	0.71	191.62	46.2	0.81	275.32	59.9	0.82	245.09	69.84	0.78	91.1	16.4	0.85	87.89	36.26	0.71	185.4	68.62	0.73	173.16	56.18	0.76	184.91	95.39	0.66	168.64	70.29	0.71	0.81	0.736667	-0.0733333	0.058024	1
NR_033814|DLST|chr14|+	1226.9	75369306	chr14:75368899-75370450	143.64	21.99	0.87	140.8	17.39	0.89	135.97	18.83	0.88	139.23	11.94	0.92	132.28	47.57	0.74	123.19	43.81	0.74	132.13	33.71	0.8	138.35	19.71	0.88	122	48.73	0.71	138.32	51.75	0.73	125	46.69	0.73	126.08	62.83	0.67	0.84	0.753333	-0.0866667	0.0583255	1
NM_001257174|DDX19B|chr16|+	453.5	70367625	chr16:70367424-70367735	51.01	30.5	0.63	43.47	32.4	0.57	34.94	47.17	0.43	39.56	51.91	0.43	49.69	36.04	0.58	19.65	49.84	0.28	48.06	27.14	0.64	63.2	22.4	0.74	56.61	45.84	0.55	48.44	21.64	0.69	44.89	45.82	0.49	65.81	22.12	0.75	0.486667	0.643333	0.156667	0.058401	1
NM_005417|SRC|chr20|+	627.2	36031775	chr20:36031574-36033821	85.88	0	1	96.06	0	1	82.72	0	1	97.37	0	1	81.15	0	1	95.77	0.4	1	91.89	0	1	87.29	0	1	89.82	11.63	0.89	80.03	0	1	80.13	16.05	0.83	76.47	0	1	1	0.953333	-0.0466667	0.0589992	1
NM_153280|UBA1|chrX|+	3697.8	47074394	chrX:47074193-47074527	360.96	158.85	0.69	287.23	115.98	0.71	439.14	151.81	0.74	408.9	111.34	0.79	449.91	187.71	0.71	462	99.57	0.82	265.42	98.64	0.73	362.8	114.03	0.76	388.6	74.1	0.84	360.18	132.68	0.73	402.8	28.02	0.93	405.85	111.1	0.79	0.743333	0.796667	0.0533333	0.0594854	1
NM_003714|STC2|chr5|-	568.4	172744401	chr5:172741726-172745252	34.16	83.08	0.29	20.74	42.05	0.33	81.35	134.9	0.38	53.79	96.75	0.36	76.02	171.42	0.31	50.67	104.05	0.33	36.71	42.04	0.47	36.63	57.6	0.39	77.45	96.31	0.45	85.92	80.55	0.52	70.09	105.06	0.4	85.45	117.15	0.42	0.333333	0.441667	0.108333	0.0597593	1
NM_004341|CAD|chr2|+	32.1	27466485	chr2:27466284-27466654	NA	NA	NA	NA	NA	NA	31.31	2.84	0.92	29.84	7.83	0.79	31.48	12.86	0.71	26.2	16.9	0.61	NA	NA	NA	NA	NA	NA	NA	NA	NA	NA	NA	NA	21	14.1	0.6	19.17	23.28	0.45	0.7575	0.525	-0.2325	0.0600161	1
NM_001955|EDN1|chr6|+	1021.2	12296983	chr6:12296195-12297427	106.72	12.92	0.89	57.34	6.29	0.9	100.46	107.91	0.48	133.19	79.45	0.63	123.44	138.92	0.47	122.34	112	0.52	55.21	19.94	0.73	85.95	24.51	0.78	78.87	114.33	0.41	119.59	134.27	0.47	84.09	124.55	0.4	117.46	163.15	0.42	0.648333	0.535	-0.113333	0.0603913	1
NM_001130997|FAM58A|chrX|-	61.4	152853625	chrX:152853383-152853852	52.45	9.69	0.84	36.78	7.54	0.83	39.68	12.11	0.77	36	2.33	0.94	43.44	4.21	0.91	29.05	11.5	0.72	41.26	11.75	0.78	43.32	4.35	0.91	30.54	17.96	0.63	27.82	35.97	0.44	27.99	23.82	0.54	36.66	2.16	0.94	0.835	0.706667	-0.128333	0.0606152	1
NM_022080|NAPB|chr20|-	2596.9	23355987	chr20:23355156-23358123	214.38	41.54	0.84	216.83	35.69	0.86	204.69	15.04	0.93	224.41	19.04	0.92	201.88	0	1	189.14	27.09	0.87	236.03	64.1	0.79	200.87	59.71	0.77	205.35	49.23	0.81	205.04	56.21	0.78	237.08	16.09	0.94	233.85	5.09	0.98	0.903333	0.845	-0.0583333	0.0608665	1
NM_005063|SCD|chr10|+	12144.8	102123277	chr10:102120491-102124588	722	108.21	0.87	555.22	71.67	0.89	394.86	153.73	0.72	352.8	106.13	0.77	392.43	127.82	0.75	314.1	103.98	0.75	448.83	111.92	0.8	582.59	114.97	0.84	232.55	135.21	0.63	343.61	118.67	0.74	274.02	99.85	0.73	307.94	132.72	0.7	0.791667	0.74	-0.0516667	0.0609762	1
NM_001242883|CARKD|chr13|+	190.1	111290926	chr13:111290725-111292342	79.72	0	1	72.65	0	1	73.67	0	1	65.95	0.59	0.99	71.13	2.39	0.97	63.89	0	1	86.48	0	1	79.61	0	1	72.42	7.92	0.9	72.54	18.62	0.8	75.01	6.57	0.92	72.78	0	1	0.993333	0.936667	-0.0566667	0.0610767	1
NM_032017|STK40|chr1|-	459.5	36806524	chr1:36805225-36807574	99.45	0	1	101.56	9.63	0.91	120.31	11.57	0.91	91.76	8.65	0.91	143.56	3.64	0.98	119.34	0.61	0.99	94.98	0	1	96.84	0	1	103.82	3.33	0.97	115.2	0	1	102.98	0	1	123.38	0	1	0.95	0.995	0.045	0.0612125	1
NM_001252390|TNIP1|chr5|-	441.3	150409901	chr5:150409504-150410308	91.79	15.34	0.86	69.23	7.91	0.9	111.3	30.19	0.79	95.72	14.48	0.87	138.21	29.55	0.82	116.7	10.89	0.91	87.58	9.48	0.9	86.29	3.66	0.96	108.82	16.07	0.87	117.66	9.63	0.92	121.25	0	1	125.07	9.41	0.93	0.858333	0.93	0.0716667	0.0620441	1
NM_018534|NRP2|chr2|+	540.9	206641614	chr2:206640970-206641880	35.28	0	1	47.84	0	1	52.44	4.92	0.91	83.81	0	1	63.44	0.39	0.99	72.82	15.62	0.82	80.83	0	1	67.09	0	1	97.32	4.1	0.96	109.97	0	1	108.12	0	1	96.81	0	1	0.953333	0.993333	0.04	0.0621339	1
NM_001802|CDR2|chr16|-	312.8	22357802	chr16:22357257-22359144	78.25	0	1	51.37	11.32	0.82	65.76	19.05	0.78	69.93	18.23	0.79	77.07	16.91	0.82	66.65	25.71	0.72	50.98	0	1	66.47	0	1	60.74	19.62	0.76	92.03	5.59	0.94	70.02	11.78	0.86	94.39	2.33	0.98	0.821667	0.923333	0.101667	0.0621354	1
NM_021648|TSPYL4|chr6|-	5055	116575022	chr6:116571131-116575261	213.94	0	1	250.65	0	1	249.27	0	1	292.28	0	1	248.56	27.33	0.9	284.88	7.33	0.97	243.41	0	1	199.33	0	1	279.79	0	1	221.82	0	1	279.95	0	1	223.06	0	1	0.978333	1	0.0216667	0.0622451	1
NM_006369|LRRC41|chr1|-	503.6	46744434	chr1:46744145-46744756	133.01	0	1	126.16	0	1	167.87	0	1	130.28	0	1	141.65	18.96	0.88	119.6	15.01	0.89	121.99	0	1	129.13	0	1	131.5	0	1	115.82	0	1	135.03	0	1	120.91	0.11	1	0.961667	1	0.0383333	0.062403	1
NM_206915|NGFRAP1|chrX|+	63277.2	102632830	chrX:102632391-102633001	959.87	54.97	0.95	915.27	114.37	0.89	764.97	186.31	0.8	804.75	127.6	0.86	758.9	242.75	0.76	745.77	248.6	0.75	1042.86	83.02	0.93	950.18	60.79	0.94	804.84	284.64	0.74	731.65	172.78	0.81	685.53	356.68	0.66	648.66	239.71	0.73	0.835	0.801667	-0.0333333	0.0626396	1
NM_005600|NIT1|chr1|+	72.8	161090490	chr1:161090289-161090769	21.65	11.63	0.65	22.31	9.72	0.7	36.75	30.25	0.55	35.45	19.59	0.64	32.32	37.77	0.46	19.45	47.24	0.29	20.14	10.25	0.66	NA	NA	NA	35.65	11.47	0.76	36.18	9.62	0.79	36.75	9.82	0.79	28.64	24.3	0.54	0.548333	0.708	0.159667	0.0627187	1
NM_016395|PTPLAD1|chr15|+	6624.1	65870017	chr15:65868641-65870693	351.62	0	1	388.6	0	1	331.22	0	1	372.54	14.9	0.96	342.6	0	1	344.62	0	1	370.65	0	1	341.12	0	1	357.96	0	1	312.53	33.94	0.9	346.72	19.35	0.95	353.36	0	1	0.993333	0.975	-0.0183333	0.0630375	1
NM_020441|CORO1B|chr11|-	112.5	67205689	chr11:67205518-67205972	35.6	24.01	0.6	37.2	14.01	0.73	59.23	36.76	0.62	42.08	44.33	0.49	86.81	29.35	0.75	51.8	46.2	0.53	34.02	25.67	0.57	47.07	18.02	0.72	65.94	30.77	0.68	66.15	10.38	0.86	73.68	17.45	0.81	83.88	12.2	0.87	0.62	0.751667	0.131667	0.0631054	1
NM_030819|GFOD2|chr16|-	209.7	67709665	chr16:67708436-67709956	60.84	2.83	0.96	63.64	0	1	53.7	0	1	52.02	0	1	54.67	0	1	59.21	4.09	0.94	64.9	0	1	56.42	11.21	0.83	52.96	21.67	0.71	50.34	6.09	0.89	58.98	5.01	0.92	56.78	0.37	0.99	0.983333	0.89	-0.0933333	0.063153	1
NM_005552|KLC1|chr14|+	15067	104152176	chr14:104151975-104152568	716.54	229.27	0.76	722.37	230.25	0.76	511.9	348.65	0.59	557.88	431.81	0.56	526.55	429.68	0.55	541.6	412.67	0.57	753.76	274.39	0.73	746.03	254.7	0.75	525.83	561.44	0.48	520.54	445.44	0.54	546.94	522.64	0.51	486.62	426.23	0.53	0.631667	0.59	-0.0416667	0.0632661	1
NM_001197051|ZFP91|chr11|+	261	58385072	chr11:58384669-58389023	71.69	0	1	64.53	2.6	0.96	65.36	5.93	0.92	67.28	0	1	65.17	0	1	64.41	0	1	60.33	6.52	0.9	62.16	14.47	0.81	62.57	10.68	0.85	73.77	2.37	0.97	55.8	9.74	0.85	71.14	0	1	0.98	0.896667	-0.0833333	0.0633256	1
NM_001023587|ABCC5|chr3|-	120.5	183702466	chr3:183701541-183702682	84.5	1.07	0.99	84.94	12.27	0.87	62.19	0	1	62.76	0	1	51.85	0	1	53.42	0	1	96.5	6.49	0.94	81.96	16.01	0.84	62.86	10.19	0.86	64.37	0	1	63.3	8.55	0.88	55.29	17.15	0.76	0.976667	0.88	-0.0966667	0.0636046	1
NM_001242539|NCOA6|chr20|-	113	33302788	chr20:33302578-33303169	28.06	16.73	0.63	24.87	10.54	0.7	34.16	11.52	0.75	35.56	14.3	0.71	46	0	1	21.35	11.64	0.65	27.22	15.71	0.63	19.9	19.97	0.5	17.42	24.36	0.42	28.54	17.27	0.62	15.89	22.92	0.41	24.79	19.66	0.56	0.74	0.523333	-0.216667	0.0637418	1
NM_014325|CORO1C|chr12|-	4041.4	109041097	chr12:109038887-109041298	293.77	41.16	0.88	262.72	10.96	0.96	269.39	81.04	0.77	292.54	105.38	0.74	283.15	130.27	0.68	272.06	93.76	0.74	258.45	24.6	0.91	292.76	36.15	0.89	270.39	37.77	0.88	294.15	62.72	0.82	265.68	75.15	0.78	304.53	87.08	0.78	0.795	0.843333	0.0483333	0.0638769	1
NM_006667|PGRMC1|chrX|+	9987.2	118378060	chrX:118377114-118378429	448.57	13.79	0.97	431.01	37.46	0.92	330.23	62.66	0.84	364.91	78.76	0.82	354.48	25.87	0.93	362.9	16.52	0.96	427.44	44.41	0.91	360.31	49.64	0.88	344.95	47.63	0.88	331.22	90.12	0.79	350.88	60.59	0.85	352.9	48.08	0.88	0.906667	0.865	-0.0416667	0.0640043	1
NM_001171617|PREPL|chr2|-	4225.1	44548183	chr2:44547962-44548584	253.38	48.9	0.84	299.78	32.31	0.9	197.35	95.87	0.67	230.39	71.79	0.76	151.62	61.09	0.71	204.76	32.02	0.86	232.05	35.96	0.87	219.7	89.31	0.71	162.17	72.44	0.69	173.78	85.93	0.67	154.55	52.98	0.74	157.5	71.51	0.69	0.79	0.728333	-0.0616667	0.0647194	1
NM_001178077|ASNS|chr7|-	2591.4	97481561	chr7:97481429-97481780	396.12	72.31	0.85	305.38	46.95	0.87	450.21	154.59	0.74	354.93	91.36	0.8	548.82	107.11	0.84	358.19	64.8	0.85	309.82	56.93	0.84	301.44	60.16	0.83	365.72	158.9	0.7	387.2	115.94	0.77	398.57	149.78	0.73	381.08	101.87	0.79	0.825	0.776667	-0.0483333	0.0652563	1
NM_001130414|APBA2|chr15|+	490.3	29409633	chr15:29409265-29410516	111.22	34.91	0.76	104.09	34.13	0.75	101.7	8.47	0.92	111.5	5.4	0.95	108.65	0	1	116.27	8.53	0.93	105.72	43.13	0.71	101.12	46.34	0.69	119.7	17.68	0.87	99.63	19.06	0.84	107.58	16.09	0.87	91.16	29.92	0.75	0.885	0.788333	-0.0966667	0.06577	1
NM_015368|PANX1|chr11|+	340	93914386	chr11:93913956-93915137	103.22	32.7	0.76	101.64	6.36	0.94	89.29	1.18	0.99	97.35	12.38	0.89	77.77	21.25	0.79	99.79	0.34	1	104.54	18.96	0.85	101.74	7.85	0.93	108.43	0	1	99.4	0	1	102.69	0	1	98.2	0	1	0.895	0.963333	0.0683333	0.0658509	1
NM_020986|CHAT|chr10|+	146.7	50873032	chr10:50872823-50873150	59.61	0	1	53.52	0	1	54.3	0	1	54.76	0	1	53.19	0	1	41.63	3.27	0.93	62.87	8.81	0.88	56.05	13.53	0.81	71.88	0	1	63.64	0	1	49.68	9.78	0.84	64.89	0	1	0.988333	0.921667	-0.0666667	0.0659331	1
NM_020992|PDLIM1|chr10|-	2164.2	96997505	chr10:96997330-96997868	162.34	55.64	0.74	159.2	71.81	0.69	262.07	136.62	0.66	269.23	142.13	0.65	215.34	208.9	0.51	242.55	233	0.51	110.42	41.04	0.73	130.01	44.98	0.74	155.54	167.47	0.48	204.75	147.08	0.58	155.2	163.38	0.49	173.37	243.87	0.42	0.626667	0.573333	-0.0533333	0.0662273	1
NM_198040|PHC2|chr1|-	1304	33789933	chr1:33789224-33790620	157.84	9.88	0.94	184.34	9.94	0.95	197.22	42.2	0.82	189.23	42.88	0.82	212.14	50.65	0.81	175.84	59.96	0.75	183.69	14.3	0.93	163.05	10.62	0.94	231.33	14	0.94	205.52	38.44	0.84	213.85	22.25	0.91	206.47	34.99	0.86	0.848333	0.903333	0.055	0.0664362	1
NM_001105539|ZBTB10|chr8|+	147.4	81431747	chr8:81431458-81434610	28.74	11.35	0.72	34.96	15.2	0.7	31.72	11.2	0.74	31.02	15.72	0.66	26.14	18.23	0.59	23.9	19.19	0.55	28.44	25.22	0.53	24.9	22.61	0.52	26.07	29.29	0.47	28.33	26.2	0.52	24.75	39.32	0.39	22.13	33.85	0.4	0.66	0.471667	-0.188333	0.0669249	1
NM_001042678|RHOC|chr1|-	9276.6	113244020	chr1:113243749-113244335	633.93	204.02	0.76	490.41	223.49	0.69	875.87	135.91	0.87	825.66	175.01	0.83	1034.54	182.21	0.85	895.42	201	0.82	411.58	182.14	0.69	536.2	207.42	0.72	596.46	219.59	0.73	752.3	125.49	0.86	629.86	170.18	0.79	779.13	177.94	0.81	0.803333	0.766667	-0.0366667	0.0676399	1
NM_004792|PPIG|chr2|+	228.7	170493852	chr2:170492923-170494254	64.18	8.93	0.88	60.7	17.19	0.78	65.58	25.68	0.72	73.25	16	0.82	63.56	25.32	0.72	53.33	31.34	0.63	55.45	28.04	0.66	53.63	20.22	0.73	52.35	45.74	0.53	57.6	33.42	0.63	51.01	40.96	0.55	60.91	35.55	0.63	0.758333	0.621667	-0.136667	0.0694334	1
NM_015138|RTF1|chr15|+	313	41773310	chr15:41772779-41775761	55.29	8.94	0.86	69.45	23.93	0.74	41.51	15.98	0.72	57.51	45.98	0.56	40.95	27.78	0.6	54.87	34.17	0.62	62.57	35.17	0.64	61.55	34.44	0.64	51.29	67.71	0.43	58.96	53.18	0.53	58.13	59.44	0.49	48.17	50.35	0.49	0.683333	0.536667	-0.146667	0.0695563	1
NM_018047|RBM22|chr5|-	363.1	150071242	chr5:150070352-150071443	59.13	6.97	0.89	72.56	25.72	0.74	73.9	31.36	0.7	71.4	35.97	0.67	66.96	38.53	0.63	66.78	23.39	0.74	65.11	15.85	0.8	63.09	16.26	0.8	76.28	10.09	0.88	73.65	0	1	71.95	27.62	0.72	68.9	12.96	0.84	0.728333	0.84	0.111667	0.070016	1
NM_002391|MDK|chr11|+	19504.7	46405231	chr11:46405019-46405375	490.97	376.08	0.57	625.76	575.86	0.52	575.03	273.14	0.68	990.64	466.56	0.68	809.84	381.76	0.68	858.59	478.94	0.64	570.23	490.04	0.54	472.27	426.23	0.53	737.31	603.7	0.55	576.64	294.45	0.66	941.86	539.9	0.64	692.07	387.02	0.64	0.628333	0.593333	-0.035	0.0705957	1
NM_014747|RIMS3|chr1|-	1099.2	41090506	chr1:41086352-41092401	123.47	0	1	103.93	7.13	0.94	109.81	4.73	0.96	101.07	0	1	98.99	0	1	104.39	5.81	0.95	133.67	10.05	0.93	147.6	8.11	0.95	116.77	7.78	0.94	132.18	8.49	0.94	113.24	19.61	0.85	121.92	9.11	0.93	0.975	0.923333	-0.0516667	0.0717331	1
NM_006009|TUBA1A|chr12|-	2.84357e+06	49579253	chr12:49578583-49579773	15133.5	0	1	13724.3	0	1	11729.8	1672.5	0.88	12653.8	1803.02	0.88	12415.7	2005.69	0.86	11652.2	2307.62	0.83	11054.8	0	1	12959.2	0	1	9197.87	1755.89	0.84	10000	1274.38	0.89	9555.79	1878.1	0.84	10267.2	1950.63	0.84	0.908333	0.901667	-0.00666667	0.0725967	1
NM_001124|ADM|chr11|+	108.5	10328292	chr11:10327879-10328923	30.28	0	1	NA	NA	NA	48.27	0	1	56.95	7.97	0.88	54	9.66	0.85	77.55	13.5	0.85	NA	NA	NA	NA	NA	NA	31.88	1.11	0.97	38.44	16.05	0.71	34.01	10.86	0.76	52.05	23.09	0.69	0.916	0.7825	-0.1335	0.0729612	1
NM_024006|VKORC1|chr16|-	1181.9	31102462	chr16:31102175-31102663	190.04	75.74	0.72	205.43	43.8	0.82	228.28	66.57	0.77	234.5	80.31	0.74	178.35	86.07	0.67	195.16	123.86	0.61	195.84	65.8	0.75	192.72	27.84	0.87	227.88	68.36	0.77	246.38	11.86	0.95	187.31	93.77	0.67	197.89	67.87	0.74	0.721667	0.791667	0.07	0.0731133	1
NM_004661|CDC23|chr5|-	128.1	137524347	chr5:137523404-137524837	50.12	1.93	0.96	59.05	0	1	56.61	8.43	0.87	57.3	13.44	0.81	64.92	5.36	0.92	43.77	6.21	0.88	48.28	3.19	0.94	44.79	5.16	0.9	45.77	27.38	0.63	57.61	9.96	0.85	53.71	19.1	0.74	52.98	18.46	0.74	0.906667	0.8	-0.106667	0.0737452	1
NM_003677|DENR|chr12|+	2001.6	123255271	chr12:123253581-123255953	90.25	24.28	0.79	75.4	23.2	0.76	51.27	54.56	0.48	66.05	42.96	0.61	48.47	55.81	0.46	47.54	42.59	0.53	89.61	8.62	0.91	101.99	13	0.89	72.29	23.71	0.75	68.77	42.28	0.62	53.47	40.3	0.57	68.01	39.41	0.63	0.605	0.728333	0.123333	0.0739112	1
NM_014937|INPP5F|chr10|+	3077.7	121587043	chr10:121586143-121588662	380.2	11.44	0.97	354.29	11.32	0.97	354.39	31.28	0.92	303.65	27.89	0.92	318.38	34.9	0.9	271.78	17.25	0.94	239.29	16.24	0.94	315.7	17.53	0.95	172.1	50.3	0.77	303.07	23.05	0.93	179.74	26.84	0.87	264.94	35.98	0.88	0.936667	0.89	-0.0466667	0.0750666	1
NM_001204078|ATP6V1G2|chr6|-	2537.6	31513048	chr6:31512228-31513316	184.64	33.04	0.85	234.5	16.77	0.93	189.5	18.67	0.91	263.15	24.52	0.91	194.16	44.45	0.81	201.4	71.99	0.74	220.27	65.18	0.77	200.77	35.36	0.85	225.6	41.58	0.84	181.52	0	1	218.46	97.47	0.69	185.74	73.56	0.72	0.858333	0.811667	-0.0466667	0.0750936	1
NM_020152|C21orf7|chr21|+	729.6	30547380	chr21:30547033-30548202	63.06	20.82	0.75	86.65	38.65	0.69	75.88	36.45	0.68	108.24	16.22	0.87	73.61	64.55	0.53	83.96	68.9	0.55	37.43	6.81	0.85	50.14	10.77	0.82	71.93	19.11	0.79	70.18	31.37	0.69	62.76	28.57	0.69	80.31	0.1	1	0.678333	0.806667	0.128333	0.0751721	1
NM_005911|MAT2A|chr2|+	2735.1	85771646	chr2:85770793-85771978	261.19	16.21	0.94	215.52	36.01	0.86	218.68	45.7	0.83	237.06	33.97	0.87	198.27	49.36	0.8	206.71	31.54	0.87	200.53	52.04	0.79	226.49	29.04	0.89	197.93	66.7	0.75	213.71	54.83	0.8	198.68	42.99	0.82	204.31	58.24	0.78	0.861667	0.805	-0.0566667	0.0758746	1
NM_018166|FAM176B|chr1|-	168.5	36788060	chr1:36787632-36788326	52.9	9.41	0.85	43.33	5.32	0.89	113.47	0	1	76.64	0	1	137.17	0	1	104.65	0	1	32.72	5.32	0.86	43.19	2.62	0.94	54.85	23.24	0.7	79.34	4.72	0.94	70.38	3.63	0.95	96.45	0	1	0.956667	0.898333	-0.0583333	0.075888	1
NM_002156|HSPD1|chr2|-	2225.8	198351705	chr2:198351308-198351922	459.08	63.6	0.88	426.12	42.68	0.91	374.27	64.45	0.85	395.74	43.94	0.9	391.92	108.52	0.78	335.38	136.62	0.71	460.86	96.21	0.83	438.19	108.02	0.8	417.34	42.27	0.91	460.63	0	1	416.42	29.15	0.93	386.4	75.35	0.84	0.838333	0.885	0.0466667	0.0764933	1
NM_001142275|NIPA1|chr15|-	339.8	23048656	chr15:23043279-23049340	78.37	3.72	0.95	80.96	0	1	71.13	0	1	71.47	9.74	0.88	59.47	9.08	0.87	66.08	11.48	0.85	67.47	11.35	0.86	70.39	24.12	0.74	59.45	12.79	0.82	68.51	2.5	0.96	59.15	9.54	0.86	65.27	19.56	0.77	0.925	0.835	-0.09	0.0773691	1
NM_130463|ATP6V1G2|chr6|-	2483.5	31513048	chr6:31512228-31513358	184.39	35.43	0.84	234.45	20.08	0.92	189.1	20.64	0.9	262.74	21.94	0.92	194.27	44.57	0.81	201.22	68.96	0.74	220.25	70.18	0.76	200.72	43.17	0.82	224.93	37.51	0.86	181.54	0	1	218.36	97.23	0.69	185.68	65.69	0.74	0.855	0.811667	-0.0433333	0.0781929	1
NM_012202|GNG3|chr11|+	5780.5	62476495	chr11:62476150-62476678	526.16	250.21	0.68	525.89	220.53	0.7	424.22	259.09	0.62	509.93	272.02	0.65	449.11	258.1	0.64	519.47	186.53	0.74	523.58	326.64	0.62	524.57	322.26	0.62	520.29	308.2	0.63	482.15	307.33	0.61	493.17	330.76	0.6	513	220.34	0.7	0.671667	0.63	-0.0416667	0.0782589	1
NR_002206|GTF2IP1|chr7|+	16420.5	72620928	chr7:72620192-72621336	461.28	311.21	0.6	524.54	318.08	0.62	388.86	335.77	0.54	368.45	398.38	0.48	406.69	286.45	0.59	488.04	252.15	0.66	496.82	235.66	0.68	517.33	229.19	0.69	366.81	267.63	0.58	403.47	367.41	0.52	421.71	235.54	0.64	472.56	262.77	0.64	0.581667	0.625	0.0433333	0.0782871	1
NM_001130977|DYSF|chr2|+	80.7	71913801	chr2:71913584-71913893	43.89	8.44	0.84	NA	NA	NA	78.46	8.89	0.9	47.41	0	1	74.45	3.45	0.96	51.69	5.63	0.9	19.41	10.82	0.64	25.38	7.6	0.77	45.46	7.27	0.86	35.7	6.86	0.84	36.28	15.57	0.7	49.26	6.94	0.88	0.92	0.781667	-0.138333	0.0792914	1
NM_004945|DNM2|chr19|+	419.4	10941890	chr19:10941654-10942586	52.58	11.47	0.82	51.83	12.42	0.81	46.57	22.95	0.67	49.14	11.24	0.81	66.93	2.57	0.96	58.79	26.36	0.69	48.76	16.01	0.75	56.38	2.64	0.96	57.37	5.36	0.91	58.6	7.85	0.88	64.68	3.31	0.95	52.08	0	1	0.793333	0.908333	0.115	0.0795754	1
NM_001190716|DNM2|chr19|+	420.3	10941890	chr19:10941657-10942586	52.58	11.34	0.82	51.83	12.43	0.81	46.57	23.02	0.67	49.14	11.17	0.81	66.93	2.41	0.97	58.79	26.42	0.69	48.76	15.92	0.75	56.38	2.49	0.96	57.37	5.2	0.92	58.6	7.86	0.88	64.68	3.09	0.95	52.08	0	1	0.795	0.91	0.115	0.0795754	1
NM_021129|PPA1|chr10|-	1001.5	71962701	chr10:71962586-71962942	255.69	89.86	0.74	272.92	54.45	0.83	197.36	34.51	0.85	208.53	81.07	0.72	199.08	6.93	0.97	180.01	34.92	0.84	237.03	91.08	0.72	255.85	84.45	0.75	189.56	68.51	0.73	230.03	62.73	0.79	179.56	64.18	0.74	185.6	57.63	0.76	0.825	0.748333	-0.0766667	0.079975	1
NM_198183|UBE2L6|chr11|-	960.4	57319781	chr11:57319128-57319982	197.61	26.33	0.88	204.3	2.2	0.99	183.2	18.31	0.91	207.11	66.08	0.76	183.75	36.44	0.83	192.89	25.01	0.89	241.09	35.05	0.87	198.75	39.43	0.83	211.87	58.45	0.78	180.17	43.87	0.8	194.55	40.26	0.83	179.24	73.53	0.71	0.876667	0.803333	-0.0733333	0.0802012	1
NM_000876|IGF2R|chr6|+	1288.9	160527010	chr6:160525706-160527583	132.14	30.86	0.81	131.69	11.09	0.92	155.36	69.91	0.69	125.91	52.06	0.71	172.01	62.43	0.73	145.38	46.36	0.76	109.77	22.26	0.83	118.96	24.17	0.83	116.11	75.88	0.6	126.78	69.4	0.65	119.87	75.29	0.61	126.33	75.79	0.63	0.77	0.691667	-0.0783333	0.0804062	1
NM_018471|ZC3H15|chr2|+	660.3	187373619	chr2:187373270-187374087	161.42	12.22	0.93	163.36	2.16	0.99	152.72	23.81	0.87	156.7	7.8	0.95	151.61	34.03	0.82	132.48	46.19	0.74	158.52	26.08	0.86	147.9	25.76	0.85	170.6	48.94	0.78	147.58	33.18	0.82	153.68	43.61	0.78	133.31	41.16	0.76	0.883333	0.808333	-0.075	0.0824273	1
NM_005780|LHFP|chr13|-	197	39917893	chr13:39917029-39918191	42.01	17.37	0.71	63.51	10.57	0.86	69.71	11.27	0.86	63.52	17.58	0.78	62.96	23.18	0.73	57.17	30.44	0.65	61.29	11.02	0.85	47.61	5.66	0.89	70.28	7.28	0.91	61.22	11.31	0.84	68.84	14.5	0.83	57.85	2.34	0.96	0.765	0.88	0.115	0.0830322	1
NM_130811|SNAP25|chr20|+	12419	10286996	chr20:10286777-10288066	293.7	56.31	0.84	524.81	66.04	0.89	384.97	113.25	0.77	558.87	161.5	0.78	374.43	54.97	0.87	505.3	168.17	0.75	482.79	118.91	0.8	389.7	71.23	0.85	505.54	194.54	0.72	487.2	82.39	0.86	504.66	223.7	0.69	435.47	161.82	0.73	0.816667	0.775	-0.0416667	0.083342	1
NM_001142604|PPT1|chr1|-	554.1	40539634	chr1:40538382-40539855	100.85	0	1	95.46	11.85	0.89	112.32	2.34	0.98	103.77	3.38	0.97	109.88	0	1	93.41	16.58	0.85	85.09	7.83	0.92	97.03	2.55	0.97	96.31	21.27	0.82	112.86	1.77	0.98	99.33	10.81	0.9	104.47	37.87	0.73	0.948333	0.886667	-0.0616667	0.0841788	1
NM_003629|PIK3R3|chr1|-	858.4	46509332	chr1:46505812-46509543	134.21	25.08	0.84	141.1	20.31	0.87	128.45	0	1	145.95	18.02	0.89	123.74	12.23	0.91	140	8.01	0.95	126.53	26	0.83	134.31	27.78	0.83	133.4	20.46	0.87	156.22	36.71	0.81	127.36	15.78	0.89	150.99	28.33	0.84	0.91	0.845	-0.065	0.0852051	1
NM_001205317|RIMS4|chr20|-	305.8	43382655	chr20:43380954-43384993	62.86	7.63	0.89	69.33	2.72	0.96	49.47	9.94	0.83	51.95	11.03	0.82	52.43	4.65	0.92	49.5	8.68	0.85	70.59	9.33	0.88	74.94	3.4	0.96	69.14	0	1	58.68	0.8	0.99	67.39	0	1	60.31	2.61	0.96	0.878333	0.965	0.0866667	0.0853036	1
NM_014819|PJA2|chr5|-	9616.6	108672856	chr5:108670410-108673057	283.81	0	1	348.57	0	1	275.46	0	1	370.36	0	1	242.61	28.5	0.89	292.41	88.86	0.77	314.33	0	1	336.23	0	1	328.86	29.48	0.92	368.77	0	1	317.77	4.67	0.99	332.54	28.27	0.92	0.943333	0.971667	0.0283333	0.0856729	1
NM_033302|ADRA1A|chr8|-	385.6	26614021	chr8:26613913-26614296	134.72	40.28	0.77	120.57	40.21	0.75	118.99	0	1	131.52	0.83	0.99	93.44	19.6	0.83	144.11	0.24	1	128.12	21.84	0.85	136.43	22.47	0.86	152.52	0	1	146.22	0	1	134.8	3.54	0.97	138.31	3.87	0.97	0.89	0.941667	0.0516667	0.0868653	1
NM_018407|LAPTM4B|chr8|+	8096.9	98864297	chr8:98863625-98864830	577.69	4.72	0.99	562.44	38.82	0.94	474.38	0	1	508.7	15.99	0.97	503.97	0	1	470.6	15.27	0.97	572.07	0	1	660.87	0	1	512.16	0	1	527.26	30.05	0.95	498.37	2.78	0.99	536.37	0	1	0.978333	0.99	0.0116667	0.0870413	1
NM_004287|GOSR2|chr17|+	142.6	45016254	chr17:45015965-45018733	46.21	31.34	0.6	44.57	42.3	0.51	45.63	30	0.6	43.88	16.5	0.73	44.21	37.25	0.54	39.53	26.6	0.6	43.18	52.07	0.45	44.66	57.45	0.44	41.05	43.34	0.49	41.06	57.9	0.41	43.66	47.38	0.48	40.21	47.07	0.46	0.596667	0.455	-0.141667	0.0870817	1
NM_016208|VPS28|chr8|-	643	145649098	chr8:145649000-145649305	119.79	47.82	0.71	122.64	48.71	0.72	167.22	32.27	0.84	132.24	51.28	0.72	150.84	48.37	0.76	140.17	37.58	0.79	118.4	51.09	0.7	124.92	52.12	0.71	136.39	78.7	0.63	152.38	68	0.69	132.12	79.01	0.63	130.99	54.08	0.71	0.756667	0.678333	-0.0783333	0.0871526	1
NM_006801|KDELR1|chr19|-	1914.4	48886383	chr19:48885827-48886584	195.92	116.22	0.63	183.14	79.53	0.7	257.57	135.79	0.65	248.16	104.36	0.7	314.4	119.88	0.72	258.72	113.86	0.69	194.37	88.08	0.69	185.33	86.42	0.68	271.17	59.25	0.82	245.03	106.94	0.7	251.01	81.49	0.75	292.77	66.31	0.82	0.681667	0.743333	0.0616667	0.0874369	1
NM_033362|MRPS12|chr19|+	108.8	39423236	chr19:39422973-39423659	69.74	2.73	0.96	60.95	19.41	0.76	75.07	18.84	0.8	69.51	27.36	0.72	90.1	0	1	82.99	4.55	0.95	71.15	9.37	0.88	71.89	16.16	0.82	73.57	20.15	0.79	59.04	32.23	0.65	65.09	39.63	0.62	68.97	17.33	0.8	0.865	0.76	-0.105	0.0881094	1
NM_007173|PRSS23|chr11|+	21040.6	86520088	chr11:86518673-86522273	178.13	594.66	0.23	180.21	554.1	0.25	261.51	937.54	0.22	241.81	765.15	0.24	254.23	986.87	0.2	233.73	933.21	0.2	78.06	360.69	0.18	112.83	469.45	0.19	138.09	708.6	0.16	207.2	807.31	0.2	130.62	680.29	0.16	211.13	788.49	0.21	0.223333	0.183333	-0.04	0.0883004	1
NM_005027|PIK3R2|chr19|+	664.6	18280844	chr19:18279897-18281343	74.35	11.89	0.86	67.1	8.75	0.88	63.6	14.38	0.82	76.99	0	1	85.23	0	1	84.58	11.89	0.88	71.13	23.06	0.76	93.37	13.72	0.87	88.33	21.4	0.81	98.32	12.89	0.88	75.18	22.76	0.77	93.13	17.3	0.84	0.906667	0.821667	-0.085	0.088431	1
NM_001142475|NREP|chr5|-	100320	111066241	chr5:111065000-111066743	1453.4	0	1	1677.71	15.54	0.99	1316.98	289.89	0.82	1518.97	395.6	0.79	1354.42	343.29	0.8	1419.57	389.71	0.78	1057.16	13.39	0.99	1437.26	98.17	0.94	983.67	323.28	0.75	1292.76	294.2	0.81	1133.08	285.96	0.8	1295	391.32	0.77	0.863333	0.843333	-0.02	0.0885734	1
NR_003580|LOC100093631|chr7|-	16852.1	74601511	chr7:74601104-74602248	461.25	314.04	0.59	524.38	321.6	0.62	390.35	338.81	0.54	368.03	402.43	0.48	408.32	286.79	0.59	489.61	255.13	0.66	497.41	237.91	0.68	517.28	231.83	0.69	366.82	270.61	0.58	404.23	371.07	0.52	422.69	237.96	0.64	473.36	268.03	0.64	0.58	0.625	0.045	0.0886862	1
NM_033001|GTF2I|chr7|+	16747.2	74174614	chr7:74173878-74175022	461.28	313.12	0.6	524.54	320.93	0.62	390.44	338.15	0.54	368.45	401.34	0.48	408.6	285.59	0.59	489.52	254.44	0.66	497.25	237.58	0.68	517.33	231.15	0.69	366.81	270.14	0.58	404.54	370.33	0.52	422.53	237.69	0.64	473.55	267.42	0.64	0.581667	0.625	0.0433333	0.0887075	1
NM_002485|NBN|chr8|-	103.4	90947639	chr8:90945564-90947840	25.72	8.85	0.74	33.43	0	1	NA	NA	NA	NA	NA	NA	NA	NA	NA	22.51	15.37	0.59	30.92	1.23	0.96	NA	NA	NA	29.56	1.3	0.96	NA	NA	NA	27.71	3.9	0.88	NA	NA	NA	0.776667	0.933333	0.156667	0.0889196	1
NM_000714|TSPO|chr22|+	66.2	43559010	chr22:43558809-43559248	55.61	0	1	32.85	0	1	71.7	0	1	40.73	11.62	0.78	64.64	0	1	69.35	5.79	0.92	28.19	9.29	0.75	51.74	0	1	60.88	0.62	0.99	53.44	11.61	0.82	52.83	8.11	0.87	41.89	15.59	0.73	0.95	0.86	-0.09	0.0909101	1
NM_000599|IGFBP5|chr2|-	71619.6	217538166	chr2:217536828-217541605	977.45	82.19	0.92	901.04	10	0.99	751.35	57.72	0.93	879.02	89.52	0.91	804.13	18.02	0.98	985.84	0	1	1014.81	60.09	0.94	1061.36	88.31	0.92	921.86	0	1	888.38	128.84	0.87	1003.75	16.71	0.98	945.12	102.58	0.9	0.955	0.935	-0.02	0.0915396	1
NM_002205|ITGA5|chr12|-	609.9	54789421	chr12:54789045-54790160	59.29	0	1	61.59	0	1	118.51	19.33	0.86	104.64	0	1	142.73	0	1	114.39	6.16	0.95	38.64	0	1	63.41	0	1	82.83	0.14	1	125.72	9.43	0.93	65.45	27.07	0.71	115.04	24.76	0.82	0.968333	0.91	-0.0583333	0.0922632	1
NM_003564|TAGLN2|chr1|-	203256	159888149	chr1:159887903-159888731	1279.03	222.9	0.85	1042.64	272.54	0.79	1598.38	212.27	0.88	1592.52	200.47	0.89	1790.14	255.29	0.88	1614.48	388.28	0.81	985.81	275.61	0.78	1123.44	292.39	0.79	1671.32	317.61	0.84	1573.76	209.3	0.88	1497.45	376.99	0.8	1576.26	248.51	0.86	0.85	0.825	-0.025	0.0924375	1
NM_001512|GSTA4|chr6|-	848.2	52843079	chr6:52842746-52843390	203.82	73.26	0.74	219.22	38.64	0.85	200.91	95.48	0.68	213.72	88.92	0.71	216.88	35.52	0.86	182.54	63.35	0.74	233.01	56.31	0.81	217.81	36.9	0.86	228.79	58.43	0.8	229.12	58.66	0.8	219.29	56.08	0.8	252.09	39.36	0.86	0.763333	0.821667	0.0583333	0.0931977	1
NM_001145796|SH2B1|chr16|+	91.5	28885305	chr16:28884768-28885534	50.28	0	1	43.59	2.26	0.95	35.61	9.81	0.78	54.26	2.96	0.95	36.47	14.83	0.71	31.41	12.86	0.71	41.12	10.25	0.8	40.18	7.73	0.84	30.16	30	0.5	45.77	2.38	0.95	31.05	22.2	0.58	27.73	20.97	0.57	0.85	0.706667	-0.143333	0.0933229	1
NM_018230|NUP133|chr1|-	488.5	229577586	chr1:229577044-229577787	69.26	1.92	0.97	73.46	0	1	62.92	1.32	0.98	71.96	0	1	52.5	11.35	0.82	70.75	0	1	53.7	0.85	0.98	62.48	0	1	59.24	0	1	50.15	19.8	0.72	58.78	20.4	0.74	72.83	3.88	0.95	0.961667	0.898333	-0.0633333	0.0938872	1
NM_005389|PCMT1|chr6|+	2065.9	150131954	chr6:150131752-150132557	242.1	88.78	0.73	230.84	78.27	0.75	195.2	76.64	0.72	202.4	51.83	0.8	159.68	95.6	0.63	159.13	92.12	0.63	235.22	113.76	0.67	219	106.49	0.67	193.64	151.13	0.56	202.15	90.16	0.69	188.22	108.28	0.63	170.39	99.32	0.63	0.71	0.641667	-0.0683333	0.0938897	1
NM_001142864|PIEZO1|chr16|-	84.4	88782061	chr16:88781786-88782262	50.5	24.66	0.67	34.99	16	0.69	66.1	9.13	0.88	53.47	0	1	83.51	0	1	47.16	0	1	55.12	0.49	0.99	53.49	11.86	0.82	69.97	0	1	66.11	1.83	0.97	64.66	0	1	60.39	0	1	0.873333	0.963333	0.09	0.0953261	1
NM_016222|DDX41|chr5|-	188.7	176938719	chr5:176938578-176938928	61.69	28.76	0.68	52.29	13.73	0.79	74.25	46.07	0.62	67.3	23.72	0.74	56.58	46.84	0.55	67.39	26.38	0.72	64.74	24.32	0.73	78.98	16.33	0.83	72.27	11.55	0.86	85.74	0.08	1	75.07	31.72	0.7	65.47	31.58	0.67	0.683333	0.798333	0.115	0.0954403	1
NM_024738|C12orf49|chr12|-	575.1	117155352	chr12:117153596-117155698	129.39	14.59	0.9	111.53	22.4	0.83	94.51	7.56	0.93	107.24	0	1	91.42	2.11	0.98	98.44	10.09	0.91	144.59	13.88	0.91	143.22	13.3	0.92	124.21	0	1	132.46	0	1	116.67	0	1	116.45	0	1	0.925	0.971667	0.0466667	0.0959225	1
NM_017902|HIF1AN|chr10|+	166.6	102309698	chr10:102307850-102313681	24.21	27.18	0.47	24.92	35.2	0.41	31.14	40.11	0.44	25.57	33.13	0.44	27.76	33.26	0.45	23.48	33.91	0.41	20.69	59.93	0.26	16.76	43.73	0.28	24.01	59.1	0.29	17.79	43.07	0.29	23.13	52.77	0.3	19.52	45.82	0.3	0.436667	0.286667	-0.15	0.0963549	1
NM_006135|CAPZA1|chr1|+	2985.5	113212868	chr1:113212614-113214241	200.05	32.31	0.86	200.77	15.89	0.93	211.51	21.74	0.91	218.68	30.48	0.88	212.12	55.13	0.79	196.02	69.28	0.74	203.8	34.93	0.85	190.91	34.14	0.85	233.34	12.18	0.95	212.43	0	1	222.49	33.06	0.87	202.98	24.69	0.89	0.851667	0.901667	0.05	0.0970131	1
NM_173546|KLHDC8B|chr3|+	660	49213672	chr3:49213038-49213919	152.84	0	1	84	14.08	0.86	97.9	17.06	0.85	81.79	13.07	0.86	100.3	10.97	0.9	87.98	0	1	86.66	18.49	0.82	128.27	15.06	0.89	75.27	21.77	0.78	95.95	21.9	0.81	68.21	16.17	0.81	89.25	8.76	0.91	0.911667	0.836667	-0.075	0.0970783	1
NR_046480|ROGDI|chr16|-	329.5	4847301	chr16:4846963-4847502	133.95	13.91	0.91	122.59	16.27	0.88	102.26	43.3	0.7	108.22	28.9	0.79	120.52	19.25	0.86	112.68	36.87	0.75	137.01	16.04	0.9	136.63	23.09	0.86	126.14	2.55	0.98	117.09	7.83	0.94	118.28	18.19	0.87	130.77	32.32	0.8	0.815	0.891667	0.0766667	0.0972255	1
NM_016456|TMEM9|chr1|-	1259.8	201104614	chr1:201103900-201104943	192.76	73.71	0.72	233.07	82.61	0.74	215.99	86.3	0.71	241.57	83.38	0.74	237.45	52.09	0.82	227.24	104.07	0.69	215.29	55.48	0.8	206.89	42.43	0.83	247.31	66.47	0.79	219.81	52.45	0.81	251.81	66.56	0.79	225.98	67.85	0.77	0.736667	0.798333	0.0616667	0.0981112	1
NM_181716|CENPV|chr17|-	497.4	16246054	chr17:16245848-16246255	93.22	51.18	0.65	91.52	49.75	0.65	109.2	45.06	0.71	99.71	73.33	0.58	111.2	41	0.73	104.23	24.27	0.81	110.74	19.61	0.85	114.57	31.13	0.79	124.74	42.78	0.74	130.88	52.67	0.71	112.81	52.66	0.68	142.18	28.06	0.84	0.688333	0.768333	0.08	0.098195	1
NM_001199175|MLST8|chr16|+	130.2	2258961	chr16:2258760-2259254	42.59	20.19	0.68	45.9	34.8	0.57	49.45	19.49	0.72	54.26	21.61	0.72	60.21	19.81	0.75	61.81	10.45	0.86	44.21	35.17	0.56	43.7	36.85	0.54	64.07	24.86	0.72	51.88	41.34	0.56	40.15	54.08	0.43	61.92	32.24	0.66	0.716667	0.578333	-0.138333	0.0983845	1
NM_001037984|SLC38A10|chr17|-	226.2	79220234	chr17:79218799-79220473	62.9	0	1	56.05	5.3	0.91	74.06	0	1	56.77	0	1	80.19	0	1	61.16	0	1	54.89	1.38	0.98	52.65	0	1	57.47	0	1	50.78	0	1	60.54	0	1	48.96	17.5	0.74	0.985	0.953333	-0.0316667	0.0991058	1
NM_018307|RHOT1|chr17|+	276.8	30552416	chr17:30551635-30552745	32.77	32.01	0.51	29.22	39.12	0.43	42.4	33.89	0.56	54.39	24.22	0.69	39.44	28.78	0.58	43.33	18.85	0.7	40.5	16.57	0.71	47.59	12.56	0.79	57.76	9.51	0.86	63.48	2.61	0.96	27.8	38.03	0.42	44.64	23.62	0.65	0.578333	0.731667	0.153333	0.099368	1
NM_001033568|RHOT1|chr17|+	276.6	30552416	chr17:30551635-30552746	32.79	31.99	0.51	29.18	39.16	0.43	42.34	33.94	0.56	54.28	24.34	0.69	39.51	28.71	0.58	43.28	18.9	0.7	40.47	16.61	0.71	47.66	12.48	0.79	57.69	9.58	0.86	63.42	2.67	0.96	27.74	38.09	0.42	44.53	23.74	0.65	0.578333	0.731667	0.153333	0.099368	1
NM_152527|SLC16A14|chr2|-	294.9	230900481	chr2:230899690-230902247	69.9	15.03	0.82	95.9	9.21	0.91	64.31	3.14	0.95	77.45	19.18	0.8	60.73	16.79	0.78	63.58	7.56	0.89	68.55	16.32	0.81	67.03	6.72	0.91	47.91	12.45	0.79	52.12	8.62	0.86	43.93	35.72	0.55	47.15	22.31	0.68	0.858333	0.766667	-0.0916667	0.0993758	1
NM_002581|PAPPA|chr9|+	1303.7	119162441	chr9:119158788-119164600	93.91	10.63	0.9	69.21	8.11	0.9	132.55	33.8	0.8	124.69	25.14	0.83	138.78	18.69	0.88	119.63	31.39	0.79	78.77	18.79	0.81	73.71	16.37	0.82	140.47	44.66	0.76	114.08	45.66	0.71	135.69	49.98	0.73	125.12	36.04	0.78	0.85	0.768333	-0.0816667	0.100039	1
NR_037879|LOC100505876|chr2|+	714.8	37429340	chr2:37429046-37431886	30.27	0	1	33.2	0	1	51.71	3.32	0.94	64.04	0	1	48.3	1.83	0.96	49.24	10.25	0.83	34.96	0	1	31.48	0	1	55.69	14.61	0.79	56.54	4.03	0.93	56.22	23.5	0.71	52.69	5.93	0.9	0.955	0.888333	-0.0666667	0.100334	1
NM_021135|RPS6KA2|chr6|-	679.4	166825199	chr6:166822854-166826375	128.48	1.17	0.99	117.94	0	1	116.69	0	1	104.18	0	1	115.66	0	1	110.81	0	1	88.24	8.08	0.92	110.33	8.04	0.93	94.16	0.87	0.99	96.6	5.39	0.95	98.49	0	1	106.44	0.08	1	0.998333	0.965	-0.0333333	0.102228	1
NM_152280|SYT11|chr1|+	9360.1	155851197	chr1:155850989-155854990	429.01	130.19	0.77	455.43	136.51	0.77	309.25	150.91	0.67	359.34	155.85	0.7	316.89	99.16	0.76	329.07	139.5	0.7	462.5	182.87	0.72	455.11	186.59	0.71	332.28	153.74	0.68	318.37	163.31	0.66	328.89	196.28	0.63	314.54	139.7	0.69	0.728333	0.681667	-0.0466667	0.102338	1
NM_177983|PPM1G|chr2|-	1479.4	27604410	chr2:27604061-27604672	188.9	49.87	0.79	166.22	66.75	0.71	206.24	52.99	0.8	221.17	44.12	0.83	213.05	48.44	0.81	223.29	39.87	0.85	140.85	52.32	0.73	173.06	67.64	0.72	137.12	84.89	0.62	196.66	54.44	0.78	162.04	60.9	0.73	202.07	45.71	0.82	0.798333	0.733333	-0.065	0.102852	1
NM_001040624|NCALD|chr8|-	783.5	102700827	chr8:102698770-102701634	178.71	0	1	142.61	0.62	1	137.51	0	1	123.94	4.11	0.97	123.46	0	1	121.05	3.62	0.97	108.92	0	1	142.88	2.79	0.98	92.81	8.33	0.92	131.94	1.8	0.99	101.38	18.53	0.85	134.49	0	1	0.99	0.956667	-0.0333333	0.102953	1
NM_001127394|TSEN15|chr1|+	146.3	184042163	chr1:184041961-184043344	50.63	1.07	0.98	52.05	0	1	55.51	3.23	0.94	59.72	0.34	0.99	54.78	0	1	51.84	2.99	0.95	42.02	4.4	0.91	39.41	0	1	53.66	5.77	0.9	49.18	3.75	0.93	53.56	0.52	0.99	42.71	17.37	0.71	0.976667	0.906667	-0.07	0.103287	1
NM_031899|GORASP1|chr3|-	220.3	39138981	chr3:39138091-39139980	73.53	6.37	0.92	67.71	2.33	0.97	74.58	21.94	0.77	83.45	4.81	0.95	74.75	25.02	0.75	80.99	8.27	0.91	71.93	1.36	0.98	66.98	6.16	0.92	82.6	8.74	0.9	84.72	2.44	0.97	82.26	7.95	0.91	82.49	2.5	0.97	0.878333	0.941667	0.0633333	0.103508	1
NM_007284|TWF2|chr3|-	276.9	52263016	chr3:52262626-52263217	68.99	26.16	0.73	58.38	22.5	0.72	84.79	58.31	0.59	70.39	57.67	0.55	102.85	42.16	0.71	71.42	31.51	0.69	74.49	23.02	0.76	66.12	11.23	0.85	81.01	48.37	0.63	78.3	35.61	0.69	83.69	33.7	0.71	100.24	3.84	0.96	0.665	0.766667	0.101667	0.104897	1
NM_005731|ARPC2|chr2|+	13021.6	219118815	chr2:219118614-219119071	310.27	297.24	0.51	265.73	243.37	0.52	462.55	191.5	0.71	366.13	172.56	0.68	360.57	291.26	0.55	340.12	211.41	0.62	239.36	255.46	0.48	263.64	271.84	0.49	352.55	204.28	0.63	396.84	195.53	0.67	290.69	271.87	0.52	284.6	290.74	0.49	0.598333	0.546667	-0.0516667	0.10498	1
NM_001135699|YWHAZ|chr8|-	128874	101932397	chr8:101930804-101932980	1454.49	675.67	0.68	1135.96	514.53	0.69	1449.7	633.68	0.7	1247.02	560.71	0.69	1276.65	748.02	0.63	996.3	646.7	0.61	1288.23	685.3	0.65	1300.21	736	0.64	1378.04	655.05	0.68	1339.3	684.41	0.66	1218.16	767.48	0.61	1149.89	750.73	0.61	0.666667	0.641667	-0.025	0.105094	1
NM_013318|PRRC2B|chr9|+	4319.3	134371668	chr9:134371127-134375575	206.29	38.95	0.84	279.16	44.85	0.86	171.72	28.16	0.86	280.7	61.7	0.82	182.93	37.05	0.83	268.52	95.41	0.74	218.61	60.41	0.78	259.39	60.22	0.81	215.89	73.91	0.74	244.04	53.81	0.82	219.25	91.03	0.71	244.88	94.48	0.72	0.825	0.763333	-0.0616667	0.10536	1
NM_001081559|CPSF4|chr7|+	104.2	99054256	chr7:99054055-99054996	41.95	0	1	34.78	0	1	44.78	9.32	0.83	41.05	0	1	50.2	10.1	0.83	38.03	0	1	45.71	0	1	36.38	0	1	49.4	0	1	52.97	0	1	57.06	0	1	50.44	0	1	0.943333	1	0.0566667	0.105463	1
NM_024066|ERI3|chr1|-	861.2	44686932	chr1:44686742-44687312	115.14	32.1	0.78	134.27	19.63	0.87	144.84	7.27	0.95	140.37	10.77	0.93	148.86	2.91	0.98	128.21	12.89	0.91	130.33	9.54	0.93	97.19	20.36	0.83	164.34	0	1	120.35	9.91	0.92	153.49	0	1	148.4	0	1	0.903333	0.946667	0.0433333	0.105516	1
NM_001136052|CPT1C|chr19|+	69.7	50216898	chr19:50216677-50216988	60.02	6.66	0.9	45.35	18.64	0.71	45.68	2.82	0.94	39.71	6.46	0.86	45.86	9.8	0.82	54.32	9.03	0.86	50.04	17.65	0.74	39.18	14.89	0.72	52.84	17.05	0.76	35.12	18.01	0.66	41.45	9.74	0.81	24.81	18	0.58	0.848333	0.711667	-0.136667	0.105768	1
NM_003137|SRPK1|chr6|-	284.9	35803045	chr6:35800811-35803265	68.09	0	1	78.78	0	1	62.11	0	1	82.93	0	1	58.01	11.35	0.84	75.05	5.12	0.94	67.76	5.68	0.92	71.87	12.02	0.86	71.42	0	1	82.18	14.14	0.85	79.61	0	1	82.68	16.81	0.83	0.963333	0.91	-0.0533333	0.106866	1
NM_019116|UBFD1|chr16|+	1750.6	23582002	chr16:23581801-23585710	165.65	25.64	0.87	165.99	28.34	0.85	160.14	0	1	164.53	0	1	145.69	2.02	0.99	149.69	0	1	167.73	29.3	0.85	152.05	10.28	0.94	154.26	14.41	0.91	147.46	25.26	0.85	148.69	0	1	141.1	31.95	0.82	0.951667	0.895	-0.0566667	0.107129	1
NM_001253383|RPL15|chr3|+	109568	23960964	chr3:23960687-23962347	905.99	1721.86	0.34	1022.52	1560.05	0.4	865.05	2070.44	0.29	936.46	1819.35	0.34	849.64	2492.09	0.25	878.69	2133.71	0.29	1029.63	1611.98	0.39	929.38	1568.26	0.37	1007.35	2047.37	0.33	918.41	1741.44	0.35	971.38	2227.47	0.3	862.39	2084.79	0.29	0.318333	0.338333	0.02	0.107553	1
NM_001313|CRMP1|chr4|-	55869.5	5823377	chr4:5822491-5823578	1493.4	12.52	0.99	1406.55	107.55	0.93	1337.94	0	1	1490.5	0	1	1456.54	0	1	1364.24	0	1	1465.28	30.98	0.98	1494.63	37.59	0.98	1452.55	0	1	1407.02	0	1	1449.62	0	1	1355.88	0	1	0.986667	0.993333	0.00666667	0.10786	1
NM_015549|PLEKHG3|chr14|+	108.4	65209901	chr14:65209700-65211060	34.85	0	1	36.92	0	1	35.08	0	1	59.22	0	1	42.46	8.91	0.83	60.37	8.29	0.88	32.05	0	1	40.89	3.42	0.92	50.49	10.5	0.83	60.44	5.52	0.92	44.98	27.13	0.62	60.16	6.23	0.91	0.951667	0.866667	-0.085	0.109006	1
NM_003959|HIP1R|chr12|+	137.9	123346504	chr12:123346253-123347507	66.23	1.02	0.98	60.39	11.26	0.84	52.53	12.04	0.81	51.78	11.06	0.82	60.56	6.52	0.9	67.22	10.66	0.86	63.02	6.02	0.91	56.26	0	1	58.87	0	1	43.02	0	1	68.8	0	1	35.45	7.56	0.82	0.868333	0.955	0.0866667	0.109125	1
NM_003812|ADAM23|chr2|+	54.4	207482504	chr2:207482303-207482679	46.74	15.38	0.75	45.08	3.3	0.93	39.66	0.82	0.98	32.51	15.38	0.68	39.65	21.43	0.65	36.91	10.59	0.78	46.34	7.51	0.86	48.6	6.42	0.88	51.48	0	1	42.9	10.95	0.8	49.43	5.72	0.9	44.9	0	1	0.795	0.906667	0.111667	0.109756	1
NM_199249|C19orf48|chr19|-	94.4	51301372	chr19:51300961-51302215	42.97	0	1	38.34	0	1	49.62	4.84	0.91	31.31	8.49	0.79	52.66	9.1	0.85	34.96	8.25	0.81	30.69	5.04	0.86	28.98	12.76	0.69	30.07	26.84	0.53	33.82	6.27	0.84	39.86	23.38	0.63	60.33	0	1	0.893333	0.758333	-0.135	0.110035	1
NM_014667|VGLL4|chr3|-	817.7	11600055	chr3:11599139-11600301	60.17	0	1	65.61	0	1	61.39	5	0.92	77.58	7.01	0.92	66.42	2.52	0.96	84.35	0	1	61.67	4.43	0.93	72.77	0	1	70.35	22.66	0.76	86.57	0	1	78.69	6.83	0.92	88.38	15.27	0.85	0.966667	0.91	-0.0566667	0.110398	1
NM_016104|RWDD1|chr6|+	874.5	116914344	chr6:116914143-116914436	32.61	94.13	0.26	32.92	70.94	0.32	57.06	58.97	0.49	28.23	53.65	0.34	59.68	38.55	0.61	30.35	49.14	0.38	40.63	56.56	0.42	33.37	53.2	0.39	49.69	45.34	0.52	47.89	55.43	0.46	56.49	32.03	0.64	63.36	25.03	0.72	0.4	0.525	0.125	0.110966	1
NM_002372|MAN2A1|chr5|+	246.2	109202758	chr5:109202547-109203429	41.39	6.64	0.86	40.58	6.21	0.87	85.15	6.39	0.93	56.89	17.24	0.77	78.65	27.78	0.74	53.03	24.7	0.68	26.05	12.19	0.68	33.91	5.98	0.85	45.82	4.41	0.91	62.76	21.54	0.74	31.69	44.23	0.42	56.65	34.89	0.62	0.808333	0.703333	-0.105	0.111069	1
NM_006148|LASP1|chr17|+	5045	37075228	chr17:37074858-37078023	293.69	0	1	218.11	0	1	363.36	0	1	274.73	0	1	394.13	9.2	0.98	320.43	21.61	0.94	176.3	0	1	221.09	0	1	225.56	22.68	0.91	287.01	0	1	225.43	35.03	0.87	307.73	5.1	0.98	0.986667	0.96	-0.0266667	0.111787	1
NM_130445|COL18A1|chr21|+	7954.4	46932303	chr21:46932102-46933634	344.15	68.55	0.83	401.72	18.77	0.96	613.52	94.87	0.87	610.98	95.5	0.86	687.98	26.53	0.96	707.45	98.1	0.88	266.23	75.52	0.78	343.09	59.22	0.85	496.78	165.29	0.75	690.39	3.61	0.99	472.56	114.19	0.81	703.98	60.13	0.92	0.893333	0.85	-0.0433333	0.111797	1
NM_004282|BAG2|chr6|+	137.5	57048777	chr6:57048576-57050012	24.15	15.28	0.61	NA	NA	NA	37.03	21.42	0.63	31.39	8.75	0.78	34.42	20.27	0.63	24.84	17.51	0.59	NA	NA	NA	NA	NA	NA	29.19	21.65	0.57	30.42	29.29	0.51	26.35	34.25	0.43	24.78	27.95	0.47	0.648	0.495	-0.153	0.11259	1
NM_000937|POLR2A|chr17|+	2214.4	7417392	chr17:7416340-7417935	157.49	53.68	0.75	162.41	77.45	0.68	145.79	74.66	0.66	141.28	110.01	0.56	182.51	116.57	0.61	182.58	132.45	0.58	181.42	115.74	0.61	156.76	102.74	0.6	154.37	168.62	0.48	134.04	78.32	0.63	179.91	173.11	0.51	143.98	97.07	0.6	0.64	0.571667	-0.0683333	0.113121	1
NM_005034|POLR2K|chr8|+	2135.1	101165723	chr8:101165522-101166230	148.63	97.28	0.6	155.17	77.15	0.67	135.44	106.32	0.56	132.47	153.11	0.46	120.79	138.58	0.47	120.14	109.12	0.52	154	128.62	0.54	138.85	88.39	0.61	137.58	160.05	0.46	117.48	128.28	0.48	118.63	202.97	0.37	100.41	139.84	0.42	0.546667	0.48	-0.0666667	0.113605	1
NM_001797|CDH11|chr16|-	364.4	64981088	chr16:64980683-64982002	93.85	26.11	0.78	87.64	36.24	0.71	70.26	23.72	0.75	100.37	8.32	0.92	58.86	38.39	0.61	58.89	52.42	0.53	100.64	27.11	0.79	104.02	28.92	0.78	105.2	0	1	92.47	19.7	0.82	89.07	21.8	0.8	96.9	40.07	0.71	0.716667	0.816667	0.1	0.113751	1
NR_027473|KDM2A|chr11|+	309.8	67022627	chr11:67022345-67025550	60.01	23.86	0.72	62.09	5.45	0.92	54.55	23.86	0.7	55.28	23.51	0.7	54.14	16.54	0.77	56.76	3.35	0.94	60.88	18.73	0.76	57.83	23.67	0.71	58.08	21.49	0.73	57.99	38.84	0.6	57.16	43.97	0.57	51.04	31.75	0.62	0.791667	0.665	-0.126667	0.113965	1
NM_024619|FN3KRP|chr17|+	129.1	80685125	chr17:80684709-80685893	59.53	0	1	65.18	0	1	54.94	1.75	0.97	61.49	7.76	0.89	58.49	0	1	57.89	0	1	55.62	15.51	0.78	48.49	13.16	0.79	50.1	5.95	0.89	44.67	0.48	0.99	68.63	0	1	60.12	0	1	0.976667	0.908333	-0.0683333	0.113975	1
NM_004463|FGD1|chrX|-	135.3	54472646	chrX:54471887-54472847	37.28	10.16	0.79	40.24	5.63	0.88	46.52	1.2	0.97	58.88	0	1	50.94	0	1	49.65	20.93	0.7	39.75	2.08	0.95	48.64	0	1	48.63	0	1	54.31	0	1	46.64	3.39	0.93	51.78	3.73	0.93	0.89	0.968333	0.0783333	0.114047	1
NM_016274|PLEKHO1|chr1|+	784.8	150131230	chr1:150131014-150131825	144.15	0	1	165.5	0	1	138.08	2.71	0.98	155.26	0	1	156.84	0	1	200.39	0.91	1	133.52	0	1	151.14	0	1	152.96	0	1	150.72	0	1	163.09	0	1	147.07	23.98	0.86	0.996667	0.976667	-0.02	0.114455	1
NM_022491|SUDS3|chr12|+	315	118853445	chr12:118852140-118855840	55.45	3.23	0.94	58.24	3.41	0.94	55.02	2.46	0.96	63.95	1.89	0.97	60.21	0	1	53.53	11.57	0.82	58.24	0.9	0.98	60.71	0	1	60.64	0	1	69.19	0	1	62.15	0	1	65.12	0	1	0.938333	0.996667	0.0583333	0.115906	1
NM_001348|DAPK3|chr19|-	753.1	3959434	chr19:3958452-3959635	79.01	0	1	76.23	9.27	0.89	83.67	23.87	0.78	76.32	10.69	0.88	107.36	0	1	104.15	9.34	0.92	64.49	0	1	67.12	1.53	0.98	75.21	1.97	0.97	78.9	0	1	88.43	0	1	83.94	14.23	0.86	0.911667	0.968333	0.0566667	0.11622	1
NM_017771|PXK|chr3|+	82.2	58410684	chr3:58410479-58410878	47.98	0	1	40.47	0	1	42.75	0	1	50.2	0	1	43.53	0	1	61.66	0	1	56.1	0	1	48.16	0	1	43.39	12.65	0.77	42.1	12.37	0.77	48.67	1.55	0.97	35.13	1.44	0.96	1	0.911667	-0.0883333	0.117473	1
NM_018209|ARFGAP1|chr20|+	826.2	61919117	chr20:61918916-61921142	84.07	0.21	1	84.35	0	1	76.36	7.32	0.91	80.45	13.14	0.86	85.09	11.02	0.89	88.37	0	1	89.43	0	1	87	0	1	87.4	0	1	86.68	0	1	85.65	10.45	0.89	93.75	0	1	0.943333	0.981667	0.0383333	0.117586	1
NM_006458|TRIM3|chr11|-	76.5	6470209	chr11:6469843-6470410	41.49	14.91	0.74	53.21	10.22	0.84	31.29	29.57	0.51	43.72	27.06	0.62	55.2	10.08	0.85	48.59	10.06	0.83	49.54	18.04	0.73	56.34	8.78	0.87	51.52	13.05	0.8	50.51	15.63	0.76	62.1	0	1	60.18	0	1	0.731667	0.86	0.128333	0.117753	1
NM_001134340|PSMG3|chr7|-	131.4	1607170	chr7:1606970-1607486	47.23	2.32	0.95	47.78	0.11	1	53.83	0	1	51.69	0	1	65.89	0	1	48.42	0.51	0.99	41.32	7.32	0.85	37.54	9.47	0.8	50.68	5.33	0.9	53.65	0	1	53.84	6.66	0.89	54.38	0	1	0.99	0.906667	-0.0833333	0.117754	1
NM_002627|PFKP|chr10|+	623.5	3178852	chr10:3178642-3178997	79.19	76.05	0.51	80.46	45.83	0.64	83.07	72.36	0.53	67.15	73.88	0.48	81.7	100.46	0.45	89.76	83.84	0.52	29.96	33.12	0.47	19.87	39.21	0.34	47.22	39.42	0.55	24.4	52.93	0.32	37.34	48.14	0.44	19.84	56.63	0.26	0.521667	0.396667	-0.125	0.117909	1
NM_020385|REXO4|chr9|-	113.5	136271954	chr9:136271220-136272196	48.94	0	1	52.34	0.88	0.98	50.16	2.11	0.96	49.98	2.11	0.96	66.81	0	1	60.72	0	1	52.8	0.69	0.99	47.48	5.16	0.9	50.05	0	1	54.85	9.15	0.86	54.85	9.32	0.85	55.87	0	1	0.983333	0.933333	-0.05	0.118399	1
NM_003557|PIP5K1A|chr1|+	339.5	151220888	chr1:151220339-151222007	74.75	0	1	69.76	4.31	0.94	92.88	11.77	0.89	78.83	0	1	82.07	18.12	0.82	81.25	16.9	0.83	58.73	3.35	0.95	54.8	12.28	0.82	74.69	8.26	0.9	76.15	21.52	0.78	77.22	17.31	0.82	72.5	27.78	0.72	0.913333	0.831667	-0.0816667	0.118456	1
NM_006527|SLBP|chr4|-	631.2	1695239	chr4:1694527-1695440	101.42	17.25	0.85	106.68	0.06	1	103.97	11.6	0.9	101.67	19.46	0.84	105.36	4.89	0.96	83.39	15.39	0.84	83.61	30.08	0.74	87.4	17.66	0.83	82.65	33.04	0.71	105.14	0	1	87.86	31.42	0.74	97.35	3.79	0.96	0.898333	0.83	-0.0683333	0.118651	1
NM_015270|ADCY6|chr12|-	289.7	49162295	chr12:49159975-49162499	62.39	0	1	60.52	0	1	56.29	0	1	59.69	0	1	57.76	4.61	0.93	53.9	0	1	58.39	0	1	59.5	0	1	54.9	0	1	55.97	17.24	0.76	52.97	7.35	0.88	58.48	0	1	0.988333	0.94	-0.0483333	0.118833	1
NM_020983|ADCY6|chr12|-	288.5	49162295	chr12:49159981-49162499	62.34	0	1	60.49	0	1	56.2	0	1	59.59	0	1	57.62	4.75	0.92	53.84	0	1	58.36	0	1	59.46	0	1	54.79	0	1	55.92	17.28	0.76	52.91	7.41	0.88	58.5	0	1	0.986667	0.94	-0.0466667	0.118833	1
NM_005101|ISG15|chr1|+	74	949691	chr1:949364-949919	34.1	15.93	0.68	26.11	12.91	0.67	27.18	31.52	0.46	29.7	18.33	0.62	50.45	5.18	0.91	32.75	17.52	0.65	76.79	5.6	0.93	34.81	3.8	0.9	34.52	34.54	0.5	38.91	16.59	0.7	52.6	9.44	0.85	51.87	0	1	0.665	0.813333	0.148333	0.119488	1
NM_014077|FAM32A|chr19|+	3324.7	16301899	chr19:16301698-16302857	292.71	22.09	0.93	291.77	36.23	0.89	308.01	34.35	0.9	298.51	27.2	0.92	311.3	20.26	0.94	296.06	19.65	0.94	306.85	59.77	0.84	278.08	48.3	0.85	328.72	4.18	0.99	282.35	32.47	0.9	325.71	43.4	0.88	287.35	56.76	0.84	0.92	0.883333	-0.0366667	0.120096	1
NM_001141973|ATP13A2|chr1|-	949	17312575	chr1:17312453-17312853	142.81	13.23	0.92	123.86	12.21	0.91	116.9	47.48	0.71	98.44	40.19	0.71	152.34	31.68	0.83	147.37	45.96	0.76	152.91	25.96	0.85	143.29	45.29	0.76	99.29	85.72	0.54	118.49	41.87	0.74	136.25	27	0.83	112.09	56.25	0.67	0.806667	0.731667	-0.075	0.120221	1
NM_002425|MMP10|chr11|-	134.5	102641423	chr11:102641233-102641624	NA	NA	NA	NA	NA	NA	4.25	30.89	0.12	6.83	28.44	0.19	15.65	17.69	0.47	4.63	46.32	0.09	NA	NA	NA	NA	NA	NA	NA	NA	NA	7.59	29.78	0.2	11.89	21.27	0.36	21.39	20	0.52	0.2175	0.36	0.1425	0.120773	1
NM_001178094|BCAT1|chr12|-	990.5	24970782	chr12:24962958-24970983	103.28	0	1	79.34	0	1	125.18	0	1	93.98	0	1	110.2	0	1	87.79	1.94	0.98	80.01	0	1	77.02	6.55	0.92	109.05	13.12	0.89	109.61	0	1	111.11	0	1	98.82	9.34	0.91	0.996667	0.953333	-0.0433333	0.121316	1
NM_003457|ZNF207|chr17|+	602.4	30696934	chr17:30696618-30697468	141.21	52.25	0.73	129.88	49.24	0.73	113.65	54.45	0.68	95	75.5	0.56	105.33	51.49	0.67	100.22	54.33	0.65	125.78	61.83	0.67	127.05	57.65	0.69	93.65	83.94	0.53	103.11	64.2	0.62	97.25	80.84	0.55	88.52	92.76	0.49	0.67	0.591667	-0.0783333	0.122105	1
NM_003801|GPAA1|chr8|+	274.2	145140986	chr8:145140785-145141119	63.62	7.04	0.9	57	0	1	68.09	0.73	0.99	49.36	10.89	0.82	63.92	13.73	0.82	59.83	1.4	0.98	66.23	2.38	0.97	52.22	3.71	0.93	50.17	20.82	0.71	46.29	19.57	0.7	61.8	27.82	0.69	76.71	3.6	0.96	0.918333	0.826667	-0.0916667	0.122508	1
NM_018955|UBB|chr17|+	529502	16285787	chr17:16285216-16286054	2046.25	957.06	0.68	1882.36	966.06	0.66	1856.39	1083.89	0.63	1915.32	1125.1	0.63	2077.43	1146.01	0.64	2085.24	1047.65	0.67	2178.85	1014.31	0.68	1908.4	986.91	0.66	1954.02	1206.73	0.62	1798.71	1199.3	0.6	2009.95	1270.52	0.61	1984.35	1177.24	0.63	0.651667	0.633333	-0.0183333	0.122618	1
NM_001039960|SLC4A8|chr12|+	252.9	51902325	chr12:51901210-51902980	77.58	9.66	0.89	90.61	2.07	0.98	46.05	30.95	0.6	55.45	56.77	0.49	45.45	27.22	0.63	54.81	39.22	0.58	97.16	9.67	0.91	82.95	7.2	0.92	57.5	30.99	0.65	69.89	0	1	61.4	40.4	0.6	59.53	22.67	0.72	0.695	0.8	0.105	0.122806	1
NM_194326|RPS19BP1|chr22|-	377.1	39925427	chr22:39925098-39925628	174.35	28.13	0.86	131.79	28.76	0.82	161.12	28.79	0.85	126.03	18.87	0.87	177.19	42.31	0.81	134.31	0	1	157.11	39.65	0.8	143.95	36.32	0.8	155.2	41.66	0.79	144.27	30.5	0.83	141.32	37.67	0.79	144.25	36.38	0.8	0.868333	0.801667	-0.0666667	0.123254	1
NM_053024|PFN2|chr3|-	63098.2	149683729	chr3:149682691-149684373	582.26	30.88	0.95	509.19	75.76	0.87	655.77	10.07	0.98	678.39	0	1	692.78	0	1	634.48	5.21	0.99	596.72	85.97	0.87	582.4	47.35	0.92	688.89	18.02	0.97	700.62	0	1	667.78	35.6	0.95	675.69	12.85	0.98	0.965	0.948333	-0.0166667	0.123488	1
NM_004373|COX6A1|chr12|+	144739	120878458	chr12:120878257-120878545	346.15	762.73	0.31	330.23	723.05	0.31	227.35	966.27	0.19	197.71	981.98	0.17	230.59	1201.51	0.16	245.37	1111.1	0.18	265.86	691.15	0.28	301.62	806.6	0.27	180.76	961.75	0.16	169.77	993.39	0.15	221.07	1012.62	0.18	172.04	1136.8	0.13	0.22	0.195	-0.025	0.125272	1
NM_016041|DERL2|chr17|-	109.7	5377770	chr17:5377613-5378109	53.83	18.23	0.75	55.88	18.19	0.75	47.75	29.36	0.62	35.3	37.09	0.49	54.49	21.69	0.72	38.41	28.9	0.57	54.53	8.73	0.86	44.79	8.59	0.84	40.46	20.53	0.66	51.03	6.05	0.89	41.23	23.91	0.63	44.84	12.31	0.78	0.65	0.776667	0.126667	0.125292	1
NM_006345|SLC30A9|chr4|+	441.9	42088330	chr4:42088099-42089551	130.92	0	1	125.54	10.85	0.92	118.89	15.73	0.88	129.25	0	1	106.75	45.36	0.7	100.91	29.3	0.78	106.09	8.51	0.93	130.42	2.31	0.98	95.84	14.92	0.87	137.39	0	1	90.46	4.64	0.95	111.46	13.28	0.89	0.88	0.936667	0.0566667	0.125492	1
NM_017819|RG9MTD1|chr3|+	217.3	101284128	chr3:101283614-101285089	78.72	0	1	76.7	16.28	0.82	55.61	23.15	0.71	70.28	8.14	0.9	57.7	6.16	0.9	58.89	21.26	0.73	82.52	0	1	77.38	6.78	0.92	62.54	7.24	0.9	58.95	9.59	0.86	61.1	8.8	0.87	64.73	1.89	0.97	0.843333	0.92	0.0766667	0.125927	1
NM_001130060|ATF7|chr12|-	87.5	53908834	chr12:53905843-53909293	NA	NA	NA	29.72	3.08	0.91	31.8	6.11	0.84	34.98	4.05	0.9	32.35	2.22	0.94	29.6	2.21	0.93	30.52	0.66	0.98	29.34	5.71	0.84	32.14	17.08	0.65	34.39	7.54	0.82	32.12	16.54	0.66	34.69	12.85	0.73	0.904	0.78	-0.124	0.126074	1
NM_030981|RAB1B|chr11|+	5065.3	66043716	chr11:66043515-66044963	146.6	51.72	0.74	179.42	24.31	0.88	180.43	18.12	0.91	176.98	28.69	0.86	190.59	18.19	0.91	217.96	6.69	0.97	166.13	30.31	0.85	160.12	24.09	0.87	205.75	0	1	178.08	0	1	205.61	8.51	0.96	190.37	27	0.88	0.878333	0.926667	0.0483333	0.126463	1
NM_006937|SUMO2|chr17|-	7247.5	73164270	chr17:73163825-73164496	418.52	173.65	0.71	449.31	118.65	0.79	457.91	238.38	0.66	475.7	277.58	0.63	323.81	415.4	0.44	319.72	401.57	0.44	418.54	158.99	0.72	397.1	206.5	0.66	425.02	387.89	0.52	482.56	255.16	0.65	328.84	425.49	0.44	313.89	427.63	0.42	0.611667	0.568333	-0.0433333	0.12682	1
NM_002128|HMGB1|chr13|-	11084.7	31035156	chr13:31032879-31035670	124.6	409.77	0.23	136.86	464.71	0.23	101.82	398.92	0.2	121.48	456.44	0.21	89.02	391.62	0.19	94.86	378.33	0.2	100.53	505.8	0.17	117.46	485.47	0.19	92.1	541.04	0.15	121.93	483.04	0.2	85.77	526.73	0.14	106.61	426.19	0.2	0.21	0.175	-0.035	0.128675	1
NM_177401|MIDN|chr19|+	2838.4	1257853	chr19:1256994-1259142	164.35	7.44	0.96	209.66	0	1	169.81	12.77	0.93	202.15	1.08	0.99	191.11	23.71	0.89	237.62	24.63	0.91	179.18	2.86	0.98	166.04	10.36	0.94	202.35	16.41	0.92	155.77	28.2	0.85	205.81	32.65	0.86	170.57	28.06	0.86	0.946667	0.901667	-0.045	0.128875	1
NM_004718|COX7A2L|chr2|-	4750.8	42577940	chr2:42577645-42578499	280.61	79.6	0.78	255.41	97.46	0.72	294.88	110.45	0.73	266.68	85.64	0.76	327.3	102.95	0.76	246.26	100.68	0.71	254.98	62.06	0.8	256.97	46.69	0.85	271.83	59.35	0.82	280.54	62.24	0.82	258.48	59.61	0.81	245.93	119.65	0.67	0.743333	0.795	0.0516667	0.128959	1
NM_001145335|UBE2Q2|chr15|+	187.6	76192090	chr15:76191768-76193388	56.65	3.67	0.94	67.46	7.38	0.9	43.94	27.24	0.62	61.6	28.67	0.68	38.59	13.87	0.74	52.76	23.17	0.69	52.43	11.15	0.82	62.46	0	1	53.88	9.2	0.85	70.66	9.78	0.88	54.34	3.29	0.94	55.65	21.42	0.72	0.761667	0.868333	0.106667	0.129072	1
NM_003355|UCP2|chr11|-	439.8	73685865	chr11:73685716-73686166	54.1	6.2	0.9	NA	NA	NA	99.99	15.2	0.87	52.23	18.31	0.74	126.5	0	1	91.62	4.61	0.95	NA	NA	NA	32.93	8.86	0.79	29.98	9.15	0.77	66.76	10.64	0.86	22.69	26.34	0.46	91.32	0	1	0.892	0.776	-0.116	0.129139	1
NM_006357|UBE2E3|chr2|+	4102.3	181927719	chr2:181927518-181928150	318.17	53.78	0.86	281.85	55.12	0.84	242.22	203.74	0.54	206.74	150.07	0.58	227.83	193.29	0.54	203.07	155.45	0.57	262.8	91.1	0.74	241.49	61.04	0.8	173.85	193.87	0.47	206.36	141.01	0.59	211.99	163.2	0.57	175.14	234.21	0.43	0.655	0.6	-0.055	0.129698	1
NM_014303|PES1|chr22|-	146.5	30972915	chr22:30972612-30973116	57.98	36.89	0.61	63.31	40.27	0.61	74.21	6.83	0.92	69.89	12.5	0.85	63.74	20.18	0.76	71.63	0	1	54.6	46.08	0.54	66.71	36.48	0.65	69.54	7.47	0.9	59.4	11.98	0.83	59.67	39.92	0.6	48.07	37.57	0.56	0.791667	0.68	-0.111667	0.129739	1
NM_213636|PDLIM7|chr5|-	218	176917393	chr5:176917247-176917594	90.5	12.36	0.88	83.9	17.17	0.83	102.09	0	1	106.13	20.12	0.84	137.6	0	1	146.76	0	1	85.7	20.54	0.81	83.13	32.53	0.72	115.96	18.17	0.86	127.77	0	1	130.71	11	0.92	84.31	17.19	0.83	0.925	0.856667	-0.0683333	0.130676	1
NM_017542|POGK|chr1|+	1138	166822154	chr1:166821822-166823709	82.25	25.15	0.77	92.14	31.64	0.74	89.85	22.19	0.8	104.05	20.8	0.83	83.41	35.67	0.7	95.66	29.6	0.76	84.61	19.55	0.81	77.83	28.46	0.73	93.15	23.06	0.8	92.05	24.7	0.79	108.46	0	1	96.18	5.19	0.95	0.766667	0.846667	0.08	0.130719	1
NM_006421|ARFGEF1|chr8|-	447.5	68111132	chr8:68109884-68111333	62.67	21.88	0.74	63.71	10.27	0.86	66.31	17.16	0.79	63.47	40.82	0.61	62.54	21.46	0.74	66.94	9.86	0.87	56.17	14.58	0.79	55.4	20.19	0.73	50.92	16.65	0.75	63.06	39.63	0.61	53.22	24.64	0.68	58.32	64.89	0.47	0.768333	0.671667	-0.0966667	0.131227	1
NM_016480|PAIP2|chr5|+	3040.4	138704762	chr5:138704422-138705409	248.94	41.74	0.86	284.17	43.23	0.87	206.5	47.68	0.81	278.02	14.27	0.95	181.09	49.51	0.79	206.95	75.12	0.73	273.84	64.45	0.81	221.45	43.71	0.84	250.32	47.88	0.84	232.63	41.87	0.85	201.79	99.37	0.67	190.46	78.23	0.71	0.835	0.786667	-0.0483333	0.132783	1
NM_000984|RPL23A|chr17|+	9736.4	27051086	chr17:27050885-27051366	86.93	52.37	0.62	81.2	27.83	0.74	93.46	31.2	0.75	94.16	16.48	0.85	84.9	39.39	0.68	68.55	42.2	0.62	80.66	47.27	0.63	75.78	43.91	0.63	95.83	29.9	0.76	106.5	14.46	0.88	109.14	4.71	0.96	103.78	8.23	0.93	0.71	0.798333	0.0883333	0.132911	1
NM_005885|MARCH6|chr5|+	1784.2	10433907	chr5:10433706-10435491	141.65	38.93	0.78	164.81	66.94	0.71	112.15	84.56	0.57	130.81	93.43	0.58	95.17	81.36	0.54	109.07	79.82	0.58	152.16	60.11	0.72	140.94	57.41	0.71	106.4	115.47	0.48	106.17	80.36	0.57	99.56	139.78	0.42	103.23	128.24	0.45	0.626667	0.558333	-0.0683333	0.133355	1
NM_002956|CLIP1|chr12|-	471	122757295	chr12:122755981-122757647	72.49	27.01	0.73	62.02	17.96	0.78	81.17	36.35	0.69	67.48	53.66	0.56	77.17	67.04	0.54	54.22	33.78	0.62	51.3	40.76	0.56	60.55	37.72	0.62	55.63	51.89	0.52	73.03	45.56	0.62	55.63	69.94	0.44	67.34	70.3	0.49	0.653333	0.541667	-0.111667	0.133389	1
NM_000485|APRT|chr16|-	720	88876032	chr16:88875877-88876248	145.61	16.16	0.9	91.22	33.65	0.73	123.66	53.53	0.7	117.3	33.07	0.78	153.28	36.65	0.81	135.35	12.63	0.91	153.2	25.42	0.86	133.12	26.19	0.84	156.17	26.11	0.86	170.99	4.17	0.98	150.95	39.95	0.79	179.74	21.68	0.89	0.805	0.87	0.065	0.133721	1
NM_001080512|BICC1|chr10|+	98.2	60588722	chr10:60588521-60588845	67.29	0	1	48.24	1.03	0.98	80.3	0	1	93.19	0	1	107.71	0	1	68.63	26.05	0.72	NA	NA	NA	42.22	0	1	39.88	10.16	0.8	82.82	0	1	44.56	13.41	0.77	77.41	20.1	0.79	0.95	0.872	-0.078	0.134438	1
NM_004458|ACSL4|chrX|-	2949.6	108887214	chrX:108884564-108887415	176.03	22.61	0.89	164.61	36.08	0.82	132.95	0	1	144.74	13.98	0.91	111.66	32.51	0.77	112.14	10.68	0.91	183.09	59.49	0.75	173.63	46.43	0.79	154.83	26.53	0.85	146.59	7.97	0.95	146.78	23.96	0.86	127.17	43.52	0.75	0.883333	0.825	-0.0583333	0.135207	1
NM_016446|TMEM8B|chr9|+	127.9	35847015	chr9:35846814-35847232	34.45	25.3	0.58	36.89	25.06	0.6	26.15	10.14	0.72	34.12	30.48	0.53	39.48	26.48	0.6	29.44	19.69	0.6	27.24	37.97	0.42	33.49	30.32	0.52	28.75	29.57	0.49	26.91	23.2	0.54	25.5	38.92	0.4	18.52	30.64	0.38	0.605	0.458333	-0.146667	0.135769	1
NR_036614|DCLK2|chr4|+	660.9	151177956	chr4:151177172-151178608	70.73	0	1	93.83	6.51	0.94	64.66	5.71	0.92	81.03	12.9	0.86	66.96	4.91	0.93	87.04	26.71	0.77	80.68	0	1	75.55	0	1	72.76	1.98	0.97	72.53	9.06	0.89	82.36	3.6	0.96	67.33	7	0.91	0.903333	0.955	0.0516667	0.136917	1
NM_198175|NME1|chr17|+	8290.7	49239290	chr17:49239089-49239450	244.66	469.52	0.34	274.64	411.57	0.4	270.91	278.02	0.49	272.96	346.21	0.44	222.13	336.68	0.4	235.01	251.29	0.48	292.68	405.9	0.42	306.99	427.41	0.42	291.15	312.59	0.48	305.32	351.16	0.47	301.57	303.73	0.5	302.93	283.9	0.52	0.425	0.468333	0.0433333	0.138245	1
NM_021821|MRPS35|chr12|+	508.1	27908363	chr12:27908114-27909237	83	35.15	0.7	94.95	28.48	0.77	76.89	15.77	0.83	92.48	29.38	0.76	60.04	28.56	0.68	74.45	18.6	0.8	90.75	37.32	0.71	81.59	39.38	0.67	81.16	17.17	0.83	75.23	43.4	0.63	66.29	44.62	0.6	74.72	53.92	0.58	0.756667	0.67	-0.0866667	0.138458	1
NM_007097|CLTB|chr5|-	2140.7	175819725	chr5:175819456-175819946	251.57	180.98	0.58	242.87	181.17	0.57	252.32	110.5	0.7	308.17	119.52	0.72	288.62	136.21	0.68	369.02	104.41	0.78	267.67	209.97	0.56	247.35	209.06	0.54	339.59	168.3	0.67	258.2	161.85	0.61	319.46	144.91	0.69	286.87	134.97	0.68	0.671667	0.625	-0.0466667	0.13857	1
NM_005926|MFAP1|chr15|-	229.8	44097085	chr15:44096733-44097474	61.69	25.42	0.71	60.84	30.31	0.67	45.41	45.07	0.5	42.78	31.17	0.58	50.9	30.64	0.62	35.17	43.35	0.45	70.16	13.55	0.84	56.27	17.86	0.76	53.69	26.44	0.67	58.46	26.92	0.68	45.93	39.45	0.54	61.29	19.25	0.76	0.588333	0.708333	0.12	0.138964	1
NM_016466|ANKRD39|chr2|-	62.2	97513891	chr2:97513724-97514181	17.78	27.61	0.39	13.36	27.62	0.33	15.05	20.38	0.42	8.69	26.19	0.25	12.62	22.23	0.36	15.48	29	0.35	12.69	29.71	0.3	10.03	43.24	0.19	11.07	36	0.24	11.61	45.24	0.2	5.42	42.99	0.11	6.15	35.69	0.15	0.35	0.198333	-0.151667	0.139312	1
NM_006155|SEPT2|chr2|+	5096.1	242291886	chr2:242291382-242293441	274.46	8.97	0.97	295.64	11.02	0.96	296.92	30.56	0.91	319.23	32.64	0.91	287	39.33	0.88	326.97	3.41	0.99	224.4	17.4	0.93	258.53	26.83	0.91	259.97	63.53	0.8	351.84	39.7	0.9	273.71	6.03	0.98	322.71	31.75	0.91	0.936667	0.905	-0.0316667	0.140189	1
NM_153827|MINK1|chr17|+	172.6	4800829	chr17:4800499-4801064	54.96	7.2	0.88	54.79	8.86	0.86	86.83	0.48	0.99	56.26	17.58	0.76	80.57	13	0.86	71.25	9.19	0.89	55.78	13.03	0.81	53.83	16.6	0.76	74.64	20.41	0.79	82.1	13.48	0.86	63.92	20.86	0.75	72.02	23.94	0.75	0.873333	0.786667	-0.0866667	0.140562	1
NM_015607|CHTOP|chr1|+	712.2	153618267	chr1:153617540-153618782	81.03	31.52	0.72	112.73	18.5	0.86	83.28	15.36	0.84	92.9	20.91	0.82	88.58	37.14	0.7	80.22	35.91	0.69	80.19	46.95	0.63	83.51	30.42	0.73	77.04	46.38	0.62	73.32	37.54	0.66	91.87	36.68	0.71	85.11	32.84	0.72	0.771667	0.678333	-0.0933333	0.142157	1
NM_001001660|LYRM5|chr12|+	124.9	25357226	chr12:25357025-25357949	48.77	0	1	49.33	3.9	0.93	47.97	12.29	0.8	60.65	9.7	0.86	45.19	4.41	0.91	47.88	7.07	0.87	42.11	11.65	0.78	46.18	1.82	0.96	55.37	4.54	0.92	55.58	7.43	0.88	43.72	43.68	0.5	49.2	11.74	0.81	0.895	0.808333	-0.0866667	0.142361	1
NM_015540|RPAP1|chr15|-	49.2	41809530	chr15:41809375-41809889	22.72	14.55	0.61	26.31	11.7	0.69	45.65	8.25	0.85	34.8	7.33	0.83	46.4	0.51	0.99	30.44	14.04	0.68	NA	NA	NA	18.99	11.05	0.63	36.83	5.96	0.86	48.19	4.62	0.91	44.49	1.27	0.97	53.1	0	1	0.775	0.874	0.099	0.143271	1
NM_020199|C5orf15|chr5|-	840.5	133291719	chr5:133291198-133292681	122.29	6.5	0.95	109.35	39.68	0.73	123.96	12.93	0.91	140.72	12.35	0.92	71.59	44.13	0.62	76.83	37.72	0.67	75.04	2.09	0.97	108.25	6.37	0.94	62.91	9.62	0.87	128.47	6.87	0.95	52.71	14.87	0.78	83.27	27.05	0.75	0.8	0.876667	0.0766667	0.143808	1
NM_001128919|MARK3|chr14|+	323.1	103969507	chr14:103969219-103970166	68.96	49	0.58	56.46	67.74	0.45	58.54	87.75	0.4	52.37	76.87	0.41	61.67	91.31	0.4	61.09	54.1	0.53	77.61	59.33	0.57	75.47	40.97	0.65	81.12	72.28	0.53	79.89	72.95	0.52	70.79	78.87	0.47	73.58	58.2	0.56	0.461667	0.55	0.0883333	0.143813	1
NM_018313|PBRM1|chr3|-	492.2	52581985	chr3:52579368-52582251	68.64	9.87	0.87	84.44	6.25	0.93	59.65	31.81	0.65	75.34	13.72	0.85	55.53	38.81	0.59	65.92	23.82	0.73	71.66	18.81	0.79	75.05	15.4	0.83	53.14	39.77	0.57	73.98	21.57	0.77	56.98	47.91	0.54	67.42	53.62	0.56	0.77	0.676667	-0.0933333	0.143899	1
NM_006169|NNMT|chr11|+	6639.9	114183104	chr11:114182767-114183238	494.53	73.18	0.87	456.5	121.38	0.79	798.14	0	1	624.42	108.8	0.85	821.44	71.67	0.92	682.18	51.91	0.93	154.95	32.5	0.83	253.79	46.09	0.85	326.48	35.19	0.9	442.39	32.75	0.93	357.62	0	1	500.07	12.75	0.98	0.893333	0.915	0.0216667	0.143987	1
NM_015056|RRP1B|chr21|+	193.3	45113276	chr21:45113071-45115960	58.37	5.68	0.91	55.2	0.77	0.99	48.96	9.52	0.84	47.56	28.63	0.62	48.49	8.85	0.85	52.71	8.99	0.85	52.51	15.55	0.77	52.79	14.94	0.78	49.28	12.12	0.8	49.32	19.27	0.72	48.59	26.47	0.65	51.39	30.17	0.63	0.843333	0.725	-0.118333	0.144315	1
NM_004872|TMEM59|chr1|-	1734	54497745	chr1:54497349-54497978	134.31	201.73	0.4	150.3	165.03	0.48	106.1	172.45	0.38	119.08	155.12	0.43	80.04	197.34	0.29	83.59	194.08	0.3	157.35	143.64	0.52	131.18	143.97	0.48	129.15	146.72	0.47	119.39	130.59	0.48	94.87	178.11	0.35	86.5	150.32	0.37	0.38	0.445	0.065	0.144417	1
NM_001659|ARF3|chr12|-	13439	49332532	chr12:49329992-49332891	326.86	101.11	0.76	343.44	118.86	0.74	305.89	160.03	0.66	311.36	171.74	0.64	306.05	199.79	0.61	300.95	235.68	0.56	346.84	167.3	0.67	336.2	147.7	0.69	299.8	233.65	0.56	267.22	166.58	0.62	300.16	267.83	0.53	285.82	187.64	0.6	0.661667	0.611667	-0.05	0.144521	1
NR_033935|DCTN1|chr2|-	3273.9	74588416	chr2:74588281-74588763	331.64	111.73	0.75	336.72	131.79	0.72	334.05	149.53	0.69	361.39	186.5	0.66	424.45	93.66	0.82	425.35	120.34	0.78	330.72	168.26	0.66	364.44	132.21	0.73	391.78	193.95	0.67	321.68	128.29	0.71	381.25	184.69	0.67	352.31	135.88	0.72	0.736667	0.693333	-0.0433333	0.144889	1
NM_005040|PRCP|chr11|-	181.9	82535685	chr11:82535409-82536164	59.82	8.71	0.87	55.84	7.18	0.89	81.81	11.75	0.87	63.95	27.56	0.7	74.9	19.74	0.79	83.08	8.55	0.91	57.58	2.37	0.96	56.45	1.48	0.97	78.29	9.82	0.89	78.62	3.28	0.96	72.88	15.57	0.82	87.94	5.46	0.94	0.838333	0.923333	0.085	0.145098	1
NM_016174|CERCAM|chr9|+	217	131199489	chr9:131199128-131199630	47.85	8.96	0.84	45.68	11.44	0.8	59.89	0	1	74.02	0	1	57.22	13.64	0.81	74.29	3.58	0.95	55.56	6.42	0.9	56.33	13.68	0.8	52.9	11.64	0.82	74.24	26.38	0.74	42.84	17.25	0.71	77.05	13.1	0.85	0.9	0.803333	-0.0966667	0.145155	1
NM_002107|H3F3A|chr1|+	94717.5	226259445	chr1:226259052-226259703	1471.72	286.33	0.84	1596.77	368.06	0.81	1297.18	495.28	0.72	1547.86	470.45	0.77	825.63	992.29	0.45	857.34	1045.47	0.45	1466.71	384.1	0.79	1324.54	424.23	0.76	1288.24	615.55	0.68	1336.12	470.81	0.74	1011.34	1031.68	0.5	818.7	934.21	0.47	0.673333	0.656667	-0.0166667	0.145235	1
NM_001252392|TNIP1|chr5|-	459.8	150409888	chr5:150409504-150410234	91.2	11.63	0.89	68.11	6.71	0.91	110.04	28.63	0.79	94.53	14.57	0.87	137	24.7	0.85	114.68	15.92	0.88	86.29	11.08	0.89	85.42	4.4	0.95	107.53	19.57	0.85	118.03	11.44	0.91	120.91	0	1	122.68	8.56	0.93	0.865	0.921667	0.0566667	0.145964	1
NM_012203|GRHPR|chr9|+	643.5	37436872	chr9:37436658-37436986	106.42	85.11	0.56	82.93	69.05	0.55	92.63	90.75	0.51	107.51	99.52	0.52	95.46	105.21	0.48	84.7	80.83	0.51	99.58	84.36	0.54	100.96	83.85	0.55	83.25	139.24	0.37	73.3	104.83	0.41	80	117.02	0.41	70.09	118.74	0.37	0.521667	0.441667	-0.08	0.147073	1
NM_003299|HSP90B1|chr12|+	106397	104341612	chr12:104341411-104341703	330.36	645.75	0.34	324.03	604.07	0.35	193.05	681.75	0.22	278.34	753.26	0.27	195.04	837.13	0.19	149.03	802.96	0.16	263.82	543.61	0.33	291.41	620.77	0.32	179.86	784.9	0.19	204.03	786.3	0.21	144.51	858.39	0.14	190.98	815.61	0.19	0.255	0.23	-0.025	0.147279	1
NM_007364|TMED3|chr15|+	426.9	79614820	chr15:79614320-79615189	175.16	11.15	0.94	161.62	0	1	172.31	9.25	0.95	137.15	33.92	0.8	152.84	38.38	0.8	146.55	17.59	0.89	131.62	14.8	0.9	132.3	22.74	0.85	152.42	22.73	0.87	158.13	12.77	0.93	128.4	38.45	0.77	141.72	46.32	0.75	0.896667	0.845	-0.0516667	0.148874	1
NM_020154|C15orf24|chr15|-	1333.8	34376462	chr15:34376224-34376687	217.74	90.91	0.71	196.83	67.56	0.74	186.63	111.93	0.63	187.94	57.46	0.77	207.56	110.47	0.65	186.62	55.71	0.77	192.43	95.32	0.67	179.76	100.08	0.64	190.8	108.72	0.64	187.95	95.36	0.66	184.06	107.43	0.63	163.37	96.66	0.63	0.711667	0.645	-0.0666667	0.149247	1
NM_001142595|P4HA1|chr10|-	235.7	74767675	chr10:74766980-74768050	67.87	17.16	0.8	42.02	19.58	0.68	75.71	15.53	0.83	73.28	22.75	0.76	74.05	25.16	0.75	59.14	20.87	0.74	41.99	4.77	0.9	47.74	8.62	0.85	69.33	14.86	0.82	66.56	0	1	60.92	1.6	0.97	51.3	27.97	0.65	0.76	0.865	0.105	0.150283	1
NM_001130916|TGFBR1|chr9|+	1278.2	101911803	chr9:101911462-101916473	115.8	6.39	0.95	177.84	11.91	0.94	79.41	29.17	0.73	143.14	40.24	0.78	74.05	16.2	0.82	116.39	69.56	0.63	108.67	15.52	0.88	104.69	27.9	0.79	95.99	38.65	0.71	86.13	24.59	0.78	93.98	59.82	0.61	75.47	44.46	0.63	0.808333	0.733333	-0.075	0.15045	1
NM_006178|NSF|chr17|+	1604.5	44833673	chr17:44833168-44834828	195.22	4.71	0.98	210.14	20	0.91	168.47	14.71	0.92	193.09	35.96	0.84	156.5	28.57	0.85	168.18	26.7	0.86	225.96	23.58	0.91	185.03	30.67	0.86	196.73	41.27	0.83	182.73	20.61	0.9	179.87	54.63	0.77	170.28	35.03	0.83	0.893333	0.85	-0.0433333	0.150527	1
NM_012479|YWHAG|chr7|-	102679	75957089	chr7:75956108-75959550	781.58	361.89	0.68	822.02	431.24	0.66	636.97	413.57	0.61	659.72	543.76	0.55	613.69	454.34	0.57	714.48	499.37	0.59	742.88	471.9	0.61	802.01	461.8	0.63	596.72	568.38	0.51	643.6	456.76	0.58	661.45	508.28	0.57	648.44	494.26	0.57	0.61	0.578333	-0.0316667	0.151275	1
NM_001142648|SAR1A|chr10|-	1230	71911967	chr10:71909961-71912348	112.03	30.77	0.78	109.7	27.11	0.8	112.79	10.8	0.91	104.39	12.07	0.9	109.48	19.93	0.85	90.44	17.97	0.83	106.69	28.23	0.79	101.89	34.47	0.75	100.05	23.14	0.81	100.8	23.38	0.81	97.72	34.67	0.74	98.51	30.31	0.76	0.845	0.776667	-0.0683333	0.151641	1
NM_032476|MRPS6|chr21|+	416.1	35515007	chr21:35514708-35515334	95.05	1.66	0.98	122.37	0	1	89.43	0	1	100.94	31.18	0.76	76.92	5.56	0.93	104.06	0	1	97.85	12.27	0.89	83.02	20.57	0.8	108.51	0.45	1	112.85	9.22	0.92	93.39	6.41	0.94	96.67	33.31	0.74	0.945	0.881667	-0.0633333	0.152309	1
NM_016529|ATP8A2|chr13|+	222.4	26594301	chr13:26594026-26595420	58.59	16.69	0.78	66.08	22.1	0.75	60.58	23.17	0.72	68.74	0	1	48.49	13.7	0.78	64.74	2.74	0.96	80.63	14.36	0.85	71.16	2.59	0.96	72.46	11.53	0.86	62.5	8.01	0.89	67.74	3.86	0.95	67.57	4.86	0.93	0.831667	0.906667	0.075	0.152579	1
NM_002556|OSBP|chr11|-	221	59343143	chr11:59341871-59344192	61.94	24.73	0.71	64.23	25.57	0.72	47.17	31.74	0.6	58.51	22.76	0.72	48.2	31.37	0.61	54.3	23.79	0.7	63.83	17.33	0.79	56.67	18.56	0.75	56.79	16.77	0.77	58.94	15.97	0.79	56.92	14.86	0.79	56.2	15.78	0.78	0.676667	0.778333	0.101667	0.152776	1
NM_005234|NR2F6|chr19|-	1027.5	17343110	chr19:17342694-17343435	160.94	0	1	150.31	0	1	147.01	18.19	0.89	152.79	23.53	0.87	157.82	15.59	0.91	138.89	41.33	0.77	173.32	6.52	0.96	162.6	0	1	187.43	8.58	0.96	187.62	0	1	191.15	19.47	0.91	173.3	28.97	0.86	0.906667	0.948333	0.0416667	0.153166	1
NM_018947|CYCS|chr7|-	3920.3	25162516	chr7:25158270-25163468	60.14	485.07	0.11	54.91	499.15	0.1	51.01	364.85	0.12	51.24	418.86	0.11	46.38	299.15	0.13	46.97	311.98	0.13	36.55	528.97	0.06	56.77	484.39	0.1	31.76	422.58	0.07	47.15	446.27	0.1	33.07	405.63	0.08	45.83	364.4	0.11	0.116667	0.0866667	-0.03	0.153182	1
NM_016836|RBMS1|chr2|-	1821.9	161130411	chr2:161128662-161131275	101.45	6.25	0.94	110.38	4.4	0.96	97.54	2.5	0.97	118.25	0	1	99.45	0	1	107.73	0	1	89.2	11.74	0.88	93.19	9.34	0.91	79.53	5.96	0.93	98.15	6.95	0.93	95.66	0	1	95.48	2.81	0.97	0.978333	0.936667	-0.0416667	0.154131	1
NM_006816|LMAN2|chr5|-	900.1	176759046	chr5:176758563-176759247	104.61	19.44	0.84	102.64	20.89	0.83	112.64	12.97	0.9	119.01	11.52	0.91	126.93	42.75	0.75	96.7	72.62	0.57	116.56	4.89	0.96	104.21	10.98	0.9	112.46	28.56	0.8	100.88	7.21	0.93	101.28	53.21	0.66	105.84	6.52	0.94	0.8	0.865	0.065	0.154136	1
NM_020750|XPO5|chr6|-	269.5	43491542	chr6:43490068-43491743	51.35	9.64	0.84	45.25	14.96	0.75	68.54	0	1	50.28	4.41	0.92	57.71	6.36	0.9	47.89	7.78	0.86	50.35	9.64	0.84	47.7	13.8	0.78	48.46	21.33	0.69	58.05	0	1	46.97	33.05	0.59	54.43	10.17	0.84	0.878333	0.79	-0.0883333	0.155003	1
NM_003845|DYRK4|chr12|+	128.1	4722903	chr12:4722678-4723041	37.19	27.69	0.57	34.17	21.65	0.61	29.18	33.93	0.46	39.19	18.53	0.68	58.95	0.29	1	46.76	11.45	0.8	42.98	28.06	0.61	49.66	22.53	0.69	44.64	38.87	0.53	39.76	27.49	0.59	51.15	39.23	0.57	31.34	44.59	0.41	0.686667	0.566667	-0.12	0.155434	1
NM_015528|RNF167|chr17|+	1208.3	4848365	chr17:4848010-4848517	106.63	64.5	0.62	136.81	37.83	0.78	166.6	40.83	0.8	146.92	59.57	0.71	129.1	96	0.57	143.14	77.18	0.65	128.03	74.21	0.63	128.16	53.99	0.7	173.33	69.4	0.71	159	56.99	0.74	198.42	42.64	0.82	210.69	27.12	0.89	0.688333	0.748333	0.06	0.155883	1
NM_206917|NGFRAP1|chrX|+	10858.6	102632843	chrX:102632438-102633001	888.23	212.33	0.81	840.4	271.17	0.76	663.4	363.92	0.65	683.71	323.66	0.68	639.84	447.03	0.59	644.73	422.48	0.6	951.68	266.95	0.78	865.85	228.93	0.79	691.36	478.84	0.59	626.84	350.23	0.64	572.54	546.68	0.51	550.91	407.32	0.57	0.681667	0.646667	-0.035	0.156656	1
NM_005542|INSIG1|chr7|+	481.3	155100389	chr7:155099951-155101945	169.25	26.74	0.86	117.85	27.47	0.81	85.3	0	1	69.91	0	1	89.1	7.84	0.92	58.58	1.69	0.97	144.15	28.51	0.83	138.44	34.65	0.8	86	16.56	0.84	57.95	1.72	0.97	81.47	23.93	0.77	55.12	6.49	0.89	0.926667	0.85	-0.0766667	0.156948	1
NM_001284|AP3S1|chr5|+	756.7	115249267	chr5:115249059-115249778	171.81	39.21	0.81	140.22	45.19	0.76	144.56	75.55	0.66	148.35	37.1	0.8	152.67	67.95	0.69	140.19	59.69	0.7	154.29	29.55	0.84	162.78	31.18	0.84	170.73	30.72	0.85	137.24	56.34	0.71	169.72	61.03	0.74	159	32.13	0.83	0.736667	0.801667	0.065	0.157035	1
NM_006899|IDH3B|chr20|-	383.7	2639282	chr20:2639041-2639483	73.7	31.9	0.7	64.13	39.53	0.62	66.53	55.39	0.55	72.47	46.33	0.61	84.08	28.28	0.75	65.38	54.07	0.55	90.8	24.66	0.79	72.76	26.81	0.73	82.27	54.28	0.6	87.27	23.51	0.79	84.47	43.59	0.66	91.1	19.17	0.83	0.63	0.733333	0.103333	0.157399	1
NM_004894|C14orf2|chr14|-	19975	104378830	chr14:104378625-104379031	172.11	326.43	0.35	187.93	278.65	0.4	181.68	274.14	0.4	205.62	218.15	0.49	200	288.27	0.41	195.95	229.13	0.46	175.3	326.8	0.35	182.61	282.13	0.39	202.57	235.92	0.46	229.58	182.83	0.56	190.24	209.77	0.48	242.5	181.23	0.57	0.418333	0.468333	0.05	0.15769	1
NM_004814|SNRNP40|chr1|-	215.4	31732694	chr1:31732415-31732968	20.91	55.71	0.27	16.04	59.98	0.21	19.55	69.52	0.22	20.26	71.19	0.22	30.16	61.37	0.33	17.76	58.92	0.23	26.41	38.62	0.41	20.36	42.67	0.32	33.37	43.22	0.44	20.26	54.44	0.27	27.44	59.6	0.32	26.42	42.32	0.38	0.246667	0.356667	0.11	0.15801	1
NM_130470|MADD|chr11|+	219.8	47351244	chr11:47350597-47351582	114.56	1.14	0.99	103.81	15.65	0.87	90.19	12.44	0.88	87.2	21.68	0.8	103.48	0	1	102.38	7.92	0.93	59.59	5.75	0.91	60.75	19.88	0.75	71.13	5.93	0.92	67.83	10.64	0.86	68.67	17.77	0.79	66.81	16.45	0.8	0.911667	0.838333	-0.0733333	0.158085	1
NM_178232|HAPLN3|chr15|-	102.9	89420967	chr15:89420519-89421487	24.4	12.05	0.67	25.63	11.14	0.7	52.17	23.43	0.69	53.85	2.37	0.96	55.46	1.66	0.97	42.33	19.21	0.69	NA	NA	NA	25.1	5.22	0.83	25.63	5.5	0.82	31.6	32.98	0.49	19.87	14.54	0.58	32.51	12.85	0.72	0.78	0.688	-0.092	0.158303	1
NM_016231|NLK|chr17|+	494.7	26522826	chr17:26521608-26523404	74.46	0	1	62.62	0	1	55.3	8.07	0.87	50.08	18.41	0.73	45.91	32.73	0.58	35.93	21.2	0.63	66.06	0	1	54.23	1.75	0.97	42.06	15.21	0.73	35.56	38.97	0.48	23.77	38.97	0.38	43.64	28.53	0.6	0.801667	0.693333	-0.108333	0.158686	1
NM_015239|AGTPBP1|chr9|-	195.7	88161935	chr9:88161454-88162201	71.75	25.58	0.74	86.88	18.81	0.82	53.58	12.5	0.81	64.3	23.37	0.73	34.28	40.37	0.46	33.3	39.13	0.46	71.73	40.74	0.64	64.91	24.67	0.72	50.43	21.98	0.7	50.95	44.54	0.53	39.31	44.43	0.47	41.59	57.94	0.42	0.67	0.58	-0.09	0.158947	1
NM_001204803|ANO6|chr12|+	213.7	45823089	chr12:45822888-45826134	51.22	3.21	0.94	44.36	0.03	1	70.92	0	1	56.18	0	1	68.04	4.5	0.94	53.48	6.17	0.9	33.76	1.27	0.96	42.25	6.77	0.86	47.86	0	1	72.7	0	1	45.79	11.07	0.81	64.49	19.84	0.76	0.963333	0.898333	-0.065	0.158985	1
NM_004095|EIF4EBP1|chr8|+	589.6	37917738	chr8:37917422-37917883	140.11	10.66	0.93	58.16	19.31	0.75	188.37	32.68	0.85	100.92	17.64	0.85	217.73	27.6	0.89	103.33	0	1	95.43	30.35	0.76	106.52	28.85	0.79	195.56	36.14	0.84	143.17	51.31	0.74	172.82	24.32	0.88	196.17	16.69	0.92	0.878333	0.821667	-0.0566667	0.159153	1
NM_147190|CERS5|chr12|-	545.1	50523880	chr12:50523581-50524477	118.9	7.36	0.94	128.44	2.35	0.98	85.24	56.92	0.6	95.23	41.21	0.7	108.95	43.53	0.71	87.78	50.16	0.64	90.86	19.74	0.82	105.24	4.82	0.96	98.64	33.16	0.75	95.85	20.84	0.82	93.29	23.41	0.8	100.39	15.54	0.87	0.761667	0.836667	0.075	0.16014	1
NM_014856|DENND4B|chr1|-	159.4	153902427	chr1:153901977-153902918	41.19	7.2	0.85	42.26	3.18	0.93	38.87	9.87	0.8	49.67	0	1	44.21	9.7	0.82	40.01	13.25	0.75	39.11	0	1	43.53	6.26	0.87	35.47	0	1	54.93	0.84	0.98	37.9	7.4	0.84	57.16	0	1	0.858333	0.948333	0.09	0.16046	1
NM_015101|GLT25D2|chr1|-	99.1	183905864	chr1:183904966-183908171	NA	NA	NA	NA	NA	NA	13.58	21.91	0.38	16.16	14.96	0.52	10.75	26.17	0.29	9.16	23.8	0.28	NA	NA	NA	25.56	10.44	0.71	NA	NA	NA	18.51	21.37	0.46	NA	NA	NA	21.66	23.07	0.48	0.3675	0.55	0.1825	0.160524	1
NM_032452|JPH4|chr14|-	707.3	24038421	chr14:24037244-24038926	133.63	0	1	110.99	11.42	0.91	100.81	26.66	0.79	100.49	0	1	88.5	30.51	0.74	101.72	16.43	0.86	125.21	7.42	0.94	125.73	16.88	0.88	99.24	23.71	0.81	106.26	21.63	0.83	89.23	45.7	0.66	99.96	32.59	0.75	0.883333	0.811667	-0.0716667	0.160824	1
NM_005652|TERF2|chr16|-	316.4	69390758	chr16:69389464-69390959	55.37	5.16	0.91	54.88	4.44	0.93	48.03	8.35	0.85	53.2	6.27	0.89	51.52	0	1	54.48	5.59	0.91	52.9	10.9	0.83	52.28	11.99	0.81	50.11	20.91	0.71	53.94	4.05	0.93	54.08	12.33	0.81	52.67	4.61	0.92	0.915	0.835	-0.08	0.16114	1
NM_012219|MRAS|chr3|+	306.1	138121213	chr3:138121012-138124377	87.99	2.84	0.97	91.64	1.72	0.98	77.11	3.09	0.96	100.86	0	1	72.47	0	1	93.49	2.81	0.97	48.39	8.18	0.86	78.58	6.98	0.92	44.33	7	0.86	70.74	4.04	0.95	46.57	3.41	0.93	67.05	0	1	0.98	0.92	-0.06	0.161186	1
NM_001080123|PRNP|chr20|+	5975.3	4681102	chr20:4679857-4682234	246.3	0	1	233.7	0	1	224.34	16.96	0.93	222.3	16.76	0.93	206.92	32.74	0.86	200.86	48.97	0.8	194.69	1.39	0.99	218.67	7.55	0.97	162.16	42.58	0.79	228.56	23.94	0.91	167.94	37.42	0.82	218.65	49.73	0.81	0.92	0.881667	-0.0383333	0.162213	1
NM_001080121|PRNP|chr20|+	5978.6	4681102	chr20:4679862-4682234	246.3	0	1	233.68	0	1	224.3	17.36	0.93	222.29	16.94	0.93	206.84	32.97	0.86	200.75	49.37	0.8	194.69	1.56	0.99	218.72	7.59	0.97	162.17	42.84	0.79	228.58	24.26	0.9	167.89	37.61	0.82	218.6	49.95	0.81	0.92	0.88	-0.04	0.162213	1
NM_004181|UCHL1|chr4|+	134150	41270311	chr4:41270004-41270446	2256.82	777.38	0.74	1869.68	622.28	0.75	1640.1	1260.69	0.57	1347.13	1173.64	0.53	1482	1524.92	0.49	1368.2	1417.74	0.49	2311.89	921.67	0.71	1936.42	798.83	0.71	1701.41	1757.58	0.49	1454.71	1039.42	0.58	1497.05	1644.36	0.48	1208.28	1256.37	0.49	0.595	0.576667	-0.0183333	0.16227	1
NM_005850|SF3B4|chr1|-	287.3	149895411	chr1:149895209-149895621	100.31	18.3	0.85	121.05	15.97	0.88	91.04	27.62	0.77	112.46	50.11	0.69	115.08	42.04	0.73	134.73	57.04	0.7	106.94	18.3	0.85	111.2	26.92	0.81	128.66	71.18	0.64	105.79	43.89	0.71	132.64	70.47	0.65	85.13	72.38	0.54	0.77	0.7	-0.07	0.162792	1
NM_014748|SNX17|chr2|+	458.3	27599777	chr2:27599473-27599994	99.76	45.43	0.69	91.69	44.63	0.67	87.43	77.77	0.53	64.73	85.76	0.43	88.23	64.9	0.58	78.5	80.62	0.49	71.04	72.39	0.5	68.86	64.4	0.52	62.54	91.6	0.41	73.78	80.24	0.48	80.51	66.79	0.55	68.18	89.18	0.43	0.565	0.481667	-0.0833333	0.163973	1
NM_001102664|EPN2|chr17|+	286	19237960	chr17:19237269-19240028	55.18	2.49	0.96	50.09	6.61	0.88	53.54	2.39	0.96	56.67	12.44	0.82	51.7	11.91	0.81	45.71	16.64	0.73	43.19	10.53	0.8	46.34	6.13	0.88	43.3	23.49	0.65	49.76	12.84	0.79	39.85	25.51	0.61	55	15.07	0.78	0.86	0.751667	-0.108333	0.163996	1
NM_001025|RPS23|chr5|-	35464.9	81571873	chr5:81569139-81572074	215.96	1096.03	0.16	240.43	980.7	0.2	199.14	942.39	0.17	217.74	812.15	0.21	193.62	1006.07	0.16	199.8	767.64	0.21	176.16	1058.72	0.14	199.88	1082.58	0.16	165.59	827.81	0.17	193.47	927.57	0.17	163.16	874.3	0.16	184.05	832.87	0.18	0.185	0.163333	-0.0216667	0.164499	1
NR_027356|LOC645166|chr1|+	43.2	148951480	chr1:148951245-148951595	21.5	8.8	0.71	NA	NA	NA	33.09	16.4	0.67	23.94	16.37	0.59	39.95	19.69	0.67	28.33	22.84	0.55	NA	NA	NA	NA	NA	NA	30.39	30.08	0.5	32.7	23.69	0.58	26.38	33.67	0.44	27.14	30.99	0.47	0.638	0.4975	-0.1405	0.164578	1
NM_017938|FAM70A|chrX|-	175.7	119394682	chrX:119392505-119394883	77.03	17.82	0.81	61.95	18.68	0.77	58.77	26.08	0.69	46.78	17.05	0.73	54.67	25.38	0.68	34.38	15.49	0.69	49.9	22.24	0.69	62.72	36.34	0.63	40.02	27.2	0.6	52.04	21.07	0.71	40.36	25.76	0.61	40.51	41.71	0.49	0.728333	0.621667	-0.106667	0.164711	1
NM_002622|PFDN1|chr5|-	3179.3	139625394	chr5:139624635-139625642	268.63	6.81	0.98	283	27.96	0.91	305.24	27	0.92	339.17	0	1	323.97	40.65	0.89	310.9	42.53	0.88	263.12	32.63	0.89	245.86	13.65	0.95	310.53	67.53	0.82	278.16	35.62	0.89	295.88	19.47	0.94	273.42	32.78	0.89	0.93	0.896667	-0.0333333	0.164875	1
NM_001950|E2F4|chr16|+	86.4	67232170	chr16:67231911-67232821	51.85	9.79	0.84	42.44	24.24	0.64	56.49	12.81	0.82	56.24	9.63	0.85	65.97	7.89	0.89	58.84	7.05	0.89	53.01	15.78	0.77	54.26	15.88	0.77	57.02	25.52	0.69	59.22	11.12	0.84	61.15	34.98	0.64	65.5	28.58	0.7	0.821667	0.735	-0.0866667	0.165296	1
NM_181889|UBE2D3|chr4|-	4472.9	103718067	chr4:103717133-103718617	303.35	129.71	0.7	317.92	134.39	0.7	273.02	204.48	0.57	279.09	169.05	0.62	255.53	188.71	0.58	238.92	160.16	0.6	264.06	157.51	0.63	264.45	162.17	0.62	227.77	192.82	0.54	271.49	219.96	0.55	223.75	169.22	0.57	249.26	187.17	0.57	0.628333	0.58	-0.0483333	0.16596	1
NM_000107|DDB2|chr11|+	59.6	47260552	chr11:47260351-47260769	NA	NA	NA	NA	NA	NA	18.72	22.49	0.45	NA	NA	NA	23.78	11.05	0.68	18.92	17.81	0.52	NA	NA	NA	NA	NA	NA	19.98	24.12	0.45	29.85	8.67	0.77	40.29	0	1	23.86	19.1	0.56	0.55	0.695	0.145	0.166012	1
NM_016147|PPME1|chr11|+	5026.4	73965204	chr11:73964537-73965748	487.21	20.01	0.96	263.26	15.07	0.95	692.44	113.78	0.86	421.82	73.21	0.85	784.61	107.01	0.88	473.33	58.41	0.89	194.57	21.38	0.9	317.36	29.15	0.92	308.47	70.48	0.81	463.21	70.13	0.87	307.8	60.72	0.84	489.28	88.71	0.85	0.898333	0.865	-0.0333333	0.166357	1
NM_001204871|URGCP-MRPS24|chr7|-	674.2	43906327	chr7:43906157-43906581	152.8	24.75	0.86	149.94	11.52	0.93	109.12	71.35	0.6	136.33	28.39	0.83	163.8	64.35	0.72	111.63	76.36	0.59	145.27	18.19	0.89	177.56	18.75	0.9	132.43	58.88	0.69	172.97	18.88	0.9	147.03	46.9	0.76	138.9	53.54	0.72	0.755	0.81	0.055	0.166466	1
NM_020765|UBR4|chr1|-	330.8	19401189	chr1:19401000-19401390	86.7	15.5	0.85	91.04	11.86	0.88	63.8	29.42	0.68	100.83	18.18	0.85	110.06	14.07	0.89	79.61	47.01	0.63	85.02	27.11	0.76	70.39	28.51	0.71	95.25	36.18	0.72	96.58	23.76	0.8	91.34	52.72	0.63	79.55	37.33	0.68	0.796667	0.716667	-0.08	0.166998	1
NM_006695|RUNDC3A|chr17|+	224.9	42395054	chr17:42394853-42395238	106.4	0	1	44.73	13.15	0.77	77.03	24.49	0.76	58.06	29.29	0.66	67.69	12.29	0.85	31.44	37.7	0.45	60.64	20.28	0.75	70.53	10.23	0.87	56.28	28.51	0.66	44.14	45.03	0.5	45.96	27.23	0.63	55.99	32.68	0.63	0.748333	0.673333	-0.075	0.167778	1
NM_015367|BCL2L13|chr22|+	166.1	18209670	chr22:18209443-18211989	48.31	19.51	0.71	43.59	13.18	0.77	66.46	43.21	0.61	53.47	14.81	0.78	63.6	50.49	0.56	53.18	19.81	0.73	32.85	17.87	0.65	37.74	11.51	0.77	43.6	7.37	0.86	49.98	3.1	0.94	41.24	15.27	0.73	54.33	15.03	0.78	0.693333	0.788333	0.095	0.167792	1
NM_138442|CCDC124|chr19|+	494.2	18054556	chr19:18054317-18054794	144.2	53.83	0.73	140.63	60.88	0.7	166.62	51.94	0.76	147.54	63.79	0.7	189.84	52.14	0.78	165.6	42.9	0.79	130.8	67.93	0.66	127.96	85.24	0.6	180.57	67.81	0.73	133.47	71.51	0.65	191.55	50.07	0.79	145.49	76.79	0.65	0.743333	0.68	-0.0633333	0.168115	1
NM_054013|MGAT4B|chr5|-	1058.5	179224768	chr5:179224598-179225068	152.27	13.93	0.92	91.54	19.27	0.83	193.53	35.13	0.85	87.57	41.77	0.68	169.78	67.53	0.72	95.73	57.42	0.63	98.1	16.93	0.85	127.46	37.35	0.77	87.61	61.88	0.59	142.39	45.62	0.76	92.73	45.98	0.67	122.14	81.03	0.6	0.771667	0.706667	-0.065	0.168694	1
NM_017727|TMEM214|chr2|+	210.7	27264210	chr2:27263579-27264565	48.07	9.79	0.83	29.87	13.72	0.69	72.35	1.6	0.98	67.72	0	1	67.4	9.08	0.88	53.72	0.02	1	46.09	0.96	0.98	37.94	6.97	0.84	54.7	20.42	0.73	41.38	16.91	0.71	44.31	15.33	0.74	60.36	0	1	0.896667	0.833333	-0.0633333	0.169062	1
NM_003118|SPARC|chr5|-	370010	151042190	chr5:151040657-151043160	917.81	3031.46	0.23	696.78	2328.01	0.23	1089.36	5208.19	0.17	707.61	3625.77	0.16	1034.73	4820.2	0.18	720.05	3787.5	0.16	288.09	1221.59	0.19	496.24	1800.17	0.22	474.35	2554.94	0.16	749.8	3820.58	0.16	410.66	2132.3	0.16	675.34	3325.25	0.17	0.188333	0.176667	-0.0116667	0.169898	1
NM_001135644|DCTN4|chr5|-	616.8	150089919	chr5:150088309-150090924	123.24	18.02	0.87	138.99	22.93	0.86	116.69	22.1	0.84	126.77	32.01	0.8	106.56	19.68	0.84	117.82	20.77	0.85	118.87	16.24	0.88	120.5	11.28	0.91	107.13	43.27	0.71	102.06	36.48	0.74	104.37	32.67	0.76	92.75	40.29	0.7	0.843333	0.783333	-0.06	0.17002	1
NM_003873|NRP1|chr10|-	2030.4	33468169	chr10:33466419-33469293	219.08	18.14	0.92	258.1	17.45	0.94	197	18.98	0.91	217.37	23.31	0.9	192.26	35.72	0.84	176.16	42.36	0.81	242.73	31.64	0.88	225.5	32.25	0.87	183.99	34.57	0.84	201.2	17.82	0.92	189.16	46.87	0.8	174.44	58.53	0.75	0.886667	0.843333	-0.0433333	0.17072	1
NR_023350|COPB2|chr3|-	874.6	139076599	chr3:139076433-139076800	124.27	26.93	0.82	106.94	39.68	0.73	150.21	31.69	0.83	110.43	18.52	0.86	140.97	26.02	0.84	95.79	43.54	0.69	108.17	24.41	0.82	93.65	36.42	0.72	105.49	35.73	0.75	103.91	46.88	0.69	116.23	36.47	0.76	94.21	59.82	0.61	0.795	0.725	-0.07	0.1719	1
NM_015548|DST|chr6|-	2589.7	56323196	chr6:56322785-56324065	170.68	54.44	0.76	203.92	62.13	0.77	188.06	73.04	0.72	210.92	94.4	0.69	206.3	80.48	0.72	205.71	121.61	0.63	173.2	75.66	0.7	155.45	61	0.72	165.73	129.7	0.56	203.68	94.86	0.68	187.19	124.31	0.6	202.53	97.95	0.67	0.715	0.655	-0.06	0.172621	1
NM_021991|JUP|chr17|-	2055.2	39911090	chr17:39910859-39911684	188.72	5.93	0.97	112.73	52.35	0.68	201.09	35.07	0.85	179.78	48.15	0.79	226.82	0	1	223.13	39.13	0.85	153.55	23.44	0.87	152.1	17.08	0.9	219.29	25.46	0.9	170.67	25.73	0.87	225.7	14.99	0.94	182.88	10.78	0.94	0.856667	0.903333	0.0466667	0.17346	1
NM_001242538|ZNF83|chr19|-	163.7	53116728	chr19:53115618-53116929	64.95	3.07	0.95	99.5	0	1	63.52	0.18	1	68.65	17.71	0.79	52.62	5.75	0.9	60.4	25.58	0.7	70.6	20.88	0.77	67.75	9.19	0.88	64.33	11.1	0.85	54.71	28.18	0.66	60.2	5.22	0.92	53.73	17.95	0.75	0.89	0.805	-0.085	0.173557	1
NM_018648|NOP10|chr15|-	2638.3	34634044	chr15:34633917-34634309	308.99	150.9	0.67	238.85	110.82	0.68	306.48	304.62	0.5	264.67	241.15	0.52	352.78	332.15	0.52	244.07	281.95	0.46	255.84	124.95	0.67	261.42	156.86	0.62	262.72	328.34	0.44	288.21	314.62	0.48	229.18	353.42	0.39	301.53	297.11	0.5	0.558333	0.516667	-0.0416667	0.173797	1
NM_004053|BYSL|chr6|+	124.8	41900523	chr6:41900099-41900784	65.37	0	1	49.52	11.5	0.81	60.91	11.33	0.84	62.09	9.57	0.87	70.28	18.28	0.79	48.44	32.53	0.6	57.01	10.22	0.85	45.17	22.11	0.67	64.59	17.97	0.78	70.31	6.31	0.92	50.12	30.03	0.63	40.29	39.69	0.5	0.818333	0.725	-0.0933333	0.174306	1
NM_000018|ACADVL|chr17|+	289.2	7128477	chr17:7128276-7128585	42	40.68	0.51	43.72	18.83	0.7	75.51	59.44	0.56	63.47	45.63	0.58	57.19	80.71	0.41	56.6	34.56	0.62	65.01	46.61	0.58	46.87	30.28	0.61	87.84	60.64	0.59	56.27	59.55	0.49	118.87	35.63	0.77	97.37	31.91	0.75	0.563333	0.631667	0.0683333	0.174723	1
NM_001080425|BEX4|chrX|+	2799.5	102471380	chrX:102471077-102472128	312.02	71.49	0.81	327.49	91.04	0.78	313.87	18.6	0.94	365.6	10.61	0.97	284.98	56.29	0.84	276.88	73.86	0.79	334.43	112.17	0.75	330.72	109.19	0.75	347.31	46.85	0.88	345.56	47.58	0.88	325.33	95.41	0.77	331.02	43.77	0.88	0.855	0.818333	-0.0366667	0.174978	1
NM_033271|BTBD6|chr14|+	215.9	105716932	chr14:105715977-105717430	64.44	0.54	0.99	61.65	0	1	72.85	0	1	50.46	14.01	0.78	70.36	1.52	0.98	61.4	0	1	71.34	4.48	0.94	63.65	0	1	85	5.13	0.94	66.08	5.36	0.93	64.83	18.44	0.78	57.15	11	0.84	0.958333	0.905	-0.0533333	0.175679	1
NM_004939|DDX1|chr2|+	1168.7	15771101	chr2:15770900-15771235	115.03	71.78	0.62	108.17	61.15	0.64	113.44	10.08	0.92	111.85	0.08	1	129.75	0	1	100.39	0	1	112.75	56.89	0.66	105.53	59.08	0.64	92.1	27.69	0.77	99.6	24.8	0.8	120.74	0	1	91.3	23.87	0.79	0.863333	0.776667	-0.0866667	0.176814	1
NM_139215|TAF15|chr17|+	9785	34174111	chr17:34173910-34174237	46.01	169.27	0.21	49.5	142.97	0.26	34.2	120.3	0.22	23.62	121.95	0.16	40.38	150.57	0.21	41.4	116.45	0.26	37.2	126.54	0.23	43.27	181.1	0.19	16.9	124.37	0.12	15.22	125.86	0.11	43.21	112.7	0.28	13.01	183.25	0.07	0.22	0.166667	-0.0533333	0.176967	1
NM_003487|TAF15|chr17|+	9785	34174111	chr17:34173910-34174238	46.01	169.27	0.21	49.5	142.97	0.26	34.2	120.3	0.22	23.62	121.95	0.16	40.38	150.57	0.21	41.4	116.45	0.26	37.2	126.54	0.23	43.27	181.1	0.19	16.9	124.37	0.12	15.22	125.86	0.11	43.21	112.7	0.28	13.01	183.25	0.07	0.22	0.166667	-0.0533333	0.176967	1
NM_021149|COTL1|chr16|-	16279.7	84599586	chr16:84599204-84600561	528.22	137.59	0.79	469.36	94.7	0.83	461.71	159.35	0.74	486.8	149.77	0.76	547.81	177.69	0.76	476.69	218.17	0.69	434.3	117.54	0.79	458.34	145.85	0.76	465.66	161.07	0.74	456.23	168.59	0.73	430.2	222.38	0.66	458.32	209.79	0.69	0.761667	0.728333	-0.0333333	0.177202	1
NM_001032396|PJA1|chrX|-	530	68382766	chrX:68380581-68382983	103.62	14.08	0.88	102.85	30.42	0.77	101.67	10.46	0.91	117.32	29.58	0.8	101.04	23.44	0.81	105.19	50.93	0.67	109.36	14.89	0.88	105.79	30.61	0.78	105.74	4.82	0.96	106.05	3.94	0.96	110.08	24.15	0.82	104.95	19.49	0.84	0.806667	0.873333	0.0666667	0.177281	1
NM_148957|TNFRSF19|chr13|+	239.1	24247818	chr13:24247511-24250244	66.51	7.87	0.89	34.53	6.93	0.83	82.38	27.2	0.75	38.6	7.51	0.84	79.49	14.79	0.84	34.53	7.7	0.82	43.92	9.19	0.83	61.75	9.63	0.87	57.58	22.06	0.72	80.46	50.24	0.62	51.65	9.82	0.84	63.69	35.46	0.64	0.828333	0.753333	-0.075	0.177558	1
NM_021020|LZTS1|chr8|-	2268.6	20107663	chr8:20103676-20107874	149.34	0	1	198.51	26.3	0.88	144.8	0	1	201.96	0	1	159.25	0	1	208.63	0	1	198.01	34.14	0.85	175.52	29.82	0.85	200.51	0	1	168.16	0	1	211.57	0	1	177.52	0	1	0.98	0.95	-0.03	0.177667	1
NM_001166|BIRC2|chr11|+	189.2	102248922	chr11:102248721-102249401	57.94	10.04	0.85	63.57	2.67	0.96	61.56	6.04	0.91	68.86	4.8	0.93	35.29	42.44	0.45	44.74	27.05	0.62	49.19	14.73	0.77	52.38	0	1	50.23	29.22	0.63	49.47	5.28	0.9	41.23	44.72	0.48	27.87	41.34	0.4	0.786667	0.696667	-0.09	0.177744	1
NM_002513|NME3|chr16|-	70.9	1820515	chr16:1820321-1820767	27.06	8.65	0.76	43.46	14.24	0.75	38	10.04	0.79	49.48	12.26	0.8	48.79	1.84	0.96	49	8.69	0.85	41	21.62	0.65	24.86	19.31	0.56	44.46	19.93	0.69	40.72	12.3	0.77	55.95	23.03	0.71	34.28	11.66	0.75	0.818333	0.688333	-0.13	0.177865	1
NM_001398|ECH1|chr19|-	903.5	39306156	chr19:39306062-39306357	83.69	49.09	0.63	90.19	33.6	0.73	114.26	53.6	0.68	102.74	24.57	0.81	168.95	0	1	103.82	36.67	0.74	78.02	61.67	0.56	64.19	60.92	0.51	111.56	41.75	0.73	101.85	34.88	0.74	116.6	48.14	0.71	125.51	6.63	0.95	0.765	0.7	-0.065	0.178077	1
NM_152296|ATP1A3|chr19|-	8848.5	42470861	chr19:42470734-42471117	382.41	15.25	0.96	464.66	2.97	0.99	439.96	0	1	402.15	53.04	0.88	566	0	1	514.4	38.87	0.93	476.18	19.51	0.96	483.12	17.35	0.97	493.29	93.44	0.84	468.61	0	1	495.19	48.28	0.91	462.62	0	1	0.96	0.946667	-0.0133333	0.178563	1
NM_003863|DPM2|chr9|-	643.5	130697566	chr9:130697374-130698059	76.31	34.38	0.69	72.31	28.01	0.72	115.46	36.45	0.76	91.96	39.12	0.7	104.91	42.37	0.71	83.5	34.89	0.71	74.13	25.19	0.75	74.39	34.92	0.68	104.47	15.21	0.87	122.02	8.45	0.94	90.62	37.49	0.71	105.95	27.62	0.79	0.715	0.79	0.075	0.179015	1
NM_006111|ACAA2|chr18|-	189.2	47310042	chr18:47309874-47310301	50.45	37.8	0.57	31.87	25.14	0.56	72.51	32.42	0.69	73.63	21.52	0.77	85.68	9.53	0.9	45.89	41.79	0.52	39.67	26	0.6	54.06	13.43	0.8	82.4	10.68	0.89	84.41	38.73	0.69	59.06	27.71	0.68	98.48	7.66	0.93	0.668333	0.765	0.0966667	0.179128	1
NM_024731|KLHL36|chr16|+	51.4	84695385	chr16:84695184-84695916	35.55	0.11	1	NA	NA	NA	42.62	0	1	43.46	0	1	31.66	4.79	0.87	23.82	11.97	0.67	NA	NA	NA	28.76	2.91	0.91	27.71	2.8	0.91	32.24	4.14	0.89	28.25	14.51	0.66	24.08	11.42	0.68	0.908	0.81	-0.098	0.17932	1
NM_001143667|ZBED5|chr11|-	267.2	10876365	chr11:10874251-10876633	69.47	5.49	0.93	82.89	1.74	0.98	53.43	7.45	0.88	75.52	0	1	54.51	0	1	59.02	0	1	78.75	17.2	0.82	72.83	10.35	0.88	68.61	6.32	0.92	71	1.46	0.98	74.23	4.21	0.95	70.17	5.15	0.93	0.965	0.913333	-0.0516667	0.179591	1
NM_001184985|WNK1|chr12|+	785.2	1017921	chr12:1017641-1020618	77.3	0	1	69.38	6.92	0.91	76.78	24.09	0.76	76.56	11.21	0.87	76.49	27.24	0.74	74.2	34.83	0.68	68.54	17.45	0.8	70.01	20.85	0.77	76.57	39.86	0.66	94.38	32.25	0.75	79.21	27.48	0.74	93.25	42.35	0.69	0.826667	0.735	-0.0916667	0.180966	1
NM_001142726|C1orf122|chr1|+	2078	38274907	chr1:38274650-38275126	315.77	18.31	0.95	267.25	18.51	0.94	280.29	53.76	0.84	284.58	48.01	0.86	298.72	50.03	0.86	225.58	75.36	0.75	241.7	58.18	0.81	241.74	55.94	0.81	237.38	90.98	0.72	248.51	35.53	0.87	271.9	31.65	0.9	242.72	40.6	0.86	0.866667	0.828333	-0.0383333	0.181466	1
NM_022171|TCTA|chr3|+	398	49452454	chr3:49452253-49453909	77.93	0	1	64.38	6.8	0.9	87.79	3.27	0.96	74.07	0	1	78.19	26.02	0.75	58.01	6.9	0.89	63.56	0.29	1	70.18	16.02	0.81	60.39	0	1	68.21	0	1	59.75	0	1	69.65	0	1	0.916667	0.968333	0.0516667	0.181823	1
NM_014827|ZC3H11A|chr1|+	608.3	203821470	chr1:203821269-203823256	89.43	32.82	0.73	95.53	21.97	0.81	90.47	54.4	0.62	85.09	58.77	0.59	86.07	66.99	0.56	85.4	53.16	0.62	89.49	45.03	0.67	85.2	47.29	0.64	74.49	56.71	0.57	94.25	79.12	0.54	76.55	91.91	0.45	88	69.11	0.56	0.655	0.571667	-0.0833333	0.182917	1
NM_002524|NRAS|chr1|-	503.4	115250319	chr1:115247085-115250671	81.35	21.73	0.79	83.46	22.22	0.79	90.14	45.29	0.67	84.97	32.09	0.73	82.89	55.49	0.6	73.53	46.82	0.61	76.51	28.19	0.73	70.93	30.63	0.7	79.8	53.21	0.6	84.78	40.05	0.68	77.63	79.51	0.49	75.33	75.05	0.5	0.698333	0.616667	-0.0816667	0.183697	1
NM_005801|EIF1|chr17|+	41102.9	39847235	chr17:39847034-39847898	1292.09	431.91	0.75	1112.25	361.45	0.75	1493.44	501.9	0.75	1276.76	295.26	0.81	1500.15	483.01	0.76	1204.72	263.67	0.82	1077.27	370.39	0.74	1059.99	362.49	0.75	1219.45	331.18	0.79	1213.65	326.61	0.79	1263.65	307.43	0.8	1241.4	168.33	0.88	0.773333	0.791667	0.0183333	0.183921	1
NM_014041|SPCS1|chr3|+	4890.7	52741907	chr3:52741703-52742197	247.62	132.71	0.65	222.14	97.95	0.69	206.33	195.16	0.51	212.43	127.63	0.62	231.23	213.23	0.52	152.26	174.34	0.47	208.01	166.25	0.56	182.65	147.07	0.55	180.84	199.54	0.48	229.28	142.17	0.62	206.14	195.57	0.51	179.61	216.45	0.45	0.576667	0.528333	-0.0483333	0.184504	1
NM_005112|WDR1|chr4|-	2392.5	10076606	chr4:10075963-10077108	332.16	29.2	0.92	315.8	14.89	0.95	271	39.77	0.87	279.44	46.7	0.86	297.92	88.99	0.77	291.03	81.5	0.78	307.63	28.56	0.92	290.59	42.17	0.87	289.38	102.15	0.74	261.78	53.34	0.83	292.76	92.55	0.76	287.17	66.97	0.81	0.858333	0.821667	-0.0366667	0.184567	1
NM_030645|SH3BP5L|chr1|-	476.4	249105204	chr1:249104651-249106569	56.63	12.87	0.81	62.09	4.04	0.94	60.69	10.35	0.85	56.58	18.97	0.75	71.46	0	1	67.61	10.89	0.86	49.93	11.48	0.81	52.36	10.84	0.83	57.92	12.92	0.82	60.65	15.39	0.8	57.87	16.75	0.78	53.72	23.52	0.7	0.868333	0.79	-0.0783333	0.185472	1
NM_033296|MRFAP1|chr4|+	11308.3	6644040	chr4:6643457-6644449	871.84	0	1	862.17	0	1	677.84	24.74	0.96	749.22	0	1	716.94	0	1	611.39	72.49	0.89	613.99	0	1	820.58	0	1	470.74	14.38	0.97	691.02	29.01	0.96	466.07	83.42	0.85	713.12	0	1	0.975	0.963333	-0.0116667	0.186367	1
NM_022726|ELOVL4|chr6|-	645.6	80626260	chr6:80624529-80626600	93.34	39.97	0.7	95.44	65.46	0.59	73.04	73.31	0.5	78.85	49.11	0.62	58.31	70.3	0.45	60.97	65.96	0.48	80.27	68.4	0.54	76.41	55.12	0.58	63.75	77.8	0.45	71.57	64.56	0.53	54.62	79.1	0.41	54.03	89.83	0.38	0.556667	0.481667	-0.075	0.186394	1
NM_003680|YARS|chr1|-	1575.5	33241425	chr1:33240840-33241692	218.26	126.77	0.63	169.36	93.34	0.64	246.28	186.23	0.57	187.13	175.79	0.52	288.04	206.58	0.58	184.22	176.22	0.51	165.56	94.97	0.64	212.18	138.45	0.61	177.96	171.45	0.51	232.84	221.02	0.51	171.49	208.46	0.45	221.71	236.71	0.48	0.575	0.533333	-0.0416667	0.186586	1
NM_032313|NOA1|chr4|-	62	57829626	chr4:57829516-57829827	25.66	9.41	0.73	12.78	18.7	0.41	14.3	30.32	0.32	29.66	15.86	0.65	26.62	24.81	0.52	15.54	30.66	0.34	NA	NA	NA	NA	NA	NA	23.93	14.46	0.62	23.36	12.33	0.65	31.62	20.8	0.6	29.74	13.37	0.69	0.495	0.64	0.145	0.18697	1
NM_152221|CSNK1E|chr22|-	5216	38687413	chr22:38686697-38687944	199.31	51.03	0.8	210.62	67.91	0.76	221.87	70.2	0.76	241.28	70.66	0.77	229.66	70.6	0.76	245.65	73.22	0.77	245.08	58.37	0.81	219.73	57.53	0.79	280.81	57.92	0.83	236.43	53.4	0.82	258.08	56.96	0.82	215.6	50.59	0.81	0.77	0.813333	0.0433333	0.187265	1
NM_206901|RTN2|chr19|-	515.8	45988725	chr19:45988546-45989047	78.45	24.46	0.76	84.4	21.03	0.8	75.03	35.28	0.68	73.08	26.24	0.74	67.83	33.71	0.67	61.41	35.34	0.63	72.82	41.75	0.64	91.2	23.58	0.79	64.9	42.66	0.6	50.7	54.02	0.48	65.5	35.3	0.65	62.67	52.25	0.55	0.713333	0.618333	-0.095	0.187317	1
NM_007259|VPS45|chr1|+	182.5	150117183	chr1:150116887-150117505	70.77	17.65	0.8	88.12	19.78	0.82	73.75	8.03	0.9	107.52	0	1	86.05	1.32	0.98	90.9	9.97	0.9	65.23	9.93	0.87	68.54	30.21	0.69	74.31	7.89	0.9	77.79	17.32	0.82	77.89	9.48	0.89	84.96	17.35	0.83	0.9	0.833333	-0.0666667	0.188479	1
NM_015225|PRUNE2|chr9|-	598.4	79227253	chr9:79226292-79229516	139.13	0	1	120.95	0	1	90.96	21.9	0.81	82.69	17.12	0.83	79.75	15.6	0.84	71	20.1	0.78	72.12	6.63	0.92	99.39	0	1	61.22	5.13	0.92	73.8	10.87	0.87	74.89	0	1	77.05	4.42	0.95	0.876667	0.943333	0.0666667	0.188652	1
NM_207368|FAM195B|chr17|-	2926.8	79780986	chr17:79780293-79781187	419.4	18.95	0.96	367.26	27.38	0.93	412.97	0	1	377.46	11.11	0.97	453.21	0	1	434.62	0	1	215.17	9.14	0.96	410.43	59.22	0.87	213.21	11.59	0.95	381.28	0	1	247.22	0	1	396.25	2.23	0.99	0.976667	0.961667	-0.015	0.189228	1
NM_006621|AHCYL1|chr1|+	713.1	110564497	chr1:110564296-110566364	77.98	0	1	78.54	0	1	103.29	6.02	0.94	97.73	20.87	0.82	92.65	13.96	0.87	84.17	11.58	0.88	78.82	0	1	82.46	0	1	91	29.58	0.75	102.01	10.95	0.9	87.05	22.3	0.8	96.41	31.1	0.76	0.918333	0.868333	-0.05	0.189653	1
NM_175842|SMOX|chr20|+	42.7	4168175	chr20:4167917-4168369	NA	NA	NA	NA	NA	NA	26.01	19.2	0.58	21.12	22.93	0.48	36.65	26.5	0.58	30.72	11.43	0.73	20.72	13.54	0.6	NA	NA	NA	22.52	22.17	0.5	26.72	7.82	0.77	46.04	13.33	0.78	50.28	6.44	0.89	0.5925	0.708	0.1155	0.189732	1
NM_006480|RGS14|chr5|+	75.9	176799355	chr5:176798874-176799599	31.5	7.24	0.81	34.22	5.92	0.85	42.34	3.28	0.93	52.09	1.55	0.97	43.32	13.38	0.76	53.7	5.78	0.9	32.98	6.14	0.84	37.34	6.38	0.85	41	8.51	0.83	39.31	14.82	0.73	24.18	26.39	0.48	43.47	10.57	0.8	0.87	0.755	-0.115	0.190205	1
NM_001749|CAPNS1|chr19|+	21592.8	36641103	chr19:36640715-36641255	647.71	177.25	0.79	667.69	179.28	0.79	660.31	221.1	0.75	774.15	276.98	0.74	762.75	234.92	0.76	862.68	303.69	0.74	576.96	193.09	0.75	635.56	232.87	0.73	701.64	320.32	0.69	713.29	293.77	0.71	737.75	264.12	0.74	864.77	244.2	0.78	0.761667	0.733333	-0.0283333	0.190779	1
NM_199181|SOGA1|chr20|-	183.5	35406007	chr20:35405845-35406234	61.31	3.88	0.94	73.36	8.54	0.9	65.41	19.26	0.77	62.18	20.05	0.76	74.02	17.91	0.81	76.92	23.84	0.76	55	16.47	0.77	48.43	24.55	0.66	65.8	13.91	0.83	57.65	35.72	0.62	67.11	22.28	0.75	51.15	16.94	0.75	0.823333	0.73	-0.0933333	0.190844	1
NM_024102|WDR77|chr1|-	478.5	111983497	chr1:111982512-111984011	45.04	39.66	0.53	44.87	30.77	0.59	37	54.7	0.4	36.38	49.82	0.42	37.4	65.22	0.36	33.15	46.08	0.42	51.94	60.39	0.46	40.63	74.09	0.35	38.36	82.78	0.32	40.66	89.75	0.31	38.55	82.18	0.32	43.9	74.36	0.37	0.453333	0.355	-0.0983333	0.192376	1
NM_001184796|ESYT1|chr12|+	1078.9	56537923	chr12:56537607-56538460	117.12	0	1	118.95	0	1	141.45	8.11	0.95	148.49	0	1	148.28	0	1	155.15	0	1	89.86	0	1	116.63	1.37	0.99	101.22	17.21	0.85	145	0	1	113.82	10.59	0.91	160.19	0	1	0.991667	0.958333	-0.0333333	0.192834	1
NM_001174100|PCBP4|chr3|-	1553.6	51992086	chr3:51991520-51992365	272.63	60.33	0.82	319.16	65.36	0.83	303.53	108.79	0.74	351.07	63.85	0.85	348.02	39.54	0.9	382.37	93.24	0.8	353.1	103.41	0.77	308.05	72.51	0.81	388.5	130.4	0.75	327.09	78.9	0.81	370.04	151.32	0.71	352.05	39.13	0.9	0.823333	0.791667	-0.0316667	0.193999	1
NM_053050|MRPL53|chr2|-	475.9	74699178	chr2:74699085-74699379	32.71	40.75	0.45	31.32	33.19	0.49	33.86	36.19	0.48	47.04	25.06	0.65	47.87	44.78	0.52	37.2	50.46	0.42	31.7	41.92	0.43	18.5	34.9	0.35	17.35	70.93	0.2	42.65	32.51	0.57	46.18	54.16	0.46	27.5	54.58	0.34	0.501667	0.391667	-0.11	0.194092	1
NM_004414|RCAN1|chr21|-	2967.1	35890325	chr21:35888784-35890554	253.93	13.42	0.95	294.6	7.81	0.97	278.14	129.48	0.68	337.12	118.11	0.74	289.82	148.4	0.66	356.28	148.58	0.71	148.62	26.02	0.85	158.86	31.76	0.83	188.23	112.04	0.63	190.08	51.18	0.79	204.32	109.68	0.65	182.22	98.47	0.65	0.785	0.733333	-0.0516667	0.194899	1
NM_001253835|IGFBP7|chr4|-	238435	57898517	chr4:57898404-57898718	5.71	723.7	0.01	3.59	444.66	0.01	4.88	968.88	0.01	11.08	694.81	0.02	3.44	879.85	0	3.39	631.8	0.01	6.24	472.28	0.01	7.6	572.76	0.01	11.71	676.11	0.02	19.02	823.61	0.02	2.03	688.05	0	14.48	753.16	0.02	0.01	0.0133333	0.00333333	0.194913	1
NM_152697|SLC44A5|chr1|-	267.5	75672203	chr1:75672075-75672404	76.67	29.77	0.72	80.48	21.22	0.79	86.69	15.58	0.85	67.36	9.05	0.88	48.95	47.44	0.51	33.51	40.2	0.45	59.23	18.17	0.77	76.84	22.52	0.77	52.14	4.8	0.92	53.81	17.19	0.76	44.96	10.77	0.81	47.79	8.34	0.85	0.7	0.813333	0.113333	0.195753	1
NM_004596|SNRPA|chr19|+	135.5	41271125	chr19:41270913-41271297	48.11	15.32	0.76	56.96	12.23	0.82	44.95	21.18	0.68	54.81	21.54	0.72	56.27	35.55	0.61	66.48	24.1	0.73	66.38	9.9	0.87	79.03	7.87	0.91	69.81	57.76	0.55	54.96	28.85	0.66	52.81	77.34	0.41	45.88	48.75	0.48	0.72	0.646667	-0.0733333	0.195771	1
NM_177951|PPM1A|chr14|+	224.8	60752543	chr14:60752342-60755272	19.42	38.71	0.33	17.66	54.84	0.24	14.39	35.41	0.29	17.09	49.52	0.26	14.3	30.64	0.32	14.37	38.6	0.27	11.3	54.34	0.17	13.31	59.92	0.18	9.41	43.87	0.18	11.24	43.94	0.2	10.72	38.61	0.22	10.72	69.42	0.13	0.285	0.18	-0.105	0.195898	1
NM_001142469|C16orf45|chr16|+	3077.6	15681684	chr16:15680574-15682116	175.5	112.47	0.61	181.95	105.18	0.63	116.08	86.58	0.57	143.47	100.83	0.59	109.56	108.16	0.5	127.61	119.67	0.52	191.05	104.36	0.65	170.96	85.97	0.67	154	94.26	0.62	118.85	90.03	0.57	156.95	97.18	0.62	140.73	67.56	0.68	0.57	0.635	0.065	0.196225	1
NM_001166116|TMOD1|chr9|+	454.6	100362117	chr9:100361916-100362362	204.16	89.93	0.69	176.1	67.49	0.72	109.43	25.24	0.81	121.02	22.79	0.84	110.17	26.31	0.81	109.77	24.66	0.82	169.37	71.65	0.7	209.04	68.61	0.75	152.29	15.99	0.9	130.61	15.1	0.9	133.55	0	1	129.34	30.6	0.81	0.781667	0.843333	0.0616667	0.196386	1
NM_001077207|SEC31A|chr4|-	858.1	83740076	chr4:83739814-83740406	192.83	1.77	0.99	137.33	4.8	0.97	148.51	83.36	0.64	119.25	64.8	0.65	122.93	138.78	0.47	96.13	61.98	0.61	136.73	11.02	0.93	135.58	0.81	0.99	100.09	137.69	0.42	126.55	74.67	0.63	127.82	105.69	0.55	102.51	95.1	0.52	0.721667	0.673333	-0.0483333	0.196398	1
NM_003314|TTC1|chr5|+	315.6	159492140	chr5:159491939-159492550	104.93	9.02	0.92	123.49	3.39	0.97	105.4	29.38	0.78	113.67	19.5	0.85	122.67	2.93	0.98	117.11	6.51	0.95	122.26	1.05	0.99	100.98	2.6	0.97	119.6	10.71	0.92	95.97	17.63	0.84	113.02	0	1	115.75	0	1	0.908333	0.953333	0.045	0.199868	1
NM_021939|FKBP10|chr17|+	1894.9	39979190	chr17:39978475-39979469	191.88	17.07	0.92	71.64	0	1	285.82	26.08	0.92	119.58	24.35	0.83	306.32	31.96	0.91	119.47	36.32	0.77	139.86	19.41	0.88	120.18	35.3	0.77	231.29	36.67	0.86	277.24	0	1	200.85	68.22	0.75	196.3	50.82	0.79	0.891667	0.841667	-0.05	0.200183	1
NM_001164163|PPP6R3|chr11|+	158	68380735	chr11:68380534-68382801	43.84	12.44	0.78	35.74	6.55	0.85	45.67	29.21	0.61	38.27	21.64	0.64	45.99	27.54	0.63	29.8	22.6	0.57	40.42	7.81	0.84	41.12	8.6	0.83	40.24	12.6	0.76	50	1.74	0.97	40.71	19.83	0.67	40.41	19.64	0.67	0.68	0.79	0.11	0.20019	1
NM_000302|PLOD1|chr1|+	1008.9	12034991	chr1:12034710-12035599	206.5	33.09	0.86	170.48	31.41	0.84	242.52	14.74	0.94	221.55	53.11	0.81	263.55	11.89	0.96	218.08	95.34	0.7	159.5	31.28	0.84	177.19	17.21	0.91	249.39	90.25	0.73	253.99	31.75	0.89	193.91	64.47	0.75	207.37	66.75	0.76	0.851667	0.813333	-0.0383333	0.200347	1
NM_002254|KIF3C|chr2|-	4405.5	26150913	chr2:26149455-26151940	223.55	55.32	0.8	229.96	24.03	0.91	197.41	67.62	0.74	186.1	80.71	0.7	195.5	65.04	0.75	194.2	75.35	0.72	209.15	65.33	0.76	213.99	66.53	0.76	205.84	88.66	0.7	199.71	80.79	0.71	189.68	82.57	0.7	182.43	84.27	0.68	0.77	0.718333	-0.0516667	0.201147	1
NM_002437|MPV17|chr2|-	294.6	27532497	chr2:27532360-27532849	84.64	24.25	0.78	86.79	2.64	0.97	89.61	20.98	0.81	88.6	15.67	0.85	123.99	0	1	82.62	35.03	0.7	97.32	10.89	0.9	92.34	9.38	0.91	104.55	8.79	0.92	97.92	9.5	0.91	99.81	21.42	0.82	105.99	0	1	0.851667	0.91	0.0583333	0.201233	1
NM_002676|PMM1|chr22|-	238.7	41973059	chr22:41972890-41973444	56.98	7.87	0.88	44.14	14.01	0.76	52.89	7.08	0.88	53.45	9.87	0.84	60.03	12.22	0.83	52.16	11.41	0.82	50.16	18.21	0.73	47.82	22.2	0.68	57.89	9.04	0.86	57.8	7.31	0.89	55.31	22.71	0.71	42.32	28.66	0.6	0.835	0.745	-0.09	0.201317	1
NM_006158|NEFL|chr8|-	95859.5	24810264	chr8:24808469-24810465	1157.3	856.99	0.57	969.66	893.05	0.52	1573.17	1226.54	0.56	1254.9	1025.5	0.55	1455.33	1643.12	0.47	1159.88	1255.77	0.48	920.31	985.59	0.48	1032	1095	0.49	1047.86	1128.05	0.48	1202.18	928.78	0.56	1089.75	1157.24	0.48	1175.22	1067.8	0.52	0.525	0.501667	-0.0233333	0.20137	1
NM_014284|NCDN|chr1|+	831.9	36031112	chr1:36030828-36032380	120.85	23.67	0.84	118.55	10.05	0.92	100.99	0	1	100.76	8.39	0.92	89.68	17.95	0.83	97.01	20.89	0.82	120.92	21.74	0.85	127.97	20.61	0.86	103.62	17.69	0.85	94.35	13.15	0.88	95.04	19.14	0.83	88.33	40.9	0.68	0.888333	0.825	-0.0633333	0.201745	1
NM_014850|SRGAP3|chr3|-	261.6	9023982	chr3:9022278-9027616	55.21	0	1	55.45	0	1	51.68	4.9	0.91	47.1	8.2	0.85	48.73	1.5	0.97	49.87	7.55	0.87	52.37	1.26	0.98	48.96	6.28	0.89	43.67	11.78	0.79	50.39	3.71	0.93	40.26	12.46	0.76	40.93	10.82	0.79	0.933333	0.856667	-0.0766667	0.201781	1
NM_001098787|BET1L|chr11|-	320.4	203644	chr11:202924-205469	73.58	10.26	0.88	55.67	15.33	0.78	80.23	10.94	0.88	68.32	3.54	0.95	77.95	9.87	0.89	65.66	15.17	0.81	57.78	14.45	0.8	64.47	11.4	0.85	57.73	17.36	0.77	58.72	24.74	0.7	80.7	2.05	0.98	52.83	30.84	0.63	0.865	0.788333	-0.0766667	0.201912	1
NM_001242375|ANAPC13|chr3|-	2511.7	134197356	chr3:134196546-134197557	241.01	79.36	0.75	273.21	50.88	0.84	216.26	94.93	0.69	241.82	99.66	0.71	211.94	100.97	0.68	223.87	110.45	0.67	229.74	67.54	0.77	255.35	84.82	0.75	251.88	42.05	0.86	247.62	76.8	0.76	211.26	87.14	0.71	245.1	79.44	0.76	0.723333	0.768333	0.045	0.202607	1
NM_001077621|VPS37D|chr7|+	275	73085595	chr7:73085344-73086440	38.86	0	1	45.3	0	1	39.51	0	1	42.9	3.29	0.93	35.46	10.32	0.77	42.12	19.33	0.69	44.11	1.32	0.97	44.33	0	1	48.07	0	1	46.45	0	1	43.16	7.56	0.85	42.21	1	0.98	0.898333	0.966667	0.0683333	0.202771	1
NM_001080792|C15orf57|chr15|-	169.5	40845662	chr15:40845298-40846326	53.06	0.87	0.98	50.66	0	1	44.7	6.29	0.88	48.23	3.87	0.93	45.08	0.68	0.99	43.94	0	1	45.75	10.19	0.82	43.48	5.3	0.89	43.09	11.37	0.79	36.05	6.29	0.85	40.26	1.04	0.97	52.3	0	1	0.963333	0.886667	-0.0766667	0.203791	1
NM_001013642|TRNP1|chr1|+	928.4	27326925	chr1:27326338-27327377	64.13	85.37	0.43	41.48	52.28	0.44	87.61	140.83	0.38	69.98	85.86	0.45	113.25	105.46	0.52	75.99	91.26	0.45	51.46	66.32	0.44	49.91	58.59	0.46	41.24	107.39	0.28	65.79	104.05	0.39	54.52	86.86	0.39	57.13	116.76	0.33	0.445	0.381667	-0.0633333	0.204457	1
NM_139062|CSNK1D|chr17|-	1567	80202506	chr17:80200537-80202707	180.15	9.33	0.95	187.77	19.27	0.91	166.12	66.09	0.72	164.67	23.69	0.87	183.16	78.02	0.7	170.25	64.97	0.72	171.97	20.48	0.89	167.78	37.41	0.82	156.75	87.26	0.64	144.12	59.41	0.71	163.27	74.45	0.69	159.44	47.2	0.77	0.811667	0.753333	-0.0583333	0.204555	1
NM_006321|ARIH2|chr3|+	237.8	49020833	chr3:49020632-49022971	54.73	12.38	0.82	57.52	14.82	0.8	50.14	32.08	0.61	55.48	0	1	52.61	24.73	0.68	47.01	17.13	0.73	57.09	10.52	0.84	51.06	26.13	0.66	58.45	16.65	0.78	48.59	30.62	0.61	52.91	43.12	0.55	53.43	36.25	0.6	0.773333	0.673333	-0.1	0.20514	1
NM_021109|TMSB4X|chrX|+	1.96791e+06	12995132	chrX:12994896-12995346	4247.37	4575.39	0.48	2782.68	3155.12	0.47	3217.31	5126.03	0.39	2212.05	3944.33	0.36	3375.12	5949.85	0.36	2152.75	4270.33	0.34	3902.25	4340.94	0.47	3811.81	4227.31	0.47	2609.35	5390.18	0.33	2976.92	4732.86	0.39	2731.43	5351.79	0.34	2670.9	5256.98	0.34	0.4	0.39	-0.01	0.2055	1
NM_016526|BET1L|chr11|-	612.4	203693	chr11:202924-205667	75.15	3.21	0.96	53.16	13.92	0.79	81.97	3.31	0.96	68.3	0	1	82.64	0	1	73.25	2.5	0.97	60.6	7.06	0.9	66.17	5.67	0.92	64.68	5.23	0.93	67.82	10.56	0.87	81.23	0	1	61.44	16.35	0.79	0.946667	0.901667	-0.045	0.20579	1
NM_001256574|ENC1|chr5|-	6968.7	73925339	chr5:73923231-73925817	252.06	0	1	187.5	0	1	190.66	13.08	0.94	212.3	0	1	186.49	0	1	193.32	0	1	214.83	0	1	308.49	0	1	199.64	0	1	301.3	0	1	200.85	0	1	251.4	0	1	0.99	1	0.01	0.206061	1
NM_001845|COL4A1|chr13|-	119253	110802545	chr13:110801310-110802791	1071.59	187.93	0.85	732.24	154.85	0.83	1468.16	411.5	0.78	1089.32	257.99	0.81	1428.15	498.36	0.74	1054.41	522.47	0.67	506.05	150.95	0.77	894.8	267.75	0.77	812.06	428.04	0.65	1396.72	361.35	0.79	753.78	225.21	0.77	1256.8	432.8	0.74	0.78	0.748333	-0.0316667	0.206716	1
NM_001142628|SEC61A2|chr10|+	186.8	12206571	chr10:12206267-12207403	46.81	21.37	0.69	54.55	7.35	0.88	49.69	8.66	0.85	47.13	15.76	0.75	41.28	30.97	0.57	53.82	25	0.68	65.92	10.55	0.86	52.55	9.57	0.85	51.81	12.17	0.81	55.6	5.65	0.91	50.47	21.68	0.7	47.92	9.96	0.83	0.736667	0.826667	0.09	0.206766	1
NM_001670|ARVCF|chr22|-	345.4	19958065	chr22:19957498-19958266	41.6	0	1	39.97	0	1	32.48	6.66	0.83	41.01	0	1	47.8	0	1	38.94	0	1	47.01	0	1	43.2	0	1	36.1	13.53	0.73	38.43	14.06	0.73	45.43	0	1	38.72	3.88	0.91	0.971667	0.895	-0.0766667	0.20701	1
NM_024071|ZFYVE21|chr14|+	171	104199521	chr14:104199320-104200005	61.61	0	1	55.67	3.44	0.94	66.75	0	1	59.93	6.15	0.91	62.38	2.13	0.97	65.3	0	1	50.49	8.38	0.86	51.96	6.29	0.89	46.34	17.53	0.73	72.48	0	1	52.04	1.27	0.98	73.06	0	1	0.97	0.91	-0.06	0.207224	1
NM_001142625|RAB34|chr17|-	203.7	27041448	chr17:27041299-27041649	29.56	16.42	0.64	19.22	11.87	0.62	58.89	37.11	0.61	25.54	58.61	0.3	56.46	86.7	0.39	40.01	62.19	0.39	23.6	22.87	0.51	31.41	14.66	0.68	40.73	56.36	0.42	56.67	29.99	0.65	56.13	37.73	0.6	60.55	47.21	0.56	0.491667	0.57	0.0783333	0.208052	1
NM_001095|ASIC1|chr12|+	272.4	50475529	chr12:50475328-50477405	59.47	3.17	0.95	55.97	9.1	0.86	51.04	0	1	54.77	0	1	47.48	0	1	56.92	0.64	0.99	81.74	0	1	70.14	0	1	66.44	0	1	52.84	0	1	65.51	0	1	61.46	0	1	0.966667	1	0.0333333	0.208644	1
NM_001494|GDI2|chr10|-	6208.9	5807914	chr10:5807186-5808115	419.93	148.55	0.74	437.17	147.59	0.75	341.8	215.99	0.61	436.9	274.7	0.61	328.92	244.01	0.57	383.05	290.51	0.57	438.24	144.35	0.75	423.06	158.8	0.73	432.18	228.07	0.65	424.78	253.38	0.63	411.33	224.01	0.65	404.18	215.75	0.65	0.641667	0.676667	0.035	0.208937	1
NM_207514|DEF8|chr16|+	171.4	90032817	chr16:90032269-90034468	57.02	1.89	0.97	58.88	0	1	56.24	0	1	51.15	0	1	50.96	3.83	0.93	52.06	1.83	0.97	64.46	2.06	0.97	58.77	0	1	56.4	14.37	0.8	50.54	0	1	54.19	11.08	0.83	50.94	6.85	0.88	0.978333	0.913333	-0.065	0.209033	1
NM_001256409|LRRC42|chr1|+	71.6	54433547	chr1:54433338-54433841	39.09	12.54	0.76	47.94	13.63	0.78	49.98	29.52	0.63	39.91	17.8	0.69	49.22	26.91	0.65	45.94	26.61	0.63	37.87	11.49	0.77	38.33	6.62	0.85	35.83	9.35	0.79	42.65	22.6	0.65	32.79	8.54	0.79	45.54	2.37	0.95	0.69	0.8	0.11	0.209263	1
NM_012459|TIMM8B|chr11|-	4689.3	111955985	chr11:111955874-111956186	216.54	105.48	0.67	202.28	65.11	0.76	184.39	158.53	0.54	185.9	118.98	0.61	205.86	171.37	0.55	169.18	148.92	0.53	236.2	114.81	0.67	223.9	105.69	0.68	176.18	188.23	0.48	161.24	163.4	0.5	177.95	187.3	0.49	170.69	172.34	0.5	0.61	0.553333	-0.0566667	0.209986	1
NM_004517|ILK|chr11|+	443.2	6631908	chr11:6631693-6632048	87.39	28.6	0.75	63.7	20.58	0.76	146.39	25.67	0.85	126.04	4.8	0.96	161.09	22	0.88	137.48	7.19	0.95	78.67	28.82	0.73	86.03	14.38	0.86	178.5	15.17	0.92	179.15	32.19	0.85	148.53	48.21	0.75	131.81	52.37	0.72	0.858333	0.805	-0.0533333	0.210128	1
NM_015670|SENP3|chr17|+	679.3	7474896	chr17:7474691-7475287	69.77	64.69	0.52	71.82	56.16	0.56	69.28	107.6	0.39	61.95	114.25	0.35	76.12	94.49	0.45	49.16	100.42	0.33	64.26	77.16	0.45	67.09	60.8	0.52	61.51	124.01	0.33	52.15	128.33	0.29	66.03	116.22	0.36	53.39	148.86	0.26	0.433333	0.368333	-0.065	0.210394	1
NM_012460|TIMM9|chr14|-	128.7	58875573	chr14:58875419-58875886	66.28	13.54	0.83	48.44	22.71	0.68	52.97	41.26	0.56	50.58	39.14	0.56	65.28	28.25	0.7	58.51	25.51	0.7	58.03	16.81	0.78	56.47	25.92	0.69	42.84	55.27	0.44	45.04	58.07	0.44	50.98	33.89	0.6	48.19	39.04	0.55	0.671667	0.583333	-0.0883333	0.21043	1
NM_001002812|PDE4DIP|chr1|-	257.4	144891735	chr1:144890591-144892219	72.51	0	1	62.55	0	1	72.96	3.88	0.95	60.47	6.66	0.9	65.51	0	1	57.38	0	1	71.84	2.99	0.96	68.01	0	1	64.67	13.21	0.83	80.73	0	1	57.83	5.66	0.91	60.3	12.47	0.83	0.975	0.921667	-0.0533333	0.211125	1
NM_006359|SLC9A6|chrX|+	678.5	135127629	chrX:135126611-135129428	110.35	1.87	0.98	98.28	0	1	82.54	0.8	0.99	75.52	0	1	67.57	2.04	0.97	73	6.45	0.92	94.23	1.04	0.99	107.13	0	1	70.25	13.65	0.84	89.92	0	1	69.46	10.96	0.86	73.67	9.36	0.89	0.976667	0.93	-0.0466667	0.21133	1
NM_015017|USP33|chr1|-	1207.2	78162958	chr1:78161674-78163159	95.49	0	1	98.65	9.87	0.91	104.36	0	1	104.15	0	1	89.75	0	1	90.71	0	1	95.34	7.01	0.93	90.17	15.27	0.86	91.9	11.1	0.89	97.2	0	1	99.23	0	1	91.23	0	1	0.985	0.946667	-0.0383333	0.211575	1
NM_003179|SYP|chrX|-	28319.6	49045277	chrX:49044265-49045735	436.24	26.17	0.94	445.17	11.25	0.98	300.61	95.18	0.76	322.11	109.92	0.75	316.55	80.92	0.8	336.83	105.92	0.76	464.72	36.78	0.93	440.81	0	1	319.34	98.69	0.76	286.78	68.31	0.81	333.27	74.27	0.82	333.88	60.74	0.85	0.831667	0.861667	0.03	0.2117	1
NM_001137602|MEMO1|chr2|-	138.4	32093360	chr2:32092894-32093561	76.69	0	1	62.54	10.92	0.85	62.92	25.11	0.71	54.42	23.24	0.7	56.15	31.35	0.64	55.53	15.22	0.78	62.04	11.27	0.85	54.89	8.11	0.87	62.76	24.55	0.72	57.33	28.41	0.67	55.2	39.61	0.58	48.88	38.79	0.56	0.78	0.708333	-0.0716667	0.212282	1
NM_016824|ADD3|chr10|+	543	111893370	chr10:111893084-111895323	42.18	12.27	0.77	56.59	25.56	0.69	52.46	36.97	0.59	59.32	37.48	0.61	49.82	37.68	0.57	50.84	36.69	0.58	33.54	16.23	0.67	41.79	20.82	0.67	49.58	17.87	0.74	53.56	17.41	0.75	47.95	18.21	0.72	51.72	13.31	0.8	0.635	0.725	0.09	0.213227	1
NM_007099|ACP1|chr2|+	1107.1	277986	chr2:277227-278282	220.45	0	1	196.65	13.76	0.93	156.49	51.58	0.75	145.28	48.76	0.75	112.09	97.04	0.54	122.47	73.41	0.63	201.29	19.7	0.91	166.94	25.68	0.87	138.39	66.91	0.67	123.35	68.93	0.64	113.7	84.86	0.57	128.74	83.38	0.61	0.766667	0.711667	-0.055	0.213452	1
NM_003640|IKBKAP|chr9|-	349.9	111630991	chr9:111629800-111631462	17.12	77.37	0.18	18.61	78.12	0.19	15.45	65.45	0.19	15.69	72.77	0.18	14.78	70.82	0.17	15.63	67.25	0.19	26.52	74.81	0.26	24.09	73.52	0.25	24	65.28	0.27	28.99	74.41	0.28	25.03	58.09	0.3	23.74	64.93	0.27	0.183333	0.271667	0.0883333	0.213961	1
NM_012392|PEF1|chr1|-	353.6	32095779	chr1:32095463-32096443	111.44	12.29	0.9	101.23	31.87	0.76	96.63	17.2	0.85	114.75	29.68	0.79	143.85	0.02	1	107.85	30.29	0.78	110.11	36.59	0.75	90.96	41.9	0.68	115.95	41.43	0.74	110.41	33.17	0.77	128.93	14.17	0.9	124.98	22.67	0.85	0.846667	0.781667	-0.065	0.214315	1
NM_207299|LPPR1|chr9|+	1619.6	104086508	chr9:104086307-104087417	129.72	22.58	0.85	220.42	0	1	121.25	0	1	169.81	0	1	108.44	11.7	0.9	109.4	0	1	190.8	2.79	0.99	155.73	1.52	0.99	127.63	0	1	143.29	0	1	116.19	0	1	114	2.69	0.98	0.958333	0.993333	0.035	0.214475	1
NM_024686|TTLL7|chr1|-	200.8	84335564	chr1:84335057-84335765	51.71	18.67	0.73	39.29	11.06	0.78	51.14	27.92	0.65	36.99	29.88	0.55	31.23	37.57	0.45	23.24	40.73	0.36	20.52	19.99	0.51	38.24	27.8	0.58	24.29	27.99	0.46	47.9	34.24	0.58	14.17	36.58	0.28	30.15	57.96	0.34	0.586667	0.458333	-0.128333	0.215235	1
NM_001256126|CERS6|chr2|+	375.7	169626265	chr2:169626020-169628461	111.04	21.88	0.84	83.62	15.08	0.85	100.24	11.02	0.9	84.35	10.55	0.89	86.71	25.78	0.77	66.62	9.86	0.87	98.92	19.4	0.84	98.25	25.74	0.79	73.78	29.85	0.71	80.3	18.5	0.81	79.37	23.65	0.77	80.21	24.37	0.77	0.853333	0.781667	-0.0716667	0.215344	1
NM_003596|TPST1|chr7|+	152.1	65825185	chr7:65824882-65825438	67.24	37.77	0.64	70.89	25.37	0.74	34.02	44.3	0.43	27.14	47.14	0.37	32.43	35.89	0.47	26.74	51.79	0.34	51.68	37.91	0.58	59.28	36.64	0.62	25.87	44.02	0.37	29.14	63.42	0.31	16.8	49.94	0.25	32.57	70.23	0.32	0.498333	0.408333	-0.09	0.21575	1
NM_003469|SCG2|chr2|-	32248.1	224463235	chr2:224461658-224464014	1472.37	0	1	1500.79	0	1	793.92	98.59	0.89	981.08	148.21	0.87	785.5	31.36	0.96	901.28	38.81	0.96	1442.93	35.43	0.98	1355.35	0	1	921.24	78.23	0.92	789.69	114.19	0.87	913.7	96.55	0.9	789.35	62.7	0.93	0.946667	0.933333	-0.0133333	0.215858	1
NM_016098|BRP44L|chr6|-	381.2	166778740	chr6:166778408-166778941	56.2	19.45	0.74	38.79	14.69	0.73	59.07	6.54	0.9	52.47	0	1	46.53	18.44	0.72	26.72	13.86	0.66	51.52	5.8	0.9	41.05	17.79	0.7	48.36	12.08	0.8	73.75	2.98	0.96	54.99	3.53	0.94	51.59	2.21	0.96	0.791667	0.876667	0.085	0.216149	1
NM_032727|INA|chr10|+	104241	105048615	chr10:105048117-105050108	1758.53	160.96	0.92	1783.42	155.39	0.92	1797.84	455.74	0.8	1858.59	397.66	0.82	1654.69	346.38	0.83	1732.43	378.82	0.82	1578.11	193.95	0.89	1781.09	231.1	0.89	1658.29	392.35	0.81	1835.62	472.43	0.8	1626.55	343.64	0.83	1754.46	406.49	0.81	0.851667	0.838333	-0.0133333	0.216402	1
NM_001136108|R3HCC1|chr8|+	216.3	23153690	chr8:23153480-23153792	65.89	27.94	0.7	60.52	19.71	0.75	50.65	37.65	0.57	53.05	27.55	0.66	54.03	36.33	0.6	38.49	43.05	0.47	60.38	29.62	0.67	45.11	43.05	0.51	33.55	55.5	0.38	31.77	44.73	0.42	39.17	42.49	0.48	60.08	30.82	0.66	0.625	0.52	-0.105	0.217022	1
NM_004569|PIGH|chr14|-	67.1	68056662	chr14:68056255-68056889	50.32	4.3	0.92	50.41	8.07	0.86	41.5	16.44	0.72	41.61	4.34	0.91	32.51	27.23	0.54	35.43	23.05	0.61	49.2	10.49	0.82	37.48	10.92	0.77	35.41	31.6	0.53	38.6	8.94	0.81	37.62	15.78	0.7	25.59	49.48	0.34	0.76	0.661667	-0.0983333	0.217475	1
NM_005125|CCS|chr11|+	85.4	66373374	chr11:66373173-66373490	26.63	11.66	0.7	NA	NA	NA	20.33	37.64	0.35	20.79	28.37	0.42	29.41	25.14	0.54	34.27	29.51	0.54	19.47	19.08	0.51	24.6	8.71	0.74	42.53	15.98	0.73	31.01	5.95	0.84	27.57	26.66	0.51	34.63	21.86	0.61	0.51	0.656667	0.146667	0.217498	1
NM_030795|STMN4|chr8|-	102278	27094221	chr8:27093814-27094422	571.56	0	1	539.94	0	1	391.57	92.12	0.81	459.76	86.64	0.84	461.45	77.9	0.86	471.24	49.93	0.9	561.75	0	1	544.29	16.63	0.97	415.48	79.98	0.84	381.07	53.09	0.88	464.84	0	1	376.84	67.03	0.85	0.901667	0.923333	0.0216667	0.217612	1
NM_006426|DPYSL4|chr10|+	1944.3	134018544	chr10:134018343-134019280	181.74	0	1	221.94	0	1	182.64	0	1	210.7	0.29	1	205.22	9.42	0.96	233.97	0	1	232.66	0	1	200.38	0	1	231.04	0.55	1	187.13	23.13	0.89	263.61	0	1	201.94	9.96	0.95	0.993333	0.973333	-0.02	0.217674	1
NM_021219|JAM2|chr21|+	90.7	27087153	chr21:27086952-27087235	37.84	8.31	0.82	17.15	15.77	0.52	28.34	13.08	0.68	23.88	21.81	0.52	22.12	9.77	0.69	19.92	12.38	0.62	34.17	5.14	0.87	29.97	16.73	0.64	29.88	4.99	0.86	40.42	4.61	0.9	23.73	12.86	0.65	36.83	11.11	0.77	0.641667	0.781667	0.14	0.217933	1
NM_006650|CPLX2|chr5|+	1074.8	175308699	chr5:175306851-175311023	92.92	3.88	0.96	100.77	7.72	0.93	72.34	1.57	0.98	96.68	0.62	0.99	85.76	0	1	99.29	0	1	174.45	15.63	0.92	176.16	10.54	0.94	137.68	11.21	0.92	138.74	0	1	124.95	17.6	0.88	133.64	0	1	0.976667	0.943333	-0.0333333	0.218295	1
NM_014334|FRRS1L|chr9|-	97.4	111899706	chr9:111899581-111899907	43.49	24.79	0.64	37.86	18.85	0.67	33.24	39.98	0.45	35.73	16.75	0.68	17.2	36.95	0.32	30.33	26.01	0.54	36.42	30.33	0.55	46.7	37.57	0.55	24.8	34.7	0.42	37.12	28.15	0.57	16.55	45.03	0.27	21.72	68.11	0.24	0.55	0.433333	-0.116667	0.219174	1
NM_001033506|CSTF3|chr11|-	4444.2	33163212	chr11:33162977-33163532	87.24	37.91	0.7	85.48	46.7	0.65	84.03	0	1	88.57	29.57	0.75	78.81	14.23	0.85	101.17	13.36	0.88	74.23	49.33	0.6	82.81	46.41	0.64	66.3	37.5	0.64	81.62	28.38	0.74	108.09	7.94	0.93	82.31	26.59	0.76	0.805	0.718333	-0.0866667	0.219354	1
NM_001185009|RNF4|chr4|+	358.5	2516973	chr4:2515397-2517586	88.45	22.81	0.79	61.65	25.15	0.71	88.18	33.35	0.73	57.46	43.37	0.57	76.9	47.14	0.62	45.2	60.61	0.43	71.44	35.51	0.67	70.21	31.73	0.69	70.15	64.63	0.52	69.26	44.61	0.61	63.51	66.88	0.49	46.33	72.87	0.39	0.641667	0.561667	-0.08	0.21943	1
NM_004984|KIF5A|chr12|+	10819.1	57978202	chr12:57978001-57978554	612.41	36.49	0.94	554.3	34.06	0.94	476.57	29.19	0.94	511.36	14.47	0.97	462.08	0	1	470.46	0	1	734.18	59.14	0.93	768.6	30.44	0.96	634.25	0	1	612.42	1.62	1	574.34	0	1	591.68	0	1	0.965	0.981667	0.0166667	0.219963	1
NM_017739|POMGNT1|chr1|-	338	46654828	chr1:46654353-46655029	66.87	3.27	0.95	57.38	6.73	0.9	69.08	13.12	0.84	52	18.43	0.74	87.18	14.37	0.86	66.5	7.15	0.9	75.82	2.94	0.96	76.72	0	1	73.57	31.32	0.7	64.92	27.24	0.7	71.66	27.78	0.72	65.07	25.3	0.72	0.865	0.8	-0.065	0.22012	1
NM_018622|PARL|chr3|-	231.3	183547296	chr3:183547173-183547497	44.09	24.71	0.64	29.61	30.13	0.5	29.77	26.99	0.52	28.97	29.01	0.5	45.89	21.74	0.68	49.48	8.91	0.85	36.88	37.24	0.5	38.63	40.06	0.49	27.28	30.92	0.47	40.21	28.63	0.58	39.49	27.09	0.59	28.44	45	0.39	0.615	0.503333	-0.111667	0.220246	1
NM_001004431|METRNL|chr17|+	184.9	81052258	chr17:81052001-81052591	62.57	12.46	0.83	58.37	16.31	0.78	61.45	25.57	0.71	63.95	31.16	0.67	77.54	20.35	0.79	67.46	54.92	0.55	60.81	16.33	0.79	61.02	14.93	0.8	61.9	37.29	0.62	67.65	13.89	0.83	83.46	14.07	0.86	77.4	10.96	0.88	0.721667	0.796667	0.075	0.220536	1
NM_001098272|HMGCS1|chr5|-	56057.4	43290426	chr5:43289493-43291322	845.5	300.08	0.74	714.56	204.7	0.78	465.05	103.64	0.82	447.58	86.06	0.84	449.9	98.66	0.82	324.01	101.25	0.76	715.2	266.8	0.73	687.34	287.47	0.71	454.51	94.92	0.83	388.5	81.5	0.83	434.33	159.03	0.73	354.38	95.73	0.79	0.793333	0.77	-0.0233333	0.220838	1
NM_178508|C6orf1|chr6|-	335.6	34214408	chr6:34214157-34214645	124.6	6.71	0.95	113.93	6.18	0.95	111.29	20.12	0.85	103.49	41.79	0.71	94.9	67.59	0.58	92.25	52.34	0.64	100.51	34.4	0.75	114.53	23.34	0.83	88.08	64.78	0.58	115.77	10.04	0.92	77.96	57.39	0.58	83.89	60.37	0.58	0.78	0.706667	-0.0733333	0.221215	1
NM_002834|PTPN11|chr12|+	776.4	112943830	chr12:112943629-112947717	102.82	18.19	0.85	83.83	13.55	0.86	123.55	15.33	0.89	109.87	0	1	121.33	0	1	106.28	6.36	0.94	83.84	3.68	0.96	88.47	19.2	0.82	96.54	0	1	121.86	0.29	1	98.72	0	1	117.21	0	1	0.923333	0.963333	0.04	0.221271	1
NM_152390|TMEM178|chr2|+	202.4	39944573	chr2:39944150-39945104	94.98	9.5	0.91	98.34	2.87	0.97	49.76	27.45	0.64	70.51	14.7	0.83	42.7	18.68	0.7	62.31	36.2	0.63	52.95	16.75	0.76	88.82	19.19	0.82	37.91	29.8	0.56	76.01	19.01	0.8	39.93	30.71	0.57	70.5	41.77	0.63	0.78	0.69	-0.09	0.221903	1
NM_001039708|SDCCAG3|chr9|-	65.2	139297049	chr9:139296374-139297339	37.81	10.2	0.79	32.31	6.58	0.83	35.66	19.07	0.65	34.53	15.91	0.68	36.13	17.36	0.68	33.86	13.54	0.71	37.68	7.95	0.83	40.91	10.36	0.8	46.85	13.07	0.78	52.46	0	1	41.09	2.49	0.94	38.94	15.53	0.71	0.723333	0.843333	0.12	0.222215	1
NM_025240|CD276|chr15|+	1055.5	74005914	chr15:74005275-74006859	214.25	46.1	0.82	218.04	38.64	0.85	226.07	53.83	0.81	245.57	54.35	0.82	260.82	77.89	0.77	284.7	54.65	0.84	191.16	45.82	0.81	232.92	49.8	0.82	223.54	86.41	0.72	256.32	68.61	0.79	214.99	91.66	0.7	273.5	71.14	0.79	0.818333	0.771667	-0.0466667	0.22292	1
NM_022780|RMND5A|chr2|+	215.3	87000716	chr2:87000471-87005164	44.63	8.9	0.83	42.32	12.13	0.78	49.35	20.71	0.7	43.9	14.02	0.76	46.93	9.87	0.83	40.21	16.65	0.71	53.1	9.35	0.85	43.9	9.9	0.82	48.19	0.4	0.99	43.16	15.26	0.74	48.12	5.73	0.89	45.46	6.55	0.87	0.768333	0.86	0.0916667	0.223216	1
NM_014417|BBC3|chr19|-	346.1	47724865	chr19:47724079-47725175	29.84	12.16	0.71	30.45	9.26	0.77	58.09	24.33	0.7	60.54	3.94	0.94	64.38	10.77	0.86	67.21	8.71	0.89	31.75	11.92	0.73	32.4	9.85	0.77	60.76	21.85	0.74	67.28	29.83	0.69	70.85	19.32	0.79	69.16	33.36	0.67	0.811667	0.731667	-0.08	0.22418	1
NM_153273|IP6K1|chr3|-	362	49764887	chr3:49761728-49765088	77.51	0.53	0.99	84.74	0	1	69.61	0	1	75.84	0	1	64.49	0	1	79.91	0	1	65.76	2.77	0.96	76.57	0	1	55.77	0	1	68.3	0	1	55.87	14.29	0.8	73.86	0	1	0.998333	0.96	-0.0383333	0.224367	1
NM_006634|VAMP5|chr2|+	50.1	85820272	chr2:85820071-85820511	21.48	9.34	0.7	21.48	10.98	0.66	30.71	2.13	0.94	51.3	2	0.96	41.76	2.63	0.94	53.73	1.44	0.97	19.39	10.97	0.64	18.62	17.77	0.51	31.22	9.88	0.76	34.01	1.75	0.95	52.8	0	1	35.25	19.1	0.65	0.861667	0.751667	-0.11	0.224685	1
NM_004922|SEC24C|chr10|+	371.9	75530914	chr10:75530713-75531933	106.9	22.92	0.82	109.15	21.02	0.84	122.24	18.54	0.87	117.26	19.77	0.86	135.67	17.86	0.88	132.05	27.81	0.83	111.84	29.69	0.79	101.96	18.67	0.85	134.84	34.95	0.79	122.5	37.51	0.77	128.27	38.14	0.77	133.46	37.41	0.78	0.85	0.791667	-0.0583333	0.225009	1
NM_018243|SEPT11|chr4|+	1786.7	77957364	chr4:77955650-77959768	181.75	24.51	0.88	146.33	22.43	0.87	235.83	33.54	0.88	183.55	25.83	0.88	235.67	6.39	0.97	179.57	23.55	0.88	111.21	19.68	0.85	154.63	26.45	0.85	139.61	32.55	0.81	216.38	34.13	0.86	140.12	27.01	0.84	220.23	22.52	0.91	0.893333	0.853333	-0.04	0.226543	1
NM_198590|BSG|chr19|+	29582.4	583284	chr19:582750-583493	591.93	213.24	0.74	701.81	130.27	0.84	614.04	159.89	0.79	630.18	141.33	0.82	780.45	147.68	0.84	722	149.24	0.83	684.38	221.12	0.76	657.92	201.33	0.77	678.37	210.82	0.76	659.16	128.67	0.84	782.74	179.51	0.81	697.85	182.26	0.79	0.81	0.788333	-0.0216667	0.226899	1
NM_001040158|H2AFY|chr5|-	1501.1	134670543	chr5:134670071-134670831	208.85	64.78	0.76	205.27	55.63	0.79	236.83	59.15	0.8	220.75	60.01	0.79	264.02	51.42	0.84	230.86	37.76	0.86	233.38	72.12	0.76	207.52	51.55	0.8	254.07	81.62	0.76	215.24	91.96	0.7	278.11	81.42	0.77	215.34	57.07	0.79	0.806667	0.763333	-0.0433333	0.227176	1
NM_001068|TOP2B|chr3|-	3736.6	25639686	chr3:25639475-25639968	164.49	81.34	0.67	205.89	81.87	0.72	139.52	121.79	0.53	170.79	129.87	0.57	84.91	192.01	0.31	112.97	147.28	0.43	167.79	91.07	0.65	167.12	83.32	0.67	101.68	160.71	0.39	145.24	152.03	0.49	96.4	165.88	0.37	99.94	173.89	0.36	0.538333	0.488333	-0.05	0.227291	1
NM_001173453|TFCP2|chr12|-	189.3	51488785	chr12:51487539-51489058	42.36	19.75	0.68	40.88	16.01	0.72	37.01	6.7	0.85	39.38	14.34	0.73	36.68	28.48	0.56	31.02	34.64	0.47	51.74	16.92	0.75	53.27	15.05	0.78	43.56	19.1	0.7	45.38	15.75	0.74	51.26	23.48	0.69	52.63	3.05	0.95	0.668333	0.768333	0.1	0.227786	1
NM_005653|TFCP2|chr12|-	189	51488785	chr12:51487539-51489061	42.36	19.74	0.68	40.88	16	0.72	37.01	6.63	0.85	39.38	14.15	0.74	36.68	28.44	0.56	31.02	34.49	0.47	51.74	16.89	0.75	53.27	15	0.78	43.56	18.99	0.7	45.38	15.77	0.74	51.26	23.49	0.69	52.63	2.96	0.95	0.67	0.768333	0.0983333	0.227786	1
NM_017457|CYTH2|chr19|+	492.1	48982581	chr19:48982380-48985571	63.66	52.28	0.55	65.04	62.45	0.51	54.98	71.31	0.44	46.24	73.86	0.39	55.49	60.25	0.48	48.48	64.74	0.43	69.76	30.27	0.7	59.75	53.18	0.53	57.75	57.77	0.5	48.67	29.1	0.63	60.26	59.06	0.51	49.19	54.75	0.47	0.466667	0.556667	0.09	0.227837	1
NM_001035507|AGBL5|chr2|+	139.6	27282259	chr2:27282058-27282403	46.52	0.77	0.98	33.82	19.28	0.64	28.29	30.25	0.48	39.11	11.41	0.77	40.73	20.56	0.66	28.99	32.65	0.47	20.03	13.22	0.6	22.33	23.86	0.48	20.38	20.19	0.5	45.09	29.6	0.6	15	26.42	0.36	30.17	27.06	0.53	0.666667	0.511667	-0.155	0.227896	1
NM_001199917|PGM3|chr6|-	84.6	83878547	chr6:83878190-83879042	38.22	0	1	37	0.34	0.99	31.64	4.44	0.88	33.82	13.56	0.71	28.01	8.41	0.77	33.39	2.96	0.92	33.66	1.34	0.96	32.5	3.98	0.89	30.97	10.27	0.75	37.68	9.02	0.81	31.22	17.2	0.64	24.75	17.55	0.59	0.878333	0.773333	-0.105	0.228354	1
NM_001242793|SNAP91|chr6|-	750.9	84263558	chr6:84262605-84264004	173.24	37.84	0.82	158.37	57.14	0.73	113.53	60.72	0.65	116.42	63.63	0.65	87.68	75.37	0.54	89.91	68.51	0.57	140.97	74.09	0.66	134.04	73.28	0.65	94.38	61.06	0.61	105.68	56	0.65	98.01	71.16	0.58	83.12	86.97	0.49	0.66	0.606667	-0.0533333	0.228946	1
NM_001177842|SRPR|chr11|-	253.5	126133727	chr11:126132879-126133939	108.46	0	1	55.1	0	1	137.15	13	0.91	63.92	9.21	0.87	144.99	0	1	64.67	0	1	99.45	1.23	0.99	83.58	11.99	0.87	113.83	17.3	0.87	105.93	5.69	0.95	127.37	13.28	0.91	109.76	0	1	0.963333	0.931667	-0.0316667	0.229262	1
NM_005722|ACTR2|chr2|+	16056.4	65496064	chr2:65495698-65498390	411.69	268.26	0.61	392.17	267.18	0.59	397.51	264.4	0.6	385.45	285.11	0.57	370.67	331.4	0.53	315.48	341.01	0.48	390.76	285.53	0.58	371.04	291.23	0.56	373.86	386.46	0.49	354.23	273.29	0.56	358.59	353.01	0.5	325.35	334.38	0.49	0.563333	0.53	-0.0333333	0.229446	1
NM_001204425|BIVM-ERCC5|chr13|+	64.4	103527865	chr13:103527657-103528351	46.82	31.06	0.6	46.36	12.35	0.79	34.44	28.02	0.55	46.79	23.57	0.67	45.2	9.77	0.82	40.24	29.63	0.58	41.18	20.64	0.67	40.21	24.1	0.63	38.93	15.41	0.72	52.08	11.98	0.81	48.22	0	1	50.19	9.37	0.84	0.668333	0.778333	0.11	0.229525	1
NM_000113|TOR1A|chr9|-	236	132576008	chr9:132575221-132576501	60.23	42.01	0.59	62.34	23.42	0.73	66.58	39.5	0.63	64.58	32.95	0.66	63.31	40.9	0.61	69.3	11.91	0.85	49.87	42.47	0.54	56.35	28.74	0.66	57.48	44.88	0.56	63.63	38.34	0.62	52.31	62.22	0.46	52.95	25.43	0.68	0.678333	0.586667	-0.0916667	0.23016	1
NM_015949|GET4|chr7|+	123.2	935172	chr7:934971-936071	53.14	19.58	0.73	53.02	12.1	0.81	50.46	26.42	0.66	44.21	12.17	0.78	51.6	29.95	0.63	44.13	25.87	0.63	53.43	24.99	0.68	53.21	26.24	0.67	45.18	29.19	0.61	48.52	24.29	0.67	43.16	50.15	0.46	43.14	41.56	0.51	0.706667	0.6	-0.106667	0.230268	1
NM_004852|ONECUT2|chr18|+	2314.1	55143910	chr18:55143669-55158530	114.06	0	1	156.2	0	1	98.75	21.01	0.82	133.25	6.11	0.96	79.59	5.15	0.94	114.65	6.86	0.94	156.22	10.98	0.93	129.97	0	1	115.79	33.07	0.78	108.6	12.33	0.9	119.28	16.4	0.88	106.34	4.67	0.96	0.943333	0.908333	-0.035	0.230605	1
NM_002998|SDC2|chr8|+	2305	97622793	chr8:97621613-97624037	47.12	98.38	0.32	29.04	107.73	0.21	66	142.41	0.32	43.79	108.07	0.29	67.05	119.78	0.36	31.15	109.65	0.22	27.33	43.65	0.39	38.41	70.58	0.35	34.54	59.93	0.37	50.86	93.04	0.35	36.51	51.11	0.42	49.71	91.99	0.35	0.286667	0.371667	0.085	0.230777	1
NM_015577|RAI14|chr5|+	1576.4	34831166	chr5:34830793-34832717	173.44	9.33	0.95	142.19	16.18	0.9	175.01	26.51	0.87	175.76	16.06	0.92	179.71	22.86	0.89	164.31	15.17	0.92	99.11	13.66	0.88	146.76	4.63	0.97	126.93	22.88	0.85	163.22	24.63	0.87	120.16	38.75	0.76	163.62	22.78	0.88	0.908333	0.868333	-0.04	0.231545	1
NM_015187|SEL1L3|chr4|-	514	25749980	chr4:25749049-25750186	72.15	29.21	0.71	44.23	20.18	0.69	93.19	95.36	0.49	68.57	62.14	0.52	99.86	101.16	0.5	64.84	64.95	0.5	57.81	19.3	0.75	79.05	32.06	0.71	86.51	65.16	0.57	121.7	76.34	0.61	91.18	74.37	0.55	123.3	87.31	0.59	0.568333	0.63	0.0616667	0.233358	1
NM_053035|MRPS33|chr7|-	1048.8	140706134	chr7:140705961-140706335	86.71	38.76	0.69	92.75	52.84	0.64	86.23	48.61	0.64	96.47	47.26	0.67	88.52	56.62	0.61	69.23	54.26	0.56	75.98	50.73	0.6	86.98	38.91	0.69	87.3	14.3	0.86	93.54	38.86	0.71	92.23	39.36	0.7	96.5	37.72	0.72	0.635	0.713333	0.0783333	0.234707	1
NM_018208|ETNK2|chr1|-	294.9	204100679	chr1:204100190-204101384	78.3	2.54	0.97	75.18	0	1	61.7	27.35	0.69	66.37	20.43	0.76	72.22	18.74	0.79	87.27	7.76	0.92	69.61	16.83	0.81	69.36	9.6	0.88	69.42	26.32	0.73	72.89	11.73	0.86	58.27	30.65	0.66	73.8	19.72	0.79	0.855	0.788333	-0.0666667	0.234842	1
NR_026697|FAM134C|chr17|-	158	40733848	chr17:40731526-40734288	44.42	0.35	0.99	49.87	4.88	0.91	47.7	4.53	0.91	46.83	4.48	0.91	46.74	5.95	0.89	49.49	6.21	0.89	44.09	5.69	0.89	45.8	2.9	0.94	47.17	9.76	0.83	42.44	8.11	0.84	37.2	14.37	0.72	43.96	15.37	0.74	0.916667	0.826667	-0.09	0.234952	1
NM_006696|BRD8|chr5|-	59.8	137492733	chr5:137492573-137492956	23.91	29.26	0.45	31.61	26.24	0.55	23.01	26.52	0.46	35.59	19.5	0.65	19.05	35.53	0.35	27.59	31.83	0.46	28.53	16.65	0.63	36.5	16.31	0.69	31.77	24.09	0.57	21.77	15.77	0.58	29.5	25.31	0.54	33.2	20.99	0.61	0.486667	0.603333	0.116667	0.235305	1
NM_012478|WBP2|chr17|-	3892.8	73842223	chr17:73841780-73842868	193.72	44.16	0.81	203.96	42.57	0.83	200.73	58.4	0.77	192.49	79.8	0.71	191.91	110.54	0.63	184.01	124.86	0.6	217.31	39.14	0.85	196.44	32.04	0.86	207.94	95.21	0.69	196.44	48.66	0.8	223.81	87.48	0.72	175.88	72.11	0.71	0.725	0.771667	0.0466667	0.236143	1
NR_003700|PI4KAP2|chr22|-	105.3	21827447	chr22:21827287-21827694	32.29	34.94	0.48	46.42	35.88	0.56	27.97	46.1	0.38	36.07	32.69	0.52	43.78	15.67	0.74	42.43	35.47	0.54	54.58	25.42	0.68	48.58	22.8	0.68	62.81	6.87	0.9	39.68	50.15	0.44	42.76	26.06	0.62	30.13	25.98	0.54	0.536667	0.643333	0.106667	0.236617	1
NM_024112|C9orf16|chr9|+	3662.3	130925960	chr9:130925722-130926207	283.83	130.39	0.69	324.32	151.6	0.68	282.05	81.9	0.77	339.75	89.13	0.79	326.39	95.31	0.77	371.81	62	0.86	301.51	156.02	0.66	275.45	125.07	0.69	365.81	133.59	0.73	257.92	76.83	0.77	321.37	122.89	0.72	296.08	85.56	0.78	0.76	0.725	-0.035	0.237183	1
NR_027303|TRIB2|chr2|+	1139.3	12881754	chr2:12880452-12882858	162.33	0	1	186.81	0	1	103.85	0	1	149.28	16.56	0.9	102.83	7.46	0.93	118.43	39.6	0.75	193.31	1.54	0.99	185.45	6.17	0.97	128.34	25.41	0.83	140.4	9.72	0.94	136.69	23.13	0.86	100	42.78	0.7	0.93	0.881667	-0.0483333	0.237202	1
NM_052947|ALPK2|chr18|-	185.4	56148847	chr18:56148482-56149271	47.59	17.85	0.73	49.47	10.38	0.83	66.21	36.65	0.64	64.17	34.29	0.65	82.96	26.26	0.76	92.53	18.93	0.83	30.31	11.31	0.73	36.94	14.95	0.71	43.63	31.41	0.58	71.92	25.12	0.74	51.21	24.73	0.67	59.59	50.53	0.54	0.74	0.661667	-0.0783333	0.237663	1
NM_002147|HOXB5|chr17|-	5825.6	46669617	chr17:46668619-46669818	281.24	27.96	0.91	428.83	50.71	0.89	239.45	76.5	0.76	398.53	40.71	0.91	264.37	73.12	0.78	383.56	149.57	0.72	558.54	90.17	0.86	383.41	127.62	0.75	461.88	121.75	0.79	332.76	39.36	0.89	454.28	187.4	0.71	326.16	85.45	0.79	0.828333	0.798333	-0.03	0.237669	1
NR_024373|LOC541471|chr2|-	1183.3	112186996	chr2:112186886-112187197	104.48	54.35	0.66	85.22	47.77	0.64	119.91	83.71	0.59	108.56	51.72	0.68	139.95	74.52	0.65	136.98	56.92	0.71	64.8	46.31	0.58	89.11	37.34	0.7	80.33	42.01	0.66	81.57	73.66	0.53	71.12	58.96	0.55	86.78	73.57	0.54	0.655	0.593333	-0.0616667	0.237727	1
NM_001134376|CCNJ|chr10|+	138.1	97817816	chr10:97817587-97820625	37.97	4.38	0.9	34.26	3.76	0.9	36.27	10.6	0.77	32.16	18.12	0.64	31.07	13.3	0.7	28.61	38.78	0.42	42.62	17.27	0.71	36.73	13.68	0.73	43.95	54.49	0.45	36.21	25.77	0.58	44.11	18.06	0.71	34.83	41.87	0.45	0.721667	0.605	-0.116667	0.237916	1
NM_014337|PPIL2|chr22|+	308.7	22049884	chr22:22049683-22051826	NA	NA	NA	25.69	6.42	0.8	33.15	0.12	1	28.81	4.9	0.85	32.92	0	1	31.45	0	1	35.89	0	1	30.58	0	1	34.07	1.88	0.95	31.38	0	1	38.84	0	1	30	0.08	1	0.93	0.991667	0.0616667	0.238462	1
NM_012235|SCAP|chr3|-	152	47455298	chr3:47455184-47455589	48.46	51.11	0.49	41.83	41.92	0.5	50.84	40.42	0.56	56.24	40.2	0.58	59.99	56.87	0.51	78.46	8.55	0.9	44.32	49.79	0.47	51.33	45.67	0.53	45.72	41.66	0.52	55.7	52.69	0.51	29.43	44.36	0.4	48.16	50.2	0.49	0.59	0.486667	-0.103333	0.239316	1
NM_001142289|MGRN1|chr16|+	574.7	4738998	chr16:4738797-4740975	87.88	11.6	0.88	88.58	17.32	0.84	83.42	29.53	0.74	86.11	34.3	0.72	86.37	33.06	0.72	85.28	31.54	0.73	98.78	16.04	0.86	96.55	0	1	95.55	27.32	0.78	83.21	21.78	0.79	93.57	11.27	0.89	89.06	34.38	0.72	0.771667	0.84	0.0683333	0.239427	1
NM_003626|PPFIA1|chr11|+	280.6	70229310	chr11:70229109-70230607	33.49	3.81	0.9	38.43	0	1	34.12	1.57	0.96	30.65	5.71	0.84	28.47	5.28	0.84	31.99	7.58	0.81	35.71	0	1	31.05	2.18	0.93	33.04	0	1	38.32	0.95	0.98	31.3	0	1	29.91	0.24	0.99	0.891667	0.983333	0.0916667	0.239464	1
NM_018982|YIPF1|chr1|-	123.3	54317546	chr1:54317392-54317943	76.57	0	1	87.11	0	1	73.11	0.79	0.99	76.94	0	1	89.62	0	1	68.57	14.85	0.82	49.63	6.54	0.88	64.01	5.43	0.92	49.21	0	1	57.09	11.05	0.84	47.51	7.75	0.86	76.57	0	1	0.968333	0.916667	-0.0516667	0.2398	1
NM_022131|CLSTN2|chr3|+	1103.4	140285971	chr3:140284895-140286919	217.59	0.28	1	188.88	7.57	0.96	202.56	7.11	0.97	177.4	0	1	165.13	11.24	0.94	152.56	17.8	0.9	164.09	14.79	0.92	217.53	21.73	0.91	133.07	16.57	0.89	179.35	7.72	0.96	131.42	12.85	0.91	179.48	0	1	0.961667	0.931667	-0.03	0.239812	1
NM_001542|IGSF3|chr1|-	344.6	117119983	chr1:117117031-117120184	75.2	13.48	0.85	75.03	24.18	0.76	60.71	14.27	0.81	81.53	18.71	0.81	64.82	24.53	0.73	74.48	23.17	0.76	70.03	42.89	0.62	74.61	25.06	0.75	70.04	34.64	0.67	66.87	19.75	0.77	69.34	29.59	0.7	64.38	22.96	0.74	0.786667	0.708333	-0.0783333	0.241102	1
NM_006373|VAT1|chr17|-	22417.5	41167364	chr17:41166622-41168161	1003.76	149.18	0.87	537.67	63.05	0.9	1012.83	168.66	0.86	623.81	50.75	0.92	1001.95	165.52	0.86	569.84	113.22	0.83	880.94	145.77	0.86	881.18	165	0.84	924.75	246.88	0.79	930.93	79.73	0.92	889.42	188.62	0.83	910.55	127.14	0.88	0.873333	0.853333	-0.02	0.241231	1
NM_001145453|GFRA1|chr10|-	1027.8	117823854	chr10:117816442-117824055	94.33	0	1	135.04	0	1	95.9	5.33	0.95	119.58	6.93	0.95	85.58	0	1	105.21	3.14	0.97	121.27	0	1	120.46	0	1	98.2	0	1	111.31	0	1	99.26	0	1	110.47	0	1	0.978333	1	0.0216667	0.241978	1
NM_001098509|SGSM2|chr17|+	396.6	2282927	chr17:2282726-2284348	84.99	0.05	1	82.44	0	1	67.68	1.95	0.97	70.04	0	1	72.33	11.73	0.86	75.84	0	1	90.92	0	1	81.44	0	1	79.25	0	1	72.91	0	1	78.38	0	1	71.91	0	1	0.971667	1	0.0283333	0.242018	1
NM_001160259|CNR1|chr6|-	1371.4	88851223	chr6:88849585-88855056	166.53	51.98	0.76	204.36	65.96	0.76	92.66	24.18	0.79	170.75	14.03	0.92	77.79	34.5	0.69	128.75	31.92	0.8	147.34	59.65	0.71	138.09	53.3	0.72	103.38	31.42	0.77	97.15	19.05	0.84	104.54	49.6	0.68	84.58	34.95	0.71	0.786667	0.738333	-0.0483333	0.24257	1
NM_001122956|DBNL|chr7|+	457.5	44100735	chr7:44100376-44101315	114.4	4.3	0.96	111.8	0	1	118.49	3.78	0.97	83.48	21.28	0.8	106.08	12.47	0.89	83.88	24.25	0.78	118.38	12.17	0.91	113.97	6.1	0.95	104.07	25.34	0.8	101.39	12.73	0.89	96.55	36.71	0.72	91.12	17.5	0.84	0.9	0.851667	-0.0483333	0.24263	1
NM_012255|XRN2|chr20|+	410.9	21370298	chr20:21369911-21370463	58.7	47.43	0.55	51.64	41.5	0.55	25.23	33.67	0.43	34.86	42.89	0.45	21.67	23.49	0.48	38.17	12.71	0.75	52.22	40.57	0.56	48.03	43.28	0.53	22.6	43.08	0.34	21.76	44.97	0.33	15.06	32.85	0.31	21.68	32.21	0.4	0.535	0.411667	-0.123333	0.242692	1
NM_015720|PODXL2|chr3|+	5429.2	127391495	chr3:127391111-127391652	175.07	51.58	0.77	171.63	54.11	0.76	119.3	52.52	0.69	136.58	47.67	0.74	114.21	106.32	0.52	136.8	96.23	0.59	183.78	67.42	0.73	193.28	46.69	0.81	184.31	35.09	0.84	144.06	39.13	0.79	128.92	101.89	0.56	116.77	62.17	0.65	0.678333	0.73	0.0516667	0.242932	1
NM_022766|CERK|chr22|-	1257.5	47082234	chr22:47080307-47083103	146.19	0	1	154.64	0	1	154.87	14.41	0.91	171.24	8.2	0.95	153.13	12.08	0.93	173.32	0	1	75.95	0.14	1	154.11	0	1	87.29	1.41	0.98	149.79	0	1	89.84	6.92	0.93	169.99	0	1	0.965	0.985	0.02	0.24299	1
NM_078469|BCCIP|chr10|+	576.8	127530025	chr10:127529824-127531376	61.44	0	1	48.54	0	1	58.54	0.86	0.99	50.5	7.43	0.87	53.47	10.54	0.84	53.64	0	1	48.08	0	1	56.16	0	1	53.31	4.55	0.92	65	0	1	57.97	0	1	53.12	0	1	0.95	0.986667	0.0366667	0.243485	1
NM_018200|HMG20A|chr15|+	143.4	77775879	chr15:77775312-77777945	48.91	14.21	0.77	60.56	0	1	48.21	5.12	0.9	64.95	0	1	51.09	0	1	56.71	0	1	57.87	1.4	0.98	49	0.4	0.99	60.94	3.1	0.95	54.11	0	1	65.26	0	1	54.05	0	1	0.945	0.986667	0.0416667	0.243596	1
NM_003458|BSN|chr3|+	260.3	49705900	chr3:49705023-49708982	48.4	0	1	49.83	0	1	45.08	0.26	0.99	48.99	0	1	43.46	4.91	0.9	53.63	0	1	54.4	1.86	0.97	51.02	0	1	49.55	3.72	0.93	50.56	0	1	44.24	7.28	0.86	49.34	7.74	0.86	0.981667	0.936667	-0.045	0.243636	1
NM_005224|ARID3A|chr19|+	813.2	972079	chr19:971878-972803	39.64	0	1	41.01	0	1	73.27	0	1	71.72	0	1	74.58	0.57	0.99	65.42	5.4	0.92	36.11	0	1	37.48	0	1	63.32	5.84	0.92	70.1	0.29	1	53.62	11.11	0.83	85.35	0	1	0.985	0.958333	-0.0266667	0.243697	1
NM_000692|ALDH1B1|chr9|+	286.1	38395962	chr9:38395737-38398662	60.26	0	1	59.13	0.68	0.99	53.12	0	1	68.06	0	1	54.38	3.31	0.94	71.41	0	1	51.66	0	1	59.09	0	1	60.08	0.89	0.99	59.97	0	1	59.41	0	1	58.89	15.94	0.79	0.988333	0.963333	-0.025	0.243802	1
NM_006513|SARS|chr1|+	3974.5	109780628	chr1:109780353-109780804	325.86	223.39	0.59	222.57	237.5	0.48	333.72	278.98	0.54	271.35	222.49	0.55	335.65	343.39	0.49	247.81	230.7	0.52	239.83	215.14	0.53	279.53	223.39	0.56	240.66	290.26	0.45	274.02	235.74	0.54	236.84	287.5	0.45	268.31	326.7	0.45	0.528333	0.496667	-0.0316667	0.243828	1
NM_006293|TYRO3|chr15|+	141.4	41870285	chr15:41870084-41871536	28.7	6.56	0.81	29.4	10.61	0.73	46.94	22.93	0.67	43.12	16.27	0.73	53	5.81	0.9	49.83	30.03	0.62	32.17	8.54	0.79	31.07	9.82	0.76	46.73	6.3	0.88	42.15	11.09	0.79	42.04	16.43	0.72	47.24	0	1	0.743333	0.823333	0.08	0.243945	1
NM_001873|CPE|chr4|+	95673.9	166418865	chr4:166418664-166419482	545.58	88.7	0.86	562.21	97.06	0.85	513.08	82.77	0.86	509.47	55.87	0.9	411.06	106.42	0.79	363.57	146.08	0.71	496.62	141.77	0.78	466.42	86.47	0.84	433.3	84.47	0.84	456.66	80.57	0.85	394.77	140.37	0.74	403.36	98.17	0.8	0.828333	0.808333	-0.02	0.244025	1
NM_001110781|SLC35E2B|chr1|-	1155.6	1597257	chr1:1592939-1597458	109.01	4.92	0.96	121.95	0	1	122.15	10.66	0.92	124.17	24.18	0.84	120.47	0.9	0.99	127.29	4.46	0.97	126.55	0	1	101.35	11.27	0.9	131.49	22.57	0.85	110.45	13.89	0.89	124.05	15.34	0.89	102.14	16.04	0.86	0.946667	0.898333	-0.0483333	0.244075	1
NM_178860|SEZ6|chr17|-	1559.8	27282246	chr17:27281947-27283012	166.82	34.94	0.83	119.75	15.03	0.89	101.97	38.45	0.73	114.87	30.95	0.79	125.2	29.32	0.81	97.61	52.46	0.65	140.6	31.21	0.82	147.28	27.14	0.84	115.22	48.86	0.7	110.63	68.22	0.62	95.96	51.68	0.65	121.82	44.12	0.73	0.783333	0.726667	-0.0566667	0.244319	1
NM_004417|DUSP1|chr5|-	1274.7	172195780	chr5:172195093-172196135	162.66	7.48	0.96	140.82	10.03	0.93	199.76	41.77	0.83	216.1	61.04	0.78	219.55	82.27	0.73	227.76	67.6	0.77	109.5	10.73	0.91	156.43	12.54	0.93	150.48	58.34	0.72	182.64	57.49	0.76	156.03	71.11	0.69	193.65	87.21	0.69	0.833333	0.783333	-0.05	0.244503	1
NM_020531|C20orf3|chr20|-	1568.1	24944450	chr20:24943580-24944658	246.82	6.17	0.98	258.62	24.49	0.91	212.07	15.88	0.93	233.14	51	0.82	227.45	54.36	0.81	224.13	84.19	0.73	239.25	56.74	0.81	226.19	18.25	0.93	217.13	57.46	0.79	197.32	50.32	0.8	236.44	52.59	0.82	206.07	59.18	0.78	0.863333	0.821667	-0.0416667	0.244756	1
NM_052845|MMAB|chr12|-	37.6	109994550	chr12:109991521-109994941	10.57	56.97	0.16	12.11	56.22	0.18	7.01	46.37	0.13	7.61	37.88	0.17	6.75	51.55	0.12	6.13	32.01	0.16	6.05	79.72	0.07	5.27	68.44	0.07	5.22	55.63	0.09	4.59	57.7	0.07	5.54	56.7	0.09	4.12	53.17	0.07	0.153333	0.0766667	-0.0766667	0.245607	1
NM_025142|TAOK1|chr17|+	368.9	27869990	chr17:27869579-27878921	71.41	0	1	77.75	0.64	0.99	69.75	0	1	79.94	0	1	59.2	0	1	70.2	0	1	78.74	4.61	0.94	72.46	4.87	0.94	74.4	0.4	0.99	70.57	2.42	0.97	72.13	8.08	0.9	72.73	0	1	0.998333	0.956667	-0.0416667	0.245737	1
NM_139346|BIN1|chr2|-	426.1	127805812	chr2:127805599-127806209	94.5	37.69	0.71	100.05	35.09	0.74	82.94	18.09	0.82	101.73	0	1	92.89	27.14	0.77	119.29	0	1	92.46	37.88	0.71	93.15	35.31	0.73	73.95	39	0.65	78.43	25.09	0.76	122.23	0	1	72.86	19.64	0.79	0.84	0.773333	-0.0666667	0.24575	1
NM_005884|PAK4|chr19|+	66.9	39669361	chr19:39669064-39670046	38.14	0	1	NA	NA	NA	44.45	4.9	0.9	35.68	6.44	0.85	55.53	0	1	42.51	0	1	NA	NA	NA	28.04	3.2	0.9	35.38	0	1	38.75	3.16	0.92	37.85	13.26	0.74	36.62	5.97	0.86	0.95	0.884	-0.066	0.245952	1
NM_015379|BRI3|chr7|+	4628	97920643	chr7:97920423-97920839	205.38	186.24	0.52	156.27	160.47	0.49	227.38	313.86	0.42	156.23	260.28	0.38	244.08	342.85	0.42	203.38	258.7	0.44	157.26	189.07	0.45	173.02	183.31	0.49	167.18	268.78	0.38	199.98	367.96	0.35	155.52	258.68	0.38	191	304.01	0.39	0.445	0.406667	-0.0383333	0.246731	1
NM_203474|PORCN|chrX|+	62.9	48379055	chrX:48378763-48379202	12.26	30.58	0.29	12.45	20.35	0.38	14.48	38.88	0.27	15.65	29.9	0.34	23.19	26.65	0.47	18.43	36.32	0.34	13.47	30.81	0.3	9.48	29.37	0.24	11.39	43.52	0.21	3.23	30.58	0.1	8.73	46.47	0.16	16.9	40.82	0.29	0.348333	0.216667	-0.131667	0.246763	1
NM_153741|DPM3|chr1|-	95.6	155112479	chr1:155112367-155112721	37.32	23.84	0.61	39.61	32.81	0.55	44.38	0	1	58.96	0	1	46.41	16.54	0.74	49.62	21.72	0.7	36	17.35	0.67	43.95	11.99	0.79	50.32	2.09	0.96	39.7	5	0.89	62.28	0	1	41.93	13.63	0.75	0.766667	0.843333	0.0766667	0.246967	1
NM_001166286|RGMA|chr15|-	604	93588499	chr15:93586636-93588935	198.11	18.4	0.92	124.38	18	0.87	112.16	4.5	0.96	106.29	13.01	0.89	113.45	8.84	0.93	116.7	50.41	0.7	120.12	23.26	0.84	150.9	26.79	0.85	110.44	23.13	0.83	104.92	32.54	0.76	98.61	27.3	0.78	114.29	17.47	0.87	0.878333	0.821667	-0.0566667	0.247081	1
NM_006520|DYNLT3|chrX|-	989.7	37699639	chrX:37698089-37699904	84.54	8.73	0.91	83.91	17.02	0.83	103.73	0	1	88.46	20.43	0.81	85.92	18	0.83	67.72	22.33	0.75	83.93	23.48	0.78	68.9	11.08	0.86	93.38	4.05	0.96	77.17	2.46	0.97	86.37	1.3	0.99	72.01	0	1	0.855	0.926667	0.0716667	0.247132	1
NM_004649|C21orf33|chr21|+	1175.2	45564904	chr21:45564703-45565605	186.97	0	1	171.87	0	1	179.01	0	1	183.03	0	1	191.64	0	1	168.15	0	1	193.86	8.66	0.96	190.95	0	1	181.86	4.2	0.98	170.1	7.9	0.96	185.22	0	1	176.27	0	1	1	0.983333	-0.0166667	0.248147	1
NM_024116|TAF1D|chr11|-	216.4	93469269	chr11:93469096-93469470	29.91	45.53	0.4	29.01	41.25	0.41	24.14	30.83	0.44	14.32	35.37	0.29	12.93	47.4	0.21	12.58	37.4	0.25	29.44	29.42	0.5	34.9	27.5	0.56	19.57	26.78	0.42	23.96	39.09	0.38	20.78	23.56	0.47	25.69	32.62	0.44	0.333333	0.461667	0.128333	0.248335	1
NM_207044|ENSA|chr1|-	1330.7	150598083	chr1:150595754-150598284	171.36	124.38	0.58	184.27	104.09	0.64	148.02	217.22	0.41	176.63	201.19	0.47	137.03	256.83	0.35	149.22	175.03	0.46	211.62	95.79	0.69	176.19	130.27	0.57	177.92	201.54	0.47	163.91	180.19	0.48	180.56	178.4	0.5	150.65	194.42	0.44	0.485	0.525	0.04	0.249933	1
NM_005163|AKT1|chr14|-	1165.3	105236556	chr14:105235687-105236757	174.51	1.5	0.99	134.31	0.94	0.99	202.9	0	1	166.83	2.52	0.99	234.34	0	1	194.93	0	1	177.16	0	1	177.89	19.28	0.9	207.2	0	1	209.15	0	1	214.95	0	1	228.49	0	1	0.995	0.983333	-0.0116667	0.250258	1
NM_006396|SSSCA1|chr11|+	73.9	65339063	chr11:65338862-65339239	46.05	16.83	0.73	49.67	14.19	0.78	48.26	14.95	0.76	62.15	9.55	0.87	53.69	8.2	0.87	56.92	26.04	0.69	41.32	16.13	0.72	47.36	6.37	0.88	53.27	8.16	0.87	55.96	20.17	0.74	45.3	48.91	0.48	66.23	33.22	0.67	0.783333	0.726667	-0.0566667	0.250609	1
NM_014726|TBKBP1|chr17|+	222.1	45788963	chr17:45787864-45789429	57.33	19.77	0.74	58.92	22.9	0.72	50.86	6.59	0.89	67.17	0	1	54.65	14.18	0.79	45.85	26.37	0.63	63.09	28.28	0.69	61.77	10.68	0.85	55.64	20.75	0.73	37.3	26.09	0.59	50.3	25.88	0.66	47.97	18.88	0.72	0.795	0.706667	-0.0883333	0.251058	1
NM_005719|ARPC3|chr12|-	32128.1	110872821	chr12:110872706-110873022	315.56	315.57	0.5	291.64	273.22	0.52	240.63	476.08	0.34	205.91	350.64	0.37	292.58	500.26	0.37	249.55	383.14	0.39	282.03	257.64	0.52	283.79	231.7	0.55	269.13	325.99	0.45	240.25	406.77	0.37	252.1	358.14	0.41	262.62	420.42	0.38	0.415	0.446667	0.0316667	0.251201	1
NM_001007565|TFG|chr3|+	1439.5	100467430	chr3:100466993-100467811	265.77	3.82	0.99	196.89	17.49	0.92	255.65	80.47	0.76	201.5	60.81	0.77	257.64	81.87	0.76	186.17	68.88	0.73	218.22	39.67	0.85	209.37	24.06	0.9	214.42	90.87	0.7	230.25	63.66	0.78	215.81	94.62	0.7	208.76	72.68	0.74	0.821667	0.778333	-0.0433333	0.251313	1
NM_014286|NCS1|chr9|+	5388.8	132995525	chr9:132995269-132999583	332.11	94.8	0.78	247.03	82.65	0.75	260.18	73.96	0.78	223.61	80.51	0.74	257.61	71.61	0.78	232.35	112.84	0.67	335.57	150.82	0.69	354.78	143.55	0.71	292.4	158.7	0.65	273.03	80.3	0.77	272.53	101.93	0.73	272.49	92.63	0.75	0.75	0.716667	-0.0333333	0.253282	1
NM_001992|F2R|chr5|+	1042.4	76030590	chr5:76028139-76031595	79.66	25.16	0.76	134.63	21.21	0.86	54.38	42.67	0.56	116.98	87.05	0.57	34.96	66.9	0.34	64.21	139.5	0.32	83.8	30.25	0.73	96.98	51.53	0.65	69.38	89.26	0.44	122.57	90.65	0.57	55.01	104.21	0.35	64.18	138.67	0.32	0.568333	0.51	-0.0583333	0.253489	1
NM_017514|PLXNA3|chrX|+	334.3	153701134	chrX:153700933-153701985	64.74	2.3	0.97	53.99	14.33	0.79	68.52	7.8	0.9	73.76	1.85	0.98	70.54	0	1	79.13	0.57	0.99	68.33	9.26	0.88	63.25	15.76	0.8	77.74	14.9	0.84	72.58	6.55	0.92	76.21	7.18	0.91	73.73	4.98	0.94	0.938333	0.881667	-0.0566667	0.254665	1
NM_006759|UGP2|chr2|+	524	64118455	chr2:64118254-64118696	105.27	22.54	0.82	126.47	4.7	0.96	110.5	12.09	0.9	161.71	0	1	126.22	0	1	129.75	16.58	0.89	93.84	14.53	0.87	99.67	11.29	0.9	127.75	0	1	166.82	0	1	128.38	0	1	160.6	0	1	0.928333	0.961667	0.0333333	0.255058	1
NM_139273|CARS|chr11|-	462.8	3022271	chr11:3022152-3022478	134.71	55.51	0.71	93.87	54.1	0.63	136.66	92.58	0.6	81.91	101.28	0.45	131.62	114.39	0.54	75.94	82.51	0.48	103.24	54.68	0.65	121.17	47.43	0.72	74.63	107.14	0.41	76.23	123.6	0.38	72.35	81.11	0.47	109.25	121.87	0.47	0.568333	0.516667	-0.0516667	0.255173	1
NM_001201584|SEC22C|chr3|-	97	42589870	chr3:42589459-42590149	51.34	0	1	48.68	12.83	0.79	48.35	6.39	0.88	45.68	12.88	0.78	37.96	20.06	0.65	44.01	11.09	0.8	45.35	12.5	0.78	38.97	15.98	0.71	36.2	23.23	0.61	43.22	2.91	0.94	30.09	29.43	0.51	35.01	8.38	0.81	0.816667	0.726667	-0.09	0.255383	1
NM_012423|RPL13A|chr19|+	562489	49995187	chr19:49994986-49995564	305.02	936.51	0.25	203.6	839.92	0.2	457.83	997.78	0.31	280.33	833.83	0.25	475.32	1240.12	0.28	288.58	1011.94	0.22	196.18	920.03	0.18	229.96	960.79	0.19	291	998.36	0.23	389.06	955.1	0.29	288.22	1110.3	0.21	447.44	1011.26	0.31	0.251667	0.235	-0.0166667	0.255568	1
NM_001161344|CHFR|chr12|-	163.8	133417717	chr12:133416938-133418182	45.43	13.58	0.77	31.72	16.96	0.65	44.02	21	0.68	33.34	16.03	0.68	48.02	27.45	0.64	36.19	12.2	0.75	31.93	8.2	0.8	35.9	10.63	0.77	32.34	11.53	0.74	44.07	8.45	0.84	33.35	18.31	0.65	51.42	0	1	0.695	0.8	0.105	0.255799	1
NM_004712|HGS|chr17|+	605.9	79668891	chr17:79668538-79669151	125.37	16.01	0.89	109.06	10.11	0.92	114.26	25.51	0.82	106.69	40.06	0.73	137.62	32.79	0.81	101.03	45.99	0.69	107.3	27.82	0.79	110.03	21.7	0.84	107.82	36.51	0.75	95.47	51.16	0.65	89.23	52.58	0.63	115.62	32	0.78	0.81	0.74	-0.07	0.255995	1
NM_006265|RAD21|chr8|-	1364.8	117858971	chr8:117858173-117859930	186.93	0	1	192.11	3.8	0.98	173.28	12.64	0.93	182.39	21.71	0.89	164.61	27.16	0.86	175.79	7.42	0.96	159.34	2.18	0.99	163.2	1.15	0.99	155.8	29.77	0.84	191.55	25.64	0.88	157.51	31.34	0.83	182.7	18.25	0.91	0.936667	0.906667	-0.03	0.256239	1
NM_001257359|SAMD14|chr17|-	767.2	48189282	chr17:48188733-48190412	74.09	17.04	0.81	74.98	14.58	0.84	59.83	35.58	0.63	60.83	19.42	0.76	46.07	48.57	0.49	51.14	42.31	0.55	92.57	18.68	0.83	77.4	10.86	0.88	63.45	37.15	0.63	67.17	17.74	0.79	77.1	18.18	0.81	50.19	36.75	0.58	0.68	0.753333	0.0733333	0.256265	1
NM_003011|SET|chr9|+	16899.6	131457448	chr9:131456920-131458675	378.03	157.95	0.71	365.95	154.28	0.7	344.66	209.48	0.62	351.3	191.85	0.65	361.55	190.28	0.66	330.44	173.95	0.66	390.21	185.65	0.68	360.94	198.74	0.64	366.92	221.67	0.62	352.64	164.1	0.68	353.57	244.68	0.59	325.06	246.97	0.57	0.666667	0.63	-0.0366667	0.256301	1
NM_052901|SLC25A25|chr9|+	294.8	130870760	chr9:130869539-130871524	53.69	11.34	0.83	69.33	14.82	0.82	42.43	19.37	0.69	51.1	24.17	0.68	46.52	20.45	0.69	46.77	28.44	0.62	42.58	13.4	0.76	50.5	18.88	0.73	27.3	28.65	0.49	38.21	27.06	0.59	32.75	18.73	0.64	36.45	29.26	0.55	0.721667	0.626667	-0.095	0.256729	1
NM_030662|MAP2K2|chr19|-	685.5	4090463	chr19:4090320-4090706	173.25	42.12	0.8	154.34	55.47	0.74	183.79	73.62	0.71	170.99	61.54	0.74	189.07	138.02	0.58	167.5	112.13	0.6	153.93	60.87	0.72	168.05	49.5	0.77	148.04	106.09	0.58	172.55	84.72	0.67	139.42	128.64	0.52	153.11	115.66	0.57	0.695	0.638333	-0.0566667	0.256829	1
NM_181805|PKIG|chr20|+	283.8	43247237	chr20:43246926-43247678	99.47	24.3	0.8	86.77	23.19	0.79	83.55	49.85	0.63	77.57	47.66	0.62	84.84	72.35	0.54	86.9	42.47	0.67	87.03	44.54	0.66	82.48	32.35	0.72	85.12	77.84	0.52	68.63	62.18	0.52	100.28	73.61	0.58	81.08	51.97	0.61	0.675	0.601667	-0.0733333	0.256948	1
NM_018030|OSBPL1A|chr18|-	252.1	21742580	chr18:21742011-21743245	47.17	2.82	0.94	48.21	12.38	0.8	61.19	6.61	0.9	56.67	15.29	0.79	43.74	10.38	0.81	34.96	12.62	0.73	28.97	4.88	0.86	45.44	4.66	0.91	NA	NA	NA	58.97	0	1	29.58	5.62	0.84	42.35	6.89	0.86	0.828333	0.894	0.0656667	0.258963	1
NR_023385|RNF216P1|chr7|+	300.1	5036451	chr7:5036241-5037800	87.04	0	1	69.48	0	1	76.36	2.26	0.97	69.38	0	1	72.34	23.14	0.76	74.83	0	1	84.44	11.52	0.88	75.49	2.12	0.97	89.63	11.99	0.88	73.07	14.42	0.84	81.45	17.68	0.82	74.37	0	1	0.955	0.898333	-0.0566667	0.259323	1
NM_022915|MRPL44|chr2|+	430.9	224831781	chr2:224831580-224832431	60.55	33.16	0.65	72.15	34.64	0.68	66.16	33.71	0.66	69.4	35.68	0.66	63.23	39.44	0.62	67.14	32.73	0.67	64.67	32.89	0.66	64.16	44.97	0.59	76.12	52.18	0.59	53.75	51.27	0.51	73.78	34.86	0.68	64	73.17	0.47	0.656667	0.583333	-0.0733333	0.260225	1
NM_002073|GNAZ|chr22|+	389.4	23466279	chr22:23465274-23467221	90.13	29.69	0.75	89.59	12.75	0.88	74.44	33.88	0.69	71.14	44.27	0.62	61.04	53.6	0.53	70.72	56.14	0.56	61.69	23.99	0.72	77.09	34.25	0.69	52.46	42.49	0.55	62.49	53.16	0.54	50.29	45.7	0.52	57.99	55.49	0.51	0.671667	0.588333	-0.0833333	0.26028	1
NM_001256442|PRRT2|chr16|+	8741.3	29826618	chr16:29825654-29827202	141.2	20.39	0.87	144.49	26.71	0.84	132.23	41.31	0.76	111.57	75.86	0.6	111.92	66.88	0.63	140.11	68.1	0.67	155.84	46.7	0.77	143.16	59.2	0.71	109.23	89.03	0.55	119.56	67.71	0.64	131.13	67.04	0.66	125.2	59.74	0.68	0.728333	0.668333	-0.06	0.260341	1
NM_003969|UBE2M|chr19|-	6409.7	59067395	chr19:59067079-59067596	91.44	150.73	0.38	76.35	153.83	0.33	87.99	59.03	0.6	85.74	106.15	0.45	77.26	125.18	0.38	97.07	92.98	0.51	88.11	140.85	0.38	86.28	143.28	0.38	112.93	65.6	0.63	88.04	69.64	0.56	86.49	86.46	0.5	85.77	72.24	0.54	0.441667	0.498333	0.0566667	0.261388	1
NM_002087|GRN|chr17|+	1894.7	42430262	chr17:42430029-42430470	125.1	23.77	0.84	105.67	29.19	0.78	215.85	14.48	0.94	189.54	3.1	0.98	249.41	14.15	0.95	242.37	0	1	98.4	16.55	0.86	109.26	14.49	0.88	192.83	7.58	0.96	212.6	0	1	200.82	0	1	215.83	6.4	0.97	0.915	0.945	0.03	0.26148	1
NM_002950|RPN1|chr3|-	3499.4	128339136	chr3:128338813-128339436	175.85	166.63	0.51	181.11	124.5	0.59	187.79	167.95	0.53	172.54	177.3	0.49	108.2	253.97	0.3	131.84	209.76	0.39	217.75	150.44	0.59	182.21	134.43	0.58	220.92	163.73	0.57	188.16	195.25	0.49	173.55	232.23	0.43	154.93	222.94	0.41	0.468333	0.511667	0.0433333	0.261487	1
NM_003132|SRM|chr1|-	484	11114732	chr1:11114649-11114942	118.57	43.28	0.73	92.41	40.19	0.7	128.82	42.79	0.75	127.46	30.5	0.81	158.9	72.56	0.69	113.23	51.33	0.69	126.99	30	0.81	147.06	18.43	0.89	151.95	61.62	0.71	134.08	30.61	0.81	167.81	48.83	0.77	126.27	49.17	0.72	0.728333	0.785	0.0566667	0.26159	1
NM_170706|NMNAT2|chr1|-	3143.9	183221624	chr1:183217372-183221878	177.18	41.07	0.81	171.97	40.68	0.81	140.99	62.9	0.69	161.36	90.62	0.64	149.58	39.22	0.79	158.95	71.25	0.69	200.88	46.17	0.81	197.25	66.77	0.75	165.58	124.6	0.57	161.22	60.95	0.73	166.15	111.16	0.6	152.6	67.84	0.69	0.738333	0.691667	-0.0466667	0.261664	1
NM_001079673|FNDC3A|chr13|+	369.1	49781430	chr13:49781217-49783915	56.71	33.66	0.63	67.82	41.24	0.62	42.6	21.19	0.67	57.75	54.28	0.52	32.25	49.77	0.39	49.96	42.15	0.54	58.74	54.03	0.52	58.59	35.65	0.62	53.58	62.86	0.46	55.81	67.23	0.45	52.87	79.94	0.4	47.09	56.04	0.46	0.561667	0.485	-0.0766667	0.261748	1
NM_153685|C12orf53|chr12|-	1411	6803760	chr12:6802957-6804223	110.82	1.12	0.99	130.69	14.01	0.9	113.39	0	1	141.03	9.61	0.94	116.34	5.87	0.95	140.53	0	1	144.76	9.24	0.94	123.58	8.3	0.94	172.56	0	1	121.88	0	1	150.78	0	1	142.01	0	1	0.963333	0.98	0.0166667	0.26203	1
NM_017870|TMEM132A|chr11|+	2170.7	60704024	chr11:60703336-60704555	153.18	28.41	0.84	166.26	9.59	0.95	165.75	21.93	0.88	191.13	0.57	1	176.93	2.34	0.99	186.4	10.49	0.95	153.33	35.92	0.81	153.36	29.74	0.84	177.14	28.09	0.86	184.24	5.04	0.97	189.87	4.9	0.97	177.58	12.44	0.93	0.935	0.896667	-0.0383333	0.262398	1
NM_006400|DCTN2|chr12|-	6665	57924355	chr12:57924094-57924558	303.02	98.74	0.75	305.89	98.95	0.76	312.54	124.27	0.72	356.31	100.33	0.78	334.5	74.05	0.82	315.11	82.25	0.79	300.58	80.6	0.79	285.91	73.84	0.79	337.48	37.16	0.9	315.36	89.69	0.78	323.95	57.19	0.85	310.8	121.55	0.72	0.77	0.805	0.035	0.263371	1
NM_198187|ASTN2|chr9|-	129	119187647	chr9:119187504-119187905	57.92	11.81	0.83	64.4	21.24	0.75	58.89	0	1	39.49	29.61	0.57	56.55	1.96	0.97	51.1	4.53	0.92	32.97	19.38	0.63	53.89	19.82	0.73	35.39	16.55	0.68	49.13	2.37	0.95	40.5	12.31	0.77	33.02	18.94	0.64	0.84	0.733333	-0.106667	0.263472	1
NM_001681|ATP2A2|chr12|+	835.2	110788554	chr12:110788097-110788897	187.48	34.34	0.85	191.44	61.02	0.76	107.34	31.7	0.77	142.99	74.14	0.66	111.03	31.1	0.78	134.64	50.45	0.73	177.57	74.04	0.71	184.63	65.46	0.74	133.17	58.76	0.69	143.02	49.04	0.74	146.45	69.59	0.68	117.41	66.4	0.64	0.758333	0.7	-0.0583333	0.264766	1
NM_001013398|IGFBP3|chr7|-	15270.8	45952971	chr7:45951844-45953433	569.93	15.22	0.97	471.44	0	1	935.37	34.59	0.96	726.17	15.39	0.98	941.32	17.31	0.98	785.2	77.73	0.91	208.52	20.26	0.91	564.01	28.2	0.95	441.73	54.93	0.89	997.66	0	1	371.13	61.42	0.86	881.73	3.84	1	0.966667	0.935	-0.0316667	0.265273	1
NM_000597|IGFBP2|chr2|+	37233.9	217528994	chr2:217528663-217529158	242.91	607.61	0.29	268.95	809.34	0.25	258.65	739.43	0.26	359.14	1065.19	0.25	334.86	853.49	0.28	460.28	1138.38	0.29	216.5	574.79	0.27	277.71	637.86	0.3	389.11	938.78	0.29	295.92	887.68	0.25	395.79	878.66	0.31	376.8	851.53	0.31	0.27	0.288333	0.0183333	0.26558	1
NM_015068|PEG10|chr7|+	37207	94296782	chr7:94292646-94299006	647.95	103.62	0.86	581.74	126.02	0.82	657.67	300.09	0.69	547.1	270.98	0.67	520.14	303.43	0.63	471.45	345.76	0.58	512.94	144.37	0.78	552.9	132.5	0.81	431.48	276.18	0.61	526.42	222.71	0.7	400.75	295.28	0.58	441.61	301.9	0.59	0.708333	0.678333	-0.03	0.265924	1
NM_001077198|ATG9A|chr2|-	294.9	220084529	chr2:220084102-220085174	72.77	4.27	0.94	58.98	9.97	0.86	72.14	7.04	0.91	52.62	22.91	0.7	89.36	14.66	0.86	58.39	29.01	0.67	75.06	11.81	0.86	68.97	11.18	0.86	72.1	23.81	0.75	66.16	16.7	0.8	68.96	34.36	0.67	59.88	36.32	0.62	0.823333	0.76	-0.0633333	0.266539	1
NM_004224|GPR50|chrX|+	246.4	150348603	chrX:150348243-150349937	88.17	0.34	1	58.21	16.94	0.77	95.22	0	1	49.46	0	1	73.41	6.84	0.91	43.78	9.83	0.82	103.19	4.36	0.96	102.23	4.55	0.96	65.96	0	1	66.68	0	1	57.56	5.13	0.92	55.11	0	1	0.916667	0.973333	0.0566667	0.266565	1
NM_020685|C3orf14|chr3|+	533.6	62319131	chr3:62318930-62319320	102.4	39.84	0.72	80.67	39.51	0.67	96.55	20.75	0.82	89.56	18.75	0.83	85.55	28.37	0.75	90.48	18.76	0.83	114.28	41.92	0.73	115.32	27.48	0.81	96.34	15.78	0.86	107.01	25.67	0.81	112.44	14.63	0.88	94.76	7.23	0.93	0.77	0.836667	0.0666667	0.266692	1
NM_001040146|CHTF8|chr16|-	728.5	69154230	chr16:69152619-69154552	94.6	14.32	0.87	97.13	5.96	0.94	116.61	16.92	0.87	120.81	16.36	0.88	129.86	1.46	0.99	108.32	32.09	0.77	98.51	11.07	0.9	89.71	11.36	0.89	130.89	11.91	0.92	114.23	0	1	124.36	17.78	0.87	113.9	0	1	0.886667	0.93	0.0433333	0.26696	1
NM_018119|POLR3E|chr16|+	45	22345166	chr16:22344965-22345343	NA	NA	NA	30.77	10.67	0.74	18.17	16.16	0.53	24.95	12.34	0.67	19.76	17.31	0.53	44.97	13.37	0.77	26.56	16.83	0.61	33.1	9.39	0.78	16.38	23.09	0.41	28.03	32.05	0.47	23.14	15.85	0.59	22.54	25.84	0.47	0.648	0.555	-0.093	0.267312	1
NM_202469|GIPC1|chr19|-	523.1	14589063	chr19:14588571-14589379	148.35	27.34	0.84	74.63	25.51	0.75	192.08	12.61	0.94	97.78	11.04	0.9	197.87	31.57	0.86	123.99	0	1	146.31	27.83	0.84	151.3	29.59	0.84	192.76	0	1	178.7	1.94	0.99	154.26	20.53	0.88	179.18	6.97	0.96	0.881667	0.918333	0.0366667	0.267487	1
NM_001025780|FAM108B1|chr9|-	163.9	74481721	chr9:74480068-74481922	37.33	9.37	0.8	40.92	19.68	0.68	26.71	13.8	0.66	41.08	11.01	0.79	29.29	6.66	0.81	31.57	6.01	0.84	38.97	18.58	0.68	32.3	13.66	0.7	32.97	14.06	0.7	34.76	12.68	0.73	29.43	30.79	0.49	25.19	19.57	0.56	0.763333	0.643333	-0.12	0.267959	1
NM_005148|UNC119|chr17|-	165.8	26873935	chr17:26873725-26874427	53.73	28.17	0.66	59.76	29.25	0.67	72.87	15.17	0.83	77.03	27.51	0.74	63.48	37.11	0.63	67.76	25.01	0.73	57.47	37.23	0.61	38.95	24.3	0.62	50.01	48.91	0.51	68.04	13.73	0.83	61.18	42.24	0.59	52.4	35.2	0.6	0.71	0.626667	-0.0833333	0.268071	1
NM_033420|C19orf6|chr19|-	524.8	1010137	chr19:1009723-1010894	90.02	27.56	0.77	103.1	20.77	0.83	77.03	47.32	0.62	86.46	34.47	0.71	101.36	29.73	0.77	106.32	26.81	0.8	107.28	24.02	0.82	92.32	24.55	0.79	107.11	45.8	0.7	74.6	49.35	0.6	81.15	66.38	0.55	81.64	40.29	0.67	0.75	0.688333	-0.0616667	0.26813	1
NM_001165417|SLC25A11|chr17|-	471.3	4840665	chr17:4840426-4841191	26.5	75.21	0.26	32.44	72.74	0.31	17.86	89.8	0.17	29.2	96.29	0.23	33	85.75	0.28	29.24	90.49	0.24	21.17	84.67	0.2	23.58	83.25	0.22	20.56	113.08	0.15	16.8	97.36	0.15	32.97	107.74	0.23	22.51	95.6	0.19	0.248333	0.19	-0.0583333	0.26823	1
NM_001252507|C14orf132|chr14|+	1814.4	96556540	chr14:96552848-96560226	187.38	0.84	1	139.88	2.07	0.99	120.58	7.4	0.94	123.04	2.86	0.98	119.11	0	1	105.62	14.98	0.88	176.8	9.42	0.95	188.31	10.48	0.95	133.65	3.37	0.98	133.56	3.89	0.97	122.47	8.43	0.94	116.19	18.9	0.86	0.965	0.941667	-0.0233333	0.268262	1
NM_007158|CSDE1|chr1|-	14035.1	115260310	chr1:115259534-115260837	399.9	162.83	0.71	368.68	131.25	0.74	453.99	217.81	0.68	437.94	179.23	0.71	441.94	241.39	0.65	355.12	220.58	0.62	342.06	169.18	0.67	358.52	168.53	0.68	351.81	207.33	0.63	452.46	239.89	0.65	339.23	250.68	0.58	440.25	194.39	0.69	0.685	0.65	-0.035	0.268355	1
NM_001131016|CIZ1|chr9|-	385.4	130928484	chr9:130928344-130928685	34.56	3.28	0.91	26.42	11.03	0.71	31.46	14.22	0.69	30.47	19.61	0.61	54.99	7.84	0.88	26.28	21.16	0.55	31.92	7.47	0.81	27.82	16.95	0.62	28.21	21	0.57	29.58	14.39	0.67	30.12	26.35	0.53	28.86	25.44	0.53	0.725	0.621667	-0.103333	0.268487	1
NM_001136033|PUF60|chr8|-	566.8	144898705	chr8:144898553-144898989	155.77	40.86	0.79	139.31	71.33	0.66	143.71	35.98	0.8	111.96	69.66	0.62	145.24	46.41	0.76	152.7	52.13	0.75	152.41	53.06	0.74	146.62	52.47	0.74	158.12	42.96	0.79	113.61	73.97	0.61	120.92	92.11	0.57	108.45	65.62	0.62	0.73	0.678333	-0.0516667	0.268802	1
NM_001256278|RAB34|chr17|-	161.4	27041468	chr17:27041299-27041728	34.3	9.64	0.78	21.37	9.28	0.7	61.49	30.69	0.67	32.68	51.3	0.39	67.72	72.54	0.48	44.68	63.13	0.41	25.12	22.54	0.53	38.11	7.92	0.83	46.62	55.3	0.46	63.6	19.63	0.76	61.22	39.44	0.61	65.72	43.72	0.6	0.571667	0.631667	0.06	0.269063	1
NM_016578|RSF1|chr11|-	128.6	77377909	chr11:77377274-77378536	40.42	19.3	0.68	43.15	15.92	0.73	38.28	12.58	0.75	39.37	19.37	0.67	25.71	29.08	0.47	30.42	33.91	0.47	44.91	19.98	0.69	36.97	26.09	0.59	31.37	26.48	0.54	30.12	26.71	0.53	27.5	43.06	0.39	30.3	39.37	0.43	0.628333	0.528333	-0.1	0.269717	1
NM_003480|MFAP5|chr12|-	428.7	8800535	chr12:8798540-8800799	22.04	27.82	0.44	NA	NA	NA	70.25	127.13	0.36	45.04	81.31	0.36	79.07	131.44	0.38	44.16	104.15	0.3	NA	NA	NA	21.51	33.43	0.39	37.37	42.02	0.47	99.41	107.55	0.48	37.98	56.71	0.4	92.84	149.01	0.38	0.368	0.424	0.056	0.26989	1
NM_012090|MACF1|chr1|+	1053.4	39951544	chr1:39951210-39952810	105.7	51.84	0.67	106.4	61.74	0.63	116.32	85.35	0.58	119.34	76.85	0.61	124.9	104.68	0.54	125.75	98.69	0.56	101.78	73.92	0.58	94.47	52.18	0.64	108.82	122.14	0.47	136.22	97.48	0.58	119.36	119	0.5	120.53	120.84	0.5	0.598333	0.545	-0.0533333	0.270475	1
NM_004378|CRABP1|chr15|+	4689	78640470	chr15:78640269-78640572	200.77	133.74	0.6	218.93	157.84	0.58	205.25	258.34	0.44	292.07	300.24	0.49	258.04	333.65	0.44	275.49	340.49	0.45	212.72	178.18	0.54	169.09	169.31	0.5	224.75	261.78	0.46	159.97	244.22	0.4	258.33	364.76	0.41	226.2	299.8	0.43	0.5	0.456667	-0.0433333	0.271241	1
NM_005178|BCL3|chr19|+	149.6	45262886	chr19:45262685-45263301	NA	NA	NA	37.02	18.94	0.66	28.6	1.65	0.95	39.52	15.81	0.71	24.27	9.48	0.72	46.5	1.52	0.97	55.96	0.67	0.99	30.97	1.83	0.94	51.47	4.61	0.92	38.79	11.47	0.77	54.53	7.75	0.88	42.74	13.09	0.77	0.802	0.878333	0.0763333	0.272729	1
NM_001127202|PCID2|chr13|-	134.7	113832400	chr13:113831925-113832601	34.23	5.82	0.85	33.57	5.03	0.87	34.78	20.38	0.63	30.42	8.86	0.77	44.91	12.74	0.78	28.99	22.95	0.56	28.04	12.63	0.69	29.13	15.1	0.66	29.77	21.17	0.58	35.34	24.81	0.59	32.06	15.93	0.67	27.55	22.89	0.55	0.743333	0.623333	-0.12	0.273203	1
NM_001142762|C15orf23|chr15|+	91.1	40685871	chr15:40685670-40686489	42.74	12.89	0.77	45.04	0	1	39.18	13.76	0.74	55.46	0	1	38.74	10.37	0.79	45.98	0	1	37.1	0	1	44.14	0	1	37.05	14.18	0.72	45.4	0	1	43.94	2.23	0.95	56.21	0	1	0.883333	0.945	0.0616667	0.273348	1
NM_001135110|DNAJA3|chr16|+	157.5	4505829	chr16:4505547-4506775	48.26	21.71	0.69	62.61	2.81	0.96	57.13	15.77	0.78	64.45	0	1	59.28	3.61	0.94	51.47	15.7	0.77	57.56	17.16	0.77	54.2	20.25	0.73	65.38	10.56	0.86	61.74	11.86	0.84	62.09	28.98	0.68	56.73	9.9	0.85	0.856667	0.788333	-0.0683333	0.273571	1
NM_001009993|FAM168B|chr2|-	2694.4	131809824	chr2:131805449-131810025	196.95	0	1	216.07	0	1	180.05	0	1	198.67	10.78	0.95	174.74	0	1	182.34	1.68	0.99	195.43	0	1	194.86	0	1	170.15	0	1	175.8	0	1	163.56	0	1	174.61	30.18	0.85	0.99	0.975	-0.015	0.274073	1
NM_006753|SURF6|chr9|-	307.5	136198983	chr9:136197552-136199184	72	0	1	73.85	0	1	52.04	13.33	0.8	57.5	3.59	0.94	56.76	20.18	0.74	60.79	3.37	0.95	73.71	5.92	0.93	71.26	0	1	57.21	0	1	51.77	2.52	0.95	66.75	5.3	0.93	58.32	0	1	0.905	0.968333	0.0633333	0.274908	1
NM_001256539|NOP16|chr5|-	98.8	175811086	chr5:175810940-175811287	50.92	13.86	0.79	44.02	7.01	0.86	26.14	23.28	0.53	24.43	35.25	0.41	35.25	24.6	0.59	34.52	27.87	0.55	37.73	27.31	0.58	46.61	24.72	0.65	35.76	35.85	0.5	25.17	29.07	0.46	29.57	40.69	0.42	32.65	28.45	0.53	0.621667	0.523333	-0.0983333	0.275319	1
NM_001256540|NOP16|chr5|-	102	175811083	chr5:175810940-175811284	50.54	13.99	0.78	43.99	6.79	0.87	25.96	23.09	0.53	24.04	35.19	0.41	34.7	24.94	0.58	34.52	27.52	0.56	37.42	27.03	0.58	46.54	24.51	0.66	35.31	35.83	0.5	24.83	29.03	0.46	29.22	40.88	0.42	31.88	29.07	0.52	0.621667	0.523333	-0.0983333	0.275319	1
NM_002972|SBF1|chr22|-	470.7	50885468	chr22:50883518-50885669	67.61	71.62	0.49	66.83	66.51	0.5	55.81	89.6	0.38	52.26	76.51	0.41	59.25	97.13	0.38	65.4	84.55	0.44	54.44	88.4	0.38	70.18	64.07	0.52	40.38	97.85	0.29	48.49	90.71	0.35	46.37	114.23	0.29	55.5	90.61	0.38	0.433333	0.368333	-0.065	0.27591	1
NM_017797|BTBD2|chr19|-	535.1	1986280	chr19:1985447-1986648	98.16	61.92	0.61	122.17	66.5	0.65	124.81	42.2	0.75	102.68	59.07	0.63	146	66.57	0.69	137.49	52.56	0.72	112.22	83.81	0.57	92.19	75.43	0.55	141.2	79.65	0.64	117.26	45.06	0.72	123.27	92.05	0.57	117.36	56.72	0.67	0.675	0.62	-0.055	0.276072	1
NM_000872|HTR7|chr10|-	82.4	92501525	chr10:92500576-92502285	26.81	10.8	0.71	41.92	11.35	0.79	41.05	22.2	0.65	41.92	9.02	0.82	35.2	16.42	0.68	39.67	5.31	0.88	NA	NA	NA	28.94	5.45	0.84	NA	NA	NA	31.72	8.51	0.79	24.8	6.54	0.79	47.73	0	1	0.755	0.855	0.1	0.276073	1
NM_018584|CAMK2N1|chr1|-	6329.2	20809992	chr1:20808884-20810212	241.66	95.39	0.72	271.47	71.26	0.79	255.41	91.71	0.74	255.98	87.96	0.74	233.27	109.98	0.68	248.77	128.72	0.66	260.22	116	0.69	231.61	114.81	0.67	214.83	161.48	0.57	214.63	87.41	0.71	218.92	90.55	0.71	224.59	70.38	0.76	0.721667	0.685	-0.0366667	0.27645	1
NM_005471|GNPDA1|chr5|-	525.9	141381062	chr5:141380234-141381694	52.57	10.08	0.84	57.69	9.19	0.86	76.72	8.16	0.9	68.73	7.01	0.91	89.44	6.01	0.94	67.85	0	1	57.85	6.83	0.89	54.87	3.24	0.94	74.97	0	1	71.54	2.29	0.97	73.98	5.25	0.93	75.86	0	1	0.908333	0.955	0.0466667	0.276633	1
NM_032016|STARD3NL|chr7|+	1619.2	38269827	chr7:38269524-38270272	141.06	86.16	0.62	148.16	67.68	0.69	121.8	100.21	0.55	112.45	102.28	0.52	80.06	129.6	0.38	103.29	106.29	0.49	106.18	73.79	0.59	132.11	73.33	0.64	68.6	116.35	0.37	106.32	112.98	0.48	83	89.55	0.48	76.89	137.57	0.36	0.541667	0.486667	-0.055	0.27666	1
NM_015084|MRPS27|chr5|-	331.5	71516643	chr5:71515236-71516975	61.95	13.36	0.82	68.6	0	1	71.89	3.46	0.95	74.39	0	1	75.83	13.27	0.85	64.35	0	1	64.51	9.07	0.88	64.25	12.03	0.84	68.29	23.01	0.75	64.95	4.71	0.93	70.56	13.11	0.84	68.77	0	1	0.936667	0.873333	-0.0633333	0.276834	1
NM_001127325|MAD2L2|chr1|-	427.6	11734640	chr1:11734537-11734873	88.79	26.74	0.77	97.56	12.03	0.89	116.49	0	1	117.06	18.44	0.86	141.83	0	1	120.08	0	1	100.34	25.89	0.79	65.99	30.69	0.68	121.13	6.51	0.95	84.27	6.14	0.93	135.38	4.47	0.97	118.34	13.27	0.9	0.92	0.87	-0.05	0.276867	1
NM_001202523|DDR1|chr6|+	669.5	30867653	chr6:30866933-30867933	111.89	18.27	0.86	95.99	19.45	0.83	121.07	52.15	0.7	140.65	54.66	0.72	120.67	73.16	0.62	131.57	67.37	0.66	80.91	19.44	0.81	114.52	27.06	0.81	86.55	52.11	0.62	108.03	76.04	0.59	103.55	44.9	0.7	117.38	93.77	0.56	0.731667	0.681667	-0.05	0.27743	1
NM_018320|RNF121|chr11|+	217.3	71707506	chr11:71707241-71708643	38.5	26.35	0.59	41.97	26.33	0.61	46.92	25.2	0.65	43.45	27.99	0.61	48.72	29.59	0.62	42.52	28.18	0.6	47.58	14.4	0.77	48.34	10.76	0.82	49.56	16.64	0.75	48.65	28.52	0.63	50.08	17.35	0.74	43.83	28.96	0.6	0.613333	0.718333	0.105	0.277551	1
NM_004826|ECEL1|chr2|-	1706.6	233344747	chr2:233344537-233344962	162.11	116.67	0.58	215.87	172.8	0.56	171.19	150.36	0.53	200.79	196.37	0.51	198.94	148.57	0.57	215.53	224.94	0.49	233.72	187.05	0.56	191.42	181.36	0.51	211.06	262.6	0.45	173.22	150.84	0.53	210.07	227.4	0.48	178.67	203.49	0.47	0.54	0.5	-0.04	0.277643	1
NM_001143985|BANF1|chr11|+	2691	65771449	chr11:65771097-65771617	304.04	78.87	0.79	304.3	110.25	0.73	394.25	73.16	0.84	400.36	55.48	0.88	521.66	0	1	430.2	70.04	0.86	315.81	113.52	0.74	315.75	73.08	0.81	499.95	3.22	0.99	384.92	64.75	0.86	487.04	30.8	0.94	425.42	34.84	0.92	0.85	0.876667	0.0266667	0.277837	1
NM_016145|WDR83OS|chr19|-	1628.1	12779038	chr19:12778881-12779239	272.14	96.07	0.74	271.58	92.3	0.75	290.05	134.57	0.68	292.54	152.18	0.66	363.12	103.17	0.78	314.25	82.5	0.79	279.41	70.2	0.8	249.42	115.94	0.68	302.08	126.3	0.71	277.09	147.95	0.65	312.83	132.57	0.7	271.74	147.53	0.65	0.733333	0.698333	-0.035	0.278212	1
NM_207168|ENSA|chr1|-	13135.9	150599867	chr1:150599522-150600068	12.18	210.66	0.05	9.7	200.28	0.05	18.87	242.55	0.07	12.93	223.51	0.05	15.52	239.15	0.06	14.38	203.93	0.07	19.36	204.99	0.09	17.54	201.03	0.08	20.3	216.89	0.09	30.16	201.63	0.13	7.71	231.54	0.03	22.07	226.09	0.09	0.0583333	0.085	0.0266667	0.278433	1
NM_001198954|RNF103-CHMP3|chr2|-	471.4	86732802	chr2:86730553-86733072	65.66	41.2	0.61	54.17	49.11	0.52	62.3	34.54	0.64	60.97	64.72	0.49	64.58	50.69	0.56	58.16	48.21	0.55	71.96	40.68	0.64	74.95	39.56	0.65	69.7	57.76	0.55	80.58	39.31	0.67	72.47	31.34	0.7	71.95	55.11	0.57	0.561667	0.63	0.0683333	0.278574	1
NM_001199112|MDH1|chr2|+	1903.3	63834197	chr2:63833996-63834330	313.33	161.41	0.66	355.01	144.35	0.71	276.66	184.29	0.6	288.48	228	0.56	228.09	183.45	0.55	237.01	177.7	0.57	299.94	144.7	0.67	296.5	183.66	0.62	212.71	187.08	0.53	285.48	192.97	0.6	243.3	193.08	0.56	192.37	231.92	0.45	0.608333	0.571667	-0.0366667	0.278687	1
NM_004691|ATP6V0D1|chr16|-	1801.4	67472121	chr16:67471917-67472592	183	123.86	0.6	180.5	118.36	0.6	121.78	169.55	0.42	118.79	196.47	0.38	160.36	200.84	0.44	147.71	187.84	0.44	117.8	99.84	0.54	184.31	174.59	0.51	70.4	123.67	0.36	125.16	186.28	0.4	80.5	120.99	0.4	117.31	207.82	0.36	0.48	0.428333	-0.0516667	0.27884	1
NM_014470|RND1|chr12|-	81.5	49251686	chr12:49250916-49252024	30.33	13	0.7	24.07	8.17	0.75	18.67	21.66	0.46	25.32	16.1	0.61	18.24	22.68	0.45	31.45	17.21	0.65	44.04	11.45	0.79	48.6	16.85	0.74	48.43	6.97	0.87	34.87	22.95	0.6	41.46	15.45	0.73	45.85	28.85	0.61	0.603333	0.723333	0.12	0.279131	1
NM_058246|DNAJB6|chr7|+	541.1	157209140	chr7:157208710-157210133	68.15	12.12	0.85	55.37	12.73	0.81	84.33	31.65	0.73	65.67	27.07	0.71	84.3	49.28	0.63	66.52	40.7	0.62	39.97	7.43	0.84	44.67	10.43	0.81	61.78	13.36	0.82	65.28	18.19	0.78	55.85	8.81	0.86	62.12	30.91	0.67	0.725	0.796667	0.0716667	0.279253	1
NM_001098209|CTNNB1|chr3|+	4894.1	41281398	chr3:41281151-41281939	161.85	120.8	0.57	161.55	79.26	0.67	162.64	168.64	0.49	161.86	138.09	0.54	111.81	224.17	0.33	82.26	220.01	0.27	167.69	96.56	0.63	162.87	83.95	0.66	146.36	126.07	0.54	150.8	157.3	0.49	122.8	156.79	0.44	117.09	194.22	0.38	0.478333	0.523333	0.045	0.279447	1
NM_001199958|NDUFB5|chr3|+	1541.5	179342125	chr3:179341708-179342288	153.65	1.39	0.99	141.78	2.19	0.98	145.75	4.35	0.97	117.78	48.05	0.71	159.22	7.65	0.95	101.97	28.79	0.78	106.6	24.18	0.82	117.73	17.75	0.87	121.07	19.16	0.86	136.97	16.33	0.89	113.5	16.19	0.88	116.44	31.99	0.78	0.896667	0.85	-0.0466667	0.280007	1
NM_013403|STRN4|chr19|-	499.5	47223064	chr19:47222768-47223595	109.98	27.77	0.8	92.56	28.38	0.77	131.7	9.29	0.93	106.13	20.61	0.84	150.85	13.21	0.92	105.64	43.18	0.71	100.98	10.26	0.91	94.18	39.29	0.71	105.61	43.39	0.71	119.33	17.31	0.87	88.5	44.96	0.66	105.87	22.12	0.83	0.828333	0.781667	-0.0466667	0.280869	1
NM_019106|SEPT3|chr22|+	15302.8	42390849	chr22:42390625-42394225	396.09	105.02	0.79	439.23	112.87	0.8	373.44	139.15	0.73	462.51	180.58	0.72	362.22	123.91	0.75	437.51	163.56	0.73	400.07	154.87	0.72	470.24	204.25	0.7	392.31	197.19	0.67	447.08	128.5	0.78	400.55	191.24	0.68	423.28	105.91	0.8	0.753333	0.725	-0.0283333	0.28177	1
NM_004926|ZFP36L1|chr14|-	792.2	69255918	chr14:69254372-69257209	31.17	6.76	0.82	42.79	9.08	0.82	60.99	29.45	0.67	66.75	39.97	0.63	65.76	32.1	0.67	68.29	53.34	0.56	30.66	15.19	0.67	35.22	9.31	0.79	78.32	54.9	0.59	68.09	35.44	0.66	66.98	64.93	0.51	59.25	70.46	0.46	0.695	0.613333	-0.0816667	0.282534	1
NM_001636|SLC25A6|chrX|-	16269.7	1505312	chrX:1505045-1505652	216.42	283.27	0.43	256.26	281.55	0.48	220.46	279.41	0.44	282.96	416.85	0.4	265.58	366.9	0.42	334.9	490.53	0.41	237.13	324.31	0.42	246.41	360.01	0.41	253.1	457.83	0.36	321.72	362.31	0.47	260.75	470.09	0.36	310.34	505.33	0.38	0.43	0.4	-0.03	0.283519	1
NM_001166425|GNAI2|chr3|+	2103.2	50296280	chr3:50295800-50296786	169.19	88.51	0.66	129.12	67.28	0.66	243.2	92.74	0.72	209.25	66.16	0.76	279.69	134.36	0.68	255.14	98.7	0.72	93.97	43.49	0.68	153.42	56.3	0.73	145.68	43.97	0.77	247.71	52.56	0.82	138.45	74.4	0.65	251.28	78.55	0.76	0.7	0.735	0.035	0.283731	1
NM_153188|TNPO1|chr5|+	1241.6	72206405	chr5:72204536-72210215	94.95	38.77	0.71	77.04	58.15	0.57	103.91	32.47	0.76	65.64	55.27	0.54	75.76	42.4	0.64	49.74	55.23	0.47	63.74	43.53	0.59	66.28	55.14	0.55	49.37	40.56	0.55	69.04	48.19	0.59	44.19	55.71	0.44	55.93	47.08	0.54	0.615	0.543333	-0.0716667	0.283859	1
NM_004884|IGDCC3|chr15|-	168	65620228	chr15:65619465-65621486	NA	NA	NA	38.22	0	1	20.92	11.85	0.64	27.81	8.04	0.78	26.18	11.43	0.7	35.13	2.83	0.93	39.65	2.85	0.93	NA	NA	NA	22.36	11.68	0.66	NA	NA	NA	26.13	18.66	0.58	25.75	14.45	0.64	0.81	0.7025	-0.1075	0.284008	1
NM_001252103|KIF21B|chr1|-	1465.7	200942366	chr1:200938514-200942706	129.6	15.3	0.89	113.5	11.15	0.91	130.87	0	1	117.08	7.61	0.94	118.31	6.15	0.95	120.23	14.38	0.89	101.37	19.38	0.84	131.22	18.34	0.88	108.88	21.06	0.84	130.09	6.45	0.95	108.85	0	1	119.99	29.16	0.8	0.93	0.885	-0.045	0.284123	1
NM_004737|LARGE|chr22|-	792.6	33670112	chr22:33669062-33670610	110.34	23.54	0.82	121.44	5.05	0.96	106.46	25	0.81	124.43	24.79	0.83	114.02	17.88	0.86	130.79	28.39	0.82	119.88	18.77	0.86	134.01	5.35	0.96	130.82	13.61	0.91	141.3	20.4	0.87	128.42	17.51	0.88	134.79	19.47	0.87	0.85	0.891667	0.0416667	0.284203	1
NM_005569|LIMK2|chr22|+	246	31675092	chr22:31674283-31676066	83.53	0	1	112.1	0	1	73.47	0	1	90.46	7.69	0.92	50.06	20.31	0.71	88.87	12.52	0.88	76.04	2.09	0.97	92.33	0	1	60.68	11.54	0.84	91.93	0	1	70.53	2.07	0.97	71.88	0	1	0.918333	0.963333	0.045	0.284305	1
NR_033403|BMP1|chr8|+	218.5	22069504	chr8:22069107-22069840	64.9	4.73	0.93	62.43	6.58	0.9	66.57	9.73	0.87	69.8	16.5	0.81	66.68	16.7	0.8	94.75	8.07	0.92	55.86	9.86	0.85	52.57	11.95	0.81	66.06	25.18	0.72	77.44	16.39	0.83	77.61	4	0.95	62.03	29.55	0.68	0.871667	0.806667	-0.065	0.284435	1
NM_000535|PMS2|chr7|-	127.4	6012972	chr7:6012870-6013173	34.99	15.21	0.7	28.18	22.76	0.55	29.15	14.48	0.67	32.59	20.13	0.62	22.01	22	0.5	17.73	37.05	0.32	32.51	15.43	0.68	35.81	13.93	0.72	23.31	21.1	0.52	37.94	3.69	0.91	33.04	11.8	0.74	26.05	21.27	0.55	0.56	0.686667	0.126667	0.284441	1
NR_033404|BMP1|chr8|+	208.7	22058867	chr8:22058631-22058996	43.32	18.75	0.7	44.66	32.59	0.58	74.06	27.63	0.73	81.55	43.62	0.65	80.72	21.98	0.79	122.79	33.55	0.79	46.91	24.31	0.66	35.6	23.36	0.6	91.91	48.88	0.65	53.23	22.88	0.7	60.35	61.55	0.5	72.97	28.76	0.72	0.706667	0.638333	-0.0683333	0.284455	1
NM_001136558|GPR107|chr9|+	978.8	132900338	chr9:132897304-132902448	90.21	19.68	0.82	88.09	28.89	0.75	86.3	19.07	0.82	82.08	16.71	0.83	90.05	3.17	0.97	85.4	10.64	0.89	85.7	12.56	0.87	92.17	18.81	0.83	82.03	2.61	0.97	82.29	14.03	0.85	80.37	3.96	0.95	87.27	4.74	0.95	0.846667	0.903333	0.0566667	0.284593	1
NM_016340|RAPGEF6|chr5|-	164	130762712	chr5:130759614-130762984	35.79	8.86	0.8	37.08	13.64	0.73	40.69	31.49	0.56	32.77	27.03	0.55	37.03	18.71	0.66	32.84	35.42	0.48	31.2	8	0.8	31.43	7.8	0.8	28.46	6.03	0.83	34.99	11.24	0.76	28.1	11.81	0.7	27.97	24.11	0.54	0.63	0.738333	0.108333	0.284657	1
NM_001144945|MYL12B|chr18|+	35239.5	3278116	chr18:3277763-3278282	426.57	623.98	0.41	387.74	514.89	0.43	414.53	1101.68	0.27	319.7	912.44	0.26	434.44	1103.96	0.28	304.28	862.62	0.26	310.62	534.76	0.37	330.8	611.16	0.35	311.89	886.73	0.26	406.64	1050.81	0.28	285.51	890.39	0.24	378.84	1027.04	0.27	0.318333	0.295	-0.0233333	0.284669	1
NM_014430|CIDEB|chr14|-	51.2	24774769	chr14:24774393-24774971	32.58	18.57	0.64	33.61	26.95	0.55	31.79	15.18	0.68	31.2	26.69	0.54	29.21	25.43	0.53	25.47	17.82	0.59	32.7	7.31	0.82	39.72	7.9	0.83	34.61	6.31	0.85	32.32	22.77	0.59	33.62	15.87	0.68	24.55	18.41	0.57	0.588333	0.723333	0.135	0.285187	1
NM_014971|EFR3B|chr2|+	800.7	25377761	chr2:25377104-25382004	109.55	0	1	119.48	8.91	0.93	83.96	10.06	0.89	94.81	12.13	0.89	89.95	0	1	93.95	7.62	0.93	111.3	0	1	106.98	1.24	0.99	85.11	0	1	74.77	1.23	0.98	92.87	4.35	0.96	78.58	6.22	0.93	0.94	0.976667	0.0366667	0.285201	1
NM_002973|ATXN2|chr12|-	129	111890341	chr12:111890018-111890644	28.24	20.52	0.58	30.97	17.27	0.64	24.4	15.26	0.62	25.71	22.55	0.53	18.94	20.02	0.49	20.32	32.16	0.39	28.71	20	0.59	29.57	9.14	0.76	30.58	5.88	0.84	33.78	10.31	0.77	26.14	23.43	0.53	25.14	22.67	0.53	0.541667	0.67	0.128333	0.285727	1
NM_018969|GPR173|chrX|+	464.1	53108524	chrX:53105707-53109796	40.91	46.78	0.47	37.62	50.39	0.43	26.8	61.12	0.3	30.09	58.75	0.34	25.48	54.56	0.32	31.54	54.95	0.36	59.04	43.53	0.58	46.89	45.57	0.51	35.69	62.99	0.36	35.64	49.33	0.42	34.95	54.53	0.39	40.68	41.5	0.49	0.37	0.458333	0.0883333	0.28593	1
NM_001201477|NETO2|chr16|-	169	47116927	chr16:47115431-47117712	38.33	10.81	0.78	39.65	14.88	0.73	30.63	29.32	0.51	38.55	31.39	0.55	30.84	30.88	0.5	35.39	28.94	0.55	30.53	25.2	0.55	35.32	22.47	0.61	31.66	32.49	0.49	39.55	38.61	0.51	30.13	35.12	0.46	35.34	51.04	0.41	0.603333	0.505	-0.0983333	0.286141	1
NM_005918|MDH2|chr7|+	13681.9	75695798	chr7:75695597-75695930	246.75	156.76	0.61	198.82	201.69	0.5	203.09	192.6	0.51	209.55	149.74	0.58	250.12	221.06	0.53	214.04	197.1	0.52	178.34	148.43	0.55	244.94	149.56	0.62	151.01	184.08	0.45	196.31	206.11	0.49	169.45	233.84	0.42	229.15	229.96	0.5	0.541667	0.505	-0.0366667	0.28661	1
NM_014621|HOXD4|chr2|+	1594.5	177017726	chr2:177017336-177017949	55.85	53.67	0.51	74.6	62.55	0.54	84.37	102.94	0.45	73.51	135.32	0.35	103.52	77.74	0.57	90.95	127.75	0.42	79.12	81.77	0.49	56.14	82.11	0.41	87.1	146.4	0.37	73.83	114.08	0.39	81.88	140.47	0.37	77.42	102.47	0.43	0.473333	0.41	-0.0633333	0.286709	1
NM_199512|CCDC80|chr3|-	997.3	112324165	chr3:112323409-112324610	23.73	176.29	0.12	43	180.36	0.19	39.47	191.65	0.17	48.42	236.72	0.17	27.99	225.11	0.11	42.38	244.17	0.15	23.73	150.86	0.14	25.67	161.13	0.14	41.17	286.84	0.13	31.16	230.49	0.12	21.17	243.24	0.08	30.51	237.78	0.11	0.151667	0.12	-0.0316667	0.286767	1
NM_003038|SLC1A4|chr2|+	503.8	65249972	chr2:65248046-65251000	68.38	48.59	0.58	47.33	35.67	0.57	91.38	56.59	0.62	72.12	42.74	0.63	89.74	62.29	0.59	60.02	49.98	0.55	63.1	32.06	0.66	65.44	47.64	0.58	82.93	38.35	0.68	89.14	48.53	0.65	91.17	35.91	0.72	99.27	47.72	0.68	0.59	0.661667	0.0716667	0.287553	1
NM_014038|BZW2|chr7|+	639.6	16745951	chr7:16745685-16746148	171.42	33.9	0.83	199.88	81.56	0.71	136.73	42.5	0.76	202.36	57.48	0.78	130.36	55.6	0.7	169.9	50.59	0.77	149.84	84.63	0.64	193.71	63.41	0.75	147.66	68.95	0.68	192.08	59.51	0.76	142.08	45.29	0.76	172.85	76.13	0.69	0.758333	0.713333	-0.045	0.287747	1
NM_015680|CNPPD1|chr2|-	522.8	220037315	chr2:220036619-220037850	113.33	0	1	111.07	0	1	91.85	11.37	0.89	101.58	28.76	0.78	85.95	33.56	0.72	92.15	27.08	0.77	106.59	6.22	0.94	104.64	1.83	0.98	94.62	35.52	0.73	82.77	22.98	0.78	85.46	39.17	0.69	71.43	31.06	0.7	0.86	0.803333	-0.0566667	0.287836	1
NM_000088|COL1A1|chr17|-	257575	48262744	chr17:48261457-48263009	809.93	881.76	0.48	545.51	404	0.57	969.45	1976.26	0.33	698.48	1220.4	0.36	1082.65	2857.65	0.27	795.53	1806.17	0.31	800.65	1078.86	0.43	886.12	949.92	0.48	1306.13	3113.66	0.3	1156.19	2098.65	0.36	1202.13	3226.9	0.27	1045.82	2246.12	0.32	0.386667	0.36	-0.0266667	0.287856	1
NM_001243738|RGL2|chr6|-	59.4	33259889	chr6:33259431-33260090	42.26	0.5	0.99	41.34	1.75	0.96	41.37	5.24	0.89	47.71	2.66	0.95	45.6	21.6	0.68	49.71	8.07	0.86	41.27	2.79	0.94	42.14	0	1	40.24	20.86	0.66	43.61	14.28	0.75	43.62	11.84	0.79	31.91	21.51	0.6	0.888333	0.79	-0.0983333	0.287857	1
NM_003146|SSRP1|chr11|-	747.6	57093751	chr11:57093459-57093952	162.22	41.77	0.8	150.93	47.16	0.76	162.76	41.11	0.8	149.49	30.9	0.83	187.38	29.02	0.87	152.84	45.95	0.77	171.34	40.2	0.81	148.69	45.11	0.77	192.72	38.97	0.83	167.69	43.16	0.8	182.49	57.75	0.76	139.24	98.25	0.59	0.805	0.76	-0.045	0.288862	1
NM_021144|PSIP1|chr9|-	275.5	15470991	chr9:15470642-15471229	59.66	45.01	0.57	78.82	51.8	0.6	44.96	57.59	0.44	56.43	50.27	0.53	43.73	75.95	0.37	49.72	53.59	0.48	70.42	52	0.58	67.62	47.99	0.58	44.21	73.26	0.38	44.8	56.74	0.44	36.63	98.54	0.27	37.75	74.65	0.34	0.498333	0.431667	-0.0666667	0.289119	1
NM_001168300|KLHL13|chrX|-	152.7	117032802	chrX:117031776-117033358	56.2	11.87	0.83	66.39	13.47	0.83	50.52	20.98	0.71	58.78	15.14	0.8	45.55	29.48	0.61	52.2	33.82	0.61	55.48	18.66	0.75	61.01	16.41	0.79	38.45	34.85	0.52	40.3	33.3	0.55	41.98	32.01	0.57	47.98	28.76	0.63	0.731667	0.635	-0.0966667	0.289373	1
NM_001254738|RND3|chr2|-	686.4	151326273	chr2:151324707-151326752	116.96	18.41	0.86	106.66	11.92	0.9	121.41	24.9	0.83	126.29	17.55	0.88	119.59	40.05	0.75	111.89	47.87	0.7	84.59	23.06	0.79	87.25	16.47	0.84	90.02	39.03	0.7	103.17	35.19	0.75	98.85	19.57	0.83	97.61	42.77	0.7	0.82	0.768333	-0.0516667	0.289513	1
NM_005168|RND3|chr2|-	683.9	151326271	chr2:151324710-151326752	116.97	18.28	0.86	106.64	11.86	0.9	121.34	24.89	0.83	126.23	17.55	0.88	119.41	40.22	0.75	111.76	47.87	0.7	84.53	23.04	0.79	87.23	16.41	0.84	89.89	39.11	0.7	103.04	35.2	0.75	98.7	19.67	0.83	97.4	43.01	0.69	0.82	0.766667	-0.0533333	0.289513	1
NM_032390|MKI67IP|chr2|-	222.9	122484905	chr2:122484521-122485379	50.08	8.41	0.86	41.08	12.56	0.77	37.8	11.03	0.77	36.98	15.28	0.71	24.84	21.86	0.53	36.25	8.24	0.81	41.19	17.3	0.7	49.13	8.16	0.86	35.64	14.94	0.7	35.15	22.9	0.61	25.04	26.92	0.48	31.72	28.29	0.53	0.741667	0.646667	-0.095	0.290028	1
NM_201266|NRP2|chr2|+	940.5	206660024	chr2:206659478-206662857	98.5	15.16	0.87	98.6	19.43	0.84	139.74	38.88	0.78	132.35	29.46	0.82	147.36	40.97	0.78	122.42	47.2	0.72	104.15	9	0.92	96.29	15.19	0.86	132.03	19.56	0.87	127.03	33.51	0.79	151.11	27.59	0.85	139.37	31.7	0.81	0.801667	0.85	0.0483333	0.290067	1
NM_001017981|RNF215|chr22|-	64.8	30775408	chr22:30774803-30775611	29.84	13.9	0.68	32.74	14.32	0.7	30.65	20.49	0.6	32.79	7.32	0.82	31.08	12.65	0.71	28.46	12.24	0.7	40.62	8.21	0.83	28.25	24.17	0.54	29.19	26.27	0.53	24.43	25.71	0.49	29.13	22.74	0.56	28.61	24.42	0.54	0.701667	0.581667	-0.12	0.290484	1
NM_033181|CNR1|chr6|-	1375.5	88851223	chr6:88849585-88854832	167.67	51.03	0.77	205.75	64.79	0.76	93.35	22.63	0.8	167.8	15.1	0.92	79.06	32.2	0.71	127.07	33.04	0.79	149.55	56.08	0.73	138.39	50.85	0.73	102.94	31.5	0.77	96.71	17.69	0.85	105.09	46.18	0.69	83.95	34.34	0.71	0.791667	0.746667	-0.045	0.291461	1
NM_021137|TNFAIP1|chr17|+	505.9	26672002	chr17:26671390-26673659	93.82	14.66	0.86	109.19	10.59	0.91	118.78	19.18	0.86	111.12	31.71	0.78	115.15	32.08	0.78	115.74	44.87	0.72	73.17	17.4	0.81	96.78	21.36	0.82	85.1	40.73	0.68	122.42	28.57	0.81	82.34	45.57	0.64	120.42	32.85	0.79	0.818333	0.758333	-0.06	0.291624	1
NM_004446|EPRS|chr1|-	1037	220142097	chr1:220141942-220142298	100.15	70.38	0.59	85.12	70.63	0.55	99.35	127.33	0.44	104.74	102.57	0.51	72.66	138.96	0.34	89.71	80.81	0.53	83.55	59.32	0.58	82.68	66.55	0.55	83.33	89.33	0.48	117.34	87.5	0.57	101.85	74.41	0.58	84.85	101.79	0.45	0.493333	0.535	0.0416667	0.2931	1
NM_016472|C14orf129|chr14|+	193.5	96852061	chr14:96851860-96853563	50.44	13.38	0.79	52.19	12.1	0.81	57.67	12.65	0.82	48.4	14.54	0.77	48.4	15.22	0.76	37.81	8.01	0.83	41.91	13.96	0.75	41.37	19.08	0.68	44.16	21.34	0.67	51.47	13.03	0.8	42.6	19.1	0.69	40.35	25.97	0.61	0.796667	0.7	-0.0966667	0.293127	1
NM_001142805|SLC6A8|chrX|+	604.8	152960793	chrX:152960529-152962048	63.67	23.26	0.73	64.22	28.81	0.69	52.75	37.11	0.59	63.05	51.8	0.55	69.51	42.17	0.62	58.45	25.4	0.7	91.32	39.31	0.7	83.03	25.36	0.77	74.83	44.8	0.63	65.05	26.23	0.71	79.96	28.92	0.73	79.8	22.19	0.78	0.646667	0.72	0.0733333	0.293204	1
NR_003249|HNRPDL|chr4|-	2922.8	83345835	chr4:83343717-83346036	106.45	257.32	0.29	138.53	280.1	0.33	88.96	140.74	0.39	106.46	136.68	0.44	78.49	132.14	0.37	95.79	96.84	0.5	118.6	288.14	0.29	102.25	269.58	0.27	94.37	195.7	0.33	93.19	198.11	0.32	100.5	143.37	0.41	83.99	113.21	0.43	0.386667	0.341667	-0.045	0.293469	1
NM_015701|ERLEC1|chr2|+	227.1	54045651	chr2:54045035-54045956	41.92	31.47	0.57	44.55	25.09	0.64	27.44	48.85	0.36	41.03	28.83	0.59	33.71	39.42	0.46	16.59	37.88	0.3	34.15	30.07	0.53	48.51	20.53	0.7	35.33	16.08	0.69	31.87	43.63	0.42	32.51	18	0.64	38.04	24.75	0.61	0.486667	0.598333	0.111667	0.293828	1
NM_177439|FTSJ1|chrX|+	203.7	48344546	chrX:48344124-48344752	47.19	18.05	0.72	53.61	27.67	0.66	28.43	28.68	0.5	36.17	25.68	0.58	30.34	19.57	0.61	32.24	33.81	0.49	59.61	26.96	0.69	58.44	26.61	0.69	52.39	16.7	0.76	48.75	29.59	0.62	53.34	25.99	0.67	52.89	29.16	0.64	0.593333	0.678333	0.085	0.29409	1
NM_014365|HSPB8|chr12|+	870.9	119631720	chr12:119631504-119632551	126.22	24.05	0.84	117.88	30.34	0.8	178.87	63.75	0.74	194.62	71.6	0.73	200.95	49.31	0.8	201.19	53.92	0.79	79.27	23.97	0.77	89.05	27.95	0.76	141.85	52.24	0.73	166	39.63	0.81	140.69	0	1	158.45	20.97	0.88	0.783333	0.825	0.0416667	0.295215	1
NM_017455|NPTN|chr15|-	2367.6	73853188	chr15:73852353-73853389	165.41	100.08	0.62	137.76	124.8	0.52	117.39	117.54	0.5	136.66	137.7	0.5	117.98	113.76	0.51	136.22	107.05	0.56	130.23	108.82	0.54	152.15	144.74	0.51	112.95	154.2	0.42	159.91	160.49	0.5	95.5	147.93	0.39	165.82	133.85	0.55	0.535	0.485	-0.05	0.296297	1
NM_005526|HSF1|chr8|+	259	145538041	chr8:145537788-145538247	71.4	23.85	0.75	54.1	20.99	0.72	74.55	46.7	0.61	69.01	35.72	0.66	86.08	72.28	0.54	81	34.63	0.7	65.11	16	0.8	65.36	20.03	0.77	77.14	27.45	0.74	79.94	22.91	0.78	68.36	28.05	0.71	75.67	49.53	0.6	0.663333	0.733333	0.07	0.296686	1
NM_147187|TNFRSF10B|chr8|-	3175.9	22880258	chr8:22877710-22880497	136.73	31.21	0.81	107.82	17.46	0.86	274.66	63.9	0.81	179.31	48.57	0.79	283.71	73.84	0.79	190.7	89.76	0.68	116.33	33.76	0.78	124.49	29	0.81	223.08	61.46	0.78	247.68	93.26	0.73	210.83	72.18	0.74	239.96	113.59	0.68	0.79	0.753333	-0.0366667	0.298651	1
NM_001136205|KCTD1|chr18|-	100.1	24035570	chr18:24034875-24035865	23.97	6.6	0.78	26.7	21.45	0.55	37.21	15.35	0.71	30.39	19.94	0.6	47.13	20.01	0.7	32.15	8.56	0.79	20.67	16.22	0.56	21.84	16.22	0.57	30.53	21	0.59	30.95	34.36	0.47	38.78	15.19	0.72	36.63	34.57	0.51	0.688333	0.57	-0.118333	0.299853	1
NM_001130100|KIFC3|chr16|-	100.6	57792604	chr16:57792129-57792821	46.04	33.4	0.58	34.76	13.2	0.72	42.45	49.68	0.46	31.49	20.57	0.6	41.03	37.51	0.52	38.74	29.23	0.57	31.47	26.49	0.54	37.31	28.13	0.57	28.8	22.77	0.56	34.66	35.8	0.49	23.45	41.92	0.36	25.75	50.04	0.34	0.575	0.476667	-0.0983333	0.299955	1
NM_017456|CYTH1|chr17|-	231.1	76671043	chr17:76670130-76672251	39.51	10.28	0.79	51.87	6.61	0.89	50.57	1.54	0.97	52.87	5.84	0.9	42.84	16.81	0.72	55.4	3.7	0.94	43.62	4.7	0.9	43.55	3.01	0.94	40.96	15.07	0.73	36.9	14.53	0.72	47.29	7.58	0.86	27.49	25.86	0.52	0.868333	0.778333	-0.09	0.30003	1
NM_032325|EIF1AD|chr11|-	210.3	65765999	chr11:65764016-65766214	31.42	17.12	0.65	25.85	20.36	0.56	30.67	20.33	0.6	32.37	24.46	0.57	29.13	31.07	0.48	34.73	10.3	0.77	39.42	16.34	0.71	33.29	17.76	0.65	38.64	13.83	0.74	34.04	17.94	0.65	37.24	11.94	0.76	35.82	16.39	0.69	0.605	0.7	0.095	0.300216	1
NM_003581|NCK2|chr2|+	283.1	106509842	chr2:106509438-106510730	85.64	0	1	96.74	0	1	105.36	9.33	0.92	106.43	14.81	0.88	118.39	10.75	0.92	123.11	29.74	0.81	82.64	13.1	0.86	78.01	17.25	0.82	105.39	27.28	0.79	114.76	0	1	103.63	23.43	0.82	133.86	19.25	0.87	0.921667	0.86	-0.0616667	0.300348	1
NM_006253|PRKAB1|chr12|+	199.3	120118254	chr12:120118053-120119429	70.46	8.35	0.89	73.67	1.67	0.98	75.07	0	1	66.56	19.35	0.77	74.3	16.31	0.82	67.99	21.72	0.76	68.38	7.62	0.9	67.82	14.62	0.82	66.43	19.5	0.77	57.17	30.42	0.65	72.84	29.71	0.71	71.87	5.91	0.92	0.87	0.795	-0.075	0.301207	1
NM_003993|CLK2|chr1|-	77.3	155232990	chr1:155232659-155233191	24.6	15.67	0.61	28.35	24.36	0.54	29.19	23.29	0.56	33.4	15.79	0.68	29.9	17.92	0.63	31.11	24.69	0.56	27.9	18.28	0.6	26.97	12.08	0.69	42.68	17.27	0.71	39.8	17.97	0.69	55.55	0	1	36.34	31.11	0.54	0.596667	0.705	0.108333	0.301531	1
NM_013265|C11orf2|chr11|+	63.1	64879049	chr11:64878799-64879180	34.98	16.42	0.68	41.46	19.57	0.68	44.94	6.38	0.88	42.38	19.64	0.68	42.47	22.76	0.65	44.37	19.71	0.69	37.84	17.01	0.69	46.18	13.8	0.77	55.63	13.15	0.81	44.98	16.72	0.73	64.08	6.91	0.9	48.74	12.07	0.8	0.71	0.783333	0.0733333	0.301943	1
NM_002067|GNA11|chr19|+	98.8	3121213	chr19:3120987-3121454	39.15	48.3	0.45	41.74	38.93	0.52	44.81	63.92	0.41	38.83	54.09	0.42	39.32	54.51	0.42	48.91	55.71	0.47	37.12	36.68	0.5	54.45	24.35	0.69	40	39.19	0.51	62.5	37.46	0.63	53.04	23.13	0.7	40.29	92.2	0.3	0.448333	0.555	0.106667	0.302045	1
NM_181674|PPP2R2B|chr5|-	631.8	145969526	chr5:145969068-145969789	206.28	38.48	0.84	223.31	50.3	0.82	158.88	60.18	0.73	205.93	45.31	0.82	129.63	71.54	0.64	154.67	75.55	0.67	204.2	57.25	0.78	222.7	37.73	0.86	168.78	94.52	0.64	163.44	72.41	0.69	160.34	83.57	0.66	166.15	80.44	0.67	0.753333	0.716667	-0.0366667	0.302333	1
NM_001128847|SMARCA4|chr19|+	1786.8	11172714	chr19:11172460-11172958	120.42	119.18	0.5	120.73	99.05	0.55	85.85	112.31	0.43	100.08	135.11	0.43	125.38	94.61	0.57	121.57	100.9	0.55	141.33	105.73	0.57	129.51	122.03	0.51	131.83	86.65	0.6	115.6	99.54	0.54	132.11	103.68	0.56	124.64	112.23	0.53	0.505	0.551667	0.0466667	0.302818	1
NM_002310|LIFR|chr5|-	1758.1	38478193	chr5:38475065-38482320	118.75	7.1	0.94	204.77	4.01	0.98	86.13	8.85	0.91	154.81	31.56	0.83	70.71	9.76	0.88	130.7	31.29	0.81	168.18	19.6	0.9	149.12	12.45	0.92	126.93	30.06	0.81	131.98	17.29	0.88	123.35	26.27	0.82	109.08	32.73	0.77	0.891667	0.85	-0.0416667	0.303141	1
NM_016021|UBE2J1|chr6|-	1693.6	90039465	chr6:90036344-90039676	140.28	95.25	0.6	120.89	65.46	0.65	149.31	117.37	0.56	131.45	103.46	0.56	124.28	139.87	0.47	112.22	133.52	0.46	93.32	61.64	0.6	104.75	73.27	0.59	106.87	114.51	0.48	131.13	120.41	0.52	94.41	136.95	0.41	113	156.19	0.42	0.55	0.503333	-0.0466667	0.303198	1
NM_020131|UBQLN4|chr1|-	567.4	156006103	chr1:156005092-156006921	84.86	31.34	0.73	81.95	29.97	0.73	89.53	31.08	0.74	82.67	43.28	0.66	89.22	40.1	0.69	81.81	37.26	0.69	90.11	16.72	0.84	85.1	25.86	0.77	89.17	41.14	0.68	98.64	17.44	0.85	93.95	30.39	0.76	83.4	33.12	0.72	0.706667	0.77	0.0633333	0.304094	1
NR_027451|LOC647979|chr20|-	9307.1	34635036	chr20:34633540-34638882	240.11	56.72	0.81	290.32	74.25	0.8	167.22	72.6	0.7	216.67	90.84	0.7	181.81	42.27	0.81	232.48	47.28	0.83	354.14	99.56	0.78	270.86	89.96	0.75	239.29	124.79	0.66	215.49	75.35	0.74	249.03	82.66	0.75	208.56	61.74	0.77	0.775	0.741667	-0.0333333	0.30454	1
NM_030949|PPP1R14C|chr6|+	411.9	150570097	chr6:150569882-150571528	113.44	5.93	0.95	119.09	20.94	0.85	84.25	23.13	0.78	90.68	14	0.87	67.07	3.85	0.95	83.19	0	1	103.95	26.89	0.79	94.37	20.09	0.82	84.8	13.3	0.86	74.84	36.22	0.67	75.24	0	1	73.34	0	1	0.9	0.856667	-0.0433333	0.304959	1
NM_014573|TMEM97|chr17|+	373.3	26653777	chr17:26653560-26655353	112.17	28.01	0.8	104.67	40.35	0.72	57	23.28	0.71	65.03	27.04	0.71	58.68	17.89	0.77	51.77	18.19	0.74	137.07	53.1	0.72	106.04	39.03	0.73	93.45	38.2	0.71	60.14	34.74	0.63	83.39	53.07	0.61	50.63	33.18	0.6	0.741667	0.666667	-0.075	0.305155	1
NM_032357|CCDC115|chr2|-	223.2	131096216	chr2:131095816-131096805	110.5	0	1	91.22	18.42	0.83	122.96	2.89	0.98	116.18	0	1	115.49	31.98	0.78	99.88	13.45	0.88	96.61	9.73	0.91	92.6	23.29	0.8	97.95	16.5	0.86	96.75	9.07	0.91	102.04	7.09	0.94	95.73	33.56	0.74	0.911667	0.86	-0.0516667	0.305742	1
NM_003603|SORBS2|chr4|-	1037.3	186508540	chr4:186506598-186508842	78.89	10.93	0.88	76.05	0	1	104.65	10.03	0.91	119.63	7.83	0.94	121.61	22.5	0.84	120.36	55.13	0.69	67.96	0.62	0.99	75.81	19.88	0.79	82.18	31.13	0.73	127.83	20.5	0.86	92.03	48.89	0.65	149.04	28.64	0.84	0.876667	0.81	-0.0666667	0.305872	1
NM_006402|HBXIP|chr1|-	4465.3	110944004	chr1:110943877-110944205	234.92	55.72	0.81	202.34	59.66	0.77	211.29	117.93	0.64	194.84	114.27	0.63	227.35	147.19	0.61	204.6	91.56	0.69	213.66	86.31	0.71	180.04	101.56	0.64	175.14	160.68	0.52	202.42	129.18	0.61	225.79	102.77	0.69	206.68	83.41	0.71	0.691667	0.646667	-0.045	0.306816	1
NM_001079525|PAICS|chr4|+	723.1	57326783	chr4:57325538-57327534	109.49	11.33	0.91	83.76	10.42	0.89	80.32	41.34	0.66	85.78	42.44	0.67	99.49	28.5	0.78	78.47	28.66	0.73	83.35	18.8	0.82	109.8	9.71	0.92	74.56	52.25	0.59	92.54	45.17	0.67	95.38	36.2	0.72	75.57	65.17	0.54	0.773333	0.71	-0.0633333	0.307737	1
NM_001204747|RFC1|chr4|-	102.1	39290263	chr4:39289069-39290464	23.31	8.56	0.73	NA	NA	NA	30.1	23.41	0.56	23.18	13.85	0.63	24.53	17.82	0.58	19.15	26.41	0.42	NA	NA	NA	NA	NA	NA	20.46	23.39	0.47	26.3	23.25	0.53	26.79	27.68	0.49	24.42	38.09	0.39	0.584	0.47	-0.114	0.30776	1
NM_006246|PPP2R5E|chr14|-	255.1	63841791	chr14:63841355-63842826	66.19	15.42	0.81	74.99	11.43	0.87	56.46	20.79	0.73	54.41	32.04	0.63	63.76	13.23	0.83	36.52	40.91	0.47	55.77	29.35	0.66	55.72	29.76	0.65	47.57	30.94	0.61	49.43	31.17	0.61	54.09	14.77	0.79	48.88	40.04	0.55	0.723333	0.645	-0.0783333	0.308721	1
NM_173470|MMGT1|chrX|-	299.8	135047074	chrX:135044231-135047342	65.44	2.59	0.96	63.44	7.58	0.89	55.2	7.01	0.89	64.89	0.2	1	52.82	7.47	0.88	53.07	15.85	0.77	72.31	4.98	0.94	59.58	7.44	0.89	70.76	4.84	0.94	51.4	10.28	0.83	62.36	28.54	0.69	46.01	12.34	0.79	0.898333	0.846667	-0.0516667	0.308803	1
NM_054035|UNC119|chr17|-	1584.4	26874666	chr17:26873725-26874867	57.07	18.04	0.76	63.42	11.43	0.85	59.64	29.16	0.67	71.49	28.43	0.72	67.97	62.83	0.52	64.17	27.87	0.7	65.67	10.71	0.86	44.33	20.79	0.68	68.46	31.41	0.69	55.86	12.36	0.82	69.83	26.48	0.73	60.54	13.62	0.82	0.703333	0.766667	0.0633333	0.308951	1
NM_001277|CHKA|chr11|-	118.1	67821140	chr11:67820326-67821514	59.76	17.07	0.78	56.08	3.6	0.94	59.27	19.4	0.75	52.85	12.99	0.8	70.77	18.45	0.79	69.07	0	1	62.97	0	1	57.98	0.22	1	56.32	6.54	0.9	57.34	7.09	0.89	57.33	13.8	0.81	69.09	12.09	0.85	0.843333	0.908333	0.065	0.30903	1
NM_014521|SH3BP4|chr2|+	881.1	235962437	chr2:235962236-235964358	125.63	9.36	0.93	109.1	28.26	0.79	152.9	22.55	0.87	136.65	36.55	0.79	156.73	23.02	0.87	154.45	37.28	0.81	85.87	24.95	0.77	105.4	34.46	0.75	120.85	46.67	0.72	149.12	13.96	0.91	128.09	43.64	0.75	147.41	27.96	0.84	0.843333	0.79	-0.0533333	0.309332	1
NM_004231|ATP6V1F|chr7|+	4973.5	128505736	chr7:128505431-128505903	382.57	107.52	0.78	395.82	120.35	0.77	471.85	115.59	0.8	412.13	153.71	0.73	431.23	170.39	0.72	414.77	249.38	0.62	405.38	93.66	0.81	420.81	121.51	0.78	473.06	111.9	0.81	446.86	174.76	0.72	442.08	151.23	0.75	453.46	181.47	0.71	0.736667	0.763333	0.0266667	0.309442	1
NM_001242834|NDRG4|chr16|+	7364	58546780	chr16:58545326-58547523	342.89	46.01	0.88	448.6	42.84	0.91	291.08	55.18	0.84	368.62	51.15	0.88	338.92	29.51	0.92	373.93	64	0.85	428.09	67.61	0.86	421.56	64.18	0.87	354	70.67	0.83	335.93	88.78	0.79	370.29	48.6	0.88	380.33	42.18	0.9	0.88	0.855	-0.025	0.309613	1
NM_145245|EVI5L|chr19|+	231.3	7929072	chr19:7928310-7929862	59.49	0	1	49.27	15.45	0.76	48.87	5.2	0.9	53.9	3.64	0.94	61.76	0	1	54.19	17.19	0.76	65.26	4.53	0.94	63.05	0	1	64.58	11.05	0.85	52.56	4.66	0.92	73.4	0	1	58.44	0.03	1	0.893333	0.951667	0.0583333	0.309887	1
NM_198205|MLX|chr17|+	149	40723780	chr17:40723565-40724328	63.35	15.19	0.81	40.7	16.88	0.71	59.86	29.4	0.67	45.74	26.09	0.64	57.46	14.48	0.8	44.12	18.91	0.7	57.25	33.68	0.63	51.83	33.83	0.61	55.17	44.99	0.55	60.23	27.69	0.69	53.36	35.51	0.6	62.16	18.35	0.77	0.721667	0.641667	-0.08	0.310045	1
NM_001170726|GPR137|chr11|+	74.9	64056869	chr11:64056615-64056972	33.32	8.78	0.79	31.09	12.71	0.71	39.95	12.65	0.76	27.03	29.06	0.48	51.38	7.81	0.87	60.14	2.13	0.97	44.32	6.31	0.88	32.66	14.24	0.7	37.99	14.14	0.73	37.38	9.53	0.8	65.96	0	1	52.29	0	1	0.763333	0.851667	0.0883333	0.310174	1
NM_015956|MRPL4|chr19|+	115.7	10370509	chr19:10370293-10370721	60.84	9.96	0.86	68.9	0	1	74.68	38.3	0.66	66.74	33.85	0.66	75.68	47.29	0.62	64.63	28.35	0.7	66.91	9.64	0.87	82.85	15.81	0.84	84.73	31.2	0.73	76.24	18.33	0.81	76.36	22.86	0.77	86.66	26.1	0.77	0.75	0.798333	0.0483333	0.310261	1
NM_017836|SLC41A3|chr3|-	161.4	125725867	chr3:125725200-125726068	68.72	1.8	0.97	84.83	0	1	50.07	1.16	0.98	82.41	2.6	0.97	46.78	0	1	64.21	31.48	0.67	74.19	0	1	78.31	0.71	0.99	65.49	22.93	0.74	66.67	9.04	0.88	56.35	14.13	0.8	62.12	24.37	0.72	0.931667	0.855	-0.0766667	0.310331	1
NM_001552|IGFBP4|chr17|+	10780.9	38613570	chr17:38612701-38613982	197.22	63.55	0.76	204.49	67.72	0.75	314.67	134.19	0.7	286.74	158.66	0.64	348.23	149.64	0.7	338.88	102.64	0.77	165.8	52.61	0.76	181.96	48.82	0.79	304.25	69.25	0.81	237.36	135.24	0.64	289.67	85.84	0.77	290.89	96.54	0.75	0.72	0.753333	0.0333333	0.310403	1
NR_023319|ADPGK|chr15|-	191.8	73044137	chr15:73043708-73045236	49.18	7.28	0.87	46.04	15.35	0.75	47.65	12.87	0.79	44.18	26.66	0.62	42.31	23.84	0.64	36.3	25.05	0.59	54.44	8.05	0.87	50.67	7.54	0.87	49.55	27.13	0.65	59.33	11.41	0.84	59.85	17.27	0.78	56.12	14.75	0.79	0.71	0.8	0.09	0.310745	1
NR_023318|ADPGK|chr15|-	190.2	73044135	chr15:73043708-73045233	49.12	7.36	0.87	46.1	15.29	0.75	47.39	13.16	0.78	43.92	26.93	0.62	41.8	24.41	0.63	35.94	25.47	0.59	54.41	8.13	0.87	50.34	7.93	0.86	49.21	27.52	0.64	58.89	11.91	0.83	59.54	17.65	0.77	55.43	15.51	0.78	0.706667	0.791667	0.085	0.310745	1
NM_001010897|SERP2|chr13|+	67	44971650	chr13:44971408-44971850	40.57	30.49	0.57	41.64	23.28	0.64	37.02	19.15	0.66	25.39	20.76	0.55	43.09	24.26	0.64	31.51	20.02	0.61	34.31	25.51	0.57	32.61	17.49	0.65	41.31	13	0.76	39.76	7.59	0.84	25.52	18.59	0.58	43.4	3.45	0.93	0.611667	0.721667	0.11	0.310814	1
NM_003246|THBS1|chr15|+	683.4	39888341	chr15:39887563-39889668	163.83	31.06	0.84	94.17	18.57	0.84	135	90.37	0.6	91.36	43.8	0.68	136.39	84.46	0.62	91.82	65.14	0.59	48.54	15.55	0.76	88.89	25.64	0.78	49.03	39.64	0.55	98.86	56.58	0.64	53.23	38.12	0.58	92.18	89.72	0.51	0.695	0.636667	-0.0583333	0.310917	1
NM_020795|NLGN2|chr17|+	3063.9	7320446	chr17:7320245-7323179	104.41	21.05	0.83	117.39	30.24	0.8	106.08	23.48	0.82	120.07	8.74	0.93	106.93	12.49	0.9	133.45	1.11	0.99	141.08	26.15	0.84	127.12	17.23	0.88	126.2	10.49	0.92	115.88	1.32	0.99	127.38	0	1	115.29	13.26	0.9	0.878333	0.921667	0.0433333	0.311364	1
NM_014685|HERPUD1|chr16|+	1408	56977366	chr16:56977038-56977793	114.01	25.48	0.82	82.61	29.37	0.74	166.52	141.14	0.54	105	79.39	0.57	133.15	176.49	0.43	79.59	90.94	0.47	86.14	42.27	0.67	81.17	43.41	0.65	98.79	106.25	0.48	112.99	102.45	0.52	91.68	147.83	0.38	110.58	128.25	0.46	0.595	0.526667	-0.0683333	0.312857	1
NM_032442|NEURL4|chr17|-	60.4	7219445	chr17:7218951-7219646	35.31	11.65	0.75	33.26	9.4	0.78	36.41	4.71	0.89	34.09	12.02	0.74	36.81	18.34	0.67	35.82	21.47	0.63	33.57	7.24	0.82	34.06	10.11	0.77	36.29	8.86	0.8	32.28	0	1	42.79	6.85	0.86	38.59	12.19	0.76	0.743333	0.835	0.0916667	0.312915	1
NM_022066|UBE2O|chr17|-	310.8	74386196	chr17:74385613-74387694	58.7	7.65	0.88	72.92	0	1	44.98	16.25	0.73	66.67	1.52	0.98	60.37	6.93	0.9	68.36	4.56	0.94	75.1	9.61	0.89	55.04	16.27	0.77	69.16	18.06	0.79	62.53	4	0.94	55.42	27.35	0.67	73.22	0	1	0.905	0.843333	-0.0616667	0.313247	1
NM_024107|TMUB2|chr17|+	263.2	42268070	chr17:42267869-42269099	56.88	5.12	0.92	69.59	13.97	0.83	60.9	35.54	0.63	66.31	36.79	0.64	61.28	32.47	0.65	66.45	1.05	0.98	66.11	18.73	0.78	62.13	17.89	0.78	68.18	28.59	0.7	58.78	39.4	0.6	64.21	20.21	0.76	60.48	51.4	0.54	0.775	0.693333	-0.0816667	0.313752	1
NM_005934|MLLT1|chr19|-	738.3	6212942	chr19:6210392-6213181	72.26	0	1	73.94	0	1	68.85	10.45	0.87	69.93	16.81	0.81	72.56	0	1	81.13	8.9	0.9	73.13	10.53	0.87	71.78	12.57	0.85	81.99	19.31	0.81	73.22	0	1	78.97	22.87	0.78	72.81	6.43	0.92	0.93	0.871667	-0.0583333	0.31398	1
NM_005837|POP7|chr7|+	507.9	100304924	chr7:100304444-100305123	95.05	16.73	0.85	114.07	2.8	0.98	110.04	0	1	91.45	0	1	101	9.01	0.92	99.18	13.44	0.88	113.97	13.81	0.89	103.39	12.08	0.9	91.64	20.87	0.81	88.37	0	1	111.88	7.84	0.93	93.86	15.82	0.86	0.938333	0.898333	-0.04	0.31398	1
NM_006398|UBD|chr6|-	4868.6	29523680	chr6:29523389-29524127	71.55	64.61	0.53	112.72	80.17	0.58	125.78	207.73	0.38	227.86	325.88	0.41	139.9	230.3	0.38	202.31	375.13	0.35	119.16	110.9	0.52	139.48	126.69	0.52	195.23	216.26	0.47	245.64	332.12	0.43	184.62	239.7	0.44	288.54	440.17	0.4	0.438333	0.463333	0.025	0.314029	1
NM_006044|HDAC6|chrX|+	326.2	48683155	chrX:48682954-48683380	72.24	16.76	0.81	64.88	32.02	0.67	81.84	41.42	0.66	67.33	64.85	0.51	67.28	60.31	0.53	72.65	46.14	0.61	63.11	30.75	0.67	62.74	22.18	0.74	67.63	50.87	0.57	69.8	38.97	0.64	73.25	22.7	0.76	90.43	21.62	0.81	0.631667	0.698333	0.0666667	0.314899	1
NM_002373|MAP1A|chr15|+	2988.8	43822468	chr15:43822267-43823818	155.74	15.67	0.91	149.19	47.13	0.76	138.46	0	1	129.85	20.54	0.86	142.95	18.09	0.89	137.52	0	1	181.66	32.5	0.85	174.65	39.03	0.82	151.46	0	1	157.1	0	1	152	0	1	135.58	0	1	0.903333	0.945	0.0416667	0.314909	1
NM_016154|RAB4B|chr19|+	117.1	41302730	chr19:41302475-41302849	76.32	9.11	0.89	54.47	22.58	0.71	76.3	28.19	0.73	72.07	16.89	0.81	80.51	22.28	0.78	74.66	9.43	0.89	54.86	12.91	0.81	60.4	15	0.8	73.32	10.83	0.87	57.25	10.73	0.84	89.76	8.79	0.91	76.99	8.01	0.91	0.801667	0.856667	0.055	0.315053	1
NM_144563|RPIA|chr2|+	205.9	89049699	chr2:89049498-89050452	NA	NA	NA	27.06	3.46	0.89	28.36	5.49	0.84	24.73	8.72	0.74	21.1	14.14	0.6	22.79	14.2	0.62	21.46	15.37	0.58	16.92	19.47	0.46	20.55	21.61	0.49	25.42	9.66	0.72	20.54	18.23	0.53	27.77	7.06	0.8	0.738	0.596667	-0.141333	0.315364	1
NM_012414|RAB3GAP2|chr1|-	261.9	220324547	chr1:220321610-220324748	40.3	2.24	0.95	42.1	7.98	0.84	42.16	17.8	0.7	39.74	11.51	0.78	32.57	14.86	0.69	32.84	18.36	0.64	45.64	13.55	0.77	38.49	5.36	0.88	37.64	12.35	0.75	41.44	12.56	0.77	37.28	1.48	0.96	35.94	2.5	0.93	0.766667	0.843333	0.0766667	0.315433	1
NM_000430|PAFAH1B1|chr17|+	6876.6	2587780	chr17:2585023-2588909	311.22	79.55	0.8	324.05	89.53	0.78	290.97	51.03	0.85	291.23	83.53	0.78	290.58	18.85	0.94	325.19	4.5	0.99	305.15	103.48	0.75	288.99	111.6	0.72	304.96	35.8	0.89	310.01	33.16	0.9	286.16	54.07	0.84	268.8	47.16	0.85	0.856667	0.825	-0.0316667	0.315557	1
NM_005342|HMGB3|chrX|+	1058.6	150157008	chrX:150156250-150159248	76.67	61.27	0.56	87.45	64.99	0.57	69.98	52.94	0.57	81.66	52.41	0.61	71.29	59.05	0.55	73.37	54.75	0.57	99.31	43.45	0.7	92.43	46.35	0.67	84.64	45.26	0.65	79	42.57	0.65	79.93	55.29	0.59	72.65	60.89	0.54	0.571667	0.633333	0.0616667	0.315617	1
NM_001172687|GGA1|chr22|+	171.1	38028845	chr22:38028608-38029571	45.45	1.69	0.96	52.49	1.18	0.98	45.76	5.27	0.9	38.35	18.68	0.67	50.01	21.22	0.7	47.48	20.27	0.7	54.3	8.39	0.87	45.47	7.64	0.86	48.79	9.01	0.84	57.31	0	1	61.45	0	1	43.75	18.49	0.7	0.818333	0.878333	0.06	0.315739	1
NM_012249|RHOQ|chr2|+	447.1	46808305	chr2:46808067-46808413	151.27	18.81	0.89	213.07	0.63	1	148.6	51.85	0.74	177.81	46.35	0.79	136.34	51.67	0.73	175.21	33.02	0.84	163.55	17.79	0.9	140.48	6.61	0.96	178.64	44.1	0.8	177.43	25.4	0.87	202.33	6.77	0.97	157.1	47.07	0.77	0.831667	0.878333	0.0466667	0.315925	1
NM_020232|PSMG2|chr18|+	171	12725639	chr18:12725438-12725739	33.95	32.16	0.51	42.13	30.51	0.58	52.82	33.8	0.61	69.91	20.77	0.77	60.22	29.85	0.67	45.6	46.43	0.5	33.59	33.45	0.5	42.7	26.65	0.62	56.16	9.46	0.86	59.18	19.33	0.75	60.31	29.14	0.67	66.74	23.9	0.74	0.606667	0.69	0.0833333	0.316058	1
NM_213568|SLC39A3|chr19|-	58.3	2737045	chr19:2734524-2737377	15.4	72.64	0.17	17.68	53.94	0.25	12.21	56.84	0.18	13.25	61.84	0.18	14.32	71.64	0.17	10.43	75.16	0.12	22.8	51.17	0.31	20.58	54.64	0.27	19.15	55.29	0.26	14.7	52.25	0.22	13	69.5	0.16	12.94	56.5	0.19	0.178333	0.235	0.0566667	0.317421	1
NM_016172|UBAC1|chr9|-	199	138825143	chr9:138824815-138825361	111.44	5.6	0.95	125.89	15.62	0.89	93.24	19.14	0.83	101.25	38.27	0.73	100.4	29.47	0.77	96.62	40.11	0.71	160.56	0	1	120.95	8.03	0.94	115.84	23.52	0.83	92.57	39.5	0.7	127.57	26.99	0.83	98.05	20.79	0.83	0.813333	0.855	0.0416667	0.318218	1
NR_036565|CCT3|chr1|-	7266.6	156278884	chr1:156278752-156279094	319.47	166.91	0.66	269.07	159.45	0.63	304.52	182.16	0.63	245.88	166.33	0.6	350.71	201.06	0.64	232.34	241.07	0.49	252.7	206.74	0.55	279.27	172.03	0.62	269.82	201.85	0.57	276.94	145.65	0.66	245.86	250.72	0.5	261.74	207.77	0.56	0.608333	0.576667	-0.0316667	0.318362	1
NM_015320|ARHGEF4|chr2|+	104.9	131803812	chr2:131803611-131804836	59.19	0	1	51.76	0	1	43.48	0	1	43.59	9.64	0.82	39.46	1.01	0.98	44.54	9.28	0.83	55.39	4.39	0.93	52.27	7.09	0.88	40.21	26.76	0.6	32.87	2.79	0.92	49.16	0	1	37.98	2.97	0.93	0.938333	0.876667	-0.0616667	0.318374	1
NM_002715|PPP2CA|chr5|-	4095.8	133532831	chr5:133532148-133533535	175.77	298.74	0.37	166.14	304.55	0.35	133.95	348.21	0.28	140.08	363.56	0.28	144.08	301.57	0.32	121.59	314.96	0.28	160.56	299.48	0.35	148.74	292.38	0.34	129.06	356.3	0.27	126.73	376.14	0.25	124.22	383.9	0.24	118.92	352.09	0.25	0.313333	0.283333	-0.03	0.318454	1
NM_020151|STARD7|chr2|-	1751.8	96852108	chr2:96850603-96852652	158.43	15.83	0.91	166.44	17.38	0.91	150.92	21.29	0.88	146.58	25.9	0.85	146.64	27.7	0.84	142.77	36.75	0.8	157.44	17.35	0.9	167.29	16.36	0.91	155.05	7.71	0.95	170.25	12.12	0.93	153.85	5.9	0.96	147.94	45.34	0.77	0.865	0.903333	0.0383333	0.318667	1
NM_002966|S100A10|chr1|-	76637.7	151955531	chr1:151955386-151955800	1022.4	589.41	0.63	810.66	461.68	0.64	1035.74	723.13	0.59	1035.47	681.21	0.6	1147.93	868.01	0.57	1022.45	734.67	0.58	901.77	515.43	0.64	909.06	539.8	0.63	888.95	777.09	0.53	934.06	708.18	0.57	895.51	718.13	0.55	980.73	701.72	0.58	0.601667	0.583333	-0.0183333	0.318725	1
NM_001128210|SPRED2|chr2|-	204.9	65541092	chr2:65537985-65541303	49.64	3.17	0.94	46.56	0	1	56.14	0	1	48.01	4.43	0.92	48.6	1.34	0.97	47.46	13.72	0.78	47.43	8.52	0.85	46.74	7.01	0.87	46.06	5.12	0.9	47.26	0	1	49.24	15.71	0.76	44.59	8.57	0.84	0.935	0.87	-0.065	0.31938	1
NM_021633|KLHL12|chr1|-	209.8	202861473	chr1:202860230-202861787	52.76	5.07	0.91	53.62	6.83	0.89	62.78	7.14	0.9	65.26	8.57	0.88	55.5	6.53	0.89	53.11	13.22	0.8	46.1	16.39	0.74	51.68	15.19	0.77	54.09	12.13	0.82	54.76	9.53	0.85	48.4	19.73	0.71	59.99	4.96	0.92	0.878333	0.801667	-0.0766667	0.320172	1
NM_006807|CBX1|chr17|-	8119	46148598	chr17:46147414-46148941	331.84	2.85	0.99	282.41	16.5	0.94	290.99	42.72	0.87	275.3	52.61	0.84	303.86	16.98	0.95	269.09	8.13	0.97	353.55	27.49	0.93	274	21.52	0.93	302.36	57.49	0.84	239.92	47.98	0.83	325.9	7.66	0.98	238.9	28.63	0.89	0.926667	0.9	-0.0266667	0.320225	1
NM_002946|RPA2|chr1|-	217.3	28218453	chr1:28218049-28218758	76.7	15.09	0.84	73.31	16.33	0.82	69.54	29.27	0.7	61.7	17.78	0.78	78.26	26.22	0.75	56.62	27.3	0.67	65.74	22.72	0.74	66.19	12.47	0.84	63.03	30.04	0.68	69.07	21.81	0.76	59.02	38.61	0.6	72.56	46.66	0.61	0.76	0.705	-0.055	0.320841	1
NM_020312|COQ9|chr16|+	108.9	57494992	chr16:57494501-57495187	34.96	21.54	0.62	52.2	8.04	0.87	57.9	9.07	0.86	62.61	10.55	0.86	54.18	18.81	0.74	54.75	4.74	0.92	46.88	15.57	0.75	52.24	2.22	0.96	75.73	7.54	0.91	56.51	0	1	48.72	13.95	0.78	51.75	7.65	0.87	0.811667	0.878333	0.0666667	0.320857	1
NM_006559|KHDRBS1|chr1|+	5043.1	32508383	chr1:32508128-32509472	237.81	43.15	0.85	249.95	46.06	0.84	211.68	40.81	0.84	223.93	104.76	0.68	193.52	110.03	0.64	192.03	117.54	0.62	257.6	55.44	0.82	254.8	51.54	0.83	214.52	108.56	0.66	213.4	85.27	0.71	197.85	134.29	0.6	179.8	130.26	0.58	0.745	0.7	-0.045	0.320894	1
NM_001145266|SLC35C1|chr11|+	131.4	45832920	chr11:45832327-45834567	46.85	0	1	50.58	1.22	0.98	42.15	5.56	0.88	48.22	3.54	0.93	47.14	2.3	0.95	51.94	6.21	0.89	46.54	3.6	0.93	42.62	11.08	0.79	44.54	17.69	0.72	46.79	3.45	0.93	48.87	6.98	0.88	50.89	0	1	0.938333	0.875	-0.0633333	0.320915	1
NM_019108|SMG9|chr19|-	54.1	44235625	chr19:44235301-44235826	35.79	18.29	0.66	29.09	26.27	0.53	35.88	15.77	0.69	26.68	22.73	0.54	38.27	9.01	0.81	29.83	19.96	0.6	31.46	17.89	0.64	24.65	14.63	0.63	23.6	29.98	0.44	30.4	22.96	0.57	26.83	34.84	0.44	34.77	24.48	0.59	0.638333	0.551667	-0.0866667	0.321019	1
NM_024923|NUP210|chr3|-	55.8	13359078	chr3:13357737-13359281	NA	NA	NA	28.43	3.88	0.88	NA	NA	NA	NA	NA	NA	23.96	18.53	0.56	20.12	22.94	0.47	27.67	9.63	0.74	NA	NA	NA	28.38	13.44	0.68	30.77	0	1	24.31	9.74	0.71	23.16	14.33	0.62	0.636667	0.75	0.113333	0.32138	1
NM_006586|CNPY3|chr6|+	161.2	42906530	chr6:42906306-42907008	89.06	8.24	0.92	64.96	14.77	0.81	100.33	26.49	0.79	86.53	21.01	0.8	105.49	29.99	0.78	84.65	29.56	0.74	65.06	14.48	0.82	66.86	22.55	0.75	93.49	33.9	0.73	58.96	24.26	0.71	91.51	51.04	0.64	84.96	11.59	0.88	0.806667	0.755	-0.0516667	0.321825	1
NM_003331|TYK2|chr19|-	52.4	10461369	chr19:10461204-10461644	NA	NA	NA	NA	NA	NA	21.06	16.07	0.57	NA	NA	NA	26.32	17.79	0.6	21.56	9.06	0.7	NA	NA	NA	NA	NA	NA	23.19	17.91	0.56	21.86	12.16	0.64	37.8	8.57	0.82	35.82	2.39	0.94	0.623333	0.74	0.116667	0.32183	1
NM_001163280|HTATSF1|chrX|+	1600.3	135594073	chrX:135592967-135594503	145.53	25.9	0.85	168.35	10.01	0.94	153.99	39.38	0.8	154.57	37.65	0.8	177.35	17.09	0.91	129.43	37.86	0.77	145.31	16.6	0.9	159.81	0.8	1	131.87	38.6	0.77	139.03	42.74	0.76	140.18	19.02	0.88	106.24	76.8	0.58	0.845	0.815	-0.03	0.321851	1
NM_002410|MGAT5|chr2|+	496.9	135209995	chr2:135206220-135212192	77.66	0	1	74.51	0	1	70.02	3.08	0.96	60.09	7.45	0.89	65.81	0.35	0.99	55.84	12.94	0.81	64.18	3.25	0.95	76.33	2.88	0.96	50.91	12.57	0.8	60.52	11.38	0.84	61.08	3.35	0.95	60.61	6.71	0.9	0.941667	0.9	-0.0416667	0.32193	1
NM_001663|ARF6|chr14|+	887.2	50361129	chr14:50359974-50363772	65.67	27.05	0.71	64.68	24.42	0.73	58.2	43.93	0.57	66.1	34.15	0.66	61.29	51.85	0.54	58.16	64.87	0.47	50.41	28.06	0.64	52.43	37.88	0.58	50.35	55.59	0.48	57.39	41.91	0.58	48.64	60.23	0.45	57.73	53.59	0.52	0.613333	0.541667	-0.0716667	0.322257	1
NM_001130689|HMGB2|chr4|-	548.6	174253153	chr4:174252527-174253389	23.02	35.58	0.39	43.69	78.9	0.36	20.07	53.26	0.27	30.83	78.4	0.28	36.87	73.2	0.34	16	66.43	0.19	22.04	56.89	0.28	25.66	36.46	0.41	21.4	76.82	0.22	14.99	58.13	0.21	29.83	122.78	0.2	19.37	82.17	0.19	0.305	0.251667	-0.0533333	0.322428	1
NM_001003800|BICD2|chr9|-	274.7	95477534	chr9:95473645-95477745	55.33	0	1	50.12	1.39	0.97	52.9	15.56	0.77	50.79	4.84	0.91	47.12	6.45	0.88	48.25	15.8	0.75	52.33	0	1	49.57	0	1	52.67	19.12	0.73	52.55	0	1	50.17	2.28	0.96	50.24	0.69	0.99	0.88	0.946667	0.0666667	0.322482	1
NM_033088|FAM40A|chr1|+	347.9	110596910	chr1:110596287-110597263	69.8	38.61	0.64	67.41	30.51	0.69	65.14	52.82	0.55	66.56	33.55	0.66	58.68	40.92	0.59	54.61	48.94	0.53	65.69	28.19	0.7	62.84	47.3	0.57	40.75	55.27	0.42	49.94	58.06	0.46	52.96	42.84	0.55	52.75	48.32	0.52	0.61	0.536667	-0.0733333	0.322627	1
NM_000127|EXT1|chr8|-	737.6	118811935	chr8:118811602-118812136	86.04	30.05	0.74	77.19	50.98	0.6	122.28	27.41	0.82	105.13	38.54	0.73	121.87	72.53	0.63	107.6	29.3	0.79	58.67	23.86	0.71	84.1	23.24	0.78	82.28	11.48	0.88	110.16	40.6	0.73	95.11	35.74	0.73	127.72	28.91	0.82	0.718333	0.775	0.0566667	0.322753	1
NM_005754|G3BP1|chr5|+	649	151183907	chr5:151183446-151184915	104.34	11.47	0.9	92.22	13.52	0.87	89.23	32.29	0.73	86.04	16.46	0.84	69.63	65.74	0.51	58.78	67.79	0.46	88.77	27.48	0.76	77.92	31.32	0.71	76.19	31.46	0.71	80.31	41.57	0.66	56.35	58.84	0.49	52.58	53.1	0.5	0.718333	0.638333	-0.08	0.323214	1
NR_026710|ASMTL-AS1|chrY|+	294.5	1481837	chrY:1481636-1482479	2.26	39.41	0.05	2.44	43.68	0.05	2.64	39.68	0.06	1.13	33.7	0.03	0.93	37.14	0.02	1.01	47.48	0.02	5.27	33.92	0.13	3.72	30.69	0.11	NA	NA	NA	NA	NA	NA	1.99	31.01	0.06	2.74	31.62	0.08	0.0383333	0.095	0.0566667	0.323329	1
NM_001206945|CSPG5|chr3|-	686.6	47604050	chr3:47603728-47604251	51.63	31.35	0.62	75.88	3.77	0.95	54.85	0	1	61.29	0	1	47.1	0	1	45.7	9.46	0.83	60.76	13.37	0.82	63.41	9.76	0.87	54.68	0	1	63.91	0	1	53.26	0	1	58.91	0	1	0.9	0.948333	0.0483333	0.323409	1
NM_005316|GTF2H1|chr11|+	107.6	18387611	chr11:18387330-18388590	33.21	24.28	0.58	29.07	18.6	0.61	28.28	37.67	0.43	27.94	14.31	0.66	26.08	42.33	0.38	17.23	24.21	0.42	22.37	18.21	0.55	23.08	24.81	0.48	18.85	21.23	0.47	22.36	58.82	0.28	15.97	37.35	0.3	21.73	27.65	0.44	0.513333	0.42	-0.0933333	0.323597	1
NM_005382|NEFM|chr8|+	32829	24775646	chr8:24774574-24776606	611.82	176.69	0.78	883.53	305.24	0.74	601.97	312.52	0.66	890.47	437.28	0.67	701.51	248.99	0.74	904.29	382.82	0.7	993.39	422.57	0.7	961.58	329.61	0.74	888.68	487.88	0.65	894.2	390.24	0.7	887.37	452.96	0.66	863.01	355.97	0.71	0.715	0.693333	-0.0216667	0.323611	1
NM_018045|BSDC1|chr1|-	1036.2	32831159	chr1:32830705-32832255	109.93	33.45	0.77	125.64	14.71	0.9	138.68	26.17	0.84	157.48	30.13	0.84	128.76	44.72	0.74	152.17	22.72	0.87	120.92	12.49	0.91	130.86	8.99	0.94	110.52	52.67	0.68	150.04	19.62	0.88	87.24	68.41	0.56	133.79	45.34	0.75	0.826667	0.786667	-0.04	0.323779	1
NM_004175|SNRPD3|chr22|+	849	24968085	chr22:24967884-24968509	72.52	154.43	0.32	90.34	147.73	0.38	49.07	204.78	0.19	73.17	183.95	0.28	50.83	189.64	0.21	54.84	216.33	0.2	91.96	163.59	0.36	90.88	145.96	0.38	76.46	180.72	0.3	57.51	213.75	0.21	79.89	176.13	0.31	68.25	186.72	0.27	0.263333	0.305	0.0416667	0.323789	1
NR_036571|ALG11|chr13|+	127.2	52602676	chr13:52602455-52603780	35.51	9.02	0.8	36.02	14.35	0.72	33.23	17.25	0.66	30.64	13.91	0.69	27.81	16.92	0.62	28.99	7.75	0.79	34.77	17.28	0.67	33.77	10.9	0.76	33.2	12.18	0.73	33.64	0.72	0.98	34.24	5.52	0.86	39.26	2.95	0.93	0.713333	0.821667	0.108333	0.324237	1
NM_004637|RAB7A|chr3|+	10241.3	128532565	chr3:128532170-128533641	393.14	228.55	0.63	258.86	138.8	0.65	389.59	346.63	0.53	298.37	255.34	0.54	394.57	365.77	0.52	271.16	300.03	0.47	384.3	323.11	0.54	386.43	302.38	0.56	394.85	385.25	0.51	401.18	333.23	0.55	394.27	382.77	0.51	391.11	420.69	0.48	0.556667	0.525	-0.0316667	0.324239	1
NM_013233|STK39|chr2|-	1402.3	168811793	chr2:168810530-168812080	126.35	26.78	0.83	86.37	18.69	0.82	120.61	34.97	0.78	81.69	48.62	0.63	93.41	87.89	0.52	74.55	61.35	0.55	97.08	32.42	0.75	114.14	34.89	0.77	79.97	77.91	0.51	103.95	65.06	0.62	77.97	64.46	0.55	71.51	62.14	0.54	0.688333	0.623333	-0.065	0.324754	1
NM_201627|TRIM41|chr5|+	63.1	180662663	chr5:180662354-180662808	31.34	15.29	0.67	34.41	12.06	0.74	24.71	33.41	0.43	18.86	39.36	0.32	34.02	27.64	0.55	48.7	6.89	0.88	32.75	18.46	0.64	30.07	18.81	0.62	16.69	30.73	0.35	17.74	25.29	0.41	24.63	31	0.44	24.49	35.16	0.41	0.598333	0.478333	-0.12	0.325262	1
NR_046347|USP39|chr2|+	183.6	85876085	chr2:85875884-85876407	61.73	0	1	61.19	0	1	60.95	4.3	0.93	57.42	1.85	0.97	47.52	9.59	0.83	47.13	26.44	0.64	53.61	0	1	47.38	2.09	0.96	60.63	3.4	0.95	47.79	13.75	0.78	56.38	0	1	64.44	0	1	0.895	0.948333	0.0533333	0.325296	1
NM_080677|DYNLL2|chr17|+	33746.9	56167091	chr17:56166503-56167618	420.52	371.85	0.53	478.9	406.03	0.54	313.54	337.61	0.48	340.88	388.63	0.47	306.04	340.99	0.47	323.84	404.82	0.44	539.13	416.93	0.56	480.89	351.43	0.58	371.31	341.2	0.52	289.55	372.53	0.44	354.36	383.49	0.48	323.74	324.02	0.5	0.488333	0.513333	0.025	0.325478	1
NM_001098635|SEZ6|chr17|-	1321.3	27282241	chr17:27281947-27282996	161.68	43.27	0.79	115.62	21.35	0.84	98.55	44	0.69	110.36	37.79	0.74	121	35.98	0.77	93.72	58.78	0.61	136.74	37.62	0.78	142.71	34.39	0.81	110.98	55.15	0.67	106.77	74.77	0.59	92.46	57.07	0.62	115.14	53.63	0.68	0.74	0.691667	-0.0483333	0.325976	1
NM_004531|MOCS2|chr5|-	295.2	52394224	chr5:52393895-52394497	73.07	53.88	0.58	87.63	36.5	0.71	97.55	64.14	0.6	82.69	67.91	0.55	108.85	40.84	0.73	103.1	31.58	0.77	82.97	53.26	0.61	81.09	35.5	0.7	91.8	70.32	0.57	82.03	62.37	0.57	78.77	63.75	0.55	83.65	58.25	0.59	0.656667	0.598333	-0.0583333	0.326231	1
NM_078480|PUF60|chr8|-	587.3	144898705	chr8:144898547-144898989	152.6	44.04	0.78	136.09	74.55	0.65	139.41	40.28	0.78	108.89	72.74	0.6	142.67	48.98	0.74	149.09	55.74	0.73	149.36	56.12	0.73	143.19	55.91	0.72	153.52	47.57	0.76	110.16	77.42	0.59	118.08	94.95	0.55	106.06	68.01	0.61	0.713333	0.66	-0.0533333	0.326772	1
NM_006337|MCRS1|chr12|-	125.9	49952309	chr12:49952086-49952512	55.42	25.31	0.69	56.55	9.45	0.86	77.2	5.92	0.93	67.36	1.58	0.98	70.21	4.02	0.95	77.11	0	1	62.82	0	1	79.81	0	1	71.03	0	1	61.92	18.97	0.77	65.75	0	1	77.09	0	1	0.901667	0.961667	0.06	0.326787	1
NM_053056|CCND1|chr11|+	893.8	69467849	chr11:69465886-69469242	74.33	17.73	0.81	29.94	4.25	0.88	128.31	36.71	0.78	69.87	10.65	0.87	125.92	27.93	0.82	85.14	15.65	0.84	61.97	10.57	0.85	65.65	16.06	0.8	106.36	27.23	0.8	135.88	31.98	0.81	94.3	44.92	0.68	123.54	54.55	0.69	0.833333	0.771667	-0.0616667	0.327675	1
NM_001243774|GNG2|chr14|+	9576.1	52433581	chr14:52433277-52436518	518.17	103.97	0.83	512.42	118.31	0.81	447	116.82	0.79	461.52	161.56	0.74	418.18	142.51	0.75	394.17	158.91	0.71	386.12	99.12	0.8	461.6	84.31	0.85	331.44	86.03	0.79	377.09	76.88	0.83	351.32	78.52	0.82	363.24	140.54	0.72	0.771667	0.801667	0.03	0.327811	1
NM_004747|DLG5|chr10|-	253	79551184	chr10:79550549-79552301	57.74	29.8	0.66	61.03	16.82	0.78	56.79	31.33	0.64	59.6	40.44	0.6	48.98	37.9	0.56	59.96	30.04	0.67	52.94	31.82	0.62	61.08	21.29	0.74	62.68	10.87	0.85	76.5	10.67	0.88	59.26	25.38	0.7	46.83	39.43	0.54	0.651667	0.721667	0.07	0.32813	1
NM_007006|NUDT21|chr16|-	1446.1	56464140	chr16:56463048-56466645	139.7	9.6	0.94	157.32	5.09	0.97	127.08	20.43	0.86	130.28	23.2	0.85	124.89	11.41	0.92	95.17	34.79	0.73	174.63	6.49	0.96	144.83	5.23	0.97	155	6.91	0.96	139.62	10.11	0.93	139.63	24.72	0.85	113.31	23.21	0.83	0.878333	0.916667	0.0383333	0.328641	1
NM_181351|NCAM1|chr11|+	25836.7	113146532	chr11:113145989-113149158	655.76	200.93	0.77	531.36	198.18	0.73	610.19	213.51	0.74	544.08	249.8	0.69	601.74	246.31	0.71	491.34	299.29	0.62	600.1	237.02	0.72	628.97	258.89	0.71	510.9	278.51	0.65	550.91	214.57	0.72	515.75	286.73	0.64	523.36	243.4	0.68	0.71	0.686667	-0.0233333	0.329013	1
NM_022368|PJA1|chrX|-	375.1	68381084	chrX:68380581-68382224	110.65	0	1	106.44	0.04	1	70.72	40.46	0.64	78.54	49.29	0.61	43.65	64.57	0.4	57.43	58.65	0.49	89.47	25.58	0.78	100.13	9.02	0.92	49.68	64.4	0.44	71.3	47.24	0.6	50.6	69.5	0.42	65.46	51.58	0.56	0.69	0.62	-0.07	0.329368	1
NM_015914|TXNDC11|chr16|-	48.3	11773492	chr16:11773015-11773693	24.84	12.08	0.67	24.68	16.21	0.6	35.65	15.43	0.7	24.7	14.81	0.63	32.58	17.99	0.64	37.08	10.1	0.79	32.5	10.19	0.76	29.96	11.28	0.73	38.21	9.74	0.8	19.4	22.25	0.47	39.51	4.02	0.91	40.05	0	1	0.671667	0.778333	0.106667	0.32996	1
NM_015909|NBAS|chr2|-	97.5	15307246	chr2:15307032-15307447	21.26	24.73	0.46	22.89	20.35	0.53	35.15	13.8	0.72	31.22	31.32	0.5	26.25	41.51	0.39	29.98	38.32	0.44	29.91	12.9	0.7	20.47	13.31	0.61	23.09	20.83	0.53	30.84	15.6	0.66	32.22	45.8	0.41	41.12	14.4	0.74	0.506667	0.608333	0.101667	0.330166	1
NM_015638|TRPC4AP|chr20|-	965.6	33590477	chr20:33590240-33591086	159.93	4.14	0.97	141.42	3.26	0.98	134.3	22.03	0.86	158.67	0	1	168.6	0	1	130.59	14.84	0.9	131.08	14.39	0.9	143.59	7.01	0.95	127.98	16.43	0.89	121.9	20.85	0.85	133.61	6.13	0.96	132.58	2.64	0.98	0.951667	0.921667	-0.03	0.330949	1
NM_025222|WDR82|chr3|-	7154.4	52290949	chr3:52288438-52291535	275.57	44.18	0.86	262.82	35.74	0.88	261.7	68.84	0.79	262.38	77.9	0.77	265.21	20.84	0.93	259.38	24.3	0.91	287.01	47.97	0.86	270.2	32.42	0.89	283.09	54.65	0.84	241.74	84.03	0.74	269.87	75.01	0.78	256.07	49.62	0.84	0.856667	0.825	-0.0316667	0.330972	1
NM_024097|C1orf50|chr1|+	121.7	43241157	chr1:43240880-43241413	57.33	23.99	0.71	55.91	19.86	0.74	47.58	39.22	0.55	55.7	22.18	0.72	54.18	43.53	0.55	27.97	36.61	0.43	59.07	20.45	0.74	36.4	31.71	0.53	32.94	44.52	0.43	42.59	40.49	0.51	50.75	16.5	0.75	25.82	63.14	0.29	0.616667	0.541667	-0.075	0.331015	1
NM_015497|TMEM87A|chr15|-	200.1	42503746	chr15:42502726-42503947	52.63	28.37	0.65	48.96	31.86	0.61	51.52	28.68	0.64	48.93	39.23	0.56	43.7	22.37	0.66	38.18	19.21	0.67	46.64	34.56	0.57	47.99	29.74	0.62	37.76	33.49	0.53	53.91	37.89	0.59	38	50.89	0.43	41.85	35.79	0.54	0.631667	0.546667	-0.085	0.33115	1
NM_006310|NPEPPS|chr17|+	1487.1	45699342	chr17:45699134-45700642	148.95	18.71	0.89	162.87	16.05	0.91	163.72	0	1	161.49	23.05	0.88	152.89	1.47	0.99	160.14	12.48	0.93	128.54	22.44	0.85	148.44	10.12	0.94	134.66	0	1	177.87	0	1	125.53	0	1	161.55	3.89	0.98	0.933333	0.961667	0.0283333	0.33118	1
NM_174889|NDUFAF2|chr5|+	519.2	60448732	chr5:60448531-60448864	50.81	41.99	0.55	49.33	46.29	0.52	65.01	23.6	0.73	51.44	62.25	0.45	63.86	44.23	0.59	44.1	58.84	0.43	57.98	42.25	0.58	60.09	45.75	0.57	42.91	76.01	0.36	52.79	77.94	0.4	29.07	62.38	0.32	61.71	49.08	0.56	0.545	0.465	-0.08	0.331345	1
NM_003760|EIF4G3|chr1|-	551.9	21133647	chr1:21132785-21133993	91.17	60.55	0.6	75.64	57.99	0.57	79.55	68.37	0.54	67.68	72.28	0.48	66.5	65.83	0.5	53.41	74.1	0.42	66.6	65.47	0.5	64.42	62.75	0.51	62.3	82.99	0.43	64.12	58.03	0.52	54.81	94.64	0.37	55.91	70.47	0.44	0.518333	0.461667	-0.0566667	0.331668	1
NM_003885|CDK5R1|chr17|+	1574.2	30815895	chr17:30814494-30818271	182.47	0	1	162.42	0	1	159.05	1.39	0.99	150.01	17.5	0.9	150.35	0.01	1	162.83	0	1	161.28	0	1	177.82	0	1	141.3	19.3	0.88	153.46	0	1	142.41	19.26	0.88	152.14	0	1	0.981667	0.96	-0.0216667	0.331677	1
NM_001139500|FGF13|chrX|-	27896.8	137714553	chrX:137713734-137715147	935.24	279.56	0.77	785.38	202.9	0.79	842.01	498.98	0.63	619.69	386.06	0.62	635.98	553.65	0.53	462.6	429.28	0.52	987.73	265.24	0.79	968.32	256.7	0.79	729.74	386.64	0.65	822.36	485.66	0.63	560.21	439.17	0.56	606.91	523.37	0.54	0.643333	0.66	0.0166667	0.33183	1
NM_133171|ELMO2|chr20|-	634.8	44995136	chr20:44994690-44996199	119.06	22.09	0.84	95.71	26.6	0.78	116.06	19.81	0.85	120.61	19.43	0.86	124.04	23.47	0.84	112.55	9.75	0.92	107.85	17.07	0.86	119.64	17.41	0.87	89.2	37.55	0.7	111.42	25.08	0.82	92.97	27.19	0.77	111.47	36	0.76	0.848333	0.796667	-0.0516667	0.331935	1
NM_201383|PLEC|chr8|-	499.6	144996362	chr8:144989321-144996563	68.63	2.98	0.96	72.9	10.46	0.87	69.01	8.06	0.9	69.6	0	1	73.74	0	1	92.42	0	1	77.23	4.41	0.95	75.78	9.88	0.88	83.31	0	1	73.39	15.81	0.82	80.24	9.02	0.9	75	3.99	0.95	0.955	0.916667	-0.0383333	0.332886	1
NM_181725|METTL2A|chr17|+	129.1	60526137	chr17:60525936-60527454	24.66	34.65	0.42	27.88	23.17	0.55	22.47	38.49	0.37	27.37	29.35	0.48	18.62	58.03	0.24	18.04	32.83	0.35	19.31	23.67	0.45	24.2	35.27	0.41	16.08	31.35	0.34	18.16	41.37	0.31	13.24	38.2	0.26	14.93	72.44	0.17	0.401667	0.323333	-0.0783333	0.333112	1
NR_037568|MRPL49|chr11|+	247.4	64893572	chr11:64893198-64894751	78.63	9.65	0.89	85.64	0	1	98.52	3.4	0.97	91.79	0	1	95.37	4.95	0.95	82.71	26.55	0.76	74.65	3.94	0.95	81.95	0	1	87.21	0.86	0.99	88.21	2.99	0.97	78.42	7.02	0.92	94.05	3.28	0.97	0.928333	0.966667	0.0383333	0.334833	1
NM_001256443|PRRT2|chr16|+	8831.1	29824894	chr16:29824311-29827202	120.98	61.05	0.66	125.92	29.09	0.81	125	62.58	0.67	134.74	55.03	0.71	132	66.99	0.66	147.54	27.68	0.84	146.66	36.91	0.8	148.62	31.26	0.83	143.99	40.83	0.78	135.8	51.51	0.72	144.3	60.34	0.71	133.53	35.37	0.79	0.725	0.771667	0.0466667	0.335052	1
NM_000671|ADH5|chr4|-	1357.5	99993391	chr4:99992130-99993592	152.36	72.04	0.68	162.78	65.17	0.71	146.49	202.75	0.42	167.96	105.57	0.61	135.5	169.74	0.44	131.5	229.77	0.36	144.87	69.14	0.68	128.79	50.61	0.72	150.28	138.73	0.52	133.99	99.54	0.57	137.77	155.93	0.47	124.72	133.68	0.48	0.536667	0.573333	0.0366667	0.337374	1
NM_003171|SUPV3L1|chr10|+	48.3	70968690	chr10:70968356-70968849	41.89	10.79	0.8	34.84	2.92	0.92	42.77	6.36	0.87	31.12	10.22	0.75	51	2.33	0.96	28.36	22.78	0.55	36.05	7.39	0.83	30.98	14.72	0.68	28.94	17.03	0.63	35.87	11.33	0.76	32.48	9.14	0.78	39.1	22.12	0.64	0.808333	0.72	-0.0883333	0.337388	1
NM_014173|BABAM1|chr19|+	149.3	17389862	chr19:17389654-17390162	106.72	18.53	0.85	74.31	27.19	0.73	96.2	21.56	0.82	73.49	35.62	0.67	96.93	58.18	0.62	80.36	40.36	0.67	106.9	27.11	0.8	85.02	31.26	0.73	90.29	44	0.67	80.7	42.85	0.65	80.27	50.81	0.61	80.89	66.46	0.55	0.726667	0.668333	-0.0583333	0.338411	1
NM_018509|LRRC59|chr17|-	2882.7	48460258	chr17:48458820-48460596	139	10.67	0.93	108.12	8.79	0.92	168.73	0	1	132.96	14.71	0.9	176.77	2.05	0.99	129.5	17.28	0.88	78.71	4.43	0.95	122.26	13.09	0.9	85.24	0.87	0.99	149.52	10.18	0.94	85.49	10.63	0.89	143.43	25.48	0.85	0.936667	0.92	-0.0166667	0.338663	1
NM_001743|CALM2|chr2|-	387426	47387480	chr2:47387221-47387943	2166.59	1662.36	0.57	2146.35	1686.18	0.56	2096.03	1435.57	0.59	2245.99	1705.41	0.57	2128.8	1164.03	0.65	2074.06	997.55	0.68	2211.66	1659.6	0.57	2345.67	1455.55	0.62	2387.46	1295.8	0.65	2174.97	1854.14	0.54	2367.29	1134.51	0.68	2159.5	1364.6	0.61	0.603333	0.611667	0.00833333	0.338994	1
NM_003316|TTC3|chr21|+	17922.7	38574269	chr21:38573741-38575408	470.71	24.26	0.95	458.45	0	1	360.64	23.46	0.94	393.75	20.3	0.95	320.42	39.57	0.89	323.93	98.29	0.77	530.01	46.51	0.92	385.84	49.85	0.89	411.73	46.76	0.9	316.35	33.19	0.91	383.55	38.96	0.91	266.31	46.41	0.85	0.916667	0.896667	-0.02	0.339455	1
NM_052951|DNTTIP1|chr20|+	90.8	44439897	chr20:44439696-44440066	46.58	9.47	0.83	41.32	15.73	0.72	51.62	2.64	0.95	36.23	14.63	0.71	35.06	50.82	0.41	37.25	26.38	0.59	29.42	25.49	0.54	40.32	20.05	0.67	36.39	27.75	0.57	34.56	31.79	0.52	43.19	17.46	0.71	25.64	26.42	0.49	0.701667	0.583333	-0.118333	0.339493	1
NM_006913|RNF5|chr6|+	1031.4	32148268	chr6:32148006-32148570	140.69	81.21	0.63	153.35	104.12	0.6	159.33	135.06	0.54	159.97	121.91	0.57	179.04	114.15	0.61	187.6	122.13	0.61	171.87	72.4	0.7	160.49	67.21	0.7	191.95	115.64	0.62	170.86	132.38	0.56	184.6	133.18	0.58	177.64	100.55	0.64	0.593333	0.633333	0.04	0.339499	1
NR_003129|RNF5P1|chr6|+	1032.7	32148268	chr6:32148006-32148567	140.64	81.26	0.63	153.78	103.69	0.6	159.31	135.08	0.54	160.31	121.57	0.57	178.76	114.43	0.61	187.52	122.21	0.61	172.27	72	0.71	160.99	66.7	0.71	192.16	115.43	0.62	171.09	132.16	0.56	184.88	132.9	0.58	177.45	100.74	0.64	0.593333	0.636667	0.0433333	0.339499	1
NM_005643|TAF11|chr6|-	261.2	34845940	chr6:34845555-34846497	57.87	45.23	0.56	61.74	37.86	0.62	54.41	47.99	0.53	60.68	39.85	0.6	57.13	43.44	0.57	54.8	47.78	0.53	65.42	46.07	0.59	61.95	37.94	0.62	57.98	69.17	0.46	64.18	70.08	0.48	42.62	64.07	0.4	58.99	63.49	0.48	0.568333	0.505	-0.0633333	0.339541	1
NM_044472|CDC42|chr1|+	6465.8	22416637	chr1:22416436-22417296	370.67	207.79	0.64	334.18	140.24	0.7	237.9	189.97	0.56	275.19	182.92	0.6	213.73	214.49	0.5	229.91	202.18	0.53	398.49	197.02	0.67	400.26	222.16	0.64	273.35	262.35	0.51	288.22	223.29	0.56	249.22	286.15	0.47	253.52	251.4	0.5	0.588333	0.558333	-0.03	0.339693	1
NM_001243246|LEPRE1|chr1|-	1043.7	43212882	chr1:43212006-43213083	28.1	14.1	0.67	NA	NA	NA	38.77	12.3	0.76	22.54	9.13	0.71	42.22	18.43	0.7	23.53	17.89	0.57	23.37	15.42	0.6	26.68	13.63	0.66	40.31	6.17	0.87	45.01	11.87	0.79	32.47	7.34	0.82	35.72	0.25	0.99	0.682	0.788333	0.106333	0.339838	1
NM_012227|GTPBP6|chrX|-	114.4	221663	chrX:221426-221864	34.27	11.17	0.75	35.98	8.28	0.81	46.87	0	1	34.85	9.23	0.79	45.63	14.63	0.76	43.09	20.32	0.68	31.69	7.28	0.81	32.38	9	0.78	32.34	14.78	0.69	32.98	1.47	0.96	32.03	25.32	0.56	25.45	21.51	0.54	0.798333	0.723333	-0.075	0.33997	1
NM_001110556|FLNA|chrX|-	8929.2	153577203	chrX:153576900-153577404	316.38	162.31	0.66	143.26	56.78	0.72	496.59	249.82	0.67	270.44	151.27	0.64	600.9	322.09	0.65	366.46	217.41	0.63	214.22	113.15	0.65	262.04	107.76	0.71	483.63	196.17	0.71	425.45	193.72	0.69	456.35	192.34	0.7	416.89	255.89	0.62	0.661667	0.68	0.0183333	0.340183	1
NM_015462|NOL11|chr17|+	82.2	65740063	chr17:65739859-65740266	49.53	11.84	0.81	51.13	12.34	0.81	52.19	6.72	0.89	54.05	2.52	0.96	66.25	0.76	0.99	52.45	15.74	0.77	54.35	5.27	0.91	51.33	10.94	0.82	45.7	9.12	0.83	52.38	26.64	0.66	53.26	5.9	0.9	50.4	20.34	0.71	0.871667	0.805	-0.0666667	0.340739	1
NM_001168399|BEX2|chrX|-	1763.4	102564528	chrX:102564274-102564909	369.68	37.07	0.91	360.58	40.79	0.9	249.66	94.52	0.73	248.66	122.1	0.67	235.4	128.27	0.65	211.79	162.63	0.57	328.19	57.18	0.85	350.18	14.32	0.96	271.19	93.96	0.74	237.81	73.44	0.76	215.17	118.08	0.65	222.84	117.15	0.66	0.738333	0.77	0.0316667	0.340935	1
NM_006705|GADD45G|chr9|+	102.6	92221108	chr9:92220884-92221469	77.64	13.21	0.85	75.48	24.6	0.75	31.03	2.85	0.92	44.83	11.67	0.79	23.05	28.65	0.45	53.74	4.28	0.93	97.45	22.32	0.81	71.75	36.12	0.67	53.65	14.23	0.79	30.63	22.11	0.58	41.01	41	0.5	37.91	9.5	0.8	0.781667	0.691667	-0.09	0.34127	1
NM_022075|CERS2|chr1|-	835	150937967	chr1:150937649-150938764	134.85	20.94	0.87	89.11	36.55	0.71	197.44	23.2	0.89	143.74	25.25	0.85	160.5	61.33	0.72	148.27	19.65	0.88	103	27.59	0.79	90.87	40.77	0.69	98.33	76.4	0.56	148.92	40.2	0.79	161.16	16.75	0.91	168.98	20.23	0.89	0.82	0.771667	-0.0483333	0.341361	1
NM_003439|ZKSCAN1|chr7|+	387.7	99632750	chr7:99630928-99635403	54.89	7.35	0.88	62.09	18.41	0.77	57.62	10.96	0.84	70.53	17.34	0.8	49.54	11	0.82	60.69	18.95	0.76	67.51	13.17	0.84	61.36	13.96	0.81	61.77	26.19	0.7	63.11	18.97	0.77	52.22	25.22	0.67	57.95	30.29	0.66	0.811667	0.741667	-0.07	0.342006	1
NM_032374|APOPT1|chr14|+	424.8	104056724	chr14:104056518-104057236	74.75	75.07	0.5	66.57	94.14	0.41	64.42	78.52	0.45	62.15	81.01	0.43	70.26	97.2	0.42	62.02	100.47	0.38	65.33	64.11	0.5	77.4	56.34	0.58	56.07	84.81	0.4	65.23	52.47	0.55	66.34	52.69	0.56	55.63	94.9	0.37	0.431667	0.493333	0.0616667	0.342178	1
NM_001174097|LDHB|chr12|-	105704	21788442	chr12:21788275-21788643	1249.97	700.84	0.64	1155.95	795.52	0.59	1040.05	946.24	0.52	939.69	913.64	0.51	983.91	1015.49	0.49	887.8	853.15	0.51	1081.96	766.61	0.59	1084.55	751.98	0.59	879.22	902	0.49	950.18	962.71	0.5	970.04	840.56	0.54	878.26	979.72	0.47	0.543333	0.53	-0.0133333	0.342345	1
NM_003715|USO1|chr4|+	254.9	76734689	chr4:76734359-76735366	65.48	8.56	0.88	56.51	7.68	0.88	60.18	32.04	0.65	60.85	13.88	0.81	63.46	15.6	0.8	49.72	20.49	0.71	49.21	19.09	0.72	45.39	21.73	0.68	49.94	20.47	0.71	60.39	19.77	0.75	46.45	33.12	0.58	58.73	12.26	0.83	0.788333	0.711667	-0.0766667	0.342479	1
NM_182926|KTN1|chr14|+	273.8	56151018	chr14:56150817-56151302	102.19	27.91	0.79	93.75	21.89	0.81	77.45	51.42	0.6	65.03	43.93	0.6	53.52	51.41	0.51	32.49	53.95	0.38	80.44	24.42	0.77	96.91	16.89	0.85	50.75	65.36	0.44	68.9	54.26	0.56	46.29	56.98	0.45	43.89	76.66	0.36	0.615	0.571667	-0.0433333	0.342986	1
NM_006547|IGF2BP3|chr7|-	617.9	23351805	chr7:23349828-23352079	55.98	31.82	0.64	56.75	27.4	0.67	75.78	29.42	0.72	78.2	30.98	0.72	69.48	58.28	0.54	66.61	47.96	0.58	62.94	38.56	0.62	58.21	32.85	0.64	78.38	71.88	0.52	84.48	42.46	0.67	74.69	65.52	0.53	74.52	65.23	0.53	0.645	0.585	-0.06	0.343127	1
NM_006844|ILVBL|chr19|-	83.7	15225953	chr19:15225789-15226241	42.01	24.33	0.63	38.03	30.88	0.55	47.3	21.74	0.69	56.72	11.82	0.83	48.76	32.82	0.6	52.65	17.19	0.75	49.56	19.72	0.72	39.15	30.54	0.56	53.06	13.29	0.8	57.49	9.28	0.86	50.64	27.78	0.65	55.67	0	1	0.675	0.765	0.09	0.343205	1
NM_005252|FOS|chr14|+	385.1	75748142	chr14:75747486-75748937	47.06	0	1	62.09	2.47	0.96	88.37	25.12	0.78	101.3	26.41	0.79	78.84	41.38	0.66	87.77	47.41	0.65	69.67	12.78	0.85	49.73	4.74	0.91	100.79	33.5	0.75	63.77	41.37	0.61	94.84	58.75	0.62	74.08	38.65	0.66	0.806667	0.733333	-0.0733333	0.343745	1
NM_031909|C1QTNF4|chr11|-	574.4	47612062	chr11:47611216-47612367	43.23	24.63	0.64	56.56	39.36	0.59	32.82	12.47	0.72	42.5	21.27	0.67	41.14	13.91	0.75	66.45	15.3	0.81	84.46	23.43	0.78	55.45	16.42	0.77	54.49	18.96	0.74	37.78	9.27	0.8	66.62	22.38	0.75	43.87	16.03	0.73	0.696667	0.761667	0.065	0.344155	1
NM_001144891|MBIP|chr14|-	97.5	36768152	chr14:36767764-36768393	26.18	7.19	0.78	NA	NA	NA	NA	NA	NA	13.62	20.83	0.4	9.82	30.78	0.24	6.72	29.21	0.19	28.02	9.72	0.74	19.77	10.23	0.66	19.48	15.24	0.56	12.71	24.31	0.34	14.57	29.94	0.33	17.74	16.07	0.52	0.4025	0.525	0.1225	0.344217	1
NM_016586|MBIP|chr14|-	97.9	36768158	chr14:36767764-36768396	26.35	7	0.79	NA	NA	NA	NA	NA	NA	13.87	20.87	0.4	10.14	30.88	0.25	6.91	29.56	0.19	28.29	9.43	0.75	19.97	10.09	0.66	19.68	15.4	0.56	13.14	24.28	0.35	14.88	30.21	0.33	17.8	16.57	0.52	0.4075	0.528333	0.120833	0.344217	1
NM_173607|FAM177A1|chr14|+	1140.2	35550429	chr14:35550228-35552589	107.71	212.33	0.34	84.78	169.61	0.33	86.8	242.52	0.26	76.7	203.73	0.27	78.61	244.47	0.24	60.53	186.1	0.25	77.08	191.79	0.29	83.1	191.17	0.3	70.89	220.12	0.24	73.71	242.38	0.23	59.65	223.3	0.21	60.6	232.02	0.21	0.281667	0.246667	-0.035	0.344835	1
NM_016828|OGG1|chr3|+	116	9807694	chr3:9807493-9808353	NA	NA	NA	24.29	10.87	0.69	24.12	20.14	0.54	30.58	1.49	0.95	26.73	18.29	0.59	24.7	13.74	0.64	24	12.1	0.66	22.07	16.95	0.57	20.07	19.98	0.5	20.64	17.69	0.54	17.39	28.01	0.38	22.65	12.85	0.64	0.682	0.548333	-0.133667	0.34503	1
NM_001134671|DERL1|chr8|-	273.5	124026934	chr8:124025568-124027825	75.47	6.01	0.93	78.47	10.71	0.88	65.16	9.77	0.87	72.68	28.13	0.72	59.4	18.88	0.76	73.15	17.78	0.8	63.42	13.28	0.83	72.52	16.7	0.81	55.87	16.8	0.77	72.53	24.66	0.75	55.29	16.46	0.77	58.78	36.51	0.62	0.826667	0.758333	-0.0683333	0.345152	1
NM_017885|HCFC1R1|chr16|-	1355.9	3072798	chr16:3072626-3072999	127.88	65.79	0.66	176.54	70.48	0.71	195.39	140.15	0.58	184.18	136.96	0.57	167.12	132.08	0.56	200.17	142.58	0.58	177.83	63.85	0.74	140.56	56.35	0.71	209.85	127.36	0.62	204.98	81.65	0.72	206.8	156.16	0.57	191.28	134.49	0.59	0.61	0.658333	0.0483333	0.345343	1
NM_018074|CCDC94|chr19|+	38.3	4268919	chr19:4268581-4269085	19.53	14.47	0.57	21.18	17.61	0.55	19.91	22.19	0.47	26.94	10.03	0.73	21.14	20.55	0.51	14.4	22.21	0.39	NA	NA	NA	NA	NA	NA	20.4	12.42	0.62	17.05	19.68	0.46	33.19	10.35	0.76	22.23	8.68	0.72	0.536667	0.64	0.103333	0.345457	1
NM_015331|NCSTN|chr1|+	734.8	160328425	chr1:160327939-160328742	124.69	21.51	0.85	78.75	29.15	0.73	169.31	67.81	0.71	128.15	36.49	0.78	182.49	56.46	0.76	120.56	60.4	0.67	112.8	11.04	0.91	103.62	22.65	0.82	134.92	56.53	0.7	146.8	70.6	0.68	122.4	84.53	0.59	139.64	80.52	0.63	0.75	0.721667	-0.0283333	0.345568	1
NM_021237|SELK|chr3|-	2341.8	53919387	chr3:53919226-53919588	58.92	89.31	0.4	68.46	87.12	0.44	67.08	63.74	0.51	56.81	94.1	0.38	41.53	105.01	0.28	54.56	84.51	0.39	59.91	112.77	0.35	58.5	101.15	0.37	64.59	110.84	0.37	59.19	102.73	0.37	37.82	126.27	0.23	67.98	113.52	0.37	0.4	0.343333	-0.0566667	0.345682	1
NM_006749|SLC20A2|chr8|-	305	42275134	chr8:42273980-42275485	71.71	1.5	0.98	48.95	0	1	56.64	4.32	0.93	48	0.59	0.99	74.83	15.77	0.83	49.5	3.16	0.94	41.22	7.25	0.85	59.42	5.95	0.91	37.51	0.86	0.98	57.46	15.81	0.78	42.13	7.37	0.85	58.62	9.96	0.85	0.945	0.87	-0.075	0.34622	1
NM_004475|FLOT2|chr17|-	2781.9	27206833	chr17:27206357-27207617	166.69	22.2	0.88	167.96	55.26	0.75	148	102.07	0.59	157.23	117.78	0.57	177.93	92.99	0.66	184.63	76.28	0.71	197.3	56.62	0.78	146.61	58.2	0.72	171.77	152.02	0.53	157.7	86.66	0.65	184.39	116.03	0.61	146.95	92.12	0.61	0.693333	0.65	-0.0433333	0.34624	1
NM_016304|RSL24D1|chr15|-	1688.9	55474222	chr15:55473512-55474423	216.71	23.53	0.9	229.3	13.09	0.95	207.2	20.34	0.91	223.49	52.33	0.81	198.37	46.83	0.81	190.37	9.21	0.95	202.67	31.74	0.86	208.6	17.38	0.92	211.27	56.99	0.79	226.39	47.35	0.83	219.99	40.57	0.84	216.58	25.33	0.9	0.888333	0.856667	-0.0316667	0.346586	1
NM_001113407|LDB1|chr10|-	1293.5	103867789	chr10:103867325-103868080	173.49	24.05	0.88	179.43	33.71	0.84	168.14	18.79	0.9	200.96	10.5	0.95	177.82	64.49	0.73	170.67	70.12	0.71	194.63	22.45	0.9	187.51	26.72	0.88	195.11	34.32	0.85	186.77	7.64	0.96	201.78	30.36	0.87	168.63	53.16	0.76	0.835	0.87	0.035	0.346909	1
NM_004308|ARHGAP1|chr11|-	541.8	46699658	chr11:46698632-46700775	75.69	15.74	0.83	72.06	11.99	0.86	74.33	36.13	0.67	72.29	29.71	0.71	101.88	16.83	0.86	84.92	22.42	0.79	62.73	12.39	0.84	74.89	12.96	0.85	66.81	17.61	0.79	72.67	14.67	0.83	75.24	9.14	0.89	85.36	13.01	0.87	0.786667	0.845	0.0583333	0.347073	1
NM_021238|FAM60A|chr12|-	649.7	31435604	chr12:31433520-31435805	85.22	6.9	0.93	90.93	4.28	0.96	99.06	45.95	0.68	107.62	7.04	0.94	96.87	20.99	0.82	96.96	36.12	0.73	79.31	0	1	84.69	3.86	0.96	101.05	5.6	0.95	98.15	15.88	0.86	97.73	19.52	0.83	97.75	35.55	0.73	0.843333	0.888333	0.045	0.347381	1
NM_015215|CAMTA1|chr1|+	1088.7	7826828	chr1:7826519-7829766	115.48	39.16	0.75	138.23	49.01	0.74	105.95	50.16	0.68	121.27	86.05	0.58	95.82	62.08	0.61	106.33	80.75	0.57	114.32	50.44	0.69	120.87	43	0.74	94.21	51.94	0.64	119.87	40.65	0.75	88.12	42.28	0.68	107.76	51.43	0.68	0.655	0.696667	0.0416667	0.347405	1
NM_024836|ZNF672|chr1|+	336.5	249141473	chr1:249141251-249143714	37.68	0	1	34.69	9.41	0.79	38.44	14.62	0.72	44.54	11.35	0.8	44.35	11.84	0.79	45.21	4.27	0.91	43.91	14.39	0.75	37.11	16.77	0.69	52.95	0	1	37.21	26.78	0.58	48.07	12.96	0.79	41.51	16.58	0.71	0.835	0.753333	-0.0816667	0.347547	1
NM_178026|GGT7|chr20|-	851	33433092	chr20:33432523-33433294	70.82	18.79	0.79	75.53	26.18	0.74	52.38	7.17	0.88	55.76	6.06	0.9	50.26	13.51	0.79	59.56	12.53	0.83	84.29	25.27	0.77	77.52	32.51	0.7	58.83	32.08	0.65	55.7	3.63	0.94	57.12	28.62	0.67	58.03	17.4	0.77	0.821667	0.75	-0.0716667	0.348138	1
NM_172251|MRPL54|chr19|+	278.8	3767460	chr19:3767259-3767563	46.73	44.41	0.51	40.65	50.4	0.45	38.04	41.07	0.48	38.4	67.43	0.36	38.81	60.74	0.39	37.22	39.23	0.49	37.62	48.79	0.44	32.7	45.3	0.42	31.73	64.75	0.33	24.75	39.2	0.39	29.41	45.67	0.39	21.96	65.67	0.25	0.446667	0.37	-0.0766667	0.348307	1
NM_032479|MRPL36|chr5|-	681.9	1798656	chr5:1798499-1799061	87.4	29.09	0.75	91.22	9.02	0.91	62.81	36.17	0.63	80.75	34.03	0.7	79.2	60.65	0.57	78.87	24.67	0.76	87.62	26.09	0.77	67.65	34.21	0.66	89.44	25.23	0.78	77.56	9.16	0.89	91.5	19.47	0.82	76.98	25.04	0.75	0.72	0.778333	0.0583333	0.348459	1
NM_017454|STAU1|chr20|-	995.1	47730870	chr20:47729876-47731430	167.27	26.96	0.86	196.36	13.94	0.93	150.51	27.2	0.85	173.1	28.95	0.86	133.52	80.12	0.62	146.82	77.49	0.65	163.9	36.51	0.82	173.72	30.4	0.85	149.59	60.68	0.71	161.75	44.66	0.78	142.2	81.4	0.64	160.76	63.83	0.72	0.795	0.753333	-0.0416667	0.348956	1
NM_022100|MRPS14|chr1|-	103.6	174983700	chr1:174982094-174983987	27.11	22.48	0.55	24.29	22.25	0.52	26.45	31.98	0.45	27.02	30.92	0.47	19.67	50.11	0.28	25.97	47.8	0.35	28.68	22.49	0.56	27.74	20.26	0.58	28.94	23.52	0.55	31.56	22.8	0.58	23.08	39.54	0.37	31.68	30.23	0.51	0.436667	0.525	0.0883333	0.349155	1
NM_032777|GPR124|chr8|+	578.6	37698805	chr8:37698604-37701398	54.29	23.21	0.7	48.31	9.79	0.83	59.17	26.72	0.69	53.84	8.47	0.86	60.3	9.12	0.87	63.73	16.55	0.79	30.98	2.48	0.93	41.53	0.23	0.99	46.09	11.26	0.8	45.86	9.9	0.82	45.29	6.62	0.87	49.12	17.22	0.74	0.79	0.858333	0.0683333	0.349463	1
NM_002824|PTMS|chr12|+	393099	6879958	chr12:6879558-6880118	1006.38	567.45	0.64	815.19	528.24	0.61	836.86	701.43	0.54	931.86	712.4	0.57	1013.22	773.15	0.57	908.66	776.02	0.54	919.01	539.98	0.63	974.97	718.64	0.58	879.86	779.68	0.53	780.23	655.85	0.54	842.32	694.46	0.55	833.89	735.92	0.53	0.578333	0.56	-0.0183333	0.349926	1
NM_004787|SLIT2|chr4|+	466.5	20620592	chr4:20620391-20620788	152.77	41.48	0.79	162.35	52.86	0.75	151.88	23.62	0.87	157.61	26.43	0.86	159.65	25.63	0.86	160.6	25.23	0.86	154.02	29.41	0.84	141.52	55.68	0.72	102.49	36.62	0.74	155.89	33.41	0.82	126.16	33.13	0.79	142.67	29.66	0.83	0.831667	0.79	-0.0416667	0.349939	1
NM_201569|SMG7|chr1|+	533.4	183522313	chr1:183522112-183523328	76.74	10.34	0.88	65.68	4.77	0.93	54.08	12.8	0.81	60.7	0.98	0.98	60.94	0	1	58.45	13.55	0.81	83.17	0	1	75.63	10.17	0.88	80.35	0	1	65.39	11.72	0.85	75.08	5.1	0.94	63.64	2.93	0.96	0.901667	0.938333	0.0366667	0.349956	1
NM_004494|HDGF|chr1|-	2757.5	156712984	chr1:156711899-156713247	118.61	37.94	0.76	97.93	39.81	0.71	153.08	53.65	0.74	129.25	72.58	0.64	171.71	21.3	0.89	146.91	62.29	0.7	85.45	36.77	0.7	106.21	39.51	0.73	114.39	71.33	0.62	157.4	67.73	0.7	128.62	59.89	0.68	162.65	56.89	0.74	0.74	0.695	-0.045	0.350314	1
NM_001207024|M6PR|chr12|-	938.7	9094302	chr12:9094060-9094536	168.82	22.01	0.88	161.61	14.76	0.92	200.94	55.95	0.78	173.85	21.32	0.89	183.41	64.55	0.74	139.53	72.38	0.66	169.23	45.75	0.79	152.01	27.24	0.85	177.13	74.75	0.7	185.03	47.5	0.8	169.81	75.22	0.69	184.78	45.92	0.8	0.811667	0.771667	-0.04	0.350569	1
NM_005190|CCNC|chr6|-	289.1	99991284	chr6:99990263-99991485	60.14	24.59	0.71	60.95	18.96	0.76	68.03	8.74	0.89	54.67	2.93	0.95	54.51	18.24	0.75	49.04	7.35	0.87	80	14.63	0.85	51.19	10.38	0.83	65.12	4.2	0.94	49.27	5.96	0.89	51.75	17.59	0.75	48.96	0	1	0.821667	0.876667	0.055	0.350606	1
NM_181698|CCNY|chr10|+	474.2	35858547	chr10:35857982-35860847	49.25	84.12	0.37	45.63	67.29	0.4	54.45	82.41	0.4	53.36	77.76	0.41	50.83	105.16	0.33	44.28	80.6	0.35	28.45	75.94	0.27	42.26	91.41	0.32	30.89	72.98	0.3	49.39	76.3	0.39	27.98	93.86	0.23	45.73	83.29	0.35	0.376667	0.31	-0.0666667	0.350921	1
NM_032122|DTNBP1|chr6|-	134.9	15523241	chr6:15523032-15523450	56.09	27.15	0.67	51.21	45.56	0.53	53.33	29.6	0.64	70.88	21.21	0.77	50.34	54.64	0.48	59.88	39	0.61	52.71	28.57	0.65	68.04	4.27	0.94	45.48	36.62	0.55	65.71	34.85	0.65	62.57	32.44	0.66	67.68	31.83	0.68	0.616667	0.688333	0.0716667	0.351163	1
NM_003897|IER3|chr6|-	3984.6	30711551	chr6:30710976-30711973	169.51	72.91	0.7	159.76	83.06	0.66	146.92	157.1	0.48	155.65	154.32	0.5	141.63	206.12	0.41	182.7	207.46	0.47	127.1	53.03	0.71	162.43	64.37	0.72	138.34	136.58	0.5	159.62	116.59	0.58	139.95	155.65	0.47	144.11	152.62	0.49	0.536667	0.578333	0.0416667	0.351292	1
NM_147172|NUDT2|chr9|+	245.6	34343406	chr9:34343122-34343711	87.29	0	1	76.82	10.06	0.88	67.13	25.64	0.72	63.76	16.87	0.79	64.93	15.74	0.8	59.19	14.58	0.8	65.19	12.38	0.84	85.51	4.54	0.95	63.01	7.65	0.89	65.42	17.7	0.79	69.09	0	1	79.2	6.4	0.93	0.831667	0.9	0.0683333	0.351564	1
NM_006907|PYCR1|chr17|-	518.8	79890797	chr17:79890269-79891252	143.94	19.7	0.88	94.68	8.88	0.91	182.77	22.96	0.89	118.95	42.86	0.74	200.6	15.65	0.93	131.06	22.52	0.85	95.49	16.62	0.85	102.96	14.78	0.87	142.56	32.93	0.81	145.21	35.62	0.8	154.14	26.71	0.85	133.68	39.91	0.77	0.866667	0.825	-0.0416667	0.352431	1
NM_001202431|PRDX1|chr1|-	19088	45976885	chr1:45976739-45977086	505.85	290.35	0.64	244.71	142.47	0.63	610.33	277.01	0.69	339.51	151.71	0.69	694.62	255.83	0.73	369.99	171.29	0.68	395.5	231.31	0.63	379.22	201.58	0.65	472.42	269.99	0.64	410.02	252.52	0.62	492.98	200.16	0.71	472.01	214.83	0.69	0.676667	0.656667	-0.02	0.352456	1
NM_012207|HNRNPH3|chr10|+	1102.5	70101958	chr10:70101735-70102953	140.94	45.9	0.75	145.24	46.32	0.76	127.67	3.13	0.98	133.68	0	1	109.46	19.48	0.85	118.54	0	1	144.77	38.06	0.79	124.56	33.15	0.79	126.63	11.72	0.92	124.27	0.93	0.99	139.65	0	1	116.15	0	1	0.89	0.915	0.025	0.352587	1
NM_001032289|SLC35A2|chrX|-	308.1	48761339	chrX:48760890-48762169	52.65	0	1	39.57	3.98	0.91	37.78	14.83	0.72	28.67	11.89	0.71	33.38	19.76	0.63	34.97	2.95	0.92	47.09	0	1	45.18	0	1	41.27	2.9	0.93	34.77	11.46	0.75	38.68	4.16	0.9	42.77	8.1	0.84	0.815	0.903333	0.0883333	0.352941	1
NR_024542|SNHG7|chr9|-	312.9	139619361	chr9:139619170-139619562	109.94	0	1	86.25	4.65	0.95	128.44	0	1	86.57	2.37	0.97	148.07	0	1	100.06	0.53	0.99	95.35	0	1	96.21	7.05	0.93	108.33	0	1	81.33	0	1	93.39	15.82	0.86	121.45	0	1	0.985	0.965	-0.02	0.353404	1
NM_031298|TMEM93|chr17|+	909.6	3572788	chr17:3572392-3572962	67.54	29.6	0.7	54.24	45.43	0.54	80.63	45.06	0.64	63.57	53.9	0.54	83.37	38.52	0.68	77.78	54.82	0.59	63.57	39.44	0.62	69.34	36.61	0.65	68.83	63.88	0.52	57.03	53.15	0.52	72.99	79.29	0.48	65	53.22	0.55	0.615	0.556667	-0.0583333	0.35435	1
NM_031420|MRPL9|chr1|-	171	151732273	chr1:151732123-151732657	82.37	21.33	0.79	83.76	14.05	0.86	91.09	18.75	0.83	107.84	3.8	0.97	101.12	21.94	0.82	88.5	15.63	0.85	78.2	15.91	0.83	79.98	11.09	0.88	87.05	24.71	0.78	79.05	22.67	0.78	71.62	46.76	0.61	97.32	1.66	0.98	0.853333	0.81	-0.0433333	0.354513	1
NM_031407|HUWE1|chrX|-	784.7	53559905	chrX:53559057-53560372	27.93	110.58	0.2	28.16	125.38	0.18	31.68	111.74	0.22	29.49	134.77	0.18	18.72	140.53	0.12	26.25	128.05	0.17	24.99	150.98	0.14	25.02	116.95	0.18	20.9	163.87	0.11	21.19	127.38	0.14	24.38	181.76	0.12	23.77	148.9	0.14	0.178333	0.138333	-0.04	0.355293	1
NM_001243254|DENND5A|chr11|-	270.8	9161111	chr11:9160375-9161401	47.04	42.75	0.52	52.48	34.49	0.6	62.75	43.95	0.59	51.7	71.84	0.42	61.73	93.43	0.4	61.63	90.03	0.41	41.58	40.12	0.51	51.23	33.48	0.6	62.66	65.05	0.49	70.84	69.56	0.5	63.54	30.63	0.67	75.33	70.12	0.52	0.49	0.548333	0.0583333	0.355522	1
NM_023925|CAPRIN2|chr12|-	92.5	30863203	chr12:30862486-30863404	45.03	2	0.96	54.24	0	1	30.17	16.43	0.65	46.33	2.55	0.95	27.56	16.18	0.63	32.02	18.45	0.63	46.73	8.09	0.85	45.74	9.42	0.83	34.61	10.48	0.77	43.65	11.84	0.79	32.94	37.26	0.47	39.71	16.38	0.71	0.803333	0.736667	-0.0666667	0.355892	1
NM_145296|CADM4|chr19|-	24946.4	44127390	chr19:44126522-44127591	148.82	248	0.38	218.92	303.1	0.42	148.29	208.76	0.42	223.27	271.65	0.45	160.84	217.11	0.43	220.38	325.19	0.4	225.69	365.42	0.38	184.34	292.99	0.39	245.17	271.62	0.47	214.63	240.46	0.47	243.12	253.57	0.49	206.27	209.72	0.5	0.416667	0.45	0.0333333	0.356092	1
NM_006793|PRDX3|chr10|-	3057.9	120927448	chr10:120927215-120928045	191.26	121.68	0.61	177.79	143.38	0.55	139.12	153.95	0.47	155.15	153.79	0.5	118.33	159.23	0.43	95.08	181.21	0.34	147.46	118.03	0.56	161.23	136.11	0.54	112.41	158	0.42	123.77	186.79	0.4	87.6	158.37	0.36	107.89	153.69	0.41	0.483333	0.448333	-0.035	0.35652	1
NM_013412|RABL2A|chr2|+	257.8	114399834	chr2:114399608-114400975	31.27	10.68	0.75	32.72	11.97	0.73	28.25	27.34	0.51	34.03	16.7	0.67	36.77	19.89	0.65	27.58	11.66	0.7	32.62	8.28	0.8	31.13	9.17	0.77	30.76	11.62	0.73	28.7	8.11	0.78	31.71	23.84	0.57	34.13	4.34	0.89	0.668333	0.756667	0.0883333	0.357266	1
NM_022823|FNDC4|chr2|-	445.9	27714958	chr2:27714750-27715345	90.89	50.19	0.64	79.89	77.42	0.51	77.8	77.89	0.5	74.71	95.79	0.44	89.63	71.42	0.56	90.56	66.25	0.58	73.04	56.09	0.57	73.68	58.06	0.56	131.11	48.4	0.73	71.52	95.85	0.43	92.3	46.52	0.66	97.37	70.04	0.58	0.538333	0.588333	0.05	0.357727	1
NM_021959|PPP1R11|chr6|+	992.8	30037639	chr6:30036881-30038043	131.58	16.45	0.89	128.92	6.31	0.95	147.78	35.35	0.81	148.83	33.62	0.82	153.56	42.46	0.78	112.51	76.92	0.59	107.55	20.02	0.84	126.55	13.08	0.91	117.04	42.17	0.74	145.59	33.7	0.81	88.05	73.3	0.55	133.6	51.94	0.72	0.806667	0.761667	-0.045	0.358143	1
NM_005857|ZMPSTE24|chr1|+	354.5	40758403	chr1:40758117-40759856	64.17	28.73	0.69	55.81	4.67	0.92	60.53	16.86	0.78	52.49	3.31	0.94	39.98	22.92	0.64	37.31	11.7	0.76	60.51	11.88	0.84	54.57	15.45	0.78	62.4	0	1	59.76	0	1	50.88	16.28	0.76	51.49	15.72	0.77	0.788333	0.858333	0.07	0.358199	1
NM_001143682|CALCOCO1|chr12|-	150.2	54105193	chr12:54104903-54105905	49.8	14.87	0.77	61.24	5.33	0.92	46.45	27.77	0.63	75.72	0	1	37.94	35.05	0.52	37.08	38.77	0.49	43.88	15.55	0.74	52.84	7.25	0.88	33.4	37.44	0.47	39.26	31.82	0.55	54.46	19.1	0.74	26.41	34.68	0.43	0.721667	0.635	-0.0866667	0.359068	1
NR_026554|CALCOCO1|chr12|-	150.2	54105193	chr12:54104902-54105905	49.8	14.87	0.77	61.24	5.33	0.92	46.45	27.77	0.63	75.72	0	1	37.94	35.05	0.52	37.08	38.77	0.49	43.88	15.55	0.74	52.84	7.25	0.88	33.4	37.44	0.47	39.26	31.82	0.55	54.46	19.1	0.74	26.41	34.68	0.43	0.721667	0.635	-0.0866667	0.359068	1
NM_198315|VWA5A|chr11|+	221.9	123995145	chr11:123994944-123995543	10.49	27.22	0.28	18.41	21.44	0.46	5.57	30.39	0.15	15.95	31.69	0.33	13.83	21.77	0.39	12.59	32.56	0.28	15.62	22.32	0.41	11.66	25.45	0.31	19.38	33.67	0.37	18.12	25.42	0.42	23.46	18.2	0.56	14.66	23.91	0.38	0.315	0.408333	0.0933333	0.359099	1
NM_015871|ZNF593|chr1|+	79	26497267	chr1:26497066-26497364	28.87	38.9	0.43	34.6	32.55	0.52	22.79	32.97	0.41	36.62	18.96	0.66	31.25	35.72	0.47	25.92	44.14	0.37	30.52	35.6	0.46	32.42	40.8	0.44	22.96	23.4	0.5	26.23	26.65	0.5	38.16	9.71	0.8	45.18	13.64	0.77	0.476667	0.578333	0.101667	0.359137	1
NM_002229|JUNB|chr19|+	3873.1	12902763	chr19:12902310-12904125	165.84	11.75	0.93	153.19	6.91	0.96	171.3	0	1	194.16	16.88	0.92	207.12	0	1	234.27	8.78	0.96	169.86	28.43	0.86	184.38	8.69	0.96	230.39	33.64	0.87	196.33	9.22	0.96	252.09	0	1	199.87	0	1	0.961667	0.941667	-0.02	0.359264	1
NM_032382|COG8|chr16|-	415.1	69362717	chr16:69362524-69363082	71.77	2.22	0.97	63.19	8	0.89	89.31	7.28	0.92	55.4	24.32	0.69	70.69	4.1	0.95	57.96	16.25	0.78	63.16	3.18	0.95	60.75	0	1	41.26	20.66	0.67	51.73	26.35	0.66	44.49	19.39	0.7	56.09	6	0.9	0.866667	0.813333	-0.0533333	0.359322	1
NM_001009552|PPP2CB|chr8|-	1384.4	30643389	chr8:30643126-30643823	218.62	111.41	0.66	218.95	92.84	0.7	168.56	120.36	0.58	184.31	115.04	0.62	107.76	172.34	0.38	85.42	188.96	0.31	187.66	84.99	0.69	168.38	136.76	0.55	141.17	115.39	0.55	164.24	137.81	0.54	114.98	164.06	0.41	87.98	189.6	0.32	0.541667	0.51	-0.0316667	0.359403	1
NM_000358|TGFBI|chr5|+	1775.7	135399310	chr5:135398875-135399507	107.13	15.22	0.88	187.27	42.25	0.82	71.67	26.35	0.73	210.07	93.17	0.69	64.97	34.37	0.65	202.41	90.44	0.69	199.97	23.73	0.89	181.38	21.97	0.89	333.8	130.72	0.72	207	105.21	0.66	218.74	175.84	0.55	141.99	100.94	0.58	0.743333	0.715	-0.0283333	0.359514	1
NM_004265|FADS2|chr11|+	7210.3	61634305	chr11:61633110-61634825	111.21	382.34	0.23	102.79	348.49	0.23	58.44	350.65	0.14	56.92	363.85	0.14	70.56	358.4	0.16	52.75	343.92	0.13	106.85	431.12	0.2	96.05	348.05	0.22	61.3	449.92	0.12	45.44	332.58	0.12	50.27	423.95	0.11	43.04	310.96	0.12	0.171667	0.148333	-0.0233333	0.359599	1
NM_001167738|NAV1|chr1|+	737.7	201792431	chr1:201788965-201796102	103.07	38.09	0.73	117.67	32.5	0.78	76.29	40.22	0.65	94.44	44.22	0.68	70.54	40.77	0.63	98.86	25.25	0.8	107.81	57.18	0.65	110.09	52.04	0.68	86.14	57.04	0.6	94.03	40.28	0.7	94.26	40.01	0.7	88.58	46.43	0.66	0.711667	0.665	-0.0466667	0.359619	1
NM_001161562|TNIK|chr3|-	276.8	170781372	chr3:170780292-170781753	67.29	2.38	0.97	72.08	10.32	0.87	66.76	3.11	0.96	74.19	0	1	63.98	13.16	0.83	56.44	19.91	0.74	79.56	12.77	0.86	65.39	5.05	0.93	69.93	19.96	0.78	58.79	16.88	0.78	77.06	7.69	0.91	59.04	21.49	0.73	0.895	0.831667	-0.0633333	0.359982	1
NM_014997|KLHDC10|chr7|+	267.4	129770883	chr7:129770377-129775560	63.57	0	1	69.02	0	1	59.97	0	1	62.84	0.66	0.99	55.34	0	1	53.64	6.95	0.89	56.97	0	1	60.4	0	1	54.59	0	1	59.33	1.22	0.98	55.67	13.14	0.81	52.71	8.04	0.87	0.98	0.943333	-0.0366667	0.360339	1
NM_022748|TNS3|chr7|-	362.3	47317502	chr7:47314752-47317818	42.15	4.03	0.91	33.73	1.42	0.96	78.07	2.53	0.97	58.19	1.26	0.98	89.64	0	1	59.38	0	1	30.75	0.24	0.99	42.05	0	1	51.71	10.63	0.83	75.96	1.44	0.98	56.97	0	1	83.88	8.55	0.91	0.97	0.951667	-0.0183333	0.360339	1
NM_000093|COL5A1|chr9|+	1994.5	137734656	chr9:137734003-137736688	145.86	71.48	0.67	123.44	74.45	0.62	160.84	71.09	0.69	170.67	92.58	0.65	157.9	111.23	0.59	179.08	124.81	0.59	137.47	73.72	0.65	153.22	72.84	0.68	225.64	152.05	0.6	235.73	43.87	0.84	199.73	128.83	0.61	201.02	92.47	0.68	0.635	0.676667	0.0416667	0.360487	1
NM_018330|KIAA1598|chr10|-	721.5	118645862	chr10:118644306-118646077	144.06	62.22	0.7	127.73	70.14	0.65	102.62	93.45	0.52	109.55	69.69	0.61	87.56	84.87	0.51	75.28	109.83	0.41	134.26	105.44	0.56	122.06	85	0.59	97.56	103.91	0.48	100.91	90.43	0.53	93.52	113.43	0.45	90.55	95.35	0.49	0.566667	0.516667	-0.05	0.36132	1
NM_015090|NFASC|chr1|+	291.7	204986054	chr1:204985436-204991950	98.71	0	1	101.34	0	1	66.16	6.88	0.91	74.68	2	0.97	60.87	0	1	78.12	11.71	0.87	108.04	0	1	98.02	0	1	81.85	5.38	0.94	69.09	1.73	0.98	77.1	1.36	0.98	70.35	2.98	0.96	0.958333	0.976667	0.0183333	0.36157	1
NM_016576|GMPR2|chr14|+	203.3	24708237	chr14:24707795-24708447	87.22	12.12	0.88	86.88	10.83	0.89	68.97	28.17	0.71	99.43	0	1	80.56	33.07	0.71	84.91	13.59	0.86	79.64	11.36	0.88	79.18	12.13	0.87	74.97	20.67	0.78	84.18	13.92	0.86	62.4	23.58	0.73	63.92	42.22	0.6	0.841667	0.786667	-0.055	0.361906	1
NM_003079|SMARCE1|chr17|-	3750.4	38785044	chr17:38783976-38785245	212.81	48.15	0.82	224.12	75.58	0.75	236.89	107.94	0.69	238.79	112.24	0.68	192.97	191.64	0.5	196.92	102.17	0.66	201	100	0.67	188.32	91.7	0.67	203.24	127.21	0.62	217.32	111.36	0.66	203.89	122.03	0.63	204.41	147.7	0.58	0.683333	0.638333	-0.045	0.361998	1
NM_001122835|TTC13|chr1|-	112.9	231042564	chr1:231041987-231042765	47.14	6.4	0.88	58.71	0	1	44.78	0	1	41.68	0	1	43.37	0	1	49.96	0	1	51.28	0	1	52.84	9.06	0.85	42.46	6.03	0.88	46.37	5.45	0.89	40.66	4.44	0.9	46.58	0	1	0.98	0.92	-0.06	0.362453	1
NM_017949|CUEDC1|chr17|-	74	55940426	chr17:55940337-55940646	41.81	2.39	0.95	45.77	3.89	0.92	47.12	1.96	0.96	54	0	1	53.04	1.28	0.98	60.67	0	1	29.53	10.03	0.75	38.92	0	1	43.06	7.09	0.86	55.86	8.85	0.86	55.97	0	1	67.79	0	1	0.968333	0.911667	-0.0566667	0.362684	1
NM_006034|TP53I11|chr11|-	1772	44954955	chr11:44953977-44956568	102.02	40.11	0.72	81.92	31.71	0.72	95.64	50.25	0.66	114.43	42.96	0.73	114.51	45.4	0.72	122.23	46.7	0.72	97.9	42.8	0.7	105.68	42.26	0.71	150.36	37.58	0.8	130.39	26.02	0.83	133.75	44.74	0.75	126.23	37.73	0.77	0.711667	0.76	0.0483333	0.362824	1
NM_005561|LAMP1|chr13|+	27065.1	113976910	chr13:113976597-113977741	225.14	189.85	0.54	218.93	235.66	0.48	251.05	279.96	0.47	250.16	283.87	0.47	283.03	261.04	0.52	271.64	268.1	0.5	188.75	182.53	0.51	186.11	196.72	0.49	207.35	286.48	0.42	224.58	293.74	0.43	206.23	215.67	0.49	237.33	253.02	0.48	0.496667	0.47	-0.0266667	0.363011	1
NM_000425|L1CAM|chrX|-	5960.9	153128148	chrX:153126971-153128349	540.81	167.46	0.76	515.62	133.05	0.79	439.24	107.75	0.8	479.2	131.56	0.78	513.06	64.68	0.89	537.79	107.64	0.83	587.4	171.91	0.77	558.57	137.45	0.8	524.92	126.89	0.81	426.69	152.36	0.74	545.94	152.55	0.78	449.99	91.71	0.83	0.808333	0.788333	-0.02	0.363371	1
NM_178000|PPP2R4|chr9|+	5444.7	131910151	chr9:131909666-131911225	227.46	15.63	0.94	230.85	28.66	0.89	211.7	66.55	0.76	216.93	69.51	0.76	238.79	80.38	0.75	199.7	90.55	0.69	236.93	38.6	0.86	209.28	26.55	0.89	233.64	99.86	0.7	195.75	81.36	0.71	224.6	76.44	0.75	181.36	86.99	0.68	0.798333	0.765	-0.0333333	0.363453	1
NM_021629|GNB4|chr3|-	582.2	179117706	chr3:179113876-179119107	56.45	3.88	0.94	40.57	8.1	0.83	65.07	0.89	0.99	54.18	5.97	0.9	56.69	0	1	46.85	5.47	0.9	42.62	7.79	0.85	47.06	9.17	0.84	57.68	8.64	0.87	52.94	16.59	0.76	57.38	5.23	0.92	55.55	3.29	0.94	0.926667	0.863333	-0.0633333	0.363557	1
NM_213566|DFFA|chr1|-	495.7	10523065	chr1:10520603-10523266	22.7	44.86	0.34	25.53	25.53	0.5	23.75	47.67	0.33	24.66	51.96	0.32	25.09	45.59	0.35	25.88	41.06	0.39	26.46	29.11	0.48	26.28	28.56	0.48	27.22	30.15	0.47	26.38	30.76	0.46	27.96	31.33	0.47	24.42	42.68	0.36	0.371667	0.453333	0.0816667	0.363801	1
NM_001664|RHOA|chr3|-	12743.5	49397288	chr3:49396579-49397815	390.3	137.44	0.74	326.52	141.73	0.7	384.15	264.59	0.59	347.88	246.89	0.58	409	314.03	0.57	330.82	271.83	0.55	309.72	169.94	0.65	322.24	134.5	0.71	342.71	302.64	0.53	313.4	228.01	0.58	316.74	284.93	0.53	315.25	231.51	0.58	0.621667	0.596667	-0.025	0.364063	1
NM_145295|ZNF627|chr19|+	146	11727806	chr19:11727510-11729974	47.49	5.73	0.89	57.5	3.09	0.95	43.14	0	1	51.51	2.7	0.95	46.01	0	1	44.53	16.82	0.73	54.8	0	1	46.19	2.24	0.95	48.41	4.07	0.92	43.96	0	1	53.72	0	1	39.48	4.77	0.89	0.92	0.96	0.04	0.36426	1
NM_017917|PPP2R3C|chr14|-	582.1	35554783	chr14:35554678-35554984	61.09	42.85	0.59	51.46	54.54	0.49	27.9	53.52	0.34	52.34	62.35	0.46	28.31	74.18	0.28	23.83	36.76	0.39	39.65	42.38	0.48	47.64	44.1	0.52	44.41	29.89	0.6	53.8	18.14	0.75	31.24	39.33	0.44	33.81	75.37	0.31	0.425	0.516667	0.0916667	0.364355	1
NM_001037163|FAM220A|chr7|-	232.5	6370115	chr7:6369040-6370866	66.96	0	1	56.81	2.62	0.96	62.2	0.65	0.99	56.16	4.23	0.93	62.95	0	1	50.02	4.14	0.92	58.69	7.49	0.89	57.69	1.7	0.97	51.8	11.45	0.82	56.07	3.47	0.94	58.53	1.79	0.97	60.03	0	1	0.966667	0.931667	-0.035	0.364539	1
NM_006499|LGALS8|chr1|+	449.9	236711513	chr1:236711312-236712305	83.69	12.01	0.87	94.73	6.5	0.94	84.33	14.37	0.85	87.63	2.35	0.97	67.22	14.01	0.83	81.19	0	1	109.89	18.51	0.86	89.58	13.36	0.87	87.66	3.34	0.96	83.4	13.12	0.86	88.19	19.95	0.82	68.3	18.73	0.78	0.91	0.858333	-0.0516667	0.364848	1
NM_020895|GRAMD1A|chr19|+	4317.8	35517154	chr19:35516953-35517373	61.61	90.72	0.4	65.06	105.28	0.38	58.48	105.45	0.36	47.81	121.05	0.28	63.52	122.18	0.34	54.02	173.51	0.24	65.5	87.73	0.43	49.99	116.97	0.3	61.01	166.2	0.27	42.23	143.82	0.23	62.09	152.11	0.29	39.54	139.05	0.22	0.333333	0.29	-0.0433333	0.365018	1
NM_024551|ADIPOR2|chr12|+	445	1895390	chr12:1895110-1897845	70.23	0	1	60.33	4.52	0.93	67.84	0	1	59.7	0	1	63.07	0	1	62.83	3.44	0.95	54.33	1.59	0.97	63.48	0	1	65.54	0.97	0.99	63.66	3.85	0.94	53.95	6.81	0.89	70.29	9.15	0.88	0.98	0.945	-0.035	0.365196	1
NM_001256891|SRI|chr7|-	8270.8	87837679	chr7:87837518-87837880	5.04	81.05	0.06	5.6	60.47	0.08	3.52	65.52	0.05	2.18	64.77	0.03	1.4	61.36	0.02	4.32	62.7	0.06	0.75	67.88	0.01	1.36	80.34	0.02	1.37	59.02	0.02	2.61	67.2	0.04	2.49	66.28	0.04	1.44	70.8	0.02	0.05	0.025	-0.025	0.365775	1
NM_014914|AGAP1|chr2|+	336.8	237032764	chr2:237032563-237040444	59.78	6.77	0.9	63.38	0	1	50.7	0	1	60.11	0	1	52.45	0	1	59.99	0	1	61.69	1.47	0.98	61.4	10.5	0.85	55.76	15.66	0.78	57.32	0	1	57.48	0	1	57.73	0	1	0.983333	0.935	-0.0483333	0.365797	1
NM_020710|LRRC47|chr1|-	479.1	3697596	chr1:3696784-3697900	96.6	13.81	0.87	99.44	6.27	0.94	98.93	34.06	0.74	101.65	15.04	0.87	92.67	39.43	0.7	95.38	41.53	0.7	100.86	17.68	0.85	90.3	28.05	0.76	95.48	38.07	0.71	86.08	15.9	0.84	98.18	35.21	0.74	82.88	61.73	0.57	0.803333	0.745	-0.0583333	0.365843	1
NM_019845|RPRM|chr2|-	9260	154334264	chr2:154333852-154335322	386.95	0	1	197.64	0	1	275.98	31.92	0.9	193.75	6.72	0.97	235.8	86.53	0.73	162.68	83.92	0.66	217.68	0	1	284.9	0	1	158.32	56.33	0.74	186.21	44.16	0.81	149.81	69.81	0.68	192.6	46.39	0.81	0.876667	0.84	-0.0366667	0.366311	1
NM_002893|RBBP7|chrX|-	500.9	16863010	chrX:16862775-16863226	120.4	48.11	0.71	129.29	52.73	0.71	116.2	54.27	0.68	100.61	72.13	0.58	126.96	31	0.8	113.28	22.83	0.83	117.7	38.51	0.75	110.84	21.27	0.84	110.6	39.8	0.74	140.48	33.02	0.81	105.09	45.24	0.7	116.83	35.71	0.77	0.718333	0.768333	0.05	0.366332	1
NM_015841|ADAR|chr1|-	1142.3	154556732	chr1:154554534-154557519	164.49	0	1	175.83	0.55	1	148.89	17.87	0.89	153.52	19.7	0.89	144.38	21.72	0.87	149.88	26.97	0.85	172.08	6.88	0.96	163.93	9.8	0.94	143.27	15.09	0.9	148.38	21.36	0.87	144.32	35.22	0.8	144.29	35.36	0.8	0.916667	0.878333	-0.0383333	0.366747	1
NM_018936|PCDHB2|chr5|+	838.8	140475916	chr5:140474237-140476964	80.39	34.47	0.7	62.95	51.58	0.55	74.46	62.61	0.54	69.5	73.49	0.49	71.6	77.97	0.48	97.69	46.42	0.68	70.6	40.09	0.64	63.81	41.97	0.6	80.57	40.96	0.66	71.72	43.11	0.62	85.92	47.92	0.64	69.51	47.46	0.59	0.573333	0.625	0.0516667	0.367245	1
NM_001199817|GGCT|chr7|-	162.2	30536650	chr7:30536237-30536851	62.11	37.33	0.62	54.28	25.67	0.68	57.32	27.32	0.68	62.04	2.66	0.96	65.04	24.64	0.73	58.16	14.13	0.8	34.57	16.04	0.68	62.89	15.74	0.8	35.7	14.05	0.72	60.87	29.08	0.68	29.32	22.83	0.56	42.51	36.4	0.54	0.745	0.663333	-0.0816667	0.367565	1
NM_004055|CAPN5|chr11|+	610.5	76835483	chr11:76834734-76837198	94.62	67.45	0.58	133.81	78.3	0.63	54.57	42.12	0.56	102.01	51.89	0.66	64.26	58.2	0.52	87.04	80.98	0.52	107.5	75.36	0.59	118.62	81.83	0.59	70.46	86.23	0.45	81.48	75.17	0.52	74.5	84.17	0.47	84.13	68.89	0.55	0.578333	0.528333	-0.05	0.367824	1
NM_020782|KLHDC5|chr12|+	635.8	27951406	chr12:27950648-27955973	94.8	0	1	116.25	0	1	75.17	0	1	98.66	0	1	73.22	0	1	86.64	9.42	0.9	104.26	0	1	92	0	1	87.06	0	1	79.58	4.03	0.95	84.85	8.55	0.91	75.4	12.67	0.86	0.983333	0.953333	-0.03	0.368036	1
NM_001587|OCRL|chrX|+	392.8	128724324	chrX:128724123-128726530	84.11	0	1	89.75	9.59	0.9	92.63	0	1	96.73	2.67	0.97	84.53	5.11	0.94	79.24	8.45	0.9	90.92	0	1	76.43	7.66	0.91	93.63	0	1	85.85	0	1	97.75	0	1	89.88	0	1	0.951667	0.985	0.0333333	0.368036	1
NM_203488|ACYP1|chr14|-	336.4	75520146	chr14:75519928-75520362	46.76	72.38	0.39	45.59	86.96	0.34	21.88	90.45	0.19	23.85	125.26	0.16	10.53	118.06	0.08	18.27	124.29	0.13	41.18	67.18	0.38	46.47	78.01	0.37	26.93	85.5	0.24	30.6	86.02	0.26	19.61	105.1	0.16	18.16	98.13	0.16	0.215	0.261667	0.0466667	0.368676	1
NM_014690|FAM131B|chr7|-	876.6	143053127	chr7:143050493-143054115	106.27	5.28	0.95	132.44	15.4	0.9	92.26	5.54	0.94	123.61	21.39	0.85	92.63	8.47	0.92	117.32	18.16	0.87	137.62	12.06	0.92	129.14	6.96	0.95	132.83	0	1	121.8	7.19	0.94	123.68	26.32	0.82	123.63	3.9	0.97	0.905	0.933333	0.0283333	0.368948	1
NM_001190996|ARPC1A|chr7|+	949.3	98963722	chr7:98963514-98963885	193.35	128.21	0.6	194.65	92.34	0.68	153.23	156.09	0.5	143.13	134.04	0.52	127.9	182.62	0.41	105.6	211.52	0.33	211.49	73.7	0.74	186.45	93.13	0.67	168.89	140.83	0.55	156.82	131.58	0.54	123.22	217.93	0.36	115.46	160.65	0.42	0.506667	0.546667	0.04	0.369057	1
NM_001126117|TP53|chr17|-	123.3	7572214	chr17:7571720-7573008	38.81	2.19	0.95	46.22	0	1	47.73	18.46	0.72	43.11	20.47	0.68	63.13	22.37	0.74	47.8	11.73	0.8	27.9	3.59	0.89	31.19	8.78	0.78	36.52	15.08	0.71	46.32	11.35	0.8	33.32	24.12	0.58	35.49	26.48	0.57	0.815	0.721667	-0.0933333	0.369892	1
NM_002375|MAP4|chr3|-	1664.9	47893133	chr3:47892180-47894529	212.1	18.18	0.92	229.64	15.88	0.94	231.11	53.23	0.81	230.07	47.26	0.83	263.49	61.46	0.81	233.07	98.08	0.7	164.56	28.1	0.85	180	37.03	0.83	189.76	58.08	0.77	190.51	62.37	0.75	208.5	56.68	0.79	208.49	61.62	0.77	0.835	0.793333	-0.0416667	0.370262	1
NM_015074|KIF1B|chr1|+	2917.8	10437315	chr1:10436603-10441661	188.32	0.4	1	219.5	10.63	0.95	217.46	20.9	0.91	241.64	34.35	0.88	202.85	18.02	0.92	234.22	47.33	0.83	217.08	3.63	0.98	203.13	7.42	0.96	224.6	69.26	0.76	231.2	24.92	0.9	231.81	33.7	0.87	224.93	36.45	0.86	0.915	0.888333	-0.0266667	0.371104	1
NM_173562|KCTD20|chr6|+	374.5	36455077	chr6:36454660-36458315	97.44	0	1	81.82	0	1	105.64	0	1	88.01	0	1	90.28	25.73	0.78	75.24	3.81	0.95	88.32	0	1	81.15	0	1	87.53	0	1	82.65	0	1	81.02	0	1	79.55	11.72	0.87	0.955	0.978333	0.0233333	0.371139	1
NM_003707|RUVBL1|chr3|-	296.1	127800051	chr3:127799800-127800252	58.8	41.2	0.59	66.32	38.83	0.63	63.32	10.59	0.86	61.47	8.21	0.88	67.24	12.44	0.84	49.38	5.65	0.9	55.34	24.09	0.7	63.17	30.79	0.67	51.92	24.48	0.68	51.5	22.3	0.7	50.31	15.34	0.77	47.37	27.21	0.64	0.783333	0.693333	-0.09	0.371154	1
NM_006354|TADA3|chr3|-	339.6	9822032	chr3:9821654-9822233	92.27	32.37	0.74	90.49	26.42	0.77	129.15	0	1	112.36	19.89	0.85	123.87	38.51	0.76	114.5	10.83	0.91	91.58	8.7	0.91	85.4	34.17	0.71	129.81	9.99	0.93	115.07	0	1	121.37	37.77	0.76	134.09	0	1	0.838333	0.885	0.0466667	0.371594	1
NM_024710|ISOC2|chr19|-	354.8	55964554	chr19:55964346-55964755	50.54	28.46	0.64	44.58	26.49	0.63	30.71	46.88	0.4	44.54	44.9	0.5	40.01	28.62	0.58	41.38	60.49	0.41	49.83	34.51	0.59	49.71	31.42	0.61	51.79	70.25	0.42	52.06	48.37	0.52	30.7	72.52	0.3	34.83	73.33	0.32	0.526667	0.46	-0.0666667	0.371614	1
NM_173517|VKORC1L1|chr7|+	363.9	65419593	chr7:65419061-65419800	99.78	13.42	0.88	73.69	0	1	77.71	30.45	0.72	50.77	30.55	0.62	86.4	13.66	0.86	59.04	7.02	0.89	91.24	10.79	0.89	104.32	8.92	0.92	55.85	36.01	0.61	78.23	29.41	0.73	75.27	31.04	0.71	84.24	23.38	0.78	0.828333	0.773333	-0.055	0.371749	1
NM_024909|ATAT1|chr6|+	1637.6	30611621	chr6:30611306-30612448	259.16	0	1	319.04	25.17	0.93	245.33	40.86	0.86	322.03	42.15	0.88	253.55	66.16	0.79	309.53	61.72	0.83	293.12	1.92	0.99	265.93	27.38	0.91	290.46	70.4	0.8	278.46	32.35	0.9	293.44	40.83	0.88	275.81	12.68	0.96	0.881667	0.906667	0.025	0.372272	1
NM_003757|EIF3I|chr1|+	2030.5	32697028	chr1:32696716-32697205	189.97	36.55	0.84	130.01	51.68	0.72	232.02	16	0.94	146.8	56.37	0.72	249.38	0	1	170.86	38.59	0.82	171.28	42.66	0.8	152.44	52.72	0.74	167.43	80.76	0.67	205.64	0.06	1	188.2	59.99	0.76	191.61	14.53	0.93	0.84	0.816667	-0.0233333	0.372365	1
NM_024294|C6orf106|chr6|-	385.3	34558029	chr6:34555066-34558377	65.03	4.91	0.93	64.04	6.77	0.9	83.46	28.25	0.75	80.32	22.03	0.78	72.54	35.54	0.67	81.83	28.28	0.74	82.51	16.85	0.83	74.16	10.45	0.88	104.37	12.29	0.89	102.38	33.51	0.75	98.39	9.1	0.92	97.74	25.83	0.79	0.795	0.843333	0.0483333	0.372402	1
NM_006821|ACOT2|chr14|+	177.2	74041813	chr14:74041612-74042362	46.24	0	1	41.94	0	1	30.56	9.1	0.77	31.29	14.08	0.69	39.23	1.11	0.97	43.69	0	1	33.54	0	1	31.95	0	1	30.52	0.03	1	35.32	0	1	38.22	0	1	32.13	7.78	0.81	0.905	0.968333	0.0633333	0.372525	1
NM_000935|PLOD2|chr3|-	168.3	145788375	chr3:145787228-145788659	21.73	17.81	0.55	30.31	3.92	0.89	34.91	19.84	0.64	42.78	18.53	0.7	28.13	23.25	0.55	26.55	11.48	0.7	NA	NA	NA	NA	NA	NA	24.09	8.79	0.73	26.14	24.63	0.51	17.51	23.07	0.43	23.54	17.7	0.57	0.671667	0.56	-0.111667	0.372699	1
NM_014862|ARNT2|chr15|+	362.8	80886198	chr15:80885941-80890277	92.3	0	1	102.44	0	1	78.92	7.19	0.92	92.16	16.19	0.85	84.04	0	1	85.95	3.66	0.96	87.58	0	1	88.48	0	1	77.24	8.5	0.9	74.75	2.64	0.97	81.14	0	1	82.49	0	1	0.955	0.978333	0.0233333	0.372797	1
NM_201397|GPX1|chr3|-	81118.7	49395459	chr3:49394609-49395791	299.54	10.34	0.97	216.13	0	1	426.04	0	1	309.31	0	1	453.35	0	1	351.05	0	1	303.27	8.64	0.97	266.7	17.33	0.94	409.35	0	1	339.42	0	1	409.93	0	1	355.01	0	1	0.995	0.985	-0.01	0.373359	1
NM_007208|MRPL3|chr3|-	840.3	131181390	chr3:131181045-131181719	91.7	85.39	0.52	66.82	54	0.55	74.36	98.35	0.43	66.7	85.04	0.44	57.09	130.69	0.3	40.36	104.26	0.28	72.9	96.3	0.43	75.15	80.97	0.48	79.31	131.34	0.38	73.9	116.4	0.39	50.36	156.55	0.24	56.59	127.29	0.31	0.42	0.371667	-0.0483333	0.374881	1
NM_001916|CYC1|chr8|+	1923.8	145152336	chr8:145152135-145152428	53.97	91.4	0.37	63.43	100.05	0.39	39.11	133.51	0.23	37.87	139.65	0.21	45.47	125.12	0.27	24.5	106.35	0.19	42.01	113.01	0.27	49.5	118.4	0.29	40.53	124.08	0.25	22.33	142.33	0.14	38.53	162.06	0.19	41.18	131.42	0.24	0.276667	0.23	-0.0466667	0.375188	1
NM_012109|TMEM59L|chr19|+	1190.9	18731601	chr19:18731218-18731849	207.13	50.26	0.8	219.09	67.04	0.77	155.38	93.75	0.62	166.55	107.45	0.61	152.8	127.77	0.54	160.24	157.83	0.5	251.02	59.99	0.81	218.21	65.29	0.77	197.65	88.71	0.69	131.8	113.71	0.54	201.02	150.78	0.57	154.42	81.24	0.66	0.64	0.673333	0.0333333	0.375625	1
NM_012473|TXN2|chr22|-	626.8	36863453	chr22:36863093-36863964	115.36	23.35	0.83	135.14	20.7	0.87	138.61	15.61	0.9	132.04	39.09	0.77	140.99	36.48	0.79	129.22	52.9	0.71	132.01	14.99	0.9	125.16	28.88	0.81	123.79	32.68	0.79	139.61	11.5	0.92	135.7	35.51	0.79	155.74	22.6	0.87	0.811667	0.846667	0.035	0.37564	1
NM_052850|GADD45GIP1|chr19|-	889.7	13065100	chr19:13064972-13065340	114.85	165.1	0.41	104.51	156.4	0.4	110.19	124.77	0.47	109.06	122.4	0.47	128.32	122.06	0.51	167.44	86.93	0.66	118.61	162.49	0.42	109.9	153.55	0.42	114.96	158.22	0.42	105.45	137.2	0.43	138.21	123.52	0.53	114.52	135.26	0.46	0.486667	0.446667	-0.04	0.375734	1
NM_001410|MEGF8|chr19|+	1563.2	42881617	chr19:42879659-42882921	93.84	0	1	98.94	0	1	77.24	4.31	0.95	71.29	17.87	0.8	92.58	4.34	0.96	83.3	3.01	0.97	106.69	1.12	0.99	102.54	0	1	74.25	27.04	0.73	81.29	6.81	0.92	83.77	17.66	0.83	90.39	0	1	0.946667	0.911667	-0.035	0.375953	1
NM_012388|PLDN|chr15|+	1036.3	45898833	chr15:45898593-45901909	84.59	14.68	0.85	90.32	27.59	0.77	99.99	25.96	0.79	98.09	49.97	0.66	91.71	36.63	0.71	88.89	37.09	0.71	68.98	30.38	0.69	74.09	39	0.66	70.17	28.88	0.71	77.6	31.72	0.71	68.81	46.99	0.59	78.89	24.38	0.76	0.748333	0.686667	-0.0616667	0.375958	1
NM_014313|TMEM50A|chr1|+	1096	25687358	chr1:25687151-25688740	121.93	116.16	0.51	112.08	91.41	0.55	109.94	196.92	0.36	117.72	175.33	0.4	107.97	248.16	0.3	104.88	176.84	0.37	104.96	85.6	0.55	107.76	98.18	0.52	102.61	138.21	0.43	115.65	169.5	0.41	104.02	174.82	0.37	117.66	156.48	0.43	0.415	0.451667	0.0366667	0.376053	1
NM_005271|GLUD1|chr10|-	794.6	88811253	chr10:88809959-88811627	108.3	57.7	0.65	96.86	30.6	0.76	99.2	72.79	0.58	93.3	78.17	0.54	100.14	80.31	0.55	69.91	105.02	0.4	92.35	52.47	0.64	103.42	67.94	0.6	91.1	68.81	0.57	78.23	103.7	0.43	75.24	92.84	0.45	81	88.5	0.48	0.58	0.528333	-0.0516667	0.376218	1
NM_000156|GAMT|chr19|-	101.8	1397214	chr19:1397025-1397498	20.51	30.4	0.4	23.47	23.06	0.5	25.15	47.25	0.35	29.43	31.31	0.48	33.68	51.38	0.4	22.35	42.1	0.35	25.18	30.96	0.45	27.16	21.54	0.56	36.88	48.86	0.43	38.42	36.21	0.51	37.73	42.76	0.47	37.75	29.47	0.56	0.413333	0.496667	0.0833333	0.37638	1
NM_003289|TPM2|chr9|-	293.6	35683037	chr9:35682923-35683238	32.93	8.04	0.8	67.52	5.47	0.92	33.25	16.07	0.67	70.91	6.13	0.92	47.2	11.12	0.81	92.16	25.44	0.78	NA	NA	NA	26.26	6.29	0.81	48.94	10.57	0.82	43.17	16.76	0.72	49.35	17.48	0.74	39.86	15.63	0.72	0.816667	0.762	-0.0546667	0.37645	1
NR_038110|LOC100507246|chr17|+	318.4	74559570	chr17:74559201-74561430	66.99	67.49	0.5	52.19	43.16	0.55	57.71	90.38	0.39	41.61	68.15	0.38	57.56	80.49	0.42	45.12	62.49	0.42	67.76	61.5	0.52	64.61	57.72	0.53	69.02	66.16	0.51	68.01	67.06	0.5	61.37	56.07	0.52	59.07	83.41	0.41	0.443333	0.498333	0.055	0.376864	1
NM_016505|ZCCHC17|chr1|+	619.5	31837350	chr1:31836879-31837780	113.95	20.07	0.85	98.07	28.38	0.78	84.39	44.07	0.66	73.11	50.02	0.59	90.65	61.26	0.6	91.08	39.99	0.69	118.85	53.46	0.69	105.32	41.55	0.72	81.32	64.5	0.56	77.09	72.4	0.52	111.67	56.97	0.66	89.19	45.62	0.66	0.695	0.635	-0.06	0.376987	1
NM_005834|TIMM17B|chrX|-	1469.9	48750899	chrX:48750730-48751100	110.04	22.28	0.83	123.62	54.54	0.69	120.09	9.57	0.93	172.62	24.01	0.88	140.71	38.4	0.79	153.48	53.44	0.74	129.96	55.29	0.7	112.42	52	0.68	174.2	48.56	0.78	162.68	30.08	0.84	186.24	36.98	0.83	159.86	65.48	0.71	0.81	0.756667	-0.0533333	0.377409	1
NM_001085468|CTNND1|chr11|+	3453.8	57585802	chr11:57583769-57586652	46.37	143.12	0.24	41.17	183.15	0.18	37.7	187.99	0.17	34.23	224.54	0.13	52.56	188.42	0.22	37.04	227.72	0.14	28.14	169	0.14	32.72	160.8	0.17	29.12	207.28	0.12	40.85	203.85	0.17	32.48	206.85	0.14	35.74	218.46	0.14	0.18	0.146667	-0.0333333	0.378033	1
NM_004515|ILF2|chr1|-	2273	153634821	chr1:153634514-153635032	362.55	140.93	0.72	375.45	108.51	0.78	361.32	111.08	0.76	382.09	123.61	0.76	400.26	103.88	0.79	328.88	114.37	0.74	377.05	135.76	0.74	333.32	160.74	0.67	405.69	82.67	0.83	360	130.84	0.73	377.68	133.75	0.74	335.49	157.69	0.68	0.758333	0.731667	-0.0266667	0.379367	1
NM_001017390|SULT1A4|chr16|+	76.3	29476059	chr16:29475784-29476289	21.89	13.49	0.62	32.01	13.48	0.7	22.85	21.43	0.52	24.21	18.89	0.56	24.7	16.22	0.6	21.2	17.31	0.55	27.1	18.56	0.59	30.26	12.4	0.71	12.6	25.06	0.33	18.32	25.75	0.42	19.94	39.83	0.33	20.62	12.27	0.63	0.591667	0.501667	-0.09	0.379652	1
NM_001251973|RCAN2|chr6|-	4418.8	46189423	chr6:46188467-46191038	327.43	45.12	0.88	354.52	33.69	0.91	161.26	91.15	0.64	189.42	107.5	0.64	128.57	70.81	0.64	163.79	103.67	0.61	381.63	52.41	0.88	351.99	73.17	0.83	230.56	123.19	0.65	208.85	160.63	0.57	179.07	128.04	0.58	211.63	89.39	0.7	0.72	0.701667	-0.0183333	0.379665	1
NM_002873|RAD17|chr5|+	143.7	68710078	chr5:68709858-68710628	57.68	0	1	56.2	0	1	58.01	8.32	0.87	41.84	21.8	0.66	57.04	23.52	0.71	41.39	15.33	0.73	46.78	5.68	0.89	40.6	13.36	0.75	40.27	15.76	0.72	44.35	25.63	0.63	48.04	6.83	0.88	47.02	19.68	0.7	0.828333	0.761667	-0.0666667	0.379689	1
NM_006713|SUB1|chr5|+	5452.9	32601312	chr5:32601111-32604185	93.88	372.87	0.2	94.91	365.01	0.21	79.41	363.88	0.18	85.93	374.42	0.19	66.2	359.74	0.16	63.38	304.93	0.17	98.89	435.2	0.19	78.83	389.57	0.17	75.46	400.06	0.16	68.83	383.95	0.15	71.91	413.43	0.15	62.4	357.27	0.15	0.185	0.161667	-0.0233333	0.379814	1
NR_037716|RNASEK|chr17|+	17086.7	6917665	chr17:6917464-6917852	511.6	134.51	0.79	416.8	222.63	0.65	491.09	157.08	0.76	491.57	125.1	0.8	570.81	170.55	0.77	540.58	168.15	0.76	472.63	213.56	0.69	453.87	219.14	0.67	520.29	180.55	0.74	457.14	166.62	0.73	542.34	160.72	0.77	502.19	134.48	0.79	0.755	0.731667	-0.0233333	0.380144	1
NM_020170|NCLN|chr19|+	179.9	3207828	chr19:3207627-3209573	56.43	7.23	0.89	57.87	8.41	0.87	47.88	21.09	0.69	52.31	10.25	0.84	56.09	16.69	0.77	50.55	0	1	53.19	20.41	0.72	49.23	11	0.82	59.44	29.51	0.67	47.53	18.24	0.72	54.84	7.71	0.88	49.55	8.64	0.85	0.843333	0.776667	-0.0666667	0.380627	1
NM_001130991|HYOU1|chr11|-	3860.8	118915308	chr11:118914896-118916366	151.67	59.53	0.72	120.26	60.13	0.67	121.56	79.93	0.6	180.43	86.11	0.68	159.56	77.45	0.67	168.38	90.74	0.65	169.3	58.37	0.74	153.8	82.37	0.65	187.06	101.23	0.65	212.16	61.04	0.78	199.49	97.9	0.67	212.66	76.89	0.73	0.665	0.703333	0.0383333	0.380677	1
NM_014501|UBE2S|chr19|-	4562.6	55912810	chr19:55912650-55913130	230.24	50.54	0.82	191.56	56.58	0.77	142.15	142.13	0.5	159.58	114.8	0.58	158.26	135.63	0.54	144.71	138.25	0.51	185.87	99.5	0.65	205.95	74.61	0.73	201.21	117.21	0.63	164.1	97.31	0.63	201.32	107.61	0.65	153.99	93.89	0.62	0.62	0.651667	0.0316667	0.381084	1
NM_003498|SNN|chr16|+	2207.1	11771826	chr16:11769831-11772943	177.43	27.93	0.86	187.82	18.06	0.91	118.54	32.49	0.78	153.04	45.14	0.77	135.81	21.36	0.86	150.05	37.99	0.8	206.93	21.96	0.9	198.28	6.82	0.97	163.63	39.75	0.8	133.81	39.32	0.77	162.39	35.42	0.82	161.28	11.95	0.93	0.83	0.865	0.035	0.381468	1
NM_138773|SLC25A46|chr5|+	704	110097390	chr5:110096904-110098484	96.32	38.72	0.71	95.52	24.15	0.8	81.52	53.1	0.61	82.65	53.2	0.61	58.35	56.13	0.51	59.81	62.02	0.49	100.02	43.26	0.7	96.42	39.74	0.71	79.44	64.18	0.55	76.5	63.95	0.54	66.04	70.33	0.48	61.58	87.15	0.41	0.621667	0.565	-0.0566667	0.382055	1
NM_020988|GNAO1|chr16|+	1114.1	56390216	chr16:56390015-56391356	195.8	108.4	0.64	158.37	109.01	0.59	200.29	88.28	0.69	179.81	60.03	0.75	208.4	87.56	0.7	185.25	33.27	0.85	184.38	76.73	0.71	193.37	88.86	0.69	202.88	39.84	0.84	173.1	75.99	0.69	179.48	67.22	0.73	179.15	55.69	0.76	0.703333	0.736667	0.0333333	0.382281	1
NM_003622|PPFIBP1|chr12|+	258.3	27847721	chr12:27845729-27848497	18.82	23.42	0.45	23.81	14.15	0.63	24.16	19.1	0.56	25.89	18.03	0.59	28.83	12.5	0.7	18.19	21.93	0.45	21.13	17.07	0.55	19.59	23.42	0.46	17.54	24.67	0.42	22.55	22.6	0.5	15.27	30.06	0.34	19.23	20.36	0.49	0.563333	0.46	-0.103333	0.382752	1
NM_182905|WASH1|chr9|-	210.6	14692	chr9:14511-14940	26.67	28.56	0.48	29.15	34.18	0.46	22.62	46.82	0.33	30.37	37.12	0.45	33.85	41.57	0.45	28.58	47.61	0.38	28.51	37.7	0.43	26.73	37.71	0.41	34.13	41.9	0.45	44.25	21.54	0.67	35.56	25.25	0.58	33.54	30.27	0.53	0.425	0.511667	0.0866667	0.382796	1
NM_052855|ANKRD40|chr17|-	204.8	48772851	chr17:48770551-48773504	40.37	16.34	0.71	46.36	12.41	0.79	39.55	22.1	0.64	40.74	14.73	0.73	38.56	22.67	0.63	33.81	21.44	0.61	37.01	18.91	0.66	37.35	14.48	0.72	41.6	2.46	0.94	40.12	7.57	0.84	41.58	4.14	0.91	35.87	19.54	0.65	0.685	0.786667	0.101667	0.382874	1
NM_016626|MEX3C|chr18|-	594.4	48702934	chr18:48700920-48703946	82.7	4.63	0.95	63.43	22.84	0.74	84.47	28.71	0.75	76.29	10.62	0.88	81.34	19.74	0.8	66.04	24.41	0.73	62.78	20.89	0.75	68.03	18.32	0.79	70.5	25.87	0.73	77.85	29.42	0.73	72.47	26.73	0.73	77.93	26.22	0.75	0.808333	0.746667	-0.0616667	0.382927	1
NM_017828|COMMD4|chr15|+	119.1	75632507	chr15:75632306-75632614	54.55	15.8	0.78	48.15	14.79	0.77	46.56	23.5	0.66	33.99	40.73	0.45	69.67	26.42	0.73	32.94	26.72	0.55	59.41	16.44	0.78	53.75	13.63	0.8	61.36	28.67	0.68	45.08	34.34	0.57	81.97	15.2	0.84	53.83	26.94	0.67	0.656667	0.723333	0.0666667	0.383178	1
NM_001048|SST|chr3|-	24760.8	187386864	chr3:187386694-187387065	1265	443.8	0.74	1079.8	351.63	0.75	1416.01	472.69	0.75	887.09	359.17	0.71	1517.54	387.33	0.8	1105.24	308.64	0.78	856.33	341.64	0.71	1383.2	510.78	0.73	1012.39	286.14	0.78	1199.63	502.88	0.7	989.15	261.33	0.79	1280.16	407.55	0.76	0.755	0.745	-0.01	0.383284	1
NM_020468|SNX14|chr6|-	503.8	86215522	chr6:86215215-86215723	11.5	45.88	0.2	18.13	31.09	0.37	10.41	32.12	0.24	9.07	33.72	0.21	2.49	37.22	0.06	3.12	37.61	0.08	9.82	38.22	0.2	8.91	38.14	0.19	5.74	37.15	0.13	5.07	43.15	0.11	2.53	31.8	0.07	3.36	49.43	0.06	0.193333	0.126667	-0.0666667	0.383678	1
NM_004687|MTMR4|chr17|-	343.9	56568979	chr17:56566893-56569201	79.29	15.86	0.83	89.24	24.06	0.79	72.7	44.2	0.62	87.93	25.06	0.78	67.1	19.27	0.78	78.59	48.49	0.62	83.32	25.88	0.76	85.47	24.78	0.78	74.22	36.92	0.67	86.28	48.2	0.64	67.71	59.71	0.53	78.38	40.28	0.66	0.736667	0.673333	-0.0633333	0.383808	1
NM_130808|CPNE4|chr3|-	56.9	131253882	chr3:131253577-131254173	NA	NA	NA	NA	NA	NA	19.42	23.38	0.45	27.05	23.01	0.54	26.17	18.41	0.59	12.5	32.09	0.28	NA	NA	NA	NA	NA	NA	11.65	29.04	0.29	24	22.01	0.52	12.71	24.64	0.34	14.05	33.51	0.3	0.465	0.3625	-0.1025	0.384466	1
NM_007065|CDC37|chr19|-	1394.7	10502180	chr19:10501809-10502382	124.08	98.51	0.56	137.29	92.51	0.6	126.09	123.01	0.51	125.89	125.5	0.5	138.21	128.24	0.52	136.37	143.74	0.49	134.18	133.59	0.5	135.91	123.5	0.52	133.02	170.09	0.44	117.22	136.83	0.46	164.01	156.33	0.51	138.59	154.55	0.47	0.53	0.483333	-0.0466667	0.384728	1
NM_000401|EXT2|chr11|+	306.2	44266350	chr11:44265699-44266980	44.69	78.17	0.36	32.34	62.15	0.34	38.36	76.14	0.34	32.24	69.78	0.32	42.71	68.17	0.39	31.16	63.23	0.33	37.13	84.39	0.31	34.31	83.74	0.29	33.99	78.34	0.3	33.31	76.93	0.3	27.1	96.75	0.22	33.23	81.37	0.29	0.346667	0.285	-0.0616667	0.384787	1
NM_001040025|ARL16|chr17|-	267	79648497	chr17:79648224-79648909	70.02	49.75	0.58	69.91	32.67	0.68	51.12	53.48	0.49	41.14	43.48	0.49	48.82	57.47	0.46	45.38	41.53	0.52	71.92	28.91	0.71	78.83	20.23	0.8	50.18	34.08	0.6	54.19	42.98	0.56	44.27	32	0.58	50.67	65.04	0.44	0.536667	0.615	0.0783333	0.384838	1
NM_021033|RAP2A|chr13|+	223.3	98118304	chr13:98116459-98120252	45.55	9.89	0.82	44.09	17.35	0.72	46.44	13.14	0.78	43.29	16.66	0.72	42.28	6.44	0.87	48.22	8.5	0.85	54.7	23.81	0.7	37.46	16.93	0.69	52	18.49	0.74	36.66	10.62	0.78	48.03	16.66	0.74	30.01	18.62	0.62	0.793333	0.711667	-0.0816667	0.38522	1
NM_014247|RAPGEF2|chr4|+	116.4	160279622	chr4:160279266-160281301	38.22	7.87	0.83	30.98	0.94	0.97	49.53	13.05	0.79	35.04	0	1	46.78	7.9	0.86	34.16	3.14	0.92	31.18	10.72	0.74	33.92	8.52	0.8	34.37	17.78	0.66	46.8	0	1	35.05	7.04	0.83	43.67	11.86	0.79	0.895	0.803333	-0.0916667	0.385621	1
NM_021159|RAP1GDS1|chr4|+	676.7	99363733	chr4:99363141-99365012	55.6	116.46	0.32	54.39	116.77	0.32	42.58	106.77	0.29	48.96	126.47	0.28	43.52	123.27	0.26	48.31	94.67	0.34	46.06	121.2	0.28	44.07	132.96	0.25	47.22	123.1	0.28	34.53	117	0.23	44.99	124.08	0.27	34.68	115.02	0.23	0.301667	0.256667	-0.045	0.385888	1
NM_003746|DYNLL1|chr12|+	37596.5	120936112	chr12:120935876-120936298	831.67	475.65	0.64	645.23	419.61	0.61	929.77	628.94	0.6	872.09	531.96	0.62	1058.15	537.48	0.66	804.87	612.54	0.57	660.64	426.51	0.61	727.12	477.02	0.6	925.99	512.93	0.64	1042.67	499.82	0.68	845.29	511.87	0.62	957.01	577.58	0.62	0.616667	0.628333	0.0116667	0.386517	1
NM_001198843|RBM4|chr11|+	2563	66413738	chr11:66413498-66413944	181.66	118.72	0.6	202.28	132.03	0.61	158.07	200.52	0.44	169.06	218.2	0.44	141.94	217.79	0.39	181.09	261.9	0.41	223.4	133.93	0.63	205.91	173.4	0.54	193.07	269.53	0.42	220.99	199.34	0.53	205.53	241.5	0.46	199.97	199.92	0.5	0.481667	0.513333	0.0316667	0.387098	1
NM_002789|PSMA4|chr15|+	3336.6	78841334	chr15:78841132-78841563	246.08	156.6	0.61	241.02	183.8	0.57	215.4	244.06	0.47	244.13	212.49	0.53	234.96	249.27	0.49	221.62	246.41	0.47	285.27	187.36	0.6	236.66	140.3	0.63	250.34	299.7	0.46	233.65	209.32	0.53	293.31	203.52	0.59	222.21	207.78	0.52	0.523333	0.555	0.0316667	0.387201	1
NM_002276|KRT19|chr17|-	812	39680040	chr17:39679869-39680249	137.53	27.86	0.83	54.02	37.94	0.59	182.32	110.48	0.62	132.23	100.87	0.57	200.32	169.72	0.54	166.88	174.35	0.49	82.01	55.77	0.6	69.43	47.1	0.6	133.72	90.8	0.6	98.23	108.37	0.48	129.58	146.55	0.47	136.44	97.91	0.58	0.606667	0.555	-0.0516667	0.388705	1
NM_015654|NAT9|chr17|-	128.2	72767415	chr17:72766686-72767997	43.38	11.92	0.78	45.81	9.4	0.83	44.2	7.96	0.85	36.64	10.15	0.78	46.27	18.53	0.71	40.58	1.62	0.96	44.32	3.01	0.94	38.62	11.41	0.77	57.85	0	1	34.59	4.15	0.89	50.54	5.61	0.9	41.62	8.31	0.83	0.818333	0.888333	0.07	0.389607	1
NM_138927|SON|chr21|+	659.4	34949491	chr21:34948671-34949812	107.44	4.2	0.96	84.06	1.83	0.98	84.21	21.15	0.8	78.64	9.42	0.89	87.28	15.31	0.85	79.42	0	1	119.94	0	1	107.96	0	1	88.67	12.43	0.88	102.78	10.14	0.91	98.74	0	1	99.16	9.42	0.91	0.913333	0.95	0.0366667	0.38982	1
NM_015327|SMG5|chr1|-	261.5	156220257	chr1:156219015-156220461	97.83	0	1	78.77	7.68	0.91	100.96	21.26	0.83	68.05	18.45	0.79	113.6	5.73	0.95	74.51	44.62	0.63	70.6	3.7	0.95	75.48	8.44	0.9	82.12	18.12	0.82	83.58	14.34	0.85	72.76	10.16	0.88	89.85	0	1	0.851667	0.9	0.0483333	0.389908	1
NM_022767|AEN|chr15|+	198.4	89174442	chr15:89173289-89175512	33.58	12.83	0.72	29.29	11.55	0.72	38.6	21.74	0.64	45.19	16.31	0.73	40.71	15.15	0.73	43.47	23.08	0.65	31.75	13.19	0.71	33.36	9.59	0.78	55.83	13.6	0.8	57.19	18.25	0.76	54.8	8.87	0.86	57.09	16.52	0.78	0.698333	0.781667	0.0833333	0.390243	1
NM_020188|CMC2|chr16|-	236.2	81009857	chr16:81009699-81010076	106.02	37.53	0.74	89.57	36.1	0.71	94.78	24.79	0.79	117.67	0	1	91.23	11.69	0.89	79	7.11	0.92	50.53	43.19	0.54	87.39	36.07	0.71	77.78	9.03	0.9	103.08	14.82	0.87	91.95	0	1	83.65	38.04	0.69	0.841667	0.785	-0.0566667	0.390778	1
NM_005765|ATP6AP2|chrX|+	4186.4	40465046	chrX:40464813-40465888	297.41	0	1	296.99	0	1	279.03	40.43	0.87	274.21	32.21	0.89	220.76	85.81	0.72	209.49	96.23	0.69	295.73	0	1	271.95	9.99	0.96	269.78	56.98	0.83	298.57	21.29	0.93	240.88	43.6	0.85	232.42	74.94	0.76	0.861667	0.888333	0.0266667	0.390901	1
NR_037609|SLX1B-SULT1A4|chr16|+	83.4	30215404	chr16:30215129-30215638	21.71	13.78	0.61	32.5	13.3	0.71	22.8	22.63	0.5	24.93	18.17	0.58	24.61	16.84	0.59	22.1	17.9	0.55	26.9	19.04	0.59	30.08	13.02	0.7	12.7	25.86	0.33	18.18	26.43	0.41	21.22	38.55	0.36	20.85	12.75	0.62	0.59	0.501667	-0.0883333	0.391282	1
NM_001039490|CD151|chr11|+	7106.2	838334	chr11:838133-838835	123.37	159.82	0.44	105.04	111.57	0.48	140.77	138.83	0.5	139.25	119.25	0.54	174.25	98.42	0.64	161.14	148.81	0.52	130.23	143.2	0.48	133.9	141.89	0.49	186.3	112.34	0.62	147.17	140.39	0.51	164.5	102.32	0.62	176.1	102.47	0.63	0.52	0.558333	0.0383333	0.391596	1
NM_003668|MAPKAPK5|chr12|+	356.3	112330972	chr12:112330771-112331228	23.19	28.51	0.45	23.87	37.22	0.39	24.02	25.02	0.49	23.07	15.47	0.6	8.22	32.34	0.2	NA	NA	NA	17.16	33.56	0.34	16.72	32.25	0.34	13.12	25.15	0.34	21.36	25.77	0.45	11.41	27.42	0.29	8.89	29	0.23	0.426	0.331667	-0.0943333	0.391792	1
NM_001616|ACVR2A|chr2|+	382.4	148685210	chr2:148684649-148687966	77.33	50.53	0.6	74.12	37.88	0.66	50.65	32	0.61	55.12	25.81	0.68	48.07	39.53	0.55	44.76	40.89	0.52	70.18	54.48	0.56	73.77	50.39	0.59	50.7	46.25	0.52	56.67	37.85	0.6	46.86	49.76	0.49	49.42	47.31	0.51	0.603333	0.545	-0.0583333	0.391877	1
NM_182923|KLC1|chr14|+	78.4	104167739	chr14:104167538-104167888	18.35	14.61	0.56	21.46	19.12	0.53	15.6	36.17	0.3	16.9	32.25	0.34	18.59	21.39	0.46	18.39	40.82	0.31	NA	NA	NA	23.6	7.22	0.77	23.64	31.78	0.43	29.4	15.53	0.65	16.71	29.19	0.36	20.71	23.72	0.47	0.416667	0.536	0.119333	0.391932	1
NM_002827|PTPN1|chr20|+	1573.8	49199474	chr20:49199229-49201086	174.28	0	1	234.17	0	1	161.49	0	1	197.28	0	1	163.52	8.52	0.95	201.3	54.12	0.79	188.07	0	1	156.89	1.51	0.99	171.04	41.87	0.8	134.43	0	1	180.59	38.87	0.82	146.53	0	1	0.956667	0.935	-0.0216667	0.391953	1
NR_037688|ACTG1|chr17|-	743496	79477154	chr17:79476997-79477355	5308.71	2765.38	0.66	3791.44	2029.35	0.65	5404.91	1667.32	0.76	4370.97	1426.35	0.75	5882.01	2082.99	0.74	4264.21	1600.24	0.73	4086.94	2402.63	0.63	4170.89	2556.31	0.62	4554.43	1491.98	0.75	4367.78	1375.77	0.76	4593.81	1625.39	0.74	4361.33	1318.66	0.77	0.715	0.711667	-0.00333333	0.392187	1
NR_045417|AKIP1|chr11|+	145.1	8941085	chr11:8940884-8941623	30.59	22.84	0.57	39.5	18.93	0.68	34.07	51.03	0.4	44.1	43.54	0.5	43.33	38.24	0.53	38.66	30.92	0.56	23.83	25.49	0.48	25.48	33.8	0.43	31.16	42.36	0.42	31.16	37.74	0.45	30.36	24.47	0.55	27.48	45.92	0.37	0.54	0.45	-0.09	0.392447	1
NM_021130|PPIA|chr7|+	72450.5	44841168	chr7:44840886-44842716	191.23	3591.31	0.05	177.26	3127.79	0.05	163.04	3371.13	0.05	150.63	3332.89	0.04	168.63	3657.68	0.04	142.56	3348.94	0.04	177.77	3543.44	0.05	175.35	3307.91	0.05	139.78	3886.22	0.03	148.53	3407.74	0.04	153.97	3843.64	0.04	150	3540.35	0.04	0.045	0.0416667	-0.00333333	0.392515	1
NM_080881|DBN1|chr5|-	6992.5	176884078	chr5:176883614-176884504	279.28	223.49	0.56	250.02	226.8	0.52	261.35	306.35	0.46	232.81	280.16	0.45	308.4	320.78	0.49	302.11	335.23	0.47	244.5	228.92	0.52	265.78	206.34	0.56	265.99	261.16	0.5	271.18	270.4	0.5	296.45	255.89	0.54	269.31	278.37	0.49	0.491667	0.518333	0.0266667	0.39284	1
NM_030796|VOPP1|chr7|-	670.9	55540395	chr7:55538306-55540738	111.59	10.8	0.91	123.72	2.93	0.98	120.24	15.02	0.89	121.34	29.1	0.81	120.25	11.29	0.91	127.02	24.38	0.84	103.04	1.16	0.99	103.12	3.97	0.96	112.02	13.5	0.89	112.26	16.91	0.87	115.85	18.09	0.86	117.52	4.59	0.96	0.89	0.921667	0.0316667	0.393639	1
NM_014906|PPM1E|chr17|+	143.1	57057868	chr17:57057335-57060000	49.92	5.4	0.9	63.39	9.73	0.87	49.27	7.4	0.87	51.65	24.76	0.68	44.05	4.46	0.91	51.31	18.97	0.73	49.78	17.31	0.74	51.5	13.15	0.8	49.41	18.86	0.72	55.57	5.05	0.92	47.39	25.2	0.65	47.85	17.6	0.73	0.826667	0.76	-0.0666667	0.394317	1
NM_001130964|PLCD1|chr3|-	103.2	38049148	chr3:38048987-38049349	NA	NA	NA	NA	NA	NA	32.76	10.92	0.75	27.73	26.03	0.52	42.71	30.46	0.58	26.94	21.99	0.55	NA	NA	NA	NA	NA	NA	20.59	19.73	0.51	25.73	8.08	0.76	45.67	10.67	0.81	26.17	15.59	0.63	0.6	0.6775	0.0775	0.394523	1
NM_001077395|DPH5|chr1|-	158.4	101455694	chr1:101455180-101456184	14.57	32.4	0.31	12.18	31.18	0.28	15.62	41.76	0.27	17.65	30.85	0.36	18.25	42.86	0.3	11.18	35.06	0.24	22.46	18.02	0.55	20.45	25.07	0.45	23.58	27.2	0.46	18.53	35.06	0.35	15.57	45.12	0.26	18.55	37.77	0.33	0.293333	0.4	0.106667	0.39516	1
NM_001077394|DPH5|chr1|-	160.3	101455694	chr1:101455180-101456187	14.57	32.48	0.31	12.18	31.19	0.28	15.62	41.91	0.27	17.65	30.98	0.36	18.25	43.1	0.3	11.18	35.15	0.24	22.46	18.15	0.55	20.45	25.19	0.45	23.58	27.38	0.46	18.53	35.11	0.35	15.57	45.39	0.26	18.55	37.98	0.33	0.293333	0.4	0.106667	0.39516	1
NM_007049|BTN2A1|chr6|+	409.8	26469235	chr6:26468176-26469866	94.88	10.89	0.9	101.41	10.67	0.9	92.41	0	1	104.76	0	1	87.66	8.96	0.91	101.51	0	1	89.69	6.76	0.93	93.25	0	1	87.77	8.48	0.91	87.29	12.38	0.88	80.11	16.31	0.83	95.21	4.81	0.95	0.951667	0.916667	-0.035	0.396638	1
NM_001961|EEF2|chr19|-	78289.9	3976362	chr19:3976054-3976745	728.51	1086.09	0.4	698.89	1125.86	0.38	697.32	1430.31	0.33	621.11	1579.99	0.28	872.1	1765.46	0.33	750.73	1828.71	0.29	620.17	1113.33	0.36	705.06	1225.61	0.37	570.03	1583.32	0.26	673.59	1431.49	0.32	701.96	1541.98	0.31	738.7	1671.65	0.31	0.335	0.321667	-0.0133333	0.39679	1
NM_006145|DNAJB1|chr19|-	1199.1	14626722	chr19:14625582-14626982	98.49	26.79	0.79	107.59	19.71	0.85	120.57	49.66	0.71	137.85	42.58	0.76	141.15	40.55	0.78	138.21	39.44	0.78	96.45	14.63	0.87	87.94	11.25	0.89	146.04	19.92	0.88	125.17	22.46	0.85	135.65	45.37	0.75	130.71	49.54	0.73	0.778333	0.828333	0.05	0.397165	1
NM_153464|ILF3|chr19|+	737.9	10795736	chr19:10795535-10796443	149.54	12.65	0.92	154.78	25.06	0.86	115.03	29.37	0.8	109.91	17.69	0.86	102.11	42.67	0.71	107.29	12.11	0.9	139.41	9.61	0.94	143.22	5.38	0.96	122.73	16.42	0.88	118.13	11.55	0.91	111.17	41.87	0.73	109.54	22.25	0.83	0.841667	0.875	0.0333333	0.397673	1
NM_012087|GTF3C5|chr9|+	232.9	135933681	chr9:135933201-135933890	62.34	1.54	0.98	69.05	3.5	0.95	66.12	0.16	1	50.61	4.25	0.92	53.09	17.09	0.76	60.7	7.27	0.89	68.22	4.86	0.93	52.43	16.96	0.76	52.16	14.43	0.78	59.81	9.43	0.86	56.45	11.55	0.83	64.59	0	1	0.916667	0.86	-0.0566667	0.398185	1
NM_000157|GBA|chr1|-	184.1	155204690	chr1:155204239-155204891	57.39	18.39	0.76	70.67	0	1	73.6	21.5	0.77	72.32	20.93	0.78	81.29	16.75	0.83	95.5	0	1	67.89	0	1	55.5	0	1	73.14	12.08	0.86	55.42	17.4	0.76	44.86	39.96	0.53	67.34	17.47	0.79	0.856667	0.823333	-0.0333333	0.39835	1
NR_024110|SBDSP1|chr7|+	211.4	72307661	chr7:72307156-72307978	92.95	28.35	0.77	58.57	19.4	0.75	67.93	46.55	0.59	54.67	49.21	0.53	83.81	20.88	0.8	61.06	15.33	0.8	60.42	21.57	0.74	72.59	10.31	0.88	69.78	2.63	0.96	67.19	33.15	0.67	54.53	19.5	0.74	63.86	29.63	0.68	0.706667	0.778333	0.0716667	0.398366	1
NM_005324|H3F3B|chr17|-	79039.9	73773649	chr17:73772515-73774804	200.91	729.89	0.22	242.81	864.61	0.22	152.04	802.72	0.16	180.19	840.22	0.18	153.83	811.89	0.16	158.46	733.61	0.18	204.57	791.72	0.21	165.75	636.35	0.21	136.61	799.42	0.15	130.71	753.3	0.15	165.07	799.21	0.17	126.53	758.72	0.14	0.186667	0.171667	-0.015	0.398742	1
NM_004651|USP11|chrX|+	1556.7	47107577	chrX:47107192-47107727	212.8	0	1	180.4	0	1	184.44	24.31	0.88	160.08	65.36	0.71	233.73	0	1	226.18	0	1	181.29	5.71	0.97	185.46	2.07	0.99	203.92	30.57	0.87	181.23	8.51	0.96	224.64	0	1	161.8	13.07	0.93	0.931667	0.953333	0.0216667	0.398854	1
NM_002601|PDE6D|chr2|-	382.5	232597314	chr2:232597147-232597743	84.53	14.39	0.85	82.02	25.24	0.76	118.11	27.56	0.81	143.39	12.71	0.92	102.73	43.44	0.7	102.28	18.68	0.85	75.08	31.14	0.71	83.91	19.04	0.82	146.68	0.51	1	125.5	15.75	0.89	130.81	0	1	106.93	44.23	0.71	0.815	0.855	0.04	0.399339	1
NM_153267|MAMDC2|chr9|+	741.5	72841128	chr9:72840884-72841888	70.09	24.09	0.74	29.67	4.84	0.86	160.87	103.61	0.61	83.09	48.74	0.63	160.79	93.88	0.63	100.13	45.38	0.69	NA	NA	NA	29.98	5.46	0.85	64.37	36.68	0.64	138.4	70.26	0.66	64.26	57.78	0.53	133.99	115.61	0.54	0.693333	0.644	-0.0493333	0.399857	1
NM_001202404|ALDH7A1|chr5|-	98.5	125880502	chr5:125877533-125880711	13.11	38.95	0.25	14.07	38.7	0.27	14.05	52.08	0.21	16.39	54.87	0.23	14.25	23.6	0.38	14.33	41.91	0.25	18.07	33.6	0.35	17.78	25.92	0.41	18.97	44.82	0.3	15.46	35.36	0.3	19.87	30.95	0.39	17.84	37.44	0.32	0.265	0.345	0.08	0.400105	1
NM_014975|MAST1|chr19|+	203.9	12984877	chr19:12984423-12985766	47.07	20.29	0.7	63.31	26.83	0.7	42.86	21.32	0.67	49.45	36.59	0.57	44.19	38.21	0.54	69.92	28.89	0.71	65.62	14.03	0.82	59.78	18.03	0.77	64.54	19.82	0.77	57.64	23.21	0.71	61.51	35.69	0.63	40.78	28.91	0.59	0.648333	0.715	0.0666667	0.400226	1
NM_002778|PSAP|chr10|-	33045.2	73576636	chr10:73576055-73577233	692.41	341.6	0.67	654.02	307.04	0.68	804.11	499.65	0.62	737.88	439.92	0.63	926.5	458.43	0.67	761.46	365.36	0.68	655.1	298.72	0.69	647.98	271.44	0.7	687.09	406.81	0.63	739.06	445.86	0.62	671.17	406.96	0.62	693.05	500.65	0.58	0.658333	0.64	-0.0183333	0.400304	1
NM_020896|OSBPL5|chr11|-	151.7	3108807	chr11:3108346-3109573	13.06	27.34	0.32	17.3	35.2	0.33	12.07	20.27	0.37	15.19	29.22	0.34	19.37	20.87	0.48	20.5	34.03	0.38	22.45	35.63	0.39	22.64	26.29	0.46	26.26	24.55	0.52	16.81	30.62	0.35	27.6	25.53	0.52	24.87	17.08	0.59	0.37	0.471667	0.101667	0.401084	1
NM_001163286|EWSR1|chr22|+	5035.4	29696313	chr22:29696112-29696515	149.59	83.52	0.64	182.38	38.59	0.83	128.11	19.47	0.87	143.89	2.42	0.98	112.3	49.08	0.7	133.31	50.78	0.72	184.79	52.04	0.78	170.14	62.14	0.73	134.98	56.3	0.71	153.78	11.87	0.93	104.79	96.54	0.52	130.02	35.36	0.79	0.79	0.743333	-0.0466667	0.401339	1
NM_006906|PTPN5|chr11|-	512	18749919	chr11:18749475-18750574	43.04	38.69	0.53	65.77	46.44	0.59	38.25	43.77	0.47	48.41	62.55	0.44	33.72	60.85	0.36	52.17	58.85	0.47	54.53	66.61	0.45	56.84	50.66	0.53	37.68	84.4	0.31	30.68	59.7	0.34	43.42	83.51	0.34	47.48	43.99	0.52	0.476667	0.415	-0.0616667	0.401392	1
NM_032471|PKIB|chr6|+	915.9	123046942	chr6:123046273-123047518	85.67	153.84	0.36	83.4	144.36	0.37	50.13	88.9	0.36	53.06	80.17	0.4	24.4	106.98	0.19	25.89	98.5	0.21	69.22	161.34	0.3	69.06	142.52	0.33	39.93	110.57	0.27	45.59	92.07	0.33	34.54	122.47	0.22	22.68	98.38	0.19	0.315	0.273333	-0.0416667	0.40163	1
NM_080656|CDKN2AIPNL|chr5|-	255	133738416	chr5:133737756-133738617	90.01	51.13	0.64	82.52	32.75	0.72	89.89	41.58	0.68	79.87	41.65	0.66	85	33.05	0.72	69.51	40.12	0.63	93.06	34.25	0.73	96.66	21.96	0.81	78.51	41.86	0.65	90.54	29.53	0.75	83.26	22.42	0.79	88.81	50.44	0.64	0.675	0.728333	0.0533333	0.401645	1
NM_020317|C1orf63|chr1|-	151	25568868	chr1:25568740-25569196	39.87	30.72	0.56	29.13	35.6	0.45	20.05	49.22	0.29	44.09	33.65	0.57	31.52	36.04	0.47	36.49	37.14	0.5	32.83	27.4	0.55	27.26	33.19	0.45	25.62	49.46	0.34	38.87	64.87	0.37	29.13	47.77	0.38	25.01	42.62	0.37	0.473333	0.41	-0.0633333	0.402069	1
NM_032125|TMEM222|chr1|+	438.6	27662071	chr1:27661870-27662891	105.02	11.24	0.9	115.9	16.8	0.87	101.57	19.71	0.84	104.14	25.64	0.8	104.61	13.73	0.88	109.19	8.52	0.93	112.63	8.47	0.93	108.35	3.58	0.97	111.34	16.96	0.87	97.51	5.07	0.95	104.37	9.06	0.92	101.34	17.7	0.85	0.87	0.915	0.045	0.402219	1
NM_001127896|CHST8|chr19|+	2026.8	34263915	chr19:34262862-34264414	234.88	43.34	0.84	184.89	64.94	0.74	216.3	46.13	0.82	180.95	63.16	0.74	188.07	87.81	0.68	161.93	85.53	0.65	179.31	54.21	0.77	192.25	57.83	0.77	210.62	67.56	0.76	195.77	46.45	0.81	183.93	68.48	0.73	210.45	32.99	0.86	0.745	0.783333	0.0383333	0.402287	1
NM_001205228|SORT1|chr1|-	1033.2	109853446	chr1:109852188-109856679	113.61	0	1	118.7	4.17	0.97	89.95	29.21	0.75	108.39	20.23	0.84	108.2	4.3	0.96	112.01	12.43	0.9	90.98	0	1	106.49	1.46	0.99	94.38	5.38	0.95	98.78	31.46	0.76	78.47	23.33	0.77	99.42	23.93	0.81	0.903333	0.88	-0.0233333	0.40231	1
NM_001145548|ZDHHC7|chr16|-	490	85009692	chr16:85008067-85010125	60.98	17.93	0.77	64.33	20.03	0.76	76.26	31.95	0.7	66.77	34.28	0.66	83.63	31.87	0.72	82.04	27.18	0.75	70.85	28.02	0.72	61.48	16.93	0.78	79.63	17.46	0.82	73.51	22.9	0.76	79.47	8.19	0.91	76.11	27.62	0.73	0.726667	0.786667	0.06	0.402798	1
NM_001135599|TGFB2|chr1|+	2290.7	218615409	chr1:218614546-218617961	61.79	81.92	0.43	115.18	92.77	0.55	67.02	95.09	0.41	167.96	155.61	0.52	60.35	118.99	0.34	135.78	192.59	0.41	80.53	57.6	0.58	97.43	86.18	0.53	124.48	129.47	0.49	150.24	139.13	0.52	126.68	141.94	0.47	141.75	189.38	0.43	0.443333	0.503333	0.06	0.403824	1
NR_046251|FGD5-AS1|chr3|-	1268.9	14986795	chr3:14984286-14987661	151.4	21.63	0.87	167.52	38.19	0.81	136.72	53.76	0.72	152.8	59.41	0.72	128.21	49.16	0.72	149.48	38.45	0.8	156.57	46.88	0.77	137.04	43.82	0.76	151.62	49.06	0.76	118.79	59.06	0.67	145.24	54.6	0.73	124.42	48.64	0.72	0.773333	0.735	-0.0383333	0.404113	1
NM_004779|CNOT8|chr5|+	437.7	154255279	chr5:154254850-154256352	93.77	0	1	106.38	0	1	84.29	32.82	0.72	90.62	22.63	0.8	77.8	45.6	0.63	82.73	20.51	0.8	88.84	5.35	0.94	88.35	2.63	0.97	73.8	33.22	0.69	91.44	25.38	0.78	71.78	39.87	0.64	78.51	44.3	0.64	0.825	0.776667	-0.0483333	0.404566	1
NM_015425|POLR1A|chr2|-	75.6	86254337	chr2:86253451-86254646	38.54	0.47	0.99	37.15	8.84	0.81	NA	NA	NA	42.25	0	1	25.7	7.98	0.76	38.88	4.92	0.89	48.71	8.2	0.86	45.65	0	1	45.03	0	1	48.85	0	1	40.74	6.86	0.86	47.26	0	1	0.89	0.953333	0.0633333	0.404617	1
NM_014392|D4S234E|chr4|+	12588.8	4419416	chr4:4418962-4420696	399.85	332.62	0.55	405.16	301.1	0.57	304.1	319.45	0.49	340.9	328.48	0.51	297.97	333.68	0.47	340.49	306.03	0.53	379.85	321.74	0.54	392.28	343.24	0.53	289.24	287.51	0.5	273.22	271.82	0.5	289.68	321.68	0.47	251.79	344.73	0.42	0.52	0.493333	-0.0266667	0.404744	1
NM_001040101|D4S234E|chr4|+	12588.8	4419416	chr4:4418962-4420696	399.85	332.62	0.55	405.16	301.1	0.57	304.1	319.45	0.49	340.9	328.48	0.51	297.97	333.68	0.47	340.49	306.03	0.53	379.85	321.74	0.54	392.28	343.24	0.53	289.24	287.51	0.5	273.22	271.82	0.5	289.68	321.68	0.47	251.79	344.73	0.42	0.52	0.493333	-0.0266667	0.404744	1
NM_018400|SCN3B|chr11|-	3727.6	123504167	chr11:123499895-123504484	285.58	0	1	265.71	4.81	0.98	199.21	35.91	0.85	236.95	42.57	0.85	188.41	33.64	0.85	196.6	34.55	0.85	276.19	26.64	0.91	291.47	22.1	0.93	207.91	48.23	0.81	221.77	16.1	0.93	210.93	43.47	0.83	201.5	42.44	0.83	0.896667	0.873333	-0.0233333	0.404771	1
NM_001198862|TMEM206|chr1|-	244.4	212538449	chr1:212537816-212538718	57.31	12.13	0.83	59.18	24.43	0.71	65.23	18.51	0.78	74.71	33.59	0.69	57.11	32.32	0.64	68.55	6.04	0.92	67.55	13.23	0.84	57.89	27.99	0.67	63.32	38	0.62	71.58	26.26	0.73	68.65	33.03	0.68	56.28	38.24	0.6	0.761667	0.69	-0.0716667	0.405429	1
NM_004291|CARTPT|chr5|+	38.8	71016536	chr5:71016335-71016875	27.96	4.51	0.86	NA	NA	NA	52.57	11.86	0.82	32.38	21.19	0.6	51.36	15.17	0.77	43.82	21.84	0.67	NA	NA	NA	NA	NA	NA	32.45	22.47	0.59	45.54	4.75	0.91	26.12	19.34	0.57	41.94	28.36	0.6	0.744	0.6675	-0.0765	0.405506	1
NM_005022|PFN1|chr17|-	77595.4	4849081	chr17:4848947-4849292	1166.6	561.71	0.67	967.35	402.21	0.71	1443.67	1003.32	0.59	1158.36	834.48	0.58	1570.03	1373.14	0.53	1317.36	1171.18	0.53	1056.17	541	0.66	1016.76	634.48	0.62	1375.39	1301.63	0.51	1230.48	858.55	0.59	1495.66	1206.31	0.55	1326.25	1002.93	0.57	0.601667	0.583333	-0.0183333	0.40589	1
NM_003313|TSTA3|chr8|-	164.4	144694934	chr8:144694788-144695135	67.21	20.25	0.77	28.33	26.73	0.51	51.4	39.92	0.56	39.01	15.94	0.71	76.09	26.91	0.74	62.42	5.73	0.92	53.53	38.82	0.58	50.67	34.39	0.6	62.29	32.72	0.66	50.71	41.74	0.55	71.69	17.03	0.81	55.93	29.67	0.65	0.701667	0.641667	-0.06	0.405941	1
NM_013245|VPS4A|chr16|+	1966.8	69358465	chr16:69358111-69358946	191.95	0	1	184.98	0.4	1	177.29	21.19	0.89	197.21	27.48	0.88	211.71	9.67	0.96	199.03	26.97	0.88	191.18	8.26	0.96	175.84	14.55	0.92	211.43	10	0.95	207.87	3.13	0.99	211.89	16.09	0.93	215.8	8.86	0.96	0.935	0.951667	0.0166667	0.405963	1
NM_003642|HAT1|chr2|+	165.9	172848351	chr2:172848099-172848600	11.99	29.59	0.29	14.72	27.64	0.35	11.08	42.69	0.21	7.9	28.78	0.22	6.67	41.04	0.14	6.76	31.79	0.18	9.19	30.11	0.23	9.89	34.08	0.22	5	41.98	0.11	8.05	31.51	0.2	2.8	46.69	0.06	6.3	38.06	0.14	0.231667	0.16	-0.0716667	0.406504	1
NM_001199382|RNF145|chr5|-	817.9	158585153	chr5:158584417-158586043	108.1	64.85	0.63	84.19	44.39	0.65	76.06	74.84	0.5	54.92	69.89	0.44	71.54	60.19	0.54	52.96	52.84	0.5	95.53	54.64	0.64	79.86	71.59	0.53	72.34	78.23	0.48	74.76	80.13	0.48	65.54	78.16	0.46	61.19	90.33	0.4	0.543333	0.498333	-0.045	0.406823	1
NM_032926|TCEAL3|chrX|+	256.9	102864471	chrX:102863966-102864855	21.54	44.99	0.32	25.03	41.04	0.38	32.27	41.99	0.43	27.3	62.53	0.3	29.65	51.97	0.36	24.84	55.45	0.31	27.56	46.55	0.37	25.76	41.1	0.39	38.64	45.35	0.46	29.56	54.14	0.35	36.92	42.91	0.46	33.74	44.43	0.43	0.35	0.41	0.06	0.407687	1
NM_014767|SPOCK2|chr10|-	1407.6	73820353	chr10:73818792-73822663	92.95	13.14	0.88	101.32	12.87	0.89	86	10.6	0.89	91.13	28.15	0.76	90.51	21.56	0.81	93.64	31.24	0.75	111.37	25.44	0.81	95.55	28.49	0.77	85.78	36.71	0.7	83.44	19.36	0.81	92.71	31.76	0.74	92.84	17.11	0.84	0.83	0.778333	-0.0516667	0.408027	1
NM_001134388|ZDHHC4|chr7|+	176.9	6628483	chr7:6628248-6628610	74.39	37.76	0.66	62.27	35.46	0.64	66.37	52.66	0.56	61.91	36.47	0.63	70.71	45.89	0.61	66.39	36.68	0.64	60.22	44.43	0.58	70.65	28.54	0.71	68.4	46.4	0.6	51.93	46.75	0.53	73.08	68.56	0.52	52.3	51.02	0.51	0.623333	0.575	-0.0483333	0.408175	1
NM_016815|GYPC|chr2|+	294.6	127453919	chr2:127453522-127454251	26.63	15.5	0.63	21.73	9.6	0.69	35.83	51.02	0.41	33.35	59.38	0.36	46.74	68.61	0.41	36.46	62.06	0.37	20.59	21.13	0.49	19.54	24.31	0.45	38.07	59.58	0.39	19.9	61.26	0.25	38.21	60.6	0.39	26.52	69.98	0.27	0.478333	0.373333	-0.105	0.408796	1
NM_014335|EID1|chr15|+	10787.7	49171447	chr15:49170290-49172380	372.54	28.37	0.93	379.7	27.86	0.93	320.31	95.56	0.77	336.19	63.64	0.84	274.4	141.78	0.66	214.43	200.77	0.52	359.99	66.85	0.84	322.96	52.63	0.86	287.61	112.42	0.72	309.03	71.51	0.81	256.73	144.63	0.64	255.17	156.18	0.62	0.775	0.748333	-0.0266667	0.40892	1
NM_024297|PHF23|chr17|-	205.5	7138649	chr17:7138347-7139159	55.51	61.84	0.47	68.99	34.35	0.67	68.36	29.49	0.7	64.95	42.85	0.6	61.66	45.02	0.58	70.69	34.46	0.67	59.79	40.29	0.6	53.22	52.81	0.5	71.27	49.09	0.59	58.71	62.61	0.48	54.96	44.06	0.56	72.02	50.6	0.59	0.615	0.553333	-0.0616667	0.409609	1
NM_018261|EXOC1|chr4|+	243.2	56770751	chr4:56770509-56771244	84.1	15.93	0.84	84.19	21.18	0.8	82.18	27.41	0.75	84.76	30.52	0.74	71.69	52.69	0.58	69.84	24.17	0.74	68.13	31.83	0.68	77.21	23.91	0.76	78.96	21.75	0.78	92.18	15.92	0.85	80.34	8.62	0.9	70.37	19.48	0.78	0.741667	0.791667	0.05	0.40971	1
NM_021933|MIIP|chr1|+	236.3	12091980	chr1:12091779-12092106	19.28	25.3	0.43	25.49	27.42	0.48	20.62	35.2	0.37	17.9	36.3	0.33	20.1	31.67	0.39	29.77	37.14	0.44	23.53	32.07	0.42	17.88	29.54	0.38	16.44	37.58	0.3	11.25	38.37	0.23	14.13	38.08	0.27	11.56	24.15	0.32	0.406667	0.32	-0.0866667	0.409817	1
NM_004716|PCSK7|chr11|-	720.9	117076617	chr11:117075788-117077072	161.91	0	1	153.98	0	1	175.26	14.29	0.92	178.14	0	1	202.22	0	1	192.28	0	1	94.75	0	1	121.48	0	1	137.11	2.75	0.98	155.95	24.64	0.86	129.03	0	1	172.85	0	1	0.986667	0.973333	-0.0133333	0.409847	1
NM_004090|DUSP3|chr17|-	1324.6	41845723	chr17:41843489-41847182	130.98	24.59	0.84	135.27	16.58	0.89	162.64	9.12	0.95	147.11	13.97	0.91	155.24	24.66	0.86	145.97	20.26	0.88	139.01	19.17	0.88	125.13	15.59	0.89	154.44	34.77	0.82	148.42	23.12	0.87	156.28	24.67	0.86	138.29	26.89	0.84	0.888333	0.86	-0.0283333	0.410168	1
NM_030782|CLPTM1L|chr5|-	325.2	1318301	chr5:1318000-1318568	134.72	7.7	0.95	106.35	3.64	0.97	114.14	40.86	0.74	98.01	38.69	0.72	126.12	62.49	0.67	98.13	44.14	0.69	120.4	12.81	0.9	112.82	19.72	0.85	105	52.77	0.67	90.34	56.74	0.61	101.6	50.73	0.67	95.13	40.78	0.7	0.79	0.733333	-0.0566667	0.4105	1
NM_001008397|GPX8|chr5|+	263.2	54460478	chr5:54459883-54463129	25.23	51.15	0.33	NA	NA	NA	38.94	95.99	0.29	20.75	28.83	0.42	35.13	110.76	0.24	21.01	35.94	0.37	14.49	23.55	0.38	20.42	32.44	0.39	31.24	46.67	0.4	41.34	76.27	0.35	26.8	43.35	0.38	38.54	60.3	0.39	0.33	0.381667	0.0516667	0.410638	1
NM_030627|CPEB4|chr5|+	316.1	173385338	chr5:173382913-173387313	52.05	12.72	0.8	57.19	18.38	0.76	37.51	12.59	0.75	46.47	17.28	0.73	34.87	15.25	0.7	37.69	13.53	0.74	47.65	21.81	0.69	46.48	21.27	0.69	35.67	21.65	0.62	35.65	18.07	0.66	40.7	13.98	0.74	32.61	16.57	0.66	0.746667	0.676667	-0.07	0.41066	1
NM_001199480|ZNF193|chr6|+	152.6	28200921	chr6:28200340-28201264	56.22	0.02	1	55.98	7.79	0.88	60.3	6.09	0.91	54.43	10.73	0.84	58.34	0	1	44.33	32.43	0.58	49.58	3.49	0.93	42.2	12.66	0.77	51.68	4.7	0.92	64.77	0	1	47.65	8.64	0.85	49.46	4.3	0.92	0.868333	0.898333	0.03	0.411065	1
NM_002629|PGAM1|chr10|+	14683.6	99192772	chr10:99192112-99193198	453.22	558.23	0.45	457.44	517.68	0.47	360.04	657.97	0.35	395.79	717.1	0.36	386.17	629.13	0.38	398.64	697.36	0.36	425.15	493.25	0.46	408.28	510.83	0.44	337.9	741.75	0.31	341.78	660.73	0.34	344.04	661.39	0.34	383.03	668.99	0.36	0.395	0.375	-0.02	0.411632	1
NM_003184|TAF2|chr8|-	137.7	120744225	chr8:120743014-120744426	26.96	16.28	0.62	22.88	19.38	0.54	27.36	24.66	0.53	22.44	21.2	0.51	30.14	0.38	0.99	18.93	34.62	0.35	27.8	25.74	0.52	24.88	12.95	0.66	25.5	25.56	0.5	22.69	26.2	0.46	20.93	45.17	0.32	22.64	40.46	0.36	0.59	0.47	-0.12	0.411838	1
NM_001130822|RABL5|chr7|-	99.5	100958105	chr7:100956648-100958563	20.53	55.53	0.27	18.01	39	0.32	11.51	58.5	0.16	15.51	51.61	0.23	14.3	60.07	0.19	11.13	48.61	0.19	19.6	34.25	0.36	17.91	51.73	0.26	18.04	39.02	0.32	14.83	33.57	0.31	16.02	30.82	0.34	12.91	48.66	0.21	0.226667	0.3	0.0733333	0.411925	1
NM_014654|SDC3|chr1|-	3796.8	31344875	chr1:31342313-31346224	237.68	56.32	0.81	207.64	69.28	0.75	176.19	88.22	0.67	187.55	85	0.69	189.38	76.31	0.71	180.84	84.21	0.68	260.83	95	0.73	225.96	87.65	0.72	213.02	105.01	0.67	172.66	86.86	0.67	210.71	114.21	0.65	177.47	91.06	0.66	0.718333	0.683333	-0.035	0.412166	1
NM_006963|ZNF22|chr10|+	199	45499490	chr10:45498728-45500777	39.7	5.72	0.87	43.79	11.73	0.79	45.73	10.22	0.82	65.21	9.4	0.87	34.99	20.55	0.63	48.56	20.26	0.71	45.8	14.93	0.75	44.16	7.25	0.86	51	27.26	0.65	56.76	20.25	0.74	51.44	23.93	0.68	52.95	24.69	0.68	0.781667	0.726667	-0.055	0.412303	1
NM_015994|ATP6V1D|chr14|-	1845.2	67804888	chr14:67804581-67805479	98.82	132.6	0.43	63.16	110.17	0.36	77.79	164.68	0.32	77.27	112.65	0.41	70.06	169.53	0.29	68.64	118.59	0.37	85.11	129.15	0.4	73.76	135.76	0.35	67.34	151.24	0.31	63.52	157.58	0.29	62.01	153.24	0.29	62.94	156.45	0.29	0.363333	0.321667	-0.0416667	0.413222	1
NM_183376|ARRDC4|chr15|+	274.9	98515344	chr15:98514361-98517068	66.74	3.4	0.95	94.96	5.77	0.94	44.3	4.55	0.91	80.74	1.29	0.98	55.4	0	1	61.43	15.97	0.79	90.08	11.72	0.88	83.92	0	1	68.62	6.73	0.91	63.73	6.87	0.9	67.13	22.57	0.75	64.03	9.81	0.87	0.928333	0.885	-0.0433333	0.413718	1
NM_014776|GIT2|chr12|-	141.1	110370772	chr12:110367607-110370995	43.81	9.33	0.82	43.88	2.89	0.94	47.08	10.61	0.82	47.82	5.69	0.89	42.76	1.71	0.96	37.49	13.1	0.74	31.33	9.96	0.76	32.77	5.68	0.85	37.28	11.95	0.76	33.84	9.26	0.79	34.83	11.69	0.75	33.7	8.01	0.81	0.861667	0.786667	-0.075	0.413739	1
NM_002841|PTPRG|chr3|+	260.3	62279584	chr3:62278836-62280573	61.02	15.72	0.8	78.05	36.48	0.68	47.12	19.31	0.71	68.79	14.31	0.83	36.09	21.03	0.63	53.72	33	0.62	65.4	29.69	0.69	67.03	29.27	0.7	44.63	36.91	0.55	69.85	23.09	0.75	47.95	33.87	0.59	55.53	33.21	0.63	0.711667	0.651667	-0.06	0.413968	1
NM_001174061|SMG7|chr1|+	238.9	183521154	chr1:183520953-183523328	61.6	5.99	0.91	58.42	7.56	0.89	47.07	5.93	0.89	49.62	8.33	0.86	47.11	7.15	0.87	50.5	23.15	0.69	66.21	2.78	0.96	60.61	2.35	0.96	57.71	13.73	0.81	52.31	0	1	66.2	8.22	0.89	52.89	9.24	0.85	0.851667	0.911667	0.06	0.414259	1
NM_019004|ANKIB1|chr7|+	335.6	92028270	chr7:92027526-92030698	53.63	21.7	0.71	53.27	18.41	0.74	72.19	18.9	0.79	53.21	36.02	0.6	57.29	23.73	0.71	54.86	36.79	0.6	51.31	23.97	0.68	49.35	20.49	0.71	58.41	32.13	0.65	60.54	42.56	0.59	50.27	39.95	0.56	52.86	35.48	0.6	0.691667	0.631667	-0.06	0.414553	1
NM_013943|CLIC4|chr1|+	2431.6	25167531	chr1:25167264-25170815	129.19	43.17	0.75	122.05	24.2	0.83	134.7	75.22	0.64	187.57	63.9	0.75	137.85	40.28	0.77	165.11	106.79	0.61	116.45	43.79	0.73	146.56	63.37	0.7	169.12	86.74	0.66	228.57	106.6	0.68	160.93	82.16	0.66	214.6	114.41	0.65	0.725	0.68	-0.045	0.414623	1
NM_001913|CUX1|chr7|+	146.7	101926886	chr7:101926313-101927250	74.27	12.07	0.86	88.37	33.16	0.73	61.89	46.14	0.57	82.71	34.99	0.7	85.52	18.85	0.82	104.66	29.78	0.78	62.17	17.82	0.78	82.39	5.43	0.94	71.39	28.55	0.71	71.85	33.39	0.68	91.02	11.31	0.89	81.29	29.29	0.74	0.743333	0.79	0.0466667	0.414646	1
NM_018841|GNG12|chr1|-	380.3	68169303	chr1:68167149-68171259	51.66	8.28	0.86	40	6.29	0.86	57.08	20.1	0.74	49.24	17.75	0.74	55.72	18.85	0.75	45.97	18.35	0.71	30.65	8.09	0.79	37.78	11.17	0.77	42.98	21	0.67	54.55	19.77	0.73	42.96	17.75	0.71	47.88	29.25	0.62	0.776667	0.715	-0.0616667	0.414974	1
NM_015689|DENND2A|chr7|-	146.5	140218337	chr7:140218220-140218538	46.15	12.06	0.79	31.9	21.61	0.6	44.79	5.25	0.9	54.22	9.04	0.86	54.32	23.21	0.7	35.01	18.95	0.65	32.32	14.53	0.69	34.61	8.2	0.81	45.94	15.78	0.74	45.85	21.16	0.68	25.76	34.36	0.43	41.19	18.84	0.69	0.75	0.673333	-0.0766667	0.415551	1
NM_015523|REXO2|chr11|+	542.7	114320821	chr11:114320568-114321000	100.4	42.94	0.7	80.22	28.99	0.73	94.57	87.17	0.52	63	72.12	0.47	115.94	105.8	0.52	86.52	70.79	0.55	64.44	39.12	0.62	77.04	35.97	0.68	78.61	89.59	0.47	58.11	93.47	0.38	87.8	71.52	0.55	80.22	82.34	0.49	0.581667	0.531667	-0.05	0.415564	1
NM_015042|ZNF609|chr15|+	252.2	64977041	chr15:64973891-64978266	27.71	16.49	0.63	26.32	19.37	0.58	29.15	17.5	0.62	32	17.99	0.64	37.1	10.44	0.78	39.14	12.38	0.76	30.44	18.19	0.63	23.3	28.43	0.45	36.5	19.56	0.65	37.6	20.28	0.65	36.19	18.28	0.66	29.28	30.28	0.49	0.668333	0.588333	-0.08	0.415619	1
NM_004986|KTN1|chr14|+	275	56151018	chr14:56150817-56151296	101.73	28.37	0.78	93.65	22	0.81	77.04	51.83	0.6	64.27	44.7	0.59	53.23	51.69	0.51	32.42	54.02	0.38	80.13	24.73	0.76	96.93	16.87	0.85	50.63	65.48	0.44	68.39	54.77	0.56	45.93	57.34	0.44	43.7	76.85	0.36	0.611667	0.568333	-0.0433333	0.415833	1
NM_015397|DCAF12|chr9|-	287.4	34088244	chr9:34086381-34088506	57.83	15.03	0.79	63.01	18.19	0.78	74.12	0	1	60.13	13.29	0.82	73.01	0	1	62.78	11.15	0.85	74.87	11.7	0.86	67.8	12.47	0.84	87	4.03	0.96	76.92	13.09	0.85	77.88	0	1	72.09	0	1	0.873333	0.918333	0.045	0.416176	1
NM_022731|NUCKS1|chr1|-	3333.4	205687406	chr1:205681947-205687607	142.61	43.76	0.77	104.65	38.22	0.73	141.48	52.68	0.73	124.71	38.01	0.77	127.5	64.61	0.66	103.91	48.44	0.68	180.11	34.25	0.84	165.16	31.76	0.84	176.24	78.13	0.69	175.17	41.67	0.81	177.45	88.58	0.67	173.51	50.68	0.77	0.723333	0.77	0.0466667	0.416374	1
NM_145239|PRRT2|chr16|+	3358.8	29826570	chr16:29825949-29827202	135.59	72.87	0.65	141.78	77.65	0.65	129.8	101.57	0.56	113.25	138.91	0.45	111.77	124.82	0.47	135.91	133.95	0.5	154.76	106.54	0.59	139.75	120.11	0.54	110.8	153.6	0.42	122.59	127.65	0.49	130.54	133.85	0.49	120.52	126.62	0.49	0.546667	0.503333	-0.0433333	0.416738	1
NM_023936|MRPS34|chr16|-	1360.9	1822115	chr16:1821896-1822514	119.55	45.13	0.73	102.8	52.34	0.66	85.94	72.87	0.54	102.29	53.6	0.66	134	41.01	0.77	119.79	66.11	0.64	127.17	43.94	0.74	140.04	34.33	0.8	124.98	82.76	0.6	147.93	38.87	0.79	117.95	48.23	0.71	128.72	72.47	0.64	0.666667	0.713333	0.0466667	0.417023	1
NM_032472|PPIL3|chr2|-	77.5	201735955	chr2:201735679-201736244	18.33	18.67	0.5	22.42	31.16	0.42	21.65	23.8	0.48	21.35	42.57	0.33	31.7	30.47	0.51	17.79	24.09	0.42	14.84	28.33	0.34	18.99	27.74	0.41	20.54	35.78	0.36	23.58	38.2	0.38	12.28	50.99	0.19	23.51	25.65	0.48	0.443333	0.36	-0.0833333	0.417774	1
NM_017969|IWS1|chr2|-	191.2	128238550	chr2:128238383-128238751	54.26	19.89	0.73	52.39	10.8	0.83	40.07	36.66	0.52	44.41	35.15	0.56	54.15	29.99	0.64	44.73	56.33	0.44	48.78	19.46	0.71	38.61	23.88	0.62	27.7	47.74	0.37	52.11	32	0.62	35.72	37.27	0.49	38.87	44.14	0.47	0.62	0.546667	-0.0733333	0.418084	1
NM_016564|CEND1|chr11|-	593.5	787869	chr11:787110-788658	70.85	19.28	0.79	91.64	16.99	0.84	72.7	34.5	0.68	88.47	43.33	0.67	75.33	57.13	0.57	101.83	45.99	0.69	73.03	32.34	0.69	96.69	36.53	0.73	72.18	59.45	0.55	81.21	44.95	0.64	87.58	46.71	0.65	88.76	58.56	0.6	0.706667	0.643333	-0.0633333	0.41815	1
NM_014391|ANKRD1|chr10|-	47343.1	92672133	chr10:92671857-92672733	548.33	453.59	0.55	423.93	252.51	0.63	371.34	1094.97	0.25	333.41	898.69	0.27	448.58	1078.03	0.29	305.79	940.99	0.25	292.06	144.85	0.67	408.66	279.52	0.59	205.28	451.92	0.31	330.75	891.8	0.27	202.64	476.8	0.3	327.38	917.94	0.26	0.373333	0.4	0.0266667	0.41817	1
NM_007275|TUSC2|chr3|-	645.2	50362986	chr3:50362341-50363617	96.63	36.02	0.73	100.19	29.06	0.78	121.19	20.8	0.85	111.63	23.46	0.83	115.93	28	0.81	96.68	22.34	0.81	113.14	22.32	0.84	93.71	32.08	0.74	123.33	21.48	0.85	121.03	8.47	0.93	115.68	27.87	0.81	101.69	13.64	0.88	0.801667	0.841667	0.04	0.418177	1
NM_001135101|CRELD2|chr22|+	163.5	50321104	chr22:50320903-50321186	NA	NA	NA	10.01	22.19	0.31	NA	NA	NA	NA	NA	NA	9.04	21.86	0.29	4.3	29.27	0.13	12.37	24.32	0.34	NA	NA	NA	5.45	31.84	0.15	NA	NA	NA	17.1	14.51	0.54	NA	NA	NA	0.243333	0.343333	0.1	0.418372	1
NM_016032|ZDHHC9|chrX|-	281.9	128939041	chrX:128937264-128940462	27.56	51.2	0.35	31.22	45.47	0.41	33.18	60.44	0.35	30.11	67.12	0.31	28.53	58.72	0.33	29.83	63.71	0.32	26.52	49.39	0.35	24.66	51.49	0.32	24.04	68.54	0.26	24.28	71.88	0.25	27.84	63.84	0.3	24.54	73.97	0.25	0.345	0.288333	-0.0566667	0.418554	1
NM_001754|RUNX1|chr21|-	412	36164706	chr21:36160098-36164907	51.04	0	1	49	5.01	0.91	30.48	2.83	0.92	33.94	13.14	0.72	30.78	2.5	0.92	33.56	31.4	0.52	62.97	2.4	0.96	65.15	0	1	49.89	4.29	0.92	38.09	0	1	40.9	19.88	0.67	37.23	17.43	0.68	0.831667	0.871667	0.04	0.418635	1
NM_001142776|CHAC1|chr15|+	149.1	41248031	chr15:41247748-41248717	35.08	12.96	0.73	NA	NA	NA	103.39	26.5	0.8	49.57	23.54	0.68	118.49	24.06	0.83	56.8	12.06	0.82	31.08	4.85	0.87	28.96	7.86	0.79	83.08	3.09	0.96	71.16	29.11	0.71	75.05	20.87	0.78	79.39	4.31	0.95	0.772	0.843333	0.0713333	0.418897	1
NM_006834|RAB32|chr6|+	397.4	146875865	chr6:146875592-146876086	104.38	30.4	0.77	62.33	40.56	0.61	72.93	84.72	0.46	72.99	55.98	0.57	111.85	72.83	0.61	55.14	57.3	0.49	51.03	22.9	0.69	43.98	38.57	0.53	48.16	56.75	0.46	61.87	58	0.52	51.69	46.3	0.53	45.54	47.69	0.49	0.585	0.536667	-0.0483333	0.419028	1
NM_001017405|MAEA|chr4|+	438.2	1333412	chr4:1332862-1333925	91.51	15.66	0.85	76.44	23.56	0.76	76.34	35.25	0.68	75.51	26.94	0.74	88.49	21.15	0.81	96.53	13.54	0.88	79.83	21.07	0.79	76.04	28.01	0.73	70.96	33.3	0.68	72.43	42.77	0.63	98.25	19.66	0.83	78.33	24.46	0.76	0.786667	0.736667	-0.05	0.419424	1
NM_001146051|HSDL1|chr16|-	639.3	84157953	chr16:84155744-84158333	133.8	19.75	0.87	127.98	19.44	0.87	121.42	28.17	0.81	127.49	22.32	0.85	108.16	21.93	0.83	100.6	48.05	0.68	109.32	13.91	0.89	122	17.36	0.88	105.05	33.63	0.76	131.8	6.21	0.96	109.74	24.83	0.82	115.89	20.2	0.85	0.818333	0.86	0.0416667	0.419461	1
NM_033112|RRP36|chr6|+	235.5	42997181	chr6:42996830-42997337	98.73	37.48	0.72	88.57	27.7	0.76	98.3	39.42	0.71	66.14	45.24	0.59	68.13	81.6	0.46	70.22	61.59	0.53	75.88	38.9	0.66	79.47	27.28	0.74	83.45	29.83	0.74	65.26	47.67	0.58	61.67	48.04	0.56	93.74	29.77	0.76	0.628333	0.673333	0.045	0.420013	1
NM_013399|C16orf5|chr16|-	726.5	4561375	chr16:4560677-4562684	31.2	106.34	0.23	33.54	140	0.19	37.46	116.66	0.24	33.05	137.42	0.19	37.42	125.03	0.23	31.94	152.11	0.17	31.61	114.26	0.22	30.38	115.62	0.21	34.99	118.47	0.23	44.63	103.68	0.3	38.65	116.98	0.25	47.27	108.13	0.3	0.208333	0.251667	0.0433333	0.420154	1
NM_031287|SF3B5|chr6|-	7887.2	144416224	chr6:144416018-144416754	265.99	0	1	206.35	0	1	240.86	11.97	0.95	243.97	10.69	0.96	278.53	6.73	0.98	197.74	67.37	0.75	222.8	0	1	241.74	0	1	199.88	46.71	0.81	230.43	2.98	0.99	234.26	1.78	0.99	225.54	10.46	0.96	0.94	0.958333	0.0183333	0.420334	1
NM_001417|EIF4B|chr12|+	3230.7	53434229	chr12:53433927-53435993	208.54	36.08	0.85	237.59	46.14	0.84	229.27	82.65	0.74	240.88	81.33	0.75	252.63	37.52	0.87	226.12	75.18	0.75	194.26	54.5	0.78	225.21	68.57	0.77	201.63	57.22	0.78	249.39	73.92	0.77	211.73	62.73	0.77	243.06	89.22	0.73	0.8	0.766667	-0.0333333	0.420377	1
NM_006898|HOXD3|chr2|+	1159.9	177037004	chr2:177036245-177037826	95.25	0	1	111.61	0.2	1	117.3	22.73	0.84	147.26	9.24	0.94	126.6	36.22	0.78	132.41	51.3	0.72	109.92	18.29	0.86	91.55	21.54	0.81	149.6	43.16	0.78	133.56	8.53	0.94	145.08	48.48	0.75	125.07	18.29	0.87	0.88	0.835	-0.045	0.420625	1
NR_027700|NOP56|chr20|+	741.6	2638798	chr20:2638575-2639039	131.67	83.54	0.61	100.53	85.24	0.54	101.12	100.31	0.5	81.3	102.41	0.44	74.85	112.8	0.4	80.93	102.66	0.44	127.68	88.9	0.59	110.97	95.99	0.54	97.32	109.86	0.47	114.36	86.64	0.57	117.78	111.96	0.51	97.16	73.63	0.57	0.488333	0.541667	0.0533333	0.421017	1
NM_000313|PROS1|chr3|-	594.1	93593048	chr3:93591881-93593249	47.39	0	1	64.35	9.81	0.87	46.27	11.56	0.8	65.11	0	1	53.65	0	1	41.73	18.65	0.69	57.21	5.18	0.92	49.44	10.53	0.82	52.33	8.62	0.86	44.21	11.93	0.79	48.4	14.13	0.77	51.76	12.08	0.81	0.893333	0.828333	-0.065	0.421298	1
NM_003133|SRP9|chr1|+	30495.2	225977178	chr1:225976942-225978168	638.77	240.58	0.73	695.23	256.03	0.73	478.7	283.88	0.63	638.2	307.53	0.67	431.83	306.28	0.59	520.31	348.76	0.6	765.11	364.34	0.68	648.39	226.39	0.74	683.45	279.05	0.71	591.42	264.58	0.69	640.7	319.48	0.67	517.43	352.4	0.59	0.658333	0.68	0.0216667	0.421371	1
NM_001184761|CLTA|chr9|+	9455.7	36211806	chr9:36211605-36212059	569.59	129.33	0.81	488.99	135.45	0.78	542.07	351.93	0.61	523.75	243.61	0.68	563.67	438.99	0.56	477.34	365.97	0.57	473.13	104.74	0.82	492.64	148.04	0.77	449.69	373.19	0.55	512.36	217.14	0.7	424.2	357.6	0.54	406.41	388.17	0.51	0.668333	0.648333	-0.02	0.421648	1
NM_005852|CHD3|chr17|+	666.6	7815324	chr17:7814782-7816075	90.69	53.87	0.63	92.65	50.3	0.65	81.49	69.63	0.54	83.67	68.84	0.55	80.22	81.67	0.5	83.92	71	0.54	125.21	65.18	0.66	97.63	44.63	0.69	103.15	88.66	0.54	86.6	68.32	0.56	109.62	62.08	0.64	79.91	49.16	0.62	0.568333	0.618333	0.05	0.422006	1
NM_002802|PSMC1|chr14|+	1094.8	90738838	chr14:90738617-90738966	191.33	131.06	0.59	168.15	116.56	0.59	138.1	108.8	0.56	144.29	71.3	0.67	119.94	136.25	0.47	92.59	110.63	0.46	161.56	127.13	0.56	150.85	124.13	0.55	123.82	118.21	0.51	127.18	109.52	0.54	111.2	128.89	0.46	116.32	115.45	0.5	0.556667	0.52	-0.0366667	0.422338	1
NM_002338|LSAMP|chr3|-	421.1	115527784	chr3:115521210-115529261	43.42	3.96	0.92	71.71	8.92	0.89	57.68	17.79	0.76	75.52	20.65	0.79	60.51	12.07	0.83	63.94	18.2	0.78	67.78	18.09	0.79	47.2	11.41	0.81	61.09	22.48	0.73	51.86	16.35	0.76	72.93	20.88	0.78	56.71	19.79	0.74	0.828333	0.768333	-0.06	0.422594	1
NM_032478|MRPL38|chr17|-	131	73894866	chr17:73894724-73895067	62.99	10.13	0.86	52.19	22.14	0.7	49.62	32.56	0.6	48.38	23.55	0.67	72.23	28.25	0.72	49.42	40.92	0.55	51.84	22.14	0.7	52.88	24.52	0.68	50.72	46.11	0.52	87.21	26.87	0.76	45.35	30.03	0.6	40.16	54.72	0.42	0.683333	0.613333	-0.07	0.422729	1
NM_001171949|KXD1|chr19|+	503.8	18679413	chr19:18679212-18680197	90.53	16.45	0.85	89.86	20.68	0.81	100.29	43.15	0.7	102.44	30.01	0.77	105.53	48.37	0.69	112.36	54.15	0.67	80.68	38.24	0.68	92.32	32.67	0.74	102.65	39.02	0.72	96.46	38.38	0.72	110.76	42.28	0.72	102.03	70.91	0.59	0.748333	0.695	-0.0533333	0.422939	1
NM_020214|PARP6|chr15|-	604.7	72533684	chr15:72533522-72533898	148.68	89.29	0.62	146.18	75.8	0.66	151.08	71.95	0.68	128.62	95.6	0.57	145.07	98.36	0.6	116.24	76.76	0.6	160.13	85.38	0.65	157.2	57.14	0.73	142.44	79.98	0.64	116.07	77.82	0.6	151.62	46.23	0.77	115.38	80.75	0.59	0.621667	0.663333	0.0416667	0.422948	1
NM_002949|MRPL12|chr17|+	814.4	79674380	chr17:79674154-79674556	55.22	97.58	0.36	64.14	82.55	0.44	55.29	100.11	0.36	47.09	111.6	0.3	80.71	101.27	0.44	53.84	93.92	0.36	75.49	83.34	0.48	60.68	87.62	0.41	78.5	109.9	0.42	59.8	95.03	0.39	67.5	92.42	0.42	73.18	83.73	0.47	0.376667	0.431667	0.055	0.422959	1
NM_180982|MRPL52|chr14|+	1704.9	23303582	chr14:23303381-23304246	60.23	110.91	0.35	59.5	96.11	0.38	76.32	95.77	0.44	68.32	74.8	0.48	69.01	111.88	0.38	69.23	95.64	0.42	56.76	93.15	0.38	58.85	117.18	0.33	56.54	92.39	0.38	50.23	91.71	0.35	61.87	94.83	0.39	62.08	118.75	0.34	0.408333	0.361667	-0.0466667	0.423033	1
NM_017520|MPHOSPH8|chr13|+	246.5	20246258	chr13:20245974-20247599	45.91	19.06	0.71	48.14	27.88	0.63	47.6	12.91	0.79	51.34	8.02	0.86	48.04	8.46	0.85	47.7	11.51	0.81	49.95	9.9	0.83	49.22	14.1	0.78	56.51	12.02	0.82	43.48	10.83	0.8	42	33.27	0.56	39.22	40.3	0.49	0.775	0.713333	-0.0616667	0.423517	1
NM_177948|ARMCX3|chrX|+	1699.3	100880495	chrX:100879824-100882831	211.18	0	1	226.34	0	1	203.45	6.58	0.97	218.23	16.77	0.93	178.56	43.99	0.8	201.45	46.28	0.81	219.29	11.89	0.95	222.88	11	0.95	204.35	48.97	0.81	214.85	8.08	0.96	210.92	24.47	0.9	205.02	46.14	0.82	0.918333	0.898333	-0.02	0.423697	1
NM_001039140|C20orf27|chr20|-	651.2	3734356	chr20:3734158-3734805	119.15	24.86	0.83	100.37	13.42	0.88	111.45	0	1	90.5	22.31	0.8	116.56	16.88	0.87	123.98	0	1	117.12	19.27	0.86	105.79	22.48	0.82	111.36	21.36	0.84	85.07	20.06	0.81	104.83	8.73	0.92	91.13	9.57	0.9	0.896667	0.858333	-0.0383333	0.424143	1
NM_015216|PPIP5K2|chr5|+	703.2	102537861	chr5:102537223-102538909	98.49	15.17	0.87	87.32	23.41	0.79	67.87	18.54	0.79	68.7	25.81	0.73	43.09	34.97	0.55	47.07	28.81	0.62	86.85	25.47	0.77	89.85	18.95	0.83	61.89	30.29	0.67	63.61	28.09	0.69	52	45.26	0.53	46.53	40.61	0.53	0.725	0.67	-0.055	0.424571	1
NM_032098|PCDHGB4|chr5|+	723.4	140768917	chr5:140767452-140769863	40.14	21.97	0.65	49.23	22.34	0.69	70.99	70.71	0.5	70.82	83.84	0.46	75.93	74.41	0.51	87.12	74.72	0.54	37.58	25.71	0.59	37.99	26	0.59	90.82	40.84	0.69	59.33	60.16	0.5	91.52	66	0.58	68.53	46.24	0.6	0.558333	0.591667	0.0333333	0.424651	1
NM_138453|RAB3C|chr5|+	376.1	58147220	chr5:58146991-58147406	144.46	38.39	0.79	167.88	53.46	0.76	212.84	46.79	0.82	202.08	36.57	0.85	167.74	68.26	0.71	156.89	69.53	0.69	156.99	31.59	0.83	184.74	60.33	0.75	182.63	47.6	0.79	210.38	19.73	0.91	149.87	48	0.76	215.26	67.06	0.76	0.77	0.8	0.03	0.424941	1
NR_024272|SEC13|chr3|-	870.3	10342755	chr3:10342615-10343058	194.62	0	1	130.5	40.93	0.76	233.12	0	1	171.04	46.71	0.79	199.7	22.31	0.9	183.37	6	0.97	156.26	21.81	0.88	146.03	18.89	0.89	185.06	48.62	0.79	186.01	46.18	0.8	208.69	1.4	0.99	197.55	8.43	0.96	0.903333	0.885	-0.0183333	0.42513	1
NM_001154|ANXA5|chr4|-	6546	122589383	chr4:122589152-122589682	232.03	201.27	0.54	152.62	112.52	0.58	275.13	550.97	0.33	189.05	364.11	0.34	195.61	688.63	0.22	118.43	449.18	0.21	130.28	120.97	0.52	128.47	196.52	0.4	141.44	308.35	0.31	200.21	418.65	0.32	121.05	382.92	0.24	137.29	535.45	0.2	0.37	0.331667	-0.0383333	0.425204	1
NM_032975|DTNA|chr18|+	325.2	32467931	chr18:32467730-32471808	54.48	0	1	44.69	0	1	64.36	0	1	53.66	0	1	58.33	0	1	50.66	0	1	32.02	0.64	0.98	40.44	0	1	32.97	1.95	0.94	46.56	1.2	0.97	40.02	0	1	44.72	4.04	0.92	1	0.968333	-0.0316667	0.425532	1
NM_014942|ANKRD6|chr6|+	172.1	90341202	chr6:90340152-90341943	18.58	34	0.35	25.97	45.73	0.36	14.82	48.63	0.23	27.5	61.18	0.31	9.68	55.18	0.15	18.22	67.1	0.21	21.63	45.46	0.32	17.31	39.4	0.31	13.7	61.91	0.18	16.98	54.17	0.24	11.4	66.58	0.15	8.96	63.49	0.12	0.268333	0.22	-0.0483333	0.426055	1
NM_004844|SH3BP5|chr3|-	279.1	15297004	chr3:15296357-15297810	51.22	49.58	0.51	42.92	31.78	0.57	34.04	37.03	0.48	40.72	29.93	0.58	37.62	27.29	0.58	21.65	42.55	0.34	51.64	52.07	0.5	44.96	52.66	0.46	29.08	46.82	0.38	33.68	41.37	0.45	27.62	53.7	0.34	36.21	32.75	0.53	0.51	0.443333	-0.0666667	0.426582	1
NM_005336|HDLBP|chr2|-	1569	242168732	chr2:242166682-242169102	92.9	197.67	0.32	98.72	115.65	0.46	83.12	320.1	0.21	78.55	225.46	0.26	90.31	370.1	0.2	90.08	268.7	0.25	84.82	139.71	0.38	95.7	165.95	0.37	84.62	242.71	0.26	89.35	251.84	0.26	84.8	249.58	0.25	99.47	252.51	0.28	0.283333	0.3	0.0166667	0.426697	1
NM_019051|MRPL50|chr9|-	159.4	104152629	chr9:104152249-104153132	49.76	21.34	0.7	41.93	34.87	0.55	46.11	32.63	0.59	64.77	25.04	0.72	35.42	50.02	0.41	44.55	49.3	0.47	63.41	11.88	0.84	55.02	18.29	0.75	62.3	38.46	0.62	50.37	35.81	0.58	40.75	53.68	0.43	53.18	23.27	0.7	0.573333	0.653333	0.08	0.426922	1
NM_017907|LAMTOR1|chr11|-	834.9	71808736	chr11:71808338-71808960	116.69	55.93	0.68	134.24	65.63	0.67	101.85	55.81	0.65	144.35	128.23	0.53	124.24	54.95	0.69	172.53	67.44	0.72	152.72	67.09	0.69	136.71	83.05	0.62	147.83	89.65	0.62	126.86	108.63	0.54	139.07	104.76	0.57	151.36	88.74	0.63	0.656667	0.611667	-0.045	0.427245	1
NM_000245|MET|chr7|+	279.2	116436291	chr7:116435941-116438440	32.24	11.36	0.74	35.03	9.81	0.78	61.75	11.93	0.84	52.94	18.33	0.74	69.14	18	0.79	47.53	26.5	0.64	29.99	16.26	0.65	31.84	15.54	0.67	44.11	20.27	0.69	52.65	20.11	0.72	55.16	30.08	0.65	53.51	21.49	0.71	0.755	0.681667	-0.0733333	0.427921	1
NM_015335|MED13L|chr12|-	130.6	116398932	chr12:116396381-116399203	36.35	13.82	0.72	44.42	5.57	0.89	33.57	28.36	0.54	37.89	14.51	0.72	31.47	23.18	0.58	33.3	20.55	0.62	34.35	10.84	0.76	34.6	11.58	0.75	30	27.66	0.52	38.71	24.46	0.61	31.78	37.52	0.46	32.93	24.47	0.57	0.678333	0.611667	-0.0666667	0.427931	1
NM_002856|PVRL2|chr19|+	478.5	45381863	chr19:45381480-45382198	84.02	14.01	0.86	65.47	30.26	0.68	69.24	26.15	0.73	69.25	18.46	0.79	85.66	35	0.71	73.05	54.65	0.57	47.94	24.71	0.66	68.23	32.83	0.68	48.36	20.19	0.71	52.81	22.07	0.71	59.01	23.23	0.72	55.25	49.47	0.53	0.723333	0.668333	-0.055	0.428061	1
NM_016310|POLR3K|chr16|-	70.7	97220	chr16:96979-97557	33.58	29.67	0.53	27.72	22.4	0.55	19.13	24.96	0.43	21.99	26.18	0.46	20.85	35.38	0.37	26.52	23.4	0.53	31.33	24.25	0.56	34.14	18.81	0.64	20.3	29.47	0.41	14.58	29.17	0.33	48.02	15.43	0.76	29.45	17.05	0.63	0.478333	0.555	0.0766667	0.428105	1
NM_015675|GADD45B|chr19|+	767.7	2477687	chr19:2477486-2478257	107.74	0	1	70.11	0	1	128.92	15.29	0.89	100.77	8.16	0.93	129.63	22.7	0.85	112.11	0	1	51.12	0	1	72.97	9.47	0.89	81.41	13.1	0.86	87.03	6.33	0.93	86.88	5.13	0.94	95.8	17.77	0.84	0.945	0.91	-0.035	0.428388	1
NM_001244014|C12orf53|chr12|-	1803.9	6804616	chr12:6802957-6804817	90.09	13.28	0.87	111.52	3.51	0.97	88.77	0	1	115.54	0	1	91.77	7.86	0.92	113.25	0	1	124.6	2.52	0.98	105.82	9.66	0.92	132.81	0	1	95.91	0.53	0.99	112.47	3.2	0.97	107.26	0	1	0.96	0.976667	0.0166667	0.42839	1
NM_138740|C1orf43|chr1|-	2876.1	154179923	chr1:154179183-154180124	321.05	67.53	0.83	284.7	24.32	0.92	381.37	60.34	0.86	334.99	76.52	0.81	366.05	136.41	0.73	296.08	109.87	0.73	287.42	44.28	0.87	303.28	29.65	0.91	299.69	121.26	0.71	314.25	96.44	0.77	302.9	146.95	0.67	301.6	65.8	0.82	0.813333	0.791667	-0.0216667	0.428938	1
NM_001174156|SAMD8|chr10|+	139	76937356	chr10:76936146-76941881	35.95	2.7	0.93	40.87	1.23	0.97	33.68	4.38	0.88	31.06	7.3	0.81	30.57	0	1	28.68	1.61	0.95	34.17	0.75	0.98	36.73	4.15	0.9	26.25	4.01	0.87	31.71	10.91	0.74	NA	NA	NA	29.29	6.13	0.83	0.923333	0.864	-0.0593333	0.428988	1
NM_145255|MRPL10|chr17|-	280.9	45900981	chr17:45900638-45901824	51.82	19.88	0.72	48.23	30.42	0.61	47.1	48.89	0.49	55.16	27.22	0.67	46.57	54.12	0.46	38.22	49.35	0.44	48.94	19.36	0.72	46.51	28.32	0.62	47.08	38.06	0.55	50.95	34.28	0.6	49.15	25.88	0.66	52.22	36.66	0.59	0.565	0.623333	0.0583333	0.429273	1
NM_153633|HOXC4|chr12|+	3899.9	54448915	chr12:54448634-54449814	135.39	135.56	0.5	114.24	126.21	0.48	109.56	95.67	0.53	122.1	89.94	0.58	124.7	127.1	0.5	102.07	141.99	0.42	154.4	225.42	0.41	155.99	191.36	0.45	122.59	160.87	0.43	115.87	95.58	0.55	118.97	164.7	0.42	126.9	89.25	0.59	0.501667	0.475	-0.0266667	0.42937	1
NM_004385|VCAN|chr5|+	2268.8	82877070	chr5:82876126-82878122	111.92	82.06	0.58	169.02	91.55	0.65	150.78	104.13	0.59	179.68	140.66	0.56	125.69	137.74	0.48	143	192.1	0.43	90.64	71.09	0.56	135.69	104.36	0.57	99.34	108.07	0.48	180.28	163.06	0.53	91.09	120.66	0.43	159.98	181.8	0.47	0.548333	0.506667	-0.0416667	0.429479	1
NR_033488|ABHD16A|chr6|-	446.4	31654871	chr6:31654726-31655072	61.41	33.38	0.65	51.06	32.16	0.61	43.57	26.15	0.62	66.38	32.43	0.67	44.2	45.79	0.49	59.3	20.7	0.74	65.33	40.58	0.62	70.49	25.28	0.74	85.51	18	0.83	59.39	32.82	0.64	86.63	8.34	0.91	44.38	51.54	0.46	0.63	0.7	0.07	0.429593	1
NM_018066|GPN2|chr1|-	51.5	27206039	chr1:27205873-27206240	27.15	12.6	0.68	36.04	0	1	41.97	0	1	24.42	13.91	0.64	29.73	4.01	0.88	30.26	3.63	0.89	30.17	0	1	35.93	0	1	31.97	0	1	33.83	4.27	0.89	24.56	11.07	0.69	40.42	0	1	0.848333	0.93	0.0816667	0.429741	1
NM_016002|SCCPDH|chr1|+	620.4	246930698	chr1:246930497-246931440	50.46	111.41	0.31	44.81	130.24	0.26	39.42	75.02	0.34	50.68	52.77	0.49	36.84	107.23	0.26	38.2	94.21	0.29	42.51	117.61	0.27	47.35	126.9	0.27	35.82	94.92	0.27	31.36	99.82	0.24	36.69	103.66	0.26	37.99	93.03	0.29	0.325	0.266667	-0.0583333	0.43065	1
NM_015329|MAU2|chr19|+	182.5	19468489	chr19:19466517-19469563	35.42	13.27	0.73	40.03	17.41	0.7	33.85	21.09	0.62	35.68	21.29	0.63	37.32	19.82	0.65	24.4	31.71	0.43	34.69	15.59	0.69	30.26	18.22	0.62	25.37	27.11	0.48	28.77	25.11	0.53	25.32	29.98	0.46	27.66	31.07	0.47	0.626667	0.541667	-0.085	0.430765	1
NM_001938|DR1|chr1|+	490.5	93826317	chr1:93826050-93828148	89.14	29.39	0.75	75.26	32.32	0.7	87.34	38.63	0.69	78.52	35.06	0.69	70.72	62.86	0.53	62.1	54.86	0.53	74.93	43.12	0.63	81.43	49.58	0.62	73.94	66.52	0.53	77.27	45.64	0.63	70.94	54.14	0.57	75.07	56.1	0.57	0.648333	0.591667	-0.0566667	0.430965	1
NM_003405|YWHAH|chr22|+	7250.2	32352840	chr22:32352126-32353590	519.98	21.72	0.96	793.87	42.12	0.95	389.04	106.54	0.79	748.73	105.19	0.88	382.31	109.9	0.78	639.47	236.77	0.73	685.52	65.41	0.91	701.99	90.48	0.89	602.84	212.71	0.74	671.7	89.27	0.88	578.01	190.49	0.75	643.68	135.76	0.83	0.848333	0.833333	-0.015	0.430969	1
NM_181349|SMURF1|chr7|-	134	98628105	chr7:98625058-98628306	47.9	18.88	0.72	46.74	10.92	0.81	45.09	21.89	0.67	41.31	14.62	0.74	51.4	21.31	0.71	43.13	7.34	0.85	45.2	9.64	0.82	46.43	10.54	0.82	39.31	26.36	0.6	44.12	20.08	0.69	45.31	27.54	0.62	43.36	26.39	0.62	0.75	0.695	-0.055	0.431006	1
NM_005606|LGMN|chr14|-	340.1	93170430	chr14:93170152-93170706	95.28	41.19	0.7	96.88	18.14	0.84	49.83	56.69	0.47	52.45	85.08	0.38	69.83	70.84	0.5	50.26	73.18	0.41	62.67	38.6	0.62	77.71	42.33	0.65	38	62.5	0.38	58.81	65.66	0.47	38.16	49.71	0.43	44.04	72.71	0.38	0.55	0.488333	-0.0616667	0.431628	1
NR_038422|PIN1|chr19|+	630	9960095	chr19:9959766-9960365	194.5	69.47	0.74	156.82	65.98	0.7	134.67	82.14	0.62	143.71	85.42	0.63	174.77	71.48	0.71	169.65	53.42	0.76	179.3	73.51	0.71	172.07	76.21	0.69	171.64	104.83	0.62	142.2	69.55	0.67	142.79	85.36	0.63	140.49	83.03	0.63	0.693333	0.658333	-0.035	0.43184	1
NM_001199649|PTK2|chr8|-	374.4	141669460	chr8:141668481-141669777	93.83	9.49	0.91	83.93	16.32	0.84	113	51.35	0.69	97.2	38.71	0.72	100.29	60.1	0.63	91.07	60.98	0.6	78.97	20.37	0.79	83.6	25.15	0.77	93.95	48.58	0.66	96.4	61.64	0.61	88.57	56.17	0.61	92.94	60.13	0.61	0.731667	0.675	-0.0566667	0.431841	1
NM_001177611|CINP|chr14|-	73.5	102814866	chr14:102814619-102815096	46.36	10.26	0.82	49.74	6.78	0.88	49.18	0	1	58.25	0	1	44.3	18.28	0.71	62.92	4.2	0.94	42.69	16.13	0.73	48.46	17.41	0.74	66.9	4.86	0.93	45.51	1.89	0.96	65.33	3.53	0.95	50.76	19.69	0.72	0.891667	0.838333	-0.0533333	0.431953	1
NM_016121|KCTD3|chr1|+	221.3	215793953	chr1:215793399-215795149	41.13	9.95	0.81	41.78	16.03	0.72	39.4	11.62	0.77	41.04	31.02	0.57	32.6	12.84	0.72	35.52	23.22	0.6	37.78	20.85	0.64	36.85	7.53	0.83	35.9	23.17	0.61	41.16	17.65	0.7	30.81	38.94	0.44	31.81	27.04	0.54	0.698333	0.626667	-0.0716667	0.432129	1
NM_002825|PTN|chr7|-	379.2	136912508	chr7:136912092-136912822	39.04	49.6	0.44	25.57	56.17	0.31	52.94	68.99	0.43	49.92	80.53	0.38	37.07	55.73	0.4	37.43	60.46	0.38	23.92	37.13	0.39	22.87	41.52	0.36	29.75	56.24	0.35	34.52	51	0.4	23.83	56.16	0.3	18.51	60.07	0.24	0.39	0.34	-0.05	0.432184	1
NM_016287|HP1BP3|chr1|-	1497.4	21070567	chr1:21069171-21071584	113.49	50.77	0.69	109.11	55.67	0.66	105.21	74.47	0.59	93.97	86.95	0.52	112.07	64.75	0.63	99.58	66.04	0.6	120.35	55.11	0.69	118.07	45.35	0.72	112.68	59.94	0.65	110.03	74.6	0.6	119.58	56.06	0.68	107.16	68.92	0.61	0.615	0.658333	0.0433333	0.432899	1
NM_001080488|ONECUT3|chr19|+	457.6	1775353	chr19:1775152-1775444	125.41	72.78	0.63	105.79	66.3	0.61	169.86	41.13	0.81	110.3	60.46	0.65	103.49	57.34	0.64	109.59	93.22	0.54	99.24	70.45	0.58	98.8	76.3	0.56	149.43	31.2	0.83	137.85	28.9	0.83	117.96	56.62	0.68	124.73	66.28	0.65	0.646667	0.688333	0.0416667	0.433051	1
NM_001100818|PID1|chr2|-	229.4	229890298	chr2:229888689-229890824	81.82	22.82	0.78	40.63	11.09	0.79	54.04	18.64	0.74	35.17	10.15	0.78	43.22	16.86	0.72	31.41	26.41	0.54	39.11	18.26	0.68	50.33	21.67	0.7	35.02	12.88	0.73	42.41	20.28	0.68	26.48	17.48	0.6	35.57	23.57	0.6	0.725	0.665	-0.06	0.43317	1
NM_025241|UBXN6|chr19|-	324	4445197	chr19:4445003-4445620	112.84	29.12	0.79	78.9	45.72	0.63	103.4	48.07	0.68	66.53	51.52	0.56	110.78	35.98	0.75	69.05	52.23	0.57	76.78	51.49	0.6	86.97	35.7	0.71	61.48	57.81	0.52	85.02	43.02	0.66	74.95	52.66	0.59	83.73	44.88	0.65	0.663333	0.621667	-0.0416667	0.433204	1
NM_020062|SLC2A4RG|chr20|+	189.7	62374433	chr20:62374232-62375021	34.45	18.27	0.65	28.56	19.48	0.59	35.09	16.1	0.69	32.04	11.39	0.74	32.5	33.23	0.49	31.15	15.85	0.66	25.2	25.16	0.5	23.67	23.43	0.5	35.91	30.76	0.54	37.16	23.25	0.62	32.24	28.56	0.53	29.99	25.98	0.54	0.636667	0.538333	-0.0983333	0.43321	1
NM_007117|TRH|chr3|+	620.4	129695947	chr3:129695542-129696779	107.25	38.99	0.73	180.56	80.82	0.69	90.23	19.93	0.82	161.14	37.23	0.81	113.07	9.33	0.92	169.42	44.53	0.79	211.98	74.11	0.74	147.46	40.59	0.78	184.95	16.95	0.92	91.87	23.3	0.8	207.73	27.92	0.88	96.23	32.79	0.75	0.793333	0.811667	0.0183333	0.433324	1
NM_014758|SNX19|chr11|-	340.8	130748248	chr11:130745766-130748449	70.29	0	1	77.32	0	1	81.9	23.62	0.78	78.32	0	1	78.5	9.65	0.89	69.93	27.11	0.72	72.03	3.54	0.95	68.42	2.75	0.96	74.52	28.65	0.72	79.5	2.03	0.98	82.79	0	1	81.75	0.66	0.99	0.898333	0.933333	0.035	0.433681	1
NM_001025436|SPAG16|chr2|+	226.9	214182144	chr2:214181943-214182702	34.36	25.79	0.57	38.28	27.01	0.59	41.68	9.93	0.81	40.4	30.55	0.57	29.57	24.19	0.55	32.6	18.01	0.64	35.93	21.27	0.63	39.24	11.21	0.78	35.5	16.53	0.68	44.98	20.52	0.69	42.02	12.14	0.78	38.81	22.85	0.63	0.621667	0.698333	0.0766667	0.43409	1
NM_006808|SEC61B|chr9|+	9435.2	101992820	chr9:101992619-101992901	172.57	278.24	0.38	171.92	222.29	0.44	197.97	244.44	0.45	166.59	248.37	0.4	174.47	290.03	0.38	149.78	224.14	0.4	138.63	282.38	0.33	141.57	217.27	0.39	173.4	247.05	0.41	175.59	237.37	0.43	161.87	264.23	0.38	132.27	253.6	0.34	0.408333	0.38	-0.0283333	0.434128	1
NM_002710|PPP1CC|chr12|-	1081.8	111158769	chr12:111157613-111158970	85.94	20.31	0.81	88.79	15.44	0.85	105.77	31.82	0.77	121.58	24.49	0.83	98.67	23.89	0.81	120.76	11.98	0.91	87.5	30	0.74	83.29	10.9	0.88	124.26	26.77	0.82	131.84	32.97	0.8	112.19	22.54	0.83	117.65	53.85	0.69	0.83	0.793333	-0.0366667	0.434135	1
NM_001134364|MAP4|chr3|-	1604.8	47893133	chr3:47892180-47894428	213.34	22.3	0.91	231.2	19.46	0.92	231.06	57.74	0.8	231.36	46.41	0.83	264.49	62.7	0.81	234.38	96.47	0.71	166.02	28.57	0.85	181.83	38.99	0.82	191.33	53.77	0.78	191.53	61.83	0.76	208.44	55.33	0.79	208.94	57.27	0.78	0.83	0.796667	-0.0333333	0.434366	1
NM_001242644|RAB2A|chr8|+	4383.1	61534504	chr8:61533233-61536203	97.46	224.38	0.3	81.85	208.5	0.28	62.55	182.65	0.26	71.75	194.63	0.27	62.37	149.66	0.29	66.82	142.22	0.32	81.24	236.94	0.26	81.15	220.95	0.27	69.42	198.26	0.26	68.73	202.19	0.25	57.62	199.73	0.22	64.94	178.08	0.27	0.286667	0.255	-0.0316667	0.43456	1
NM_024656|GLT25D1|chr19|+	453.5	17692586	chr19:17691986-17693965	70.58	17.19	0.8	62.8	25.24	0.71	82.97	22.9	0.78	68.84	41.29	0.63	85.07	46.89	0.64	80.62	28.69	0.74	60.7	22.93	0.73	71.54	18.34	0.8	86.08	27.68	0.76	101.75	12.01	0.89	81.01	41.8	0.66	95.89	31.7	0.75	0.716667	0.765	0.0483333	0.434798	1
NM_007260|LYPLA2|chr1|+	1168.3	24121694	chr1:24121172-24122029	171.4	39.76	0.81	194.47	58	0.77	179.14	62.18	0.74	201.24	77.29	0.72	174.26	100.95	0.63	188.68	98.2	0.66	235.76	44.92	0.84	175.69	61.8	0.74	256.3	74.18	0.78	196.09	84.63	0.7	230.27	61.21	0.79	191.97	104.11	0.65	0.721667	0.75	0.0283333	0.435023	1
NM_144582|TEX261|chr2|-	495	71215644	chr2:71213068-71215845	77.74	10.94	0.88	69	17.24	0.8	86.16	13.35	0.87	69.53	10.17	0.87	89.01	18.98	0.82	75.9	11.62	0.87	67.46	18.27	0.79	71.6	22.07	0.76	78.87	10.66	0.88	91.47	10.1	0.9	68.99	12.05	0.85	82.01	35.54	0.7	0.851667	0.813333	-0.0383333	0.435208	1
NM_024667|VPS37B|chr12|-	224.8	123351953	chr12:123349875-123352154	34.95	0	1	44.18	0	1	44.17	4.03	0.92	40.85	11.64	0.78	45.95	0	1	50.46	10	0.83	39.01	0	1	38.87	0	1	50.62	12.89	0.8	49.82	0	1	48.75	0	1	53.46	0	1	0.921667	0.966667	0.045	0.435288	1
NM_018070|SSBP3|chr1|-	3064.2	54692438	chr1:54692195-54692833	133.41	41.49	0.76	151.93	30.37	0.83	94.14	59.22	0.61	114.3	78.06	0.59	62.83	127.65	0.33	80.56	87.08	0.48	149.85	31.11	0.83	157.46	16.17	0.91	107.42	64.89	0.62	86.99	60.87	0.59	81.18	108.4	0.43	75.76	74.9	0.5	0.6	0.646667	0.0466667	0.43557	1
NM_019008|SMCR7L|chr22|+	165.6	39911486	chr22:39909522-39914137	48.94	16.43	0.75	52.61	11.54	0.82	47.31	17.74	0.73	45.53	21.08	0.68	52.61	11.87	0.82	44.47	22.73	0.66	49.19	16.41	0.75	48.42	14.8	0.77	43.34	18.77	0.7	43.32	21.33	0.67	37.49	29.38	0.56	40.45	20.65	0.66	0.743333	0.685	-0.0583333	0.435699	1
NM_002081|GPC1|chr2|+	800.9	241406805	chr2:241405475-241407495	61.98	55.7	0.53	41.97	46.4	0.47	51.25	77.99	0.4	38.76	57.37	0.4	52.93	83.05	0.39	41.31	67.17	0.38	67.2	60.55	0.53	69.16	58.35	0.54	58.95	88.28	0.4	65.79	48.27	0.58	64.27	71.56	0.47	47.75	71.37	0.4	0.428333	0.486667	0.0583333	0.436471	1
NM_001134479|LRRC8D|chr1|+	250.1	90401047	chr1:90398626-90401989	58.14	7.95	0.88	55.72	10.67	0.84	71.76	2.52	0.97	62.56	3.12	0.95	68.8	5.49	0.93	45.68	13.1	0.78	53.49	6.85	0.89	49.93	9.05	0.85	50.85	11.18	0.82	46.93	18.26	0.72	66.78	0.05	1	45.9	17.53	0.72	0.891667	0.833333	-0.0583333	0.436902	1
NM_006387|CHERP|chr19|-	117.3	16629962	chr19:16628700-16630163	54.08	3.73	0.94	55.47	0	1	38	15.68	0.71	43.23	0.83	0.98	51.33	14.81	0.78	46.59	0	1	53.49	1.89	0.97	52.41	9.26	0.85	47.71	0	1	47.5	0	1	60.57	0	1	48.44	2.67	0.95	0.901667	0.961667	0.06	0.437037	1
NM_003922|HERC1|chr15|-	181.4	63901250	chr15:63900817-63901465	57.83	1.64	0.97	69.83	1.68	0.98	50.95	41.36	0.55	69.2	37.04	0.65	51.31	36.05	0.59	49.56	45.94	0.52	62.04	19.8	0.76	65.77	16.24	0.8	63.85	53.76	0.54	59.15	34.32	0.63	60.18	44.49	0.57	54.1	58.51	0.48	0.71	0.63	-0.08	0.437065	1
NM_194247|HNRNPA3|chr2|+	2658.5	178084361	chr2:178084136-178088685	174.36	300.54	0.37	178.16	328.92	0.35	139.7	257.01	0.35	152.6	298.11	0.34	131.6	317.48	0.29	136.1	344.57	0.28	161.07	323.84	0.33	155.43	328.13	0.32	130.57	364.61	0.26	138.23	271.58	0.34	132.07	327.54	0.29	135.13	316.4	0.3	0.33	0.306667	-0.0233333	0.43729	1
NM_017586|CACFD1|chr9|+	155.3	136334717	chr9:136333685-136335909	44.23	0	1	55.22	0	1	43.41	7.44	0.85	39.93	5.68	0.88	48.55	0	1	49.34	0	1	54.18	0	1	40.98	0	1	55.81	9.33	0.86	39.82	4.68	0.89	50.86	1.62	0.97	39.64	19.49	0.67	0.955	0.898333	-0.0566667	0.43747	1
NM_000267|NF1|chr17|+	363.1	29701595	chr17:29701031-29704695	46.16	7.36	0.86	51.19	11.55	0.82	41.63	14.93	0.74	48.8	26	0.65	40.27	4.76	0.89	45.69	29.26	0.61	48.65	24.7	0.66	47.36	15.17	0.76	44.89	24.85	0.64	53.09	10.77	0.83	47.41	31.43	0.6	42.94	26.04	0.62	0.761667	0.685	-0.0766667	0.438477	1
NM_018445|SELS|chr15|-	321.7	101812766	chr15:101812390-101813061	108.52	48.64	0.69	100.26	43.74	0.7	74.09	66.2	0.53	78.59	33.71	0.7	104.42	35.1	0.75	69.45	52.38	0.57	87.35	29.44	0.75	85.39	46.59	0.65	70.57	47.67	0.6	76.46	44.09	0.63	68.22	65.87	0.51	65.94	59.52	0.53	0.656667	0.611667	-0.045	0.438679	1
NM_006302|MOGS|chr2|-	154.4	74689938	chr2:74688184-74690139	58.25	0	1	48.16	6.93	0.87	47.9	0	1	48.65	0	1	53.89	0	1	63.79	4.67	0.93	63.46	3.89	0.94	63.63	0	1	74.7	0	1	66.95	0	1	74.86	0	1	71.37	0	1	0.966667	0.99	0.0233333	0.439024	1
NM_018975|TERF2IP|chr16|+	6017.4	75690680	chr16:75690105-75691341	502.91	136.3	0.79	499.24	131.16	0.79	473.57	88.06	0.84	489.34	74.17	0.87	477.38	65.81	0.88	454.93	96.93	0.82	487.88	112.84	0.81	449.35	105.8	0.81	470.83	88.61	0.84	414.64	118.73	0.78	468.77	100.19	0.82	449.51	108.5	0.81	0.831667	0.811667	-0.02	0.439376	1
NM_007274|ACOT7|chr1|-	5209.9	6324493	chr1:6324332-6324755	485.65	215.45	0.69	405.07	223.98	0.64	382.24	255.79	0.6	337.68	337.9	0.5	405.18	329.76	0.55	362.41	352.71	0.51	405.23	281.23	0.59	416.44	252.49	0.62	343.55	348.29	0.5	305.85	307.11	0.5	371.34	325.99	0.53	366.16	228.47	0.62	0.581667	0.56	-0.0216667	0.439522	1
NM_025182|FAM214B|chr9|-	550.9	35105156	chr9:35104118-35105371	113.99	2.3	0.98	99.25	0	1	109.51	6.62	0.94	95.29	8.6	0.92	105.39	14.9	0.88	90.88	42.92	0.68	60.19	0.37	0.99	89.53	6.27	0.93	61.32	14.73	0.81	94.36	0	1	57.23	5.47	0.91	92.34	5.41	0.94	0.9	0.93	0.03	0.439964	1
NM_016081|PALLD|chr4|+	2427.6	169847600	chr4:169847364-169849608	157.14	58.14	0.73	118.67	48.53	0.71	207.73	126.37	0.62	165.95	107.66	0.61	214.93	165.19	0.57	155.69	156.53	0.5	106.98	52.72	0.67	137.9	85.28	0.62	172.47	129.73	0.57	191.18	123.34	0.61	168.33	153.26	0.52	190.04	180.94	0.51	0.623333	0.583333	-0.04	0.440083	1
NM_013375|ABT1|chr6|+	83.9	26599252	chr6:26598493-26600277	11.37	36.09	0.24	7.71	48.8	0.14	7.5	46.98	0.14	7.92	53.92	0.13	7.84	50.04	0.14	5.57	58.44	0.09	12.64	39.71	0.24	12.01	37.05	0.24	10.45	50.43	0.17	9.74	43.56	0.18	11.15	48.29	0.19	10.38	51.86	0.17	0.146667	0.198333	0.0516667	0.440968	1
NM_003776|MRPL40|chr22|+	485.6	19423470	chr22:19423161-19423596	91.89	15.56	0.86	73.9	26.25	0.74	98.17	47.17	0.68	89.82	15.38	0.85	105.97	33.59	0.76	86.2	21.69	0.8	77.17	11.57	0.87	70.68	21.76	0.76	93.92	31.13	0.75	76.4	42.34	0.64	78.69	39.24	0.67	79	34.36	0.7	0.781667	0.731667	-0.05	0.441019	1
NM_017641|KIF21A|chr12|-	654.3	39687555	chr12:39687030-39688319	122.99	47.4	0.72	115.78	42.08	0.73	141.95	50.08	0.74	106.38	43.23	0.71	102.52	58.48	0.64	92.1	46.86	0.66	108.83	32.61	0.77	97.08	47	0.67	100.15	47.05	0.68	138.01	15.87	0.9	91.8	42.86	0.68	94.41	32.67	0.74	0.7	0.74	0.04	0.441389	1
NM_175085|GART|chr21|-	144.7	34897075	chr21:34896316-34897307	29.25	81.44	0.26	28.06	84.97	0.25	27.25	113.32	0.19	24.16	108.88	0.18	24.72	110.58	0.18	18.68	104.42	0.15	32.41	75.44	0.3	32.6	83.99	0.28	27.1	84.3	0.24	31.12	99.7	0.24	23.09	94.72	0.2	30.57	99.17	0.24	0.201667	0.25	0.0483333	0.441412	1
NM_001199934|SESN1|chr6|-	185.8	109308328	chr6:109307640-109308833	47.79	0	1	56.63	3.09	0.95	56.95	11.04	0.84	74.81	1.88	0.98	54.84	0.99	0.98	73.27	0	1	42.98	0	1	48.41	5.18	0.9	54.24	15.73	0.78	89.44	6.63	0.93	55.17	5.32	0.91	80.74	0	1	0.958333	0.92	-0.0383333	0.441585	1
NM_004539|NARS|chr18|-	2635.1	55268620	chr18:55267894-55269015	216.98	24.98	0.9	177.82	42.37	0.81	247.15	96.54	0.72	196.53	139.98	0.58	178.95	159.72	0.53	144	161.37	0.47	175.46	40.54	0.81	181.15	52.02	0.78	174.51	129.17	0.57	218.19	138.07	0.61	161.55	148.29	0.52	174.26	164.94	0.51	0.668333	0.633333	-0.035	0.44165	1
NM_001119|ADD1|chr4|+	4185.1	2931268	chr4:2929898-2931802	293.23	0	1	284.63	0	1	286.48	38.18	0.88	299.44	17.5	0.94	328.55	12.06	0.96	265.67	63.34	0.81	272.09	0	1	286.39	0	1	274.94	14.04	0.95	271.27	12.83	0.95	242.09	49.54	0.83	226.64	71.13	0.76	0.931667	0.915	-0.0166667	0.442267	1
NM_000089|COL1A2|chr7|+	3821.9	94059932	chr7:94059559-94060544	74.04	35.16	0.68	80.54	20.1	0.8	202.97	166.93	0.55	194.82	125.52	0.61	183.84	165.7	0.53	205.89	123.51	0.63	68.14	23.38	0.74	81.81	30.5	0.73	196.98	178.75	0.52	301.46	209.15	0.59	160.89	141.03	0.53	216.91	211.3	0.51	0.633333	0.603333	-0.03	0.4435	1
NR_003098|SNHG1|chr11|-	646.6	62619662	chr11:62619460-62620153	95.46	2.88	0.97	91.93	0.51	0.99	93.97	29.92	0.76	74.72	33.76	0.69	72.31	45.53	0.61	88.36	26.17	0.77	101.37	0	1	71.12	26.84	0.73	91.98	44.4	0.67	89.47	51.68	0.63	134.18	21.65	0.86	81.41	56.49	0.59	0.798333	0.746667	-0.0516667	0.443577	1
NM_001243203|RANBP6|chr9|-	468.7	6013070	chr9:6011019-6014356	91	0	1	107.72	0.12	1	63.98	7.29	0.9	86.23	0	1	63.73	1.17	0.98	66.34	7.74	0.9	98.33	6.47	0.94	85.9	4.46	0.95	83.49	2.23	0.97	65.19	14.53	0.82	79.8	5.04	0.94	68.18	0.35	0.99	0.963333	0.935	-0.0283333	0.443991	1
NM_022762|RMND5B|chr5|+	59.8	177575213	chr5:177574970-177575479	36.06	9.4	0.79	24.01	9.22	0.72	47.34	22.57	0.68	36.85	3.74	0.91	41.13	15.23	0.73	35.13	10.12	0.78	47.82	3.73	0.93	36.94	11.31	0.77	57.59	2.03	0.97	35.88	12.48	0.74	50.34	0	1	34.95	19.8	0.64	0.768333	0.841667	0.0733333	0.444248	1
NM_006767|LZTR1|chr22|+	233.2	21351901	chr22:21351521-21353326	50.73	7.96	0.86	57.98	9.94	0.85	51.71	19.43	0.73	42.1	15.9	0.73	57.17	0	1	50.22	15.18	0.77	56.56	2.34	0.96	55.33	11.75	0.82	57.8	5.85	0.91	58.35	1.12	0.98	51.68	19.28	0.73	54.41	3.52	0.94	0.823333	0.89	0.0666667	0.445194	1
NM_002743|PRKCSH|chr19|+	1155.7	11561662	chr19:11561461-11561782	78.98	75.44	0.51	80.66	82.58	0.49	149.83	52.68	0.74	139.86	45.69	0.75	190.84	48.73	0.8	161.56	54.89	0.75	87.37	74.78	0.54	74.16	83.48	0.47	159.29	76.54	0.68	126.69	50.14	0.72	165.96	54.02	0.75	122.73	62.5	0.66	0.673333	0.636667	-0.0366667	0.446246	1
NM_024755|SLTM|chr15|-	178.4	59171830	chr15:59171244-59172306	44.3	5.67	0.89	40.03	19.43	0.67	32.79	25.78	0.56	32.43	28.28	0.53	28.87	11.85	0.71	19.37	36.47	0.35	32.29	16.34	0.66	35.75	19.41	0.65	32.61	20.04	0.62	33.92	30.48	0.53	24.8	33.88	0.42	25.96	46.92	0.36	0.618333	0.54	-0.0783333	0.446458	1
NM_001152|SLC25A5|chrX|+	5383.2	118605186	chrX:118604864-118605359	125.62	186.21	0.4	117.01	184.22	0.39	100.74	244.91	0.29	100.11	254.83	0.28	103.96	254.55	0.29	63.99	275.25	0.19	97.82	209.98	0.32	94.99	201.75	0.32	87.1	267.66	0.25	107.83	266.57	0.29	86.72	269.12	0.24	100.2	286.01	0.26	0.306667	0.28	-0.0266667	0.447012	1
NM_001025596|CELF1|chr11|-	672.8	47490199	chr11:47487489-47490443	82.16	29.48	0.74	92.65	57.45	0.62	79.13	47.76	0.62	82.65	65.14	0.56	79.43	20.41	0.8	84.05	73.45	0.53	84.43	51.75	0.62	85.89	43.81	0.66	71.16	36.81	0.66	77.9	54.23	0.59	64.56	66.42	0.49	70.55	65.77	0.52	0.645	0.59	-0.055	0.44721	1
NM_001114403|UPK3BL|chr7|-	1742.1	102277879	chr7:102277472-102278080	103.15	61.95	0.62	82.68	56.11	0.6	93.41	88.29	0.51	85.32	80.8	0.51	93.77	116.87	0.45	63.09	70.08	0.47	115.5	65.91	0.64	106.37	52.57	0.67	123.56	82.38	0.6	83.18	78.06	0.52	91.08	103.81	0.47	87.42	83.32	0.51	0.526667	0.568333	0.0416667	0.447575	1
NM_198321|GALNT10|chr5|+	195.6	153796575	chr5:153796374-153800543	44.59	0	1	36.93	0	1	65.79	27.79	0.7	45.4	16.18	0.74	68.91	1.66	0.98	40.59	2.48	0.94	32.1	6.07	0.84	32.71	5.57	0.85	48.23	17.87	0.73	45.99	12.3	0.79	44.75	9.16	0.83	46.39	9.41	0.83	0.893333	0.811667	-0.0816667	0.448549	1
NM_000391|TPP1|chr11|-	407.2	6634535	chr11:6633997-6635917	53.87	7.56	0.88	37.55	7.23	0.84	72.37	68.59	0.51	61.51	48.06	0.56	74.83	75.08	0.5	45.93	54.52	0.46	46.07	4.67	0.91	36.44	10.67	0.77	49.98	48.88	0.51	61.31	42.81	0.59	46.44	44.53	0.51	67.92	33.04	0.67	0.625	0.66	0.035	0.448718	1
NM_001242309|PITRM1|chr10|-	608	3180115	chr10:3179920-3180316	73.15	15.54	0.82	64.05	16.34	0.8	43.83	30.92	0.59	42.17	39.04	0.52	53.99	42.95	0.56	49.5	40.34	0.55	78.9	24.28	0.76	70.65	25.74	0.73	48.74	60.83	0.44	52.59	42.64	0.55	46.66	56.31	0.45	55.23	43.17	0.56	0.64	0.581667	-0.0583333	0.448878	1
NM_014889|PITRM1|chr10|-	606.9	3180115	chr10:3179919-3180316	72.95	15.73	0.82	63.89	16.5	0.79	43.74	31.02	0.59	42.12	39.09	0.52	53.87	43.06	0.56	49.42	40.42	0.55	78.66	24.53	0.76	70.54	25.85	0.73	48.62	60.94	0.44	52.44	42.79	0.55	46.52	56.44	0.45	55.11	43.29	0.56	0.638333	0.581667	-0.0566667	0.448878	1
NM_001199922|SIAE|chr11|-	240.9	124506886	chr11:124505822-124507098	28.32	8.93	0.76	30.11	16.38	0.65	26.06	17.06	0.6	34.37	22.92	0.6	24.31	32.72	0.43	26.69	25.06	0.52	45.2	19.8	0.7	26.97	21.32	0.56	39.13	38.18	0.51	29.07	34.59	0.46	30.49	48.07	0.39	26.93	29	0.48	0.593333	0.516667	-0.0766667	0.448914	1
NM_002444|MSN|chrX|+	2847.9	64961140	chrX:64959591-64961793	205.4	84.72	0.71	145.52	54.82	0.73	233.11	140.85	0.62	204.53	112.1	0.65	239.01	150.53	0.61	200.93	121.31	0.62	178.31	84.94	0.68	184	71.05	0.72	235	151.56	0.61	227.96	92.41	0.71	272.17	93.37	0.74	199.1	123.7	0.62	0.656667	0.68	0.0233333	0.449028	1
NM_001135153|SLC39A14|chr8|+	340.9	22278407	chr8:22277065-22280249	66.81	0	1	52.71	11.92	0.82	56.41	20.87	0.73	62.78	23.08	0.73	57.42	17.53	0.77	55.56	16.55	0.77	51.74	8.75	0.86	66.04	11.1	0.86	57.72	27.72	0.68	86.55	26.2	0.77	54.3	22.54	0.71	72.19	34.27	0.68	0.803333	0.76	-0.0433333	0.449111	1
NM_001076552|ACSS2|chr20|+	91.3	33515274	chr20:33514890-33515769	48.67	27.21	0.64	44.31	15.69	0.74	47.28	12.34	0.79	50.76	7.93	0.86	39.43	18.79	0.68	31.8	19.05	0.63	59.68	28.85	0.67	48.66	21.47	0.69	46.8	34.9	0.57	34.14	21.21	0.62	61.21	17.82	0.77	35.26	29.15	0.55	0.723333	0.645	-0.0783333	0.449113	1
NM_003009|SEPW1|chr19|+	35935.2	48287783	chr19:48287547-48287943	722.6	228.11	0.76	458.1	118.23	0.79	680.81	213.35	0.76	498	195.15	0.72	641.66	277.07	0.7	412.16	234.07	0.64	765.62	261.44	0.75	679.25	262.94	0.72	683.72	311.65	0.69	687.57	189.14	0.78	636.5	309.71	0.67	556.82	283.36	0.66	0.728333	0.711667	-0.0166667	0.449342	1
NM_001142416|AIMP1|chr4|+	120.6	107269539	chr4:107268683-107270381	19.54	20.78	0.48	22.38	13.56	0.62	25.67	6.18	0.81	21.69	15.68	0.58	24.83	5.8	0.81	20.98	9.63	0.69	18.27	13.56	0.57	19.03	14.2	0.57	22.72	13.79	0.62	18.47	22.76	0.45	16.42	15.5	0.51	NA	NA	NA	0.665	0.544	-0.121	0.45017	1
NM_001142498|SIRT1|chr10|+	95.4	69676470	chr10:69676022-69678147	27.49	8.27	0.77	29.87	4.9	0.86	29.42	1.55	0.95	22.8	13.45	0.63	20.18	17.75	0.53	21.01	16.94	0.55	21.73	9.79	0.69	NA	NA	NA	22.63	12.31	0.65	21.36	8.66	0.71	19.14	23.29	0.45	20.99	14.88	0.59	0.715	0.618	-0.097	0.450419	1
NM_016391|NOP16|chr5|-	91.1	175811107	chr5:175810940-175811375	56.24	11.08	0.84	45.49	7.89	0.85	29.7	25.6	0.54	30.61	28.26	0.52	43.56	14.64	0.75	38	24.43	0.61	42.13	30.05	0.58	48.73	21.02	0.7	41.74	30.43	0.58	29.89	27.67	0.52	37.35	25.14	0.6	43.65	16.45	0.73	0.685	0.618333	-0.0666667	0.450623	1
NM_003592|CUL1|chr7|+	210.9	148497908	chr7:148497594-148498202	56.5	27.02	0.68	51.86	29.33	0.64	50.57	37.06	0.58	34.65	59.9	0.37	49.51	33.1	0.6	69.67	25.03	0.74	56.17	35.58	0.61	46.14	39.55	0.54	53.77	44.73	0.55	38.02	57.63	0.4	43.03	47.25	0.48	51.35	22.64	0.69	0.601667	0.545	-0.0566667	0.450717	1
NM_016462|TMEM14C|chr6|+	3697.2	10731197	chr6:10730848-10731362	208.78	94.55	0.69	193.44	74.91	0.72	208.21	149.06	0.58	176.93	111.92	0.61	238.25	158.64	0.6	152.75	131.62	0.54	190.64	83.77	0.69	180.41	86.96	0.67	186.32	108.53	0.63	203.65	101.37	0.67	219.37	106.25	0.67	187.52	137.48	0.58	0.623333	0.651667	0.0283333	0.450901	1
NM_003378|VGF|chr7|-	90722.3	100807296	chr7:100805790-100808144	476.76	690.6	0.41	660.6	1037.49	0.39	324.38	625.1	0.34	398.66	908.79	0.3	427.67	835.14	0.34	603.79	998.3	0.38	761.29	1052.24	0.42	610.22	797	0.43	523.59	966.84	0.35	319.01	619.46	0.34	556.01	1060.91	0.34	389.97	742.01	0.34	0.36	0.37	0.01	0.450943	1
NM_005860|FSTL3|chr19|+	1263.5	682564	chr19:681650-683392	89.21	37.46	0.7	87.98	27.26	0.76	101.75	32.49	0.76	123.34	23.02	0.84	103.2	37.67	0.73	136.17	49.61	0.73	64.97	17.74	0.79	73.3	22.31	0.77	115.34	30.54	0.79	106.17	24.25	0.81	103.87	22.6	0.82	101.69	25.24	0.8	0.753333	0.796667	0.0433333	0.451285	1
NM_013388|PREB|chr2|-	500.7	27353909	chr2:27353680-27354376	86.56	14.92	0.85	64.97	31.73	0.67	87.05	25.22	0.78	74.38	43.06	0.63	114.12	23.3	0.83	73.56	19.68	0.79	82.82	30.79	0.73	80.11	16.51	0.83	91.75	55.94	0.62	83.21	35.65	0.7	79.52	44.75	0.64	85.31	24.39	0.78	0.758333	0.716667	-0.0416667	0.451325	1
NM_001010935|RAP1A|chr1|+	369.2	112255475	chr1:112255053-112256101	36.04	59.23	0.38	42.56	62.01	0.41	41.15	62.21	0.4	49.6	76.06	0.39	24	57.88	0.29	37.68	57.6	0.4	23.95	54.13	0.31	37.16	44.04	0.46	34.32	66.39	0.34	42.65	93.31	0.31	16.68	62.85	0.21	27.09	69.07	0.28	0.378333	0.318333	-0.06	0.451803	1
NM_001105529|ATP8A1|chr4|-	1355.5	42412598	chr4:42410392-42415030	191.2	23.53	0.89	172.22	12.72	0.93	135.44	35.91	0.79	146.06	14.99	0.91	111.57	25.84	0.81	101.17	31.5	0.76	150.38	22.81	0.87	163.23	21.43	0.88	110.73	30.16	0.79	134.85	25.47	0.84	112.33	34.04	0.77	113.76	37.27	0.75	0.848333	0.816667	-0.0316667	0.451839	1
NM_001171162|ZMYM3|chrX|-	279.7	70459890	chrX:70459474-70460958	70.36	0	1	62.7	1.77	0.97	68.57	3.25	0.95	66.69	21.91	0.75	61.04	20	0.75	55.31	24.59	0.69	67.28	1.76	0.97	74.6	0	1	58.47	21.65	0.73	82.79	0	1	58.77	17.42	0.77	69.26	7.16	0.91	0.851667	0.896667	0.045	0.451842	1
NM_016834|MAPT|chr17|+	23179	44101528	chr17:44101322-44105699	602.56	84.79	0.88	578.38	124.86	0.82	507.08	72.23	0.88	541.53	76.8	0.88	488.42	81.05	0.86	520.36	74.07	0.88	476.4	86.01	0.85	538.29	110.5	0.83	433.76	61.38	0.88	428.94	64.07	0.87	449.65	47.69	0.9	426.78	127.34	0.77	0.866667	0.85	-0.0166667	0.451937	1
NM_012328|DNAJB9|chr7|+	570.5	108213769	chr7:108213343-108215294	70.73	35.9	0.66	60.41	20.72	0.74	68.02	46.89	0.59	55.45	33.67	0.62	56.94	48.28	0.54	48.83	34.36	0.59	69.12	32.03	0.68	66.44	31.51	0.68	68.84	28.16	0.71	68.39	25.89	0.73	62.98	31.07	0.67	61.64	38.51	0.62	0.623333	0.681667	0.0583333	0.451957	1
NR_028052|NGRN|chr15|+	17422	90815051	chr15:90814420-90815443	996.88	49.53	0.95	937.88	1.92	1	761.21	268.23	0.74	721.36	222.26	0.76	801.42	179.94	0.82	665	247.15	0.73	993.61	0	1	899.19	6.26	0.99	737.17	174.21	0.81	686.68	222.16	0.76	746.14	198.39	0.79	696.69	256.55	0.73	0.833333	0.846667	0.0133333	0.452269	1
NM_013436|NCKAP1|chr2|-	3545.7	183790333	chr2:183789605-183790546	143.2	106.52	0.57	154.91	103.72	0.6	127.94	148.46	0.46	127.41	120.52	0.51	106.67	127.06	0.46	100.63	133.96	0.43	77.35	65.39	0.54	141.75	91.9	0.61	70.14	90.04	0.44	123.39	166.24	0.43	74.63	80.5	0.48	97.91	175.02	0.36	0.505	0.476667	-0.0283333	0.452272	1
NM_203318|MYO18A|chr17|-	330.1	27401731	chr17:27400528-27401932	70.81	19.19	0.79	66.49	25.52	0.72	62.23	21.92	0.74	60.32	40.6	0.6	56.93	36.7	0.61	59.72	38.04	0.61	66.48	40.27	0.62	66.87	26.17	0.72	59.17	45.21	0.57	69.26	31.5	0.69	53.35	57.22	0.48	60.73	36.28	0.63	0.678333	0.618333	-0.06	0.45258	1
NM_022496|ACTR6|chr12|+	279.9	100618008	chr12:100617564-100618201	45.01	23.75	0.65	47.95	25.19	0.66	30.05	21.49	0.58	19	36.45	0.34	14.12	33.41	0.3	20.3	28.85	0.41	34.91	26.79	0.57	32.92	28.16	0.54	19.14	42.96	0.31	24.6	33.8	0.42	20.91	28.45	0.42	16.11	33.16	0.33	0.49	0.431667	-0.0583333	0.452749	1
NM_031469|SH3BGRL2|chr6|+	773.1	80409812	chr6:80409215-80413369	84.36	19.61	0.81	103.81	24.17	0.81	112.85	19.28	0.85	108.86	43.33	0.72	100.81	20.13	0.83	92.75	46.73	0.66	73.74	27.12	0.73	81.69	22.68	0.78	81.26	31.43	0.72	99.08	24.86	0.8	80.83	37.46	0.68	90.63	36.46	0.71	0.78	0.736667	-0.0433333	0.452881	1
NM_002806|PSMC6|chr14|+	1183.1	53194418	chr14:53194217-53194716	80.74	91.57	0.47	79.3	74.15	0.52	36.36	71.65	0.34	54.1	48.34	0.53	28.71	93.07	0.24	33.27	72.35	0.32	99.29	78.61	0.56	74.46	71.66	0.51	46.39	96.58	0.32	45.4	57.36	0.44	58.46	68.25	0.46	40.63	54.14	0.43	0.403333	0.453333	0.05	0.45301	1
NM_021215|RPRD1B|chr20|+	100.9	36719275	chr20:36718128-36720766	34.05	6.47	0.84	33.7	10.11	0.77	34.84	6.54	0.84	30.3	10.41	0.74	31.34	5.33	0.85	22.99	18.25	0.56	34.69	11.97	0.74	29.93	10.28	0.74	27.72	11.74	0.7	21.88	16.64	0.57	27.17	9.06	0.75	25.14	12.33	0.67	0.766667	0.695	-0.0716667	0.45306	1
NM_004892|SEC22B|chr1|+	660.1	145116529	chr1:145116320-145116997	130.45	0	1	107.51	0.61	0.99	146.18	0	1	129.19	0	1	128.07	0	1	102.47	0	1	96.94	0	1	87.63	0	1	124.05	0	1	101.13	0	1	114.14	0	1	85.88	11.1	0.89	0.998333	0.981667	-0.0166667	0.453333	1
NM_022899|ACTR8|chr3|-	114.5	53902688	chr3:53901094-53902889	32.88	26.55	0.55	39.24	18.39	0.68	36.58	15.32	0.7	38.83	6.85	0.85	31.32	23.4	0.57	30.96	23.98	0.56	40.95	32.52	0.56	37.77	21.51	0.64	38.21	22.71	0.63	34.87	27.02	0.56	32.27	41.04	0.44	33.86	20.23	0.63	0.651667	0.576667	-0.075	0.45406	1
NM_001136006|GART|chr21|-	78.6	34876421	chr21:34876238-34876622	43.8	19.9	0.69	52.01	8.17	0.86	51.36	23.6	0.69	41.19	21.9	0.65	36.35	25.41	0.59	36.86	12.77	0.74	39.76	15.59	0.72	45.62	22.71	0.67	40.05	25.03	0.62	39.07	13.47	0.74	38.98	35.85	0.52	46.26	27.14	0.63	0.703333	0.65	-0.0533333	0.454132	1
NM_016275|SELT|chr3|+	2155.1	150346094	chr3:150345446-150348234	80.05	120.09	0.4	82.77	123.35	0.4	70.04	122.35	0.36	73.74	118.16	0.38	56.51	104.22	0.35	53.3	122.67	0.3	63.65	140.42	0.31	83.7	129.28	0.39	49.68	152.59	0.25	75.82	119.87	0.39	51.39	137.5	0.27	66.86	117.35	0.36	0.365	0.328333	-0.0366667	0.454154	1
NR_024549|DMTF1|chr7|+	162	86824580	chr7:86824347-86825478	75.18	3.16	0.96	84.74	0	1	74.09	11.28	0.87	76.35	13.69	0.85	76.35	0	1	66.54	14.22	0.82	76.31	6.05	0.93	73.63	0	1	71.96	15.23	0.83	80.44	0	1	60.05	27.64	0.68	66.76	15.27	0.81	0.916667	0.875	-0.0416667	0.454484	1
NM_006811|SERINC3|chr20|-	981.8	43128874	chr20:43127901-43129075	139.61	50.24	0.74	146.34	43.07	0.77	105.7	76.63	0.58	127.36	60	0.68	99.39	76.26	0.57	105.39	69.03	0.6	147.07	66.64	0.69	131.5	55.88	0.7	114.08	73.13	0.61	125.55	90.57	0.58	110.42	95.66	0.54	111.19	75.24	0.6	0.656667	0.62	-0.0366667	0.455269	1
NM_002079|GOT1|chr10|-	536.7	101157135	chr10:101156627-101157443	74.43	54.02	0.58	59.31	53.32	0.53	97	111.13	0.47	84.76	101.08	0.46	87.77	126.96	0.41	87.02	110.25	0.44	66.55	55.82	0.54	83.27	72.92	0.53	78.43	91.43	0.46	89.7	131.18	0.41	96.87	85.97	0.53	122.46	82.77	0.6	0.481667	0.511667	0.03	0.455362	1
NM_000992|RPL29|chr3|-	69320.1	52027790	chr3:52027644-52028142	1126.6	855.6	0.57	1046.16	858.77	0.55	1268.18	746.79	0.63	1277.19	704.66	0.64	1350.63	843.32	0.62	1210.46	703.87	0.63	1055.59	905.88	0.54	1112.02	842.48	0.57	1329.9	755.71	0.64	1262.16	746.15	0.63	1308.4	667.52	0.66	1374.65	671.47	0.67	0.606667	0.618333	0.0116667	0.455518	1
NM_032389|ARFGAP2|chr11|-	271.5	47186665	chr11:47185931-47187053	110.17	18.52	0.86	109.02	38.82	0.74	91.45	25.55	0.78	103.6	24.36	0.81	106.88	16.95	0.86	107.61	20.98	0.84	126.35	41.01	0.75	109.88	33.92	0.76	111.78	40.5	0.73	92.88	36.32	0.72	124.1	24.16	0.84	99.73	27.93	0.78	0.815	0.763333	-0.0516667	0.455783	1
NM_006706|TCERG1|chr5|+	163.4	145890760	chr5:145890004-145891069	63.85	12.74	0.83	63.06	9.9	0.86	45.27	27.65	0.62	50.65	18.69	0.73	34.42	27.03	0.56	51.95	10.43	0.83	55.16	20.11	0.73	55.57	10.36	0.84	46.81	20.08	0.7	43.33	30.15	0.59	46.51	29.98	0.61	49.64	23.49	0.68	0.738333	0.691667	-0.0466667	0.456076	1
NM_001833|CLTA|chr9|+	8757	36211801	chr9:36211600-36212059	571.43	133.64	0.81	492.16	136.35	0.78	545.22	357.34	0.6	525.89	248.59	0.68	567.33	447.56	0.56	480.73	372.31	0.56	475.02	107.04	0.82	495.23	150.69	0.77	453.85	377.95	0.55	516.77	217.67	0.7	427.57	361.79	0.54	409.89	395.29	0.51	0.665	0.648333	-0.0166667	0.456193	1
NM_018838|NDUFA12|chr12|-	5870.7	95365195	chr12:95365110-95365396	172.96	243.61	0.42	194.45	204.05	0.49	214.61	282.08	0.43	185.21	293.77	0.39	170.49	340.11	0.33	169.4	288.88	0.37	149.57	288.73	0.34	145.84	239.77	0.38	187.68	324.37	0.37	201.92	277.23	0.42	182.25	300.51	0.38	166.11	293.06	0.36	0.405	0.375	-0.03	0.456227	1
NM_022735|ACBD3|chr1|-	312.1	226334321	chr1:226332380-226334522	66.29	28.87	0.7	71.51	36.8	0.66	56.11	19.45	0.74	75.33	25.48	0.75	47.69	36.97	0.56	54.81	34.05	0.62	65.25	34.8	0.65	66.17	25.37	0.72	66.38	31.42	0.68	73.98	42.7	0.63	55.76	60.06	0.48	59.58	54.65	0.52	0.671667	0.613333	-0.0583333	0.456467	1
NM_001172|ARG2|chr14|+	320.3	68117685	chr14:68117432-68117867	108.78	31.68	0.77	133.49	40.04	0.77	138.97	24.7	0.85	169.48	41.76	0.8	129.47	27.78	0.82	122.29	53.57	0.7	132.37	32.6	0.8	131.27	26.45	0.83	177.53	30.38	0.85	160.16	72.8	0.69	151.07	65.61	0.7	130.96	69.17	0.65	0.785	0.753333	-0.0316667	0.456703	1
NM_014412|CACYBP|chr1|+	1205.9	174979289	chr1:174979059-174981163	28.02	163.89	0.15	26.8	186.75	0.13	29.33	192.9	0.13	28.54	208.46	0.12	25.11	216.56	0.1	32.32	159.72	0.17	19.87	192.84	0.09	23.85	191.81	0.11	20.74	186.57	0.1	29.28	192.2	0.13	21.26	200.87	0.1	25.37	228.67	0.1	0.133333	0.105	-0.0283333	0.457374	1
NM_007240|DUSP12|chr1|+	158.2	161726777	chr1:161726576-161726952	66.84	10.07	0.87	66.99	8.72	0.88	36.46	30.19	0.55	38.36	27.66	0.58	51.22	5.78	0.9	34.8	21.05	0.62	64.35	28.13	0.7	52.55	29.58	0.64	58.11	21.16	0.73	56.37	23.69	0.7	33.58	28.48	0.54	36.59	16.95	0.68	0.733333	0.665	-0.0683333	0.458085	1
NM_007277|EXOC3|chr5|+	56.3	467079	chr5:466842-467409	25.57	7.61	0.77	32.07	2.36	0.93	28.13	3.2	0.9	21.61	17.3	0.56	26.41	18.44	0.59	22.72	29.39	0.44	26.16	4.22	0.86	21.85	10.05	0.68	30.1	0.76	0.98	25.33	18.34	0.58	29.9	4.19	0.88	29.69	17.37	0.63	0.698333	0.768333	0.07	0.458322	1
NR_027405|MTHFD2|chr2|+	1467.6	74442044	chr2:74441206-74442424	159.72	83.04	0.66	96.3	57.58	0.63	173	118.87	0.59	126.08	76.32	0.62	104.82	195.84	0.35	74.74	108.16	0.41	138.11	73.86	0.65	129.11	83.69	0.61	160.53	103.82	0.61	168.3	98.41	0.63	126.36	129.02	0.49	116.7	137.66	0.46	0.543333	0.575	0.0316667	0.458324	1
NM_021102|SPINT2|chr19|+	1408.2	38782895	chr19:38782480-38783254	96.7	126.04	0.43	87.03	156.23	0.36	46.98	151.21	0.24	55.95	162.16	0.26	37.2	145.12	0.2	51.52	177.84	0.22	113.57	178.94	0.39	76.34	148.61	0.34	60.14	191.65	0.24	42.54	159.81	0.21	44.01	196.75	0.18	26.5	174.48	0.13	0.285	0.248333	-0.0366667	0.458328	1
NM_017657|AFTPH|chr2|+	146.7	64819220	chr2:64819019-64820138	37.26	0	1	31.37	9.27	0.77	41.94	12.68	0.77	40.45	9.64	0.81	30.26	5.52	0.85	30.11	16.81	0.64	33.43	12.44	0.73	28.99	11.42	0.72	36.45	25.59	0.59	44.21	0	1	31.43	20.22	0.61	37.36	4.67	0.89	0.806667	0.756667	-0.05	0.458855	1
NM_007278|GABARAP|chr17|-	32075	7143916	chr17:7143738-7144238	956.27	299.41	0.76	972.21	352.23	0.73	919.76	579.28	0.61	1009.98	593.99	0.63	1016.45	539.39	0.65	915.78	578.17	0.61	960.48	354.34	0.73	919.58	404.2	0.69	904.35	668.83	0.57	956.44	537.75	0.64	960.55	559.99	0.63	1015.87	553.25	0.65	0.665	0.651667	-0.0133333	0.45911	1
NM_007064|KALRN|chr3|+	117.1	124437982	chr3:124437772-124440036	39.69	9.85	0.8	47.6	16.31	0.74	42.38	17.45	0.71	48.02	21.31	0.69	34.42	16.37	0.68	41.76	11.56	0.78	33.14	11.17	0.75	28.62	6.82	0.81	32.37	12.22	0.73	33.51	0	1	34.77	2.21	0.94	30.22	13.07	0.7	0.733333	0.821667	0.0883333	0.459398	1
NM_138962|MSI2|chr17|+	77.7	55757139	chr17:55756910-55757299	58.67	0	1	48.06	6.08	0.89	39.83	14.73	0.73	49.31	5.08	0.91	52.87	0	1	30.55	17.61	0.63	45.77	6.26	0.88	58.64	0	1	63.49	0	1	42.43	15.67	0.73	52.14	32.99	0.61	50.04	23.93	0.68	0.86	0.816667	-0.0433333	0.460128	1
NM_001093725|MEX3A|chr1|-	1664.1	156044260	chr1:156041804-156047473	96.74	2.77	0.97	105.39	2.5	0.98	82.17	11.2	0.88	106.67	0	1	85.83	11.6	0.88	95.92	17.33	0.85	91.55	10.65	0.9	95.83	13.42	0.88	89.07	12.74	0.87	98.01	4.26	0.96	85.44	14.51	0.85	93.36	13.37	0.87	0.926667	0.888333	-0.0383333	0.460131	1
NM_002811|PSMD7|chr16|+	1084.7	74339586	chr16:74339187-74340186	163.9	109.63	0.6	156.48	104.48	0.6	123.53	181.35	0.41	131.14	150.59	0.47	120.99	207.76	0.37	140.5	166.93	0.46	153.69	149.51	0.51	147.48	123.13	0.54	143.6	177.62	0.45	118.83	183.25	0.39	142.42	191.04	0.43	105.55	188.88	0.36	0.485	0.446667	-0.0383333	0.460428	1
NM_005669|REEP5|chr5|-	3796.8	112214331	chr5:112212081-112214532	212.33	111.42	0.66	205.55	94.11	0.69	175.44	161.28	0.52	187.1	96.65	0.66	169.97	129.21	0.57	173.59	121.76	0.59	190.36	126.21	0.6	202.19	131.08	0.61	171.29	129.8	0.57	185.33	146.73	0.56	163.08	122.88	0.57	168.03	132.23	0.56	0.615	0.578333	-0.0366667	0.460507	1
NM_177533|NUDT14|chr14|-	102.8	105639397	chr14:105639276-105639598	25.18	22.31	0.53	42.99	14.42	0.75	23.06	24.77	0.48	27.93	25.58	0.52	34.08	33.19	0.51	50.71	31.12	0.62	47.29	19.06	0.71	42.03	20.5	0.67	39.27	32.09	0.55	35.08	21.56	0.62	46.97	19.68	0.7	37.08	30.98	0.54	0.568333	0.631667	0.0633333	0.461203	1
NM_003870|IQGAP1|chr15|+	287.4	91044515	chr15:91043227-91045475	28.79	18.5	0.61	27.63	12.25	0.69	40.44	23.16	0.64	36.72	23.61	0.61	38.56	14.66	0.72	35.06	28.91	0.55	22.98	22.54	0.5	25.94	24.14	0.52	46.48	34.75	0.57	45.67	35.16	0.56	39.59	45.02	0.47	48.36	29.75	0.62	0.636667	0.54	-0.0966667	0.461372	1
NM_002941|ROBO1|chr3|-	208.8	78647736	chr3:78646388-78648077	36.81	3.12	0.92	50.53	5.98	0.89	26.76	15.24	0.64	53.46	19.87	0.73	28.71	25.07	0.53	41.09	29.5	0.58	49.4	20.12	0.71	47.19	18.41	0.72	49.91	43.66	0.53	58.72	21.61	0.73	49.8	17.92	0.74	56.46	50.83	0.53	0.715	0.66	-0.055	0.461491	1
NM_001042539|MAZ|chr16|+	10615.9	29821962	chr16:29821398-29822504	226.48	199.38	0.53	217.92	182.55	0.54	190.21	331.64	0.36	181.36	320.06	0.36	217.91	286.78	0.43	220.88	246.25	0.47	226.24	133.45	0.63	266.47	142.56	0.65	168.79	263.54	0.39	197.51	319.89	0.38	162.41	227.9	0.42	201.47	283.03	0.42	0.448333	0.481667	0.0333333	0.46159	1
NM_013230|CD24|chrY|-	242531	21153537	chrY:21152526-21154705	1361.16	357.84	0.79	1371	412.02	0.77	1231	495.75	0.71	1373.02	609.17	0.69	1144.57	555.94	0.67	1223.74	661.48	0.65	1308.61	406.53	0.76	1264.15	425.07	0.75	1236.54	571.73	0.68	1299.79	510.56	0.72	1164.96	615.71	0.65	1205.01	644.1	0.65	0.713333	0.701667	-0.0116667	0.461912	1
NM_145257|C1orf96|chr1|-	241.2	229460900	chr1:229456752-229461158	33.33	14.47	0.7	51.69	17.43	0.75	46.28	20.17	0.7	51.35	20.35	0.72	35.39	19.9	0.64	49.32	35.15	0.58	36.95	28.77	0.56	30.76	23.61	0.57	42.46	27.25	0.61	42.11	24.76	0.63	39.2	25.64	0.6	39.89	21.32	0.65	0.681667	0.603333	-0.0783333	0.461945	1
NM_024698|SLC25A22|chr11|-	569	791867	chr11:790475-792068	73.99	4.82	0.94	83.03	0	1	71.54	0	1	76.77	0	1	80.48	0	1	83.61	4.72	0.95	101.59	0	1	100.91	0	1	92.88	0	1	90.66	0	1	89.23	0	1	80.04	0	1	0.981667	1	0.0183333	0.461988	1
NM_178570|RTN4RL2|chr11|+	151.7	57243890	chr11:57243635-57244384	44.79	24.89	0.64	41.03	30.61	0.57	22.83	12.35	0.65	39.38	13.18	0.75	31.76	10.71	0.75	45.04	15.34	0.75	52.2	37.38	0.58	59.28	44.85	0.57	48.85	33.27	0.59	33.4	16.38	0.67	52.42	28.82	0.65	41.75	15.22	0.73	0.685	0.631667	-0.0533333	0.462081	1
NM_024954|UBTD1|chr10|+	105.3	99330346	chr10:99329895-99330960	37.53	9.64	0.8	NA	NA	NA	37.4	15.99	0.7	41.54	8.85	0.82	41.06	18.37	0.69	40.65	8.43	0.83	35.11	7.59	0.82	36.34	2.55	0.93	46.8	8.28	0.85	38.99	11.84	0.77	42.61	9.44	0.82	38.69	13.46	0.74	0.768	0.821667	0.0536667	0.462099	1
NM_018475|TMEM165|chr4|+	356.7	56291745	chr4:56291543-56292342	90.7	39.57	0.7	73.49	18.99	0.79	77.05	52.62	0.59	47.37	59.15	0.44	74.76	15.27	0.83	45.13	40.97	0.52	66.18	23.44	0.74	72.71	15.63	0.82	50.38	43.86	0.53	55.02	60.6	0.48	49.33	45.62	0.52	35.4	34.81	0.5	0.645	0.598333	-0.0466667	0.462651	1
NM_002631|PGD|chr1|+	2307.8	10479888	chr1:10479687-10480201	427.69	117.06	0.79	376.52	131.89	0.74	390.74	209.67	0.65	388.81	242.43	0.62	433.11	264	0.62	340.01	222.66	0.6	421.98	157.43	0.73	393.48	148.53	0.73	389.71	256.93	0.6	322.88	243.73	0.57	415.84	210.57	0.66	343.93	249.69	0.58	0.67	0.645	-0.025	0.462773	1
NM_003688|CASK|chrX|-	213.9	41379516	chrX:41374189-41379849	41.7	32.11	0.56	54.2	33.42	0.62	37.96	33.56	0.53	51.25	49.05	0.51	35.98	30.77	0.54	47.99	56.64	0.46	48	37.95	0.56	47.07	49.03	0.49	51.76	61.64	0.46	54.63	60.55	0.47	50.65	76.82	0.4	47.1	51.38	0.48	0.536667	0.476667	-0.06	0.462867	1
NM_004730|ETF1|chr5|-	1024	137843764	chr5:137841782-137844076	105.82	18.29	0.85	110.56	23.18	0.83	89.82	37.13	0.71	119.72	42.45	0.74	84.15	64.69	0.57	107.09	68.61	0.61	115.72	42.02	0.73	114.47	19.23	0.86	115.52	81.58	0.59	106.99	70.34	0.6	103.36	67.22	0.61	113.47	57.67	0.66	0.718333	0.675	-0.0433333	0.463057	1
NM_002586|PBX2|chr6|-	1319	32153692	chr6:32152510-32154251	83.38	41.28	0.67	94.06	43.46	0.68	95.56	89.2	0.52	90.62	96.12	0.49	113.47	81.75	0.58	97.55	97.67	0.5	103.6	67.98	0.6	92.15	53.37	0.63	102.17	128.47	0.44	111.19	92.75	0.55	114.16	113.3	0.5	95.19	109.5	0.47	0.573333	0.531667	-0.0416667	0.463344	1
NM_001242839|GUK1|chr1|+	8676.8	228336567	chr1:228336366-228336655	216.94	108.04	0.67	179.76	139.45	0.56	157.07	137.04	0.53	189.44	108.54	0.64	209.69	138.25	0.6	168.6	127.52	0.57	208.17	135.05	0.61	215.04	122.59	0.64	230.35	104.63	0.69	157.59	121.72	0.56	210.33	128.28	0.62	183.89	112.32	0.62	0.595	0.623333	0.0283333	0.463959	1
NM_002654|PKM2|chr15|-	31764.3	72491751	chr15:72491370-72492097	729.75	29.07	0.96	639.67	0	1	844.88	51.1	0.94	782.92	93.2	0.89	929.33	64.64	0.93	868.08	0	1	665.89	32.59	0.95	624.34	18.3	0.97	933.64	0	1	726.08	85.5	0.89	892.3	55.08	0.94	826.53	0	1	0.953333	0.958333	0.005	0.463999	1
NM_002461|MVD|chr16|-	580.3	88718558	chr16:88718348-88719013	247.28	63	0.8	260.57	3.84	0.99	106.21	38.88	0.73	96.62	54.05	0.64	130.61	43.96	0.75	125.22	28.22	0.82	294.25	37.67	0.89	224.84	32.68	0.87	135.21	68.56	0.66	100.3	41.25	0.71	148.31	55.84	0.73	74.68	50.44	0.6	0.788333	0.743333	-0.045	0.464551	1
NM_001144|AMFR|chr16|-	470.4	56395933	chr16:56395364-56396968	76.4	25.24	0.75	79.89	31.09	0.72	73.01	30.36	0.71	63.06	46.3	0.58	79.03	37.21	0.68	68.53	43.17	0.61	81.35	29.14	0.74	52.21	29.17	0.64	70.86	47.32	0.6	37.83	34.76	0.52	69.83	44.73	0.61	47.98	35.18	0.58	0.675	0.615	-0.06	0.464908	1
[truncated: 4,712 more rows]

## Sheet: p value and PDUI filtered
Gene	Gene	fit_value	Predicted_Proximal_APA	Loci	A_1_long_exp	A_1_short_exp	A_1_PDUI	A_2_long_exp	A_2_short_exp	A_2_PDUI	A_3_long_exp	A_3_short_exp	A_3_PDUI	A_4_long_exp	A_4_short_exp	A_4_PDUI	A_5_long_exp	A_5_short_exp	A_5_PDUI	A_6_long_exp	A_6_short_exp	A_6_PDUI	B_1_long_exp	B_1_short_exp	B_1_PDUI	B_2_long_exp	B_2_short_exp	B_2_PDUI	B_3_long_exp	B_3_short_exp	B_3_PDUI	B_4_long_exp	B_4_short_exp	B_4_PDUI	B_5_long_exp	B_5_short_exp	B_5_PDUI	B_6_long_exp	B_6_short_exp	B_6_PDUI	Group_A_Mean_PDUI	Group_B_Mean_PDUI	PDUI_Group_diff	P_val	adjusted.P_val
[truncated: 41 more rows]
