# Supplementary material for: TDP-43 dysregulation of polyadenylation site selection is a defining feature of RNA misprocessing in amyotrophic lateral sclerosis and frontotemporal dementia
Source: J Clin Invest. 2025 Jun 2;135(11):e182088. doi: 10.1172/JCI182088 (PMC12126230; doi:10.1172/JCI182088)
Supplement: Supplemental table 6 [file jci-135-182088-s024.xlsx]

## Sheet: Count of samples by sex
	Variables	Total
	Control (no UNC13A CE)	11
	Female	5
	Male	6
	ALS/FTD or FTLD-TDP (UNC13A CE)	30
	Female	14
	Male	16
	Grand Total	41

## Sheet: Samples deidentified
Sample #	pTDP	pTDP Group	UNC13a cryptic event?	Genotype	Clinical group	Sex	Age at death
Sample 1	1718.7	Low	Yes	c9plus	FTD	M	76
Sample 10	176.77	Low	No	ND/CTRL	Healthy control	M	81.9
Sample 11	1798.32	Low	Yes	c9plus	FTD	M	74.64
Sample 12	19114.1	High	Yes	c9plus	FTD	F	56.87
Sample 13	169.07	Low	No	ND/CTRL	Healthy control	F	89.45
Sample 14	1273.5	Low	Yes	c9minus	FTD	M	75.96
Sample 15	19370.1	High	Yes	c9plus	ALS/FTD	F	60.27
Sample 16	1012.75	Low	Yes	c9plus	FTD	F	83
Sample 17	1313.57	Low	Yes	c9plus	ALS/FTD	M	63.73
Sample 18	37108.5	High	Yes	c9plus	ALS/FTD	F	55.55
Sample 19	190.45	Low	No	c9minus/CTRL	Healthy control	F	98.95
Sample 2	9883.37	High	Yes	c9plus	FTD	F	83
Sample 20	1975.8	Low	Yes	c9plus	FTD	F	72.55
Sample 21	11337.6	High	Yes	c9plus	FTD	M	63.6
Sample 22	10892.2	High	Yes	c9minus	ALS/FTD	F	84.98
Sample 23	18719.2	High	Yes	GRNplus (R418X) / MAPTplus (Q165P)	FTD	M	75.58
Sample 24	569.58	Low	Yes	GRNplus (c.29T>C, p.L10S)	FTD	M	73.82
Sample 25	179.52	Low	No	ND/CTRL	Healthy control	F	90.62
Sample 26	12415.9	High	Yes	c9plus	FTD	M	71.4
Sample 27	11405.4	High	Yes	c9plus	FTD	M	66
Sample 28	11559.5	High	Yes	c9plus	FTD	M	66.28
Sample 29	26860.9	High	Yes	c9plus	FTD	M	61.76
Sample 3	740.48	Low	Yes	c9minus	FTD	F	87.82
Sample 30	10048.1	High	Yes	c9minus/GRNminus	FTD	M	76.54
Sample 31	1069.16	Low	No	c9minus	FTD	M	99.56
Sample 32	1920.45	Low	Yes	c9minus/GRNminus	FTD	F	81.19
Sample 33	147.92	Low	No	c9plus	Other diagnosis	M	66.11
Sample 34	148.55	Low	No	ND/CTRL	Healthy control	F	90.09
Sample 35	12909.4	High	Yes	c9plus	FTD	F	84.55
Sample 36	539.97	Low	Yes	c9plus	ALS/FTD	M	76.97
Sample 37	8288.43	High	Yes	GRNplus (c.1477C>T, p.R493X)	FTD	F	67.06
Sample 38	11379.4	High	Yes	c9plus	FTD	M	65.88
Sample 39	180.06	Low	No	ND/CTRL	Healthy control	F	93
Sample 4	152.96	Low	No	c9minus/CTRL	Healthy control	M	76.42
Sample 40	176.93	Low	No	c9minus/CTRL	Healthy control	M	74.89
Sample 41	150.95	Low	No	Healthy control	Healthy control	M	77.97
Sample 5	11635.1	High	Yes	c9minus	FTD	F	79
Sample 6	17513.9	High	Yes	c9minus	FTD	M	81.62
Sample 7	2287.24	Low	Yes	c9plus	FTD	M	70
Sample 8	1292.37	Low	Yes	c9minus	ALS/FTD	F	72.85
Sample 9	1150.76	Low	Yes	c9plus	FTD	F	56.22
