# Supplementary material for: TDP-43 dysregulation of polyadenylation site selection is a defining feature of RNA misprocessing in amyotrophic lateral sclerosis and frontotemporal dementia
Source: J Clin Invest. 2025 Jun 2;135(11):e182088. doi: 10.1172/JCI182088 (PMC12126230; doi:10.1172/JCI182088)
Supplement: Supplemental table 7 [file jci-135-182088-s025.xlsx]

## Sheet: Raw data
Original dataset from 10. Melamed Z, Lopez-Erauskin J, Baughn MW, Zhang O, Drenner K, Sun Y, et al. Premature polyadenylation-mediated loss of stathmin-2 is a hallmark of TDP-43-dependent neurodegeneration. Nat Neurosci. 2019;22(2):180-90.
Gene	fit_value	Predicted_Proximal_APA	Loci	A_1_long_exp	A_1_short_exp	A_1_PDUI	A_2_long_exp	A_2_short_exp	A_2_PDUI	B_1_long_exp	B_1_short_exp	B_1_PDUI	B_2_long_exp	B_2_short_exp	B_2_PDUI	Group_A_Mean_PDUI	Group_B_Mean_PDUI	PDUI_Group_diff	P_val	adjusted.P_val
NR_003259|GNAS|chr20|+	459849	57485939	chr20:57485738-57486247	2678.91	411.81	0.87	2556.2	504.78	0.84	3376.18	33.45	0.99	3504.6	53.45	0.98	0.855	0.985	0.13	1.41e-107	6.79e-104
NM_080425|GNAS|chr20|+	458732	57485939	chr20:57485738-57486250	2671.48	419.23	0.86	2547.09	513.9	0.83	3368.68	40.95	0.99	3497.28	60.78	0.98	0.845	0.985	0.14	8.51e-105	2.04e-101
NM_006009|TUBA1A|chr12|-	3.59404e+06	49578950	chr12:49578583-49579773	3763.68	403.95	0.9	3672.41	359.14	0.91	3113.85	1191.81	0.72	3556.7	669.33	0.84	0.905	0.78	-0.125	3.02e-57	4.83e-54
NM_005022|PFN1|chr17|-	90877.8	4849073	chr17:4848947-4849292	1440.54	0	1	1441.59	0	1	1360.46	208.41	0.87	1523.27	55.5	0.96	1	0.915	-0.085	7.01e-39	8.42e-36
NR_037688|ACTG1|chr17|-	175961	79477117	chr17:79476997-79477355	817.67	509.49	0.62	885.2	353.58	0.71	963.73	151.05	0.86	1020.47	288.23	0.78	0.665	0.82	0.155	8.09e-19	7.77e-16
NM_001199954|ACTG1|chr17|-	194310	79477485	chr17:79476997-79477859	1278.68	26.26	0.98	1193.33	63.95	0.95	1047.36	240.77	0.81	1265.54	80.42	0.94	0.965	0.875	-0.09	6.65e-17	5.33e-14
NM_002106|H2AFZ|chr4|-	41598	100869383	chr4:100869244-100869680	216.16	743.01	0.23	523.16	564.06	0.48	485.93	411.36	0.54	513.49	450.49	0.53	0.355	0.535	0.18	5.45e-15	3.74e-12
NM_002107|H3F3A|chr1|+	379268	226259446	chr1:226259052-226259703	259.15	1457.08	0.15	379.52	1510.98	0.2	641.06	1373.98	0.32	505.82	1661.3	0.23	0.175	0.275	0.1	5.58e-13	3.35e-10
NR_002944|HNRNPA1P10|chr12|+	212379	54678534	chr12:54678333-54678663	272.99	334.09	0.45	475.39	156.64	0.75	532.86	100.49	0.84	485.79	180.03	0.73	0.6	0.785	0.185	3.89e-12	2.08e-09
NM_001178077|ASNS|chr7|-	4934.4	97481579	chr7:97481429-97481780	608.32	12.08	0.98	615.46	0	1	401.03	60.62	0.87	449.94	31.68	0.93	0.99	0.9	-0.09	7.43e-12	3.57e-09
NM_001540|HSPB1|chr7|+	17155.5	75933526	chr7:75933301-75933614	648.53	2.68	1	606.01	30.04	0.95	571.63	109.62	0.84	682.19	53.3	0.93	0.975	0.885	-0.09	5.89e-11	2.57e-08
NM_018407|LAPTM4B|chr8|+	7339.5	98864112	chr8:98863625-98864830	271.45	0	1	280.31	0	1	263.12	46.59	0.85	293.52	26.21	0.92	1	0.885	-0.115	7.02e-11	2.81e-08
NM_001042559|EIF4G2|chr11|-	17024.4	10819194	chr11:10818593-10819428	281.68	232.84	0.55	408.44	152.46	0.73	364.43	90.01	0.8	378.85	72.26	0.84	0.64	0.82	0.18	2.78e-10	1.03e-07
NM_020232|PSMG2|chr18|+	542.1	12725639	chr18:12725438-12725739	19.91	33.26	0.37	47.51	13.25	0.78	80.23	0	1	52.71	1.56	0.97	0.575	0.985	0.41	7.74e-10	2.65e-07
NM_003133|SRP9|chr1|+	49659.4	225977222	chr1:225976942-225978168	206.04	377.18	0.35	327.6	295.33	0.53	370.5	202.16	0.65	359.53	251.03	0.59	0.44	0.62	0.18	1.47e-09	4.71e-07
NM_024006|VKORC1|chr16|-	5198.9	31102462	chr16:31102175-31102663	156.58	41.22	0.79	160.43	43.24	0.79	210.36	0	1	189.05	13.16	0.93	0.79	0.965	0.175	6.71e-09	2.01e-06
NM_004642|CDK2AP1|chr12|-	18700.7	123745839	chr12:123745540-123746350	313.08	82.79	0.79	365.28	57.3	0.86	438.06	0	1	375.69	43.95	0.9	0.825	0.95	0.125	1.28e-08	3.62e-06
NM_001134493|TOMM6|chr6|+	24071.5	41757509	chr6:41757269-41757634	368.69	0	1	379.13	13.95	0.96	312.05	54.97	0.85	336.26	30.54	0.92	0.98	0.885	-0.095	1.53e-08	4.07e-06
NR_027159|C17orf76-AS1|chr17|+	57117.5	16344886	chr17:16344682-16345319	435.1	415.89	0.51	454.84	400.03	0.53	440.81	180.21	0.71	425.92	263.42	0.62	0.52	0.665	0.145	5.29e-08	1.34e-05
NM_001662|ARF5|chr7|+	16250.1	127231621	chr7:127231267-127231759	182.07	144.46	0.56	267.96	45.9	0.85	157.07	175.64	0.47	177.97	163.81	0.52	0.705	0.495	-0.21	8.54e-08	2.05e-05
NM_012242|DKK1|chr10|+	32226.3	54076803	chr10:54076314-54077417	133.28	570.9	0.19	251.93	499.05	0.34	275.07	403.61	0.41	254.58	395.13	0.39	0.265	0.4	0.135	1.34e-07	3.06e-05
NM_016462|TMEM14C|chr6|+	1892.9	10731109	chr6:10730848-10731362	111.88	1.27	0.99	125.94	8.95	0.93	110.11	69.28	0.61	139.19	18.97	0.88	0.96	0.745	-0.215	1.69e-07	3.69e-05
NM_177983|PPM1G|chr2|-	3013.7	27604375	chr2:27604061-27604672	237.52	10.25	0.96	256.62	0	1	223.1	30.15	0.88	249.7	42.82	0.85	0.98	0.865	-0.115	8.23e-07	0.00017183
NM_138962|MSI2|chr17|+	1339.1	55757168	chr17:55756910-55757299	90.51	53.19	0.63	127.48	28.36	0.82	147.08	5.63	0.96	118.94	11.86	0.91	0.725	0.935	0.21	1.01e-06	0.000202246
NM_181528|NAA20|chr20|+	757.1	20013957	chr20:20013746-20014273	42.6	34.94	0.55	53.47	32.82	0.62	65.42	3.36	0.95	63.67	7.96	0.89	0.585	0.92	0.335	1.5e-06	0.000288461
NM_003756|EIF3H|chr8|-	9185.6	117657141	chr8:117657055-117657342	294.63	44.82	0.87	274.46	71.63	0.79	213.87	108.3	0.66	254	118.58	0.68	0.83	0.67	-0.16	1.78e-06	0.000329444
NM_145903|HMGA1|chr6|+	10892.6	34213596	chr6:34212608-34214008	282.87	37.62	0.88	267.86	33.82	0.89	285.25	13.07	0.96	295.78	0	1	0.885	0.98	0.095	2.97e-06	0.000492549
NM_004126|GNG11|chr7|+	70677	93555660	chr7:93555403-93555826	552.82	168.07	0.77	727.69	49	0.94	788.32	38.23	0.95	814.16	87.58	0.9	0.855	0.925	0.07	2.97e-06	0.000492549
NM_003981|PRC1|chr15|-	2537.8	91509796	chr15:91509268-91510432	139.62	16.04	0.9	139.11	19.77	0.88	164.21	0	1	167.83	0	1	0.89	1	0.11	2.78e-06	0.000492549
NM_198590|BSG|chr19|+	34331.6	583284	chr19:582750-583493	402.01	0	1	353.62	33.77	0.91	380.66	89.62	0.81	451.01	34.05	0.93	0.955	0.87	-0.085	3.81e-06	0.000610437
NM_138769|RHOT2|chr16|+	970.4	723763	chr16:723480-724174	109.96	0	1	106.1	4.9	0.96	82.81	25.73	0.76	93.86	21.41	0.81	0.98	0.785	-0.195	6.65e-06	0.000938754
NM_014497|ZNF638|chr2|+	398.8	71662089	chr2:71661872-71662191	28.94	19.89	0.59	42.87	10.16	0.81	51.38	0	1	53.87	0.67	0.99	0.7	0.995	0.295	6.45e-06	0.000938754
NM_006826|YWHAQ|chr2|-	67489.3	9725133	chr2:9724106-9725474	490.36	227.14	0.68	566.96	211.37	0.73	592.52	156.64	0.79	641.79	139.72	0.82	0.705	0.805	0.1	6.56e-06	0.000938754
NM_000474|TWIST1|chr7|-	5107.3	19155542	chr7:19155091-19155754	114.27	63.07	0.64	108.37	71.18	0.6	236.16	42.47	0.85	238.35	63.77	0.79	0.62	0.82	0.2	6.45e-06	0.000938754
NM_032565|EBPL|chr13|-	981.1	50234986	chr13:50234810-50235344	40.96	28.09	0.59	74.79	0	1	85.53	0	1	84.75	0	1	0.795	1	0.205	7.57e-06	0.00103874
NM_001641|APEX1|chr14|+	3986.7	20925351	chr14:20925150-20925931	169.3	6.45	0.96	178.24	0	1	187.93	28.52	0.87	174.06	30.2	0.85	0.98	0.86	-0.12	8.28e-06	0.00110464
NM_001127394|TSEN15|chr1|+	920.8	184042201	chr1:184041961-184043344	71.35	23.64	0.75	77.37	17.86	0.81	66.53	0	1	68.95	0	1	0.78	1	0.22	1.09e-05	0.00140841
NM_006082|TUBA1B|chr12|-	2.68635e+06	49521903	chr12:49521567-49522721	3449.12	1031.48	0.77	3355.79	935.64	0.78	3233.99	1603.7	0.67	3790.11	909.84	0.81	0.775	0.74	-0.035	1.31e-05	0.00166124
NM_017641|KIF21A|chr12|-	4857.8	39688088	chr12:39687030-39688319	50.69	103.32	0.33	81.09	74.34	0.52	172.74	81.61	0.68	158.96	100.3	0.61	0.425	0.645	0.22	1.42e-05	0.00174452
NM_017828|COMMD4|chr15|+	528.2	75632527	chr15:75632306-75632614	142.14	0	1	121.17	5.52	0.96	98.48	25.65	0.79	124.87	16.98	0.88	0.98	0.835	-0.145	1.63e-05	0.00195387
NM_001839|CNN3|chr1|-	4835.7	95363207	chr1:95362507-95363639	79.01	217.3	0.27	109.04	170.69	0.39	127.64	105.59	0.55	115.4	123.77	0.48	0.33	0.515	0.185	1.74e-05	0.00203458
NM_003931|WASF1|chr6|-	581.1	110421681	chr6:110421022-110421882	20.48	53.77	0.28	43.83	26.72	0.62	54.15	3.1	0.95	46.41	21.04	0.69	0.45	0.82	0.37	1.83e-05	0.00209771
NM_018476|BEX1|chrX|-	9664	102317941	chrX:102317581-102318207	295.53	21.21	0.93	298.54	27.22	0.92	290.6	0	1	267.25	4.07	0.98	0.925	0.99	0.065	2.29e-05	0.00249991
NM_006400|DCTN2|chr12|-	4098.4	57924357	chr12:57924094-57924558	188.38	0	1	189.25	5.24	0.97	170.66	18.02	0.9	179.49	27.83	0.87	0.985	0.885	-0.1	2.27e-05	0.00249991
NM_016565|CHCHD8|chr11|-	2333	73584119	chr11:73583713-73584439	134.17	0	1	135.58	0	1	105.9	20.61	0.84	114.52	8.24	0.93	1	0.885	-0.115	2.35e-05	0.00250269
NM_001190470|MTRNR2L2|chr5|-	1.77873e+07	79946337	chr5:79945819-79946854	1150.73	6192.87	0.16	957.5	6247.12	0.13	1335	6535.38	0.17	1388.36	6766.38	0.17	0.145	0.17	0.025	2.44e-05	0.00255088
NM_006115|PRAME|chr22|-	10130.6	22890671	chr22:22890123-22891065	312.95	51.41	0.86	329.24	23.97	0.93	327.61	10.5	0.97	347.35	9.04	0.97	0.895	0.97	0.075	2.55e-05	0.00260812
NR_003679|NBLA00301|chr4|+	6585.3	174462827	chr4:174462626-174462981	25.03	87.2	0.22	55.65	77.23	0.42	80.43	49.83	0.62	75.04	57.21	0.57	0.32	0.595	0.275	2.95e-05	0.00288924
NM_003794|SNX4|chr3|-	631.4	125166469	chr3:125165494-125166670	23.22	25.02	0.48	42.54	8.01	0.84	42.09	0	1	38.9	1.04	0.97	0.66	0.985	0.325	2.93e-05	0.00288924
NR_024272|SEC13|chr3|-	778.7	10342740	chr3:10342615-10343058	114.52	8.73	0.93	111.35	7.8	0.93	83.07	38.86	0.68	106.51	29.79	0.78	0.93	0.73	-0.2	3.17e-05	0.00304324
NM_001130689|HMGB2|chr4|-	45422.8	174253137	chr4:174252527-174253389	105.24	725.19	0.13	184.26	691.61	0.21	230.95	640.13	0.27	208.24	670.51	0.24	0.17	0.255	0.085	3.44e-05	0.0032408
NM_004935|CDK5|chr7|-	1197.3	150750979	chr7:150750899-150751182	94.37	13.91	0.87	65.44	44.78	0.59	97.01	0	1	96.97	13.53	0.88	0.73	0.94	0.21	3.53e-05	0.00325864
NM_199203|TMEM189-UBE2V1|chr20|-	2171.1	48698250	chr20:48697661-48699451	143.56	0	1	140.91	0	1	104.66	21.6	0.83	121.47	4.68	0.96	1	0.895	-0.105	3.88e-05	0.00346608
NM_133376|ITGB1|chr10|-	16652.5	33190362	chr10:33189246-33190563	125.88	196.61	0.39	177.79	134.51	0.57	210.3	114.7	0.65	214.98	125.84	0.63	0.48	0.64	0.16	3.9e-05	0.00346608
NM_004069|AP2S1|chr19|-	5831.6	47341604	chr19:47341423-47341805	211.82	18.29	0.92	205.09	10.93	0.95	213.43	0	1	241.74	0	1	0.935	1	0.065	4.21e-05	0.00367613
NM_001166116|TMOD1|chr9|+	4008	100362154	chr9:100361916-100362362	158.58	176.05	0.47	189.58	134	0.59	246.7	81.66	0.75	233.02	141.79	0.62	0.53	0.685	0.155	4.29e-05	0.00367613
NM_003217|TMBIM6|chr12|+	2513.7	50157798	chr12:50156656-50158717	181.78	19.68	0.9	178.39	22.48	0.89	188.62	4.27	0.98	197.34	0	1	0.895	0.99	0.095	4.41e-05	0.00371503
NM_005507|CFL1|chr11|-	415630	65622718	chr11:65622285-65622919	1547.01	152.92	0.91	1531.59	132.38	0.92	1779.54	107.97	0.94	1781.24	81.04	0.96	0.915	0.95	0.035	4.78e-05	0.00395481
NM_020532|RTN4|chr2|-	14017.9	55200126	chr2:55199327-55200334	253.73	31.1	0.89	272.94	0	1	261.46	0	1	278.46	0	1	0.945	1	0.055	5.16e-05	0.00420115
NM_001201483|ENO1|chr1|-	39600.5	8921287	chr1:8921059-8921488	1081.37	0	1	1064.33	0	1	533.79	18.24	0.97	544.23	0	1	1	0.985	-0.015	5.55e-05	0.00444273
NM_005499|UBA2|chr19|+	2422.5	34960381	chr19:34959945-34960798	24.61	167.53	0.13	46.56	140.64	0.25	77.98	94.18	0.45	54.26	127.64	0.3	0.19	0.375	0.185	6.27e-05	0.00493888
NM_001013251|SLC3A2|chr11|+	2363.6	62656200	chr11:62655803-62656355	157.61	21.16	0.88	134.99	36.12	0.79	122.04	2.27	0.98	128.95	5.58	0.96	0.835	0.97	0.135	6.97e-05	0.00539686
NM_001178041|DBI|chr2|+	4026.6	120130038	chr2:120129821-120130122	297.54	25.3	0.92	299.06	24.54	0.92	321.05	69.17	0.82	331.99	68.27	0.83	0.92	0.825	-0.095	7.86e-05	0.00599476
NM_016127|TMEM66|chr8|-	13915.5	29921228	chr8:29920631-29921429	136.43	179.28	0.43	196.46	163.15	0.55	220.48	97.92	0.69	227.21	150.26	0.6	0.49	0.645	0.155	8.16e-05	0.00607485
NM_001144062|COPB1|chr11|-	3666.6	14479228	chr11:14479049-14479429	7.4	78.91	0.09	24.41	62.51	0.28	53.18	45.7	0.54	30.19	50.74	0.37	0.185	0.455	0.27	8.26e-05	0.00607485
NM_001024070|GCH1|chr14|-	1562.8	55309061	chr14:55308724-55309772	34.43	113.52	0.23	72.17	83.13	0.46	110.84	76.33	0.59	104.25	88.88	0.54	0.345	0.565	0.22	8.35e-05	0.00607485
NM_001199214|STMN2|chr8|+	74285.6	80577251	chr8:80577050-80578410	592.51	75.62	0.89	623.24	58.21	0.91	371.96	26.17	0.93	363.74	0	1	0.9	0.965	0.065	8.56e-05	0.00613411
NM_004596|SNRPA|chr19|+	894.6	41271128	chr19:41270913-41271297	137.11	0	1	122.05	0	1	112.2	29.74	0.79	146.58	0	1	1	0.895	-0.105	0.00010944	0.00772843
NM_015527|TBC1D10B|chr16|-	338.9	30368841	chr16:30368422-30369894	38.98	2.82	0.93	41.57	0	1	25.37	13.59	0.65	28.22	15.69	0.64	0.965	0.645	-0.32	0.00012956	0.00901664
NM_005896|IDH1|chr2|-	979.3	209101685	chr2:209100953-209101893	61.95	12.61	0.83	72.03	20.24	0.78	77.53	0	1	78.21	2.99	0.96	0.805	0.98	0.175	0.00014221	0.00975562
NM_003290|TPM4|chr19|+	12633.4	16212287	chr19:16212074-16213813	265.71	99.7	0.73	271.57	84.64	0.76	298.35	43.56	0.87	295.4	54.25	0.84	0.745	0.855	0.11	0.00014604	0.00987724
NM_015382|HECTD1|chr14|-	268	31569650	chr14:31569324-31570273	15.32	36.22	0.3	23.8	27.56	0.46	35.43	6.65	0.84	35.72	13.98	0.72	0.38	0.78	0.4	0.000155987	0.0104035
NM_016199|LSM7|chr19|-	6517.4	2321604	chr19:2321520-2321821	329.98	0	1	269.98	10.14	0.96	251.49	32.74	0.88	298.86	15.91	0.95	0.98	0.915	-0.065	0.00021296	0.0140087
NM_001164410|CDK5|chr7|-	1208	150750981	chr7:150750902-150751182	100.31	7.8	0.93	69.38	41.04	0.63	100.47	0	1	100.12	10.3	0.91	0.78	0.955	0.175	0.000221527	0.0143753
NM_001002252|ARL6IP4|chr12|+	14367.9	123467299	chr12:123467016-123467460	183.72	0	1	151.36	24.18	0.86	154.85	35.52	0.81	157.33	42.43	0.79	0.93	0.8	-0.13	0.000237442	0.0152026
NM_015540|RPAP1|chr15|-	95.1	41809519	chr15:41809375-41809889	21.89	10.32	0.68	NA	NA	NA	31.66	0.27	0.99	34.46	0	1	0.68	0.995	0.315	0.000292805	0.0182604
NM_015161|ARL6IP1|chr16|-	8271	18803854	chr16:18802991-18804692	217.84	60.86	0.78	260.17	30.52	0.9	274.77	27.84	0.91	294.63	10.52	0.97	0.84	0.94	0.1	0.00028978	0.0182604
NM_001545|ICT1|chr17|+	429.8	73017226	chr17:73017016-73017356	48.46	17.7	0.73	40.98	35.13	0.54	65.39	0	1	53.05	15.4	0.78	0.635	0.89	0.255	0.00030523	0.0187912
NM_001128217|PSIP1|chr9|-	1140.6	15465377	chr9:15464065-15465578	39.43	49.8	0.44	67.83	17.47	0.8	69.64	10.39	0.87	64.71	11	0.85	0.62	0.86	0.24	0.000312101	0.018971
NM_001328|CTBP1|chr4|-	1199	1205690	chr4:1205228-1206211	46.05	48.5	0.49	54.08	41.25	0.57	71.52	17.15	0.81	68.81	21.79	0.76	0.53	0.785	0.255	0.000334144	0.020057
NM_015485|RWDD3|chr1|+	124.8	95712513	chr1:95712312-95712781	18.37	13.8	0.57	29.53	4.3	0.87	33.98	0	1	44.22	0	1	0.72	1	0.28	0.000376626	0.0223279
NM_006402|HBXIP|chr1|-	1882.2	110944004	chr1:110943877-110944205	108.1	50.69	0.68	184.65	0	1	142.35	11.19	0.93	162.65	0	1	0.84	0.965	0.125	0.000386202	0.0226163
NM_001123168|FAM72A|chr1|+	526.5	206154602	chr1:206153957-206155074	8.49	27.49	0.24	NA	NA	NA	32.55	7.19	0.82	21.41	21.14	0.5	0.24	0.66	0.42	0.000416696	0.0241081
NM_016306|DNAJB11|chr3|+	1916.9	186303334	chr3:186303133-186303589	74.61	24.54	0.75	75.36	16.41	0.82	64.91	0	1	70.22	4.47	0.94	0.785	0.97	0.185	0.000437143	0.02499
NM_002802|PSMC1|chr14|+	3220.1	90738868	chr14:90738617-90738966	143.37	3.46	0.98	150.18	5.46	0.96	126.94	16.64	0.88	125.9	24.53	0.84	0.97	0.86	-0.11	0.000487999	0.0275691
NM_004892|SEC22B|chr1|+	427.8	145116564	chr1:145116320-145116997	36.29	0.34	0.99	41.16	2.12	0.95	29.4	15.1	0.66	34.89	15.99	0.69	0.97	0.675	-0.295	0.000500089	0.0279236
NM_001254748|RGS5|chr1|-	2.83143e+06	163115894	chr1:163112089-163117293	1278.13	3010.15	0.3	1440.97	3427.58	0.3	1567.92	4331.22	0.27	1479.09	4075.18	0.27	0.3	0.27	-0.03	0.000524946	0.0289746
NM_001068|TOP2B|chr3|-	2766.9	25639686	chr3:25639475-25639968	22.26	123.26	0.15	45.02	110.44	0.29	61.42	71.3	0.46	51.05	87.02	0.37	0.22	0.415	0.195	0.000531906	0.0290252
NM_015956|MRPL4|chr19|+	276.1	10370553	chr19:10370293-10370721	79.75	2	0.98	83.5	0	1	60.4	28.06	0.68	82.71	0	1	0.99	0.84	-0.15	0.000600335	0.0323911
NR_028269|LOC100288778|chr12|+	7007.4	91107	chr12:90796-91263	147.94	12.78	0.92	121.11	31	0.8	120.54	67.83	0.64	146.94	42.84	0.77	0.86	0.705	-0.155	0.00062327	0.0332549
NM_020357|PCNP|chr3|+	3152.9	101312424	chr3:101311471-101313281	20.54	67.16	0.23	41.52	67.25	0.38	69.81	37.94	0.65	48.86	57.76	0.46	0.305	0.555	0.25	0.000690484	0.0359773
NM_004793|LONP1|chr19|-	611.7	5691973	chr19:5691845-5692219	104.96	34.59	0.75	114.19	26.29	0.81	94.16	14.67	0.87	133.57	1.79	0.99	0.78	0.93	0.15	0.00069677	0.0359773
NM_001243142|NUSAP1|chr15|+	2067.5	41672961	chr15:41672291-41673248	56.4	47.27	0.54	78.02	34.8	0.69	106.94	12.45	0.9	95.68	32.47	0.75	0.615	0.825	0.21	0.000684233	0.0359773
NM_001457|FLNB|chr3|+	99.5	58156503	chr3:58156302-58157982	33.49	0	1	31.42	1.31	0.96	29.25	19.21	0.6	28.64	6.1	0.82	0.98	0.71	-0.27	0.000714276	0.0364889
NM_001128619|LUZP6|chr7|-	13284.7	135613423	chr7:135611503-135614760	133.43	121.36	0.52	173.62	91.4	0.66	189.21	70.8	0.73	176.22	61.7	0.74	0.59	0.735	0.145	0.000728323	0.0368148
NM_004965|HMGN1|chr21|-	31286.4	40714884	chr21:40714241-40715085	369.48	123.6	0.75	446.58	76.56	0.85	387.98	72.08	0.84	415.33	34.55	0.92	0.8	0.88	0.08	0.000762752	0.0381535
NM_019597|HNRNPH2|chrX|+	1682.7	100668432	chrX:100666924-100669128	41.3	77.02	0.35	65.56	52.61	0.55	82.56	30.91	0.73	69	41.83	0.62	0.45	0.675	0.225	0.000839401	0.0415547
NM_001204871|URGCP-MRPS24|chr7|-	3806.8	43906289	chr7:43906157-43906581	182.42	0	1	182.47	0	1	173.04	12.49	0.93	183.42	9.65	0.95	1	0.94	-0.06	0.00085575	0.0419317
NM_182923|KLC1|chr14|+	309.4	104167739	chr14:104167538-104167888	52.3	12.97	0.8	55	0.87	0.98	44.27	24.94	0.64	48.61	25.33	0.66	0.89	0.65	-0.24	0.000877333	0.042301
NM_000743|CHRNA3|chr15|-	12398.4	78888827	chr15:78887647-78889074	267.01	100.74	0.73	313.57	54	0.85	272.37	8.83	0.97	269.68	62.53	0.81	0.79	0.89	0.1	0.000880905	0.042301
NM_007006|NUDT21|chr16|-	2183.6	56464407	chr16:56463048-56466645	57.44	44.85	0.56	91.45	14.21	0.87	83.1	4.31	0.95	76.33	12.44	0.86	0.715	0.905	0.19	0.000937679	0.0441445
NM_003746|DYNLL1|chr12|+	14335.1	120936111	chr12:120935876-120936298	387.97	28.13	0.93	395.23	58.99	0.87	353.6	53.54	0.87	321.83	92.98	0.78	0.9	0.825	-0.075	0.000937073	0.0441445
NM_020317|C1orf63|chr1|-	373.6	25568961	chr1:25568740-25569196	57.49	0	1	46.11	0	1	46.97	15.55	0.75	55.83	7.11	0.89	1	0.82	-0.18	0.000956177	0.0445783
NM_001178094|BCAT1|chr12|-	1365.4	24970782	chr12:24962958-24970983	57.65	28.06	0.67	71.63	22.57	0.76	64.51	7.88	0.89	61.97	2.21	0.97	0.715	0.93	0.215	0.000965781	0.0445931
NM_005722|ACTR2|chr2|+	6536.1	65496263	chr2:65495698-65498390	83.34	139.03	0.37	116.51	108.29	0.52	126.02	88.2	0.59	128.78	76.69	0.63	0.445	0.61	0.165	0.00101384	0.0454994
NM_003016|SRSF2|chr17|-	24020.6	74732235	chr17:74730197-74732546	161.57	337.66	0.32	178.94	273.03	0.4	159.55	136.43	0.54	155.36	211.45	0.42	0.36	0.48	0.12	0.00101227	0.0454994
NM_000992|RPL29|chr3|-	461847	52027920	chr3:52027644-52028142	1880.31	17.41	0.99	1920.04	91.49	0.95	2021.39	54.7	0.97	2142.89	0	1	0.97	0.985	0.015	0.00100291	0.0454994
NM_053024|PFN2|chr3|-	13125.6	149683676	chr3:149682691-149684373	204.16	32.18	0.86	216.98	22.18	0.91	203.36	15.17	0.93	221.33	0	1	0.885	0.965	0.08	0.00104556	0.0456436
NM_002915|RFC3|chr13|+	630.4	34410463	chr13:34410241-34411644	19.47	52.33	0.27	41.84	26.49	0.61	43.76	11.59	0.79	41.64	19.45	0.68	0.44	0.735	0.295	0.00104365	0.0456436
NM_000790|DDC|chr7|-	2932.9	50526340	chr7:50526134-50526541	119.81	126.84	0.49	164.31	103.48	0.61	97.17	46.8	0.67	116.91	37.64	0.76	0.55	0.715	0.165	0.00103531	0.0456436
NM_199246|CCNG1|chr5|+	1197.4	162870919	chr5:162870680-162872022	46.18	46.32	0.5	59.06	26.48	0.69	75.77	22.88	0.77	80.13	14.46	0.85	0.595	0.81	0.215	0.00123821	0.0535667
NM_144570|HN1L|chr16|+	1446.1	1749248	chr16:1748812-1752073	87.93	13.02	0.87	87.59	19.3	0.82	73.18	2.91	0.96	78.45	0.77	0.99	0.845	0.975	0.13	0.00125316	0.0537293
NM_004539|NARS|chr18|-	3394.4	55268589	chr18:55267894-55269015	35.65	157.98	0.18	78.52	132	0.37	86.81	89.55	0.49	71.95	109.29	0.4	0.275	0.445	0.17	0.00129912	0.0547293
NM_001199112|MDH1|chr2|+	3249.7	63834202	chr2:63833996-63834330	69.64	96.67	0.42	106.87	66.55	0.62	146.24	51.73	0.74	131.89	74.53	0.64	0.52	0.69	0.17	0.00129928	0.0547293
NM_004515|ILF2|chr1|-	12729.8	153634831	chr1:153634514-153635032	445.68	57.46	0.89	408.57	61.92	0.87	405.4	14.38	0.97	405.66	39.53	0.91	0.88	0.94	0.06	0.00138114	0.0571743
NM_002710|PPP1CC|chr12|-	2285.1	111158768	chr12:111157613-111158970	80.63	106.4	0.43	110.91	86.04	0.56	114.51	58.97	0.66	115.24	56.94	0.67	0.495	0.665	0.17	0.0013694	0.0571743
NM_002824|PTMS|chr12|+	109187	6879961	chr12:6879558-6880118	570.94	150.72	0.79	482.17	186.49	0.72	479.19	252.7	0.65	505.8	210.66	0.71	0.755	0.68	-0.075	0.00140613	0.0577114
NM_007235|XPOT|chr12|+	905.7	64842226	chr12:64841885-64842463	40.27	60.73	0.4	67.06	46.64	0.59	66.21	20.96	0.76	69.81	32.39	0.68	0.495	0.72	0.225	0.00144305	0.0587249
NM_020214|PARP6|chr15|-	342.3	72533668	chr15:72533522-72533898	81.46	9.13	0.9	76.79	12.04	0.86	79.59	0	1	89.05	0	1	0.88	1	0.12	0.00154542	0.0623621
NM_006232|POLR2H|chr3|+	1579.7	184086251	chr3:184085965-184086363	84.33	31.66	0.73	66.76	47.69	0.58	49.28	70.63	0.41	59.57	62.5	0.49	0.655	0.45	-0.205	0.00161453	0.0646083
NM_018119|POLR3E|chr16|+	123.5	22345185	chr16:22344965-22345343	43.9	0	1	49.02	0	1	27.3	16.28	0.63	39.54	0	1	1	0.815	-0.185	0.00163516	0.0648929
NM_001135699|YWHAZ|chr8|-	30940	101932237	chr8:101930804-101932980	196.87	391.53	0.33	254.34	349.08	0.42	275.43	282.96	0.49	260.73	321.17	0.45	0.375	0.47	0.095	0.00166195	0.0654156
NM_006818|MLLT11|chr1|+	40157.6	151040372	chr1:151039695-151040973	426.75	296.72	0.59	493.23	235.23	0.68	476.82	228.19	0.68	515.6	173.05	0.75	0.635	0.715	0.08	0.00185151	0.0722843
NM_018221|MOB1A|chr2|-	113.7	74383418	chr2:74383211-74383772	15.71	24.51	0.39	19.24	23.67	0.45	31.5	3.23	0.91	21.99	11.17	0.66	0.42	0.785	0.365	0.00188284	0.0729145
NM_018011|ARGLU1|chr13|-	4427.4	107196307	chr13:107195662-107196508	71.78	81.3	0.47	77.4	73.01	0.51	91.1	49.53	0.65	96.45	41.5	0.7	0.49	0.675	0.185	0.00191321	0.0734979
NM_007240|DUSP12|chr1|+	480.4	161726777	chr1:161726576-161726952	47.79	23.85	0.67	62.09	18.74	0.77	64.42	0	1	58.15	10.17	0.85	0.72	0.925	0.205	0.00205682	0.0783875
NM_000745|CHRNA5|chr15|+	238	78885880	chr15:78885533-78887611	34.31	0	1	38.27	11.79	0.76	28.77	26.46	0.52	28.01	16.15	0.63	0.88	0.575	-0.305	0.00207768	0.0785594
NM_001170726|GPR137|chr11|+	129.4	64056816	chr11:64056615-64056972	27.31	9.8	0.74	NA	NA	NA	35.41	0	1	35.84	0	1	0.74	1	0.26	0.0022122	0.0829919
NM_152727|CPNE2|chr16|+	114.3	57181673	chr16:57181463-57181878	41.31	0	1	34.33	0	1	23.69	11.63	0.67	32.6	6.46	0.83	1	0.75	-0.25	0.00225116	0.0837989
NM_003404|YWHAB|chr20|+	5498.1	43535281	chr20:43535023-43537161	165.93	87.06	0.66	176.98	62.02	0.74	150.37	32.65	0.82	154.6	32.98	0.82	0.7	0.82	0.12	0.00229349	0.0847179
NM_015871|ZNF593|chr1|+	63.4	26497280	chr1:26497066-26497364	21.97	14.14	0.61	27.48	13.72	0.67	16.87	31.11	0.35	13.87	36.16	0.28	0.64	0.315	-0.325	0.00242234	0.0887945
NM_015448|DPCD|chr10|+	227.1	103369325	chr10:103369124-103369410	61.16	0	1	64.33	0	1	45.28	16.79	0.73	58.2	0	1	1	0.865	-0.135	0.00246454	0.088983
NM_007315|STAT1|chr2|-	132.5	191834825	chr2:191833762-191835443	15.36	17.59	0.47	25.84	7.5	0.78	32.24	2.92	0.92	29.93	2.02	0.94	0.625	0.93	0.305	0.00246446	0.088983
NM_015997|RRNAD1|chr1|+	74.3	156706659	chr1:156706424-156706752	28.99	16.31	0.64	42.08	3.71	0.92	45.27	1.67	0.96	56.12	1.06	0.98	0.78	0.97	0.19	0.00250006	0.0895915
NM_006601|PTGES3|chr12|-	9219.1	57057524	chr12:57057125-57058282	147.01	208.6	0.41	213.05	157.61	0.57	188.22	112.6	0.63	201.73	131.64	0.61	0.49	0.62	0.13	0.00253373	0.0901255
NM_001321|CSRP2|chr12|-	1042.3	77252607	chr12:77252496-77252808	95.22	0.11	1	98.73	4.84	0.95	106.26	21.16	0.83	107.94	11.81	0.9	0.975	0.865	-0.11	0.00262948	0.0928437
NR_027405|MTHFD2|chr2|+	8071.3	74442069	chr2:74441206-74442424	13.15	259.01	0.05	54.33	245.57	0.18	53.64	152.22	0.26	38.35	171.82	0.18	0.115	0.22	0.105	0.00267656	0.0938164
NM_023937|MRPL34|chr19|+	2850.7	17417462	chr19:17416975-17417652	74.95	19.99	0.79	74.6	24.08	0.76	59.57	43.76	0.58	62.29	49.35	0.56	0.775	0.57	-0.205	0.00276683	0.0962777
NM_020738|KIDINS220|chr2|-	361.7	8869972	chr2:8868987-8872112	21.77	44.55	0.33	36.46	24.77	0.6	53.7	23.24	0.7	55.58	20.61	0.73	0.465	0.715	0.25	0.00287047	0.0991655
NM_016497|MRPL51|chr12|-	3619	6601409	chr12:6601316-6601633	183.85	102.75	0.64	192.24	99.27	0.66	223.82	37.68	0.86	193.57	88.58	0.69	0.65	0.775	0.125	0.0028949	0.099295
NM_022362|MMS19|chr10|-	268.9	99218275	chr10:99218081-99218476	52.24	8.16	0.86	54.38	9.48	0.85	32.66	22.32	0.59	41.77	22.4	0.65	0.855	0.62	-0.235	0.00295029	0.0997696
NM_001256604|C1orf85|chr1|-	270.3	156262706	chr1:156262478-156263000	40.46	6.42	0.86	41.72	14.13	0.75	56.33	0	1	55.36	2.92	0.95	0.805	0.975	0.17	0.00294364	0.0997696
NM_001483|GBAS|chr7|+	1499.9	56067106	chr7:56066701-56067875	61.03	22.81	0.73	72.97	10.73	0.87	75.74	2.29	0.97	72.03	4.08	0.95	0.8	0.96	0.16	0.00300705	0.100978
NR_027700|NOP56|chr20|+	1509.4	2638800	chr20:2638575-2639039	126.84	15.78	0.89	122.05	10.39	0.92	77.41	43.22	0.64	106.14	13	0.89	0.905	0.765	-0.14	0.00332718	0.110952
NM_005883|APC2|chr19|+	433.4	1465355	chr19:1465154-1473200	41.98	0.42	0.99	34.82	9.03	0.79	23.98	14.98	0.62	NA	NA	NA	0.89	0.62	-0.27	0.00335467	0.111097
NM_016304|RSL24D1|chr15|-	4661.4	55474222	chr15:55473512-55474423	128.41	121.6	0.51	179.07	67.37	0.73	177.07	54.72	0.76	173.5	66.36	0.72	0.62	0.74	0.12	0.00340813	0.112095
NM_032727|INA|chr10|+	1619.8	105048318	chr10:105048117-105050108	127.82	47.76	0.73	133.45	28.36	0.82	101.87	11.5	0.9	96.76	8.66	0.92	0.775	0.91	0.135	0.0035141	0.114794
NM_006337|MCRS1|chr12|-	623.8	49952293	chr12:49952086-49952512	63.68	31.19	0.67	61.93	23.61	0.72	63.87	9.55	0.87	68.7	7.61	0.9	0.695	0.885	0.19	0.00365429	0.118567
NR_027303|TRIB2|chr2|+	1008.4	12882183	chr2:12880452-12882858	17.16	60.54	0.22	33.83	41.99	0.45	63.44	44.75	0.59	54.02	50.29	0.52	0.335	0.555	0.22	0.00397835	0.126064
NM_032478|MRPL38|chr17|-	645	73894866	chr17:73894724-73895067	75.13	18.64	0.8	65.06	31.77	0.67	89.63	2.27	0.98	83.36	15.76	0.84	0.735	0.91	0.175	0.00404191	0.126064
NM_021077|NMB|chr15|-	225	85198439	chr15:85198360-85198640	55.75	0	1	61.32	0	1	70.78	1.82	0.97	51.66	16.84	0.75	1	0.86	-0.14	0.00397018	0.126064
NM_016208|VPS28|chr8|-	1329.5	145649086	chr8:145649000-145649305	74.07	11.48	0.87	94.87	0	1	75.71	17.31	0.81	75.3	20.74	0.78	0.935	0.795	-0.14	0.00399789	0.126064
NM_006012|CLPP|chr19|+	815.2	6368808	chr19:6368549-6368915	85.06	26.35	0.76	84.3	15.35	0.85	74.21	42.06	0.64	67.59	43.84	0.61	0.805	0.625	-0.18	0.00406913	0.126064
NM_005198|CHKB|chr22|-	476.5	51017470	chr22:51017387-51017684	61.85	0	1	50.36	2.44	0.95	43.12	12.62	0.77	49.07	9.14	0.84	0.975	0.805	-0.17	0.00406453	0.126064
NM_002654|PKM2|chr15|-	71150	72491736	chr15:72491370-72492097	740.89	82.66	0.9	727.83	94.14	0.89	802.24	37.78	0.96	789.43	77.34	0.91	0.895	0.935	0.04	0.00402657	0.126064
NM_018838|NDUFA12|chr12|-	1305	95365190	chr12:95365110-95365396	140.11	31.65	0.82	159.86	15.9	0.91	168.34	11.7	0.94	178.01	4.38	0.98	0.865	0.96	0.095	0.00415245	0.127821
NM_001039842|C17orf90|chr17|-	168.1	79632278	chr17:79632066-79632614	38.07	7.68	0.83	42.91	3.1	0.93	34.53	16.45	0.68	28.13	20.18	0.58	0.88	0.63	-0.25	0.00429053	0.13123
NM_002266|KPNA2|chr17|+	17792.5	66042821	chr17:66042620-66042970	115.32	243.03	0.32	163.43	186.05	0.47	190.4	169.64	0.53	177.85	196.75	0.47	0.395	0.5	0.105	0.00437456	0.132953
NM_001176|ARHGDIG|chr16|+	72.2	332894	chr16:332615-333003	21.09	15.51	0.58	33.7	0	1	NA	NA	NA	36.88	0	1	0.79	1	0.21	0.00448759	0.135531
NM_001134340|PSMG3|chr7|-	875	1607143	chr7:1606970-1607486	82.42	11.94	0.87	87.12	7.52	0.92	69.4	27.07	0.72	78.17	25.03	0.76	0.895	0.74	-0.155	0.00453651	0.136152
NM_030818|CCDC130|chr19|+	59	13873825	chr19:13873404-13874106	23.8	7.06	0.77	20.09	12.66	0.61	35.18	0	1	29.99	2.44	0.92	0.69	0.96	0.27	0.00465349	0.136323
NM_006908|RAC1|chr7|+	20786.5	6443074	chr7:6441947-6443598	56.39	272.57	0.17	101.19	239.87	0.3	119.03	213.09	0.36	105.35	235.17	0.31	0.235	0.335	0.1	0.00465576	0.136323
NM_001282|AP2B1|chr17|+	2534.3	34050974	chr17:34050644-34053436	150.95	30.56	0.83	148.04	17.09	0.9	162.12	17.38	0.9	170.35	0	1	0.865	0.95	0.085	0.00459001	0.136323
NM_001197293|DPYSL2|chr8|+	3873.8	26513332	chr8:26513131-26515693	115.42	0	1	97.1	0.59	0.99	113.23	16.88	0.87	128.44	2.06	0.98	0.995	0.925	-0.07	0.00460939	0.136323
NM_206917|NGFRAP1|chrX|+	9752.1	102632639	chrX:102632438-102633001	417.13	0	1	410.98	16.13	0.96	465.41	0	1	424.47	52.41	0.89	0.98	0.945	-0.035	0.00475095	0.137881
NM_003634|NIPSNAP1|chr22|-	3676.6	29951297	chr22:29950798-29951988	160.62	49.16	0.77	165.33	34.02	0.83	127.85	71.73	0.64	141.58	58.74	0.71	0.8	0.675	-0.125	0.00476641	0.137881
NM_018471|ZC3H15|chr2|+	640.9	187373813	chr2:187373270-187374087	23	48.27	0.32	54.07	18.28	0.75	60.51	12.91	0.82	52.64	21.16	0.71	0.535	0.765	0.23	0.00491332	0.14128
NM_002086|GRB2|chr17|-	2290.4	73316420	chr17:73314157-73316634	94.95	71.38	0.57	94.99	59.28	0.62	93.13	34.22	0.73	89.77	26.99	0.77	0.595	0.75	0.155	0.00516783	0.147714
NM_021129|PPA1|chr10|-	2902.1	71962741	chr10:71962586-71962942	35.8	82.98	0.3	106.01	28.61	0.79	92.42	32.28	0.74	90.05	34.28	0.72	0.545	0.73	0.185	0.00527561	0.14902
NM_001242883|CARKD|chr13|+	242.1	111290926	chr13:111290725-111292342	42.57	0	1	44.24	2.79	0.94	40.12	14.83	0.73	43.44	8.99	0.83	0.97	0.78	-0.19	0.00525725	0.14902
NM_002087|GRN|chr17|+	2053.3	42430278	chr17:42430029-42430470	73.36	24.48	0.75	72.11	15.44	0.82	93.25	11.13	0.89	102.21	3.88	0.96	0.785	0.925	0.14	0.00536167	0.150566
NM_001195291|SERPINB6|chr6|-	1786.3	2948686	chr6:2948393-2948933	89.11	29.71	0.75	92.09	22.04	0.81	117.12	2.82	0.98	102.8	18.87	0.84	0.78	0.91	0.13	0.00553091	0.154415
NM_005520|HNRNPH1|chr5|-	17176.9	179041448	chr5:179041179-179041960	28.01	257.96	0.1	105.9	247.27	0.3	106.34	225.37	0.32	101.36	247.4	0.29	0.2	0.305	0.105	0.00557121	0.154641
NM_017761|PNRC2|chr1|+	1058.2	24289238	chr1:24287930-24289949	29.88	49.09	0.38	52.68	31.96	0.62	60.93	14.15	0.81	50.66	28.97	0.64	0.5	0.725	0.225	0.00569061	0.15519
NM_005526|HSF1|chr8|+	584.6	145538118	chr8:145537788-145538247	43.27	28.93	0.6	39.96	27.08	0.6	29.55	48.77	0.38	32.05	56.44	0.36	0.6	0.37	-0.23	0.00572023	0.15519
NM_003199|TCF4|chr18|-	14456.2	52891370	chr18:52889562-52895261	60.09	98.01	0.38	89.5	87.84	0.5	137.85	94.07	0.59	127.91	91.23	0.58	0.44	0.585	0.145	0.00564401	0.15519
NM_001067|TOP2A|chr17|-	3557.4	38545599	chr17:38544773-38545899	82.77	103.11	0.45	125.32	58.26	0.68	169.01	69.07	0.71	160.37	73.46	0.69	0.565	0.7	0.135	0.00566619	0.15519
NM_014765|TOMM20|chr1|-	37872.8	235273648	chr1:235272658-235275423	170.61	169.34	0.5	219.18	137.38	0.61	248.73	123.65	0.67	248.28	131.52	0.65	0.555	0.66	0.105	0.00588533	0.157885
NM_005166|APLP1|chr19|+	1300.1	36370446	chr19:36370245-36370699	149.99	75.86	0.66	146.68	51.16	0.74	129.13	110.37	0.54	141.44	90.27	0.61	0.7	0.575	-0.125	0.00588318	0.157885
NM_002793|PSMB1|chr6|-	31333.6	170844292	chr6:170844204-170844493	291.38	21.38	0.93	270.97	37.13	0.88	238.9	49.37	0.83	273.83	56.62	0.83	0.905	0.83	-0.075	0.00605292	0.161479
NM_001172828|YTHDF2|chr1|+	990.1	29095642	chr1:29095441-29096287	54.05	12.03	0.82	65.82	15.89	0.81	61.91	0	1	60.74	4.29	0.93	0.815	0.965	0.15	0.00611369	0.162199
NM_031420|MRPL9|chr1|-	751.8	151732273	chr1:151732123-151732657	98.96	13.1	0.88	122.4	0	1	106.62	12.68	0.89	93.88	28.26	0.77	0.94	0.83	-0.11	0.00615951	0.162516
NM_153827|MINK1|chr17|+	133.8	4800767	chr17:4800499-4801064	32.88	0.53	0.98	31.57	0	1	33.4	5.72	0.85	27.64	10.5	0.72	0.99	0.785	-0.205	0.00629445	0.163521
NM_052925|LENG8|chr19|+	1426.2	54972285	chr19:54971946-54972979	60.08	8.71	0.87	55.08	8.71	0.86	58.81	0	1	66.1	0	1	0.865	1	0.135	0.00628829	0.163521
NM_001916|CYC1|chr8|+	3923.1	145152336	chr8:145152135-145152428	96.91	70.34	0.58	111.33	68.01	0.62	90.36	105.78	0.46	84.8	104	0.45	0.6	0.455	-0.145	0.00629975	0.163521
NM_007178|STRAP|chr12|+	4053.7	16056229	chr12:16055851-16056410	61.92	183.71	0.25	109.08	146.97	0.43	120.96	128.6	0.48	115.4	148.86	0.44	0.34	0.46	0.12	0.00647503	0.167167
NM_054013|MGAT4B|chr5|-	1228.6	179224867	chr5:179224598-179225068	91.31	0	1	70.52	6.41	0.92	58.27	33.33	0.64	108.19	0	1	0.96	0.82	-0.14	0.00662528	0.170131
NM_006244|PPP2R5B|chr11|+	153.7	64701507	chr11:64701169-64701943	30.06	10.23	0.75	30.04	3.05	0.91	42.32	0.02	1	43.96	0	1	0.83	1	0.17	0.00700739	0.178012
NM_004375|COX11|chr17|-	353.9	53040075	chr17:53039328-53040276	21.56	31.32	0.41	39.03	12.98	0.75	39.44	4.66	0.89	37.12	10.37	0.78	0.58	0.835	0.255	0.00704339	0.178012
NM_001135862|PHF21B|chr22|-	1351.7	45278970	chr22:45277043-45279184	78.89	0	1	74.8	1.39	0.98	73.3	16.9	0.81	78.78	1.05	0.99	0.99	0.9	-0.09	0.00700354	0.178012
NM_001242768|MTHFD1L|chr6|+	260.1	151422922	chr6:151422662-151423023	42.52	6.58	0.87	36.45	9.61	0.79	33.95	0	1	45.8	0	1	0.83	1	0.17	0.00708592	0.17815
NM_005837|POP7|chr7|+	506.7	100304932	chr7:100304444-100305123	85.89	0	1	84.68	5.78	0.94	56.81	20.13	0.74	77.98	2	0.97	0.97	0.855	-0.115	0.00721993	0.18015
NM_003564|TAGLN2|chr1|-	43305.4	159888142	chr1:159887903-159888731	601.99	60.02	0.91	617.86	34.12	0.95	510.01	12.81	0.98	522.86	26.29	0.95	0.93	0.965	0.035	0.00724159	0.18015
NM_001077188|HS6ST2|chrX|-	2311.9	131762168	chrX:131760038-131763121	70.38	59.17	0.54	94.28	29.36	0.76	84.24	18.84	0.82	81.87	19.67	0.81	0.65	0.815	0.165	0.00727804	0.18015
NM_032125|TMEM222|chr1|+	504.6	27662109	chr1:27661870-27662891	63.76	8.91	0.88	62	7.16	0.9	60.03	1.62	0.97	61.85	0	1	0.89	0.985	0.095	0.00738772	0.181927
NM_013392|NRBP1|chr2|+	769.7	27664896	chr2:27664575-27665124	60.71	22.94	0.73	51.83	28.45	0.65	52.91	57.86	0.48	53.46	50.46	0.51	0.69	0.495	-0.195	0.00757323	0.185544
NM_000122|ERCC3|chr2|-	178.7	128015102	chr2:128014866-128015303	70.34	0	1	63.91	0	1	50.3	9.51	0.84	49.98	3.86	0.93	1	0.885	-0.115	0.0076407	0.186247
NM_004768|SRSF11|chr1|+	1190.4	70716619	chr1:70716291-70717701	37.64	99.95	0.27	72.19	72.99	0.5	79.92	61.31	0.57	71.77	61.26	0.54	0.385	0.555	0.17	0.00783639	0.187216
NM_003819|PABPC4|chr1|-	1062.5	40026593	chr1:40026485-40026794	62.91	38.2	0.62	76.7	37.45	0.67	111.57	18.09	0.86	97.3	31.98	0.75	0.645	0.805	0.16	0.0077915	0.187216
NM_002902|RCN2|chr15|+	3840	77241669	chr15:77241411-77242601	15.13	180.87	0.08	41.75	164.49	0.2	54.44	135.18	0.29	43.81	165.1	0.21	0.14	0.25	0.11	0.00777587	0.187216
NM_001190987|SRSF11|chr1|+	1189.6	70716619	chr1:70716294-70717701	37.61	99.92	0.27	72.15	72.84	0.5	79.91	61.37	0.57	71.75	61.04	0.54	0.385	0.555	0.17	0.00783639	0.187216
NM_182649|PCNA|chr20|-	20685.5	5095807	chr20:5095599-5096008	65.8	324.84	0.17	93.38	283.87	0.25	111.99	234.11	0.32	95.5	267.32	0.26	0.21	0.29	0.08	0.00801379	0.190506
NM_021144|PSIP1|chr9|-	450.6	15470958	chr9:15470642-15471229	20.21	56.39	0.26	16.09	54.76	0.23	34.42	31.4	0.52	29.43	41.82	0.41	0.245	0.465	0.22	0.00831402	0.19667
NM_002156|HSPD1|chr2|-	7150.2	198351581	chr2:198351308-198351922	179.85	133.72	0.57	236.98	91.65	0.72	193.69	60.7	0.76	196.59	67.77	0.74	0.645	0.75	0.105	0.00838222	0.197311
NR_003700|PI4KAP2|chr22|-	482.9	21827401	chr22:21827287-21827694	36.28	33.98	0.52	39.65	28.47	0.58	46.37	13.77	0.77	47.51	14.21	0.77	0.55	0.77	0.22	0.00849325	0.1986
NM_006528|TFPI2|chr7|-	23857.9	93516005	chr7:93515745-93516208	34.18	241.53	0.12	56.61	263.78	0.18	164.1	444.94	0.27	121.09	530.13	0.19	0.15	0.23	0.08	0.00851969	0.1986
NM_005689|ABCB6|chr2|-	57.6	220074567	chr2:220074488-220074768	28.77	4.72	0.86	37.49	0	1	26.9	13.32	0.67	35.21	13.14	0.73	0.93	0.7	-0.23	0.00884638	0.204389
NM_004074|COX8A|chr11|+	134032	63743925	chr11:63743697-63744015	781.66	259.61	0.75	737.33	279.08	0.73	772.88	346.05	0.69	776.58	361.29	0.68	0.74	0.685	-0.055	0.00885317	0.204389
NM_022496|ACTR6|chr12|+	498.3	100617765	chr12:100617564-100618201	21.12	37.23	0.36	37.57	24.44	0.61	28.42	17.41	0.62	39.2	5.15	0.88	0.485	0.75	0.265	0.00893165	0.205214
NM_014593|CXXC1|chr18|-	97.1	47808836	chr18:47808713-47809109	50.33	0.93	0.98	45.21	0	1	32.89	10.76	0.75	39.64	2.85	0.93	0.99	0.84	-0.15	0.00902723	0.206423
NM_018509|LRRC59|chr17|-	6903.8	48460215	chr17:48458820-48460596	158.35	8.25	0.95	153.41	12.74	0.92	123.01	31.7	0.8	128.4	15.47	0.89	0.935	0.845	-0.09	0.00908311	0.206716
NM_001033025|EXTL2|chr1|-	452.8	101339612	chr1:101337941-101339986	41.07	26.81	0.61	48.67	16.39	0.75	51.44	8.61	0.86	53.64	6.03	0.9	0.68	0.88	0.2	0.00925925	0.209731
NM_004651|USP11|chrX|+	664.3	47107398	chrX:47107192-47107727	79.06	6.58	0.92	72.85	14.69	0.83	75.3	3.71	0.95	91.47	0	1	0.875	0.975	0.1	0.00931315	0.209961
NM_014041|SPCS1|chr3|+	8363.4	52741911	chr3:52741703-52742197	182.42	108.02	0.63	207.7	101.25	0.67	221.2	85.56	0.72	227.31	63.9	0.78	0.65	0.75	0.1	0.00939369	0.210787
NM_002230|JUP|chr17|-	209.6	39911946	chr17:39910859-39912147	33.49	2.54	0.93	35.54	0.94	0.97	31.09	11.06	0.74	33.55	8.99	0.79	0.95	0.765	-0.185	0.00956474	0.213627
NM_016068|FIS1|chr7|-	2898.9	100882975	chr7:100882893-100883184	242.7	23.53	0.91	231.39	34.16	0.87	182.17	33.78	0.84	180.83	53.21	0.77	0.89	0.805	-0.085	0.0096245	0.213967
NM_000034|ALDOA|chr16|+	65434.1	30081649	chr16:30081438-30081741	643.07	263.84	0.71	569.56	278.05	0.67	544.8	355.38	0.61	634.16	325.97	0.66	0.69	0.635	-0.055	0.00967869	0.21418
NM_007223|GPR176|chr15|-	550.9	40093358	chr15:40092931-40094455	30.94	2.6	0.92	33.9	1.39	0.96	57.75	9.96	0.85	46.76	22.95	0.67	0.94	0.76	-0.18	0.00980279	0.215931
NM_001037161|ACOT1|chr14|+	288.8	74010034	chr14:74009754-74010498	40.21	20.4	0.66	39.56	15.76	0.72	42.92	7.57	0.85	43.16	3.99	0.92	0.69	0.885	0.195	0.00987023	0.216424
NM_004242|HMGN3|chr6|-	2104.4	79911242	chr6:79910962-79911443	18.74	87.16	0.18	63.38	74.73	0.46	70.12	62.06	0.53	57.77	62.57	0.48	0.32	0.505	0.185	0.0099691	0.217598
NM_001420|ELAVL3|chr19|-	3703.9	11563360	chr19:11562143-11565692	68.71	48.94	0.58	84.03	31.54	0.73	69.55	15.78	0.82	71.77	16.14	0.82	0.655	0.82	0.165	0.0101733	0.221051
NM_001113378|FANCI|chr15|+	763	89860259	chr15:89860058-89860362	22.77	40.85	0.36	22.91	44.63	0.34	27.67	18.83	0.6	36.72	27.75	0.57	0.35	0.585	0.235	0.0104988	0.227096
NM_153335|STRADA|chr17|-	345	61781741	chr17:61780192-61781942	38.75	5.81	0.87	38.92	0	1	38.42	19.78	0.66	42.45	8.88	0.83	0.935	0.745	-0.19	0.0108937	0.231854
NM_004403|DFNA5|chr7|-	402.7	24738294	chr7:24737974-24738878	48.74	8.85	0.85	42.76	15.82	0.73	63.71	0.13	1	58.7	7.86	0.88	0.79	0.94	0.15	0.0108839	0.231854
NM_003859|DPM1|chr20|-	629.2	49551572	chr20:49551405-49551773	4.16	52.83	0.07	8.71	54.59	0.14	17.95	34.33	0.34	16.89	49.14	0.26	0.105	0.3	0.195	0.0108381	0.231854
NM_002265|KPNB1|chr17|+	8036.5	45760432	chr17:45759770-45761004	85.16	206.53	0.29	105.06	174.19	0.38	102.96	103.8	0.5	83	122.23	0.4	0.335	0.45	0.115	0.010921	0.231854
NM_001940|ATN1|chr12|+	631.6	7051115	chr12:7050910-7051484	66.79	15.76	0.81	65.46	11.44	0.85	87.61	3.77	0.96	84.52	4.36	0.95	0.83	0.955	0.125	0.0109602	0.231854
NM_001134485|TOMM5|chr9|-	1368.7	37588728	chr9:37588412-37588929	107.26	105.54	0.5	114.35	103.28	0.53	75.86	134.58	0.36	86.89	120.87	0.42	0.515	0.39	-0.125	0.0110956	0.233689
NM_001082970|C11orf57|chr11|+	153.3	111953849	chr11:111953192-111955539	36.86	0	1	37.69	0.04	1	31.07	4.75	0.87	30.53	9.79	0.76	1	0.815	-0.185	0.0114421	0.238891
NM_001082969|C11orf57|chr11|+	153.7	111953849	chr11:111953189-111955539	36.87	0	1	37.7	0	1	31.07	4.64	0.87	30.53	9.68	0.76	1	0.815	-0.185	0.0114421	0.238891
NM_006107|LUC7L3|chr17|+	5293.5	48829762	chr17:48829561-48830072	26.03	129.39	0.17	70.6	107.65	0.4	88.65	93.21	0.49	76.23	136.06	0.36	0.285	0.425	0.14	0.0115927	0.239327
NM_001967|EIF4A2|chr3|+	3578.8	186507287	chr3:186506914-186507682	56.18	95.85	0.37	63.67	89.42	0.42	111.24	65.41	0.63	84.26	107.86	0.44	0.395	0.535	0.14	0.0115937	0.239327
NM_001128148|TFRC|chr3|-	765	195778832	chr3:195776155-195779055	67.73	19.39	0.78	73.71	18.76	0.8	60.7	8.19	0.88	58.95	0.14	1	0.79	0.94	0.15	0.0116125	0.239327
NM_004522|KIF5C|chr2|+	1611.4	149882068	chr2:149879592-149883273	39.63	31.81	0.55	73.83	11.04	0.87	92.35	16.88	0.85	98.47	9.27	0.91	0.71	0.88	0.17	0.0117752	0.241644
NM_152278|TCEAL7|chrX|+	298	102586732	chrX:102586305-102587251	8.99	67.25	0.12	26.41	51.14	0.34	45.79	45.24	0.5	27.45	58.6	0.32	0.23	0.41	0.18	0.0119366	0.243912
NM_001909|CTSD|chr11|-	2973	1774699	chr11:1773982-1774900	124.55	0	1	117.98	0	1	157.73	15.75	0.91	174.35	2.59	0.99	1	0.95	-0.05	0.0120646	0.245483
NM_013336|SEC61A1|chr3|+	3056.7	127789673	chr3:127788319-127790526	150.46	14.43	0.91	149.92	5.74	0.96	137.09	0	1	141.47	3.29	0.98	0.935	0.99	0.055	0.0121509	0.246197
NM_032377|ELOF1|chr19|-	2338.3	11664424	chr19:11663858-11664625	81.2	1.2	0.99	76.68	11.16	0.87	83.17	0	1	93.09	0	1	0.93	1	0.07	0.0123449	0.248954
NM_016035|COQ4|chr9|+	123.7	131096027	chr9:131095753-131096351	29.83	3.83	0.89	28.84	1.93	0.94	18.14	16.75	0.52	28.38	6.25	0.82	0.915	0.67	-0.245	0.0123907	0.248954
NM_001681|ATP2A2|chr12|+	685.8	110788555	chr12:110788097-110788897	43.59	38.77	0.53	65.19	9.3	0.88	55.08	0	1	49.53	15.92	0.76	0.705	0.88	0.175	0.0126105	0.252316
NM_007085|FSTL1|chr3|-	654.7	120115642	chr3:120113061-120115843	48.04	10.65	0.82	49.09	3.76	0.93	53.08	1.22	0.98	57.06	0	1	0.875	0.99	0.115	0.012754	0.253077
NM_002095|GTF2E2|chr8|-	211.8	30436223	chr8:30436031-30436554	37.11	7.41	0.83	42.21	0	1	21.27	23.8	0.47	45.27	3.95	0.92	0.915	0.695	-0.22	0.0127378	0.253077
NM_001134388|ZDHHC4|chr7|+	218.4	6628504	chr7:6628248-6628610	114.1	4.56	0.96	104.73	9.54	0.92	87.22	23.9	0.78	105.36	15.52	0.87	0.94	0.825	-0.115	0.0128199	0.253339
NM_020685|C3orf14|chr3|+	544.6	62319131	chr3:62318930-62319320	51.26	13.16	0.8	82.1	0	1	77.04	0	1	71.48	0	1	0.9	1	0.1	0.0128883	0.253646
NM_014145|TMEM230|chr20|-	1405.4	5081134	chr20:5080484-5081577	52.67	91.5	0.37	75.38	67.56	0.53	73.05	45.09	0.62	72.29	50.25	0.59	0.45	0.605	0.155	0.0130598	0.253899
NM_002901|RCN1|chr11|+	747.5	32126256	chr11:32125911-32127272	58.17	14.67	0.8	69.98	5.68	0.92	45.07	0	1	47.16	0	1	0.86	1	0.14	0.0129992	0.253899
NM_001113381|RGS4|chr1|+	34298.9	163044773	chr1:163044111-163046592	416.11	248.03	0.63	444.75	227.57	0.66	354.22	148.49	0.7	336.27	127.86	0.72	0.645	0.71	0.065	0.0130501	0.253899
NM_014678|PPP6R2|chr22|+	249	50882843	chr22:50882628-50883431	37.48	0	1	37.94	0	1	35.15	7.84	0.82	36.93	6.93	0.84	1	0.83	-0.17	0.0133848	0.25607
NM_013943|CLIC4|chr1|+	3434.2	25167831	chr1:25167264-25170815	82.42	87.03	0.49	111.09	53.98	0.67	109.4	44.28	0.71	101.94	41.22	0.71	0.58	0.71	0.13	0.0133273	0.25607
NM_001946|DUSP6|chr12|-	652.1	89742606	chr12:89741837-89743338	28.13	40.13	0.41	45.17	18.38	0.71	67.86	16.4	0.81	59.61	23.77	0.71	0.56	0.76	0.2	0.0133317	0.25607
NM_001242900|PPP6R2|chr22|+	249.8	50882843	chr22:50882632-50883431	37.52	0	1	37.98	0	1	35.14	7.77	0.82	36.92	6.57	0.85	1	0.835	-0.165	0.0133848	0.25607
NR_024123|PBX3|chr9|+	644.8	128729192	chr9:128728110-128729655	19.63	25.2	0.44	23.29	28.26	0.45	48.83	21.3	0.7	45.3	23.62	0.66	0.445	0.68	0.235	0.0135621	0.256399
NM_002222|ITPR1|chr3|+	138	4888024	chr3:4887823-4889524	9.84	21.47	0.31	NA	NA	NA	21.07	14.44	0.59	22.79	12.81	0.64	0.31	0.615	0.305	0.0135549	0.256399
NM_001199764|PTPRN|chr2|-	1250.4	220154716	chr2:220154345-220155019	61.2	40.3	0.6	55.41	42.76	0.56	67.84	21.32	0.76	72.26	24.64	0.75	0.58	0.755	0.175	0.0135138	0.256399
NM_001198842|CCT2|chr12|+	14166.5	69995276	chr12:69995075-69995357	50.47	251.6	0.17	77.2	234.52	0.25	86.1	164.63	0.34	63.93	191.11	0.25	0.21	0.295	0.085	0.0137667	0.259245
NM_033296|MRFAP1|chr4|+	10176.2	6644044	chr4:6643457-6644449	332.99	12.13	0.96	372.13	0	1	355.46	0	1	386	0	1	0.98	1	0.02	0.0138417	0.259641
NM_032574|DPY30|chr2|-	1139.6	32249072	chr2:32248972-32249325	56.68	38.23	0.6	59.99	39.77	0.6	101.13	19.64	0.84	90.85	42.5	0.68	0.6	0.76	0.16	0.0139357	0.260386
NM_016609|SLC22A17|chr14|-	885.8	23815796	chr14:23815539-23816145	116.35	0	1	101.88	0	1	91.69	7.61	0.92	113.1	4.86	0.96	1	0.94	-0.06	0.0141479	0.263326
NM_003405|YWHAH|chr22|+	2353.1	32353123	chr22:32352126-32353590	134.98	10.29	0.93	136.24	4.37	0.97	130.37	0	1	138.59	0	1	0.95	1	0.05	0.0147206	0.272927
NM_016312|WBP11|chr12|-	745.8	14940208	chr12:14939412-14940432	103.37	27.51	0.79	103.24	11.82	0.9	87.11	38.34	0.69	96.38	35.7	0.73	0.845	0.71	-0.135	0.0148556	0.274372
NM_002074|GNB1|chr1|-	25608.1	1718269	chr1:1716725-1718492	390.53	406.11	0.49	404.28	348.05	0.54	206.59	130.14	0.61	219.54	164.63	0.57	0.515	0.59	0.075	0.0150045	0.27606
NM_144998|STRA13|chr17|-	1075.8	79976779	chr17:79976579-79977095	114.99	6.64	0.95	121.47	8.99	0.93	112.84	0.54	1	109.23	0	1	0.94	1	0.06	0.0153755	0.28148
NM_002137|HNRNPA2B1|chr7|-	45380.3	26231673	chr7:26229556-26231958	117.92	1214.8	0.09	158.63	1246.36	0.11	178.67	1096.89	0.14	163.4	1165.72	0.12	0.1	0.13	0.03	0.0154163	0.28148
NM_144631|ZNF513|chr2|-	502	27600555	chr2:27600098-27601238	53.71	0	1	58.27	0	1	57.37	11.01	0.84	61.55	3.16	0.95	1	0.895	-0.105	0.0155482	0.282812
NM_014822|SEC24D|chr4|-	189.3	119644393	chr4:119643978-119644810	8.97	28.3	0.24	11.8	31.82	0.27	27.69	19.29	0.59	23.69	27.98	0.46	0.255	0.525	0.27	0.0156206	0.283056
NR_046480|ROGDI|chr16|-	162.4	4847290	chr16:4846963-4847502	47.71	0	1	40.52	3.08	0.93	36.92	12.39	0.75	42.18	7.57	0.85	0.965	0.8	-0.165	0.0158101	0.285414
NM_005340|HINT1|chr5|-	74392.7	130495014	chr5:130494875-130495304	95.18	674.84	0.12	123.74	686.64	0.15	141	613.95	0.19	143.71	655.86	0.18	0.135	0.185	0.05	0.0159989	0.28774
NM_006791|MORF4L1|chr15|+	21604.3	79189526	chr15:79189325-79190074	152.11	214.37	0.42	218.58	168.51	0.56	195.48	144.16	0.58	201.38	138.37	0.59	0.49	0.585	0.095	0.0162184	0.2906
NM_001243984|RELA|chr11|-	415.3	65421887	chr11:65421067-65422264	58.22	0.34	0.99	51.46	3.25	0.94	46.58	12.35	0.79	49.77	6.23	0.89	0.965	0.84	-0.125	0.0164269	0.293242
NM_178014|TUBB|chr6|+	344699	30692297	chr6:30691117-30693195	1143.57	1693.12	0.4	1077.68	1676.48	0.39	1047.97	1917.82	0.35	1092.06	1787.11	0.38	0.395	0.365	-0.03	0.0165257	0.293913
NM_032281|ELAVL3|chr19|-	3694.6	11563360	chr19:11562143-11565671	69.04	49.26	0.58	84.32	31.93	0.73	69.68	16.18	0.81	71.93	16.47	0.81	0.655	0.81	0.155	0.0167513	0.294766
NM_002789|PSMA4|chr15|+	3827.5	78841333	chr15:78841132-78841563	260.73	0	1	251.44	3.24	0.99	218.05	4.98	0.98	245.84	11.44	0.96	0.995	0.97	-0.025	0.0167578	0.294766
NM_000820|GAS6|chr13|-	260.3	114523691	chr13:114523522-114523991	25.42	11.4	0.69	30.55	9.6	0.76	40.48	8.36	0.83	60.53	0	1	0.725	0.915	0.19	0.016707	0.294766
NR_003573|ANXA2P2|chr9|+	14232.9	33625020	chr9:33624223-33625532	92.17	63.46	0.59	92.48	66.26	0.58	112.61	43.91	0.72	113.93	43.69	0.72	0.585	0.72	0.135	0.0168667	0.2948
NM_032632|PAPOLA|chr14|+	999.4	97031639	chr14:97031292-97033453	39.85	54.87	0.42	52.87	27.93	0.65	59.09	25.41	0.7	58.24	21.85	0.73	0.535	0.715	0.18	0.0168847	0.2948
NM_001130158|MYO1B|chr2|+	1477.4	192288764	chr2:192288563-192290115	69.07	114.35	0.38	88.33	97.93	0.47	89.09	68.4	0.57	88.45	71.83	0.55	0.425	0.56	0.135	0.0169439	0.2948
NM_005134|PPP4R1|chr18|-	353.5	9547203	chr18:9546792-9547950	49.36	0.14	1	41.78	7.73	0.84	29.21	14.57	0.67	34.54	8.12	0.81	0.92	0.74	-0.18	0.0172989	0.299889
NM_138820|HIGD2A|chr5|+	1125.8	175816547	chr5:175816332-175816751	141.61	35.71	0.8	143.62	31.45	0.82	134.24	14.52	0.9	137.51	14.93	0.9	0.81	0.9	0.09	0.017637	0.303514
NM_015129|SEPT6|chrX|-	7219.3	118752528	chrX:118750909-118752749	144.94	14.51	0.91	147.73	18.58	0.89	267.15	86.78	0.75	296.97	39.01	0.88	0.9	0.815	-0.085	0.0176976	0.303514
NM_001172504|SLC6A2|chr16|+	4052.7	55739796	chr16:55739128-55740104	130.48	0	1	119.66	12.18	0.91	207.3	47.98	0.81	246.63	16.21	0.94	0.955	0.875	-0.08	0.0176707	0.303514
NM_001202476|UBE2E1|chr3|+	6060.3	23932201	chr3:23932000-23933131	34.27	145.76	0.19	63.34	124.12	0.34	84.84	128.7	0.4	77.77	139.1	0.36	0.265	0.38	0.115	0.0178774	0.304423
NM_000883|IMPDH1|chr7|-	678.8	128032615	chr7:128032331-128033082	67.39	0	1	59.37	0	1	79.65	0	1	67.93	14.28	0.83	1	0.915	-0.085	0.0178465	0.304423
NM_006088|TUBB4B|chr9|+	50679.8	140137329	chr9:140136948-140138037	422.48	19.34	0.96	415.98	22.48	0.95	453.01	59.47	0.88	472.17	27.23	0.95	0.955	0.915	-0.04	0.0181075	0.306169
NM_004941|DHX8|chr17|+	113.8	41601342	chr17:41600996-41601680	43.63	8.61	0.84	47.63	2.96	0.94	28.88	17.06	0.63	32.11	9.14	0.78	0.89	0.705	-0.185	0.0180605	0.306169
NM_032991|CASP3|chr4|-	557.8	185550407	chr4:185548850-185550655	41.98	12.09	0.78	48.59	7.86	0.86	45.97	0	1	46.33	3.55	0.93	0.82	0.965	0.145	0.0183544	0.308719
NM_032439|PHYHIPL|chr10|+	478.2	61005589	chr10:61004817-61005889	30.01	39.7	0.43	71.07	0	1	55.96	14.1	0.8	70.05	3.11	0.96	0.715	0.88	0.165	0.0183868	0.308719
NM_001127621|GALE|chr1|-	202.5	24122238	chr1:24122089-24122497	32.84	0	1	39.72	0	1	34.76	16.83	0.67	49.07	0	1	1	0.835	-0.165	0.0184994	0.309354
NM_001039550|DNAJB2|chr2|+	562.3	220150910	chr2:220150709-220151622	30.7	0	1	30.25	0	1	35.81	2.75	0.93	38.87	13.71	0.74	1	0.835	-0.165	0.0185535	0.309354
NM_052951|DNTTIP1|chr20|+	231.5	44439897	chr20:44439696-44440066	40.15	15.29	0.72	43.67	0.49	0.99	29.78	14.28	0.68	31.9	19.96	0.62	0.855	0.65	-0.205	0.0189792	0.315357
NM_019037|EXOSC4|chr8|+	148.2	145135437	chr8:145135145-145135551	45	13.23	0.77	54.34	7.99	0.87	39.83	18.5	0.68	28.51	22.8	0.56	0.82	0.62	-0.2	0.0194443	0.321971
NM_032726|PLCD4|chr2|+	80	219501691	chr2:219501194-219501909	38.08	0	1	38.3	1.23	0.97	28.28	7.62	0.79	31.67	3.08	0.91	0.985	0.85	-0.135	0.0198874	0.327053
NM_002296|LBR|chr1|-	458.8	225590838	chr1:225589204-225591165	17.72	57.74	0.23	29.31	48.66	0.38	30.19	28.33	0.52	28.83	29.42	0.49	0.305	0.505	0.2	0.0198618	0.327053
NM_017854|TMEM160|chr19|-	439	47549309	chr19:47549167-47549510	39.73	14.82	0.73	33.34	13.66	0.71	32.55	2.8	0.92	51.07	6.3	0.89	0.72	0.905	0.185	0.0200704	0.328935
NM_002291|LAMB1|chr7|-	4732.8	107564326	chr7:107564246-107564532	106.1	75.15	0.59	102.53	75.1	0.58	182.76	75.27	0.71	181.69	90.59	0.67	0.585	0.69	0.105	0.0203031	0.331617
NM_002466|MYBL2|chr20|+	6289.4	42344800	chr20:42344599-42345122	179.7	41.66	0.81	175.43	36.66	0.83	208.8	19.76	0.91	214.54	30.08	0.88	0.82	0.895	0.075	0.0204318	0.332227
NM_001819|CHGB|chr20|+	8122.3	5905823	chr20:5905618-5906005	169.72	403.19	0.3	222.16	332.1	0.4	176.66	229.73	0.43	182.76	265.98	0.41	0.35	0.42	0.07	0.0204788	0.332227
NM_001145306|CDK6|chr7|-	1327.5	92244392	chr7:92234235-92244600	49.21	24.21	0.67	54.28	14.46	0.79	72.29	13.34	0.84	64.38	6.39	0.91	0.73	0.875	0.145	0.020955	0.338808
NM_016098|BRP44L|chr6|-	1263.3	166778740	chr6:166778408-166778941	11.28	80.83	0.12	20.82	57.86	0.26	38.63	63.48	0.38	32.62	72.35	0.31	0.19	0.345	0.155	0.0211004	0.339076
NM_002949|MRPL12|chr17|+	3766.8	79674443	chr17:79674154-79674556	172.74	83.49	0.67	173.79	89.72	0.66	189.89	67.06	0.74	221.35	63.06	0.78	0.665	0.76	0.095	0.0211128	0.339076
NR_028477|RBMX|chrX|-	11023.5	135956169	chrX:135955606-135956611	145.57	144.04	0.5	166.92	128.39	0.57	177.02	99.39	0.64	174.01	107.24	0.62	0.535	0.63	0.095	0.0221415	0.350648
NR_003098|SNHG1|chr11|-	1143.6	62619947	chr11:62619460-62620153	117.64	0	1	108.43	0	1	95.26	11.29	0.89	98.61	0	1	1	0.945	-0.055	0.0221985	0.350648
NM_016417|GLRX5|chr14|+	807.9	96010659	chr14:96010284-96011055	62.01	19.66	0.76	69.86	20.61	0.77	79.89	0	1	68.19	17.99	0.79	0.765	0.895	0.13	0.0221821	0.350648
NM_014077|FAM32A|chr19|+	1484	16302097	chr19:16301698-16302857	130.59	6.92	0.95	128.77	12.89	0.91	119.04	2.76	0.98	120.32	0	1	0.93	0.99	0.06	0.0220406	0.350648
NM_001099661|EIF3CL|chr16|+	71553.5	28746953	chr16:28746752-28747053	16.98	481.53	0.03	19.25	472.96	0.04	7.08	430.06	0.02	5.99	497.14	0.01	0.035	0.015	-0.02	0.0221573	0.350648
NM_080651|MED30|chr8|+	89.8	118552323	chr8:118552122-118552501	0.37	33.75	0.01	NA	NA	NA	5.06	26.79	0.16	NA	NA	NA	0.01	0.16	0.15	0.0222848	0.350858
NM_005645|TAF13|chr1|-	340.3	109607112	chr1:109606998-109607315	26.34	35.29	0.43	23.33	37.44	0.38	29.14	21.55	0.57	35.68	17.85	0.67	0.405	0.62	0.215	0.0223586	0.35087
NM_021103|TMSB10|chr2|+	296486	85133715	chr2:85133513-85133799	1231.35	1835.33	0.4	1166.63	1890.16	0.38	1155.76	2050.58	0.36	1243.41	2145.78	0.37	0.39	0.365	-0.025	0.0226811	0.353619
NM_020783|SYT4|chr18|-	14499.6	40850402	chr18:40847857-40850613	67.85	81.7	0.45	81.22	65.99	0.55	314.27	180.75	0.63	303.59	213.46	0.59	0.5	0.61	0.11	0.0226161	0.353619
NM_014300|SEC11A|chr15|-	11623.5	85213021	chr15:85212775-85213300	165.25	242.08	0.41	170.15	230.8	0.42	192.28	196.55	0.49	204.06	206.7	0.5	0.415	0.495	0.08	0.0232115	0.358398
NM_012143|TFIP11|chr22|-	58.6	26888025	chr22:26887904-26888334	42.16	0	1	25.72	8.46	0.75	20.19	14.13	0.59	26.83	10.15	0.73	0.875	0.66	-0.215	0.0232107	0.358398
NM_001242758|HLA-A|chr6|+	19998.7	29913432	chr6:29913228-29913661	193.85	87.86	0.69	156.33	136.03	0.53	237.2	236.1	0.5	251.32	204.7	0.55	0.61	0.525	-0.085	0.0231773	0.358398
NM_014329|EDC4|chr16|+	270.5	67918060	chr16:67917859-67918417	41.07	10	0.8	44.03	4.52	0.91	33.46	21.47	0.61	37.52	15.61	0.71	0.855	0.66	-0.195	0.0233884	0.359774
NM_002726|PREP|chr6|-	273.7	105725696	chr6:105725442-105726313	18.3	23.13	0.44	23.09	22.6	0.51	43.64	16.26	0.73	39.22	18.47	0.68	0.475	0.705	0.23	0.0235145	0.359774
NM_001102562|MARCH11|chr5|-	2659.1	16067595	chr5:16067474-16067902	46.61	9.73	0.83	48.36	2.59	0.95	211.1	0	1	214.11	14.29	0.94	0.89	0.97	0.08	0.0235254	0.359774
NM_198841|FAM120AOS|chr9|-	106.6	96209198	chr9:96208782-96209979	22.74	7.31	0.76	NA	NA	NA	29.51	3.83	0.89	30.54	0	1	0.76	0.945	0.185	0.023671	0.360465
NM_001516|GTF2H3|chr12|+	209.5	124144914	chr12:124144713-124145334	24.03	6.67	0.78	NA	NA	NA	NA	NA	NA	30.71	0	1	0.78	1	0.22	0.0237207	0.360465
NM_001242913|ZFAND6|chr15|+	444	80430023	chr15:80429822-80430735	18.3	45.1	0.29	38.66	31.92	0.55	41.34	23.63	0.64	39.7	24.78	0.62	0.42	0.63	0.21	0.0239638	0.36301
NM_022374|ATL2|chr2|-	296.6	38522939	chr2:38522029-38523732	21.67	10.45	0.67	30.39	1.49	0.95	32	0	1	32.56	1.26	0.96	0.81	0.98	0.17	0.0241734	0.363889
NM_012435|SHC2|chr19|-	333.2	417063	chr19:416583-417322	39.26	2.69	0.94	38.78	0	1	46.5	12.38	0.79	47.56	8.68	0.85	0.97	0.82	-0.15	0.0241169	0.363889
NM_015294|TRIM37|chr17|-	261.2	57075970	chr17:57075561-57076820	10.77	30.99	0.26	20.74	21.01	0.5	26.04	13.77	0.65	23.29	15.15	0.61	0.38	0.63	0.25	0.024696	0.368292
NM_001197320|MCL1|chr1|-	3496.4	150549388	chr1:150547027-150549967	106.99	51.25	0.68	118	34.12	0.78	116.79	24.54	0.83	123.01	22.28	0.85	0.73	0.84	0.11	0.024632	0.368292
NM_001195427|SRSF2|chr17|-	43091.3	74731039	chr17:74730197-74731240	311.64	164.42	0.65	350.41	145.67	0.71	295.17	109	0.73	299.24	88.83	0.77	0.68	0.75	0.07	0.0246048	0.368292
NM_007278|GABARAP|chr17|-	73505.1	7144037	chr17:7143738-7144238	625.67	87.49	0.88	562.87	139.46	0.8	570.33	163.96	0.78	606.09	143.14	0.81	0.84	0.795	-0.045	0.024979	0.371359
NR_037716|RNASEK|chr17|+	3220.9	6917665	chr17:6917464-6917852	246.66	29.14	0.89	254.23	51.17	0.83	266.73	53.15	0.83	333.51	0	1	0.86	0.915	0.055	0.025962	0.371579
NM_032357|CCDC115|chr2|-	133.4	131096160	chr2:131095816-131096805	34.1	3.89	0.9	30.98	8.14	0.79	37.63	0	1	39.81	0	1	0.845	1	0.155	0.0252556	0.371579
NM_021999|ITM2B|chr13|+	3525.7	48835476	chr13:48835275-48836232	17.45	137.87	0.11	31.61	173.59	0.15	67.77	205.96	0.25	52.96	220.72	0.19	0.13	0.22	0.09	0.0257931	0.371579
NM_018405|C17orf79|chr17|-	368.1	30179072	chr17:30178884-30179327	55.59	0	1	52.49	1.91	0.96	49.28	3.67	0.93	46.08	8.24	0.85	0.98	0.89	-0.09	0.0256457	0.371579
NM_017737|FNBP1L|chr1|+	772.7	94018911	chr1:94017966-94020218	47.23	29.37	0.62	62.52	15.52	0.8	58.84	12.45	0.83	60.15	5.57	0.92	0.71	0.875	0.165	0.0259997	0.371579
NM_012423|RPL13A|chr19|+	1.36629e+06	49995187	chr19:49994986-49995564	636.43	1823.55	0.26	658.36	1768.31	0.27	617.94	1982.61	0.24	649.27	2075.51	0.24	0.265	0.24	-0.025	0.0257664	0.371579
NM_005782|ALYREF|chr17|-	20934	79845820	chr17:79845711-79846021	61.85	144.02	0.3	45.47	139.02	0.25	67.38	137.49	0.33	89.76	117.65	0.43	0.275	0.38	0.105	0.0252337	0.371579
NM_002719|PPP2R5C|chr14|+	597.6	102392289	chr14:102391478-102394328	37.52	14.58	0.72	46.01	4.66	0.91	50.81	2.08	0.96	52.69	3.37	0.94	0.815	0.95	0.135	0.0254969	0.371579
NM_002227|JAK1|chr1|-	856.2	65300139	chr1:65298914-65300340	44.18	0	1	44.96	11.64	0.79	81.39	0.91	0.99	85.15	1.2	0.99	0.895	0.99	0.095	0.0254007	0.371579
NM_001193537|TMEM126B|chr11|+	211.2	85347332	chr11:85347090-85347583	11.05	25.61	0.3	23.14	27.26	0.46	26.72	9.69	0.73	24.61	17.83	0.58	0.38	0.655	0.275	0.0258802	0.371579
NM_001143985|BANF1|chr11|+	6516.2	65771347	chr11:65771097-65771617	342.49	30.54	0.92	350.37	29.26	0.92	316.72	26.82	0.92	349.87	0	1	0.92	0.96	0.04	0.0256765	0.371579
NM_001136479|ANP32E|chr1|-	4066.8	150192862	chr1:150190717-150193063	68.92	108.82	0.39	95.01	98.18	0.49	95.93	81.86	0.54	96.85	66.44	0.59	0.44	0.565	0.125	0.0253429	0.371579
NM_001130991|HYOU1|chr11|-	4262.6	118916065	chr11:118914896-118916366	189.5	17.46	0.92	175.56	18.62	0.9	131.73	35.46	0.79	132.84	20.03	0.87	0.91	0.83	-0.08	0.0254092	0.371579
NM_198970|AES|chr19|-	66571	3053822	chr19:3052908-3054035	408.44	153.62	0.73	406.97	121.22	0.77	456.58	81.37	0.85	469.72	145.4	0.76	0.75	0.805	0.055	0.0262188	0.373599
NM_002358|MAD2L1|chr4|-	4692	120981244	chr4:120980579-120981445	62.48	131.02	0.32	104.87	90.72	0.54	105.89	82.3	0.56	109.77	99.06	0.53	0.43	0.545	0.115	0.0263831	0.3738
NM_001039355|SLC25A29|chr14|-	1146.2	100759166	chr14:100757453-100759369	79.63	0	1	77.56	0	1	67.78	10.42	0.87	73.77	0	1	1	0.935	-0.065	0.0263887	0.3738
NM_001174097|LDHB|chr12|-	76270.8	21788442	chr12:21788275-21788643	605.34	503.52	0.55	672.46	464.63	0.59	509.1	480.02	0.51	548.26	493.58	0.53	0.57	0.52	-0.05	0.0265819	0.37543
NM_032927|TMEM128|chr4|-	266.1	4237743	chr4:4237269-4237983	15.7	34.31	0.31	28.01	25.68	0.52	35.19	12.59	0.74	31.07	21.55	0.59	0.415	0.665	0.25	0.0268026	0.377437
NM_148176|PPIL2|chr22|+	83.7	22051541	chr22:22051174-22051826	37.62	13.77	0.73	36.02	6.25	0.85	47.27	0	1	38.64	4.51	0.9	0.79	0.95	0.16	0.0271054	0.380586
NM_006292|TSG101|chr11|-	1226.8	18501981	chr11:18501858-18502182	28.2	73.77	0.28	37.05	61.88	0.37	47.52	39.91	0.54	42.58	57.31	0.43	0.325	0.485	0.16	0.0274126	0.381552
NM_004446|EPRS|chr1|-	1955.3	220142097	chr1:220141942-220142298	106.07	90.53	0.54	81.89	100	0.45	64.25	105.79	0.38	72.09	118.83	0.38	0.495	0.38	-0.115	0.027366	0.381552
NM_001197108|SCHIP1|chr3|+	6675.6	159614713	chr3:159614512-159615155	43.23	135.83	0.24	76.53	108.51	0.41	91.76	95.06	0.49	84.62	132.18	0.39	0.325	0.44	0.115	0.0272557	0.381552
NM_001193637|DHRS4L2|chr14|+	186.2	24475381	chr14:24475095-24475617	38.98	0	1	30.92	3.01	0.91	25.26	9.29	0.73	29.32	7.09	0.81	0.955	0.77	-0.185	0.0275046	0.381726
NM_015397|DCAF12|chr9|-	338.2	34088305	chr9:34086381-34088506	41.23	15.21	0.73	42.55	12.74	0.77	42.15	7.69	0.85	41.4	0	1	0.75	0.925	0.175	0.0277309	0.382936
NM_006937|SUMO2|chr17|-	31071.9	73164286	chr17:73163825-73164496	399.58	494.92	0.45	471.77	428.39	0.52	447.1	428.01	0.51	479.22	364.02	0.57	0.485	0.54	0.055	0.0279803	0.382936
NM_004869|VPS4B|chr18|-	149.1	61058075	chr18:61056425-61058309	14.3	26.62	0.35	18.9	19.21	0.5	23.33	9.96	0.7	21.25	9.25	0.7	0.425	0.7	0.275	0.027871	0.382936
NM_004491|ARHGAP35|chr19|+	457.9	47504059	chr19:47503588-47508333	50.64	2.61	0.95	48.23	4.81	0.91	47.28	14.83	0.76	47.96	12.76	0.79	0.93	0.775	-0.155	0.0279397	0.382936
NM_001127320|UBAP2L|chr1|+	1475.7	154235868	chr1:154235579-154235980	73.01	42.72	0.63	87.9	29.81	0.75	89.4	6.16	0.94	78.18	31.32	0.71	0.69	0.825	0.135	0.0279905	0.382936
NM_031229|RBCK1|chr20|+	474.5	411432	chr20:410994-411610	52.71	0	1	52.38	0	1	44.88	13.13	0.77	60.75	0.38	0.99	1	0.88	-0.12	0.0284025	0.387468
NR_033230|SMPD4|chr2|-	836.2	130910147	chr2:130908965-130910457	74.32	0	1	72.8	0	1	68.35	6.28	0.92	73.78	5.9	0.93	1	0.925	-0.075	0.0284902	0.387563
NM_000365|TPI1|chr12|+	72160.2	6979736	chr12:6979429-6980100	1095.34	156.5	0.87	1056.2	125.69	0.89	1133.94	180.83	0.86	1079.68	197.96	0.85	0.88	0.855	-0.025	0.0286989	0.389299
NM_012218|ILF3|chr19|+	1629.6	10800443	chr19:10799855-10803095	91.02	65.36	0.58	90.09	82.6	0.52	72.72	98.84	0.42	76.69	99.5	0.44	0.55	0.43	-0.12	0.0288426	0.389997
NM_001039140|C20orf27|chr20|-	415.1	3734604	chr20:3734158-3734805	56.2	0	1	53.17	0	1	51.54	9.54	0.84	59.54	3	0.95	1	0.895	-0.105	0.0289127	0.389997
NM_018325|C9orf72|chr9|-	191.1	27548014	chr9:27546543-27548420	16.71	22.74	0.42	23.77	16.67	0.59	26.22	10.6	0.71	27.98	5.86	0.83	0.505	0.77	0.265	0.0295871	0.397975
NM_032752|ZNF496|chr1|-	229.6	247464376	chr1:247463622-247464578	38.47	5.36	0.88	38.5	6.22	0.86	38.44	21.25	0.64	40.12	14.13	0.74	0.87	0.69	-0.18	0.0301022	0.40153
NM_015271|TRIM2|chr4|+	417.8	154257251	chr4:154255966-154260474	21.81	14.54	0.6	26.75	12.23	0.69	35.83	8.02	0.82	34.81	2.28	0.94	0.645	0.88	0.235	0.0299425	0.40153
NM_006832|FERMT2|chr14|-	1478.3	53324442	chr14:53323989-53325268	5.05	67.11	0.07	12.45	68.87	0.15	30.55	72.8	0.3	18.44	81.38	0.18	0.11	0.24	0.13	0.030048	0.40153
NM_014325|CORO1C|chr12|-	831.7	109040988	chr12:109038887-109041298	56.35	27.22	0.67	61.01	18.13	0.77	67.78	8.64	0.89	65.17	11.66	0.85	0.72	0.87	0.15	0.0302148	0.401916
NM_013974|DDAH2|chr6|-	2769.4	31694929	chr6:31694817-31695130	110.35	81.29	0.58	112.68	93.68	0.55	107.2	53.35	0.67	118.71	55.59	0.68	0.565	0.675	0.11	0.0307231	0.407547
NM_198334|GANAB|chr11|-	9967.3	62392686	chr11:62392298-62393396	251.11	0.9	1	250.31	0	1	259.13	13.61	0.95	271	0.26	1	1	0.975	-0.025	0.0311092	0.411533
NM_001166|BIRC2|chr11|+	76.7	102248979	chr11:102248721-102249401	6.6	25.56	0.21	NA	NA	NA	15.63	17	0.48	NA	NA	NA	0.21	0.48	0.27	0.0319431	0.421403
NR_034105|CRNDE|chr16|-	653.5	54952876	chr16:54952777-54953121	7.36	53.46	0.12	18.34	61.5	0.23	25.38	34.8	0.42	23.28	58.47	0.28	0.175	0.35	0.175	0.0325765	0.422486
NM_012063|DNM1L|chr12|+	462.8	32896553	chr12:32896288-32898584	41.34	33.82	0.55	50.04	34.59	0.59	47.32	18.09	0.72	44.39	13.24	0.77	0.57	0.745	0.175	0.0322195	0.422486
NM_006345|SLC30A9|chr4|+	514.4	42088338	chr4:42088099-42089551	25.71	63.34	0.29	45.77	40.09	0.53	48.73	34.08	0.59	51.39	38.42	0.57	0.41	0.58	0.17	0.0324518	0.422486
NM_005916|MCM7|chr7|-	10387.3	99690531	chr7:99690404-99690756	279.3	217.41	0.56	258.32	236.33	0.52	265.81	133.2	0.67	255.55	196.3	0.57	0.54	0.62	0.08	0.0322711	0.422486
NM_001171814|OAT|chr10|-	362.9	126086420	chr10:126085872-126086671	22.97	42.04	0.35	35.68	34.66	0.51	38.18	22.08	0.63	39.64	21.96	0.64	0.43	0.635	0.205	0.0325124	0.422486
NM_001164164|PPP6R3|chr11|+	484.4	68382340	chr11:68382100-68382801	57.95	0	1	56.24	2.07	0.96	54.76	0	1	52.78	16.14	0.77	0.98	0.885	-0.095	0.032641	0.422486
NM_001100592|ATP6V0E2|chr7|+	1360.3	149577203	chr7:149576424-149577738	96.71	23.33	0.81	97.5	13.57	0.88	112.86	0	1	102.35	15.85	0.87	0.845	0.935	0.09	0.0324397	0.422486
NM_153333|TCEAL8|chrX|-	1297	102508481	chrX:102507923-102508945	28.25	65.67	0.3	63.61	37.76	0.63	63.88	44.62	0.59	65.1	34.56	0.65	0.465	0.62	0.155	0.0335075	0.432306
NM_003752|EIF3C|chr16|-	71613.1	28391000	chr16:28390903-28391201	16.76	485.07	0.03	18.63	476.66	0.04	6.85	433.13	0.02	5.85	500.61	0.01	0.035	0.015	-0.02	0.0339362	0.432306
NM_003071|HLTF|chr3|-	403.8	148749958	chr3:148747904-148750159	18.4	19.16	0.49	NA	NA	NA	29.66	11.62	0.72	27.53	9.86	0.74	0.49	0.73	0.24	0.0338715	0.432306
NM_003069|SMARCA1|chrX|-	623.2	128580996	chrX:128580478-128581278	7.16	53.69	0.12	14.32	45.46	0.24	20.5	35.7	0.36	20.23	40.28	0.33	0.18	0.345	0.165	0.0339057	0.432306
NM_001199142|EIF3C|chr16|+	72463	28746953	chr16:28746752-28747050	16.79	481.72	0.03	18.88	473.33	0.04	7	430.14	0.02	5.88	497.25	0.01	0.035	0.015	-0.02	0.0339399	0.432306
NM_001007070|SDCBP|chr8|+	2451.1	59494446	chr8:59494245-59495419	53.15	83.09	0.39	76.33	55.99	0.58	131.12	91.15	0.59	122.06	76.58	0.61	0.485	0.6	0.115	0.0338221	0.432306
NM_020944|GBA2|chr9|-	190.5	35737219	chr9:35737005-35737444	60.29	2.07	0.97	63.97	0	1	59.54	11.37	0.84	63.95	6.56	0.91	0.985	0.875	-0.11	0.0344627	0.437804
NM_022731|NUCKS1|chr1|-	14421.8	205687406	chr1:205681947-205687607	183.98	193.49	0.49	203.14	173.84	0.54	231.93	151.37	0.61	223.37	166.3	0.57	0.515	0.59	0.075	0.0348879	0.43845
NM_003662|PIR|chrX|-	250.9	15403012	chrX:15402924-15403238	58.86	5.15	0.92	60.87	1.11	0.98	62.88	23.48	0.73	74.67	6.15	0.92	0.95	0.825	-0.125	0.0349701	0.43845
NM_001627|ALCAM|chr3|+	4735.5	105294966	chr3:105293321-105295757	18.55	92.94	0.17	35.68	101.77	0.26	38.62	65.06	0.37	31.38	64.11	0.33	0.215	0.35	0.135	0.0347472	0.43845
NM_001204803|ANO6|chr12|+	408.9	45823089	chr12:45822888-45826134	37.58	13.87	0.73	37.47	6.42	0.85	49.76	3.62	0.93	49.47	2.63	0.95	0.79	0.94	0.15	0.0349197	0.43845
NM_001018020|TPM1|chr15|+	3307.6	63363506	chr15:63363289-63364113	101.62	15.2	0.87	101.58	30.69	0.77	148.75	72.96	0.67	150.79	47.95	0.76	0.82	0.715	-0.105	0.0346165	0.43845
NM_024787|RNF122|chr8|-	149.2	33405954	chr8:33405273-33406385	33.11	5.97	0.85	35.24	1.47	0.96	23.42	12.84	0.65	29.08	9.1	0.76	0.905	0.705	-0.2	0.0351531	0.439597
NM_181509|MAP1LC3A|chr20|+	312	33147906	chr20:33147540-33148149	15.16	34.15	0.31	17.54	39.79	0.31	31.34	26.86	0.54	29.49	32.88	0.47	0.31	0.505	0.195	0.035852	0.444473
NM_022735|ACBD3|chr1|-	191.6	226333732	chr1:226332380-226334522	11.2	34.03	0.25	18.37	27.7	0.4	25.03	22.31	0.53	25.87	20.26	0.56	0.325	0.545	0.22	0.0357726	0.444473
NM_018204|CKAP2|chr13|+	524.5	53049524	chr13:53049030-53050763	22.53	42.71	0.35	34.48	36.3	0.49	41.47	19.88	0.68	33.78	29.53	0.53	0.42	0.605	0.185	0.0358166	0.444473
NM_005711|EDIL3|chr5|-	139.2	83239161	chr5:83238126-83239387	11.29	48.14	0.19	18.14	35.85	0.34	15.54	16.54	0.48	NA	NA	NA	0.265	0.48	0.215	0.0359133	0.444473
NM_020197|SMYD2|chr1|+	412.3	214510307	chr1:214510047-214510477	13.99	41.78	0.25	29.23	34.71	0.46	45.78	25.18	0.65	34.13	41.19	0.45	0.355	0.55	0.195	0.0365767	0.45152
NM_003183|ADAM17|chr2|-	221.8	9630093	chr2:9629411-9630647	17.45	36.65	0.32	23.4	33.38	0.41	32.87	25.84	0.56	31.75	23.59	0.57	0.365	0.565	0.2	0.036672	0.451536
NM_004559|YBX1|chr1|+	84079.7	43167867	chr1:43167652-43168020	198.12	978.19	0.17	240.36	935.46	0.2	289.88	982.22	0.23	292.56	1076.17	0.21	0.185	0.22	0.035	0.0367677	0.451557
NR_038457|NAPA|chr19|-	887.2	47991445	chr19:47990891-47991646	65.56	18.86	0.78	66.73	14.27	0.82	72.22	11.56	0.86	73.9	1.28	0.98	0.8	0.92	0.12	0.0378904	0.460632
NR_024542|SNHG7|chr9|-	231.8	139619282	chr9:139619170-139619562	65.62	2.89	0.96	54.21	14.15	0.79	35.79	17.81	0.67	45.62	12.81	0.78	0.875	0.725	-0.15	0.0377409	0.460632
NM_172316|MEIS2|chr15|-	2159.1	37184193	chr15:37183222-37184660	155.96	7.75	0.95	164.64	14.7	0.92	124.78	21.71	0.85	132.88	19.91	0.87	0.935	0.86	-0.075	0.0378293	0.460632
NM_001202431|PRDX1|chr1|-	29997.3	45976885	chr1:45976739-45977086	197.51	209.03	0.49	290.21	189.44	0.61	183.16	211.43	0.46	194.23	202.18	0.49	0.55	0.475	-0.075	0.0377563	0.460632
NM_198335|GANAB|chr11|-	9914.3	62392686	chr11:62392300-62393396	249.83	2.18	0.99	248.83	0	1	257.91	14.84	0.95	269.38	1.88	0.99	0.995	0.97	-0.025	0.0388083	0.4706
NM_001130|AES|chr19|-	66531.6	3053822	chr19:3052908-3054038	408.86	156	0.72	407.39	123.39	0.77	457.06	86.02	0.84	470.21	148.13	0.76	0.745	0.8	0.055	0.0391515	0.473566
NM_181889|UBE2D3|chr4|-	3992.9	103717841	chr4:103717133-103718617	60.42	141.83	0.3	110.17	125.16	0.47	119	118.62	0.5	121	133.51	0.48	0.385	0.49	0.105	0.0393568	0.474853
NM_001101|ACTB|chr7|-	605871	5567303	chr7:5566779-5567522	1276.79	1039.32	0.55	1362.03	844.26	0.62	1212.27	829.24	0.59	1296.35	745.75	0.63	0.585	0.61	0.025	0.0399169	0.480403
NM_006821|ACOT2|chr14|+	274.9	74042055	chr14:74041612-74042362	34.65	15.92	0.69	36.94	7.98	0.82	40.84	3.98	0.91	40.15	3.44	0.92	0.755	0.915	0.16	0.0405291	0.484555
NM_006793|PRDX3|chr10|-	3874.1	120927619	chr10:120927215-120928045	61.18	81.35	0.43	105.34	49.26	0.68	101.51	46.02	0.69	94.71	46.63	0.67	0.555	0.68	0.125	0.0405646	0.484555
NM_004048|B2M|chr15|+	4729.2	45010198	chr15:45009805-45010357	12.91	124.26	0.09	22.18	136.94	0.14	56.44	219.97	0.2	50.2	220.37	0.19	0.115	0.195	0.08	0.0404224	0.484555
NM_001675|ATF4|chr22|+	17180.3	39918064	chr22:39917778-39918691	510.99	87.5	0.85	495.52	65.71	0.88	393.16	101.76	0.79	425.87	75.62	0.85	0.865	0.82	-0.045	0.0411557	0.490396
NM_001256447|BCAP31|chrX|-	1963.5	152966197	chrX:152965947-152966430	142.62	101.09	0.59	145.58	71.79	0.67	136.43	113.9	0.55	126.02	116.76	0.52	0.63	0.535	-0.095	0.0414542	0.491514
NM_001201584|SEC22C|chr3|-	392.5	42589840	chr3:42589459-42590149	18.27	34.49	0.35	30.88	19.17	0.62	34.18	14.72	0.7	36.36	17.19	0.68	0.485	0.69	0.205	0.0414292	0.491514
NM_002455|MTX1|chr1|+	671.4	155183519	chr1:155183275-155183614	81.94	2.31	0.97	66.44	10.35	0.87	63.12	22.08	0.74	79.78	10.12	0.89	0.92	0.815	-0.105	0.0417975	0.494364
NM_024042|METRN|chr16|+	3119	767354	chr16:767071-767480	20.67	73.34	0.22	19.98	69.89	0.22	34.94	62.88	0.36	42.14	76.11	0.36	0.22	0.36	0.14	0.0423247	0.495947
NM_016252|BIRC6|chr2|+	170.8	32843138	chr2:32842792-32843965	5.81	41.11	0.12	11.44	36.07	0.24	20.37	33.83	0.38	17.81	33.16	0.35	0.18	0.365	0.185	0.0425511	0.495947
NM_006472|TXNIP|chr1|+	1045	145441384	chr1:145441183-145442628	99.44	9.86	0.91	100.15	4.32	0.96	71.55	0	1	78.38	1.37	0.98	0.935	0.99	0.055	0.0424362	0.495947
NM_006135|CAPZA1|chr1|+	2259.5	113212962	chr1:113212614-113214241	80.51	36.01	0.69	97.12	33.7	0.74	98.05	19.34	0.84	98.82	20.3	0.83	0.715	0.835	0.12	0.0423024	0.495947
NM_002045|GAP43|chr3|+	6818	115440134	chr3:115439641-115440334	139.16	57.12	0.71	141.56	58.46	0.71	135.09	98.35	0.58	158.75	84.09	0.65	0.71	0.615	-0.095	0.0422064	0.495947
NM_001660|ARF4|chr3|-	3684	57557824	chr3:57557090-57558025	120.38	94.57	0.56	176.55	72.94	0.71	161.87	66.67	0.71	162.8	52.75	0.76	0.635	0.735	0.1	0.0424749	0.495947
NM_001130524|AP1M1|chr19|+	1359.3	16345436	chr19:16345224-16346156	100.1	20.54	0.83	98.51	8.84	0.92	91.53	36.22	0.72	101.85	20.67	0.83	0.875	0.775	-0.1	0.0427256	0.496775
NM_006753|SURF6|chr9|-	229	136198834	chr9:136197552-136199184	46.47	0	1	46.13	0	1	32.66	7.54	0.81	39.71	0.83	0.98	1	0.895	-0.105	0.0430363	0.49918
NM_080430|SELM|chr22|-	221.4	31500910	chr22:31500763-31501114	37.25	25.53	0.59	34.6	24.72	0.58	19.35	41.49	0.32	28.42	33.3	0.46	0.585	0.39	-0.195	0.0440452	0.50091
NM_032039|ITFG3|chr16|+	405.5	315296	chr16:314810-316119	66.29	7.05	0.9	64.25	4.97	0.93	61.15	25.04	0.71	76.38	11.99	0.86	0.915	0.785	-0.13	0.04365	0.50091
NM_015190|DNAJC9|chr10|-	1359.9	75002936	chr10:75002582-75003277	120.77	0	1	122.49	0	1	94.96	0	1	105.61	8.59	0.92	1	0.96	-0.04	0.0442287	0.50091
NM_006353|HMGN4|chr6|+	1175.5	26546574	chr6:26545355-26547164	19.68	66.71	0.23	46.59	42.82	0.52	43.37	36.03	0.55	42.61	35.97	0.54	0.375	0.545	0.17	0.0435518	0.50091
NM_004773|ZNHIT3|chr17|+	958.5	34851268	chr17:34851067-34851599	64.98	25.7	0.72	65.75	23.7	0.74	48.4	47.19	0.51	61.9	31.21	0.66	0.73	0.585	-0.145	0.0439277	0.50091
NM_003598|TEAD2|chr19|-	484.2	49844095	chr19:49843861-49844694	65.2	9.49	0.87	57.39	14.06	0.8	47.24	20.67	0.7	49	22.18	0.69	0.835	0.695	-0.14	0.0437354	0.50091
NM_001357|DHX9|chr1|+	4537.5	182856719	chr1:182856218-182857117	17.38	208.04	0.08	23.23	196.42	0.11	35	138.95	0.2	22.02	160.23	0.12	0.095	0.16	0.065	0.0441369	0.50091
NM_001256661|TEAD2|chr19|-	484.2	49844095	chr19:49843861-49844694	65.2	9.49	0.87	57.39	14.06	0.8	47.24	20.67	0.7	49	22.18	0.69	0.835	0.695	-0.14	0.0437354	0.50091
NM_001130997|FAM58A|chrX|-	92.1	152853517	chrX:152853383-152853852	NA	NA	NA	28.12	2.94	0.91	26.18	6.55	0.8	21.26	12.15	0.64	0.91	0.72	-0.19	0.0440277	0.50091
NM_001033024|FBXO7|chr22|+	649.1	32894513	chr22:32894131-32894818	84.33	25.96	0.76	86.43	27.72	0.76	71.56	56.19	0.56	81.98	31.29	0.72	0.76	0.64	-0.12	0.0437644	0.50091
NM_031901|MRPS21|chr1|+	6881.5	150280692	chr1:150280482-150280819	353.77	138.5	0.72	339.86	178.07	0.66	290.89	182.99	0.61	319.18	183.05	0.64	0.69	0.625	-0.065	0.0449309	0.507667
NM_001080533|UNC119B|chr12|+	313.3	121159934	chr12:121157723-121161443	40.69	0	1	37.17	1.52	0.96	28.68	7.99	0.78	32.17	1.49	0.96	0.98	0.87	-0.11	0.0450782	0.508135
NM_021998|ZNF711|chrX|+	246.5	84527289	chrX:84525657-84528368	7.5	34.5	0.18	18.71	25.57	0.42	20.34	19.2	0.51	21.62	16.98	0.56	0.3	0.535	0.235	0.045631	0.510045
NM_004821|HAND1|chr5|-	1204.8	153855187	chr5:153854532-153855470	112.21	19.2	0.85	115.73	7.82	0.94	65.87	15.54	0.81	67.43	19.65	0.77	0.895	0.79	-0.105	0.0456725	0.510045
NM_001040158|H2AFY|chr5|-	6513.1	134670533	chr5:134670071-134670831	247.67	30.31	0.89	256.45	28.43	0.9	273.76	24.75	0.92	290.43	9.89	0.97	0.895	0.945	0.05	0.0455203	0.510045
NM_000169|GLA|chrX|-	58.3	100652886	chrX:100652779-100653087	31.31	8.4	0.79	27.92	5.37	0.84	38.36	0.08	1	40.34	3	0.93	0.815	0.965	0.15	0.0454923	0.510045
NM_018098|ECT2|chr3|+	219.8	172538147	chr3:172537938-172539263	11.71	39.82	0.23	27.39	30.51	0.47	37.34	29.3	0.56	34.68	33.54	0.51	0.35	0.535	0.185	0.0458275	0.510321
NM_005560|LAMA5|chr20|-	744.6	60884292	chr20:60884121-60884531	32.59	44.81	0.42	26.58	39.86	0.4	53.63	31.69	0.63	65.03	59.99	0.52	0.41	0.575	0.165	0.0459098	0.510321
NM_024710|ISOC2|chr19|-	1076.2	55964461	chr19:55964346-55964755	54.63	55.25	0.5	63.08	56.94	0.53	41.45	71.4	0.37	44.7	74.29	0.38	0.515	0.375	-0.14	0.0462457	0.512868
NM_005909|MAP1B|chr5|+	6915.1	71502345	chr5:71500911-71505397	127.77	33.67	0.79	131.54	18.91	0.87	146.47	21.54	0.87	150.98	9.81	0.94	0.83	0.905	0.075	0.0464386	0.51382
NM_020975|RET|chr10|+	33500.8	43624187	chr10:43623560-43625797	379.86	92.5	0.8	378.67	83.27	0.82	445.46	75.36	0.86	457.48	72.47	0.86	0.81	0.86	0.05	0.0467657	0.516251
NM_006815|TMED2|chr12|+	4548	124081356	chr12:124081152-124082688	134.53	98.36	0.58	150.16	70.49	0.68	138.18	51.56	0.73	139.49	55.01	0.72	0.63	0.725	0.095	0.046897	0.516512
NM_006330|LYPLA1|chr8|-	610.4	54960477	chr8:54958938-54960678	13.96	92.86	0.13	27.51	74.09	0.27	33.19	56.45	0.37	26.42	66.31	0.28	0.2	0.325	0.125	0.0475668	0.521497
NM_001256685|MELK|chr9|+	325.7	36677450	chr9:36677157-36677680	33.61	25.12	0.57	33	35.91	0.48	51.56	16.61	0.76	43.18	25.25	0.63	0.525	0.695	0.17	0.047527	0.521497
NM_004922|SEC24C|chr10|+	481.6	75530914	chr10:75530713-75531933	75.71	16.6	0.82	73.12	21.7	0.77	63.64	9.23	0.87	65.67	3.93	0.94	0.795	0.905	0.11	0.0478445	0.523347
NR_026899|LOC146880|chr17|-	22410.4	62745925	chr17:62745780-62746126	29.87	137.82	0.18	64.19	102.14	0.39	61.89	95.16	0.39	64.8	105.16	0.38	0.285	0.385	0.1	0.0482067	0.52394
NM_001190415|TAF6|chr7|-	383.6	99704993	chr7:99704803-99705246	82.65	1.43	0.98	69.78	7.04	0.91	83.68	0	1	94.74	0	1	0.945	1	0.055	0.0482261	0.52394
NM_001142402|CD164|chr6|-	674	109689899	chr6:109687717-109690220	33.55	44.15	0.43	51.11	34.25	0.6	51.28	23.74	0.68	49.41	23.54	0.68	0.515	0.68	0.165	0.0480706	0.52394
NM_033082|SARNP|chr12|-	2647.5	56151136	chr12:56151054-56151337	55.64	58.5	0.49	51.33	73.69	0.41	35.38	87.27	0.29	45.67	83.76	0.35	0.45	0.32	-0.13	0.048669	0.525593
NM_016526|BET1L|chr11|-	175.2	203693	chr11:202924-205667	30.35	1.85	0.94	31.93	0	1	NA	NA	NA	25.06	4.95	0.84	0.97	0.84	-0.13	0.0487065	0.525593
NM_001009552|PPP2CB|chr8|-	450.6	30643386	chr8:30643126-30643823	6.14	55.4	0.1	11.43	61.84	0.16	23.54	45.59	0.34	12.71	56.11	0.18	0.13	0.26	0.13	0.0486972	0.525593
NM_178148|SLC35B2|chr6|-	1021.8	44222271	chr6:44221838-44223381	65.92	29.92	0.69	60.36	34.08	0.64	67.9	29.82	0.69	85.27	9.93	0.9	0.665	0.795	0.13	0.0488674	0.526146
NR_024412|LOC401397|chr7|-	748.2	112757347	chr7:112756773-112757662	42.55	42.3	0.5	50.9	41.56	0.55	66.71	28.49	0.7	63.92	34.67	0.65	0.525	0.675	0.15	0.0490921	0.526322
NM_001017405|MAEA|chr4|+	578	1333511	chr4:1332862-1333925	50.5	9.43	0.84	47.38	14.95	0.76	46.28	2.42	0.95	47.85	5.3	0.9	0.8	0.925	0.125	0.0491029	0.526322
NM_005040|PRCP|chr11|-	492.8	82535963	chr11:82535409-82536164	47.65	11.93	0.8	46.5	30.26	0.61	67	12.9	0.84	66.58	14.31	0.82	0.705	0.83	0.125	0.0497951	0.532552
NM_138426|GLCCI1|chr7|+	684.3	8126138	chr7:8125823-8128709	60.34	40.58	0.6	71.29	27.78	0.72	48.8	11.54	0.81	49.94	12.96	0.79	0.66	0.8	0.14	0.0500917	0.533988
NM_001363|DKC1|chrX|+	1186.4	154005485	chrX:154005074-154005964	81.27	12.38	0.87	83.98	6.22	0.93	61.09	14.08	0.81	58.31	19.34	0.75	0.9	0.78	-0.12	0.0501517	0.533988
NM_198883|MTX1|chr1|+	666.4	155183520	chr1:155183275-155183616	80.92	3.4	0.96	65.14	11.7	0.85	62.16	22.99	0.73	78.15	11.76	0.87	0.905	0.8	-0.105	0.0506796	0.538415
NM_014899|RHOBTB3|chr5|+	1436.6	95130891	chr5:95128763-95132071	33.82	39.01	0.46	48.52	25.45	0.66	71.84	29.11	0.71	69.44	27.41	0.72	0.56	0.715	0.155	0.0516321	0.547323
NM_020755|SERINC1|chr6|-	2221	122765094	chr6:122764493-122766324	57.34	54.82	0.51	70.87	55.92	0.56	90.65	38.38	0.7	83.4	50.13	0.62	0.535	0.66	0.125	0.052	0.547749
NM_006010|MANF|chr3|+	2235.1	51426612	chr3:51426336-51426828	163.93	129.46	0.56	157.11	142.93	0.52	104.09	117.88	0.47	101.02	128.49	0.44	0.54	0.455	-0.085	0.0520145	0.547749
NM_001110556|FLNA|chrX|-	840.3	153577046	chrX:153576900-153577404	114.66	34.72	0.77	73.22	54.92	0.57	65.93	74.15	0.47	104.25	59.27	0.64	0.67	0.555	-0.115	0.0520143	0.547749
NM_001207067|BZW1|chr2|+	6346.7	201687071	chr2:201686870-201688569	136.98	111.36	0.55	171.11	85.41	0.67	149.94	79.15	0.65	151.35	51.98	0.74	0.61	0.695	0.085	0.052197	0.548468
NM_001136575|LANCL1|chr2|-	853.3	211299086	chr2:211295973-211299287	43.16	52.16	0.45	54.57	26.43	0.67	54.75	24.07	0.69	51.01	21.89	0.7	0.56	0.695	0.135	0.052656	0.552083
NM_206901|RTN2|chr19|-	180	45988794	chr19:45988546-45989047	48.63	0	1	45.41	0	1	35.1	9.47	0.79	47.52	0	1	1	0.895	-0.105	0.0533238	0.553047
NM_144576|COQ10A|chr12|+	181.6	56664358	chr12:56663934-56664750	30.24	13.48	0.69	28.06	11.46	0.71	33.25	6.65	0.83	33.57	1.86	0.95	0.7	0.89	0.19	0.0532295	0.553047
NM_016587|CBX3|chr7|+	40692.6	26251903	chr7:26251702-26253227	261.42	140.53	0.65	321.2	89.89	0.78	315.72	97.75	0.76	320.2	84.56	0.79	0.715	0.775	0.06	0.053049	0.553047
NM_005000|NDUFA5|chr7|-	1570.4	123182049	chr7:123181083-123182274	17.95	142.05	0.11	37.39	125.87	0.23	44.13	102.9	0.3	37.76	121.78	0.24	0.17	0.27	0.1	0.0531872	0.553047
NM_002491|NDUFB3|chr2|+	1157.5	201950391	chr2:201950182-201950473	152.92	5.31	0.97	156.44	18.49	0.89	144.15	6.5	0.96	167.45	0	1	0.93	0.98	0.05	0.0529027	0.553047
NM_016142|HSD17B12|chr11|+	707.9	43876895	chr11:43876694-43878169	26.31	53.14	0.33	42.91	36.11	0.54	49.69	34.12	0.59	44.53	28.17	0.61	0.435	0.6	0.165	0.0541386	0.55789
NM_006052|DSCR3|chr21|-	187.1	38597209	chr21:38595726-38597927	36.35	0	1	33.26	0.44	0.99	29.03	10.13	0.74	33.2	0	1	0.995	0.87	-0.125	0.0541392	0.55789
NM_000854|GSTT2|chr22|-	133.3	24299918	chr22:24299601-24300119	34.88	0.55	0.98	28.64	2.38	0.92	28.91	7.38	0.8	23.54	7.9	0.75	0.95	0.775	-0.175	0.0539252	0.55789
NR_034106|CRNDE|chr16|-	655.3	54952876	chr16:54952778-54953121	7.51	53.31	0.12	18.82	61.02	0.24	25.9	34.28	0.43	23.83	57.93	0.29	0.18	0.36	0.18	0.0544511	0.559776
NM_022826|MARCH7|chr2|+	253.6	160623996	chr2:160623795-160625084	5.04	57.34	0.08	10.4	43.88	0.19	18.03	36.36	0.33	10.98	38.1	0.22	0.135	0.275	0.14	0.054672	0.559776
NM_001533|HNRNPL|chr19|-	27436	39327219	chr19:39327028-39327420	51.41	267.47	0.16	48.54	250.78	0.16	70.83	259.07	0.21	73.38	250.16	0.23	0.16	0.22	0.06	0.0546669	0.559776
NM_001079809|TMEM183B|chr1|+	1486.2	202992327	chr1:202991983-202992668	53.64	94.11	0.36	67.64	72.99	0.48	74.22	55.04	0.57	70.82	70.03	0.5	0.42	0.535	0.115	0.0548125	0.56002
NM_001587|OCRL|chrX|+	298	128724324	chrX:128724123-128726530	43.19	1.5	0.97	42.76	0.18	1	37.57	2.5	0.94	37.21	6.11	0.86	0.985	0.9	-0.085	0.0551093	0.561858
NM_016048|ISOC1|chr5|+	3183.5	128448899	chr5:128448548-128449719	35.89	42.92	0.46	52.19	23.61	0.69	202.86	83.66	0.71	182.8	86.85	0.68	0.575	0.695	0.12	0.0554583	0.563025
NM_001136039|NIF3L1|chr2|+	172.9	201768441	chr2:201768217-201768655	44.38	0	1	45.19	0	1	35.66	10.39	0.77	42.52	0	1	1	0.885	-0.115	0.0554429	0.563025
NM_198530|MXRA7|chr17|-	4705.8	74676148	chr17:74675651-74676961	47.35	168.01	0.22	58.96	151.13	0.28	78.92	140.58	0.36	68.61	147.16	0.32	0.25	0.34	0.09	0.056065	0.564524
NM_080820|DTD1|chr20|+	1138.6	18744205	chr20:18744004-18744560	102.39	14.11	0.88	91.17	17.88	0.84	81.84	27.05	0.75	81.92	25.03	0.77	0.86	0.76	-0.1	0.055887	0.564524
NM_018645|HES6|chr2|-	1087.2	239147186	chr2:239146908-239147892	52.34	25.93	0.67	62.19	8.78	0.88	45.91	30.51	0.6	54.63	30.27	0.64	0.775	0.62	-0.155	0.0559961	0.564524
NM_001114397|DHX36|chr3|-	531.8	153993811	chr3:153993457-153994145	13.28	55.94	0.19	24.05	44.47	0.35	20.35	31.02	0.4	27.6	30.28	0.48	0.27	0.44	0.17	0.0560762	0.564524
NM_004629|FANCG|chr9|-	163.3	35073987	chr9:35073835-35074213	48.3	4.73	0.91	46.6	4.02	0.92	50.43	0	1	53.8	0	1	0.915	1	0.085	0.0565222	0.567823
NM_007243|NRM|chr6|-	93.1	30656404	chr6:30655826-30656719	44.68	0	1	43.62	0	1	42.22	2.24	0.95	45	8.65	0.84	1	0.895	-0.105	0.0569027	0.569025
NM_002823|PTMA|chr2|+	456582	232577779	chr2:232577514-232578250	1204.58	871.47	0.58	1371.37	638.85	0.68	1209.64	960.02	0.56	1379.97	754.56	0.65	0.63	0.605	-0.025	0.0568154	0.569025
NM_001100910|FAM72B|chr1|+	388	120855135	chr1:120854492-120855681	7.98	26.92	0.23	17.22	13.84	0.55	30.19	9.48	0.76	21.06	20.92	0.5	0.39	0.63	0.24	0.0569973	0.569025
NM_015362|C17orf81|chr17|+	275.4	7163091	chr17:7162890-7163222	59.57	0	1	63.69	0	1	45.1	8.07	0.85	67.39	0	1	1	0.925	-0.075	0.0573998	0.571855
NM_021134|MRPL23|chr11|+	3885.4	1977687	chr11:1977486-1977839	126.57	113.05	0.53	93.61	152.49	0.38	65.42	165.97	0.28	129.36	164.51	0.44	0.455	0.36	-0.095	0.0575656	0.572319
NM_016498|MTFP1|chr22|+	323.5	30824650	chr22:30824449-30825041	47.4	0	1	37.18	10.96	0.77	41.62	0	1	41.57	0	1	0.885	1	0.115	0.0582844	0.578268
NM_005826|HNRNPR|chr1|-	8995.5	23637358	chr1:23636276-23637559	179.76	85.89	0.68	217.82	23.95	0.9	191.62	43.59	0.81	193.09	23.75	0.89	0.79	0.85	0.06	0.0584768	0.57898
NM_012302|LPHN2|chr1|+	4240.3	82457490	chr1:82456075-82458107	13.53	141.39	0.09	20.97	135.81	0.13	33.98	127.12	0.21	26.63	133.29	0.17	0.11	0.19	0.08	0.0586111	0.579116
NM_002629|PGAM1|chr10|+	32168.6	99192813	chr10:99192112-99193198	175.68	350.81	0.33	178.77	326.89	0.35	224.49	349.47	0.39	228.75	329.99	0.41	0.34	0.4	0.06	0.0589729	0.581495
NM_003731|SSNA1|chr9|+	569.5	140084468	chr9:140084259-140084822	86.72	11.11	0.89	96.56	0	1	97.88	0	1	89.56	1.68	0.98	0.945	0.99	0.045	0.0593581	0.584094
NM_020372|SLC22A17|chr14|-	886.4	23815796	chr14:23815527-23816145	116.68	0	1	103.25	0	1	93.42	5.88	0.94	115.57	2.39	0.98	1	0.96	-0.04	0.0596399	0.584463
NM_004116|FKBP1B|chr2|+	1337.3	24286200	chr2:24285934-24286550	64.68	6.74	0.91	58.36	9.54	0.86	107.16	8.89	0.92	113.67	0	1	0.885	0.96	0.075	0.0597608	0.584463
NM_001131009|PTPN12|chr7|+	872.2	77268846	chr7:77268536-77269388	6.92	90.75	0.07	16.78	81.06	0.17	26.08	77.33	0.25	20.97	87.77	0.19	0.12	0.22	0.1	0.0597542	0.584463
NM_007027|TOPBP1|chr3|-	405	133319844	chr3:133319449-133320237	10.84	43.43	0.2	28.99	30.02	0.49	30.94	27.6	0.53	34.71	30.19	0.53	0.345	0.53	0.185	0.0599921	0.585532
NM_003316|TTC3|chr21|+	1662.6	38574292	chr21:38573741-38575408	53.48	29.33	0.65	66.38	18.41	0.78	69.8	13.13	0.84	72.58	14.6	0.83	0.715	0.835	0.12	0.0601624	0.586003
NM_014437|SLC39A1|chr1|-	1677.8	153933029	chr1:153931588-153933230	116.78	0	1	116.08	0	1	119.67	7.15	0.94	117	4.06	0.97	1	0.955	-0.045	0.0604224	0.586158
NM_002767|PRPSAP2|chr17|+	360.4	18834243	chr17:18833853-18834599	15.2	41.26	0.27	33.53	26.45	0.56	32.14	20.1	0.62	37.91	24.29	0.61	0.415	0.615	0.2	0.0604169	0.586158
NR_026922|LOC150776|chr2|+	813.6	132277872	chr2:132277670-132279149	46	5.86	0.89	44.72	7.59	0.85	43.8	14.57	0.75	47.66	18.26	0.72	0.87	0.735	-0.135	0.0609416	0.587757
NM_003496|TRRAP|chr7|+	248.6	98610010	chr7:98609694-98610866	54.59	5.89	0.9	49.18	8.28	0.86	38.78	16.92	0.7	46.62	16.6	0.74	0.88	0.72	-0.16	0.0609261	0.587757
NM_002778|PSAP|chr10|-	36678.2	73576541	chr10:73576055-73577233	224.92	202.68	0.53	244.49	189.03	0.56	310.06	165.76	0.65	285.76	218.75	0.57	0.545	0.61	0.065	0.0609544	0.587757
NM_007099|ACP1|chr2|+	4568.4	277622	chr2:277227-278282	161.38	21.06	0.88	160.99	28.08	0.85	176.51	48.37	0.78	170.02	40.1	0.81	0.865	0.795	-0.07	0.0615087	0.588376
NM_004450|ERH|chr14|-	92992.7	69847156	chr14:69846840-69847357	180.56	286.09	0.39	215.93	322.86	0.4	193.77	199.43	0.49	190.93	258.77	0.42	0.395	0.455	0.06	0.0613494	0.588376
NM_002537|OAZ2|chr15|-	3741.8	64980616	chr15:64979773-64981033	106.1	57.36	0.65	107.3	58.28	0.65	144.91	51.26	0.74	138.11	45.18	0.75	0.65	0.745	0.095	0.0614398	0.588376
NM_000101|CYBA|chr16|-	1067.5	88709778	chr16:88709697-88709979	77.47	34.16	0.69	62.32	36.99	0.63	59.6	24.58	0.71	93.56	19.4	0.83	0.66	0.77	0.11	0.0611738	0.588376
NM_004231|ATP6V1F|chr7|+	2191.9	128505745	chr7:128505431-128505903	223.76	0	1	212.43	0	1	213.59	10.36	0.95	239.78	0	1	1	0.975	-0.025	0.0616314	0.588378
NR_037568|MRPL49|chr11|+	360.1	64893399	chr11:64893198-64894751	53.89	5.94	0.9	54.43	4.17	0.93	50	0	1	49.37	0	1	0.915	1	0.085	0.0620196	0.590226
NM_024045|DDX50|chr10|+	482.8	70706368	chr10:70706108-70706603	56.49	9.74	0.85	59.56	4.97	0.92	65.83	0	1	60.15	3.16	0.95	0.885	0.975	0.09	0.0620709	0.590226
NM_006747|SIPA1|chr11|+	232.2	65418293	chr11:65418040-65418391	34.85	4.34	0.89	36.81	7.95	0.82	37.72	27.55	0.58	44.28	14.26	0.76	0.855	0.67	-0.185	0.0625006	0.591969
NM_001130721|ELOVL6|chr4|-	174.4	110971086	chr4:110970229-110972918	14.4	16.26	0.47	21.07	9.85	0.68	28.69	9.18	0.76	26.65	6.64	0.8	0.575	0.78	0.205	0.0624826	0.591969
NM_130783|TSPAN18|chr11|+	325.3	44952933	chr11:44950682-44953899	47.84	11.21	0.81	45.56	8.81	0.84	41.57	4.26	0.91	42.26	0.96	0.98	0.825	0.945	0.12	0.0627848	0.592323
NM_006275|SRSF6|chr20|+	1335.3	42089890	chr20:42089343-42092244	46.13	110.58	0.29	57.24	87.8	0.39	55.29	67.35	0.45	58.72	70.56	0.45	0.34	0.45	0.11	0.0627289	0.592323
NM_000425|L1CAM|chrX|-	1921	153128126	chrX:153126971-153128349	204.66	83.03	0.71	193.01	71.02	0.73	171.66	58.85	0.74	194.62	37.85	0.84	0.72	0.79	0.07	0.0633327	0.596321
NM_001569|IRAK1|chrX|-	993.6	153277017	chrX:153275957-153277368	72.49	22.44	0.76	74.39	24.08	0.76	79.27	10.81	0.88	80.53	13.82	0.85	0.76	0.865	0.105	0.06368	0.598418
NM_001659|ARF3|chr12|-	1653.2	49332519	chr12:49329992-49332891	80.7	39.54	0.67	80.25	37.35	0.68	72.26	58.59	0.55	65.96	52.67	0.56	0.675	0.555	-0.12	0.0641591	0.600669
NM_001136033|PUF60|chr8|-	1295.2	144898675	chr8:144898553-144898989	143.07	10.99	0.93	166.52	0	1	142.17	0	1	130.55	1.11	0.99	0.965	0.995	0.03	0.0641697	0.600669
NM_005698|SCAMP3|chr1|-	3629.5	155226009	chr1:155225770-155226210	114.66	12.74	0.9	121.46	10.25	0.92	128.71	2.1	0.98	132.28	6.31	0.95	0.91	0.965	0.055	0.0643285	0.600984
NM_032424|MSANTD4|chr11|-	116.6	105879681	chr11:105878629-105880837	13.89	17.95	0.44	19.9	12.24	0.62	22.74	7.89	0.74	NA	NA	NA	0.53	0.74	0.21	0.064482	0.601248
NM_000462|UBE3A|chr15|-	431	25583079	chr15:25582396-25584404	9.09	30.45	0.23	23.24	17.15	0.58	26.89	9.54	0.74	20.18	18.41	0.52	0.405	0.63	0.225	0.0649268	0.604222
NM_012268|PLD3|chr19|+	5496.3	40884094	chr19:40883893-40884390	213.42	48.32	0.82	211.67	37.17	0.85	266.72	26.67	0.91	293.7	44.97	0.87	0.835	0.89	0.055	0.0650836	0.604509
NM_013232|PDCD6|chr5|+	1871.4	314844	chr5:314532-315089	97.26	56.45	0.63	102.3	57.72	0.64	108.38	35.58	0.75	116.74	45.61	0.72	0.635	0.735	0.1	0.0655846	0.607287
NM_006625|SRSF10|chr1|-	490.9	24293333	chr1:24292937-24294213	4.03	47.88	0.08	12.15	48.49	0.2	20.68	35.98	0.37	12.58	41.93	0.23	0.14	0.3	0.16	0.0656355	0.607287
NR_026593|TMX2|chr11|+	891.5	57507772	chr11:57507571-57508445	118.58	16.62	0.88	119.75	6.95	0.95	124.84	9.8	0.93	134.19	0	1	0.915	0.965	0.05	0.0660486	0.609933
NM_198948|NUDT1|chr7|+	1007	2290665	chr7:2290464-2290780	103.43	22.8	0.82	107.44	15.03	0.88	109.32	40.27	0.73	118.89	32.74	0.78	0.85	0.755	-0.095	0.0666067	0.611326
NM_182553|CNIH2|chr11|+	662.3	66051266	chr11:66051041-66051683	60.21	13.66	0.82	58.52	5.82	0.91	68.9	5.06	0.93	79.81	2.11	0.97	0.865	0.95	0.085	0.0670184	0.611326
NM_172341|PSENEN|chr19|+	8556.9	36237810	chr19:36237609-36237903	133.44	20.23	0.87	108.89	43.84	0.71	108.31	43.96	0.71	105.36	49.03	0.68	0.79	0.695	-0.095	0.0670441	0.611326
NM_006930|SKP1|chr5|-	29730.5	133494085	chr5:133492082-133494286	84.29	260.75	0.24	91.6	242.96	0.27	96.71	180.72	0.35	99.8	226.91	0.31	0.255	0.33	0.075	0.0664677	0.611326
NM_004168|SDHA|chr5|+	546	256650	chr5:256449-256814	52.2	9.48	0.85	51.1	13.66	0.79	66.08	10.51	0.86	67.9	0.17	1	0.82	0.93	0.11	0.0669244	0.611326
NM_003368|USP1|chr1|+	403.7	62916532	chr1:62915917-62917475	23.46	41.17	0.36	37.01	34.29	0.52	34.45	21.07	0.62	34.75	20.03	0.63	0.44	0.625	0.185	0.066584	0.611326
NM_001077207|SEC31A|chr4|-	479.8	83740056	chr4:83739814-83740406	36.85	54.76	0.4	50.01	33.66	0.6	59.12	30.47	0.66	50.27	33.04	0.6	0.5	0.63	0.13	0.0670906	0.611326
NR_003277|LOC728643|chr10|-	227753	47133635	chr10:47133295-47133836	115.13	417.43	0.22	119.79	391.39	0.23	148.64	297	0.33	120.75	408.3	0.23	0.225	0.28	0.055	0.0683417	0.619046
NM_033161|SURF4|chr9|-	1574.3	136230115	chr9:136228340-136230635	118.57	38.14	0.76	116.17	34.56	0.77	102.5	19.37	0.84	107.58	16.81	0.86	0.765	0.85	0.085	0.0687113	0.619046
NM_015894|STMN3|chr20|-	16318.6	62272276	chr20:62271061-62272750	189.65	23.1	0.89	187.97	33.04	0.85	167.44	9.06	0.95	171.24	18.19	0.9	0.87	0.925	0.055	0.0685424	0.619046
NM_014819|PJA2|chr5|-	788.2	108672856	chr5:108670410-108673057	30.53	51.57	0.37	40.71	36.07	0.53	45.26	24.25	0.65	40.13	30.1	0.57	0.45	0.61	0.16	0.0687019	0.619046
NM_001083914|CTBP2|chr10|-	1005.2	126677216	chr10:126676418-126678267	6.17	80.82	0.07	17.09	73.11	0.19	23.39	55.85	0.3	15.12	62.64	0.19	0.13	0.245	0.115	0.0684205	0.619046
NM_000454|SOD1|chr21|+	15220.5	33040985	chr21:33040784-33041243	48.01	390.32	0.11	70.17	383.95	0.15	86.81	377.54	0.19	82.18	398.87	0.17	0.13	0.18	0.05	0.0683427	0.619046
NM_005718|ARPC4|chr3|+	13189.9	9848095	chr3:9847894-9848789	163.08	8.07	0.95	155.64	14.57	0.91	164.99	7.64	0.96	171.66	1.19	0.99	0.93	0.975	0.045	0.0692334	0.621418
NM_001079673|FNDC3A|chr13|+	408.4	49781502	chr13:49781217-49783915	20.86	56.06	0.27	31.66	36.56	0.46	30.73	24.77	0.55	28.15	25.49	0.52	0.365	0.535	0.17	0.0691556	0.621418
NM_014849|SV2A|chr1|-	1085.7	149876036	chr1:149874872-149876749	61.55	7.82	0.89	57.45	11.32	0.84	71.38	2.96	0.96	70.65	3.98	0.95	0.865	0.955	0.09	0.0694522	0.622219
NM_052932|TMEM123|chr11|-	1041.4	102269421	chr11:102267056-102269622	47.85	22.86	0.68	59.83	12.9	0.82	56.21	7.35	0.88	54.63	7.93	0.87	0.75	0.875	0.125	0.070473	0.627851
NM_004127|GPS1|chr17|+	4049.5	80015156	chr17:80014929-80015346	150.1	123.16	0.55	135.55	112.12	0.55	122.06	156.35	0.44	140.18	141.9	0.5	0.55	0.47	-0.08	0.0702424	0.627851
NM_000430|PAFAH1B1|chr17|+	1189.3	2585224	chr17:2585023-2588909	70.94	35.75	0.66	76.9	45.74	0.63	69.47	67.05	0.51	71.65	58.74	0.55	0.645	0.53	-0.115	0.0704647	0.627851
NM_153464|ILF3|chr19|+	2758.2	10795995	chr19:10795535-10796443	131.98	37.77	0.78	149.71	32.37	0.82	121.77	23.08	0.84	134.77	14.1	0.91	0.8	0.875	0.075	0.071331	0.634317
NM_000194|HPRT1|chrX|+	511.9	133634365	chrX:133634060-133634698	7.38	49.97	0.13	16.45	52.8	0.24	24.36	40.12	0.38	23.57	54.04	0.3	0.185	0.34	0.155	0.0718324	0.637595
NM_007176|C14orf1|chr14|-	305.1	76117776	chr14:76117233-76117977	37.57	9.71	0.79	35.48	7.77	0.82	34.64	16.6	0.68	35.61	22.45	0.61	0.805	0.645	-0.16	0.0719982	0.637888
NR_027415|NEK3|chr13|-	126.9	52707161	chr13:52706779-52707362	27.21	9.24	0.75	23.1	12.45	0.65	NA	NA	NA	27.5	3.85	0.88	0.7	0.88	0.18	0.0722018	0.638078
NM_005536|IMPA1|chr8|-	172.6	82571476	chr8:82569151-82571701	6.06	49.08	0.11	15.06	40.69	0.27	18.53	26.35	0.41	14.59	34.44	0.3	0.19	0.355	0.165	0.0722853	0.638078
NM_032823|C9orf3|chr9|+	394	97849257	chr9:97848964-97849500	69.17	18.89	0.79	56.67	25.41	0.69	63.08	7.29	0.9	63.1	14.53	0.81	0.74	0.855	0.115	0.0731196	0.644258
NM_031286|SH3BGRL3|chr1|+	12486.2	26607826	chr1:26607549-26608013	224.85	108.9	0.67	243.51	94.52	0.72	212.91	129.36	0.62	221.08	124.31	0.64	0.695	0.63	-0.065	0.0732753	0.644447
NM_005426|TP53BP2|chr1|-	439.2	223968033	chr1:223967595-223968596	18.21	33.09	0.36	26.61	30.48	0.47	32.86	16.15	0.67	26.64	22.74	0.54	0.415	0.605	0.19	0.0736912	0.64692
NM_002052|GATA4|chr8|+	256.4	11616140	chr8:11615802-11617509	34.75	9.08	0.79	38.48	5.82	0.87	48.65	4.79	0.91	51.17	0	1	0.83	0.955	0.125	0.0747108	0.654674
NM_003020|SCG5|chr15|+	97.4	32988999	chr15:32988715-32989298	7.47	36.17	0.17	11.83	28.6	0.29	21.26	28.2	0.43	18.74	33.41	0.36	0.23	0.395	0.165	0.0749967	0.655982
NR_028582|G6PC3|chr17|+	1200.2	42153314	chr17:42153048-42153712	100.71	8.54	0.92	95.97	10.55	0.9	115.99	0	1	106.12	6.55	0.94	0.91	0.97	0.06	0.0758775	0.656199
NM_080821|FAM210B|chr20|+	348.9	54941354	chr20:54941127-54943718	46.5	7.49	0.86	49.8	7.53	0.87	42.01	1.6	0.96	42.27	1.98	0.96	0.865	0.96	0.095	0.0753705	0.656199
NM_018492|PBK|chr8|-	563.2	27667797	chr8:27667138-27668018	15.51	67.79	0.19	30.43	47.93	0.39	41.49	46.85	0.47	34.28	58	0.37	0.29	0.42	0.13	0.0754667	0.656199
NM_016337|EVL|chr14|+	1031.6	100610270	chr14:100610038-100610573	101.48	47.26	0.68	117.48	9.26	0.93	104.11	40.94	0.72	100.72	48.85	0.67	0.805	0.695	-0.11	0.0756714	0.656199
NM_004508|IDI1|chr10|-	818.4	1087137	chr10:1085964-1087444	38.54	31.89	0.55	48.78	27.93	0.64	54.62	15.06	0.78	49.63	21.89	0.69	0.595	0.735	0.14	0.075978	0.656199
NM_001040134|PALM|chr19|+	634.1	746486	chr19:746285-748330	55.01	5.61	0.91	50.66	14.77	0.77	55.12	7	0.89	63.78	0	1	0.84	0.945	0.105	0.0753623	0.656199
NM_001018073|PCK2|chr14|+	464	24569422	chr14:24569204-24569770	18.61	78.99	0.19	22.51	79.27	0.22	11.47	78.88	0.13	10.47	90.38	0.1	0.205	0.115	-0.09	0.0758875	0.656199
NM_006541|GLRX3|chr10|+	730.7	131977829	chr10:131977606-131977932	6.51	47.57	0.12	13.87	50.24	0.22	16.57	39.2	0.3	18.91	32.3	0.37	0.17	0.335	0.165	0.0767769	0.661908
NM_183387|EML5|chr14|-	453.1	89081863	chr14:89081174-89082198	37.1	42.88	0.46	42.2	42.01	0.5	34.17	20.77	0.62	36.78	19.07	0.66	0.48	0.64	0.16	0.0772838	0.664044
NM_005968|HNRNPM|chr19|+	2694.1	8553813	chr19:8553575-8554002	104.18	187.57	0.36	113.41	183.04	0.38	102.96	129.49	0.44	115.25	140.83	0.45	0.37	0.445	0.075	0.0773012	0.664044
NM_138773|SLC25A46|chr5|+	151	110097626	chr5:110096904-110098484	9.65	38.7	0.2	17.23	29.54	0.37	22.37	22.12	0.5	19.1	22.94	0.45	0.285	0.475	0.19	0.0780888	0.666043
NM_031423|NUF2|chr1|+	720.8	163325342	chr1:163325125-163325553	20.36	63.73	0.24	27.64	44.1	0.39	35.79	43.99	0.45	45.4	52.09	0.47	0.315	0.46	0.145	0.0780624	0.666043
NM_005456|MAPK8IP1|chr11|+	2443.3	45927401	chr11:45927200-45928016	50.96	59.89	0.46	50.96	66.54	0.43	62.9	30.84	0.67	56.91	59.27	0.49	0.445	0.58	0.135	0.0776957	0.666043
NM_001168300|KLHL13|chrX|-	2085.2	117032802	chrX:117031776-117033358	69.86	86.33	0.45	92.46	62.04	0.6	93.32	50.58	0.65	80.84	54.38	0.6	0.525	0.625	0.1	0.0779784	0.666043
NM_024594|PANK3|chr5|-	1216.7	167984349	chr5:167982628-167984626	56.5	36.44	0.61	66.04	30	0.69	83.62	17.57	0.83	67.4	27.3	0.71	0.65	0.77	0.12	0.0783147	0.666548
NM_016579|CD320|chr19|-	316.3	8367233	chr19:8367011-8367489	38.23	10.82	0.78	40.06	17.64	0.69	32.17	26.9	0.54	39.6	28.5	0.58	0.735	0.56	-0.175	0.0784473	0.666548
NM_004860|FXR2|chr17|-	431.2	7494768	chr17:7494548-7495243	54.13	17.6	0.75	46.52	22.86	0.67	41.81	26.51	0.61	36.77	34.03	0.52	0.71	0.565	-0.145	0.0785644	0.666548
NM_016315|GULP1|chr2|+	395.3	189458868	chr2:189458667-189460652	4.39	51.02	0.08	12.48	36.68	0.25	26.99	35.64	0.43	14.56	53.04	0.22	0.165	0.325	0.16	0.0792839	0.671093
NM_001098272|HMGCS1|chr5|-	1853.2	43290426	chr5:43289493-43291322	38.06	27.87	0.58	38.9	28.99	0.57	56.5	21.99	0.72	53.1	21.4	0.71	0.575	0.715	0.14	0.0793796	0.671093
NM_170750|PSMD10|chrX|-	284.5	107327704	chrX:107327435-107328357	22.72	16.47	0.58	40.9	4.02	0.91	37.74	7.81	0.83	44.09	1.92	0.96	0.745	0.895	0.15	0.079907	0.672002
NM_004627|WRB|chr21|+	530.4	40769285	chr21:40768792-40769815	7.44	37.62	0.17	14.74	42.17	0.26	23.18	24.68	0.48	16.26	33.59	0.33	0.215	0.405	0.19	0.0796701	0.672002
NM_001166301|DHX40|chr17|+	1097	57684814	chr17:57684394-57685713	26.53	98.44	0.21	46.7	82.49	0.36	44.03	71.36	0.38	48.4	72.02	0.4	0.285	0.39	0.105	0.0798066	0.672002
NM_147190|CERS5|chr12|-	190.8	50523877	chr12:50523581-50524477	42.04	3.72	0.92	39.97	5.49	0.88	32.9	8.93	0.79	33.02	12.34	0.73	0.9	0.76	-0.14	0.0807313	0.675386
NM_003778|B4GALT4|chr3|-	124.6	118931312	chr3:118930589-118931528	22.06	17.21	0.56	29.88	6.24	0.83	30.04	8.03	0.79	31.64	0	1	0.695	0.895	0.2	0.0806514	0.675386
NM_001080425|BEX4|chrX|+	858.7	102471477	chrX:102471077-102472128	36.42	59.97	0.38	70.79	23.95	0.75	75.52	37.53	0.67	74.56	31.39	0.7	0.565	0.685	0.12	0.0805	0.675386
NM_020216|RNPEP|chr1|+	790.2	201975110	chr1:201974686-201975275	62.35	18.02	0.78	64.12	24.07	0.73	63.73	34.02	0.65	61.03	40.64	0.6	0.755	0.625	-0.13	0.0812252	0.678337
NM_033083|EAF1|chr3|+	289.6	15482987	chr3:15480616-15484120	25.07	14.48	0.63	28.06	9.18	0.75	32.45	4.54	0.88	31.46	5.02	0.86	0.69	0.87	0.18	0.0816531	0.678427
NM_007208|MRPL3|chr3|-	745.6	131181374	chr3:131181045-131181719	24.8	115.71	0.18	34.11	100.18	0.25	35.36	77.35	0.31	35.11	78.44	0.31	0.215	0.31	0.095	0.0818012	0.678427
NM_006519|DYNLT1|chr6|-	6846.7	159057652	chr6:159057507-159057929	216.66	11.57	0.95	197.11	32.34	0.86	251.62	47.94	0.84	269.12	41.44	0.87	0.905	0.855	-0.05	0.081767	0.678427
NM_001142604|PPT1|chr1|-	620.5	40539600	chr1:40538382-40539855	73.82	13.83	0.84	75.53	15.89	0.83	74.08	40.74	0.65	80.29	17.19	0.82	0.835	0.735	-0.1	0.0813844	0.678427
NM_145230|ATP6V0E2|chr7|+	1491.1	149577128	chr7:149576424-149577787	107.33	13.33	0.89	105.88	6	0.95	116.31	0	1	111.85	6.6	0.94	0.92	0.97	0.05	0.0819992	0.678896
NM_130811|SNAP25|chr20|+	889	10287582	chr20:10286777-10288066	39.87	58.32	0.41	61.32	39.26	0.61	67.03	32.6	0.67	60.6	37.73	0.62	0.51	0.645	0.135	0.0825052	0.68191
NM_032829|C12orf34|chr12|+	6195.4	110206127	chr12:110205817-110208312	106.87	30.83	0.78	93.11	41.19	0.69	302.27	73.17	0.81	277.04	63.59	0.81	0.735	0.81	0.075	0.0826567	0.681989
NM_194326|RPS19BP1|chr22|-	464.7	39925304	chr22:39925098-39925628	60.86	17.43	0.78	67.61	11.21	0.86	65.39	0	1	60.86	11.42	0.84	0.82	0.92	0.1	0.0831713	0.682101
NM_078626|CDKN2C|chr1|+	915.5	51440092	chr1:51439565-51440309	14.53	70.96	0.17	17.35	71.31	0.2	35.66	57.13	0.38	24.07	85.42	0.22	0.185	0.3	0.115	0.0833229	0.682101
NM_002168|IDH2|chr15|-	2993.7	90627372	chr15:90627212-90627585	89.82	110.98	0.45	100.4	98.77	0.5	113.95	65.53	0.63	97.33	96.21	0.5	0.475	0.565	0.09	0.0829295	0.682101
NM_001293|CLNS1A|chr11|-	4900.7	77327362	chr11:77327196-77327740	119.07	81.15	0.59	103.58	95.99	0.52	71.58	105.76	0.4	103.01	93.51	0.52	0.555	0.46	-0.095	0.0834496	0.682101
NM_001243076|E2F3|chr6|+	521.9	20492912	chr6:20490399-20493945	28.13	28.36	0.5	42.78	13.51	0.76	41.05	11.1	0.79	42.55	9.37	0.82	0.63	0.805	0.175	0.0835226	0.682101
NM_001110514|EBF4|chr20|+	292.1	2740502	chr20:2739914-2740754	33.31	5.15	0.87	26.78	9.54	0.74	21.02	21.86	0.49	31.83	11.47	0.74	0.805	0.615	-0.19	0.0831627	0.682101
NM_207418|FAM72D|chr1|-	485.9	143897031	chr1:143896452-143897641	11.09	31.18	0.26	17.13	19.78	0.46	29.43	17.75	0.62	26.09	24.75	0.51	0.36	0.565	0.205	0.0839006	0.682512
NM_182705|FAM101B|chr17|-	1619.5	290922	chr17:289771-293285	36.01	33.07	0.52	33.93	32.51	0.51	71.6	39.22	0.65	76.95	41.01	0.65	0.515	0.65	0.135	0.0845054	0.682512
NM_020774|MIB1|chr18|+	445	19444688	chr18:19444487-19450912	28.35	21.2	0.57	34	9.15	0.79	32.58	9.45	0.78	32.01	3.48	0.9	0.68	0.84	0.16	0.0844977	0.682512
NM_019004|ANKIB1|chr7|+	372.4	92028381	chr7:92027526-92030698	25.52	25.26	0.5	33.5	18.29	0.65	35.96	8.96	0.8	33.28	14.35	0.7	0.575	0.75	0.175	0.0846479	0.682512
NM_016170|TLX2|chr2|+	1792.1	74743872	chr2:74743100-74744275	42.8	17.5	0.71	39.73	14.59	0.73	51.29	32	0.62	56.13	46.2	0.55	0.72	0.585	-0.135	0.0841106	0.682512
NM_013449|BAZ2A|chr12|-	356.2	56990704	chr12:56989980-56992567	16.5	26.77	0.38	18.94	24.47	0.44	27.19	17.98	0.6	25.67	17.07	0.6	0.41	0.6	0.19	0.0838932	0.682512
NM_006369|LRRC41|chr1|-	482.2	46744403	chr1:46744145-46744756	58.85	4.04	0.94	55.16	12.9	0.81	53.8	21.14	0.72	61.32	18.55	0.77	0.875	0.745	-0.13	0.08471	0.682512
NM_001237|CCNA2|chr4|-	1204.7	122738640	chr4:122738176-122738841	14.48	49.06	0.23	24.64	52.28	0.32	34.01	52.23	0.39	31.44	39	0.45	0.275	0.42	0.145	0.0845595	0.682512
NM_023936|MRPS34|chr16|-	1666.6	1822177	chr16:1821896-1822514	119.18	32.28	0.79	133.5	19.18	0.87	136.19	0	1	134.11	29.62	0.82	0.83	0.91	0.08	0.0853418	0.68436
NM_001996|FBLN1|chr22|+	2773.9	45959110	chr22:45958792-45959242	122.92	0	1	94.81	22.08	0.81	160.88	0	1	171.04	15.95	0.91	0.905	0.955	0.05	0.0853668	0.68436
NM_001098209|CTNNB1|chr3|+	2444.5	41281452	chr3:41281151-41281939	14.12	140.49	0.09	19.03	131.46	0.13	40.98	142.06	0.22	24.58	160.39	0.13	0.11	0.175	0.065	0.085339	0.68436
NM_012329|MMD|chr17|-	1454.7	53471593	chr17:53469974-53471895	45.85	75.29	0.38	61.41	59.5	0.51	61.37	50.73	0.55	64.45	45.34	0.59	0.445	0.57	0.125	0.0859396	0.687803
NM_138770|CCDC74A|chr2|+	338.5	132291062	chr2:132290842-132291239	28.11	18.92	0.6	33.02	7.88	0.81	42.87	5.89	0.88	47.72	11.55	0.81	0.705	0.845	0.14	0.0870037	0.691088
NM_030593|SIRT2|chr19|-	112.4	39369407	chr19:39369195-39369950	25.61	4.69	0.85	NA	NA	NA	25.11	11.59	0.68	23.11	13.46	0.63	0.85	0.655	-0.195	0.0872136	0.691088
NM_004814|SNRNP40|chr1|-	478.1	31732694	chr1:31732415-31732968	18.05	60.64	0.23	24.12	48.49	0.33	31.83	34.86	0.48	28.46	49.73	0.36	0.28	0.42	0.14	0.0868612	0.691088
NM_001193466|KANSL1|chr17|-	264.4	44108819	chr17:44107282-44109069	41.06	6.7	0.86	40.91	3.25	0.93	33.33	10.72	0.76	32.96	12.79	0.72	0.895	0.74	-0.155	0.0866561	0.691088
NM_001145048|GPN1|chr2|+	381.9	27873253	chr2:27872982-27873679	59.7	8.19	0.88	64	7.02	0.9	71.45	0	1	74.13	4.52	0.94	0.89	0.97	0.08	0.0871042	0.691088
NM_001099638|ZNF146|chr19|+	491.4	36728487	chr19:36726561-36729675	63.7	12.9	0.83	66.1	10.43	0.86	57.8	7.67	0.88	62.84	0	1	0.845	0.94	0.095	0.0871621	0.691088
NM_016824|ADD3|chr10|+	1695.3	111893369	chr10:111893084-111895323	32.72	39.56	0.45	41.59	28.73	0.59	71.35	38.28	0.65	66.8	37.18	0.64	0.52	0.645	0.125	0.0884141	0.694868
NM_015476|TPGS2|chr18|-	2056.3	34376394	chr18:34376034-34377013	72.54	86.19	0.46	73.54	76.51	0.49	94.59	65.29	0.59	84.43	66.89	0.56	0.475	0.575	0.1	0.0879149	0.694868
NM_014873|LPGAT1|chr1|-	611.6	211918859	chr1:211916799-211923392	25.47	18.62	0.58	32.97	11.25	0.75	39.05	10.31	0.79	43.04	6.15	0.87	0.665	0.83	0.165	0.0880828	0.694868
NM_006372|SYNCRIP|chr6|-	1859.5	86324698	chr6:86323693-86325065	43.88	111.5	0.28	48.78	108.39	0.31	42.82	61.1	0.41	45.32	70.91	0.39	0.295	0.4	0.105	0.088155	0.694868
NM_003751|EIF3B|chr7|+	1036.6	2420211	chr7:2419914-2420377	116.24	35.43	0.77	111.38	34.75	0.76	85.43	51.34	0.62	99.37	39.03	0.72	0.765	0.67	-0.095	0.0882766	0.694868
NM_001262|CDKN2C|chr1|+	918.1	51440092	chr1:51439565-51440306	14.8	70.69	0.17	17.51	71.14	0.2	36.18	56.6	0.39	24.42	85.07	0.22	0.185	0.305	0.12	0.088674	0.695772
NM_053050|MRPL53|chr2|-	1547.9	74699178	chr2:74699085-74699379	72.55	41.66	0.64	80.52	34.37	0.7	57.85	81.79	0.41	90.47	37.24	0.71	0.67	0.56	-0.11	0.0896914	0.701009
NM_001198664|GNG10|chr9|+	632.4	114431831	chr9:114431552-114432526	27.24	39.76	0.41	48.31	30.93	0.61	49.88	19.47	0.72	45.67	29.59	0.61	0.51	0.665	0.155	0.0897794	0.701009
NM_001017998|GNG10|chr9|+	631.5	114431831	chr9:114431549-114432526	27.24	39.9	0.41	48.31	31.12	0.61	49.88	19.48	0.72	45.67	29.79	0.61	0.51	0.665	0.155	0.0897794	0.701009
NM_006397|RNASEH2A|chr19|+	590	12924343	chr19:12924142-12924462	39.03	38.13	0.51	33.25	58.55	0.36	26.61	65.27	0.29	33.96	74.46	0.31	0.435	0.3	-0.135	0.090259	0.70361
NM_004104|FASN|chr17|-	1963	80036955	chr17:80036214-80037156	81.38	32.89	0.71	81.66	35.23	0.7	78.13	33.22	0.7	108.8	11.85	0.9	0.705	0.8	0.095	0.0905028	0.703882
NM_001206641|C1orf31|chr1|+	210.2	234519704	chr1:234519469-234519795	27.4	3.79	0.88	28.55	12.66	0.69	25.86	13.49	0.66	23.54	23.42	0.5	0.785	0.58	-0.205	0.0906087	0.703882
NM_001143937|PSMA1|chr11|-	1688.5	14535836	chr11:14535512-14536037	21	43.93	0.32	18.72	52.79	0.26	24.38	35.11	0.41	27.09	30.52	0.47	0.29	0.44	0.15	0.0907337	0.703882
NM_025109|MYO19|chr17|-	292.7	34851969	chr17:34851662-34852250	37.98	12.48	0.75	43.14	3.95	0.92	47.32	4.12	0.92	41.73	0	1	0.835	0.96	0.125	0.0913075	0.704965
NM_016176|SDF4|chr1|-	576.6	1152867	chr1:1152288-1153068	59.85	47.58	0.56	42.7	43.59	0.49	16.46	42.5	0.28	26.07	26.87	0.49	0.525	0.385	-0.14	0.09144	0.704965
NM_006415|SPTLC1|chr9|-	262.6	94794522	chr9:94793427-94794840	15.57	30.52	0.34	20.87	25.97	0.45	26.08	14.01	0.65	23.98	22.09	0.52	0.395	0.585	0.19	0.0911698	0.704965
NM_001025596|CELF1|chr11|-	724.9	47490242	chr11:47487489-47490443	45.24	22.58	0.67	46.8	22.06	0.68	43.03	14.65	0.75	44.89	3.56	0.93	0.675	0.84	0.165	0.0914604	0.704965
NM_001145524|YPEL3|chr16|-	139.9	30103907	chr16:30103637-30104120	24.53	9.84	0.71	23.36	16.23	0.59	44.43	12.42	0.78	47.09	9.58	0.83	0.65	0.805	0.155	0.0929787	0.715519
NM_175868|MAGEA6|chrX|+	5890.1	151869574	chrX:151869246-151870814	119.64	70.29	0.63	124.65	70.39	0.64	98.2	95.93	0.51	103.04	68.3	0.6	0.635	0.555	-0.08	0.0934069	0.717664
NM_032826|SLC35B4|chr7|-	468.3	133979002	chr7:133974090-133979831	42.73	9.77	0.81	42.45	7.91	0.84	43.68	4.61	0.9	45.33	0.13	1	0.825	0.95	0.125	0.0939719	0.720113
NM_015167|JMJD6|chr17|-	233.5	74714693	chr17:74714525-74714942	43.66	0	1	35.12	11.47	0.75	27.44	8.98	0.75	29.21	11.28	0.72	0.875	0.735	-0.14	0.0940256	0.720113
NM_147157|SIGMAR1|chr9|-	655.1	34635463	chr9:34634719-34635855	87.19	2.03	0.98	74.47	13.06	0.85	91.71	1.81	0.98	87.93	4.18	0.95	0.915	0.965	0.05	0.0942558	0.720602
NM_021008|DEAF1|chr11|-	318.1	644392	chr11:644225-644654	57.36	0	1	42.45	7.78	0.85	58.12	0	1	64.79	0	1	0.925	1	0.075	0.0943896	0.720602
NM_021805|SIGIRR|chr11|-	154.5	405858	chr11:405716-406059	53.3	7.91	0.87	52.45	0.92	0.98	49.88	0	1	45.67	22.34	0.67	0.925	0.835	-0.09	0.094851	0.722976
NM_014633|CTR9|chr11|+	220.9	10800683	chr11:10800226-10801290	25.5	26.96	0.49	30.78	23.55	0.57	31.08	17.22	0.64	33.65	10.08	0.77	0.53	0.705	0.175	0.0955602	0.727227
NM_006428|MRPL28|chr16|-	613.2	417564	chr16:417384-417782	126.47	3.67	0.97	125.43	3.12	0.98	137.59	6.44	0.96	138.2	16.24	0.89	0.975	0.925	-0.05	0.0957324	0.727385
NM_002568|PABPC1|chr8|-	41736.7	101715324	chr8:101715144-101715587	88.19	287.01	0.24	90.22	284.03	0.24	126.22	280.34	0.31	135.23	351.74	0.28	0.24	0.295	0.055	0.0960441	0.7286
NM_005451|PDLIM7|chr5|-	353.7	176910489	chr5:176910395-176910731	34.98	0.63	0.98	28.34	6.72	0.81	41.12	0	1	38.29	0	1	0.895	1	0.105	0.096212	0.728722
NM_144716|CCDC12|chr3|-	400.8	46963335	chr3:46963220-46963629	40.61	6.27	0.87	33.91	17.82	0.66	32.99	24.25	0.58	34.4	23.4	0.6	0.765	0.59	-0.175	0.0970674	0.732947
NM_003883|HDAC3|chr5|-	1016.6	141000628	chr5:141000443-141001104	59.72	16.05	0.79	68.39	0	1	64.25	4.51	0.93	77.34	0	1	0.895	0.965	0.07	0.0970916	0.732947
NM_002950|RPN1|chr3|-	5580.3	128339114	chr3:128338813-128339436	44.86	139.29	0.24	36.01	145.28	0.2	54.7	136.34	0.29	59.08	128.63	0.31	0.22	0.3	0.08	0.0972276	0.732947
NM_001096|ACLY|chr17|-	6571.1	40023896	chr17:40023179-40024157	155.5	140.89	0.52	158.74	121.36	0.57	184.16	130.33	0.59	198.65	109.73	0.64	0.545	0.615	0.07	0.0974913	0.733782
NM_000321|RB1|chr13|+	280.7	49054371	chr13:49054134-49056026	19.45	28.2	0.41	22.51	32.54	0.41	27.73	14.22	0.66	25.59	23.72	0.52	0.41	0.59	0.18	0.0976447	0.733787
NR_033649|SF1|chr11|-	4262.4	64532355	chr11:64532076-64532990	128.57	37.39	0.77	108.58	43.28	0.72	82.93	53.95	0.61	99.88	43.04	0.7	0.745	0.655	-0.09	0.0979204	0.734709
NM_002668|PLP2|chrX|+	1946.7	49031304	chrX:49031021-49031468	177.26	0	1	182.32	0	1	147.07	5.69	0.96	157.23	1.82	0.99	1	0.975	-0.025	0.0989043	0.738629
NM_001769|CD9|chr12|+	1049.8	6347201	chr12:6346929-6347437	7.23	76.32	0.09	13.72	60.59	0.18	12.19	34.88	0.26	12.48	40.45	0.24	0.135	0.25	0.115	0.0988526	0.738629
NM_001636|SLC25A6|chrX|-	114550	1505310	chrX:1505045-1505652	626.48	417.65	0.6	640.71	418.62	0.6	758.03	413.82	0.65	780.47	464.4	0.63	0.6	0.64	0.04	0.0986312	0.738629
NM_001127400|YPEL5|chr2|+	526.9	30382388	chr2:30381485-30383399	19.74	31.77	0.38	25.84	28.45	0.48	43.01	28.3	0.6	39.73	30.24	0.57	0.43	0.585	0.155	0.0993091	0.7405
NM_001198843|RBM4|chr11|+	1046	66413757	chr11:66413498-66413944	61.55	59.5	0.51	59.65	64.29	0.48	52.05	92.04	0.36	51.8	68.68	0.43	0.495	0.395	-0.1	0.099525	0.74096
NM_203462|MRFAP1L1|chr4|-	708.1	6709826	chr4:6709429-6710370	105.37	0	1	99.25	3.3	0.97	86.37	0	1	87.51	10.21	0.9	0.985	0.95	-0.035	0.100557	0.746331
NM_003993|CLK2|chr1|-	460.3	155232899	chr1:155232659-155233191	53.24	35.7	0.6	52.95	29.8	0.64	69.95	16.04	0.81	60.21	28.26	0.68	0.62	0.745	0.125	0.100552	0.746331
NM_001130020|ATP6V0A1|chr17|+	534	40673560	chr17:40673045-40674597	49.45	6.95	0.88	44.06	3.97	0.92	54.37	0	1	56.26	2.25	0.96	0.9	0.98	0.08	0.10072	0.746383
NR_030717|SNAPC2|chr19|+	250.5	7987776	chr19:7987330-7988136	23.55	19.9	0.54	26.46	17.93	0.6	31.19	7.28	0.81	28.44	12.24	0.7	0.57	0.755	0.185	0.101667	0.746494
NM_052865|C20orf72|chr20|+	151.8	17970865	chr20:17970582-17971762	21.81	13.07	0.63	19.43	11.84	0.62	27	4.5	0.86	27.03	9.46	0.74	0.625	0.8	0.175	0.101558	0.746494
NM_002819|PTBP1|chr19|+	17879.2	810920	chr19:810694-812327	178.08	173.45	0.51	179.15	163.63	0.52	176.29	137.01	0.56	192.51	130.03	0.6	0.515	0.58	0.065	0.101029	0.746494
NM_002513|NME3|chr16|-	453.5	1820479	chr16:1820321-1820767	54.38	0	1	38.12	7.92	0.83	72.34	0	1	57.2	27.2	0.68	0.915	0.84	-0.075	0.10128	0.746494
NM_001153446|SCOC|chr4|+	1013.7	141302336	chr4:141302116-141303710	43.86	22.06	0.67	58.85	17.45	0.77	59.65	9.91	0.86	64.33	13.42	0.83	0.72	0.845	0.125	0.101415	0.746494
NM_000945|PPP3R1|chr2|-	658.9	68407836	chr2:68405989-68408142	35.3	52.53	0.4	50.05	32.37	0.61	40.79	20.18	0.67	44.85	29.19	0.61	0.505	0.64	0.135	0.101109	0.746494
NM_145266|NUDCD2|chr5|-	200.7	162880782	chr5:162880586-162881056	4.73	36.2	0.12	15.18	35.02	0.3	17.03	26.25	0.39	18.64	31.13	0.37	0.21	0.38	0.17	0.102579	0.74692
NM_053056|CCND1|chr11|+	17684.8	69467908	chr11:69465886-69469242	210.75	112.5	0.65	202.75	109.26	0.65	268.06	121.06	0.69	277.28	101.54	0.73	0.65	0.71	0.06	0.102814	0.74692
NM_022968|SERF1A|chr5|+	1073.1	69328343	chr5:69328142-69328525	36.29	53.53	0.4	47.64	44.75	0.52	52.9	37.9	0.58	54.75	38.93	0.58	0.46	0.58	0.12	0.102499	0.74692
NM_014758|SNX19|chr11|-	108	130746900	chr11:130745766-130748449	29.13	1.8	0.94	NA	NA	NA	24.94	5.34	0.82	NA	NA	NA	0.94	0.82	-0.12	0.10279	0.74692
NM_014279|OLFM1|chr9|+	145.1	138011863	chr9:138011350-138013030	44.38	0	1	38.43	1.46	0.96	32.54	6.89	0.83	36.14	0	1	0.98	0.915	-0.065	0.102135	0.74692
NM_006985|NPIP|chr16|+	1431.5	15045722	chr16:15045472-15045931	56.65	36.6	0.61	47.28	42.12	0.53	37.11	51.48	0.42	43.63	53.71	0.45	0.57	0.435	-0.135	0.102666	0.74692
NM_001251991|GMNN|chr6|+	757.3	24786151	chr6:24785866-24786325	35.51	43.41	0.45	44.34	29.52	0.6	45.61	34.36	0.57	57.47	20.18	0.74	0.525	0.655	0.13	0.102723	0.74692
NR_037926|SENP3-EIF4A1|chr17|+	165939	7481861	chr17:7481660-7482324	531.74	687.49	0.44	537.68	713.14	0.43	435.67	692.63	0.39	463.7	659.33	0.41	0.435	0.4	-0.035	0.103146	0.747109
NM_001185078|ARHGDIA|chr17|-	51670.3	79826618	chr17:79825597-79826819	575.07	0	1	556.65	0	1	468.71	7.42	0.98	525.29	0	1	1	0.99	-0.01	0.103151	0.747109
NM_001198812|MSANTD3-TMEFF1|chr9|+	896	103338999	chr9:103338798-103339918	13.43	56.04	0.19	30.86	45.29	0.41	29.31	25.42	0.54	24.03	39.1	0.38	0.3	0.46	0.16	0.103333	0.747295
NM_005570|LMAN1|chr18|-	568	56997781	chr18:56995056-56998361	26.47	4.29	0.86	31.92	2.16	0.94	35.82	1.49	0.96	35.84	0.25	0.99	0.9	0.975	0.075	0.103538	0.747655
NM_014372|RNF11|chr1|+	367.7	51737181	chr1:51736823-51739119	20.91	37.5	0.36	30.75	25.29	0.55	41.24	26.84	0.61	41.88	27.91	0.6	0.455	0.605	0.15	0.104092	0.750528
NM_014671|UBE3C|chr7|+	397.4	157060908	chr7:157060279-157062066	52.8	4.76	0.92	54.21	4.51	0.92	49.84	14.23	0.78	56.21	8.78	0.86	0.92	0.82	-0.1	0.104784	0.750601
NM_004373|COX6A1|chr12|+	55586.9	120878458	chr12:120878257-120878545	545.93	385.4	0.59	544.17	423.71	0.56	546.15	528.33	0.51	582	443.66	0.57	0.575	0.54	-0.035	0.104723	0.750601
NM_003757|EIF3I|chr1|+	17522.6	32696917	chr1:32696716-32697205	154.11	135.89	0.53	158.2	135.21	0.54	137.1	186.4	0.42	161.78	153.1	0.51	0.535	0.465	-0.07	0.104884	0.750601
NM_003249|THOP1|chr19|+	207.5	2813349	chr19:2813113-2813599	68.84	0	1	60.38	0	1	59	0	1	52.12	6.23	0.89	1	0.945	-0.055	0.104512	0.750601
NM_001185073|CLDN12|chr7|+	480.8	90044320	chr7:90041958-90045268	4.1	39.88	0.09	6.54	41.69	0.14	15	32.83	0.31	9.83	34.75	0.22	0.115	0.265	0.15	0.104352	0.750601
NM_012289|KEAP1|chr19|-	161.6	10597293	chr19:10596796-10597494	40.6	5.4	0.88	41.12	13.08	0.76	28.94	11.93	0.71	31.24	18.75	0.62	0.82	0.665	-0.155	0.105338	0.752728
NM_020151|STARD7|chr2|-	1443.6	96852055	chr2:96850603-96852652	79.31	39.54	0.67	82.55	26.81	0.75	72.82	23.49	0.76	83.1	13.37	0.86	0.71	0.81	0.1	0.105958	0.75437
NM_018256|WDR12|chr2|-	212.6	203745451	chr2:203745323-203745660	5.85	51.18	0.1	12.98	43.11	0.23	21.93	29.76	0.42	10.02	42.03	0.19	0.165	0.305	0.14	0.106327	0.75437
NM_018206|VPS35|chr16|-	872.4	46694220	chr16:46693589-46694563	45.52	25.17	0.64	56.53	18.08	0.76	54.53	9.04	0.86	58.49	13.64	0.81	0.7	0.835	0.135	0.106056	0.75437
NM_003367|USF2|chr19|+	561.5	35770271	chr19:35770070-35770718	58.91	24.4	0.71	53.44	13.9	0.79	60.01	17.08	0.78	70.36	6.9	0.91	0.75	0.845	0.095	0.106353	0.75437
NM_001539|DNAJA1|chr9|+	5477.9	33038955	chr9:33038683-33039062	254.69	133.25	0.66	245.28	125.62	0.66	188.01	78.3	0.71	207.08	76.83	0.73	0.66	0.72	0.06	0.105768	0.75437
NM_006844|ILVBL|chr19|-	123.9	15225981	chr19:15225789-15226241	32.69	8.26	0.8	30.6	10.29	0.75	29.2	15.93	0.65	27.93	22.96	0.55	0.775	0.6	-0.175	0.106825	0.755998
NM_001080396|FAM155A|chr13|-	223.9	107822772	chr13:107820879-107823134	24.01	21.72	0.53	29.91	12.06	0.71	35.58	15.15	0.7	37.29	6.72	0.85	0.62	0.775	0.155	0.106898	0.755998
NM_003400|XPO1|chr2|-	1724.7	61705847	chr2:61705069-61706101	76.68	54.7	0.58	84.81	50.83	0.63	76.49	38.58	0.66	84.58	29.19	0.74	0.605	0.7	0.095	0.107055	0.756
NM_001042469|SUMF2|chr7|+	701	56147940	chr7:56147221-56148365	38.07	56.81	0.4	24.63	65.44	0.27	46.01	60.1	0.43	48.2	52.21	0.48	0.335	0.455	0.12	0.107619	0.758864
NM_020170|NCLN|chr19|+	292.7	3207828	chr19:3207627-3209573	46.65	27.3	0.63	45.61	28.73	0.61	38.87	37.06	0.51	42.51	48.16	0.47	0.62	0.49	-0.13	0.108271	0.762339
NM_001185057|NOL3|chr16|+	131.7	67209151	chr16:67208950-67209505	30.39	3.05	0.91	29.89	3.9	0.88	33.54	0	1	37.79	0	1	0.895	1	0.105	0.108867	0.765419
NM_001134321|FAM127B|chrX|-	2301.6	134185197	chrX:134184963-134185398	128.29	0	1	135.22	0	1	112.52	0	1	123.62	6.38	0.95	1	0.975	-0.025	0.10927	0.767124
NM_001198906|YY1AP1|chr1|-	747.7	155630308	chr1:155629233-155630724	82.81	4.63	0.95	76.82	6.21	0.93	87.26	0	1	89.03	3.61	0.96	0.94	0.98	0.04	0.109504	0.767648
NM_001039802|CDC42|chr1|+	12121	22418185	chr1:22417921-22419436	147.52	86.84	0.63	148.5	76.37	0.66	168.1	74.69	0.69	170.52	58.37	0.74	0.645	0.715	0.07	0.110187	0.771311
NM_004792|PPIG|chr2|+	173.3	170493854	chr2:170492923-170494254	36.83	5.47	0.87	33.22	7.64	0.81	22.34	16.47	0.58	32.95	8.84	0.79	0.84	0.685	-0.155	0.110372	0.771479
NM_014639|TTC37|chr5|-	324.2	94800184	chr5:94799599-94800385	6.28	46.65	0.12	10.99	44.61	0.2	19.25	35.34	0.35	14.75	49.64	0.23	0.16	0.29	0.13	0.111664	0.779373
NM_001111077|EZR|chr6|-	853	159187365	chr6:159186773-159188110	26.42	68.46	0.28	24.68	69.42	0.26	45.81	75.74	0.38	48.72	84.04	0.37	0.27	0.375	0.105	0.111891	0.779828
NM_001102576|CSAG1|chrX|+	191.9	151909340	chrX:151909139-151909518	49.87	18.32	0.73	60.21	0.5	0.99	33.95	29.81	0.53	51.93	1.87	0.97	0.86	0.75	-0.11	0.112113	0.78024
NM_001195654|ZGPAT|chr20|+	139.8	62367334	chr20:62367133-62367494	NA	NA	NA	30.61	0	1	28.06	2.63	0.91	25.54	7.11	0.78	1	0.845	-0.155	0.1124	0.781104
NR_038269|LOC100506844|chr12|-	114	58325319	chr12:58325232-58325520	0.35	35.58	0.01	2.95	27.91	0.1	7.71	25.15	0.23	5.62	37.88	0.13	0.055	0.18	0.125	0.112692	0.781669
NM_018060|IARS2|chr1|+	405	220321126	chr1:220320835-220321383	50.77	66.78	0.43	55.68	61.58	0.47	67.42	34.8	0.66	54.68	63.15	0.46	0.45	0.56	0.11	0.112886	0.781669
NM_003907|EIF2B5|chr3|+	298.6	183862898	chr3:183862672-183863099	29.92	25.87	0.54	41.58	8.36	0.83	37.74	12.12	0.76	45.8	6.8	0.87	0.685	0.815	0.13	0.113132	0.781669
NM_001080515|FAM163B|chr9|-	265.6	136444324	chr9:136443537-136444551	64.53	0	1	62.58	0	1	54.52	7.5	0.88	61.07	0	1	1	0.94	-0.06	0.113079	0.781669
NM_173595|ANKRD52|chr12|-	230.9	56636975	chr12:56631629-56637176	35.34	0	1	32.53	0	1	29.81	3.43	0.9	NA	NA	NA	1	0.9	-0.1	0.113553	0.782327
NM_000795|DRD2|chr11|-	126.4	113281412	chr11:113280317-113281642	31.79	2.08	0.94	27.53	6.66	0.81	NA	NA	NA	33.13	0	1	0.875	1	0.125	0.113553	0.782327
NM_018052|VAC14|chr16|-	166.9	70721524	chr16:70721342-70721993	33.83	7.89	0.81	28.16	10.54	0.73	37.43	0	1	33.28	6.6	0.83	0.77	0.915	0.145	0.114069	0.783631
NM_001095|ASIC1|chr12|+	202.2	50475529	chr12:50475328-50477405	32.77	0	1	31.22	0	1	29.14	5.68	0.84	29.82	2.64	0.92	1	0.88	-0.12	0.113925	0.783631
NM_032429|LZTS2|chr10|+	641.1	102766643	chr10:102766242-102767440	51.85	5.56	0.9	51.13	0.81	0.98	55.67	0	1	56.69	1.69	0.97	0.94	0.985	0.045	0.114929	0.786167
NM_025142|TAOK1|chr17|+	205.2	27869780	chr17:27869579-27878921	NA	NA	NA	30.43	0	1	29.11	4.69	0.86	NA	NA	NA	1	0.86	-0.14	0.114704	0.786167
NM_025128|MUS81|chr11|+	204	65633658	chr11:65633457-65633912	36.64	0	1	37.89	0	1	35.16	0	1	31.6	7.6	0.81	1	0.905	-0.095	0.114798	0.786167
NM_032351|MRPL45|chr17|+	207.1	36478669	chr17:36478392-36479101	41.41	0	1	38.43	0	1	31.71	7.55	0.81	39.31	0	1	1	0.905	-0.095	0.115325	0.787693
NM_003314|TTC1|chr5|+	185	159492142	chr5:159491939-159492550	44.06	14.08	0.76	42.55	10.5	0.8	47.93	3.51	0.93	45.82	8.25	0.85	0.78	0.89	0.11	0.11548	0.787693
NR_024540|WASH7P|chr1|-	6313.4	14616	chr1:14408-14829	158.31	39.25	0.8	168.3	14	0.92	167.02	59.47	0.74	193.72	29.52	0.87	0.86	0.805	-0.055	0.116552	0.78793
NM_006999|PAPD7|chr5|+	195	6755143	chr5:6754864-6757161	32.91	4.62	0.88	32.24	2.95	0.92	28.92	13.58	0.68	29.73	5.5	0.84	0.9	0.76	-0.14	0.116091	0.78793
NM_006024|TAX1BP1|chr7|+	1350.6	27868686	chr7:27868247-27869386	9.21	88.49	0.09	22.08	67.49	0.25	28.24	74.83	0.27	26.17	77.57	0.25	0.17	0.26	0.09	0.116469	0.78793
NM_002631|PGD|chr1|+	767.6	10479984	chr1:10479687-10480201	134.65	88.19	0.6	134.43	76.03	0.64	51.24	58.67	0.47	58.88	41.98	0.58	0.62	0.525	-0.095	0.116128	0.78793
NM_001171805|PAPD7|chr5|+	195.1	6755143	chr5:6754867-6757161	32.91	4.49	0.88	32.24	2.89	0.92	28.92	13.43	0.68	29.73	5.36	0.85	0.9	0.765	-0.135	0.116091	0.78793
NM_001098210|CTNNB1|chr3|+	4453.4	41281511	chr3:41281310-41281939	10.82	135.19	0.07	22.51	101.11	0.18	38.16	139.88	0.21	26.71	140.62	0.16	0.125	0.185	0.06	0.116772	0.78793
NM_001033583|ACOT9|chrX|-	195.4	23721898	chrX:23721777-23722099	30.89	8.12	0.79	38.46	0	1	33.73	1.61	0.95	36.07	0	1	0.895	0.975	0.08	0.116828	0.78793
NM_001017392|SUGP2|chr19|-	212.3	19104281	chr19:19103177-19104549	39.62	7.84	0.83	41.42	1.56	0.96	44.59	1.38	0.97	45.22	0	1	0.895	0.985	0.09	0.11643	0.78793
NM_006708|GLO1|chr6|-	4912.6	38644880	chr6:38643702-38645159	137.82	100.75	0.58	156.85	66.49	0.7	175.14	60.47	0.74	169.13	83.34	0.67	0.64	0.705	0.065	0.117167	0.788543
NM_002874|RAD23B|chr9|+	2931.4	110092043	chr9:110091824-110094475	35.05	175.58	0.17	50.95	163.58	0.24	48.28	124.07	0.28	48.72	130.06	0.27	0.205	0.275	0.07	0.117411	0.788543
NM_001173408|OBSL1|chr2|-	123.2	220426521	chr2:220426438-220426730	52.37	0	1	36.56	9.78	0.79	43.77	0	1	49.04	0	1	0.895	1	0.105	0.117319	0.788543
NM_130466|UBE3B|chr12|+	681.4	109972951	chr12:109972396-109974507	28.54	5.96	0.83	31.17	0.22	0.99	108.93	7.73	0.93	113.46	0	1	0.91	0.965	0.055	0.119462	0.798977
NM_005180|BMI1|chr10|+	437	22619049	chr10:22618142-22620414	15.09	36.44	0.29	29.28	30.97	0.49	31.86	19.22	0.62	27.72	26.03	0.52	0.39	0.57	0.18	0.119282	0.798977
NM_001035235|SRA1|chr5|-	314.2	139930116	chr5:139929652-139930496	26.57	74.38	0.26	23.68	76.87	0.24	15.84	91.77	0.15	18.66	93.66	0.17	0.25	0.16	-0.09	0.119464	0.798977
NM_006870|DSTN|chr20|+	2900.2	17587886	chr20:17587682-17588652	58.6	144.05	0.29	72.71	142.14	0.34	84.14	106.41	0.44	70.13	137.6	0.34	0.315	0.39	0.075	0.119993	0.800288
NM_001827|CKS2|chr9|+	2651.2	91931525	chr9:91931288-91931618	177.16	0	1	193.79	0	1	175.46	0	1	180.86	7.36	0.96	1	0.98	-0.02	0.11993	0.800288
NM_007213|PRAF2|chrX|-	619.6	48929068	chrX:48928818-48929667	71.49	8.18	0.9	80.76	0	1	81.89	0	1	74.79	0.93	0.99	0.95	0.995	0.045	0.120358	0.800501
NM_001198557|LMNB1|chr5|+	1205.5	126172443	chr5:126171915-126172712	39.37	38.63	0.5	56.9	46.86	0.55	59.46	22.98	0.72	50.3	33.19	0.6	0.525	0.66	0.135	0.120252	0.800501
NM_024040|CUEDC2|chr10|-	939.1	104183128	chr10:104183002-104183329	129	4.41	0.97	129.36	4.74	0.96	148.71	8.4	0.95	145.55	17.36	0.89	0.965	0.92	-0.045	0.121401	0.805589
NM_003002|SDHD|chr11|+	293.2	111965783	chr11:111965529-111966518	31.88	41.19	0.44	44.02	30.58	0.59	43.76	27.41	0.61	43.72	18.61	0.7	0.515	0.655	0.14	0.121459	0.805589
NM_004317|ASNA1|chr19|+	825	12858993	chr19:12858787-12859137	69.05	45.28	0.6	74.34	41.63	0.64	83.42	32.86	0.72	85.85	32.32	0.73	0.62	0.725	0.105	0.121948	0.807714
NM_005721|ACTR3|chr2|+	2165.7	114715208	chr2:114714937-114716167	51	69.75	0.42	67.47	55.14	0.55	74.18	46.39	0.62	73.06	53.61	0.58	0.485	0.6	0.115	0.122994	0.813039
NM_001543|NDST1|chr5|+	249.9	149932988	chr5:149932775-149937773	36.3	18.06	0.67	37.17	10.19	0.78	32.42	3.6	0.9	32.24	7.69	0.81	0.725	0.855	0.13	0.12309	0.813039
NR_045106|C15orf44|chr15|-	182.6	65871766	chr15:65871096-65871997	36.86	5.81	0.86	35.8	3.25	0.92	33.38	0.97	0.97	32.23	0	1	0.89	0.985	0.095	0.123786	0.815615
NM_002635|SLC25A3|chr12|+	16433.1	98995387	chr12:98995146-98995778	51.14	610.51	0.08	63.45	581.89	0.1	77.76	590.16	0.12	79.02	638.14	0.11	0.09	0.115	0.025	0.12382	0.815615
NM_001164803|RBMX|chrX|-	2941.4	135951941	chrX:135951353-135952576	132.91	47.65	0.74	160.91	28.08	0.85	143.74	20.26	0.88	153.4	29.56	0.84	0.795	0.86	0.065	0.124005	0.815715
NM_014374|REPIN1|chr7|+	2642.7	150068664	chr7:150068258-150071133	108.37	0	1	103.53	2.35	0.98	107.53	13.73	0.89	120.6	0	1	0.99	0.945	-0.045	0.124225	0.816045
NM_032353|VPS25|chr17|+	553.2	40931434	chr17:40930975-40931617	83.99	0	1	68.86	11.49	0.86	63.37	24.42	0.72	83.83	0.79	0.99	0.93	0.855	-0.075	0.124609	0.817452
NM_020335|VANGL2|chr1|+	464.9	160397098	chr1:160394908-160398468	27.85	16.31	0.63	32.6	10.12	0.76	36.18	5.07	0.88	29.99	7.65	0.8	0.695	0.84	0.145	0.125489	0.822095
NM_145802|SEPT6|chrX|-	6573.8	118750094	chrX:118749688-118750705	137.38	11.75	0.92	128.88	24.33	0.84	224.4	41.46	0.84	219.85	57.15	0.79	0.88	0.815	-0.065	0.125864	0.822268
NM_014612|FAM120A|chr9|+	334.1	96327099	chr9:96326511-96328397	11.39	28.84	0.28	23.34	20.94	0.53	27.66	18.67	0.6	25.92	17.14	0.6	0.405	0.6	0.195	0.125944	0.822268
NM_001199162|USP19|chr3|-	232.8	49145614	chr3:49145479-49145961	33.02	22.03	0.6	28.09	16.27	0.63	36.27	7.82	0.82	35.84	15.1	0.7	0.615	0.76	0.145	0.126029	0.822268
NM_014283|C1orf9|chr1|+	260.7	172579391	chr1:172578956-172580973	23.06	27.08	0.46	32.29	15.68	0.67	30.41	10.25	0.75	27.97	11.97	0.7	0.565	0.725	0.16	0.126341	0.82319
NM_025235|TNKS2|chr10|+	181.9	93622927	chr10:93622694-93625232	18.24	14.62	0.56	24	6.6	0.78	28.46	3.18	0.9	26.45	4.9	0.84	0.67	0.87	0.2	0.127131	0.824992
NM_005911|MAT2A|chr2|+	7292.6	85771603	chr2:85770793-85771978	251.59	74.73	0.77	270.54	39.88	0.87	207.11	37.74	0.85	214.27	24.69	0.9	0.82	0.875	0.055	0.127133	0.824992
NM_001134363|RBM20|chr10|+	183.5	112597950	chr10:112595626-112599227	30.83	0	1	NA	NA	NA	31.4	9.08	0.78	38.92	0	1	1	0.89	-0.11	0.126843	0.824992
NM_138453|RAB3C|chr5|+	52.2	58147242	chr5:58146991-58147406	NA	NA	NA	21.75	9.9	0.69	19.5	12.22	0.61	12.5	20.06	0.38	0.69	0.495	-0.195	0.12753	0.825396
NM_030798|WBSCR16|chr7|-	323.8	74456944	chr7:74456283-74457217	51.05	9.98	0.84	54.45	9.5	0.85	52.48	7.66	0.87	55.61	0	1	0.845	0.935	0.09	0.127956	0.825396
NM_006805|HNRNPA0|chr5|-	16202.5	137088545	chr5:137087073-137090039	59.21	224.42	0.21	78.99	203.56	0.28	84.33	184.27	0.31	83.48	196	0.3	0.245	0.305	0.06	0.128055	0.825396
NM_001135691|SLC18A1|chr8|-	2272.5	20002768	chr8:20002366-20003387	32.49	100.78	0.24	37.51	93.75	0.29	31.78	147.93	0.18	35.78	135.77	0.21	0.265	0.195	-0.07	0.127896	0.825396
NM_001008273|TAGLN3|chr3|+	1030.8	111732458	chr3:111732257-111732735	100.23	47.89	0.68	97.58	42.54	0.7	102.89	65.95	0.61	108.46	76.81	0.59	0.69	0.6	-0.09	0.128021	0.825396
NM_007158|CSDE1|chr1|-	10149.6	115260636	chr1:115259534-115260837	107.68	279.97	0.28	142.66	238.4	0.37	145.56	237.16	0.38	144.24	233.35	0.38	0.325	0.38	0.055	0.129628	0.831071
NM_001197051|ZFP91|chr11|+	291.3	58385206	chr11:58384669-58389023	35.54	12.43	0.74	39.37	7.15	0.85	37.35	4.51	0.89	37.63	2.78	0.93	0.795	0.91	0.115	0.129345	0.831071
NM_001154|ANXA5|chr4|-	2539.9	122589382	chr4:122589152-122589682	28.61	117.37	0.2	35.14	106.98	0.25	57.7	136.46	0.3	50.63	126.69	0.29	0.225	0.295	0.07	0.12951	0.831071
NM_000597|IGFBP2|chr2|+	28420.2	217529019	chr2:217528663-217529158	176.56	390.69	0.31	176.16	382.3	0.32	218.19	514.46	0.3	219.63	641.48	0.26	0.315	0.28	-0.035	0.129121	0.831071
NM_032272|MAF1|chr8|+	626.8	145162304	chr8:145161991-145162515	49.56	39.92	0.55	58.28	37.86	0.61	64.1	27.8	0.7	72.83	33.02	0.69	0.58	0.695	0.115	0.130082	0.83287
NR_037616|MUTED-TXNDC5|chr6|-	907.2	7882462	chr6:7881961-7883499	67.66	31.26	0.68	55.45	41.34	0.57	41.1	42.56	0.49	43.71	39.23	0.53	0.625	0.51	-0.115	0.130626	0.833024
NM_015881|DKK3|chr11|-	1661.1	11986025	chr11:11984543-11986233	106.93	28.51	0.79	112.32	21.31	0.84	130.13	10.16	0.93	132.47	25.31	0.84	0.815	0.885	0.07	0.130525	0.833024
NM_001378|DYNC1I2|chr2|+	1032.8	172604567	chr2:172604286-172604919	13.17	120.58	0.1	19.97	120.1	0.14	30.07	105.22	0.22	23.63	114.93	0.17	0.12	0.195	0.075	0.130296	0.833024
NM_017546|C2orf29|chr2|+	274.3	101885952	chr2:101885678-101886778	32.11	12.14	0.73	35.27	11.7	0.75	30.24	22.81	0.57	32.55	22.14	0.6	0.74	0.585	-0.155	0.131336	0.836441
NM_182511|CBLN2|chr18|-	454.6	70204834	chr18:70203915-70205608	36.75	16.73	0.69	37.68	17.37	0.68	55.31	11.89	0.82	52.29	12.97	0.8	0.685	0.81	0.125	0.133343	0.839089
NM_033408|TMEM205|chr19|-	384.8	11453573	chr19:11453452-11453796	83.31	17.79	0.82	91.78	5.08	0.95	83.36	29.72	0.74	105.83	16.77	0.86	0.885	0.8	-0.085	0.13245	0.839089
NM_031477|YPEL3|chr16|-	140.3	30103907	chr16:30103635-30104120	24.71	9.66	0.72	23.45	16.14	0.59	44.71	12.15	0.79	47.13	9.53	0.83	0.655	0.81	0.155	0.133542	0.839089
NM_021259|TMEM8A|chr16|-	211.5	421874	chr16:420776-422283	27.84	11.53	0.71	25.11	13.18	0.66	25.32	26.16	0.49	26.82	23.02	0.54	0.685	0.515	-0.17	0.132561	0.839089
NM_015679|TRUB2|chr9|-	183.7	131071609	chr9:131071396-131072154	38.07	12.83	0.75	34.16	15.94	0.68	21.17	20.33	0.51	29.31	20.31	0.59	0.715	0.55	-0.165	0.133383	0.839089
NM_014366|GNL3|chr3|+	1941	52728415	chr3:52728209-52728504	31.47	53.39	0.37	57.97	37.67	0.61	53.65	40.17	0.57	56.94	31.82	0.64	0.49	0.605	0.115	0.133849	0.839089
NM_006306|SMC1A|chrX|-	1006.3	53405419	chrX:53401070-53407107	32.51	91.8	0.26	37.42	85.78	0.3	24.25	99.03	0.2	23.71	92.35	0.2	0.28	0.2	-0.08	0.132827	0.839089
NM_005983|SKP2|chr5|+	265	36182494	chr5:36181920-36184142	18.84	29.94	0.39	22.53	24.35	0.48	23.75	18.36	0.56	24.64	15.58	0.61	0.435	0.585	0.15	0.133528	0.839089
NM_002946|RPA2|chr1|-	823.5	28218304	chr1:28218049-28218758	60.75	21.77	0.74	55.34	27.14	0.67	46.52	31.98	0.59	42.81	30.82	0.58	0.705	0.585	-0.12	0.133037	0.839089
NM_002128|HMGB1|chr13|-	41415.9	31035119	chr13:31032879-31035670	97.74	783.51	0.11	139.77	836.74	0.14	133.26	725.92	0.16	130	739.93	0.15	0.125	0.155	0.03	0.133406	0.839089
NM_001145909|TANC1|chr2|+	152.3	160087561	chr2:160086089-160089170	16.53	18.25	0.48	21.69	13.63	0.61	27.02	8.35	0.76	26.7	10.49	0.72	0.545	0.74	0.195	0.133755	0.839089
NM_001040875|GDAP1|chr8|+	701.5	75277973	chr8:75276220-75279335	22.99	56.75	0.29	30.81	47.67	0.39	32.8	37.82	0.46	32.96	40.11	0.45	0.34	0.455	0.115	0.132821	0.839089
NM_032595|PPP1R9B|chr17|-	670	48211568	chr17:48211101-48212749	40.13	8.52	0.82	33.86	9.67	0.78	42.31	9.56	0.82	50.13	0.16	1	0.8	0.91	0.11	0.134428	0.840525
NM_022105|DIDO1|chr20|-	80.8	61537250	chr20:61536350-61537452	20.73	16.4	0.56	21.39	22	0.49	21.87	8.13	0.73	NA	NA	NA	0.525	0.73	0.205	0.134302	0.840525
NM_018066|GPN2|chr1|-	155.9	27206039	chr1:27205873-27206240	29.7	4.17	0.88	NA	NA	NA	NA	NA	NA	25.32	10.11	0.71	0.88	0.71	-0.17	0.134908	0.842429
NM_153188|TNPO1|chr5|+	1658.8	72205183	chr5:72204536-72210215	39.35	58.35	0.4	55	52.43	0.51	49.58	32.89	0.6	44.61	36.36	0.55	0.455	0.575	0.12	0.136508	0.850178
NM_152295|TARS|chr5|+	2304.2	33467866	chr5:33467665-33468196	118.14	28.8	0.8	123.61	24.91	0.83	86.78	38.08	0.7	95.85	24.26	0.8	0.815	0.75	-0.065	0.136882	0.850178
NM_015982|YBX2|chr17|-	197.4	7191745	chr17:7191571-7191962	55.19	3.32	0.94	41.33	15.11	0.73	41.2	6.93	0.86	52.62	0	1	0.835	0.93	0.095	0.136889	0.850178
NM_015062|PPRC1|chr10|+	126.4	103909886	chr10:103909683-103910090	10.19	29.28	0.26	11.38	26.2	0.3	4.87	31.12	0.14	4.22	30.93	0.12	0.28	0.13	-0.15	0.13736	0.850178
NM_001206985|METTL23|chr17|+	198.6	74729849	chr17:74729603-74729962	46.97	5.05	0.9	50.97	2.6	0.95	46.26	11.69	0.8	56.74	9.16	0.86	0.925	0.83	-0.095	0.136897	0.850178
NM_001178087|SERF1B|chr5|+	1072.2	69328343	chr5:69328142-69328523	36.54	53.28	0.41	48	44.38	0.52	53.38	37.43	0.59	55.03	38.66	0.59	0.465	0.59	0.125	0.137388	0.850178
NM_000305|PON2|chr7|-	688.3	95034351	chr7:95034174-95034800	38.06	42.54	0.47	46.06	29.82	0.61	43.63	31.78	0.58	56.86	19.75	0.74	0.54	0.66	0.12	0.137109	0.850178
NM_018022|TMEM51|chr1|+	141.6	15546353	chr1:15545822-15546974	36.32	7.93	0.82	35.24	7.42	0.83	30.77	15.32	0.67	32.88	14.86	0.69	0.825	0.68	-0.145	0.138253	0.852237
NM_015933|CCDC72|chr3|+	46891.2	48485457	chr3:48485256-48485537	62.27	394.89	0.14	130.68	344.09	0.28	123.75	339.23	0.27	109.19	365.52	0.23	0.21	0.25	0.04	0.138139	0.852237
NM_006155|SEPT2|chr2|+	9731.2	242291924	chr2:242291382-242293441	199.17	2.39	0.99	219.31	21.24	0.91	208.95	26.52	0.89	209.49	14.49	0.94	0.95	0.915	-0.035	0.137951	0.852237
NM_005402|RALA|chr7|+	923.1	39745923	chr7:39745722-39747723	40.74	65.6	0.38	52.86	44.12	0.55	46.68	27.15	0.63	48.71	43.35	0.53	0.465	0.58	0.115	0.138765	0.853202
NM_001166221|UTP14A|chrX|+	195.7	129063572	chrX:129063312-129063738	26.77	24.47	0.52	30.72	15.82	0.66	14.05	25.59	0.35	20.99	23.95	0.47	0.59	0.41	-0.18	0.138719	0.853202
NM_015093|TAB2|chr6|+	215.8	149731490	chr6:149730713-149732747	29.63	11.22	0.73	30.63	8.94	0.77	36.35	4.41	0.89	33.83	4.53	0.88	0.75	0.885	0.135	0.139469	0.854997
NM_006432|NPC2|chr14|-	546	74946755	chr14:74946643-74946991	49.55	12.72	0.8	50.71	12.36	0.8	59.14	30.93	0.66	73.35	29.78	0.71	0.8	0.685	-0.115	0.139564	0.854997
NM_005717|ARPC5|chr1|-	7937.5	183596528	chr1:183595332-183596729	118.55	73.8	0.62	127.63	69.46	0.65	144.32	61.97	0.7	160.02	64.99	0.71	0.635	0.705	0.07	0.139591	0.854997
NM_000801|FKBP1A|chr20|-	5909.8	1350375	chr20:1349621-1350716	62.86	167.92	0.27	83.86	147.59	0.36	84.75	144.43	0.37	86.6	129.32	0.4	0.315	0.385	0.07	0.139908	0.855847
NM_021939|FKBP10|chr17|+	682.9	39978687	chr17:39978475-39979469	86.03	3.38	0.96	79.04	13.73	0.85	107.24	3.24	0.97	108.11	5	0.96	0.905	0.965	0.06	0.140663	0.856077
NM_017592|MED29|chr19|+	180.6	39888327	chr19:39888097-39891203	31.19	6.28	0.83	29.04	8.28	0.78	31.44	17.29	0.65	30.23	15.59	0.66	0.805	0.655	-0.15	0.141016	0.856077
NM_015231|NUP160|chr11|-	426.4	47800214	chr11:47799670-47800746	7.85	62.37	0.11	17.56	50.33	0.26	17.29	38.81	0.31	17.43	44.88	0.28	0.185	0.295	0.11	0.140601	0.856077
NM_006899|IDH3B|chr20|-	725.2	2639174	chr20:2639041-2639483	65.08	15.25	0.81	66.81	19.67	0.77	87.5	2.61	0.97	67.09	17.66	0.79	0.79	0.88	0.09	0.140832	0.856077
NM_005271|GLUD1|chr10|-	1026.9	88811037	chr10:88809959-88811627	43.31	55.61	0.44	47.58	45.3	0.51	53.96	36.99	0.59	53.39	37.6	0.59	0.475	0.59	0.115	0.140924	0.856077
NM_001677|ATP1B1|chr1|+	16597.5	169101338	chr1:169100530-169101769	37.21	133.95	0.22	52.8	134.19	0.28	99.54	437.31	0.19	114.43	415.92	0.22	0.25	0.205	-0.045	0.140772	0.856077
NM_152464|TMEM199|chr17|+	242.4	26688834	chr17:26688179-26689089	31.68	14.99	0.68	38.27	4.68	0.89	27.53	10.74	0.72	20.65	17.66	0.54	0.785	0.63	-0.155	0.141597	0.857439
NM_001199039|SERINC2|chr1|+	390.6	31907162	chr1:31906911-31907527	75.08	1.79	0.98	65.16	9.32	0.87	78.66	7.61	0.91	81.38	18.88	0.81	0.925	0.86	-0.065	0.141562	0.857439
NM_004483|GCSH|chr16|-	1076.2	81116317	chr16:81115552-81116568	18.3	117.08	0.14	26.42	102.38	0.21	26.91	69.78	0.28	25.36	84.24	0.23	0.175	0.255	0.08	0.141975	0.858645
NM_001087|AAMP|chr2|-	918.9	219129067	chr2:219128852-219129331	74.8	37.37	0.67	83.83	21.57	0.8	59.2	44.02	0.57	75	34.36	0.69	0.735	0.63	-0.105	0.142327	0.859692
NM_001211|BUB1B|chr15|+	335.3	40513148	chr15:40512765-40513337	15.76	38.39	0.29	28.01	34.72	0.45	33.99	28.08	0.55	30.34	35.32	0.46	0.37	0.505	0.135	0.143427	0.865248
NM_001160210|SLC25A13|chr7|-	758	95750373	chr7:95749532-95750689	56.87	38.86	0.59	63.8	30.9	0.67	60.74	16.25	0.79	63.94	26.85	0.7	0.63	0.745	0.115	0.143644	0.865467
NM_005765|ATP6AP2|chrX|+	603.5	40465073	chrX:40464813-40465888	25.51	51.3	0.33	39.03	33.38	0.54	43.65	35.97	0.55	43.45	32.56	0.57	0.435	0.56	0.125	0.143913	0.866
NM_016132|MYEF2|chr15|-	585.4	48434984	chr15:48434589-48435268	4.51	81.48	0.05	8.61	79.06	0.1	15.02	78.21	0.16	12.28	74.48	0.14	0.075	0.15	0.075	0.144595	0.869017
NM_033257|DGCR6L|chr22|-	531.5	20302029	chr22:20301761-20302347	37.74	29.52	0.56	40.73	25.86	0.61	51.37	19.12	0.73	47.93	20.07	0.7	0.585	0.715	0.13	0.145741	0.872064
NM_018257|PCMTD2|chr20|+	308.5	62906737	chr20:62904574-62907579	4.16	32.88	0.11	12.08	28.79	0.3	18.34	23.74	0.44	12.78	30.11	0.3	0.205	0.37	0.165	0.145468	0.872064
NM_004583|RAB5C|chr17|-	4439.1	40277692	chr17:40276994-40277916	93.05	78.78	0.54	95.43	51.61	0.65	126.51	54.48	0.7	120.93	68.21	0.64	0.595	0.67	0.075	0.145828	0.872064
NM_001136006|GART|chr21|-	140.8	34876413	chr21:34876238-34876622	37.41	6.54	0.85	29.09	14.75	0.66	40.24	4.21	0.91	32.86	4.99	0.87	0.755	0.89	0.135	0.1453	0.872064
NM_006339|HMG20B|chr19|+	1177.2	3578919	chr19:3578507-3579081	91.56	9.98	0.9	98.95	7	0.93	101.72	21.81	0.82	116.91	14.74	0.89	0.915	0.855	-0.06	0.146355	0.872443
NM_004722|AP4M1|chr7|+	78.7	99704530	chr7:99704281-99704693	35.48	0.15	1	29.71	9.12	0.77	26.88	13.61	0.66	33.29	6.47	0.84	0.885	0.75	-0.135	0.146455	0.872443
NM_001130111|FAM108A1|chr19|-	1807.2	1877159	chr19:1876975-1877424	64.28	10.37	0.86	56.17	18.36	0.75	54.47	33.77	0.62	72.3	20.82	0.78	0.805	0.7	-0.105	0.146642	0.872443
NM_001031703|C3orf75|chr3|-	244.7	47537431	chr3:47537130-47537687	26.95	25.6	0.51	29.01	22.58	0.56	28.16	19.17	0.6	31.99	9.28	0.78	0.535	0.69	0.155	0.1468	0.872443
NM_000941|POR|chr7|+	351.1	75615897	chr7:75615655-75616155	42.29	20.74	0.67	38.03	24.39	0.61	37.07	19.85	0.65	25.64	40.46	0.39	0.64	0.52	-0.12	0.146128	0.872443
NR_024538|GSTM4|chr1|+	247.6	110203988	chr1:110203787-110204331	NA	NA	NA	20.37	15.69	0.56	33.9	9.75	0.78	30.65	12.6	0.71	0.56	0.745	0.185	0.147932	0.875115
NM_138401|FAM125A|chr19|+	321.9	17535941	chr19:17535740-17536140	49.61	6.95	0.88	41.1	16.24	0.72	38.78	27.06	0.59	49.68	15.52	0.76	0.8	0.675	-0.125	0.14863	0.875115
NM_032452|JPH4|chr14|-	313.2	24037797	chr14:24037244-24038926	46.82	1.39	0.97	42.6	3.67	0.92	30.8	12.21	0.72	43.75	0	1	0.945	0.86	-0.085	0.148667	0.875115
NM_015905|TRIM24|chr7|+	471.1	138269688	chr7:138269487-138270332	42.52	12.9	0.77	50.75	15.81	0.76	48.31	7.62	0.86	55.75	7.11	0.89	0.765	0.875	0.11	0.14831	0.875115
NM_004521|KIF5B|chr10|-	1671.4	32300133	chr10:32297938-32300444	42.61	56.23	0.43	57.88	38.53	0.6	60.38	39.06	0.61	59.2	33.83	0.64	0.515	0.625	0.11	0.148142	0.875115
NM_003255|TIMP2|chr17|-	29750.3	76851638	chr17:76849059-76851946	286.87	94	0.75	290.88	79.05	0.79	417.54	164.69	0.72	412.15	147.57	0.74	0.77	0.73	-0.04	0.147636	0.875115
NM_001243775|LIMA1|chr12|-	255.9	50570754	chr12:50569563-50571852	22.31	14.1	0.61	22.97	10.26	0.69	45.02	14.91	0.75	45.85	10.14	0.82	0.65	0.785	0.135	0.148708	0.875115
NM_001145138|RELA|chr11|-	343.9	65421887	chr11:65421067-65422471	55.13	3.07	0.95	49.95	5.69	0.9	44.24	11.21	0.8	46.3	8.51	0.84	0.925	0.82	-0.105	0.147562	0.875115
NM_003136|SRP54|chr14|+	1216	35498519	chr14:35498267-35498773	21.48	66.03	0.25	33.71	52.54	0.39	36.46	43.36	0.46	35.4	49.81	0.42	0.32	0.44	0.12	0.149097	0.876331
NM_014937|INPP5F|chr10|+	922.4	121587109	chr10:121586143-121588662	73.2	8.77	0.89	75.47	4.94	0.94	87.42	4.97	0.95	90.52	0.17	1	0.915	0.975	0.06	0.149864	0.879764
NM_001892|CSNK1A1|chr5|-	2020.7	148875704	chr5:148874845-148876423	7.48	116.76	0.06	10.88	130.5	0.08	19.52	120.34	0.14	14.56	122.28	0.11	0.07	0.125	0.055	0.150451	0.882134
NM_153201|HSPA8|chr11|-	53982.9	122928294	chr11:122928200-122928536	814.19	176.08	0.82	819.91	150.43	0.84	594.21	111.76	0.84	612.77	85.96	0.88	0.83	0.86	0.03	0.151528	0.884867
NM_032558|HIATL1|chr9|+	723.7	97221849	chr9:97221443-97223202	37.74	12.27	0.75	44.25	6.86	0.87	55.77	8.29	0.87	57.04	2.92	0.95	0.81	0.91	0.1	0.151545	0.884867
NM_018117|WDR11|chr10|+	156.3	122668496	chr10:122668068-122669038	7.64	32.78	0.19	11.83	29.09	0.29	18.08	22.48	0.45	13.93	27.78	0.33	0.24	0.39	0.15	0.151655	0.884867
NM_006758|U2AF1|chr21|-	4593.4	44513158	chr21:44513066-44513359	83.05	0	1	114.42	0	1	48.95	5.09	0.91	74.18	0	1	1	0.955	-0.045	0.15163	0.884867
NM_006044|HDAC6|chrX|+	65.5	48683155	chrX:48682954-48683380	30.04	11.36	0.73	29.47	7.65	0.79	24.26	17.95	0.57	25.74	16.28	0.61	0.76	0.59	-0.17	0.152007	0.884965
NM_003916|AP1S2|chrX|-	501.6	15845259	chrX:15843929-15845495	27.34	54.54	0.33	37.33	50.12	0.43	39.67	43.93	0.47	36.99	33.94	0.52	0.38	0.495	0.115	0.15204	0.884965
NR_003659|WASH3P|chr15|+	4163.8	102516548	chr15:102516336-102516761	158.44	44.06	0.78	167.81	26.35	0.86	165.23	69.02	0.71	192.33	41.65	0.82	0.82	0.765	-0.055	0.153692	0.889481
NM_019020|TBC1D16|chr17|-	772.3	77914637	chr17:77913819-77914906	53.94	7.4	0.88	48.93	7.14	0.87	49.99	12.1	0.81	47.59	17.34	0.73	0.875	0.77	-0.105	0.153992	0.889481
NM_005754|G3BP1|chr5|+	594.7	151183941	chr5:151183446-151184915	17.76	76.96	0.19	29.73	66.21	0.31	35.3	64.34	0.35	31.29	62.32	0.33	0.25	0.34	0.09	0.153576	0.889481
NM_005697|SCAMP2|chr15|-	77.5	75137357	chr15:75137197-75137558	34.8	0	1	26.64	4.49	0.86	33.76	0	1	23.39	14.76	0.61	0.93	0.805	-0.125	0.153376	0.889481
NM_004309|ARHGDIA|chr17|-	50435.7	79826718	chr17:79825597-79826951	543.57	200.17	0.73	524.98	186.95	0.74	444.14	216.75	0.67	498.44	189.4	0.72	0.735	0.695	-0.04	0.154112	0.889481
NM_004287|GOSR2|chr17|+	133.3	45016265	chr17:45015965-45018733	38.55	23.34	0.62	35.06	29.15	0.55	29.41	32.88	0.47	27.44	37.49	0.42	0.585	0.445	-0.14	0.153568	0.889481
NM_001008528|MXRA7|chr17|-	639.2	74673582	chr17:74671809-74673784	53.91	34.65	0.61	54.27	38.69	0.58	53.82	58.38	0.48	55.94	54.07	0.51	0.595	0.495	-0.1	0.153884	0.889481
NM_025075|THOC7|chr3|-	1959	63819674	chr3:63819546-63819875	30.39	81.41	0.27	33.36	88.55	0.27	40.54	65.99	0.38	42.25	79.18	0.35	0.27	0.365	0.095	0.154533	0.890835
NM_001127889|SPG21|chr15|-	510.2	65255708	chr15:65255363-65256077	38.52	50.41	0.43	47.6	39.43	0.55	44.34	32.82	0.57	47.67	27.14	0.64	0.49	0.605	0.115	0.15478	0.891193
NM_000848|GSTM2|chr1|+	267.5	110217570	chr1:110217369-110217908	29.75	8.74	0.77	28.66	12.75	0.69	22.22	20.94	0.51	25.61	15.03	0.63	0.73	0.57	-0.16	0.155407	0.893732
NM_001131016|CIZ1|chr9|-	596.8	130928484	chr9:130928344-130928685	38.77	6.37	0.86	28.4	19.69	0.59	23.56	36.66	0.39	44.34	12.29	0.78	0.725	0.585	-0.14	0.155732	0.894527
NM_170744|UNC5B|chr10|+	5186.6	73059245	chr10:73058869-73062635	176.57	56.06	0.76	174.12	44.52	0.8	195.25	34.05	0.85	195.99	44.41	0.82	0.78	0.835	0.055	0.156405	0.895638
NM_020744|MTA3|chr2|+	265.3	42936215	chr2:42936014-42936353	33.15	30.19	0.52	32.59	25.05	0.57	48.65	27.24	0.64	53.32	23.09	0.7	0.545	0.67	0.125	0.156858	0.895638
NM_017758|ALKBH5|chr17|+	398.1	18112781	chr17:18111533-18113267	35.35	6.01	0.85	31.31	9.98	0.76	38.45	17.84	0.68	38.2	19.24	0.67	0.805	0.675	-0.13	0.15662	0.895638
NM_001904|CTNNB1|chr3|+	6586.8	41280845	chr3:41280625-41281939	79.31	122.96	0.39	79.25	110.83	0.42	97.73	108.91	0.47	94.11	100.27	0.48	0.405	0.475	0.07	0.156648	0.895638
NM_001128847|SMARCA4|chr19|+	1730.8	11172677	chr19:11172460-11172958	125.43	66.28	0.65	129.04	62.18	0.67	91.16	67.07	0.58	109.71	72.49	0.6	0.66	0.59	-0.07	0.156691	0.895638
NM_033070|CECR5|chr22|-	753.5	17618644	chr22:17618410-17619247	41.82	30.58	0.58	32.17	37.91	0.46	37.61	23.97	0.61	44.1	21.3	0.67	0.52	0.64	0.12	0.15885	0.898313
NM_032231|FAM96A|chr15|-	346.5	64364933	chr15:64364761-64365227	6.02	59.16	0.09	11.69	60.55	0.16	13.72	45.91	0.23	13.58	49.14	0.22	0.125	0.225	0.1	0.158128	0.898313
NM_022163|MRPL46|chr15|-	112.5	89002887	chr15:89002709-89003094	33.72	3.46	0.91	30.5	7.42	0.8	28.93	11.3	0.72	26.32	11.36	0.7	0.855	0.71	-0.145	0.158252	0.898313
NM_021237|SELK|chr3|-	2412.1	53919380	chr3:53919226-53919588	28.71	139.43	0.17	28.61	145.75	0.16	34.3	116.09	0.23	37.57	116.24	0.24	0.165	0.235	0.07	0.15912	0.898313
NM_019063|EML4|chr2|+	3807.5	42557384	chr2:42556874-42559688	91.38	91.83	0.5	104.27	73.41	0.59	141.7	94.24	0.6	136.83	83.16	0.62	0.545	0.61	0.065	0.157706	0.898313
NM_017411|SMN2|chr5|+	1901.9	69373047	chr5:69372846-69373422	75.16	134.16	0.36	93.8	109	0.46	93.26	110.48	0.46	93.41	90.42	0.51	0.41	0.485	0.075	0.158549	0.898313
NM_012087|GTF3C5|chr9|+	1213.8	135933506	chr9:135933201-135933890	60.22	16.1	0.79	59.21	12.27	0.83	55.39	8.41	0.87	69.01	6.15	0.92	0.81	0.895	0.085	0.158934	0.898313
NM_006499|LGALS8|chr1|+	143.2	236711538	chr1:236711312-236712305	33.82	0	1	36.07	5.02	0.88	35.54	8.49	0.81	30.5	5.98	0.84	0.94	0.825	-0.115	0.158656	0.898313
NM_001199292|HSD17B4|chr5|+	480.1	118877801	chr5:118877600-118878030	16.37	57.13	0.22	19.82	46.48	0.3	28.79	52.07	0.36	32.55	46.15	0.41	0.26	0.385	0.125	0.159197	0.898313
NM_001143762|EIF5A|chr17|+	34762	7215420	chr17:7215141-7215782	302.7	506.52	0.37	319.71	479.53	0.4	308.14	412.54	0.43	306.61	425.86	0.42	0.385	0.425	0.04	0.159069	0.898313
NM_003750|EIF3A|chr10|-	1805.4	120795522	chr10:120794541-120795780	51.65	139.23	0.27	73.78	111.93	0.4	75.31	95.8	0.44	71.75	119.43	0.38	0.335	0.41	0.075	0.159602	0.899543
NM_138578|BCL2L1|chr20|-	187.8	30252933	chr20:30252261-30253889	37.73	9.69	0.8	38.65	5.06	0.88	39.12	1.48	0.96	40.52	2.63	0.94	0.84	0.95	0.11	0.160577	0.90288
NM_016222|DDX41|chr5|-	376.7	176938714	chr5:176938578-176938928	61.08	15.76	0.79	73.89	0	1	66.2	15.01	0.82	63.38	13.65	0.82	0.895	0.82	-0.075	0.160759	0.90288
NM_012341|GTPBP4|chr10|+	1196.7	1063318	chr10:1063015-1063708	69.31	71.54	0.49	88.07	51.7	0.63	75.75	40.98	0.65	78.07	42.58	0.65	0.56	0.65	0.09	0.160569	0.90288
NM_001242397|TWF1|chr12|-	358.9	44189295	chr12:44187526-44189558	18.27	28.53	0.39	27.36	21.83	0.56	34.42	19.77	0.64	31.21	21.9	0.59	0.475	0.615	0.14	0.161279	0.904742
NM_181836|TMED7|chr5|-	310.8	114951819	chr5:114948905-114952142	18.79	39.1	0.32	30.23	28.75	0.51	28.34	19.8	0.59	25.04	18.22	0.58	0.415	0.585	0.17	0.162457	0.909227
NM_001083601|NAA60|chr16|+	439.4	3535769	chr16:3535467-3536963	46.84	7.47	0.86	48.3	2.51	0.95	49.36	14.05	0.78	46.9	8.39	0.85	0.905	0.815	-0.09	0.162306	0.909227
NM_016073|HDGFRP3|chr15|-	1588.7	83807497	chr15:83806816-83808027	41.21	56.68	0.42	53.55	55.52	0.49	56.92	41.61	0.58	53.57	46.9	0.53	0.455	0.555	0.1	0.163072	0.909839
NM_006834|RAB32|chr6|+	199.3	146875794	chr6:146875592-146876086	41.27	14.07	0.75	36.45	26.4	0.58	50.94	19.31	0.73	53.13	12.35	0.81	0.665	0.77	0.105	0.163428	0.909839
NM_005934|MLLT1|chr19|-	1015.6	6212918	chr19:6210392-6213181	57.5	9.09	0.86	53.3	3.04	0.95	61.08	5.68	0.91	60.25	0	1	0.905	0.955	0.05	0.163489	0.909839
NM_001244585|LUC7L2|chr7|+	1073.3	139107685	chr7:139106909-139108203	30.44	89.57	0.25	33.75	87.89	0.28	41.37	74.54	0.36	43.58	79.61	0.35	0.265	0.355	0.09	0.163513	0.909839
NM_001135586|C5orf24|chr5|+	477.1	134191669	chr5:134190588-134195425	22.33	20.03	0.53	28.31	16.9	0.63	30.55	13.88	0.69	27.77	7.29	0.79	0.58	0.74	0.16	0.162862	0.909839
NM_033158|HYAL2|chr3|-	444	50355713	chr3:50355221-50355970	57.91	3.3	0.95	57.15	11.9	0.83	64.6	0	1	60.21	5.96	0.91	0.89	0.955	0.065	0.164005	0.911517
NM_198040|PHC2|chr1|-	675	33789855	chr1:33789224-33790620	81.53	17.88	0.82	85.55	10.68	0.89	85.34	5.78	0.94	93.5	9.1	0.91	0.855	0.925	0.07	0.164427	0.912809
NM_182977|NNT|chr5|+	236	43704657	chr5:43704357-43705668	9.13	47.43	0.16	20.46	38.15	0.35	23.05	39	0.37	21.4	35.62	0.38	0.255	0.375	0.12	0.166138	0.915568
NM_182914|SYNE2|chr14|+	164.5	64692786	chr14:64692037-64693167	17.94	25.91	0.41	24.09	14.36	0.63	24.35	8.89	0.73	22.5	14.75	0.6	0.52	0.665	0.145	0.16645	0.915568
NM_033198|PIGS|chr17|-	390	26880953	chr17:26880406-26881513	46.41	8.49	0.85	49.76	0	1	61.7	2.47	0.96	71.91	0	1	0.925	0.98	0.055	0.166424	0.915568
NM_022495|C14orf135|chr14|+	313.1	60601199	chr14:60600688-60601532	7.09	51.13	0.12	12.45	44.39	0.22	16.11	35.24	0.31	13.64	39.34	0.26	0.17	0.285	0.115	0.166279	0.915568
NM_018332|DDX19A|chr16|+	219.4	70406046	chr16:70405828-70407281	41.47	24.07	0.63	40.51	26.29	0.61	33.84	36.44	0.48	33.19	33.46	0.5	0.62	0.49	-0.13	0.166195	0.915568
NM_005809|PRDX2|chr19|-	16230.5	12907779	chr19:12907634-12907980	577.95	13.77	0.98	511.68	65.8	0.89	556.09	66.66	0.89	602.25	48.95	0.92	0.935	0.905	-0.03	0.16626	0.915568
NM_004741|NOLC1|chr10|+	1900.1	103922235	chr10:103921868-103923627	85.48	76.26	0.53	93.42	54.58	0.63	78.98	29.29	0.73	76.72	48.93	0.61	0.58	0.67	0.09	0.165952	0.915568
NM_001313|CRMP1|chr4|-	11470	5822801	chr4:5822491-5823578	280.72	90.85	0.76	245.74	115.35	0.68	250.23	84.3	0.75	258.01	70.97	0.78	0.72	0.765	0.045	0.16551	0.915568
NR_003697|SNHG15|chr7|-	750.1	45022720	chr7:45022627-45022921	38.42	50.11	0.43	54.8	39.52	0.58	45.97	30.71	0.6	56.06	32.05	0.64	0.505	0.62	0.115	0.166958	0.916428
NM_015171|XPO6|chr16|-	267.8	28109695	chr16:28109316-28109960	78.46	4.15	0.95	68.91	11.11	0.86	79.84	2.52	0.97	77.47	1.67	0.98	0.905	0.975	0.07	0.16719	0.916428
NM_004718|COX7A2L|chr2|-	5547.4	42578298	chr2:42577645-42578499	155.01	34.38	0.82	159.85	36.97	0.81	197.86	75.78	0.72	209.17	53.72	0.8	0.815	0.76	-0.055	0.167369	0.916428
NM_002881|RALB|chr2|+	156.7	121051839	chr2:121050717-121052286	26.8	6.37	0.81	31.19	4.38	0.88	26.73	11.16	0.71	26.33	11.6	0.69	0.845	0.7	-0.145	0.167148	0.916428
NM_021156|TMX4|chr20|-	141.4	7962499	chr20:7961716-7963268	37.97	7.15	0.84	34.28	12.14	0.74	34.75	18.41	0.65	31.96	16.65	0.66	0.79	0.655	-0.135	0.167747	0.917448
NM_002626|PFKL|chr21|+	411.1	45747071	chr21:45746598-45747256	49.27	11.08	0.82	45.75	15.71	0.74	40.87	26.24	0.61	49.59	21.32	0.7	0.78	0.655	-0.125	0.168044	0.918029
NM_007259|VPS45|chr1|+	224.1	150117185	chr1:150116887-150117505	60.68	14.44	0.81	63.25	9.51	0.87	57.52	0	1	60.81	8.5	0.88	0.84	0.94	0.1	0.168396	0.918784
NM_002825|PTN|chr7|-	2003.7	136912621	chr7:136912092-136912822	16.19	69.68	0.19	21.36	80.86	0.21	44.53	109.82	0.29	41.05	110.44	0.27	0.2	0.28	0.08	0.169139	0.918784
NM_001915|CYB561|chr17|-	53761.3	61511066	chr17:61509665-61511955	524.47	108.28	0.83	518.82	91.55	0.85	423.7	63.1	0.87	414.33	62.01	0.87	0.84	0.87	0.03	0.16896	0.918784
NM_001552|IGFBP4|chr17|+	1357.5	38613600	chr17:38612701-38613982	67.98	10.97	0.86	53.46	27.69	0.66	76.17	7.18	0.91	73.64	19.19	0.79	0.76	0.85	0.09	0.168942	0.918784
NM_001128426|AP1AR|chr4|+	181.4	113189745	chr4:113189300-113191211	10.44	41.7	0.2	17.21	32.69	0.34	17.54	22.62	0.44	15.87	23	0.41	0.27	0.425	0.155	0.169043	0.918784
NM_018639|WSB2|chr12|-	1831.2	118471371	chr12:118470492-118472163	42.31	87.17	0.33	55.53	74.42	0.43	59.45	73.73	0.45	68.09	73.33	0.48	0.38	0.465	0.085	0.170347	0.922367
NM_014615|KIAA0182|chr16|+	1561.9	85706896	chr16:85706011-85709812	89.04	26.93	0.77	87.3	22.98	0.79	79.9	35.6	0.69	78.25	32.92	0.7	0.78	0.695	-0.085	0.170182	0.922367
NM_001037984|SLC38A10|chr17|-	438.1	79219641	chr17:79218799-79220473	66.95	3.51	0.95	62.77	6.32	0.91	57.88	15.07	0.79	76.51	7.02	0.92	0.93	0.855	-0.075	0.170375	0.922367
NM_016146|TRAPPC4|chr11|+	864.6	118894244	chr11:118894031-118894385	81.33	43.66	0.65	90.77	30.93	0.75	69.07	37.53	0.65	69.44	52.16	0.57	0.7	0.61	-0.09	0.171068	0.923
NM_014988|LIMCH1|chr4|+	1154.9	41700928	chr4:41699177-41702061	40.85	27.98	0.59	47.26	24.31	0.66	64.49	25.64	0.72	62.36	21.24	0.75	0.625	0.735	0.11	0.170877	0.923
NM_001757|CBR1|chr21|+	631	37445236	chr21:37444744-37445462	34.61	24.21	0.59	42.18	20.31	0.68	39.66	19.98	0.67	52.79	11.94	0.82	0.635	0.745	0.11	0.170755	0.923
NM_006572|GNA13|chr17|-	906.7	63008221	chr17:63005407-63010947	24.69	45.11	0.35	39.73	28.42	0.58	39.14	30.27	0.56	39.65	24.46	0.62	0.465	0.59	0.125	0.171488	0.924224
NR_003512|INS-IGF2|chr11|-	113971	2152039	chr11:2150342-2154453	381.76	465.41	0.45	384.11	416.62	0.48	267.08	309.4	0.46	305.84	258.61	0.54	0.465	0.5	0.035	0.173002	0.927185
NM_182926|KTN1|chr14|+	1157.9	56151050	chr14:56150817-56151302	10.66	78.98	0.12	17.42	80.34	0.18	24.4	52.93	0.32	14.7	65.76	0.18	0.15	0.25	0.1	0.172746	0.927185
NM_173701|WARS|chr14|-	1891.8	100800852	chr14:100800125-100801373	124.54	51.16	0.71	125.38	48.56	0.72	90.57	30.87	0.75	97.48	20.39	0.83	0.715	0.79	0.075	0.172798	0.927185
NM_004986|KTN1|chr14|+	1172.4	56151050	chr14:56150817-56151296	10.94	78.7	0.12	17.31	80.46	0.18	24.09	53.25	0.31	14.57	65.89	0.18	0.15	0.245	0.095	0.172746	0.927185
NM_000612|IGF2|chr11|-	113782	2152039	chr11:2150347-2154453	378.78	468.39	0.45	381.53	419.2	0.48	265.25	311.23	0.46	303.94	260.52	0.54	0.465	0.5	0.035	0.172842	0.927185
NM_000189|HK2|chr2|+	306.5	75118535	chr2:75117924-75120481	41.74	0	1	37.73	3.7	0.91	30.76	4.37	0.88	NA	NA	NA	0.955	0.88	-0.075	0.173279	0.92763
NM_001195057|DDIT3|chr12|-	223.7	57910628	chr12:57910438-57910963	48.31	14.66	0.77	62.2	0	1	55.36	0	1	47.52	4.85	0.91	0.885	0.955	0.07	0.174634	0.933846
NM_181471|RFC2|chr7|-	1285.6	73646293	chr7:73645832-73646546	49.41	66.32	0.43	50.9	72.96	0.41	36.27	76.04	0.32	38.96	77.58	0.33	0.42	0.325	-0.095	0.175008	0.934803
NM_033055|HIAT1|chr1|+	253.4	100548016	chr1:100547559-100548929	16.73	41.93	0.29	26.85	27.38	0.5	28.54	21.84	0.57	28.05	29.31	0.49	0.395	0.53	0.135	0.175796	0.935051
NM_021033|RAP2A|chr13|+	891.3	98118355	chr13:98116459-98120252	25.92	21.69	0.54	31.43	18.91	0.62	59.93	23.01	0.72	54.64	24.15	0.69	0.58	0.705	0.125	0.176028	0.935051
NM_006110|CD2BP2|chr16|-	591.2	30364189	chr16:30362087-30364416	74.45	52.17	0.59	73.81	32.98	0.69	58.88	53.7	0.52	59.39	45.82	0.56	0.64	0.54	-0.1	0.175492	0.935051
NM_005966|NAB1|chr2|+	299.2	191555267	chr2:191554971-191557492	19.64	40.41	0.33	28.61	30.46	0.48	27.12	20.1	0.57	27.05	24.44	0.53	0.405	0.55	0.145	0.175745	0.935051
NM_005654|NR2F1|chr5|+	291.6	92929640	chr5:92929268-92929786	73.91	30.71	0.71	69.87	26.35	0.73	45.98	6.67	0.87	46.9	13.38	0.78	0.72	0.825	0.105	0.175968	0.935051
NM_002883|RANGAP1|chr22|-	290.2	41642411	chr22:41641615-41642676	43.23	18.12	0.7	48.18	4.51	0.91	53.71	0	1	45.97	10.53	0.81	0.805	0.905	0.1	0.176398	0.93598
NM_022458|LMBR1|chr7|-	432.2	156476425	chr7:156473570-156476857	34.04	36.13	0.49	41.13	32.8	0.56	45.34	26	0.64	46.73	27.55	0.63	0.525	0.635	0.11	0.177069	0.938506
NR_024625|API5|chr11|+	475.7	43364247	chr11:43363978-43366080	29.98	30.29	0.5	36.75	24.32	0.6	36.61	19.14	0.66	37.47	15.43	0.71	0.55	0.685	0.135	0.178002	0.939304
NM_003677|DENR|chr12|+	1328.5	123253782	chr12:123253581-123255953	40.07	29.32	0.58	45.71	22.34	0.67	38.37	11.38	0.77	44.15	18.32	0.71	0.625	0.74	0.115	0.177571	0.939304
NM_001243747|API5|chr11|+	477.3	43364247	chr11:43363983-43366080	30.01	30.34	0.5	36.77	24.39	0.6	36.65	19.24	0.66	37.51	15.59	0.71	0.55	0.685	0.135	0.178002	0.939304
NM_001178112|SCAMP5|chr15|+	1284.1	75311331	chr15:75311130-75313836	86.83	13.2	0.87	80.52	14.34	0.85	67.78	30.38	0.69	72.42	8.7	0.89	0.86	0.79	-0.07	0.177614	0.939304
NM_005813|PRKD3|chr2|-	874.4	37480116	chr2:37477646-37480493	38.75	32.81	0.54	40.6	27.19	0.6	58.21	30.11	0.66	58.41	23.96	0.71	0.57	0.685	0.115	0.17925	0.943813
NM_001166550|IDS|chrX|-	4246.6	148564114	chrX:148560295-148564749	93.41	45.46	0.67	98.66	30	0.77	89.03	26.75	0.77	86.13	17.71	0.83	0.72	0.8	0.08	0.179119	0.943813
NM_000181|GUSB|chr7|-	474.7	65425819	chr7:65425673-65426050	65.29	13.23	0.83	66.36	0.39	0.99	91.85	0.27	1	88.14	7.36	0.92	0.91	0.96	0.05	0.179466	0.943914
NM_005231|CTTN|chr11|+	2332.9	70281338	chr11:70281132-70282690	89.6	39.38	0.69	85.55	35.47	0.71	83.61	16.62	0.83	92.41	33.07	0.74	0.7	0.785	0.085	0.180069	0.945246
NM_002812|PSMD8|chr19|+	4853.4	38874094	chr19:38873893-38874464	99.64	227.28	0.3	108.94	236.44	0.32	91.86	247.3	0.27	98.93	284.23	0.26	0.31	0.265	-0.045	0.180113	0.945246
NM_001141979|TP53BP1|chr15|-	161.5	43699525	chr15:43699412-43699768	35.68	16.96	0.68	44.06	5.83	0.88	37.16	14.33	0.72	23.72	18.88	0.56	0.78	0.64	-0.14	0.180587	0.946704
NM_032111|MRPL14|chr6|-	774.8	44081618	chr6:44081373-44081946	94.45	0	1	84.21	11.2	0.88	71.88	18.47	0.8	86.32	3.14	0.96	0.94	0.88	-0.06	0.181507	0.950285
NM_003610|RAE1|chr20|+	255.8	55953337	chr20:55953069-55953519	37.21	23.6	0.61	46.45	13.94	0.77	39.38	9.21	0.81	43.45	10.11	0.81	0.69	0.81	0.12	0.181666	0.950285
NM_020447|FAM219B|chr15|-	244.9	75194926	chr15:75192328-75195127	41.49	12.91	0.76	42.9	4.62	0.9	35.25	0.37	0.99	34.43	4.54	0.88	0.83	0.935	0.105	0.181973	0.950427
NM_013241|FHOD1|chr16|-	94.6	67263405	chr16:67263292-67263621	28.41	8.75	0.76	23.86	17.15	0.58	23.76	18.24	0.57	24.05	23.15	0.51	0.67	0.54	-0.13	0.182089	0.950427
NR_028588|ECI2|chr6|-	301.9	4116026	chr6:4115927-4116263	23.22	24.2	0.49	15.9	27.72	0.36	9.89	35.2	0.22	15.18	26.09	0.37	0.425	0.295	-0.13	0.183005	0.950665
NM_020808|SIPA1L2|chr1|-	99.4	232534578	chr1:232533712-232535019	24.2	8.42	0.74	NA	NA	NA	30.13	1.95	0.94	29.82	4.59	0.87	0.74	0.905	0.165	0.183638	0.950665
NM_017610|RNF111|chr15|+	80.8	59387247	chr15:59386982-59389253	8.05	23.52	0.25	NA	NA	NA	13.91	17.47	0.44	NA	NA	NA	0.25	0.44	0.19	0.183928	0.950665
NM_015525|IBTK|chr6|-	238.6	82881072	chr6:82879956-82881273	14.94	25.45	0.37	NA	NA	NA	22.3	18.77	0.54	20.74	21.77	0.49	0.37	0.515	0.145	0.184227	0.950665
NM_012286|MORF4L2|chrX|-	8436.4	102931055	chrX:102930426-102931979	155.53	155.28	0.5	197.41	107.44	0.65	182.14	117.75	0.61	190.79	103.88	0.65	0.575	0.63	0.055	0.183567	0.950665
NM_005517|HMGN2|chr1|+	125493	26802409	chr1:26801604-26803133	24.15	706.07	0.03	22.36	700.99	0.03	13.1	674.08	0.02	16.73	702.45	0.02	0.03	0.02	-0.01	0.184313	0.950665
NM_005168|RND3|chr2|-	430.7	151326229	chr2:151324710-151326752	48.46	16.26	0.75	52.16	23.23	0.69	40.47	6.21	0.87	44.54	11.47	0.8	0.72	0.835	0.115	0.184045	0.950665
NM_001358|DHX15|chr4|-	1606.9	24529447	chr4:24529088-24529664	39.66	122.04	0.25	58.63	98.52	0.37	59.95	81.15	0.42	53.24	96.91	0.35	0.31	0.385	0.075	0.184058	0.950665
NM_001254738|RND3|chr2|-	430.3	151326229	chr2:151324707-151326752	48.45	16.27	0.75	52.16	23.23	0.69	40.48	6.2	0.87	44.51	11.5	0.79	0.72	0.83	0.11	0.184045	0.950665
NM_001130862|RAD51AP1|chr12|+	182.3	4668295	chr12:4668023-4669213	10.51	27.26	0.28	18.28	23.63	0.44	22.71	16.66	0.58	21.03	23.72	0.47	0.36	0.525	0.165	0.184227	0.950665
NM_001081753|ELN|chr7|+	760.3	73483199	chr7:73482987-73484236	113.74	3.6	0.97	107.81	5.86	0.95	129.34	2.24	0.98	138.32	0	1	0.96	0.99	0.03	0.183143	0.950665
NM_004047|ATP6V0B|chr1|+	3572.8	44443854	chr1:44443653-44443972	169.86	13.54	0.93	149.83	45.37	0.77	206.1	0	1	190.37	48.36	0.8	0.85	0.9	0.05	0.184908	0.952713
NM_001190317|IP6K2|chr3|-	374.1	48732522	chr3:48730884-48732851	23.26	53.99	0.3	23.33	63.44	0.27	31.55	48.35	0.39	33.27	52.85	0.39	0.285	0.39	0.105	0.185541	0.953928
NM_001190316|IP6K2|chr3|-	382.5	48732522	chr3:48730884-48732854	23.25	53.4	0.3	23.32	62.78	0.27	31.54	47.83	0.4	33.26	52.17	0.39	0.285	0.395	0.11	0.185541	0.953928
NM_017548|CDV3|chr3|+	1353.7	133307073	chr3:133306740-133309118	76.51	10.86	0.88	78.76	5.99	0.93	65.33	5.96	0.92	70.65	0	1	0.905	0.96	0.055	0.186437	0.95751
NM_182640|MRPS9|chr2|+	107.7	105716336	chr2:105716128-105716418	19.18	25.27	0.43	24.07	21.52	0.53	22.14	16.13	0.58	27.65	12.24	0.69	0.48	0.635	0.155	0.186967	0.959202
NM_022553|VPS52|chr6|-	210.8	33218259	chr6:33218049-33218764	33.22	7.37	0.82	21.26	20.82	0.51	23.35	21.98	0.52	20.86	23.47	0.47	0.665	0.495	-0.17	0.188019	0.962544
NM_019896|POLE4|chr2|+	86.9	75196756	chr2:75196536-75196859	37.3	13.25	0.74	32.43	16.94	0.66	21.94	16.22	0.57	20.56	19.71	0.51	0.7	0.54	-0.16	0.187889	0.962544
NM_030573|THAP7|chr22|-	99.2	21354363	chr22:21354061-21354721	24.31	7.72	0.76	25.02	5.54	0.82	24.18	18.15	0.57	28.6	11.89	0.71	0.79	0.64	-0.15	0.188695	0.964163
NM_017920|URGCP|chr7|-	142.8	43918389	chr7:43915501-43918859	31.06	4.96	0.86	30.7	0	1	40.72	0.56	0.99	41.83	0	1	0.93	0.995	0.065	0.188737	0.964163
NM_015416|LETMD1|chr12|+	197.8	51453483	chr12:51453144-51454207	35.91	2.53	0.93	36.45	8.02	0.82	39.12	16.24	0.71	44.15	10.13	0.81	0.875	0.76	-0.115	0.189219	0.965601
NM_006694|JTB|chr1|-	4154.2	153947009	chr1:153946840-153947311	30.62	188.8	0.14	31.88	187.24	0.15	27.92	191.45	0.13	17.91	208.21	0.08	0.145	0.105	-0.04	0.189772	0.967345
NM_000344|SMN1|chr5|+	1820.6	69373047	chr5:69372846-69373418	74.47	134.85	0.36	92.49	110.31	0.46	91.48	112.26	0.45	91.86	91.97	0.5	0.41	0.475	0.065	0.189964	0.967345
NM_005964|MYH10|chr17|-	874.6	8379040	chr17:8377523-8379266	95.27	16.99	0.85	96.62	14.9	0.87	95.81	0.72	0.99	95.58	16.72	0.85	0.86	0.92	0.06	0.190472	0.968906
NM_014504|RABGEF1|chr7|+	104.2	66274427	chr7:66273873-66274980	6.45	27.77	0.19	11.07	22.15	0.33	14.57	18.1	0.45	14.12	20.89	0.4	0.26	0.425	0.165	0.191189	0.970497
NM_001002010|NT5C3|chr7|-	278.9	33054026	chr7:33053725-33054443	9.84	35.73	0.22	17.57	31.33	0.36	22.43	22.32	0.5	15.42	28.68	0.35	0.29	0.425	0.135	0.191008	0.970497
NR_002323|TUG1|chr22|+	1870.5	31371444	chr22:31371156-31375380	117.07	23.51	0.83	117.46	22.41	0.84	102.05	17.49	0.85	98.75	6.2	0.94	0.835	0.895	0.06	0.191664	0.971882
NM_001040457|RHBDD2|chr7|+	3831.6	75517923	chr7:75517310-75518244	149.34	53.78	0.74	136.43	53.73	0.72	142.25	36.18	0.8	152.35	45.04	0.77	0.73	0.785	0.055	0.192315	0.974153
NM_001025239|TSPAN4|chr11|+	131.6	866763	chr11:866562-867116	12.42	24.62	0.34	11.8	35.24	0.25	7.76	45	0.15	7.72	32.12	0.19	0.295	0.17	-0.125	0.192681	0.974977
NM_181578|RFC5|chr12|+	120.9	118469311	chr12:118468987-118470042	22.05	25.8	0.46	25.12	21.73	0.54	24.49	16.79	0.59	29.13	12.54	0.7	0.5	0.645	0.145	0.193529	0.976093
NM_006556|PMVK|chr1|-	2607.7	154897540	chr1:154897208-154897741	30.94	70.61	0.3	34.88	65.49	0.35	40.77	66.54	0.38	47.82	58.42	0.45	0.325	0.415	0.09	0.193626	0.976093
NM_006114|TOMM40|chr19|+	1058.6	45406624	chr19:45406287-45406946	96.23	25.16	0.79	90.06	20.16	0.82	68.38	24.97	0.73	79.13	29.07	0.73	0.805	0.73	-0.075	0.193861	0.976093
NM_004760|STK17A|chr7|+	80.1	43664696	chr7:43664117-43666978	12.16	18.46	0.4	13.26	16.86	0.44	9.64	31.36	0.24	11.24	30.29	0.27	0.42	0.255	-0.165	0.193455	0.976093
NM_002524|NRAS|chr1|-	584.1	115250299	chr1:115247085-115250671	42.65	50.4	0.46	51.24	34.41	0.6	44.11	24.56	0.64	43.88	25.46	0.63	0.53	0.635	0.105	0.193918	0.976093
NM_022737|LPPR2|chr19|+	321.6	11475860	chr19:11475023-11476374	40.72	9.2	0.82	44.33	0.06	1	48.8	0	1	47.59	2.96	0.94	0.91	0.97	0.06	0.194574	0.976325
NM_015964|TPPP3|chr16|-	223.3	67424064	chr16:67423712-67424265	69.35	1.13	0.98	60.97	12.18	0.83	55	2.63	0.95	54.7	19.71	0.74	0.905	0.845	-0.06	0.194193	0.976325
NM_001127371|CDCA7L|chr7|-	868.3	21941629	chr7:21941457-21941970	52.84	0	1	46.86	5.88	0.89	60.52	0	1	67.62	0	1	0.945	1	0.055	0.194508	0.976325
NM_001080517|SETD5|chr3|+	786.8	9517973	chr3:9517167-9519838	69.76	9.9	0.88	67.31	13.34	0.83	65.82	6.91	0.9	67.83	4.3	0.94	0.855	0.92	0.065	0.195854	0.981721
NM_182849|CCNB1IP1|chr14|-	1238.2	20779664	chr14:20779529-20779911	78.31	144.49	0.35	78.3	141	0.36	85.92	102.55	0.46	88.75	139.74	0.39	0.355	0.425	0.07	0.196742	0.982018
NM_015114|ANKLE2|chr12|-	213.2	133303778	chr12:133302254-133304029	26.28	23.71	0.53	27.83	19.42	0.59	30.5	9.44	0.76	31.7	18.29	0.63	0.56	0.695	0.135	0.196685	0.982018
NM_012106|ARL2BP|chr16|+	475.8	57286829	chr16:57286078-57287545	39.73	30.04	0.57	45.85	21.14	0.68	46.79	18.46	0.72	48.27	16.59	0.74	0.625	0.73	0.105	0.19686	0.982018
NM_004800|TM9SF2|chr13|+	933	100215183	chr13:100214945-100215276	69.46	29.09	0.7	63.01	47.23	0.57	52.5	43.32	0.55	51.59	47.4	0.52	0.635	0.535	-0.1	0.196935	0.982018
NM_001166418|HDAC8|chrX|-	55.5	71549680	chrX:71549366-71549926	18.78	12.89	0.59	23.02	7.02	0.77	NA	NA	NA	16.79	15.24	0.52	0.68	0.52	-0.16	0.196805	0.982018
NM_030771|CCDC34|chr11|-	155.5	27360334	chr11:27360061-27360582	9.74	41.09	0.19	16.04	37.38	0.3	21.47	29.78	0.42	17.54	37.42	0.32	0.245	0.37	0.125	0.19798	0.986202
NM_182796|MAT2B|chr5|+	356.8	162945400	chr5:162945199-162946328	22.96	38.87	0.37	34.6	24.09	0.59	36.02	20.76	0.63	32.67	25.75	0.56	0.48	0.595	0.115	0.198986	0.988931
NM_024923|NUP210|chr3|-	403.9	13358184	chr3:13357737-13359281	46.86	11.29	0.81	46.45	11.87	0.8	49.91	7.54	0.87	55.13	5.05	0.92	0.805	0.895	0.09	0.198935	0.988931
NM_004716|PCSK7|chr11|-	176	117076690	chr11:117075788-117077072	37.77	0.19	1	31.27	7.03	0.82	31.58	8.6	0.79	35.41	8.26	0.81	0.91	0.8	-0.11	0.199145	0.988931
NM_006571|DCTN6|chr8|+	612	30040847	chr8:30040591-30041155	6.14	75.93	0.07	14.16	71.13	0.17	19.63	60.06	0.25	14.18	67.42	0.17	0.12	0.21	0.09	0.199568	0.990005
NM_021136|RTN1|chr14|-	17268	60062956	chr14:60062694-60063505	60.71	310.08	0.16	94.45	286.63	0.25	100.25	300.86	0.25	101.8	321.09	0.24	0.205	0.245	0.04	0.200624	0.993194
NM_006289|TLN1|chr9|-	227.8	35697565	chr9:35697334-35697913	68.19	14.54	0.82	60.25	16.78	0.78	58.79	22.27	0.73	62.33	24.7	0.72	0.8	0.725	-0.075	0.200624	0.993194
NM_006817|ERP29|chr12|+	6173	112460464	chr12:112459954-112461024	109.7	139.17	0.44	121.95	127.54	0.49	120.78	95.93	0.56	123.53	125.95	0.5	0.465	0.53	0.065	0.200927	0.993667
NM_202001|ERCC1|chr19|-	1951.4	45916802	chr19:45916692-45917003	11.98	38.77	0.24	14.9	39.91	0.27	18.58	38.07	0.33	20.84	25.25	0.45	0.255	0.39	0.135	0.201388	0.994923
NM_020441|CORO1B|chr11|-	296.6	67205771	chr11:67205518-67205972	58.25	4.26	0.93	59.58	0	1	69.33	0	1	77.56	0	1	0.965	1	0.035	0.20164	0.995146
NR_033716|SNX7|chr1|+	1516.2	99225845	chr1:99225610-99226056	20.81	108.48	0.16	21.25	120.48	0.15	41.79	155.53	0.21	43.71	156.21	0.22	0.155	0.215	0.06	0.202505	0.995364
NM_022818|MAP1LC3B|chr16|+	1472.1	87436922	chr16:87436529-87438380	86.75	40.76	0.68	85.84	43.57	0.66	78.15	34.96	0.69	90.11	23.03	0.8	0.67	0.745	0.075	0.202125	0.995364
NM_012177|FBXO5|chr6|-	148.2	153292307	chr6:153291658-153292549	10.67	43.25	0.2	14.52	43.68	0.25	15.75	34.64	0.31	20.84	38.42	0.35	0.225	0.33	0.105	0.203145	0.995364
NM_005866|SIGMAR1|chr9|-	655.7	34635463	chr9:34634720-34635855	87.15	2.06	0.98	74.47	13.06	0.85	91.71	1.81	0.98	87.92	4.19	0.95	0.915	0.965	0.05	0.202736	0.995364
NM_003973|RPL14|chr3|+	108496	40503728	chr3:40503430-40503859	203.09	831.19	0.2	199.2	853.28	0.19	197.54	957.03	0.17	200.5	963.82	0.17	0.195	0.17	-0.025	0.20355	0.995364
NM_003902|FUBP1|chr1|-	1677.3	78414258	chr1:78413591-78414459	22.29	66.48	0.25	33.54	54.99	0.38	38.28	46.21	0.45	29.99	52.99	0.36	0.315	0.405	0.09	0.202343	0.995364
NM_003403|YY1|chr14|+	640.7	100743998	chr14:100743755-100744804	28.74	53.8	0.35	37.96	44.95	0.46	40.92	36.54	0.53	36.35	37.87	0.49	0.405	0.51	0.105	0.202967	0.995364
NM_001251918|RAP1B|chr12|+	855.3	69053461	chr12:69053060-69054385	33.84	64.86	0.34	50.1	58.9	0.46	46.49	51.71	0.47	52.08	49.83	0.51	0.4	0.49	0.09	0.203525	0.995364
NM_000968|RPL4|chr15|-	147142	66791754	chr15:66791653-66791990	1240.64	1061.58	0.54	1268.92	1036.84	0.55	1173.46	1034.73	0.53	1231.86	1137.26	0.52	0.545	0.525	-0.02	0.203244	0.995364
NM_000178|GSS|chr20|-	230.8	33516449	chr20:33516236-33516754	55.88	1.7	0.97	45.07	20.13	0.69	53.56	14.03	0.79	47	25.13	0.65	0.83	0.72	-0.11	0.204164	0.997352
NM_015634|KIAA1279|chr10|+	147.2	70776335	chr10:70775297-70776739	19.94	16.27	0.55	22.38	13.91	0.62	22.48	8.31	0.73	24.59	8.77	0.74	0.585	0.735	0.15	0.204425	0.997613
NM_005918|MDH2|chr7|+	19582.8	75695798	chr7:75695597-75695930	190.17	226.69	0.46	198.41	216.71	0.48	160.95	226.05	0.42	177.36	237.57	0.43	0.47	0.425	-0.045	0.204996	0.999384
NM_015336|ZDHHC17|chr12|+	223	77244971	chr12:77244627-77247474	15.7	31.25	0.33	23.58	22.98	0.51	24.12	20.24	0.54	24.85	18.62	0.57	0.42	0.555	0.135	0.205704	0.999939
NM_003945|ATP6V0E1|chr5|+	1410.3	172461603	chr5:172461402-172461900	77.6	39.72	0.66	92.3	23.51	0.8	76.82	50.81	0.6	80.35	34.31	0.7	0.73	0.65	-0.08	0.205687	0.999939
NM_002051|GATA3|chr10|+	3784.5	8116418	chr10:8115702-8117164	62.65	123.37	0.34	74.19	112.06	0.4	79.04	103.48	0.43	84.74	109.14	0.44	0.37	0.435	0.065	0.205735	0.999939
NR_046384|PAF1|chr19|-	143.7	39876516	chr19:39876270-39877043	4.91	43.15	0.1	5.26	41.74	0.11	8.38	43.16	0.16	6.41	44.13	0.13	0.105	0.145	0.04	0.760643	1
NR_046381|ZNF195|chr11|-	453.8	3380277	chr11:3379157-3381795	15.9	44.66	0.26	23.11	35.83	0.39	22.77	37.16	0.38	26.92	39.76	0.4	0.325	0.39	0.065	0.568991	1
NR_046347|USP39|chr2|+	554.5	85876186	chr2:85875884-85876407	54.94	5.37	0.91	55.08	7.05	0.89	45.49	19.18	0.7	66.16	0	1	0.9	0.85	-0.05	0.585167	1
NR_046327|TRIM46|chr1|+	131.1	155157077	chr1:155156273-155157447	33.94	8.87	0.79	34.01	6.46	0.84	28.66	6.02	0.83	35.48	2.6	0.93	0.815	0.88	0.065	0.523551	1
NR_046315|BLOC1S2|chr10|-	265.1	102034484	chr10:102033035-102035250	1.91	40.81	0.04	1.98	47.77	0.04	1.74	46.75	0.04	1.56	45.17	0.03	0.04	0.035	-0.005	1	1
NR_046251|FGD5-AS1|chr3|-	1689.4	14986717	chr3:14984286-14987661	84.37	38	0.69	96.99	19.99	0.83	86.12	24.19	0.78	80.37	18.25	0.81	0.76	0.795	0.035	0.627004	1
NR_046083|ADIPOR1|chr1|-	1628.1	202910628	chr1:202909960-202910829	93.99	9.59	0.91	95.92	6.84	0.93	109.92	12.14	0.9	118.98	0	1	0.92	0.95	0.03	0.418291	1
NR_046082|UBE2L3|chr22|+	918.9	21976079	chr22:21975804-21978323	42.35	159.6	0.21	42.97	162.39	0.21	37.24	152.58	0.2	39.71	156.95	0.2	0.21	0.2	-0.01	0.900372	1
NR_046079|SEMA5B|chr3|-	546.4	122628562	chr3:122628040-122629148	25.83	8.07	0.76	28.22	4.42	0.86	86.09	20.16	0.81	90.33	15.5	0.85	0.81	0.83	0.02	0.7921	1
NR_045998|CCNDBP1|chr15|+	106.3	43487217	chr15:43486925-43489375	1.82	62.34	0.03	2.85	58.63	0.05	2.62	58.11	0.04	2.51	59.88	0.04	0.04	0.04	0	1	1
NR_045839|ANKRD11|chr16|-	130.6	89353300	chr16:89353066-89353521	28.14	8.22	0.77	31.81	0.09	1	24.73	7.61	0.76	24.71	8.18	0.75	0.885	0.755	-0.13	0.33115	1
NR_045774|ATF2|chr2|-	241.5	175939275	chr2:175936978-175939563	15.53	30.87	0.33	19.16	30.3	0.39	21.38	27.91	0.43	20.18	25	0.45	0.36	0.44	0.08	0.528641	1
NR_045769|ATF2|chr2|-	266.3	175939275	chr2:175936978-175939595	15.58	26.38	0.37	19.23	25.56	0.43	21.45	23	0.48	20.24	20.69	0.49	0.4	0.485	0.085	0.511053	1
NR_045659|COLEC11|chr2|+	3836.8	3691966	chr2:3691317-3692234	66.1	68.99	0.49	64.7	74.35	0.47	106.51	157.42	0.4	129.07	156.37	0.45	0.48	0.425	-0.055	0.398275	1
NR_040722|RBM39|chr20|-	1239.8	34292302	chr20:34291531-34292503	40.27	91.28	0.31	55.16	76.51	0.42	47.8	63.05	0.43	48.85	66.05	0.43	0.365	0.43	0.065	0.294507	1
NR_040586|STAG3L4|chr7|+	42.1	66785333	chr7:66785090-66786513	9.63	23.37	0.29	9.07	22	0.29	NA	NA	NA	6.69	25.13	0.21	0.29	0.21	-0.08	0.554145	1
NR_040584|STAG3L2|chr7|-	291.2	74298946	chr7:74298263-74299147	32.96	37.18	0.47	36.2	33.99	0.52	29.6	26.4	0.53	31.82	27.28	0.54	0.495	0.535	0.04	0.719672	1
NR_040583|STAG3L1|chr7|+	259.6	74996219	chr7:74996018-74996914	38.14	35.16	0.52	38.91	33.4	0.54	33.23	24.33	0.58	35.89	27.01	0.57	0.53	0.575	0.045	0.600923	1
NR_040582|STAG3L3|chr7|-	255.4	72468686	chr7:72467989-72468887	40.81	32.59	0.56	41.2	31.18	0.57	35.54	22.15	0.62	37.97	24.64	0.61	0.565	0.615	0.05	0.722052	1
NR_040016|TMEM50B|chr21|-	564	34804908	chr21:34804793-34805109	10.66	22.01	0.33	NA	NA	NA	10.56	20.81	0.34	NA	NA	NA	0.33	0.34	0.01	1	1
NR_038971|LOC283624|chr14|-	447.5	21668954	chr14:21668238-21670092	30.42	21.77	0.58	32.81	19.65	0.63	34.34	14.55	0.7	37.7	16.13	0.7	0.605	0.7	0.095	0.404358	1
NR_038427|LOC100505624|chr2|+	2064.2	27560505	chr2:27560304-27560670	0.85	43.42	0.02	2.24	37.55	0.06	2.29	45.59	0.05	1.52	43.68	0.03	0.04	0.04	0	1	1
NR_038422|PIN1|chr19|+	2495.1	9960141	chr19:9959766-9960365	86.81	60.83	0.59	78.9	73.44	0.52	87.43	72.38	0.55	86.46	73.87	0.54	0.555	0.545	-0.01	0.90905	1
NR_038420|ZRANB2-AS1|chr1|+	587.7	71532650	chr1:71532449-71532865	0.01	68.87	0	0.52	64.25	0.01	0.52	54.59	0.01	0.73	59.43	0.01	0.005	0.01	0.005	1	1
NR_038370|NDRG3|chr20|-	183.4	35281008	chr20:35280169-35282104	16.01	22.76	0.41	16.35	19.16	0.46	21.42	22.89	0.48	21.96	21.2	0.51	0.435	0.495	0.06	0.821484	1
NR_038357|LOC100507331|chr10|-	351.7	75557134	chr10:75556272-75557347	27.75	21.55	0.56	28.1	20.33	0.58	26.64	29.23	0.48	25.45	24.71	0.51	0.57	0.495	-0.075	0.546088	1
NR_038343|MAGI2-AS3|chr7|+	272.3	79092215	chr7:79088852-79096783	NA	NA	NA	7.61	24.01	0.24	7.86	22.6	0.26	NA	NA	NA	0.24	0.26	0.02	1	1
NR_038329|TEKT4P2|chr21|-	326.9	9916257	chr21:9915250-9916547	24.25	20.78	0.54	38.79	16.84	0.7	36	10.37	0.78	34.84	19.89	0.64	0.62	0.71	0.09	0.526877	1
NR_038322|MAP3K13|chr3|+	193.2	185009775	chr3:185009401-185010867	21.29	10.07	0.68	20.3	12.88	0.61	27.8	11.51	0.71	31.14	6.33	0.83	0.645	0.77	0.125	0.279281	1
NR_038131|UNK|chr17|+	146.3	73789979	chr17:73789524-73790279	14.56	19.8	0.42	13.63	23.29	0.37	11	22.18	0.33	15.17	16.51	0.48	0.395	0.405	0.01	1	1
NR_038110|LOC100507246|chr17|+	2175	74559612	chr17:74559201-74561430	85.98	106.85	0.45	85.86	103.92	0.45	79.71	110.77	0.42	89.33	82.82	0.52	0.45	0.47	0.02	0.754409	1
NR_037962|RHOU|chr1|+	177.8	228879670	chr1:228879032-228882416	24.14	11.4	0.68	26.24	8.61	0.75	27.98	10.7	0.72	26.53	11.99	0.69	0.715	0.705	-0.01	1	1
NR_037879|LOC100505876|chr2|+	778.7	37430151	chr2:37429046-37431886	NA	NA	NA	20.58	11.07	0.65	30.92	7.93	0.8	28.44	11.04	0.72	0.65	0.76	0.11	0.301028	1
NR_037791|RAB4B-EGLN2|chr19|+	296.9	41314118	chr19:41313714-41314346	34.97	33.65	0.51	28.04	36.17	0.44	36.72	20.89	0.64	30.85	32.66	0.49	0.475	0.565	0.09	0.374737	1
NR_037625|BRD2|chr6|+	571.6	32948869	chr6:32948359-32949282	3.44	96.89	0.03	6.25	98.48	0.06	7.17	85.95	0.08	6.61	93	0.07	0.045	0.075	0.03	0.527639	1
NR_037609|SLX1B-SULT1A4|chr16|+	395.2	30215330	chr16:30215129-30215638	30.14	22.59	0.57	36.72	25.04	0.59	24.35	25.94	0.48	31.1	26.37	0.54	0.58	0.51	-0.07	0.444732	1
NR_037602|LOC100507217|chr15|+	653.3	93441273	chr15:93440954-93441977	3.29	152.43	0.02	5.38	165.32	0.03	7.12	153.26	0.04	4.8	169.61	0.03	0.025	0.035	0.01	1	1
NR_036692|HSP90AA4P|chr4|+	31720.7	190396169	chr4:190395957-190396344	5.63	143.95	0.04	4.03	151.18	0.03	2.52	180.9	0.01	5.89	155.33	0.04	0.035	0.025	-0.01	1	1
NR_036605|GGPS1|chr1|+	305.2	235506409	chr1:235505326-235507844	12.99	48.57	0.21	11.08	53.39	0.17	11.47	57.52	0.17	11.89	58.52	0.17	0.19	0.17	-0.02	0.650901	1
NR_036565|CCT3|chr1|-	12179.2	156278848	chr1:156278752-156279094	385.22	62.51	0.86	376.17	51.32	0.88	300.54	72.87	0.8	362.16	52.92	0.87	0.87	0.835	-0.035	0.233907	1
NR_036552|C21orf59|chr21|-	429.2	33974082	chr21:33973984-33974283	29.91	53.57	0.36	33.22	39.55	0.46	26.23	47	0.36	31.84	38.48	0.45	0.41	0.405	-0.005	1	1
NR_036521|LOC100128252|chr19|+	549.4	57005733	chr19:57005532-57006805	18.55	31.71	0.37	20.22	28.87	0.41	18.98	42.37	0.31	18.31	34.42	0.35	0.39	0.33	-0.06	0.541621	1
NR_036516|C17orf62|chr17|-	1706.5	80401642	chr17:80400516-80402000	59.19	78.26	0.43	61.62	72.09	0.46	61.79	88.66	0.41	64.77	73.07	0.47	0.445	0.44	-0.005	1	1
NR_036473|SNHG3|chr1|+	467.9	28836085	chr1:28835342-28837404	5.79	62.59	0.08	5.84	70.49	0.08	6.31	66.04	0.09	5.82	67.55	0.08	0.08	0.085	0.005	1	1
NR_036472|ENY2|chr8|+	658.6	110355835	chr8:110355634-110358189	15.9	132.44	0.11	16.54	129.99	0.11	9.44	128.08	0.07	10.42	123.59	0.08	0.11	0.075	-0.035	0.294547	1
NR_036447|PKD1P1|chr16|+	2074.6	16444256	chr16:16443949-16444465	96.97	14.5	0.87	75.36	23.69	0.76	76.65	21.12	0.78	84.69	23.05	0.79	0.815	0.785	-0.03	0.602044	1
NR_034077|LOC100499177|chr4|-	275.5	83815071	chr4:83814605-83816000	21.77	38.72	0.36	34.07	25.75	0.57	28.2	28.77	0.49	28.48	32.87	0.46	0.465	0.475	0.01	0.853842	1
NR_034053|TNPO3|chr7|-	980.2	128594608	chr7:128594234-128595439	5.68	71.96	0.07	9.32	61.73	0.13	7.25	53.02	0.12	5.72	64.12	0.08	0.1	0.1	0	1	1
NR_034041|SRSF1|chr17|-	1429.8	56080962	chr17:56078280-56081362	48.19	303.69	0.14	50.44	302.76	0.14	47.38	242.08	0.16	46.66	261.71	0.15	0.14	0.155	0.015	0.508281	1
NR_034039|SORD|chr15|+	363.5	45366668	chr15:45365563-45367287	32.66	19.16	0.63	49.59	3.76	0.93	33.46	5.33	0.86	37.44	5.11	0.88	0.78	0.87	0.09	0.406312	1
NR_034021|SMA5|chr5|-	76.5	69777164	chr5:69776870-69777365	14.74	23.87	0.38	17.8	14.83	0.55	15.16	16.05	0.49	NA	NA	NA	0.465	0.49	0.025	1	1
NR_033936|LOC727849|chr15|-	1935.2	82765129	chr15:82763613-82765954	62.72	35.09	0.64	61.67	32.49	0.65	60.83	29.71	0.67	61.19	23.54	0.72	0.645	0.695	0.05	0.528128	1
NR_033935|DCTN1|chr2|-	832	74588562	chr2:74588281-74588763	141.07	0	1	135.65	0	1	120.36	0	1	116.12	0	1	1	1	0	1	1
NR_033814|DLST|chr14|+	908.9	75369316	chr14:75368899-75370450	72.49	33.45	0.68	73.12	28.83	0.72	73.59	25.6	0.74	77.39	28.92	0.73	0.7	0.735	0.035	0.642333	1
NR_033805|LOC220906|chr10|-	1700.9	28810368	chr10:28808846-28813540	24.26	19.98	0.55	23.13	23.82	0.49	16.4	22.21	0.42	19.95	20.46	0.49	0.52	0.455	-0.065	0.661998	1
NR_033759|ATP5L|chr11|+	18423.7	118279916	chr11:118279715-118280562	14.87	357.49	0.04	17.13	387.01	0.04	16.96	379.53	0.04	15.88	415.55	0.04	0.04	0.04	0	0.859221	1
NR_033758|MINOS1|chr1|+	233.7	19953094	chr1:19952881-19956315	2.14	246.93	0.01	2.67	242.02	0.01	2.18	256.92	0.01	2.49	294.46	0.01	0.01	0.01	0	1	1
NR_033721|DNAJC19|chr3|-	576.4	180702297	chr3:180701498-180702498	8.06	29.7	0.21	9.54	40.87	0.19	8.56	37.92	0.18	9.28	35.82	0.21	0.2	0.195	-0.005	1	1
NR_033715|VAMP7|chrY|+	274.7	59274835	chrY:59274553-59276439	31.89	25.19	0.56	41.55	19.05	0.69	42.22	18.79	0.69	44.62	12.89	0.78	0.625	0.735	0.11	0.231785	1
NR_033698|FNTA|chr8|+	269.9	42940504	chr8:42940303-42940932	50.19	24.28	0.67	47.85	13.97	0.77	45.35	21.54	0.68	46.52	25.74	0.64	0.72	0.66	-0.06	0.577956	1
NR_033687|SLC25A1|chr22|-	1084.7	19163465	chr22:19163088-19163757	103.28	0	1	93.84	13.91	0.87	105.43	12.13	0.9	112.3	0	1	0.935	0.95	0.015	1	1
NR_033675|VDAC2|chr10|+	7148.8	76990857	chr10:76990656-76991207	85.47	196.91	0.3	94.53	209.3	0.31	85.26	197.96	0.3	95.19	210.81	0.31	0.305	0.305	0	1	1
NR_033670|ARMCX6|chrX|-	150.2	100870401	chrX:100870108-100870750	38.15	11.88	0.76	38.63	14.18	0.73	38.38	6.93	0.85	36.49	13.99	0.72	0.745	0.785	0.04	0.64257	1
NR_033663|EPOR|chr19|-	155	11488510	chr19:11487881-11489271	7.99	37.33	0.18	8.82	29.56	0.23	10.79	34.42	0.24	9.82	36.88	0.21	0.205	0.225	0.02	0.796528	1
NR_033488|ABHD16A|chr6|-	254.4	31654871	chr6:31654726-31655072	44.47	0	1	36.56	0	1	50.3	0	1	40.02	0	1	1	1	0	1	1
NR_033465|NT5C3L|chr17|-	817.3	39981517	chr17:39981334-39981909	22.21	50.53	0.31	28.71	40.33	0.42	24.53	51.91	0.32	25.21	57.94	0.3	0.365	0.31	-0.055	0.600604	1
NR_033441|HDAC2|chr6|-	871.2	114262020	chr6:114257320-114262252	1.95	163.94	0.01	2.31	152.65	0.01	2	162.46	0.01	2.26	159.7	0.01	0.01	0.01	0	1	1
NR_033417|GTF2H2B|chr5|+	377.1	69743287	chr5:69743061-69746189	19.49	47.82	0.29	18.69	61.78	0.23	14.9	52.69	0.22	17.01	42.96	0.28	0.26	0.25	-0.01	0.844523	1
NR_033416|CCT6P3|chr7|+	1497	64534357	chr7:64534156-64535091	14.5	60.71	0.19	15.88	70.38	0.18	15.06	48.71	0.24	16.27	53.83	0.23	0.185	0.235	0.05	0.681175	1
NR_033399|DDX12P|chr12|-	419.6	9571004	chr12:9570287-9571295	37.51	5.54	0.87	45.58	0	1	39.76	3.02	0.93	39.87	6.25	0.86	0.935	0.895	-0.04	0.676064	1
NR_033338|C17orf70|chr17|-	135.9	79507215	chr17:79506911-79507976	30.06	10.81	0.74	26.4	16.25	0.62	22.23	20.61	0.52	27.43	16.69	0.62	0.68	0.57	-0.11	0.365928	1
NR_033334|TMEM70|chr8|+	64.7	74893858	chr8:74893390-74895018	6.96	28.05	0.2	7.44	31.98	0.19	4.83	33.98	0.12	5.51	32.82	0.14	0.195	0.13	-0.065	0.543746	1
NR_033322|NSUN5P1|chr7|+	3715.4	75045966	chr7:75045765-75046065	42.79	66.22	0.39	40.33	75.06	0.35	37.4	67.87	0.36	48.93	59.2	0.45	0.37	0.405	0.035	0.675922	1
NR_033268|NUDT16|chr3|+	53.5	131102223	chr3:131102006-131107674	NA	NA	NA	16.3	14.89	0.52	13.96	16.85	0.45	13.87	17.49	0.44	0.52	0.445	-0.075	0.605807	1
NR_033266|WASH5P|chr19|-	294.8	61396	chr19:60951-61894	38.47	19.63	0.66	33.3	22.04	0.6	39.26	20.06	0.66	32.06	27.33	0.54	0.63	0.6	-0.03	0.846518	1
NR_033265|C17orf101|chr17|-	370.2	80350142	chr17:80347086-80350410	22.91	38.9	0.37	22.85	43.53	0.34	18.37	48.06	0.28	18.83	57.82	0.25	0.355	0.265	-0.09	0.262405	1
NR_033255|DTYMK|chr2|-	1283.9	242615296	chr2:242615157-242615652	40.02	59.91	0.4	46.74	46.85	0.5	40.47	55.24	0.42	42.69	60.02	0.42	0.45	0.42	-0.03	0.772098	1
NR_033243|UBAP1|chr9|+	122.7	34251858	chr9:34251390-34252378	18.3	13.49	0.58	15.4	17.74	0.46	16.84	16.21	0.51	23.07	8.7	0.73	0.52	0.62	0.1	0.608894	1
NR_033191|PPP2R2D|chr10|+	123.7	133769717	chr10:133769188-133770053	26.77	17.34	0.61	29.22	17.4	0.63	19.12	19.22	0.5	19.76	16.89	0.54	0.62	0.52	-0.1	0.379172	1
NR_030775|SHISA4|chr1|+	52.4	201861159	chr1:201860928-201861715	4.4	29.68	0.13	NA	NA	NA	6.03	40.01	0.13	6.26	32.55	0.16	0.13	0.145	0.015	1	1
NR_030725|RCC1|chr1|+	339.6	28865257	chr1:28864344-28865708	6.1	47.87	0.11	4.66	49.34	0.09	3.36	50.3	0.06	2.97	43	0.06	0.1	0.06	-0.04	0.717082	1
NR_030724|XPNPEP1|chr10|-	357.7	111624841	chr10:111624524-111625070	57.42	43.18	0.57	62.37	23.04	0.73	82.19	37.55	0.69	90.66	29.85	0.75	0.65	0.72	0.07	0.232346	1
NR_030672|KIAA1324L|chr7|-	63.9	86509387	chr7:86506223-86509846	5.58	39.55	0.12	5.88	35.38	0.14	7.43	37.31	0.17	7.06	37.1	0.16	0.13	0.165	0.035	0.757817	1
NR_029427|WDR13|chrX|+	132.8	48463471	chrX:48463236-48463582	25.64	9.45	0.73	25.01	12.34	0.67	27.18	19.33	0.58	30.68	20.78	0.6	0.7	0.59	-0.11	0.253822	1
NR_029426|SMA4|chr5|-	194.2	69434930	chr5:69434689-69435547	8.62	35.46	0.2	8.52	37.9	0.18	10.63	26.7	0.28	5.68	32.03	0.15	0.19	0.215	0.025	0.782736	1
NR_029406|FLJ43681|chr17|+	332.8	81187894	chr17:81187693-81188573	NA	NA	NA	10.28	23.41	0.31	10.98	20.6	0.35	NA	NA	NA	0.31	0.35	0.04	1	1
NR_029403|CCT7|chr2|+	7937.5	73480017	chr2:73479768-73480150	163.87	91.16	0.64	139.18	116.54	0.54	150.64	99.03	0.6	152.65	84.33	0.64	0.59	0.62	0.03	0.520317	1
NR_029372|NT5C3|chr7|-	278.4	33054026	chr7:33053742-33054443	9.47	36.11	0.21	15.62	33.28	0.32	21	23.75	0.47	13.88	30.22	0.31	0.265	0.39	0.125	0.257728	1
NR_028450|BCAT2|chr19|-	169.5	49298504	chr19:49298319-49298721	35.81	2.34	0.94	31.91	9.33	0.77	34.02	6.21	0.85	34.8	4.18	0.89	0.855	0.87	0.015	1	1
NR_028370|PCNA-AS1|chr20|+	7310.2	5100497	chr20:5100232-5100615	94.08	164.62	0.36	110.98	149.03	0.43	128.75	128.11	0.5	93.68	154.48	0.38	0.395	0.44	0.045	0.32376	1
NR_028356|MRPL30|chr2|+	83.7	99813887	chr2:99813617-99816020	14.28	40.31	0.26	13.89	35.85	0.28	10.28	38.29	0.21	8.64	33.04	0.21	0.27	0.21	-0.06	0.483489	1
NR_028131|CFL2|chr14|-	311.6	35181239	chr14:35179588-35182183	13.51	37.88	0.26	15.5	44.59	0.26	19.35	47.63	0.29	17.53	45.52	0.28	0.26	0.285	0.025	0.836696	1
NR_028105|DCAF8|chr1|-	106.2	160209486	chr1:160209012-160210160	5.8	33.14	0.15	8.68	29.04	0.23	6.35	34.11	0.16	4.77	34.12	0.12	0.19	0.14	-0.05	0.544824	1
NR_028104|DCAF8|chr1|-	284.2	160187069	chr1:160185505-160187498	27.98	19.34	0.59	26.91	20.44	0.57	28.63	35.14	0.45	31.5	22.46	0.58	0.58	0.515	-0.065	0.553507	1
NR_028052|NGRN|chr15|+	2477.1	90815065	chr15:90814420-90815443	226.67	0	1	226.59	0	1	190.56	0	1	202.86	0	1	1	1	0	1	1
NR_028025|CREBZF|chr11|-	297.7	85373047	chr11:85368608-85373501	9.18	34.73	0.21	15.34	33.74	0.31	16.71	26.54	0.39	14.4	33.73	0.3	0.26	0.345	0.085	0.497086	1
NR_027850|MTX2|chr2|+	1083.9	177202500	chr2:177202221-177202753	8.17	98.98	0.08	9.04	100.87	0.08	11.43	105.56	0.1	10.13	112.87	0.08	0.08	0.09	0.01	1	1
NR_027678|RPAIN|chr17|+	334.8	5331592	chr17:5331391-5332985	13.84	57.63	0.19	14.27	63.94	0.18	12.46	67.92	0.16	11.28	58.91	0.16	0.185	0.16	-0.025	0.661478	1
NR_027671|UGGT1|chr2|+	234.4	128950484	chr2:128947291-128953249	16.26	19.51	0.45	14.73	20.51	0.42	13.12	21	0.38	13.1	18	0.42	0.435	0.4	-0.035	1	1
NR_027473|KDM2A|chr11|+	142.4	67023667	chr11:67022345-67025550	27.18	6.52	0.81	24.5	6.81	0.78	27.71	7.01	0.8	30.77	5.92	0.84	0.795	0.82	0.025	1	1
NR_027457|LINC00221|chr14|+	227	106950537	chr14:106950171-106951529	35.22	25.7	0.58	36.58	28.73	0.56	36.26	19.92	0.65	37.39	20.44	0.65	0.57	0.65	0.08	0.452809	1
NR_027418|LOC100499466|chr17|+	236	66125700	chr17:66121726-66132070	12.51	37.11	0.25	12.8	34.66	0.27	13	34.54	0.27	12.57	35.74	0.26	0.26	0.265	0.005	1	1
NR_027410|GOLGA8B|chr15|-	945.2	34819736	chr15:34817484-34820035	48.72	21.63	0.69	53.64	20.78	0.72	51.3	15.14	0.77	54.43	16.97	0.76	0.705	0.765	0.06	0.56553	1
NR_027409|GOLGA8A|chr15|-	911.8	34673515	chr15:34671270-34673814	49.15	23.88	0.67	52.79	24.74	0.68	50.24	20.79	0.71	55.96	21.42	0.72	0.675	0.715	0.04	0.721045	1
NR_027386|GUSBP3|chr5|-	428.2	68935992	chr5:68935290-68936193	2.6	67.19	0.04	1.65	63.29	0.03	3.71	59.17	0.06	2.79	48.27	0.05	0.035	0.055	0.02	0.658568	1
NR_027383|AKAP17A|chrY|+	141.3	1669753	chrY:1669552-1671407	35.13	0	1	34.31	0	1	NA	NA	NA	31.27	1.34	0.96	1	0.96	-0.04	0.484848	1
NR_027368|POP4|chr19|+	60.3	30106578	chr19:30106151-30108162	3.26	34.35	0.09	2.97	32.07	0.08	2.51	35.44	0.07	2.64	33.69	0.07	0.085	0.07	-0.015	1	1
NR_027342|FKBP9L|chr7|-	1145.8	55750178	chr7:55748767-55750518	25.66	13.69	0.65	30.14	7.13	0.81	29.39	8.01	0.79	29.56	15.57	0.65	0.73	0.72	-0.01	1	1
NR_027264|GLG1|chr16|-	153.3	74485866	chr16:74481326-74487232	16.65	25.26	0.4	15.74	25.13	0.39	14.64	32.45	0.31	14.18	32.99	0.3	0.395	0.305	-0.09	0.499007	1
NR_027157|LOC100128191|chr12|-	52.3	98909474	chr12:98906751-98909675	4.92	79.97	0.06	5.25	65.36	0.07	4.88	57.22	0.08	5.1	57.69	0.08	0.065	0.08	0.015	1	1
NR_027141|FAM45B|chr10|+	218.7	120896234	chr10:120895983-120897376	30.47	16.44	0.65	36.26	12.37	0.75	35.43	15.6	0.69	37.04	8.67	0.81	0.7	0.75	0.05	0.650312	1
NR_027073|LOC283731|chr15|-	302.1	74420472	chr15:74418714-74420965	33.74	15.7	0.68	35.74	13.34	0.73	30.71	10.77	0.74	30.56	15.28	0.67	0.705	0.705	0	1	1
NR_027032|LOC100130776|chr12|+	470.2	58121548	chr12:58120748-58122139	45.3	0	1	44.46	0.13	1	48.85	0	1	43.81	4.73	0.9	1	0.95	-0.05	0.495461	1
NR_027001|LOC388152|chr15|-	1935.2	84869100	chr15:84867600-84869960	75.37	30.12	0.71	73.55	29.81	0.71	73.32	26.23	0.74	72.94	19.91	0.79	0.71	0.765	0.055	0.522494	1
NR_026981|RPL23AP82|chr22|+	248.1	51237284	chr22:51237083-51238065	7.74	23.49	0.25	9.38	32.91	0.22	9.42	28.21	0.25	9.38	22.02	0.3	0.235	0.275	0.04	0.783029	1
NR_026909|STK16|chr2|+	23.3	220113466	chr2:220113143-220115001	2.62	28.32	0.08	NA	NA	NA	4.31	30.25	0.12	3.26	35.24	0.08	0.08	0.1	0.02	1	1
NR_026903|AMZ2P1|chr17|-	25.1	62964166	chr17:62962668-62964499	NA	NA	NA	0.37	37.81	0.01	0.16	37.5	0	0.36	45.31	0.01	0.01	0.005	-0.005	1	1
NR_026891|FLJ10038|chr15|-	22.6	50645977	chr15:50641135-50646371	6.07	28.68	0.17	6.41	26.59	0.19	5.37	29.35	0.15	5.17	30.35	0.15	0.18	0.15	-0.03	0.751612	1
NR_026827|LOC84856|chr10|+	45.4	42989897	chr10:42989463-42990785	4.39	27.98	0.14	5.51	27.82	0.17	NA	NA	NA	6.03	25.84	0.19	0.155	0.19	0.035	0.731491	1
NR_026811|AGSK1|chr15|-	996.8	82765127	chr15:82764078-82765622	38.92	72.2	0.35	38.4	72.49	0.35	36.07	69.45	0.34	36.62	65.73	0.36	0.35	0.35	0	1	1
NR_026778|HNRNPU-AS1|chr1|-	87.8	245008445	chr1:245008359-245008646	37.46	6.04	0.86	28.73	10.35	0.74	44.66	0	1	27.71	11.25	0.71	0.8	0.855	0.055	0.546802	1
NR_026762|LINC00263|chr10|+	107.9	102148015	chr10:102147794-102148111	18.01	13.64	0.57	20.56	9.53	0.68	54.82	15	0.79	50.37	19	0.73	0.625	0.76	0.135	0.234524	1
NR_026757|OIP5-AS1|chr15|+	450.7	41590707	chr15:41590239-41591795	32.49	32.09	0.5	36.44	28.3	0.56	37.74	26.83	0.58	37.54	29.99	0.56	0.53	0.57	0.04	0.724756	1
NR_026752|CROCCP2|chr1|-	317.4	16945202	chr1:16944751-16945598	19.77	46.22	0.3	26.06	32.16	0.45	22.33	36.69	0.38	27.86	40.49	0.41	0.375	0.395	0.02	0.714117	1
NR_026698|KPNA1|chr3|-	118.5	122143788	chr3:122140748-122146019	7.41	24.63	0.23	8.3	26.71	0.24	7.21	27.06	0.21	7.5	24.5	0.23	0.235	0.22	-0.015	1	1
NR_026680|MGC57346|chr17|+	120.6	43714126	chr17:43713649-43715329	24.05	11.17	0.68	25.19	8.04	0.76	20.58	9.58	0.68	NA	NA	NA	0.72	0.68	-0.04	0.785144	1
NR_026656|LOC400043|chr12|+	137.2	54525975	chr12:54525774-54526626	42.88	0	1	39.01	0.52	0.99	38.47	0	1	37.72	0	1	0.995	1	0.005	1	1
NR_026650|BPHL|chr6|+	147.1	3152967	chr6:3152722-3153432	23.64	17.73	0.57	27.24	20.5	0.57	21.35	28.15	0.43	25.23	17.25	0.59	0.57	0.51	-0.06	0.672334	1
NR_026598|NENF|chr1|+	4148.7	212619446	chr1:212619172-212619721	39.56	203.93	0.16	32.73	214.07	0.13	35.11	262.83	0.12	46.4	273.4	0.15	0.145	0.135	-0.01	0.6194	1
NR_026581|MLF2|chr12|-	7504	6857457	chr12:6857158-6857713	250.38	0	1	244.1	0	1	235.83	0	1	237.69	0	1	1	1	0	1	1
NR_026580|TFDP1|chr13|+	603.8	114295367	chr13:114294435-114295788	18.51	58.24	0.24	15.33	65.29	0.19	14.06	68.01	0.17	15.18	63.7	0.19	0.215	0.18	-0.035	0.687227	1
NR_026550|BRP44|chr1|-	261.2	167887336	chr1:167885913-167887597	2.92	77.72	0.04	4.06	77	0.05	5.71	98.15	0.05	4.93	109.37	0.04	0.045	0.045	0	1	1
NR_024581|ASB13|chr10|-	181.1	5682298	chr10:5680820-5682793	33.97	0.05	1	31.83	1.45	0.96	31.7	0.19	0.99	30.49	4.42	0.87	0.98	0.93	-0.05	0.492308	1
NR_024549|DMTF1|chr7|+	615.6	86825136	chr7:86824347-86825478	61.13	21.1	0.74	67.86	15.68	0.81	61.39	11.35	0.84	73.17	14.62	0.83	0.775	0.835	0.06	0.314647	1
NR_024537|GSTM3|chr1|-	131.6	110279590	chr1:110276554-110279791	3.6	87.85	0.04	4.06	87.36	0.04	3.2	94.08	0.03	3.66	86.92	0.04	0.04	0.035	-0.005	1	1
NR_024533|ALG3|chr3|-	363.5	183960263	chr3:183960117-183960464	23.62	34.44	0.41	20.5	26.76	0.43	21	34.85	0.38	23.05	29.99	0.43	0.42	0.405	-0.015	1	1
NR_024516|APLP2|chr11|+	10011.3	130013443	chr11:130013242-130014706	131.01	55.95	0.7	143.07	41.89	0.77	219.15	84.95	0.72	224.96	78.62	0.74	0.735	0.73	-0.005	0.915822	1
NR_024374|LOC642846|chr12|+	549	9465996	chr12:9465701-9466684	35.72	2.47	0.94	42.53	0	1	35.81	3.24	0.92	39.1	3.1	0.93	0.97	0.925	-0.045	0.615321	1
NR_024344|LOC283174|chr11|-	362.2	133767892	chr11:133766330-133771635	23.92	17.79	0.57	25.18	17.86	0.59	21.02	15.8	0.57	26.01	8.37	0.76	0.58	0.665	0.085	0.63697	1
NR_024260|NECAP1|chr12|+	115.2	8248873	chr12:8248638-8250373	25.08	16.99	0.6	25.59	8.78	0.74	25.62	6.39	0.8	24.09	9.54	0.72	0.67	0.76	0.09	0.42462	1
NR_024247|MUM1|chr19|+	173	1377157	chr19:1376518-1378430	37.42	10.01	0.79	39.42	11.07	0.78	37.85	6.59	0.85	36.21	12.17	0.75	0.785	0.8	0.015	1	1
NR_024203|ECD|chr10|-	536.4	74894363	chr10:74894282-74894571	63.47	0	1	49.67	0	1	66.23	0	1	55.82	0	1	1	1	0	1	1
NR_024191|ATL2|chr2|-	288.5	38522997	chr2:38522029-38523255	22.22	22.2	0.5	30.02	14.56	0.67	30.19	15.28	0.66	31.41	19.48	0.62	0.585	0.64	0.055	0.671699	1
NR_024170|LAMTOR3|chr4|-	89.6	100802738	chr4:100799495-100803224	8.9	44.77	0.17	9.34	46.45	0.17	8.6	42.93	0.17	8.31	47.17	0.15	0.17	0.16	-0.01	1	1
NR_024110|SBDSP1|chr7|+	369.2	72307479	chr7:72307156-72307978	33.61	21.16	0.61	36.03	19.51	0.65	32.7	18.4	0.64	31.36	14.35	0.69	0.63	0.665	0.035	0.83583	1
NR_024108|PFKL|chr21|+	404.8	45747075	chr21:45746598-45747261	48.26	12.15	0.8	43.04	18.62	0.7	40.87	26.15	0.61	48.76	22.23	0.69	0.75	0.65	-0.1	0.249943	1
NR_024077|WASH2P|chr2|+	8888.1	114356487	chr2:114356184-114356605	41.72	112.99	0.27	47.84	97.19	0.33	49.57	127.82	0.28	53.57	127	0.3	0.3	0.29	-0.01	0.902926	1
NR_024052|HCG18|chr6|-	61.7	30259282	chr6:30255174-30260376	6.84	33.83	0.17	7.01	34.09	0.17	5.5	28.93	0.16	4.33	28.64	0.13	0.17	0.145	-0.025	1	1
NR_024031|DANCR|chr4|+	714.7	53580115	chr4:53579661-53580305	57.18	29.35	0.66	65.57	32.52	0.67	55.66	49.15	0.53	87.66	12.93	0.87	0.665	0.7	0.035	0.75732	1
NR_023350|COPB2|chr3|-	630.2	139076599	chr3:139076433-139076800	52.4	5.31	0.91	54.91	12.59	0.81	53.67	13.28	0.8	62.05	7.52	0.89	0.86	0.845	-0.015	0.804473	1
NR_023319|ADPGK|chr15|-	120.3	73044834	chr15:73043708-73045236	31.99	11.43	0.74	34.02	5.2	0.87	26.62	16.12	0.62	30.03	6.56	0.82	0.805	0.72	-0.085	0.435184	1
NR_023318|ADPGK|chr15|-	120	73044834	chr15:73043708-73045233	31.97	11.57	0.73	34.01	5.28	0.87	26.62	16.17	0.62	30.02	6.73	0.82	0.8	0.72	-0.08	0.439145	1
NR_016021|TBRG1|chr11|+	85.8	124502255	chr11:124501989-124505685	13.42	31.25	0.3	16.83	31.93	0.35	14.1	26.33	0.35	13.54	25.51	0.35	0.325	0.35	0.025	1	1
NR_015432|LINC00493|chr20|+	2830.4	18550107	chr20:18549880-18550203	59.36	54.49	0.52	69.92	57.75	0.55	54.57	74.84	0.42	73.42	53.42	0.58	0.535	0.5	-0.035	0.611005	1
NR_015370|EPB41L4A-AS1|chr5|+	618	111498049	chr5:111497848-111498198	6.52	35.78	0.15	8.94	38.96	0.19	4.49	37.58	0.11	2.67	35.79	0.07	0.17	0.09	-0.08	0.322134	1
NR_015363|MGC21881|chr9|-	127.7	41954450	chr9:41952399-41954651	15.31	15.08	0.5	NA	NA	NA	NA	NA	NA	12.18	22.03	0.36	0.5	0.36	-0.14	0.311892	1
NR_003662|RPSAP58|chr19|+	1473789	24010626	chr19:24009872-24010919	863.1	595.82	0.59	877.62	632.84	0.58	1007.54	689.05	0.59	1074.72	658.19	0.62	0.585	0.605	0.02	0.232899	1
NR_003615|LOC728554|chr5|+	1329.2	177310916	chr5:177310668-177311269	91.23	0	1	85.97	0	1	97.62	0	1	101.87	0	1	1	1	0	1	1
NR_003580|LOC100093631|chr7|-	25997.3	74601904	chr7:74601104-74602248	327.86	153.54	0.68	378.76	136.92	0.73	310.85	171.77	0.64	347.1	120.18	0.74	0.705	0.69	-0.015	0.623703	1
NR_003263|SDHAP3|chr5|-	252.2	1572200	chr5:1572073-1572401	36.47	0	1	35.56	0	1	39.02	0	1	40.83	0	1	1	1	0	1	1
NR_003249|HNRPDL|chr4|-	2383.7	83345835	chr4:83343717-83346036	34.26	267.85	0.11	36.12	305.07	0.11	28.83	285.2	0.09	27.96	286.39	0.09	0.11	0.09	-0.02	0.428488	1
NR_003144|ANP32AP1|chr15|+	4659.8	35529941	chr15:35529527-35530264	2.55	60.97	0.04	1.99	62.51	0.03	2.64	51.76	0.05	1.08	54.38	0.02	0.035	0.035	0	1	1
NR_003135|CEP170P1|chr4|+	3103.7	119475183	chr4:119474966-119475359	7.01	132.56	0.05	6.13	131.14	0.04	6.78	149.88	0.04	7.76	140.05	0.05	0.045	0.045	0	1	1
NR_003129|RNF5P1|chr6|+	2222.9	32148326	chr6:32148006-32148567	100.4	38.09	0.72	96.55	41.34	0.7	94.2	35.05	0.73	88.4	50.44	0.64	0.71	0.685	-0.025	0.597418	1
NR_003105|ZWILCH|chr15|+	471.6	66841144	chr15:66840943-66841822	23.65	20.88	0.53	27.9	13.62	0.67	29.28	9.93	0.75	27.57	12.45	0.69	0.6	0.72	0.12	0.349889	1
NR_003094|E2F6|chr2|-	450	11585409	chr2:11584501-11586649	13.84	30.44	0.31	14.88	34.08	0.3	14.67	43.03	0.25	15.31	39.33	0.28	0.305	0.265	-0.04	0.657534	1
NR_002824|HERC2P2|chr15|-	314.4	23282514	chr15:23282265-23283153	31.04	33.27	0.48	45.89	23.25	0.66	31.5	25.85	0.55	33.38	23.17	0.59	0.57	0.57	0	1	1
NR_002217|PMS2CL|chr7|+	405.9	6791081	chr7:6790880-6791232	22.42	46.01	0.33	25.77	45.74	0.36	24.83	48.6	0.34	26.15	39.54	0.4	0.345	0.37	0.025	1	1
NR_002206|GTF2IP1|chr7|+	26014	72620535	chr7:72620192-72621336	327.66	153.58	0.68	378.43	137.01	0.73	310.66	171.59	0.64	346.9	120.13	0.74	0.705	0.69	-0.015	0.623703	1
NR_002188|GBAP1|chr1|-	538.3	155184063	chr1:155183624-155184264	46.22	13.24	0.78	42.21	14.19	0.75	45.62	27.76	0.62	50.21	15.12	0.77	0.765	0.695	-0.07	0.419855	1
NR_002166|TRAPPC2P1|chr19|+	106	57876472	chr19:57876183-57876721	12.19	24.93	0.33	9.39	24.26	0.28	11.51	22.42	0.34	8.67	26.25	0.25	0.305	0.295	-0.01	1	1
NR_002162|ATP5EP2|chr13|+	12896.7	28519579	chr13:28519343-28519710	3.88	84.22	0.04	4.22	100.03	0.04	5.29	79.76	0.06	3.59	100.42	0.03	0.04	0.045	0.005	1	1
NM_212554|METTL10|chr10|-	35.3	126448805	chr10:126447406-126449072	3.35	32.38	0.09	2.58	40.83	0.06	3.87	42.93	0.08	3.17	47.02	0.06	0.075	0.07	-0.005	1	1
NM_207662|ZC3H14|chr14|+	768.5	89078290	chr14:89078089-89079853	33.53	0.58	0.98	39.09	0	1	36.12	0	1	35.62	0	1	0.99	1	0.01	1	1
NM_207577|MAP6|chr11|-	127.1	75316848	chr11:75313905-75317049	25.41	53.06	0.32	26.4	42.28	0.38	19.84	38.61	0.34	18.77	49.58	0.27	0.35	0.305	-0.045	0.586916	1
NM_207518|PRKACA|chr19|-	613.3	14203848	chr19:14202507-14204049	42.35	17.72	0.71	40.98	17.4	0.7	44.1	9.46	0.82	47.88	17.83	0.73	0.705	0.775	0.07	0.525139	1
NM_207368|FAM195B|chr17|-	8246.8	79780556	chr17:79780293-79781187	188.95	42.99	0.81	176.37	45.1	0.8	192.02	74.2	0.72	218.61	53.66	0.8	0.805	0.76	-0.045	0.323901	1
NM_207354|ANKRD13D|chr11|+	68.3	67069841	chr11:67069590-67069955	9.12	21.36	0.3	NA	NA	NA	12.33	22.4	0.36	21.3	21.12	0.5	0.3	0.43	0.13	0.315838	1
NM_207191|ADAM15|chr1|+	931.9	155035141	chr1:155034936-155035252	11.38	86.13	0.12	14.37	77.2	0.16	15.12	87.39	0.15	18.2	93.32	0.16	0.14	0.155	0.015	0.688076	1
NM_207171|POGZ|chr1|-	537.4	151377270	chr1:151375200-151378940	33.06	28.96	0.53	37.6	21.08	0.64	33.85	19.17	0.64	39.86	11.43	0.78	0.585	0.71	0.125	0.234433	1
NM_207168|ENSA|chr1|-	2514.2	150599867	chr1:150599522-150600068	16.37	77.8	0.17	14.35	84.05	0.15	13.81	71.88	0.16	13.71	78.77	0.15	0.16	0.155	-0.005	1	1
NM_207118|GTF2H5|chr6|+	17.3	158613382	chr6:158613009-158620376	1.04	52.31	0.02	0.95	54.25	0.02	0.87	47.86	0.02	0.79	50.36	0.02	0.02	0.02	0	1	1
NM_207044|ENSA|chr1|-	531	150598083	chr1:150595754-150598284	50.62	117.87	0.3	52.28	101.07	0.34	48.23	91.43	0.35	48.68	108.6	0.31	0.32	0.33	0.01	1	1
NM_207009|FAM45A|chr10|+	196.6	120896234	chr10:120895983-120897223	30.4	16.51	0.65	36.82	11.82	0.76	36.2	14.84	0.71	37.38	8.33	0.82	0.705	0.765	0.06	0.641138	1
NM_206999|CNOT1|chr16|-	391.8	58577510	chr16:58577232-58577807	2.11	77.36	0.03	1.56	77.39	0.02	2.11	60.86	0.03	1.62	65.37	0.02	0.025	0.025	0	1	1
NM_206926|SEPN1|chr1|+	921.1	26143209	chr1:26142039-26144713	48.42	33.73	0.59	47.47	26.72	0.64	54.35	31.66	0.63	55.59	25.8	0.68	0.615	0.655	0.04	0.621286	1
NM_206915|NGFRAP1|chrX|+	17805.2	102632592	chrX:102632391-102633001	416.25	0	1	416.94	0	1	455.81	0	1	432.4	0	1	1	1	0	1	1
NM_206855|QKI|chr6|+	270.2	163984751	chr6:163984452-163999628	8.08	48.42	0.14	9.77	51.37	0.16	9.49	37.68	0.2	8.8	29.42	0.23	0.15	0.215	0.065	0.421199	1
NM_206831|DPH3|chr3|-	151.3	16302095	chr3:16298568-16302336	20.15	40.08	0.33	21.84	32.17	0.4	16.94	25.77	0.4	18.33	32.01	0.36	0.365	0.38	0.015	0.838648	1
NM_203497|COMMD6|chr13|-	1230.2	76100574	chr13:76099350-76100775	0.48	129.95	0	0.48	136.56	0	0.74	142.9	0.01	0.7	157.55	0	0	0.005	0.005	1	1
NM_203488|ACYP1|chr14|-	207	75520141	chr14:75519928-75520362	10.89	38.02	0.22	8.79	45.46	0.16	15.38	65.07	0.19	14.21	70.27	0.17	0.19	0.18	-0.01	1	1
NM_203459|CAMSAP2|chr1|+	233.3	200827410	chr1:200826882-200829831	11.04	32.63	0.25	16.26	28.5	0.36	17.99	25.19	0.42	19.55	24.6	0.44	0.305	0.43	0.125	0.264566	1
NM_203413|C17orf81|chr17|+	402	7162224	chr17:7161907-7163222	20.6	22.12	0.48	20.41	25.58	0.44	15.43	27.12	0.36	19.2	19.17	0.5	0.46	0.43	-0.03	0.825785	1
NM_203364|CAPRIN1|chr11|+	2375.8	34119446	chr11:34119245-34120607	16.77	92.21	0.15	17.72	72.17	0.2	26.94	90.55	0.23	26.44	70.2	0.27	0.175	0.25	0.075	0.230882	1
NM_203350|ZRANB2|chr1|-	646	71529954	chr1:71528974-71530820	17.8	45.64	0.28	31.77	39.54	0.45	32.48	38.34	0.46	30.23	37.69	0.45	0.365	0.455	0.09	0.381482	1
NM_203341|SEP15|chr1|-	1891.4	87328683	chr1:87328128-87329288	45.32	78.77	0.37	64.47	87.01	0.43	60.13	86.42	0.41	63.36	83.36	0.43	0.4	0.42	0.02	0.716766	1
NM_203304|MEX3D|chr19|-	440.2	1556398	chr19:1554668-1556922	30.49	31.62	0.49	26.65	29.47	0.47	19.96	36.41	0.35	30.05	31.15	0.49	0.48	0.42	-0.06	0.709503	1
NM_203298|CHCHD1|chr10|+	885	75543088	chr10:75542832-75543406	15.99	82.68	0.16	14.84	77.03	0.16	13.18	74.08	0.15	14.1	89.13	0.14	0.16	0.145	-0.015	0.838042	1
NM_203291|RBBP8|chr18|+	436.5	20606307	chr18:20606106-20606449	7.73	38.93	0.17	7.84	40.81	0.16	7.8	27.61	0.22	8.78	30.08	0.23	0.165	0.225	0.06	0.566172	1
NM_203288|RP9|chr7|-	1041.3	33134596	chr7:33134410-33135044	48.23	2.08	0.96	57.35	0	1	55	0	1	43.58	0	1	0.98	1	0.02	1	1
NM_202469|GIPC1|chr19|-	384.1	14589116	chr19:14588571-14589379	60.67	0.14	1	51.09	11.67	0.81	60	0	1	54.43	20.1	0.73	0.905	0.865	-0.04	0.283504	1
NM_201627|TRIM41|chr5|+	83.8	180662555	chr5:180662354-180662808	37.55	0	1	35.81	0	1	28.63	3.5	0.89	41.93	0	1	1	0.945	-0.055	1	1
NM_201569|SMG7|chr1|+	524.3	183522328	chr1:183522112-183523328	59.2	9.76	0.86	54.88	8.52	0.87	47.83	16.91	0.74	54.63	3.9	0.93	0.865	0.835	-0.03	0.804305	1
NM_201567|CDC25A|chr3|-	176.3	48199516	chr3:48198668-48200575	21.75	15.49	0.58	23.48	11.68	0.67	19.1	14.85	0.56	NA	NA	NA	0.625	0.56	-0.065	0.804694	1
NM_201559|FOXO3|chr6|+	539.4	109001231	chr6:109001030-109005971	42.68	17	0.72	42.99	12.98	0.77	49.23	29.51	0.63	47.46	18.08	0.72	0.745	0.675	-0.07	0.433204	1
NM_201542|MED8|chr1|-	216.8	43850529	chr1:43850397-43850777	24.3	19.72	0.55	25.61	20.91	0.55	23.29	21.58	0.52	28.07	16.43	0.63	0.55	0.575	0.025	1	1
NM_201453|CBWD3|chr9|-	815.2	70432334	chr9:70432000-70432535	4.18	65.44	0.06	4.43	64.54	0.06	6.74	56.27	0.11	6.08	68.69	0.08	0.06	0.095	0.035	0.744364	1
NM_201446|EGFL7|chr9|+	719.1	139567014	chr9:139566716-139567130	84.58	0	1	77.08	5.33	0.94	90.07	0	1	94.6	0	1	0.97	1	0.03	0.22065	1
NM_201438|PPHLN1|chr12|+	887	42792857	chr12:42792656-42793227	0.21	62.99	0	0.17	62.16	0	0	63.54	0	0	63.73	0	0	0	0	1	1
NM_201430|RTN3|chr11|+	3050.5	63525883	chr11:63525628-63527363	171.69	89.57	0.66	180.49	89.08	0.67	148.9	95.69	0.61	168.01	91.28	0.65	0.665	0.63	-0.035	0.460971	1
NM_201412|LUC7L|chr16|-	247.1	239137	chr16:238974-239338	28.6	39.25	0.42	39.83	37.29	0.52	30.05	23.88	0.56	27.91	36.85	0.43	0.47	0.495	0.025	1	1
NM_201281|MTMR2|chr11|-	314.9	95567703	chr11:95566044-95568615	15.21	32.21	0.32	17.12	31.21	0.35	16.13	32.72	0.33	16.41	30.2	0.35	0.335	0.34	0.005	1	1
NM_201274|MPRIP|chr17|+	278.9	17088832	chr17:17088137-17095962	27.05	57.55	0.32	25.79	55.67	0.32	23.1	67.57	0.25	21.71	76.22	0.22	0.32	0.235	-0.085	0.240804	1
NM_201262|DNAJC12|chr10|-	435.9	69571220	chr10:69570966-69571421	8.02	36.43	0.18	5	38.67	0.11	5.25	31.16	0.14	4.62	28.12	0.14	0.145	0.14	-0.005	1	1
NM_201224|DDX47|chr12|+	732.5	12982566	chr12:12982357-12982915	69.29	14.98	0.82	62.11	16.31	0.79	57.07	5.05	0.92	58.68	12.99	0.82	0.805	0.87	0.065	0.502928	1
NM_199487|UQCC|chr20|-	166.7	33891301	chr20:33890369-33891872	27.01	7.77	0.78	28.39	10.07	0.74	21.97	15.49	0.59	27.56	10.42	0.73	0.76	0.66	-0.1	0.430428	1
NM_199483|C20orf24|chr20|+	778.1	35240735	chr20:35240413-35240924	75.71	52.37	0.59	89.14	46.55	0.66	74.34	39.69	0.65	78.32	47.69	0.62	0.625	0.635	0.01	0.895751	1
NM_199342|CCDC23|chr1|-	287.9	43272905	chr1:43272723-43273171	11.1	54.17	0.17	19.24	51.14	0.27	12.38	57.25	0.18	17.2	47.11	0.27	0.22	0.225	0.005	1	1
NM_199337|TMEM179B|chr11|+	649.5	62557589	chr11:62557358-62557787	39.19	17.18	0.7	34.93	21.31	0.62	41.91	20.74	0.67	42.59	21.24	0.67	0.66	0.67	0.01	1	1
NM_199287|CCDC137|chr17|+	298.1	79640329	chr17:79639525-79640936	53.1	10.78	0.83	54.65	10.31	0.84	43.38	11.14	0.8	48.17	9.24	0.84	0.835	0.82	-0.015	0.808306	1
NM_199249|C19orf48|chr19|-	610.4	51301330	chr19:51300961-51302215	54.01	23.44	0.7	49.9	27.67	0.64	53.01	27.59	0.66	57.94	19.77	0.75	0.67	0.705	0.035	0.728617	1
NM_199242|UNC13D|chr17|-	1045.4	73823794	chr17:73823308-73824167	57.79	10.96	0.84	51.84	13.32	0.8	67.57	16.84	0.8	72.39	21.24	0.77	0.82	0.785	-0.035	0.686694	1
NM_199229|RPE|chr2|+	338.9	210884594	chr2:210884393-210885435	20.89	41.21	0.34	26.94	27.61	0.49	24.92	34.44	0.42	19.42	29.35	0.4	0.415	0.41	-0.005	1	1
NM_199186|BPGM|chr7|+	217.3	134363931	chr7:134363605-134364567	22.99	15.8	0.59	27.6	11.2	0.71	29.57	12.39	0.7	30.03	10.09	0.75	0.65	0.725	0.075	0.625549	1
NM_199185|NPM1|chr5|+	277636	170837732	chr5:170837531-170837888	1071.95	0	1	1115.41	0	1	996.23	0	1	1088.74	0	1	1	1	0	1	1
NM_199184|C6orf108|chr6|-	1189.4	43193680	chr6:43193367-43193881	52.21	0	1	63.19	0	1	58.45	0	1	62.04	0	1	1	1	0	1	1
NM_199181|SOGA1|chr20|-	168	35406031	chr20:35405845-35406234	29.21	15.22	0.66	36.17	0	1	27.68	9.12	0.75	32.69	6.48	0.83	0.83	0.79	-0.04	1	1
NM_199166|ALAS1|chr3|+	247.8	52248244	chr3:52248036-52248343	7.95	32.52	0.2	14.91	20.05	0.43	10.81	28.1	0.28	16.53	21.57	0.43	0.315	0.355	0.04	0.804233	1
NM_199141|CARM1|chr19|+	426.9	11032537	chr19:11032291-11033444	43.4	36.15	0.55	45.63	28.55	0.62	40.67	22.88	0.64	44.96	19.36	0.7	0.585	0.67	0.085	0.299556	1
NM_199136|FAM221A|chr7|+	620.2	23741916	chr7:23741715-23742269	5.89	43.54	0.12	9.6	30.39	0.24	11.31	28.18	0.29	10.52	29.88	0.26	0.18	0.275	0.095	0.41426	1
NM_199070|NDUFAF3|chr3|+	842.6	49060690	chr3:49060489-49060926	11.77	117.23	0.09	13.88	94.33	0.13	12.82	145.16	0.08	10.05	124.36	0.07	0.11	0.075	-0.035	0.512994	1
NM_199004|ARRB2|chr17|+	777.2	4624614	chr17:4624241-4624795	47.4	0	1	45.2	0	1	59.8	0	1	49.77	0	1	1	1	0	1	1
NM_199002|ARHGEF1|chr19|+	255.5	42411458	chr19:42411257-42411604	44.3	13.55	0.77	41.66	22.05	0.65	42.43	14.67	0.74	51.29	14.7	0.78	0.71	0.76	0.05	0.536135	1
NM_198976|TH1L|chr20|+	1566.5	57569898	chr20:57569697-57570188	110.75	0	1	116.71	0	1	115.79	0	1	119.5	0	1	1	1	0	1	1
NM_198938|PTGES2|chr9|-	421.1	130883163	chr9:130882972-130883552	56.79	8.37	0.87	49.69	10.65	0.82	57.14	10.27	0.85	64.27	7.48	0.9	0.845	0.875	0.03	0.795524	1
NM_198902|TSPAN3|chr15|-	1614.7	77338421	chr15:77336360-77339269	11.18	221.43	0.05	10.87	238.23	0.04	9.53	229.09	0.04	11.45	240.01	0.05	0.045	0.045	0	0.826871	1
NM_198901|SRI|chr7|-	1987.5	87835618	chr7:87834432-87835819	15.25	137.56	0.1	18.92	132.81	0.12	16.6	127.47	0.12	15.54	137.51	0.1	0.11	0.11	0	1	1
NM_198897|FIBP|chr11|-	2142	65651313	chr11:65651212-65651514	2.42	54.59	0.04	4.12	55.93	0.07	1.3	51.26	0.02	4.22	61.91	0.06	0.055	0.04	-0.015	1	1
NM_198896|RAB6A|chr11|-	1452.3	73388708	chr11:73386683-73389007	62.9	26.49	0.7	68.72	29.54	0.7	67.67	22.45	0.75	67.65	25.76	0.72	0.7	0.735	0.035	0.62502	1
NM_198889|ANKRD17|chr4|-	158	73941501	chr4:73940502-73942007	7.01	32.67	0.18	12.35	33.16	0.27	14.2	28.1	0.34	11.39	35.69	0.24	0.225	0.29	0.065	0.617769	1
NM_198887|NUP43|chr6|-	230.9	150047637	chr6:150045457-150048334	14.26	25.5	0.36	17.75	23.26	0.43	19.73	14.9	0.57	16.65	19.81	0.46	0.395	0.515	0.12	0.359416	1
NM_198868|TBC1D9B|chr5|-	192.4	179290753	chr5:179289071-179291128	33.85	15.91	0.68	32.32	14.61	0.69	37.33	21.91	0.63	34.95	22.91	0.6	0.685	0.615	-0.07	0.541748	1
NM_198837|ACACA|chr17|-	139.5	35444173	chr17:35441927-35444374	33.65	0	1	30.51	4.44	0.87	30.11	5.51	0.85	31.32	5.99	0.84	0.935	0.845	-0.09	0.428256	1
NM_198595|AFAP1|chr4|-	387.2	7765306	chr4:7760440-7765518	54.68	8.38	0.87	51.85	5.59	0.9	45.3	5.14	0.9	45.54	0	1	0.885	0.95	0.065	0.296292	1
NM_198576|AGRN|chr1|+	485.2	990405	chr1:990204-991499	81.6	0	1	72.98	0	1	46.32	0	1	45.14	0	1	1	1	0	1	1
NM_198551|MIA3|chr1|+	162.9	222839024	chr1:222838651-222841351	9.1	52.86	0.15	14.14	43.04	0.25	15.8	45.91	0.26	12.87	44.18	0.23	0.2	0.245	0.045	0.652903	1
NM_198486|RPL7L1|chr6|+	1376	42854208	chr6:42853994-42854731	59.11	90.05	0.4	59.24	92.34	0.39	44.64	70.19	0.39	40.22	81.95	0.33	0.395	0.36	-0.035	0.611698	1
NM_198475|FAM171A2|chr17|-	81.4	42432312	chr17:42431101-42432559	9.94	26.93	0.27	9.24	25.19	0.27	7.35	26.89	0.21	12.37	25.61	0.33	0.27	0.27	0	1	1
NM_198467|RSBN1L|chr7|+	194	77408471	chr7:77407847-77409120	14.66	20.54	0.42	13.51	22.62	0.37	12.77	24.68	0.34	12.7	21.21	0.37	0.395	0.355	-0.04	0.804933	1
NM_198390|CMIP|chr16|+	373.4	81743552	chr16:81743351-81745367	17.02	23.61	0.42	16.88	17.96	0.48	25.02	27.79	0.47	24.86	20.81	0.54	0.45	0.505	0.055	0.663175	1
NM_198310|TTC8|chr14|+	4119.6	89343901	chr14:89343638-89344335	61.91	109.36	0.36	63.98	122.58	0.34	71.92	113.16	0.39	81.72	110.88	0.42	0.35	0.405	0.055	0.331173	1
NM_198244|EIF4G1|chr3|+	1807.5	184052833	chr3:184052515-184053146	88.03	122.14	0.42	79.69	126.59	0.39	62.57	95.6	0.4	77.84	101.2	0.43	0.405	0.415	0.01	0.832705	1
NM_198236|ARHGEF11|chr1|-	262.4	156905649	chr1:156904632-156905850	40.94	6.14	0.87	33.02	12.87	0.72	33.85	15.39	0.69	36.03	11.11	0.76	0.795	0.725	-0.07	0.466995	1
NM_198205|MLX|chr17|+	360.4	40723806	chr17:40723565-40724328	29.53	37.75	0.44	30.56	37.32	0.45	30.82	40.78	0.43	27.53	37.6	0.42	0.445	0.425	-0.02	0.862979	1
NM_198195|UBA3|chr3|-	157.2	69104465	chr3:69103881-69104676	14.96	31.11	0.32	27.3	17.55	0.61	30.7	26.71	0.53	31.53	21.79	0.59	0.465	0.56	0.095	0.421543	1
NM_198189|COPS8|chr2|+	2495.7	238006507	chr2:238006306-238007489	75.92	54.36	0.58	74.98	49.03	0.6	91	54.44	0.63	80.18	54.1	0.6	0.59	0.615	0.025	0.802581	1
NM_198183|UBE2L6|chr11|-	314	57319368	chr11:57319128-57319982	33.3	28.35	0.54	33.85	29.84	0.53	37.99	32.59	0.54	43.1	24.81	0.63	0.535	0.585	0.05	0.59649	1
NM_198175|NME1|chr17|+	13078.2	49239291	chr17:49239089-49239450	350.56	193.1	0.64	346.12	206.72	0.63	313.7	136.39	0.7	278.21	197.17	0.59	0.635	0.645	0.01	0.947565	1
NM_198097|CCZ1B|chr7|-	9002.8	6838709	chr7:6838566-6838910	158.01	175.87	0.47	121.44	183.21	0.4	103.82	156.77	0.4	112.69	173.69	0.39	0.435	0.395	-0.04	0.316641	1
NM_198082|CCDC57|chr17|-	348.6	80059541	chr17:80059346-80059742	56.42	24.63	0.7	55.27	33.46	0.62	66.5	43.71	0.6	67.72	41.72	0.62	0.66	0.61	-0.05	0.651899	1
NM_198077|C1orf52|chr1|-	57.7	85718018	chr1:85715637-85718385	NA	NA	NA	4.48	28.23	0.14	4.68	30.9	0.13	4.15	34.95	0.11	0.14	0.12	-0.02	1	1
NM_198066|GNPNAT1|chr14|-	269.5	53244818	chr14:53241911-53245176	21.51	29.75	0.42	27.3	22.93	0.54	24.28	24.85	0.49	22.6	25.17	0.47	0.48	0.48	0	1	1
NM_198057|TSC22D3|chrX|-	218	106957164	chrX:106956452-106957979	37.5	2.7	0.93	36.86	1.13	0.97	31.01	4.93	0.86	36.24	0	1	0.95	0.93	-0.02	0.604396	1
NM_197964|C7orf55|chr7|+	1255	139030456	chr7:139030247-139030541	58.34	56.28	0.51	57.78	67.51	0.46	45.65	60.37	0.43	39.17	58.42	0.4	0.485	0.415	-0.07	0.341789	1
NM_194460|RNF126|chr19|-	387.3	647868	chr19:647526-648277	26.04	43.48	0.37	25.21	31.21	0.45	26.55	38.8	0.41	34.63	35.37	0.49	0.41	0.45	0.04	0.721847	1
NM_194358|RNF41|chr12|-	188.4	56599333	chr12:56596288-56600582	11.3	34.72	0.25	11.3	34.23	0.25	9.3	31.52	0.23	9.54	25.89	0.27	0.25	0.25	0	1	1
NM_194324|TMSB15B|chrX|+	187.5	103220437	chrX:103220112-103220563	32.52	17.03	0.66	24.74	21.11	0.54	22.97	10.9	0.68	27.45	8.97	0.75	0.6	0.715	0.115	0.239926	1
NM_194315|UBE2J2|chr1|-	210.1	1190295	chr1:1189292-1190867	22.03	62.69	0.26	19.03	64.61	0.23	7.18	28.94	0.2	9.74	30.44	0.24	0.245	0.22	-0.025	0.819724	1
NM_194279|ISCA2|chr14|+	181.6	74962011	chr14:74961529-74962271	5.35	27.49	0.16	7.58	27.95	0.21	4.7	30.49	0.13	5.74	29.49	0.16	0.185	0.145	-0.04	0.751612	1
NM_194261|UBE2I|chr16|+	3641.7	1374932	chr16:1374731-1377019	34.2	216.13	0.14	34.16	232.4	0.13	28.44	195.29	0.13	32.31	192.46	0.14	0.135	0.135	0	1	1
NM_194247|HNRNPA3|chr2|+	3706.6	178084385	chr2:178084136-178088685	94.52	483.81	0.16	106.5	469.37	0.18	95.22	449.46	0.17	94.32	453.83	0.17	0.17	0.17	0	1	1
NM_183422|TSC22D1|chr13|-	330	45007675	chr13:45006279-45009019	0.22	69.9	0	0.31	72.42	0	0.37	60.3	0.01	0.44	61.97	0.01	0	0.01	0.01	1	1
NM_183381|RNF13|chr3|+	171.4	149678851	chr3:149678527-149679925	19.86	23.09	0.46	23.49	13.97	0.63	23.38	12.71	0.65	23.38	11.51	0.67	0.545	0.66	0.115	0.348341	1
NM_183323|PAIP1|chr5|-	664.2	43527304	chr5:43526370-43527571	14.06	104.11	0.12	15.63	102.22	0.13	20.1	100.54	0.17	18.06	100.52	0.15	0.125	0.16	0.035	0.453825	1
NM_183057|VPS28|chr8|-	2861.6	145649314	chr8:145649000-145649515	80.69	0	1	86.51	0	1	87.13	0	1	90.11	0	1	1	1	0	1	1
NM_182976|ZNF326|chr1|+	133	90493114	chr1:90492913-90494094	5.74	51.76	0.1	10.67	42.23	0.2	11.34	32.9	0.26	9.05	35.79	0.2	0.15	0.23	0.08	0.432292	1
NM_182958|KAT8|chr16|+	564.7	31142268	chr16:31142067-31142714	NA	NA	NA	18.85	16.03	0.54	21.3	15.15	0.58	18.91	17.22	0.52	0.54	0.55	0.01	1	1
NM_182931|MLL5|chr7|+	434	104753896	chr7:104752272-104754532	3.63	47.55	0.07	8.11	41.04	0.17	7.81	44.43	0.15	5.75	42.81	0.12	0.12	0.135	0.015	1	1
NM_182920|ADAMTS9|chr3|-	4562.8	64502596	chr3:64501331-64502797	29.08	7.19	0.8	32.85	3.41	0.91	125.93	21.95	0.85	127.26	23.97	0.84	0.855	0.845	-0.01	1	1
NM_182905|WASH1|chr9|-	8640.1	14722	chr9:14511-14940	62.78	90.27	0.41	81.33	54.82	0.6	77.12	99	0.44	82.22	100.31	0.45	0.505	0.445	-0.06	0.369013	1
NM_182751|MCM10|chr10|+	182.1	13251511	chr10:13251227-13253104	19.4	25.93	0.43	23.63	24.52	0.49	20.19	25.72	0.44	19.06	31.35	0.38	0.46	0.41	-0.05	0.677691	1
NM_182746|MCM4|chr8|+	1236.1	48889477	chr8:48889246-48890719	78.18	17.88	0.81	79.81	10.64	0.88	70.66	11.84	0.86	72.12	8.65	0.89	0.845	0.875	0.03	0.662538	1
NM_182742|TXNRD1|chr12|+	2205.4	104743135	chr12:104742131-104744062	57	71.59	0.44	62.23	59.68	0.51	55.81	45.53	0.55	58.55	45.73	0.56	0.475	0.555	0.08	0.230808	1
NM_182715|SYPL1|chr7|-	249	105732184	chr7:105730952-105732385	18.83	20.23	0.48	25.47	13.96	0.65	24.36	19.06	0.56	22.96	20.69	0.53	0.565	0.545	-0.02	1	1
NM_182691|SRPK2|chr7|-	363.4	104758071	chr7:104756823-104758469	34.9	29.77	0.54	39.35	20.78	0.65	36.47	17.22	0.68	34.29	13.65	0.72	0.595	0.7	0.105	0.322262	1
NM_182679|GPATCH4|chr1|-	315.8	156564785	chr1:156564100-156565641	74.55	2.94	0.96	73.73	0	1	62.28	0	1	60.55	0	1	0.98	1	0.02	1	1
NM_182612|PDDC1|chr11|-	93.7	769894	chr11:767223-770903	5.99	24.79	0.19	6.49	24.76	0.21	6.43	26.1	0.2	7.7	24.16	0.24	0.2	0.22	0.02	1	1
NM_182565|FAM100B|chr17|+	725.1	74266476	chr17:74266275-74267379	23.99	35.55	0.4	23.3	49.82	0.32	32.99	65.87	0.33	36.39	65.73	0.36	0.36	0.345	-0.015	1	1
NM_182547|TMED4|chr7|-	620.1	44619024	chr7:44618762-44619227	117.71	20.25	0.85	123.72	7.02	0.95	142.36	0	1	115.27	17.43	0.87	0.9	0.935	0.035	0.26247	1
NM_182498|ZNF428|chr19|-	1452.2	44111903	chr19:44111376-44112259	18.97	139.73	0.12	18.27	139.46	0.12	16.71	115.87	0.13	19.18	129.61	0.13	0.12	0.13	0.01	0.858683	1
NM_181805|PKIG|chr20|+	786.2	43247250	chr20:43246926-43247678	58.2	37.21	0.61	60.02	30.49	0.66	54.85	44.55	0.55	51.88	40.68	0.56	0.635	0.555	-0.08	0.296438	1
NM_181786|HKR1|chr19|+	163.4	37854263	chr19:37853011-37855357	33.37	3.59	0.9	35.5	0.83	0.98	30.15	2.22	0.93	33.9	0	1	0.94	0.965	0.025	1	1
NM_181738|PRDX2|chr19|-	21251.5	12911682	chr19:12911427-12911883	3.13	316.67	0.01	2.16	336.68	0.01	1.67	314.14	0.01	1.87	332.83	0.01	0.01	0.01	0	1	1
NM_181733|COG5|chr7|-	149.1	106843874	chr7:106842974-106844075	21.04	27.24	0.44	26	15.96	0.62	27.76	22.37	0.55	23.99	17.34	0.58	0.53	0.565	0.035	0.830649	1
NM_181725|METTL2A|chr17|+	179.6	60526151	chr17:60525936-60527454	14.79	59.96	0.2	15.46	61.92	0.2	16.83	55.38	0.23	14.56	57.18	0.2	0.2	0.215	0.015	1	1
NM_181724|TMEM119|chr12|-	245.3	108984336	chr12:108983622-108986173	23.84	15.93	0.6	23.26	15.28	0.6	22.7	17.02	0.57	25.79	13.01	0.66	0.6	0.615	0.015	1	1
NM_181716|CENPV|chr17|-	1612.5	16246038	chr17:16245848-16246255	194.83	22.53	0.9	185.46	20.97	0.9	139.98	14.27	0.91	145.58	12.03	0.92	0.9	0.915	0.015	0.716468	1
NM_181715|CRTC2|chr1|-	200.5	153920517	chr1:153920148-153920805	42.57	9.42	0.82	36.42	9.42	0.79	38.81	19.32	0.67	43.59	14.7	0.75	0.805	0.71	-0.095	0.259497	1
NM_181713|UBXN2A|chr2|+	112.4	24222825	chr2:24222542-24223693	18.67	14.29	0.57	19.02	17.44	0.52	27.46	9.38	0.75	24.41	16.66	0.59	0.545	0.67	0.125	0.465554	1
NM_181701|QSOX2|chr9|-	167.1	139100609	chr9:139098182-139101121	26.22	11.5	0.7	24.86	8.24	0.75	26.13	7.19	0.78	NA	NA	NA	0.725	0.78	0.055	0.775684	1
NM_181698|CCNY|chr10|+	437.9	35859074	chr10:35857982-35860847	17.26	39.89	0.3	23.19	30.73	0.43	19.82	30.72	0.39	21.92	25.48	0.46	0.365	0.425	0.06	0.685973	1
NM_181673|OGT|chrX|+	409.6	70794429	chrX:70793470-70795747	30.37	24.12	0.56	29.45	27.56	0.52	28.31	26.08	0.52	33.36	18.75	0.64	0.54	0.58	0.04	0.700251	1
NM_181671|PITPNC1|chr17|+	86.5	65689001	chr17:65688688-65689647	6.48	43.3	0.13	10.21	31.13	0.25	10.16	39.42	0.21	7.45	46.5	0.14	0.19	0.175	-0.015	1	1
NM_181597|UPP1|chr7|+	103.8	48148016	chr7:48147815-48148330	0	31.04	0	NA	NA	NA	0.24	30.44	0.01	0	31.7	0	0	0.005	0.005	1	1
NM_181493|ITPA|chr20|+	867.9	3204325	chr20:3204012-3204506	63.35	20.05	0.76	54.42	35.11	0.61	54.81	23.32	0.7	50.6	42.08	0.55	0.685	0.625	-0.06	0.422414	1
NM_181466|EIF6|chr20|-	1226.4	33866808	chr20:33866725-33867009	80.65	161.93	0.33	85.57	140.22	0.38	76.79	156.2	0.33	79.13	168.1	0.32	0.355	0.325	-0.03	0.496546	1
NM_181443|BTBD3|chr20|+	317.7	11904475	chr20:11903282-11907243	27.1	24.48	0.53	31.96	19.19	0.62	36.49	18.66	0.66	35.43	15.09	0.7	0.575	0.68	0.105	0.30586	1
NM_181351|NCAM1|chr11|+	1527.5	113146256	chr11:113145989-113149158	74.57	26.3	0.74	74.05	19.53	0.79	100.46	38.38	0.72	101.12	38.75	0.72	0.765	0.72	-0.045	0.450543	1
NM_181342|FKBP7|chr2|-	72	179330457	chr2:179328391-179330658	11.19	26.23	0.3	11.81	31.77	0.27	10.65	29.83	0.26	9.98	30.79	0.24	0.285	0.25	-0.035	1	1
NM_181313|TAZ|chrX|+	116.4	153649443	chrX:153649242-153650063	29.5	4.08	0.88	28.24	2.2	0.93	45.93	0	1	42	5.46	0.89	0.905	0.945	0.04	0.392839	1
NM_180982|MRPL52|chr14|+	1436.2	23303582	chr14:23303381-23304246	10.94	100.65	0.1	13.13	104.39	0.11	7.38	90.47	0.08	9.05	105.73	0.08	0.105	0.08	-0.025	0.488965	1
NM_180976|PPP2R5D|chr6|+	395.7	42979160	chr6:42978887-42979967	55.98	13.15	0.81	54.23	6.15	0.9	53.07	11.71	0.82	53.58	10.98	0.83	0.855	0.825	-0.03	0.80825	1
NM_178832|MORN4|chr10|-	146.5	99375540	chr10:99374310-99376168	17.24	15.62	0.52	20.76	9.81	0.68	18.78	15.2	0.55	20.06	11.2	0.64	0.6	0.595	-0.005	1	1
NM_178819|AGPAT6|chr8|+	209	41479406	chr8:41478412-41482520	9.4	53.33	0.15	9.05	55.56	0.14	6.46	43.91	0.13	6.93	52.77	0.12	0.145	0.125	-0.02	0.782782	1
NM_178812|MTDH|chr8|+	354.2	98738499	chr8:98736828-98742488	NA	NA	NA	11.69	26.19	0.31	12.92	25.46	0.34	10.53	26.96	0.28	0.31	0.31	0	1	1
NM_178584|SEPT10|chr2|-	243.8	110301112	chr2:110300376-110301901	3.04	32.15	0.09	6.92	32.42	0.18	13.22	30.67	0.3	8.36	36.83	0.19	0.135	0.245	0.11	0.237664	1
NM_178580|HM13|chr20|+	836.5	30157127	chr20:30156923-30157370	101.52	12.81	0.89	93.79	49.23	0.66	108.76	1.19	0.99	100.52	49.68	0.67	0.775	0.83	0.055	0.368016	1
NM_178537|B4GALNT4|chr11|+	1570	381870	chr11:381669-382117	89.69	0	1	82.03	0	1	82.27	0	1	94.6	0	1	1	1	0	1	1
NM_178502|DTX3|chr12|+	686.1	58003268	chr12:58002860-58003583	65.54	39.42	0.62	54.23	46.14	0.54	60.97	48.47	0.56	66.23	34.12	0.66	0.58	0.61	0.03	0.777391	1
NM_178454|DRAM2|chr1|-	60.2	111660569	chr1:111659954-111660889	NA	NA	NA	8.05	24.11	0.25	8.32	27.78	0.23	6.91	32.63	0.17	0.25	0.2	-0.05	0.571896	1
NM_178448|SAPCD2|chr9|-	566.5	139958036	chr9:139956579-139959239	54.05	3.6	0.94	53.24	3.71	0.93	50.62	1.76	0.97	51.92	0.74	0.99	0.935	0.98	0.045	0.618958	1
NM_178423|HDAC9|chr7|+	138.8	19035899	chr7:19035646-19036992	26.31	6.34	0.81	28.01	6.85	0.8	36.5	10.94	0.77	31.87	7.37	0.81	0.805	0.79	-0.015	1	1
NM_178313|SPTBN1|chr2|+	745.9	54887274	chr2:54887073-54889445	16.02	54.88	0.23	17.12	48.37	0.26	22.92	66.18	0.26	19.81	63.34	0.24	0.245	0.25	0.005	1	1
NM_178238|PILRB|chr7|+	150.9	99965278	chr7:99964972-99965454	28.43	19.22	0.6	23.83	30.09	0.44	17.92	32.67	0.35	24.21	30.03	0.45	0.52	0.4	-0.12	0.320608	1
NM_178229|IQGAP3|chr1|-	281.8	156495560	chr1:156495197-156496391	5.96	50.89	0.1	6.66	50.59	0.12	6.99	53.98	0.11	7.42	48.93	0.13	0.11	0.12	0.01	1	1
NM_178191|ATPIF1|chr1|+	3540.5	28563073	chr1:28562872-28564616	13.54	110.39	0.11	14.72	109.67	0.12	13.19	106.96	0.11	12.78	130.79	0.09	0.115	0.1	-0.015	0.680354	1
NM_178190|ATPIF1|chr1|+	16451.1	28564519	chr1:28564272-28564616	223.33	0	1	247.13	0	1	256.6	0	1	227.52	0	1	1	1	0	1	1
NM_178167|ZNF598|chr16|-	437.7	2048026	chr16:2047768-2048586	22.52	37	0.38	27.78	29.07	0.49	21.54	32.8	0.4	29.35	24.86	0.54	0.435	0.47	0.035	0.705543	1
NM_178153|DCX|chrX|-	603.3	110544770	chrX:110537007-110544971	61.01	0	1	58.31	1.3	0.98	35.29	0	1	34.25	0	1	0.99	1	0.01	1	1
NM_178123|SESTD1|chr2|-	66.1	179974206	chr2:179966419-179974755	10.74	23.23	0.32	11.81	22.58	0.34	10.89	22.3	0.33	11.14	19.41	0.36	0.33	0.345	0.015	1	1
NM_178012|TUBB2B|chr6|-	195662	3224988	chr6:3224495-3226045	272.02	671.52	0.29	277.2	673.38	0.29	300.03	641.36	0.32	299.71	719.07	0.29	0.29	0.305	0.015	0.454961	1
NM_178000|PPP2R4|chr9|+	1732.5	131910246	chr9:131909666-131911225	69.02	31.5	0.69	73.58	28.57	0.72	78.55	25.62	0.75	78.8	33.78	0.7	0.705	0.725	0.02	0.758654	1
NM_177988|MRPL47|chr3|-	1509.1	179306582	chr3:179306255-179306783	3.57	88.74	0.04	10.27	73.58	0.12	12.03	61.78	0.16	7.64	70.52	0.1	0.08	0.13	0.05	0.289359	1
NM_177974|CASC4|chr15|+	707.6	44705735	chr15:44705534-44707959	30.1	23.36	0.56	35.38	24.05	0.6	38.15	29.09	0.57	38.23	17.69	0.68	0.58	0.625	0.045	0.705963	1
NM_177972|TUB|chr11|+	940.3	8123266	chr11:8123033-8127597	72.82	0.65	0.99	70.59	0.3	1	79.27	0	1	79.02	0	1	0.995	1	0.005	1	1
NM_177969|PPM1B|chr2|+	89.4	44457921	chr2:44457552-44458611	2.37	29.16	0.08	NA	NA	NA	4.73	34.72	0.12	3.91	36.57	0.1	0.08	0.11	0.03	0.686691	1
NM_177967|UBAC2|chr13|+	446.1	100037759	chr13:100037482-100038753	49.67	0	1	50.28	0	1	58.99	0	1	54.99	0	1	1	1	0	1	1
NM_177952|PPM1A|chr14|+	74.1	60760034	chr14:60759171-60765805	4.8	27.45	0.15	NA	NA	NA	7.57	23.21	0.25	6.97	25.8	0.21	0.15	0.23	0.08	0.507734	1
NM_177951|PPM1A|chr14|+	63.5	60752543	chr14:60752342-60755272	2.7	33.96	0.07	3.56	31.5	0.1	3.87	32.77	0.11	NA	NA	NA	0.085	0.11	0.025	1	1
NM_177530|SULT1A1|chr16|-	459.7	28617053	chr16:28616908-28617254	1.55	35.33	0.04	2.19	41.13	0.05	1.78	32.74	0.05	1.17	40.25	0.03	0.045	0.04	-0.005	1	1
NM_177401|MIDN|chr19|+	761.3	1257195	chr19:1256994-1259142	55.27	0	1	53.61	0	1	56.73	0	1	60.64	0	1	1	1	0	1	1
NM_176812|CHMP4B|chr20|+	1705.8	32441538	chr20:32441302-32442173	47.62	95.88	0.33	50.6	93	0.35	50.26	90.92	0.36	48.56	117.75	0.29	0.34	0.325	-0.015	0.711901	1
NM_176783|PSME1|chr14|+	6978	24607884	chr14:24607683-24608174	97.42	0	1	114.13	0	1	98.63	0	1	109.75	0	1	1	1	0	1	1
NM_176096|CDK5RAP3|chr17|+	3451.5	46059021	chr17:46058803-46059147	87.21	86.68	0.5	92.72	70.01	0.57	82.89	89.21	0.48	96.46	82.95	0.54	0.535	0.51	-0.025	0.666314	1
NM_175852|TXLNA|chr1|+	490.6	32660852	chr1:32660503-32663886	47.32	0	1	42.81	3.27	0.93	43.16	4.02	0.91	42.98	0	1	0.965	0.955	-0.01	0.616619	1
NM_175748|UBR7|chr14|+	311.9	93694035	chr14:93693289-93695561	46.78	6.39	0.88	49.6	0.86	0.98	42.91	0	1	42.82	0	1	0.93	1	0.07	0.248948	1
NM_175085|GART|chr21|-	430.9	34897075	chr21:34896316-34897307	33.54	67.08	0.33	44.34	65.42	0.4	30.19	55.79	0.35	30.35	54.88	0.36	0.365	0.355	-0.01	0.88003	1
NM_175063|C19orf63|chr19|+	9638.2	50986268	chr19:50985406-50986608	143.4	23.3	0.86	147.84	6.44	0.96	170.75	13.92	0.92	158.66	23.47	0.87	0.91	0.895	-0.015	0.85277	1
NM_174929|ZMIZ2|chr7|+	569.3	44807984	chr7:44807115-44809479	17.3	61.98	0.22	17.27	59.31	0.23	17.99	66.07	0.21	16.74	67.65	0.2	0.225	0.205	-0.02	0.848267	1
NM_174921|C4orf34|chr4|-	162.7	39553577	chr4:39552546-39553778	8.88	26.25	0.25	10.77	20.6	0.34	15.87	32.59	0.33	16.94	31.05	0.35	0.295	0.34	0.045	0.629498	1
NM_174909|TMEM167A|chr5|-	439.9	82352692	chr5:82348665-82352973	33.16	70.16	0.32	40.52	76.07	0.35	36.96	62.76	0.37	35.33	67.32	0.34	0.335	0.355	0.02	0.771336	1
NM_174907|PPP4R2|chr3|+	255.6	73114881	chr3:73114548-73115011	30.35	24.66	0.55	25.66	28.91	0.47	26.85	27.27	0.5	25.24	23.22	0.52	0.51	0.51	0	1	1
NM_174889|NDUFAF2|chr5|+	139.4	60448770	chr5:60448531-60448864	39.59	3.42	0.92	32.3	12.61	0.72	22.15	9.42	0.7	27.84	11.73	0.7	0.82	0.7	-0.12	0.290804	1
NM_174871|PSMD12|chr17|-	633.1	65336956	chr17:65336619-65337168	31.09	75.91	0.29	45.02	70.57	0.39	40.07	71.07	0.36	49.61	77.99	0.39	0.34	0.375	0.035	0.679988	1
NM_173810|TTC9C|chr11|+	61.4	62505997	chr11:62505760-62506108	19.25	16.39	0.54	23.81	11.54	0.67	12.83	17.86	0.42	23.93	6.77	0.78	0.605	0.6	-0.005	1	1
NM_173794|FUNDC1|chrX|-	128	44383119	chrX:44382885-44383521	2.93	38.01	0.07	4.6	44.95	0.09	4.36	35.28	0.11	6.89	34.95	0.16	0.08	0.135	0.055	0.469298	1
NM_173638|NBPF15|chr1|+	7164.4	148595517	chr1:148594397-148596267	111.22	55.95	0.67	115.63	51.45	0.69	112.71	44.11	0.72	119.29	44.12	0.73	0.68	0.725	0.045	0.398577	1
NM_173618|INO80E|chr16|+	1137.4	30016743	chr16:30016542-30016835	38.33	10.05	0.79	36.39	5.59	0.87	28.7	19.42	0.6	48.42	8.68	0.85	0.83	0.725	-0.105	0.223321	1
NM_173614|NOMO2|chr16|-	7612.5	18511469	chr16:18511182-18511825	43.29	110.77	0.28	42.39	106.49	0.28	56.29	171.16	0.25	69.23	145.36	0.32	0.28	0.285	0.005	1	1
NM_173611|FAM98B|chr15|+	1028.7	38776657	chr15:38776456-38777063	0.52	43.53	0.01	0.36	47.17	0.01	0.86	46.22	0.02	0.23	49.94	0	0.01	0.01	0	1	1
NM_173607|FAM177A1|chr14|+	79.4	35550445	chr14:35550228-35552589	8.26	46.33	0.15	10.17	49.93	0.17	11.82	47.39	0.2	11.58	41.52	0.22	0.16	0.21	0.05	0.626622	1
NM_173587|RCOR2|chr11|-	628.1	63678962	chr11:63678693-63679651	33.09	16.25	0.67	25.06	19.75	0.56	20.17	20.98	0.49	23.46	18.51	0.56	0.615	0.525	-0.09	0.514256	1
NM_173562|KCTD20|chr6|+	747.9	36454915	chr6:36454660-36458315	73.24	0	1	71.65	0	1	68.76	0	1	66.04	0	1	1	1	0	1	1
NM_173546|KLHDC8B|chr3|+	369.7	49213239	chr3:49213038-49213919	69.24	0	1	72.45	0	1	62.82	0	1	65.04	0	1	1	1	0	1	1
NM_173509|FAM163A|chr1|+	1759.9	179783130	chr1:179782914-179785333	135.92	0	1	130.95	0	1	133.7	0	1	134.77	0	1	1	1	0	1	1
NM_173474|NTAN1|chr16|-	371.4	15131861	chr16:15131715-15132067	69.1	2.08	0.97	79.36	0	1	76.77	0	1	78.07	0	1	0.985	1	0.015	0.493421	1
NM_173473|ANAPC16|chr10|+	773.3	73993344	chr10:73992759-73995618	10.07	96.68	0.09	12.96	105.87	0.11	12.52	102.43	0.11	13.02	108.45	0.11	0.1	0.11	0.01	1	1
NM_172251|MRPL54|chr19|+	208.5	3767472	chr19:3767259-3767563	34.03	25.72	0.57	37.8	34	0.53	24.55	34.03	0.42	43.66	32.39	0.57	0.55	0.495	-0.055	0.727151	1
NM_172230|SYVN1|chr11|-	144.2	64895212	chr11:64894841-64895960	28.57	18.33	0.61	23.78	23.66	0.5	16.58	20.03	0.45	26.47	12.97	0.67	0.555	0.56	0.005	1	1
NM_172173|CAMK2G|chr10|-	251.5	75574062	chr10:75572259-75574263	32.18	0	1	33.03	0	1	34.6	0	1	32.73	0	1	1	1	0	1	1
NM_172057|KCNH2|chr7|-	4839.7	150642332	chr7:150642044-150642602	110	34.07	0.76	106.6	20.35	0.84	208.34	56.78	0.79	239.68	54.11	0.82	0.8	0.805	0.005	1	1
NM_172020|POM121|chr7|+	2651.7	72418034	chr7:72416676-72418832	66.86	73.93	0.47	64.62	60.2	0.52	60.89	56.58	0.52	74.72	44.57	0.63	0.495	0.575	0.08	0.252231	1
NM_172003|CBWD2|chr2|+	692.9	114253415	chr2:114253214-114253781	3.14	73.79	0.04	2.81	73.06	0.04	3.84	64.93	0.06	4.28	72.38	0.06	0.04	0.06	0.02	0.43554	1
NM_170746|C11orf31|chr11|+	5667.5	57510536	chr11:57510335-57510883	2.56	160.35	0.02	2.34	164.91	0.01	2.56	165.04	0.02	0.24	159.55	0	0.015	0.01	-0.005	1	1
NM_170719|PROSER1|chr13|-	175.2	39585285	chr13:39584002-39585624	26.66	12.81	0.68	28.94	11.11	0.72	24.18	14.77	0.62	28.26	10.07	0.74	0.7	0.68	-0.02	1	1
NM_170708|LMNA|chr1|+	382.5	156109475	chr1:156108871-156109880	15.46	27.67	0.36	17.36	26.51	0.4	18.98	26.4	0.42	22.08	29.23	0.43	0.38	0.425	0.045	0.669606	1
NM_170706|NMNAT2|chr1|-	265.8	183221585	chr1:183217372-183221878	31.18	11.26	0.73	31.21	6.37	0.83	31.14	14.96	0.68	30.29	6.13	0.83	0.78	0.755	-0.025	0.789511	1
NM_170691|GFM2|chr5|-	65.1	74017396	chr5:74017113-74017608	19.67	14.49	0.58	24.01	13.42	0.64	16.96	18.69	0.48	19.09	16.23	0.54	0.61	0.51	-0.1	0.46905	1
NM_170681|GFM2|chr5|-	190.1	74032609	chr5:74032494-74032810	0.56	35.5	0.02	0	31.95	0	2.46	35.44	0.06	0	36.97	0	0.01	0.03	0.02	1	1
NM_170679|SKP1|chr5|-	12066	133493109	chr5:133492082-133493459	27.23	291.11	0.09	36.3	297.64	0.11	35.27	323.81	0.1	40.57	318.81	0.11	0.1	0.105	0.005	0.79839	1
NM_170665|ATP2A2|chr12|+	1103	110784274	chr12:110784006-110788897	42.61	213.99	0.17	49.33	203.45	0.2	38.67	153.72	0.2	39.39	160.97	0.2	0.185	0.2	0.015	0.625895	1
NM_170606|MLL3|chr7|-	110.7	151833690	chr7:151832010-151834009	13.96	18.18	0.43	18.44	12.07	0.6	18.15	14.86	0.55	21.65	9.68	0.69	0.515	0.62	0.105	0.608894	1
NM_153826|CD46|chr1|+	1875.8	207967219	chr1:207966864-207968861	62.65	24.99	0.71	70.47	23.12	0.75	84.61	33.01	0.72	81.47	27.97	0.74	0.73	0.73	0	1	1
NM_153824|PYCR1|chr17|-	2419.3	79890638	chr17:79890267-79890839	235.43	31.11	0.88	227.63	15.99	0.93	192.07	13.49	0.93	196.62	18.16	0.92	0.905	0.925	0.02	0.500204	1
NM_153741|DPM3|chr1|-	2651.6	155112467	chr1:155112367-155112721	97.95	0	1	78.64	2.66	0.97	129.26	0	1	125.33	0	1	0.985	1	0.015	0.412037	1
NM_153713|LIX1L|chr1|+	257.7	145498830	chr1:145498536-145499091	11.36	37.78	0.23	9.92	38.69	0.2	13.89	35.12	0.28	14.04	33.61	0.29	0.215	0.285	0.07	0.480026	1
NM_153712|TTL|chr2|+	889.4	113286517	chr2:113286258-113290222	56.23	16.04	0.78	55.41	8.71	0.86	51.48	17.7	0.74	53.16	7.46	0.88	0.82	0.81	-0.01	1	1
NM_153705|KDELC2|chr11|-	136.8	108345284	chr11:108342833-108345679	18.66	14.33	0.57	22.32	9.92	0.69	NA	NA	NA	21.02	9.15	0.7	0.63	0.7	0.07	0.598073	1
NM_153682|PIGP|chr21|-	107.9	38437798	chr21:38437664-38438012	5.58	31.03	0.15	5.01	32.01	0.14	8.89	34.3	0.21	1.56	40.02	0.04	0.145	0.125	-0.02	1	1
NM_153638|PANK2|chr20|+	62.3	3904177	chr20:3903891-3904502	15.31	27.51	0.36	17.21	22.89	0.43	16.33	20.31	0.45	17.11	23.93	0.42	0.395	0.435	0.04	0.821605	1
NM_153613|LPCAT4|chr15|-	98.2	34651224	chr15:34651089-34651503	11.85	27.08	0.3	9.49	29.13	0.25	7.37	31.58	0.19	9	34.21	0.21	0.275	0.2	-0.075	0.595292	1
NM_153488|MAGEA2B|chrX|+	1828.4	151886645	chrX:151885531-151887079	101.65	19.57	0.84	95.82	27.57	0.78	81.98	20.88	0.8	74.1	30.25	0.71	0.81	0.755	-0.055	0.414288	1
NM_153433|ODF2|chr9|+	229.7	131263180	chr9:131262346-131263571	4.74	39.42	0.11	2.2	43.38	0.05	2.09	41.39	0.05	4.66	44.26	0.1	0.08	0.075	-0.005	1	1
NM_153432|ODF2|chr9|+	134.3	131256990	chr9:131256789-131257119	13.98	23.4	0.37	12.64	22.38	0.36	13.22	18.13	0.42	10.11	24.46	0.29	0.365	0.355	-0.01	1	1
NM_153350|FBXL16|chr16|-	423.6	744222	chr16:742500-744423	38.43	0	1	37.24	0	1	36.87	0.15	1	43.27	1.92	0.96	1	0.98	-0.02	1	1
NM_153348|FBXW8|chr12|+	174.9	117466489	chr12:117465833-117468953	26.15	9.68	0.73	24.75	9.94	0.71	23.34	13.06	0.64	21.67	11.15	0.66	0.72	0.65	-0.07	0.600245	1
NM_153334|SCARF2|chr22|-	396.5	20780368	chr22:20778874-20780569	27.92	6.2	0.82	23.06	13.71	0.63	25.52	18.48	0.58	36.48	7.05	0.84	0.725	0.71	-0.015	1	1
NM_153321|PMP22|chr17|-	466.4	15134094	chr17:15133096-15134397	44.68	14.47	0.76	50.59	13.32	0.79	58.44	16.06	0.78	67.89	14.56	0.82	0.775	0.8	0.025	0.831533	1
NM_153280|UBA1|chrX|+	4765.5	47074394	chrX:47074193-47074527	204.5	0	1	176.74	0	1	195.13	0	1	191.9	0	1	1	1	0	1	1
NM_153273|IP6K1|chr3|-	265.1	49764470	chr3:49761728-49765088	39.07	0	1	34.5	4.25	0.89	34.61	5.82	0.86	36.84	2.99	0.92	0.945	0.89	-0.055	0.674827	1
NM_153048|FYN|chr6|-	113.2	111982534	chr6:111981535-111983150	2.99	66.61	0.04	3.5	59.17	0.06	2	56.85	0.03	2.86	63.47	0.04	0.05	0.035	-0.015	1	1
NM_152932|GLT8D1|chr3|-	229.4	52728753	chr3:52728510-52729051	51.23	15.87	0.76	57.42	9.13	0.86	46.12	18.33	0.72	55.81	9.46	0.86	0.81	0.79	-0.02	0.824767	1
NM_152925|CPNE1|chr20|-	990.9	34214078	chr20:34213953-34214303	73.16	49.49	0.6	65.97	51.56	0.56	85.59	39.24	0.69	81.11	57.51	0.59	0.58	0.64	0.06	0.436852	1
NM_152924|ABHD2|chr15|+	401	89743337	chr15:89738458-89745591	31.5	7.14	0.82	31.89	5.22	0.86	50.42	5.3	0.9	47.68	4.36	0.92	0.84	0.91	0.07	0.30693	1
NM_152902|TIPRL|chr1|+	785.6	168169343	chr1:168169141-168171351	41.5	107.42	0.28	55.76	94.14	0.37	59	80.41	0.42	56.37	91.76	0.38	0.325	0.4	0.075	0.222192	1
NM_152896|UHRF2|chr9|+	87.9	6506234	chr9:6506033-6507051	16.53	18.79	0.47	21.14	11.53	0.65	NA	NA	NA	21.58	10.6	0.67	0.56	0.67	0.11	0.314977	1
NM_152881|PTK7|chr6|+	2202.4	43128660	chr6:43128459-43129457	134.35	0	1	118.4	0	1	124.47	0	1	135	0	1	1	1	0	1	1
NM_152858|WTAP|chr6|+	492.2	160169424	chr6:160169223-160170453	57.39	38.12	0.6	58.54	35.07	0.63	45.62	42.2	0.52	47.03	34.39	0.58	0.615	0.55	-0.065	0.445896	1
NM_152834|TMEM18|chr2|-	97.5	669279	chr2:667973-669675	9.16	36.22	0.2	9.44	35.12	0.21	8.48	39.76	0.18	7.34	41.02	0.15	0.205	0.165	-0.04	0.585547	1
NM_152832|FAM89B|chr11|+	1023.2	65341076	chr11:65340873-65341669	116.51	0	1	111.13	0	1	113.34	0	1	116.83	0	1	1	1	0	1	1
NM_152758|YTHDF3|chr8|+	190.2	64122568	chr8:64122241-64125346	16.35	22.98	0.42	21.24	19.81	0.52	18.6	23.83	0.44	18.7	17.34	0.52	0.47	0.48	0.01	1	1
NM_152743|BRAT1|chr7|-	403.6	2578031	chr7:2577444-2578398	52.97	0	1	53.25	0	1	50.08	0	1	56.45	0	1	1	1	0	1	1
NM_152742|GPC2|chr7|-	2582.7	99767688	chr7:99767229-99768106	20.94	119.16	0.15	28.58	99.88	0.22	29.62	94.31	0.24	25.8	113.08	0.19	0.185	0.215	0.03	0.640819	1
NM_152740|HIBADH|chr7|-	125.5	27565715	chr7:27565059-27565991	22.17	13.74	0.62	24.81	14.2	0.64	29.24	10.87	0.73	30.76	8.02	0.79	0.63	0.76	0.13	0.310222	1
NM_152734|C6orf89|chr6|+	222.7	36892290	chr6:36891123-36896740	30.14	11.25	0.73	27.94	14.89	0.65	26.81	18.1	0.6	28.16	14.13	0.67	0.69	0.635	-0.055	0.648669	1
NM_152726|EFHA1|chr13|-	369	22067291	chr13:22066828-22067492	NA	NA	NA	19.82	13.64	0.59	NA	NA	NA	16.94	14.61	0.54	0.59	0.54	-0.05	0.798139	1
NM_152716|PATL1|chr11|-	150.4	59405359	chr11:59404192-59405884	26.36	9.58	0.73	27.38	4.27	0.86	NA	NA	NA	25.19	5.31	0.83	0.795	0.83	0.035	1	1
NM_152713|STT3A|chr11|+	435.3	125490868	chr11:125490667-125491280	19.87	35.51	0.36	18.27	29.66	0.38	15.36	43.53	0.26	19.38	40.03	0.33	0.37	0.295	-0.075	0.418876	1
NM_152705|POLR1D|chr13|+	205.5	28240291	chr13:28239823-28241559	18.09	23.84	0.43	21.39	23.5	0.48	17.64	29.16	0.38	19.84	24.18	0.45	0.455	0.415	-0.04	0.827801	1
NM_152682|RWDD4|chr4|-	316.3	184562076	chr4:184560789-184562624	12.78	19.72	0.39	18	16.54	0.52	16.53	18.56	0.47	20.02	15.4	0.57	0.455	0.52	0.065	0.627847	1
NM_152679|SLC10A4|chr4|+	308.7	48490822	chr4:48490444-48491541	37.76	24.35	0.61	39.58	21.91	0.64	34.91	26.17	0.57	34.41	17.47	0.66	0.625	0.615	-0.01	1	1
NM_152678|FAM116A|chr3|-	177.2	57613522	chr3:57611181-57614072	12.75	24.32	0.34	14.57	19.38	0.43	13.21	17.81	0.43	14.32	17.45	0.45	0.385	0.44	0.055	0.799859	1
NM_152653|UBE2E2|chr3|+	128.9	23631426	chr3:23631225-23632296	15.84	17.3	0.48	18.56	18.09	0.51	20.03	22.38	0.47	24.97	17.61	0.59	0.495	0.53	0.035	0.818585	1
NM_152522|ARL6IP6|chr2|+	209.1	153616500	chr2:153616261-153617767	4.1	78.32	0.05	9.23	67.19	0.12	10.43	60.47	0.15	8.04	68.78	0.1	0.085	0.125	0.04	0.418979	1
NM_152496|MANEAL|chr1|+	1416.4	38266707	chr1:38265239-38267278	53.45	37.67	0.59	50.27	37.77	0.57	52.32	31.06	0.63	49.68	29.07	0.63	0.58	0.63	0.05	0.532241	1
NM_152493|ZNF362|chr1|+	522.1	33764924	chr1:33764531-33766320	37.55	24.49	0.61	32.27	27.24	0.54	37.47	22.5	0.62	42.15	21.94	0.66	0.575	0.64	0.065	0.575251	1
NM_152490|B3GALNT2|chr1|-	120.3	235613330	chr1:235612280-235613655	18.79	24.76	0.43	21.28	13.58	0.61	24.63	11.27	0.69	22.31	19.24	0.54	0.52	0.615	0.095	0.49364	1
NM_152438|DDX11|chr12|+	346.4	31257449	chr12:31256741-31257725	29.17	8.4	0.78	33.91	7.93	0.81	25.21	12.75	0.66	33.03	7.56	0.81	0.795	0.735	-0.06	0.788734	1
NM_152437|ZNF664|chr12|+	2643.4	124498703	chr12:124496093-124499986	99.74	44.02	0.69	114.37	31.11	0.79	91.09	42.1	0.68	97.04	26.21	0.79	0.74	0.735	-0.005	0.890736	1
NM_152421|FAM69B|chr9|+	573.2	139618467	chr9:139617414-139619046	27.33	35.67	0.43	25.33	35.73	0.41	28.74	31.89	0.47	27.92	37.22	0.43	0.42	0.45	0.03	0.856379	1
NM_152407|GRPEL2|chr5|+	159.6	148730883	chr5:148730481-148734146	22.38	15.12	0.6	24.94	11.98	0.68	19.37	10.7	0.64	NA	NA	NA	0.64	0.64	0	1	1
NM_152388|TMEM237|chr2|-	420	202488844	chr2:202484907-202489045	18.18	61.25	0.23	18.77	58.22	0.24	17.13	66.26	0.21	18.98	65.48	0.22	0.235	0.215	-0.02	0.850992	1
NM_152344|LSM12|chr17|-	364.4	42113106	chr17:42112003-42113668	31.29	7.23	0.81	31.71	12.6	0.72	30.38	13.94	0.69	31.43	10.5	0.75	0.765	0.72	-0.045	0.616481	1
NM_152341|PAQR4|chr16|+	461.7	3021717	chr16:3021516-3022792	62.97	0	1	57.83	0	1	58.3	0	1	55.52	0	1	1	1	0	1	1
NM_152329|LRR1|chr14|+	163.3	50081181	chr14:50080974-50081390	35.22	0.13	1	37.7	5.03	0.88	36.3	0.57	0.98	37.75	0	1	0.94	0.99	0.05	0.493333	1
NM_152313|SLC36A4|chr11|-	207.3	92881671	chr11:92880850-92882010	7.63	34.01	0.18	13.54	33.42	0.29	14.75	35.44	0.29	16.83	30.44	0.36	0.235	0.325	0.09	0.480418	1
NM_152298|NASP|chr1|+	4457.6	46083934	chr1:46083733-46084578	30.93	147.9	0.17	30.05	147.46	0.17	20.97	135.02	0.13	23.22	134.83	0.15	0.17	0.14	-0.03	0.54591	1
NM_152296|ATP1A3|chr19|-	2857.7	42470916	chr19:42470734-42471117	141.28	54.34	0.72	120.62	47.3	0.72	123.03	74.38	0.62	151.58	35.3	0.81	0.72	0.715	-0.005	1	1
NM_152280|SYT11|chr1|+	5469.3	155851258	chr1:155850989-155854990	153.5	97.78	0.61	155.09	66.92	0.7	135.16	73.7	0.65	133.75	45.3	0.75	0.655	0.7	0.045	0.40867	1
NM_152277|UBTD2|chr5|-	347.4	171638759	chr5:171636650-171639231	41.02	9.89	0.81	40.16	17.25	0.7	33.22	8.68	0.79	35.54	7	0.84	0.755	0.815	0.06	0.451903	1
NM_152272|CHMP7|chr8|+	187.3	23118587	chr8:23118051-23119512	31.51	15.05	0.68	32.16	12.44	0.72	27.79	8.31	0.77	30.36	9.42	0.76	0.7	0.765	0.065	0.456105	1
NM_152221|CSNK1E|chr22|-	469.4	38687284	chr22:38686697-38687944	56.42	6.63	0.89	56.11	0	1	52.85	2.42	0.96	55.31	0	1	0.945	0.98	0.035	0.619229	1
NM_148976|PSMA1|chr11|-	604	14526542	chr11:14526422-14526794	62.35	75.01	0.45	58.58	97.35	0.38	58.81	69.91	0.46	54.06	75.83	0.42	0.415	0.44	0.025	0.713533	1
NM_148956|NSUN5|chr7|-	1844.8	72717325	chr7:72716514-72717526	48.59	87.57	0.36	49.07	88.75	0.36	41.58	80.47	0.34	47.68	85.5	0.36	0.36	0.35	-0.01	1	1
NM_148923|CYB5A|chr18|-	802	71920681	chr18:71920527-71920900	39.17	51.83	0.43	47.38	55.32	0.46	52.95	46.92	0.53	52.08	52.63	0.5	0.445	0.515	0.07	0.392996	1
NM_148920|PIGQ|chr16|+	243.3	633084	chr16:632883-634109	39.22	6.99	0.85	38.39	2.11	0.95	43.98	7.42	0.86	46.13	6.67	0.87	0.9	0.865	-0.035	0.749163	1
NM_148911|CHRFAM7A|chr15|-	331	30654077	chr15:30653443-30655014	24.67	17.49	0.59	26.8	15.84	0.63	29.95	13.33	0.69	30.03	18.25	0.62	0.61	0.655	0.045	0.658915	1
NM_148909|OSBPL9|chr1|+	185.9	52253997	chr1:52253387-52254866	1.16	50.64	0.02	2.37	52.9	0.04	2.57	50.16	0.05	2.15	51.56	0.04	0.03	0.045	0.015	1	1
NM_148894|BOD1L1|chr4|-	204.2	13571505	chr4:13570366-13571752	20	32.49	0.38	20.98	24.21	0.46	21.55	20.86	0.51	22.18	21.74	0.5	0.42	0.505	0.085	0.525432	1
NM_148893|SVIP|chr11|-	124.7	22844478	chr11:22843598-22844679	4.59	31.21	0.13	9.68	28.88	0.25	12.97	24.72	0.34	8.63	28.16	0.23	0.19	0.285	0.095	0.416894	1
NM_148175|PPIL2|chr22|+	106.6	22051237	chr22:22051036-22051826	46.73	0	1	40.35	0	1	45.04	0	1	42.91	0	1	1	1	0	1	1
NM_148174|AZIN1|chr8|-	3786.7	103840386	chr8:103838536-103840906	78.95	81.7	0.49	90.42	95.61	0.49	132.23	118.28	0.53	135.78	128.96	0.51	0.49	0.52	0.03	0.554541	1
NM_148173|PEMT|chr17|-	997.1	17408957	chr17:17408877-17409162	68.22	0	1	61.54	0	1	63.81	0	1	72.74	0	1	1	1	0	1	1
NM_147202|FAM219A|chr9|-	368.7	34400269	chr9:34398182-34401120	42.72	5.08	0.89	42.23	3.31	0.93	51.46	3.63	0.93	47.02	7.68	0.86	0.91	0.895	-0.015	1	1
NM_147187|TNFRSF10B|chr8|-	255.7	22880008	chr8:22877710-22880497	24.96	5.33	0.82	27.91	4.92	0.85	42.88	6.06	0.88	39.65	4.7	0.89	0.835	0.885	0.05	0.512011	1
NM_147172|NUDT2|chr9|+	168.1	34343409	chr9:34343122-34343711	29.87	10.12	0.75	27.51	14.86	0.65	27.75	17.93	0.61	31.99	15.42	0.67	0.7	0.64	-0.06	0.648125	1
NM_146388|MRPL4|chr19|+	762.8	10369486	chr19:10369285-10370736	15.74	22.26	0.41	16.86	16.93	0.5	17.42	21.39	0.45	15.37	15.79	0.49	0.455	0.47	0.015	1	1
NM_145918|CTSL1|chr9|+	183.2	90346213	chr9:90345923-90346384	4.29	25.87	0.14	7.6	28	0.21	7.49	32.94	0.19	12.04	28.14	0.3	0.175	0.245	0.07	0.556313	1
NM_145870|GSTZ1|chr14|+	204	77797728	chr14:77797412-77797940	21.48	22.09	0.49	23.18	23.23	0.5	20.67	27.56	0.43	21.64	30.15	0.42	0.495	0.425	-0.07	0.536463	1
NM_145868|ANXA11|chr10|-	176.9	81915369	chr10:81914880-81915668	6.01	45.43	0.12	5.56	53.25	0.09	6.82	66.54	0.09	8.34	68.71	0.11	0.105	0.1	-0.005	1	1
NM_145860|PDCD10|chr3|-	693	167401845	chr3:167401695-167402177	6.72	49.15	0.12	17.08	41.06	0.29	16.5	38.54	0.3	16.25	41.31	0.28	0.205	0.29	0.085	0.275136	1
NM_145806|ZNF511|chr10|+	330.9	135126561	chr10:135126292-135126666	59.61	0	1	64.64	0	1	39.44	0.66	0.98	45.65	0	1	1	0.99	-0.01	1	1
NM_145799|SEPT6|chrX|-	8901.7	118753813	chrX:118750909-118754014	102.48	0	1	105.69	0	1	207.38	0	1	217.55	0	1	1	1	0	1	1
NM_145714|ATXN2L|chr16|+	2477.8	28848273	chr16:28848072-28848558	88.7	63.3	0.58	102.62	36.07	0.74	88.05	60.51	0.59	107.95	58.83	0.65	0.66	0.62	-0.04	0.548984	1
NM_145693|LPIN1|chr2|+	335.1	11965409	chr2:11964758-11967533	27.71	25.16	0.52	31.51	19.69	0.62	37.19	16.83	0.69	34.53	15.29	0.69	0.57	0.69	0.12	0.30586	1
NM_145687|MAP4K4|chr2|+	856.2	102507886	chr2:102507628-102511152	43.3	89.82	0.33	45.65	78.13	0.37	38.98	84.33	0.32	39.13	79.14	0.33	0.35	0.325	-0.025	0.787873	1
NM_145644|MRPL35|chr2|+	70.6	86439915	chr2:86439549-86440477	10.5	28.79	0.27	10.39	26.71	0.28	8.89	22.4	0.28	NA	NA	NA	0.275	0.28	0.005	1	1
NM_145333|MAP3K7|chr6|-	312.3	91225871	chr6:91225353-91226400	35.53	6.61	0.84	33.57	14.38	0.7	32.7	13.53	0.71	30.83	15.47	0.67	0.77	0.69	-0.08	0.475053	1
NM_145296|CADM4|chr19|-	758.2	44127225	chr19:44126522-44127591	20.45	39.59	0.34	22.36	35.56	0.39	23.15	48.06	0.33	21.83	51.09	0.3	0.365	0.315	-0.05	0.576299	1
NM_145294|WDR90|chr16|+	73	717633	chr16:717432-717829	35.35	0	1	38.33	0	1	30.8	0	1	40.54	0	1	1	1	0	1	1
NM_145257|C1orf96|chr1|-	164.1	229460870	chr1:229456752-229461158	NA	NA	NA	19.91	10.97	0.64	22.67	10.15	0.69	21.86	10.33	0.68	0.64	0.685	0.045	1	1
NM_145255|MRPL10|chr17|-	1275.8	45900970	chr17:45900638-45901824	66.11	31.82	0.68	87.46	6.54	0.93	81.84	16.93	0.83	76.37	26.68	0.74	0.805	0.785	-0.02	1	1
NM_145214|TRIM11|chr1|-	367.6	228581818	chr1:228581377-228582953	37.7	10.52	0.78	39.58	7.32	0.84	40.73	6.1	0.87	38.28	11.22	0.77	0.81	0.82	0.01	1	1
NM_145212|MRPL30|chr2|+	291.2	99813893	chr2:99812036-99816020	14.2	25.81	0.35	13.66	27.97	0.33	10.61	26.73	0.28	8.1	28.51	0.22	0.34	0.25	-0.09	0.458322	1
NM_145113|MAX|chr14|-	293.8	65543113	chr14:65541845-65543381	26.08	28.71	0.48	29.11	21.73	0.57	24.59	20.32	0.55	25.95	18.78	0.58	0.525	0.565	0.04	0.6841	1
NM_145063|C6orf130|chr6|-	173.6	41034783	chr6:41034531-41035176	35.57	8.89	0.8	32.84	11.62	0.74	33.94	5	0.87	37.01	10.43	0.78	0.77	0.825	0.055	0.591242	1
NM_145049|UBLCP1|chr5|+	309	158712113	chr5:158711912-158713048	NA	NA	NA	25.01	5.02	0.83	28.37	1.83	0.94	31.86	3.67	0.9	0.83	0.92	0.09	0.248622	1
NM_144982|ZFC3H1|chr12|-	126.4	72003935	chr12:72003379-72004345	23.53	14.92	0.61	27.43	7.41	0.79	25.96	9.2	0.74	26.47	12.57	0.68	0.7	0.71	0.01	1	1
NM_144967|ARHGAP36|chrX|+	101358	130223474	chrX:130222602-130223857	311.33	169.07	0.65	310.63	157.2	0.66	638.27	355.82	0.64	642.86	392.44	0.62	0.655	0.63	-0.025	0.384784	1
NM_144772|APOA1BP|chr1|+	1376.6	156563901	chr1:156563674-156564091	65.31	114.21	0.36	57.63	122.81	0.32	53.75	144.73	0.27	65.38	136.25	0.32	0.34	0.295	-0.045	0.377267	1
NM_144723|ZMAT2|chr5|+	1832.2	140085446	chr5:140085198-140086239	62.27	54.55	0.53	60.36	45.15	0.57	78.86	42.82	0.65	67.97	57.92	0.54	0.55	0.595	0.045	0.596279	1
NM_144703|LSM14B|chr20|+	1260.9	60709420	chr20:60709219-60710434	37.12	35.36	0.51	38.77	48.52	0.44	43.08	46.66	0.48	43.72	54.57	0.44	0.475	0.46	-0.015	0.879144	1
NM_144664|FAM76B|chr11|-	96.4	95504613	chr11:95502106-95504814	3.93	34.66	0.1	6.51	27.97	0.19	NA	NA	NA	5.18	25.16	0.17	0.145	0.17	0.025	1	1
NM_144609|CCDC43|chr17|-	84.6	42755690	chr17:42754805-42756411	25.92	6.8	0.79	28.53	4.7	0.86	25.9	6.02	0.81	NA	NA	NA	0.825	0.81	-0.015	0.74996	1
NM_144604|ZC3H18|chr16|+	187.4	88697742	chr16:88697509-88698372	27.83	21.49	0.56	25.25	25.03	0.5	24.25	29.17	0.45	25.32	26.63	0.49	0.53	0.47	-0.06	0.689322	1
NM_144582|TEX261|chr2|-	232.2	71215504	chr2:71213068-71215845	40.3	6.71	0.86	37.35	1.95	0.95	33.02	1.34	0.96	30.6	3	0.91	0.905	0.935	0.03	0.68894	1
NM_144578|MAPK1IP1L|chr14|+	620	55532772	chr14:55531334-55536912	19.74	37.78	0.34	20.21	47.41	0.3	21.1	45.82	0.32	23.36	39.27	0.37	0.32	0.345	0.025	0.708337	1
NM_144564|SLC39A3|chr19|-	102.6	2733263	chr19:2732523-2733483	30.97	28.59	0.52	26.56	27	0.5	14.68	26.96	0.35	22.38	28.53	0.44	0.51	0.395	-0.115	0.316939	1
NM_144563|RPIA|chr2|+	305.1	89049699	chr2:89049498-89050452	13.76	35.21	0.28	17.63	27.56	0.39	11.94	29.56	0.29	10.34	24.1	0.3	0.335	0.295	-0.04	0.815922	1
NM_139346|BIN1|chr2|-	1046.1	127806008	chr2:127805599-127806209	86.41	0	1	78.55	8.26	0.9	96.29	11.63	0.89	108.19	0	1	0.95	0.945	-0.005	1	1
NM_139286|CDC26|chr9|-	243.3	116029471	chr9:116029290-116029719	28.53	32.03	0.47	25.07	38.42	0.39	29.26	26.7	0.52	22.29	38.13	0.37	0.43	0.445	0.015	1	1
NM_139280|ORMDL3|chr17|-	353.1	38078235	chr17:38077296-38078938	18.19	23.49	0.44	23.73	17.33	0.58	29.12	20.01	0.59	24.95	17.83	0.58	0.51	0.585	0.075	0.388707	1
NM_139273|CARS|chr11|-	1123.5	3022271	chr11:3022152-3022478	160.87	0	1	156.82	0	1	116.01	0	1	138.38	0	1	1	1	0	1	1
NM_139215|TAF15|chr17|+	16294.9	34174111	chr17:34173910-34174237	12.25	189.76	0.06	14.86	188.1	0.07	15.84	167.57	0.09	14.68	167.55	0.08	0.065	0.085	0.02	0.55862	1
NM_139207|NAP1L1|chr12|-	4395.9	76440018	chr12:76438672-76441498	7.72	82.27	0.09	11.65	106.08	0.1	9.51	97.73	0.09	9.53	104.87	0.08	0.095	0.085	-0.01	1	1
NM_139178|ALKBH3|chr11|+	173.1	43941696	chr11:43941468-43941825	16.17	18.86	0.46	16.73	15.36	0.52	19.48	12.01	0.62	18.97	19.61	0.49	0.49	0.555	0.065	0.627847	1
NM_139164|STARD4|chr5|-	1952.7	110835413	chr5:110834022-110835804	107.13	57.79	0.65	128.5	52.64	0.71	96.91	34.66	0.74	86.39	45.82	0.65	0.68	0.695	0.015	0.803929	1
NM_139156|AMPD2|chr1|+	224.8	110173951	chr1:110173565-110174677	34.33	10.17	0.77	34.22	12.72	0.73	33.5	13.27	0.72	36.14	10.6	0.77	0.75	0.745	-0.005	1	1
NM_139069|MAPK9|chr5|-	61.3	179662893	chr5:179660595-179663531	7.39	25	0.23	9.57	24.63	0.28	10.21	31.85	0.24	10.16	26.1	0.28	0.255	0.26	0.005	1	1
NM_139062|CSNK1D|chr17|-	1446.6	80202322	chr17:80200537-80202707	90.18	58.27	0.61	86.58	57.17	0.6	88.14	44.02	0.67	96.72	45.35	0.68	0.605	0.675	0.07	0.263099	1
NM_139034|MAPK7|chr17|+	173.2	19286592	chr17:19286391-19286755	37.17	2.16	0.95	36.24	1.43	0.96	41.61	0	1	43.51	0	1	0.955	1	0.045	0.468354	1
NM_139014|MAPK14|chr6|+	182.3	36077107	chr6:36076157-36079013	29.78	9.13	0.77	27.95	6.48	0.81	25.84	5.94	0.81	29.99	3.75	0.89	0.79	0.85	0.06	0.520695	1
NM_138973|BACE1|chr11|-	151.2	117158458	chr11:117156404-117160523	22.07	14.6	0.6	20.86	17.67	0.54	22.23	20.52	0.52	22.03	18.6	0.54	0.57	0.53	-0.04	0.822783	1
NM_138929|DIABLO|chr12|-	1443.2	122692563	chr12:122692209-122693124	73.11	41.83	0.64	69.9	44.89	0.61	72.54	43.15	0.63	82.71	32.11	0.72	0.625	0.675	0.05	0.487902	1
NM_138927|SON|chr21|+	1509.6	34948872	chr21:34948671-34949812	73.13	0	1	79.27	0	1	69.34	1.07	0.98	71.15	0	1	1	0.99	-0.01	1	1
NM_138924|GAMT|chr19|-	523.3	1398824	chr19:1397810-1399025	2.96	59.16	0.05	2.5	55.52	0.04	2.2	46.7	0.04	2.16	59.73	0.03	0.045	0.035	-0.01	1	1
NM_138799|MBOAT2|chr2|-	170.7	8998271	chr2:8996701-8999034	14.79	19	0.44	16.36	24.45	0.4	20.37	24.18	0.46	18.02	29.67	0.38	0.42	0.42	0	1	1
NM_138795|ARL8A|chr1|-	2633.7	202103249	chr1:202102532-202103644	84.7	17.98	0.82	81.78	11.67	0.88	79.79	9.84	0.89	86.9	13.73	0.86	0.85	0.875	0.025	0.669683	1
NM_138794|LYPLAL1|chr1|+	34.5	219385129	chr1:219384834-219386207	NA	NA	NA	2.35	27.95	0.08	2.24	28.32	0.07	3.08	31.8	0.09	0.08	0.08	0	1	1
NM_138793|CANT1|chr17|-	254.6	76988416	chr17:76987798-76990002	32.28	12.72	0.72	33.3	12.05	0.73	32.57	15.81	0.67	36.82	11.24	0.77	0.725	0.72	-0.005	1	1
NM_138779|TEX30|chr13|-	103.5	103418728	chr13:103418463-103418930	10.86	22.4	0.33	10.68	19.72	0.35	18.29	17.15	0.52	13.1	22.99	0.36	0.34	0.44	0.1	0.450091	1
NM_138778|WDR85|chr9|-	164.1	140449568	chr9:140449361-140450100	19.96	25.52	0.44	19.3	22.43	0.46	17.35	23.49	0.42	16.53	25.21	0.4	0.45	0.41	-0.04	0.661243	1
NM_138774|R3HDM4|chr19|-	361.7	897109	chr19:896503-897540	54.59	0	1	47.87	9.41	0.84	52.15	0.5	0.99	54.06	3.04	0.95	0.92	0.97	0.05	0.363371	1
NM_138740|C1orf43|chr1|-	11796.8	154179804	chr1:154179183-154180124	293.93	67.93	0.81	304.81	44.77	0.87	315.8	71.74	0.81	339.38	56.2	0.86	0.84	0.835	-0.005	0.920446	1
NM_138736|GNAO1|chr16|+	241.7	56377957	chr16:56377675-56382111	39.85	2.88	0.93	35.56	6.48	0.85	33.63	1.66	0.95	32.17	2.93	0.92	0.89	0.935	0.045	0.683206	1
NM_138709|DAB2IP|chr9|+	56.9	124544817	chr9:124544610-124544932	23.53	19.18	0.55	30.29	14.59	0.67	25.01	15.7	0.61	27.4	16.34	0.63	0.61	0.62	0.01	1	1
NM_138701|MPLKIP|chr7|-	555.6	40172547	chr7:40172342-40172858	20.45	51.67	0.28	34.75	48.45	0.42	36.67	35.02	0.51	34.16	53.47	0.39	0.35	0.45	0.1	0.256003	1
NM_138689|PPP1R14B|chr11|-	39949.9	64012061	chr11:64011951-64012294	391.71	147.19	0.73	336.73	190.14	0.64	394.83	204.8	0.66	460.82	184.84	0.71	0.685	0.685	0	0.949258	1
NM_138635|H2AFV|chr7|-	1711.8	44867407	chr7:44866488-44869762	65.82	39.63	0.62	54.5	48.52	0.53	58.39	34.78	0.63	61.94	26.55	0.7	0.575	0.665	0.09	0.236335	1
NM_138615|DHX30|chr3|+	392.6	47891558	chr3:47891357-47891686	35.52	31.1	0.53	43.11	21.06	0.67	41.79	11.85	0.78	36.2	29.05	0.55	0.6	0.665	0.065	0.578381	1
NM_138570|SLC38A10|chr17|-	223.3	79225211	chr17:79224671-79225412	28.96	13.19	0.69	24.86	19.3	0.56	27.45	9.02	0.75	27.29	20.52	0.57	0.625	0.66	0.035	0.820119	1
NM_138555|KIF23|chr15|+	142	69740383	chr15:69740131-69740764	5.33	49.56	0.1	8.6	43.07	0.17	7.97	41.15	0.16	10.1	34.75	0.23	0.135	0.195	0.06	0.399875	1
NM_138493|CCDC167|chr6|-	1067	37450851	chr6:37450697-37451065	92.67	59.05	0.61	75.32	82.18	0.48	94.57	96.13	0.5	96.35	86.88	0.53	0.545	0.515	-0.03	0.585882	1
NM_138471|C11orf84|chr11|+	1066	63594606	chr11:63594400-63595190	47.05	67.99	0.41	41.47	73.81	0.36	39.11	50.84	0.43	36.22	57.19	0.39	0.385	0.41	0.025	0.775585	1
NM_138462|ZMYND19|chr9|-	187.8	140476779	chr9:140476531-140477138	24.33	34.98	0.41	21.46	40.31	0.35	25.34	32.03	0.44	17.98	45.64	0.28	0.38	0.36	-0.02	1	1
NM_138459|NUS1|chr6|+	447.7	118029029	chr6:118028088-118031886	20.07	42.85	0.32	28.73	35.55	0.45	23.66	24.82	0.49	22.98	24.12	0.49	0.385	0.49	0.105	0.330272	1
NM_138442|CCDC124|chr19|+	1015.6	18054583	chr19:18054317-18054794	93.17	28.57	0.77	104.76	18.45	0.85	100.33	19.06	0.84	106.1	16.02	0.87	0.81	0.855	0.045	0.387075	1
NM_138439|FLYWCH2|chr16|+	284.2	2949251	chr16:2949050-2949383	8.65	49.74	0.15	3.67	55.77	0.06	4.54	48.02	0.09	10.3	54.09	0.16	0.105	0.125	0.02	1	1
NM_138418|FAM195A|chr16|+	119.6	698321	chr16:698120-698474	43.15	0	1	31.81	0	1	38.53	0	1	41.97	0	1	1	1	0	1	1
NM_138408|GTF3C6|chr6|+	1915.9	111288984	chr6:111288713-111289091	159.46	0	1	132.61	24.9	0.84	95.23	16.1	0.86	113.27	13.76	0.89	0.92	0.875	-0.045	0.297835	1
NM_138396|MARCH9|chr12|+	85.8	58153117	chr12:58152346-58154193	4.92	28.32	0.15	6.28	30.47	0.17	4.33	36.26	0.11	4.7	32.28	0.13	0.16	0.12	-0.04	0.726504	1
NM_138392|SHKBP1|chr19|+	374.8	41097127	chr19:41096882-41097305	40.87	31.52	0.56	38.91	35.22	0.52	41.69	34.3	0.55	38.82	38.45	0.5	0.54	0.525	-0.015	0.87046	1
NM_138391|TMEM183A|chr1|+	1666.7	202992643	chr1:202991983-202993197	16.66	96.98	0.15	16.14	96.99	0.14	15.1	91.49	0.14	17.59	95.1	0.16	0.145	0.15	0.005	1	1
NM_138385|TMEM129|chr4|-	152.1	1718954	chr4:1717679-1719155	34.19	0	1	30.53	0.14	1	31.95	0.28	0.99	36.84	0	1	1	0.995	-0.005	1	1
NM_138384|MTG1|chr10|+	187	135233969	chr10:135233530-135234170	7.84	32.53	0.19	8.63	28.1	0.23	11.29	30.32	0.27	5.27	36.29	0.13	0.21	0.2	-0.01	1	1
NM_138373|MYADM|chr19|+	701.6	54377998	chr19:54376782-54379689	38.6	37.95	0.5	36.44	32.81	0.53	34.19	42.41	0.45	37.84	34.95	0.52	0.515	0.485	-0.03	0.868598	1
NM_138363|CEP95|chr17|+	310.7	62533963	chr17:62533721-62534062	55.33	6.43	0.9	51.15	8.92	0.85	36.93	8.68	0.81	50.3	9.66	0.84	0.875	0.825	-0.05	0.428546	1
NM_138356|SHF|chr15|-	206.3	45460047	chr15:45459412-45460331	32.26	16.55	0.66	28.57	13.73	0.68	25.88	22.56	0.53	28.75	16.23	0.64	0.67	0.585	-0.085	0.517323	1
NM_138355|SCRN2|chr17|-	304	45915167	chr17:45915079-45915368	42.59	5.31	0.89	43.93	0	1	42.98	0.66	0.98	52.19	0	1	0.945	0.99	0.045	0.236503	1
NM_138353|DCAF15|chr19|+	161.4	14071979	chr19:14071752-14072256	37.34	20.36	0.65	35.83	19.47	0.65	38.14	16	0.7	36.55	20.9	0.64	0.65	0.67	0.02	1	1
NM_138346|KIAA2013|chr1|-	167.4	11980173	chr1:11979645-11980389	29.2	33.66	0.46	29.75	46.3	0.39	31.57	51.74	0.38	32.92	54.89	0.37	0.425	0.375	-0.05	0.618561	1
NM_138342|GLB1L2|chr11|+	1553.8	134246050	chr11:134245849-134246218	16.2	108.02	0.13	13.27	123.32	0.1	24.56	121.45	0.17	17.46	144.52	0.11	0.115	0.14	0.025	0.587088	1
NM_138300|PYGO2|chr1|-	579	154930296	chr1:154929502-154932322	70.07	5.57	0.93	61.79	14.2	0.81	61.78	15.34	0.8	74.92	0.44	0.99	0.87	0.895	0.025	0.607616	1
NM_138288|SPTSSA|chr14|-	231.5	34904297	chr14:34902144-34904510	6.12	65.18	0.09	10.05	64.88	0.13	13.38	59.15	0.18	11.22	63.47	0.15	0.11	0.165	0.055	0.471018	1
NM_138270|ATRX|chrX|-	491.5	76763854	chrX:76760356-76764107	24.73	40.96	0.38	32.1	41.72	0.43	30.07	40.92	0.42	29.92	24.86	0.55	0.405	0.485	0.08	0.480507	1
NM_134268|CYGB|chr17|-	2986.9	74524396	chr17:74523430-74524693	82.71	28.85	0.74	85.71	31.1	0.73	104.39	34.61	0.75	110.4	30.44	0.78	0.735	0.765	0.03	0.659065	1
NM_133644|GTPBP3|chr19|+	132.1	17452765	chr19:17452287-17453540	26.21	10.62	0.71	26.19	11.95	0.69	NA	NA	NA	25.09	12.09	0.67	0.7	0.67	-0.03	1	1
NM_133640|MED22|chr9|-	106.2	136208132	chr9:136207755-136208544	20.87	14.47	0.59	25.45	8.74	0.74	21.96	10.76	0.67	21.87	8.75	0.71	0.665	0.69	0.025	1	1
NM_133491|SAT2|chr17|-	824.3	7529671	chr17:7529556-7529932	71.05	0	1	83.6	0	1	93.52	0	1	101.13	0	1	1	1	0	1	1
NM_133487|RAD51|chr15|+	188.9	41023757	chr15:41023253-41024356	7.04	31.15	0.18	5.48	34.96	0.14	4.59	35.92	0.11	5.82	33.87	0.15	0.16	0.13	-0.03	1	1
NM_133480|TADA3|chr3|-	280.3	9825696	chr3:9824812-9825897	1.68	91.08	0.02	1.52	86.71	0.02	1.92	91.89	0.02	3.23	100.36	0.03	0.02	0.025	0.005	1	1
NM_133477|SYNPO2|chr4|+	514.3	119979114	chr4:119978556-119982402	19.33	18.74	0.51	23.42	15.47	0.6	49.85	25.76	0.66	46.22	25.57	0.64	0.555	0.65	0.095	0.307524	1
NM_133476|ZNF384|chr12|-	330.7	6777063	chr12:6775643-6777281	48.33	0	1	47.65	0.27	0.99	45.35	3.88	0.92	46.92	0.56	0.99	0.995	0.955	-0.04	0.494737	1
NM_133471|PPP1R18|chr6|-	435.2	30644812	chr6:30644166-30645065	55.86	0	1	55.81	0	1	67.61	0	1	62.1	0	1	1	1	0	1	1
NM_133452|RAVER1|chr19|-	309	10428075	chr19:10426889-10428276	41.41	13.5	0.75	43.38	12.14	0.78	32.94	7.68	0.81	37.95	12.26	0.76	0.765	0.785	0.02	1	1
NM_133450|ANKS3|chr16|-	115.9	4746696	chr16:4746511-4746897	NA	NA	NA	31.8	0.48	0.99	NA	NA	NA	34.55	0	1	0.99	1	0.01	1	1
NM_133446|AGAP4|chr10|-	583.6	46322506	chr10:46321050-46322838	42.11	11	0.79	38.74	18.76	0.67	39.55	13.1	0.75	37.6	10.35	0.78	0.73	0.765	0.035	0.818643	1
NM_133375|DIS3L|chr15|+	64.3	66625626	chr15:66625342-66626236	11.12	25.19	0.31	14.41	22.71	0.39	13.78	16.26	0.46	14.83	19.15	0.44	0.35	0.45	0.1	0.451785	1
NM_133370|YTHDC1|chr4|-	146.3	69179287	chr4:69176105-69180041	1.83	39.03	0.04	2.49	42.27	0.06	2.41	39.03	0.06	2.09	38.92	0.05	0.05	0.055	0.005	1	1
NM_133343|RAD17|chr5|+	246.7	68710126	chr5:68709858-68710630	28.73	22.18	0.56	31.79	20.23	0.61	31.63	20.39	0.61	32.78	15.5	0.68	0.585	0.645	0.06	0.541737	1
NM_133330|WHSC1|chr4|+	391.2	1981459	chr4:1980365-1983930	43.29	35.02	0.55	43.16	26.82	0.62	42.12	32.59	0.56	43.73	35.66	0.55	0.585	0.555	-0.03	0.741028	1
NM_133259|LRPPRC|chr2|-	680.3	44115017	chr2:44113363-44115795	13.92	46.15	0.23	12.82	53.2	0.19	11.41	45.51	0.2	12.25	53.6	0.19	0.21	0.195	-0.015	0.820961	1
NM_133177|PTPRU|chr1|+	125.7	29652312	chr1:29652111-29653325	46.26	10.69	0.81	42.69	5.13	0.89	40.37	4.62	0.9	40.18	6.81	0.86	0.85	0.88	0.03	0.765174	1
NM_130847|AMOTL1|chr11|+	346.3	94608220	chr11:94603854-94609918	45.97	7.76	0.86	43.67	7.71	0.85	46.35	2.68	0.95	41.57	5.5	0.88	0.855	0.915	0.06	0.528326	1
NM_130843|PTPRN2|chr7|-	216.3	157333278	chr7:157331750-157333479	35.71	11.31	0.76	36.71	4.99	0.88	45.01	11.9	0.79	44.4	2.94	0.94	0.82	0.865	0.045	0.584355	1
NM_130834|OPA1|chr3|+	182.7	193412765	chr3:193412395-193415600	21.09	21.86	0.49	25.44	22.56	0.53	24.28	13.08	0.65	22.83	17.95	0.56	0.51	0.605	0.095	0.506608	1
NM_130809|PRRC1|chr5|+	176.4	126887731	chr5:126887399-126890780	14.85	23.81	0.38	18.03	13.79	0.57	17.28	13.89	0.55	15.13	16.09	0.48	0.475	0.515	0.04	0.802478	1
NM_130470|MADD|chr11|+	328.6	47350798	chr11:47350597-47351582	48.82	0	1	45.89	1.64	0.97	46.34	1.06	0.98	53.64	0	1	0.985	0.99	0.005	1	1
NM_130398|EXO1|chr1|+	114.2	242052974	chr1:242052767-242053241	9.83	43.48	0.18	5.25	49.21	0.1	9.17	49.61	0.16	6.8	56.94	0.11	0.14	0.135	-0.005	1	1
NM_100486|WAC|chr10|+	743.3	28909827	chr10:28908466-28912041	2.64	64.89	0.04	2.54	74.52	0.03	2.15	75.44	0.03	2.38	77.56	0.03	0.035	0.03	-0.005	1	1
NM_080881|DBN1|chr5|-	9909.7	176884055	chr5:176883614-176884504	134.53	172.13	0.44	132.41	165.87	0.44	126.71	147.09	0.46	148.17	163.61	0.48	0.44	0.47	0.03	0.510026	1
NM_080861|SPSB3|chr16|-	158.9	1827243	chr16:1826713-1827444	44.54	0	1	45.59	0	1	51.99	0	1	51.8	0	1	1	1	0	1	1
NM_080841|PTPRA|chr20|+	364.8	3018919	chr20:3018705-3019315	26.54	20.03	0.57	29.25	26.11	0.53	26.5	21.05	0.56	26.52	30.88	0.46	0.55	0.51	-0.04	0.842886	1
NM_080822|OVCA2|chr17|+	717.8	1946175	chr17:1945899-1946725	71.53	0	1	70.77	0	1	63.9	0	1	71.68	0	1	1	1	0	1	1
NM_080687|UPF3A|chr13|+	477.5	115070588	chr13:115070264-115071291	60.31	17.47	0.78	65.25	11.29	0.85	54.61	18.14	0.75	61.36	18.16	0.77	0.815	0.76	-0.055	0.431629	1
NM_080686|PRRC2A|chr6|+	4235.5	31605424	chr6:31605223-31605554	2.78	165.22	0.02	1.47	144.2	0.01	2.67	135.92	0.02	3.67	161.15	0.02	0.015	0.02	0.005	0.680428	1
NM_080678|UBE2F|chr2|+	625.6	238950179	chr2:238949929-238951423	29.72	74.07	0.29	31.77	79.98	0.28	25.18	66.97	0.27	26.78	82.05	0.25	0.285	0.26	-0.025	0.752852	1
NM_080677|DYNLL2|chr17|+	1086.9	56167157	chr17:56166503-56167618	46.86	92.92	0.34	51.83	95.27	0.35	45.71	66.89	0.41	34.41	81.19	0.3	0.345	0.355	0.01	0.895843	1
NM_080670|SLC35A4|chr5|+	397.8	139946752	chr5:139946150-139948683	59.15	19.1	0.76	56.08	17.16	0.77	54.14	10.17	0.84	50.87	11.19	0.82	0.765	0.83	0.065	0.292384	1
NM_080668|CDCA5|chr11|-	649	64845831	chr11:64844927-64846659	66.02	0	1	63.46	2.12	0.97	62.15	4.48	0.93	68.54	5.93	0.92	0.985	0.925	-0.06	0.210149	1
NM_080656|CDKN2AIPNL|chr5|-	477.3	133738416	chr5:133737756-133738617	39.02	43.47	0.47	44.02	34.24	0.56	37.87	44.27	0.46	45.85	37.51	0.55	0.515	0.505	-0.01	0.875852	1
NM_080655|MSANTD3|chr9|+	317.5	103213467	chr9:103212839-103214016	17.2	43.75	0.28	17.29	45.97	0.27	20.03	36.56	0.35	18.27	44.75	0.29	0.275	0.32	0.045	0.691507	1
NM_080631|VPS41|chr7|-	217.7	38765196	chr7:38763543-38765926	21.5	18.94	0.53	21.7	24.52	0.47	18.53	16.65	0.53	17.71	24.65	0.42	0.5	0.475	-0.025	0.826857	1
NM_080571|C20orf96|chr20|-	61.6	251707	chr20:251504-251908	13.27	33.71	0.28	13.26	32.16	0.29	12.93	24.04	0.35	9.54	25.16	0.27	0.285	0.31	0.025	0.811178	1
NM_080491|GAB2|chr11|-	1340.5	77929373	chr11:77926336-77930461	79.82	8.31	0.91	77.7	5.98	0.93	88.81	3.34	0.96	82.62	6.17	0.93	0.92	0.945	0.025	0.362882	1
NM_080476|PIGU|chr20|-	110.2	33148498	chr20:33148346-33148783	31.96	1.38	0.96	28.93	2.04	0.93	25.2	5.72	0.82	41.5	0	1	0.945	0.91	-0.035	1	1
NM_080391|PTP4A2|chr1|-	2201.5	32374298	chr1:32372022-32374561	72.82	72.4	0.5	75.85	64.02	0.54	83.23	90.29	0.48	81.36	79.18	0.51	0.52	0.495	-0.025	0.649078	1
NM_079834|SCAMP4|chr19|+	556.9	1925078	chr19:1924107-1926012	46.92	12.14	0.79	41.52	12.25	0.77	37.98	14.72	0.72	42.26	7.04	0.86	0.78	0.79	0.01	1	1
NM_078480|PUF60|chr8|-	1179.7	144898671	chr8:144898547-144898989	131.64	22.7	0.85	155.33	0	1	130.57	0	1	117.77	14.36	0.89	0.925	0.945	0.02	0.628961	1
NM_058190|FAM207A|chr21|+	170.9	46396805	chr21:46396595-46396888	57.11	0	1	36.37	2.76	0.93	48.46	0	1	46.7	0	1	0.965	1	0.035	1	1
NM_058164|OLFM2|chr19|-	403.8	9964896	chr19:9964394-9965539	57.52	0	1	57.77	0	1	61.49	0	1	65.31	0	1	1	1	0	1	1
NM_058163|TSR2|chrX|+	287.4	54471050	chrX:54470849-54471731	45.4	12.96	0.78	44.01	12.16	0.78	38.87	7.5	0.84	39.4	6.98	0.85	0.78	0.845	0.065	0.456049	1
NM_058004|PI4KA|chr22|-	372.9	21062093	chr22:21061979-21062386	33.29	24.2	0.58	47.38	12.21	0.8	41.7	13.01	0.76	49.18	19.43	0.72	0.69	0.74	0.05	0.685231	1
NM_057180|VPS29|chr12|-	827.4	110929726	chr12:110929330-110929927	11.28	83.35	0.12	16.14	90.41	0.15	19.03	83.43	0.19	12.07	105.47	0.1	0.135	0.145	0.01	1	1
NM_057175|NAA15|chr4|+	276.5	140310379	chr4:140309038-140311935	10.9	33.02	0.25	13.77	31.82	0.3	14.44	22.31	0.39	14.33	27.21	0.34	0.275	0.365	0.09	0.475809	1
NM_057161|KLHDC3|chr6|+	2447.5	42988606	chr6:42988405-42989036	151.48	79.12	0.66	144.48	74.31	0.66	153.24	72.17	0.68	157.16	61.6	0.72	0.66	0.7	0.04	0.360828	1
NM_057158|DUSP4|chr8|-	343.2	29194429	chr8:29190579-29194928	NA	NA	NA	23.58	7.69	0.75	38.87	7.28	0.84	37.68	7.6	0.83	0.75	0.835	0.085	0.546473	1
NM_054035|UNC119|chr17|-	733.7	26874666	chr17:26873725-26874867	45.29	8.35	0.84	43.7	10.81	0.8	46.61	11.8	0.8	46.91	6.68	0.88	0.82	0.84	0.02	1	1
NM_054033|FKBP1B|chr2|+	1423.5	24286090	chr2:24285889-24286550	63.99	2.9	0.96	57.7	7.17	0.89	100.7	16.75	0.86	109.38	0	1	0.925	0.93	0.005	1	1
NM_054026|CNOT7|chr8|-	893.9	17089845	chr8:17089022-17090046	29.96	68.22	0.31	30.52	60.22	0.34	27.36	48.37	0.36	22.3	41.4	0.35	0.325	0.355	0.03	0.736056	1
NM_054022|GOSR2|chr17|+	105	45018122	chr17:45017921-45018733	33.56	5.82	0.85	29.88	5.26	0.85	30.2	0	1	26.69	3.85	0.87	0.85	0.935	0.085	0.21345	1
NM_054016|SRSF10|chr1|-	707.2	24297722	chr1:24295573-24297929	40.93	52.84	0.44	51.09	47.68	0.52	46.09	47.39	0.49	47.65	56.98	0.46	0.48	0.475	-0.005	1	1
NM_054014|FKBP1A|chr20|-	5159.3	1352683	chr20:1352356-1352884	8.88	193.65	0.04	10.31	189.26	0.05	9.84	181.71	0.05	10.67	173.28	0.06	0.045	0.055	0.01	0.815175	1
NM_053279|FAM167A|chr8|-	1193.3	11281921	chr8:11278973-11282145	76.01	0	1	71.96	0	1	94.18	0	1	93.86	0	1	1	1	0	1	1
NM_053067|UBQLN1|chr9|-	2353.2	86275828	chr9:86274878-86276854	44.1	33.18	0.57	52.33	38.45	0.58	42.65	49.74	0.46	51.23	40.09	0.56	0.575	0.51	-0.065	0.44531	1
NM_053052|SNAP47|chr1|+	178.7	227968429	chr1:227968228-227968932	34.7	18.43	0.65	33.28	16.41	0.67	36.44	15.87	0.7	39.04	22.42	0.64	0.66	0.67	0.01	1	1
NM_053051|CNTROB|chr17|+	136.5	7852904	chr17:7852703-7853237	0.18	38.09	0	0.15	32.66	0	0.21	31.9	0.01	0.8	38.16	0.02	0	0.015	0.015	1	1
NM_053035|MRPS33|chr7|-	1145.7	140706134	chr7:140705961-140706335	95.11	14.69	0.87	102.03	1.66	0.98	101.22	0	1	102.31	15.4	0.87	0.925	0.935	0.01	0.794981	1
NM_053005|MOB2|chr11|-	175.8	1491501	chr11:1490685-1491718	22.23	23.79	0.48	22.81	19.34	0.54	18.72	24.4	0.43	22.39	19.78	0.53	0.51	0.48	-0.03	0.829373	1
NM_052988|CDK10|chr16|+	119.4	89762381	chr16:89762003-89762765	38.91	4.74	0.89	35.2	5.3	0.87	32.79	11.32	0.74	40.93	0	1	0.88	0.87	-0.01	1	1
NM_052987|CDK10|chr16|+	115.9	89762380	chr16:89762137-89762765	38.97	6.3	0.86	35.44	9.26	0.79	32.21	17.33	0.65	41.36	0	1	0.825	0.825	0	1	1
NM_052969|RPL39L|chr3|-	239176	186838910	chr3:186838741-186839116	96.13	258.48	0.27	103.88	236.64	0.31	123.65	364.08	0.25	133.28	285.73	0.32	0.29	0.285	-0.005	0.874814	1
NM_052918|SORCS1|chr10|-	732.8	108337112	chr10:108333421-108337313	65.78	0	1	63.6	0	1	79.55	0	1	85.95	0	1	1	1	0	1	1
NM_052897|MBD6|chr12|+	147.3	57923176	chr12:57922943-57923931	20.77	11.01	0.65	NA	NA	NA	NA	NA	NA	18.23	12.67	0.59	0.65	0.59	-0.06	0.794643	1
NM_052876|NACC1|chr19|+	443.7	13249852	chr19:13248961-13251961	35.69	18.49	0.66	36.49	14.2	0.72	36.19	16.05	0.69	37.49	13	0.74	0.69	0.715	0.025	0.829594	1
NM_052875|VPS26B|chr11|+	415.1	134115595	chr11:134115338-134117686	38.13	5.9	0.87	36.7	10	0.79	51.34	22.78	0.69	49.43	14.57	0.77	0.83	0.73	-0.1	0.247271	1
NM_052855|ANKRD40|chr17|-	566.2	48772817	chr17:48770551-48773504	36.87	27.37	0.57	40.02	27.49	0.59	36.59	17.4	0.68	36.29	14.98	0.71	0.58	0.695	0.115	0.252392	1
NM_052850|GADD45GIP1|chr19|-	935.1	13065089	chr19:13064972-13065340	118.31	41.52	0.74	103.89	50.21	0.67	109.51	52.03	0.68	131.81	63.09	0.68	0.705	0.68	-0.025	0.552139	1
NM_052845|MMAB|chr12|-	83.3	109994512	chr12:109991521-109994941	5.24	33.2	0.14	4.32	31.92	0.12	6.16	62.31	0.09	4.87	67.31	0.07	0.13	0.08	-0.05	0.488983	1
NM_052844|WDR34|chr9|-	1808.3	131396044	chr9:131395944-131396261	123.11	13.45	0.9	113.94	36.04	0.76	125.16	22.36	0.85	135.12	28.25	0.83	0.83	0.84	0.01	0.876815	1
NM_052827|CDK2|chr12|+	428.5	56365628	chr12:56365305-56366568	52.71	34.74	0.6	52.6	22.11	0.7	56.25	27.91	0.67	57.28	19.69	0.74	0.65	0.705	0.055	0.497595	1
NM_033549|TRIM41|chr5|+	183.2	180661375	chr5:180661174-180662808	25.67	12.54	0.67	24.1	10.56	0.7	23.06	18.96	0.55	20.81	15.51	0.57	0.685	0.56	-0.125	0.335703	1
NM_033544|RCCD1|chr15|+	115.1	91505408	chr15:91504848-91506355	6.82	26.71	0.2	8.11	25.96	0.24	8.53	34.28	0.2	8.7	32.61	0.21	0.22	0.205	-0.015	1	1
NM_033540|MFN1|chr3|+	207.7	179110095	chr3:179109769-179111008	NA	NA	NA	27.23	9	0.75	22.71	8.95	0.72	25.16	17.16	0.59	0.75	0.655	-0.095	0.443243	1
NM_033513|TPGS1|chr19|+	59.8	519110	chr19:518889-519654	12.79	31.2	0.29	10.41	31.23	0.25	7.59	44.67	0.15	11.84	48.5	0.2	0.27	0.175	-0.095	0.312153	1
NM_033500|HK1|chr10|+	914.1	71161317	chr10:71160747-71161637	79.19	3.47	0.96	67.22	16.12	0.81	103.32	27.41	0.79	113.54	9.65	0.92	0.885	0.855	-0.03	0.533591	1
NM_033429|CALML4|chr15|-	17	68486187	chr15:68483043-68486450	4.18	26.75	0.14	4.42	27.42	0.14	3.51	27.78	0.11	NA	NA	NA	0.14	0.11	-0.03	1	1
NM_033428|C9orf123|chr9|-	217	7798358	chr9:7796491-7798637	4.44	122.84	0.03	4.32	120.3	0.03	3.71	110.87	0.03	3.51	128.2	0.03	0.03	0.03	0	1	1
NM_033420|C19orf6|chr19|-	1377.4	1010051	chr19:1009723-1010894	28.53	64.16	0.31	37.52	47.5	0.44	36.4	40.11	0.48	46.16	54.34	0.46	0.375	0.47	0.095	0.285088	1
NM_033407|DOCK7|chr1|-	165	62920915	chr1:62920397-62921127	5.73	58.79	0.09	7.29	52.59	0.12	8.65	71.87	0.11	9.21	71.52	0.11	0.105	0.11	0.005	1	1
NM_033396|TNKS1BP1|chr11|-	170.3	57067260	chr11:57067103-57067555	21.83	31.6	0.41	25.47	24.31	0.51	17.63	25.62	0.41	18.34	28.43	0.39	0.46	0.4	-0.06	0.533669	1
NM_033389|SSH2|chr17|-	248.3	27957873	chr17:27952965-27959949	31.24	3.21	0.91	32.25	0	1	42.49	2.1	0.95	39.69	0	1	0.955	0.975	0.02	1	1
NM_033379|CDK1|chr10|+	3099.4	62553836	chr10:62553635-62554610	10.13	99.72	0.09	18.04	95.21	0.16	24.9	122.08	0.17	23.36	105.54	0.18	0.125	0.175	0.05	0.375622	1
NM_033362|MRPS12|chr19|+	431.9	39423419	chr19:39422973-39423659	27.75	34.09	0.45	25.99	35.67	0.42	26.75	40.17	0.4	28.96	35.54	0.45	0.435	0.425	-0.01	1	1
NM_033360|KRAS|chr12|-	428.5	25362644	chr12:25358180-25362845	NA	NA	NA	31.7	1.26	0.96	32.73	0	1	30.37	0	1	0.96	1	0.04	1	1
NM_033318|C22orf32|chr22|+	94.8	42479325	chr22:42479123-42480288	2.34	56.95	0.04	4.1	47.94	0.08	3.51	48.93	0.07	2.42	55.93	0.04	0.06	0.055	-0.005	1	1
NM_033281|MRPS36|chr5|+	278.9	68525236	chr5:68525035-68525985	0.4	39.6	0.01	1.3	39.73	0.03	1.39	54.92	0.02	1.23	46.53	0.03	0.02	0.025	0.005	1	1
NM_033200|LMF2|chr22|-	189.9	50941841	chr22:50941376-50942128	41.49	1.84	0.96	39	3.39	0.92	39.55	2.75	0.93	39.48	7.14	0.85	0.94	0.89	-0.05	0.676064	1
NM_033140|CALD1|chr7|+	1230.3	134653460	chr7:134653091-134655480	44.38	26.2	0.63	57.35	15.15	0.79	59.06	11.42	0.84	54.89	14.65	0.79	0.71	0.815	0.105	0.231933	1
NM_033133|CNP|chr17|+	457.1	40127163	chr17:40125493-40128439	5.01	52.89	0.09	4.25	51	0.08	6.43	62.9	0.09	5.6	68.74	0.08	0.085	0.085	0	1	1
NM_033116|NEK9|chr14|-	238.5	75549538	chr14:75548818-75551389	28.9	6.2	0.82	29.51	6.64	0.82	26.99	7.2	0.79	30.4	9.14	0.77	0.82	0.78	-0.04	0.766807	1
NM_033114|ZCRB1|chr12|-	366.7	42706792	chr12:42705888-42707000	3.39	74.06	0.04	4.46	73.9	0.06	6.38	69.5	0.08	5.09	91.19	0.05	0.05	0.065	0.015	0.723152	1
NM_033112|RRP36|chr6|+	889.6	42997195	chr6:42996830-42997337	88.2	31.05	0.74	68.56	42.42	0.62	58.92	37.96	0.61	61.28	28.81	0.68	0.68	0.645	-0.035	0.557529	1
NM_033063|MAP6|chr11|-	276.4	75298318	chr11:75297963-75299229	37.62	14.79	0.72	42.6	5.21	0.89	29.87	12.49	0.71	31.32	12.7	0.71	0.805	0.71	-0.095	0.462287	1
NM_033001|GTF2I|chr7|+	26008.7	74174221	chr7:74173878-74175022	327.66	153.58	0.68	378.43	136.95	0.73	310.66	171.59	0.64	346.9	120.03	0.74	0.705	0.69	-0.015	0.623703	1
NM_032997|ZWINT|chr10|-	1466	58117608	chr10:58117199-58118220	62.64	8.29	0.88	75.66	0	1	58.31	2.8	0.95	63.07	0	1	0.94	0.975	0.035	0.375784	1
NM_032982|CASP2|chr7|+	275.6	143003145	chr7:143002033-143004789	28.72	22.64	0.56	31.3	15.84	0.66	26.1	12.98	0.67	25.6	12.71	0.67	0.61	0.67	0.06	0.651583	1
NM_032960|MAPKAPK2|chr1|+	595.7	206906921	chr1:206905920-206907630	22.93	21.06	0.52	21.48	23.3	0.48	30.75	30.78	0.5	33.38	29.79	0.53	0.5	0.515	0.015	1	1
NM_032959|POLR2J2|chr7|-	1816.2	102277878	chr7:102277195-102278080	33.99	94.39	0.26	34.87	80.85	0.3	27.92	85.54	0.25	34.12	106.16	0.24	0.28	0.245	-0.035	0.565241	1
NM_032940|POLR2C|chr16|+	3207.3	57505088	chr16:57504887-57505870	135.05	23.62	0.85	134.22	12.17	0.92	126.05	26.83	0.82	138.79	9.77	0.93	0.885	0.875	-0.01	0.859302	1
NM_032936|TMEM60|chr7|-	241.3	77423317	chr7:77423045-77423740	42.07	0	1	50.11	0	1	38.81	2.96	0.93	45.96	0	1	1	0.965	-0.035	0.483146	1
NM_032928|TMEM141|chr9|+	280.8	139687609	chr9:139687271-139687769	26.07	25.82	0.5	23.61	25.07	0.48	30.35	37.47	0.45	40.33	27.22	0.6	0.49	0.525	0.035	0.851056	1
NM_032924|ZNF3|chr7|-	312.8	99668346	chr7:99667594-99669835	52.77	13.73	0.79	47.21	16.34	0.74	46.3	15.03	0.75	49.75	9.89	0.83	0.765	0.79	0.025	0.669573	1
NM_032906|PIGY|chr4|-	965.6	89442450	chr4:89442135-89443180	36.94	36.53	0.5	48.25	27.58	0.64	40.96	30.33	0.57	46.26	34.11	0.58	0.57	0.575	0.005	1	1
NM_032881|LSM10|chr1|-	113.8	36859400	chr1:36859031-36859754	33.91	15.37	0.69	36.67	12.08	0.75	37.34	12.08	0.76	43.86	5.94	0.88	0.72	0.82	0.1	0.340575	1
NM_032870|PNISR|chr6|-	1135.2	99848419	chr6:99847841-99849506	15.74	78.39	0.17	11.71	74.8	0.14	11.65	74.3	0.14	16.16	71.43	0.18	0.155	0.16	0.005	1	1
NM_032864|PRPF38A|chr1|+	200.4	52882750	chr1:52882320-52883992	32.65	5.52	0.86	30.7	12.13	0.72	30.9	5.43	0.85	31.13	7.14	0.81	0.79	0.83	0.04	0.769586	1
NM_032860|LTV1|chr6|+	115.4	144184819	chr6:144184554-144184943	5.69	42.7	0.12	5.88	39.59	0.13	NA	NA	NA	6.99	28.71	0.2	0.125	0.2	0.075	0.514336	1
NM_032856|WDR73|chr15|-	180.5	85186588	chr15:85186012-85186954	21.4	24.86	0.46	24.15	24.07	0.5	17.13	20.34	0.46	19.53	14	0.58	0.48	0.52	0.04	0.8241	1
NM_032854|CORO6|chr17|-	914.5	27942674	chr17:27941779-27942875	45.31	0	1	45.78	0	1	94.23	0	1	106.69	0	1	1	1	0	1	1
NM_032846|RAB2B|chr14|-	363.1	21929169	chr14:21927179-21929462	25.88	22.98	0.53	28.55	16.41	0.64	22.91	16.81	0.58	23.71	14.52	0.62	0.585	0.6	0.015	1	1
NM_032844|MASTL|chr10|+	111.2	27475550	chr10:27475308-27475848	9.65	37.93	0.2	21.53	33.03	0.39	23.33	27.04	0.46	21.42	31.52	0.4	0.295	0.43	0.135	0.216362	1
NM_032842|TMEM209|chr7|-	199.7	129806144	chr7:129804555-129806345	11.49	31.53	0.27	14.56	30.79	0.32	15.98	29.44	0.35	15.59	34.3	0.31	0.295	0.33	0.035	0.821917	1
NM_032833|PPP1R15B|chr1|-	322.5	204375146	chr1:204372492-204375441	27.91	22.92	0.55	32.3	14.34	0.69	32.41	18.4	0.64	31.52	11.58	0.73	0.62	0.685	0.065	0.66265	1
NM_032831|ORAI2|chr7|+	664.7	102092045	chr7:102086960-102096667	1.07	57.93	0.02	1.45	56.5	0.02	1.22	56.92	0.02	1.32	60.03	0.02	0.02	0.02	0	1	1
NM_032822|FAM136A|chr2|-	323.6	70524408	chr2:70523108-70524609	46.31	7.87	0.85	49.67	12.97	0.79	39.87	13.58	0.75	39.5	15.73	0.72	0.82	0.735	-0.085	0.355864	1
NM_032815|NFATC2IP|chr16|+	116.9	28975959	chr16:28975026-28977767	23.68	8.55	0.73	22.91	12.51	0.65	19.01	12.37	0.61	21.21	9.44	0.69	0.69	0.65	-0.04	1	1
NM_032810|ATAD1|chr10|-	1135.3	89513601	chr10:89512875-89514564	16.87	55.05	0.23	18.55	63.74	0.23	25.54	51.11	0.33	19.63	54.54	0.26	0.23	0.295	0.065	0.35394	1
NM_032801|JAM3|chr11|+	341.6	134019367	chr11:134019041-134021652	37.78	18.85	0.67	40.63	14.25	0.74	30.86	7.85	0.8	30.36	8.87	0.77	0.705	0.785	0.08	0.472786	1
NM_032800|C1orf198|chr1|-	257.5	230975453	chr1:230972865-230975654	37.18	0	1	37.19	3.5	0.91	34.87	0	1	36.01	0	1	0.955	1	0.045	1	1
NM_032799|ZDHHC12|chr9|-	1594	131483555	chr9:131483199-131483781	78.7	0	1	66.62	0.12	1	70.68	0	1	78.68	0	1	1	1	0	1	1
NM_032796|SYAP1|chrX|+	109.1	16778556	chrX:16778355-16780807	10.62	62.81	0.14	15.09	60.89	0.2	13.4	55.73	0.19	13	61.58	0.17	0.17	0.18	0.01	0.827929	1
NM_032776|JMJD1C|chr10|-	261	64927554	chr10:64926988-64927894	13.84	25.34	0.35	16.06	23.76	0.4	20.42	19.87	0.51	17.1	27	0.39	0.375	0.45	0.075	0.647224	1
NM_032758|PHF5A|chr22|-	223.3	41855942	chr22:41855721-41856491	2.24	38.23	0.06	2.17	42.86	0.05	2.12	35.52	0.06	2.51	33.19	0.07	0.055	0.065	0.01	1	1
NM_032741|AGPAT1|chr6|-	2762.3	32136647	chr6:32136062-32137225	142.62	22.17	0.87	140.01	19.01	0.88	144.46	25.39	0.85	152.59	14.98	0.91	0.875	0.88	0.005	1	1
NM_032737|LMNB2|chr19|-	976	2430555	chr19:2428164-2430950	74.93	10.72	0.87	75.03	11.71	0.87	60.35	9.78	0.86	58.93	4.88	0.92	0.87	0.89	0.02	0.801632	1
NM_032731|TXNDC17|chr17|+	5639	6546472	chr17:6546271-6546633	5.98	136.43	0.04	10.71	147.25	0.07	9.01	124.98	0.07	3.85	139.43	0.03	0.055	0.05	-0.005	0.787528	1
NM_032704|TUBA1C|chr12|+	2.71483e+06	49666578	chr12:49666036-49667113	799.61	2811.7	0.22	757.27	2690.67	0.22	765.86	3105.04	0.2	870.15	2937.13	0.23	0.22	0.215	-0.005	0.444842	1
NM_032638|GATA2|chr3|-	15359.8	128198836	chr3:128198265-128200161	76.24	376.63	0.17	88.75	350.35	0.2	105.02	361.07	0.23	95.54	385.56	0.2	0.185	0.215	0.03	0.320815	1
NM_032636|PSRC1|chr1|-	89.7	109822454	chr1:109822176-109822778	43.87	0	1	42.61	2.71	0.94	45.16	2.72	0.94	44.35	5.4	0.89	0.97	0.915	-0.055	0.3635	1
NM_032590|KDM2B|chr12|-	178.6	121868071	chr12:121866900-121868272	25.69	18.07	0.59	27	17.17	0.61	18.72	19.86	0.49	21.77	17.16	0.56	0.6	0.525	-0.075	0.507893	1
NM_032569|GLYR1|chr16|-	347.5	4853810	chr16:4853204-4855311	31.38	21.5	0.59	33.74	18	0.65	27.04	17.61	0.61	31.21	16.12	0.66	0.62	0.635	0.015	1	1
NM_032560|SMEK1|chr14|-	245.8	91924604	chr14:91923956-91925213	9.87	52.14	0.16	14.74	35.24	0.29	10.64	44.27	0.19	13.45	41.02	0.25	0.225	0.22	-0.005	1	1
NM_032525|TUBB6|chr18|+	2899.1	12325940	chr18:12325066-12326568	56.9	9.67	0.85	53.65	9.94	0.84	42.85	2.94	0.94	43.78	10.11	0.81	0.845	0.875	0.03	1	1
NM_032512|PDZD4|chrX|-	630.2	153070121	chrX:153067623-153070355	52.77	21.59	0.71	53.82	15.46	0.78	55.49	24.51	0.69	62.12	13.2	0.82	0.745	0.755	0.01	0.849587	1
NM_032486|DCTN5|chr16|+	295	23681151	chr16:23678368-23685068	23.39	41.88	0.36	20.43	43.61	0.32	18.48	38.27	0.33	17.02	36.35	0.32	0.34	0.325	-0.015	0.845907	1
NM_032477|MRPL41|chr9|+	2536.7	140446727	chr9:140446526-140447007	142.73	0	1	145.77	0	1	128.03	0	1	158.41	0	1	1	1	0	1	1
NM_032476|MRPS6|chr21|+	169.5	35514982	chr21:35514708-35515334	50.69	0	1	50.01	0	1	37.74	0	1	45.24	0	1	1	1	0	1	1
NM_032472|PPIL3|chr2|-	76.7	201735943	chr2:201735679-201736244	9.27	26.97	0.26	10.46	28.03	0.27	10.66	21.48	0.33	14.72	19.88	0.43	0.265	0.38	0.115	0.302213	1
NM_032458|PHF6|chrX|+	283.2	133561743	chrX:133559231-133562822	17.9	13.31	0.57	28.09	8.18	0.77	23.75	8.94	0.73	NA	NA	NA	0.67	0.73	0.06	0.781565	1
NM_032454|STK19|chr6|+	132.5	31948982	chr6:31948781-31949223	30.15	0	1	30.58	0	1	33.27	0	1	32.57	0	1	1	1	0	1	1
NM_032434|ZNF512|chr2|+	773.2	27844737	chr2:27844020-27845963	60.94	5.28	0.92	63.01	1.95	0.97	62.89	7.58	0.89	66.94	4.35	0.94	0.945	0.915	-0.03	0.719649	1
NM_032430|BRSK1|chr19|+	386.6	55823555	chr19:55823279-55823903	5.85	58.53	0.09	6.07	51.22	0.11	6.7	45.64	0.13	7.37	63.75	0.1	0.1	0.115	0.015	0.762699	1
NM_032412|CYSTM1|chr5|+	358.6	139623145	chr5:139622890-139623374	29.13	32.45	0.47	31.65	36.09	0.47	33.19	49.4	0.4	28.51	45.27	0.39	0.47	0.395	-0.075	0.393934	1
NM_032409|PINK1|chr1|+	88.7	20977128	chr1:20976927-20978004	30.99	9.07	0.77	31.25	10.84	0.74	30.55	12.78	0.71	33.23	7.77	0.81	0.755	0.76	0.005	1	1
NM_032408|BAZ1B|chr7|-	1574.6	72855711	chr7:72854728-72856023	77.11	43.5	0.64	84.02	41.04	0.67	79.57	37.17	0.68	80.75	42.14	0.66	0.655	0.67	0.015	0.89158	1
NM_032390|MKI67IP|chr2|-	716.4	122484792	chr2:122484521-122485379	26.66	30.76	0.46	38.82	17.65	0.69	34.31	13.43	0.72	27.55	23.32	0.54	0.575	0.63	0.055	0.689114	1
NM_032389|ARFGAP2|chr11|-	250.3	47186654	chr11:47185931-47187053	35.46	15.18	0.7	38.01	10.41	0.78	35.36	23.56	0.6	43.2	20.1	0.68	0.74	0.64	-0.1	0.298352	1
NM_032382|COG8|chr16|-	506.2	69362691	chr16:69362524-69363082	79.67	0	1	73.98	0	1	53.42	0	1	48.13	0	1	1	1	0	1	1
NM_032375|AKT1S1|chr19|-	796.3	50373116	chr19:50372297-50373317	77.7	0	1	72.13	0	1	67.16	0	1	64.99	0	1	1	1	0	1	1
NM_032374|APOPT1|chr14|+	85.6	104056862	chr14:104056518-104057236	11.34	24.35	0.32	8.7	23.95	0.27	9.79	23.51	0.29	10.71	24.8	0.3	0.295	0.295	0	1	1
NM_032364|DNAJC14|chr12|-	170.4	56215698	chr12:56214959-56215971	40.19	0.29	0.99	39.57	6	0.87	36.5	0	1	36.87	4.64	0.89	0.93	0.945	0.015	1	1
NM_032361|THOC3|chr5|-	1457.6	175386870	chr5:175386534-175387135	75.51	21.6	0.78	66.54	32.17	0.67	83.31	22.45	0.79	84.95	33.43	0.72	0.725	0.755	0.03	0.750448	1
NM_032360|ACBD6|chr1|-	2344.7	180257438	chr1:180257352-180257652	75.16	14.26	0.84	77.85	22.28	0.78	109	18.6	0.85	100.18	38.94	0.72	0.81	0.785	-0.025	0.740157	1
NM_032359|C3orf26|chr3|+	196.4	99897373	chr3:99897149-99897476	44.98	8.3	0.84	35.43	17.21	0.67	29.22	8.61	0.77	37.16	9.56	0.8	0.755	0.785	0.03	1	1
NM_032339|MIEN1|chr17|-	1633.3	37885654	chr17:37885409-37885858	72.43	17.63	0.8	69.76	18.54	0.79	69	27.28	0.72	69.89	11.17	0.86	0.795	0.79	-0.005	0.855065	1
NM_032338|LLPH|chr12|-	155.7	66517497	chr12:66516849-66517798	19.09	43.69	0.3	30.01	46.65	0.39	20.97	35.77	0.37	21.1	38.13	0.36	0.345	0.365	0.02	0.853167	1
NM_032325|EIF1AD|chr11|-	115.7	65765958	chr11:65764016-65766214	21.42	14.54	0.6	20.9	11.74	0.64	16.59	14.8	0.53	NA	NA	NA	0.62	0.53	-0.09	0.613493	1
NM_032324|NTPCR|chr1|+	621.7	233114117	chr1:233113909-233114219	37.06	50.27	0.42	35.57	44.96	0.44	57.05	60.01	0.49	58.64	65.99	0.47	0.43	0.48	0.05	0.570405	1
NM_032314|COQ5|chr12|-	259.6	120941351	chr12:120941082-120941688	28.21	10.83	0.72	28.05	7.62	0.79	32.95	6.57	0.83	32.5	13.55	0.71	0.755	0.77	0.015	1	1
NM_032312|YIPF4|chr2|+	145.5	32530918	chr2:32530558-32531658	1.7	31.11	0.05	3.58	31.5	0.1	5.05	33.22	0.13	5.63	31.29	0.15	0.075	0.14	0.065	0.434181	1
NM_032310|C9orf89|chr9|+	519.5	95875475	chr9:95875274-95875565	26.91	26.41	0.5	25.53	30.79	0.45	42.87	23.49	0.65	26.78	46.14	0.37	0.475	0.51	0.035	0.8573	1
NM_032306|ALKBH7|chr19|+	695.8	6375023	chr19:6374822-6375261	6.24	56.69	0.1	4.55	63.92	0.07	5.96	56.15	0.1	4.72	68.63	0.06	0.085	0.08	-0.005	1	1
NM_032305|POLR3GL|chr1|-	347.3	145456436	chr1:145456236-145456723	47.21	8.32	0.85	45.5	12.48	0.78	47.9	15.16	0.76	63.08	0	1	0.815	0.88	0.065	0.43197	1
NM_032299|DCUN1D5|chr11|-	39.4	102932896	chr11:102921413-102933143	1.97	80.67	0.02	2.28	79.95	0.03	2.08	67.91	0.03	1.78	80.93	0.02	0.025	0.025	0	1	1
NM_032292|GON4L|chr1|-	822.6	155735489	chr1:155734576-155736500	37.26	26.14	0.59	33.4	25.2	0.57	31.75	28.87	0.52	31.22	29.16	0.52	0.58	0.52	-0.06	0.582196	1
NM_032288|FYTTD1|chr3|+	504.7	197509695	chr3:197508682-197511317	28.67	21.67	0.57	32.81	16.44	0.67	29.84	16.88	0.64	33.2	11.57	0.74	0.62	0.69	0.07	0.518442	1
NM_032286|MED10|chr5|-	438.2	6372302	chr5:6372039-6372714	33.5	44.72	0.43	28.48	48.45	0.37	27.2	50.73	0.35	24.55	46.08	0.35	0.4	0.35	-0.05	0.610743	1
NM_032271|TRAF7|chr16|+	567.8	2226835	chr16:2226561-2227184	23.3	43.88	0.35	28.37	44.02	0.39	23.25	58.38	0.28	27.71	43.96	0.39	0.37	0.335	-0.035	0.726246	1
NM_032268|ZNRF1|chr16|+	104.6	75142465	chr16:75141631-75144892	15.89	20.85	0.43	14.73	23.04	0.39	9.48	22.19	0.3	8.84	27.55	0.24	0.41	0.27	-0.14	0.311646	1
NM_032242|PLXNA1|chr3|+	315.5	126752966	chr3:126752765-126756235	40.13	0	1	40.88	0	1	39.45	0	1	38.41	0	1	1	1	0	1	1
NM_032236|USP48|chr1|-	230.3	22005706	chr1:22004792-22005932	8.54	49.81	0.15	8.11	55.8	0.13	7.34	53.03	0.12	8.42	58.5	0.13	0.14	0.125	-0.015	0.787913	1
NM_032233|SETD3|chr14|-	213	99864980	chr14:99864083-99865462	25.71	15.99	0.62	24.93	17.63	0.59	25.52	14.75	0.63	29.57	12.13	0.71	0.605	0.67	0.065	0.644521	1
NM_032228|FAR1|chr11|+	300.5	13750725	chr11:13750159-13753893	15.18	22.4	0.4	18.25	18.56	0.5	19.03	18.57	0.51	16.81	17.36	0.49	0.45	0.5	0.05	0.810943	1
NM_032223|PCNXL3|chr11|+	451.2	65404438	chr11:65404237-65404910	67.78	0	1	66.92	0	1	52.84	0	1	61.91	0	1	1	1	0	1	1
NM_032208|ANTXR1|chr2|+	301.5	69475310	chr2:69472357-69476459	24.9	8.49	0.75	29.61	3.13	0.9	29.16	15.41	0.65	35.23	6.73	0.84	0.825	0.745	-0.08	0.396401	1
NM_032204|ASCC2|chr22|-	189.5	30184768	chr22:30184597-30185173	42.24	4.63	0.9	44.55	2.86	0.94	53.01	0	1	54.49	7.87	0.87	0.92	0.935	0.015	1	1
NM_032177|PHAX|chr5|+	103.5	125960565	chr5:125960267-125962944	13.83	26.97	0.34	16.4	24.56	0.4	NA	NA	NA	13.61	21.97	0.38	0.37	0.38	0.01	1	1
NM_032171|CEP78|chr9|+	95.8	80881619	chr9:80881358-80881983	15.42	14.81	0.51	19.16	15.08	0.56	20.07	13.29	0.6	25.09	7.34	0.77	0.535	0.685	0.15	0.305497	1
NM_032168|WDR75|chr2|+	655	190340168	chr2:190339939-190340264	18.52	46.31	0.29	11.38	60.44	0.16	10.93	39.28	0.22	16.15	55.29	0.23	0.225	0.225	0	1	1
NM_032140|C16orf48|chr16|-	200.6	67696955	chr16:67696850-67697224	34.97	9.03	0.79	30.98	18.06	0.63	33.93	7.6	0.82	32.89	15.46	0.68	0.71	0.75	0.04	0.811972	1
NM_032124|HDHD2|chr18|-	190.7	44634768	chr18:44633781-44635156	22.59	31.79	0.42	25.13	26.36	0.49	24.11	19.51	0.55	23.46	22.94	0.51	0.455	0.53	0.075	0.539008	1
NM_032112|MRPL43|chr10|-	1254.7	102746259	chr10:102746027-102746732	52.81	44.34	0.54	42.97	54.02	0.44	47.53	44.05	0.52	50.46	53.07	0.49	0.49	0.505	0.015	1	1
NM_032043|BRIP1|chr17|-	144.5	59760679	chr17:59756547-59761501	7.19	25.65	0.22	10.11	21.67	0.32	NA	NA	NA	10.3	20.4	0.34	0.27	0.34	0.07	0.582379	1
NM_032025|EIF2A|chr3|+	177.1	150301834	chr3:150301633-150303803	2.54	102.99	0.02	3.79	106.16	0.03	3.82	117.9	0.03	3.43	127.12	0.03	0.025	0.03	0.005	1	1
NM_032020|FUCA2|chr6|-	44.4	143816655	chr6:143815949-143816984	5.29	28.86	0.15	6.88	30.11	0.19	7.14	36.04	0.17	5.44	31.23	0.15	0.17	0.16	-0.01	1	1
NM_032016|STARD3NL|chr7|+	1199.3	38269850	chr7:38269524-38270272	37.6	75.69	0.33	49.62	69.32	0.42	56.28	65.09	0.46	49.42	59.69	0.45	0.375	0.455	0.08	0.228734	1
NM_031992|EIF4H|chr7|+	17350.1	73609700	chr7:73609499-73611429	341.42	83.99	0.8	344.74	71.92	0.83	347.47	90.2	0.79	349.71	72.81	0.83	0.815	0.81	-0.005	0.860295	1
NM_031989|PCBP2|chr12|+	15168.9	53873451	chr12:53873190-53874276	22.51	611.93	0.04	25.04	629.94	0.04	23.81	603.16	0.04	28.68	695.96	0.04	0.04	0.04	0	0.884449	1
NM_031966|CCNB1|chr5|+	958.3	68473552	chr5:68473351-68474070	15.73	100.01	0.14	19.38	98.79	0.16	18.53	97.62	0.16	23.6	89.75	0.21	0.15	0.185	0.035	0.480964	1
NM_031954|KCTD10|chr12|-	371.2	109887810	chr12:109886460-109889618	34.13	27.64	0.55	35.98	24.39	0.6	34.13	26.04	0.57	34.2	25.53	0.57	0.575	0.57	-0.005	1	1
NM_031946|AGAP3|chr7|+	707.5	150841214	chr7:150840824-150841523	40.76	30.96	0.57	42.96	28.56	0.6	49.73	24.48	0.67	53.63	26.1	0.67	0.585	0.67	0.085	0.30751	1
NM_031942|CDCA7|chr2|+	278.3	174232757	chr2:174232362-174233718	21.91	21.96	0.5	31.52	15.92	0.66	24.4	18.39	0.57	26.71	14.45	0.65	0.58	0.61	0.03	1	1
NM_031925|TMEM120A|chr7|-	125.5	75616379	chr7:75616173-75616603	9.82	29.83	0.25	6.19	38.71	0.14	8.19	37.14	0.18	9.78	29.25	0.25	0.195	0.215	0.02	1	1
NM_031903|MRPL32|chr7|+	915.1	42977193	chr7:42976921-42977453	38.98	68.7	0.36	43.36	56.4	0.43	40.5	59.75	0.4	43.53	53.74	0.45	0.395	0.425	0.03	0.670152	1
NM_031902|MRPS5|chr2|-	312.4	95753111	chr2:95752952-95753326	56.53	0	1	53.91	0	1	69.05	0	1	54.75	1.78	0.97	1	0.985	-0.015	1	1
NM_031896|CACNG7|chr19|+	438.9	54445569	chr19:54445290-54446969	71.26	2.47	0.97	68.53	3.21	0.96	70.24	4.98	0.93	71.53	0.43	0.99	0.965	0.96	-0.005	1	1
NM_031858|NBR1|chr17|+	348.3	41362296	chr17:41361920-41363707	28.87	20.51	0.58	30.31	16.73	0.64	34.95	14.43	0.71	35.17	18.46	0.66	0.61	0.685	0.075	0.527687	1
NM_031844|HNRNPU|chr1|-	6202.1	245017065	chr1:245013602-245017805	31.51	261.32	0.11	35.61	272.87	0.12	33.06	230.11	0.13	32.93	253.75	0.11	0.115	0.12	0.005	0.793582	1
NM_031478|FAM57B|chr16|-	377.7	30036577	chr16:30036023-30036788	46.63	15.43	0.75	48.82	12.85	0.79	41.18	12.44	0.77	46.22	19.04	0.71	0.77	0.74	-0.03	0.831399	1
NM_031454|SELO|chr22|+	79.5	50655835	chr22:50655634-50656045	38.53	0	1	NA	NA	NA	34.39	0	1	34.79	0	1	1	1	0	1	1
NM_031453|FAM107B|chr10|-	447.6	14562206	chr10:14560559-14563305	44.35	19.82	0.69	47.75	18.77	0.72	38.04	9.39	0.8	35.19	13.33	0.73	0.705	0.765	0.06	0.524603	1
NM_031452|FAM103A1|chr15|+	355	83658877	chr15:83658633-83659371	27.39	79.01	0.26	33.9	75.93	0.31	32.07	65.28	0.33	29.52	72.86	0.29	0.285	0.31	0.025	0.760229	1
NM_031443|CCM2|chr7|+	351.8	45115712	chr7:45115376-45116069	51.76	31.16	0.62	45.05	42.71	0.51	51.79	37.95	0.58	61.04	39.66	0.61	0.565	0.595	0.03	0.762608	1
NM_031432|UCK1|chr9|-	88.6	134399692	chr9:134399193-134400608	35.51	0	1	23.01	12.36	0.65	28.24	2.04	0.93	28.2	5.12	0.85	0.825	0.89	0.065	0.483681	1
NM_031407|HUWE1|chrX|-	172.2	53559904	chrX:53559057-53560372	2.57	52.4	0.05	2.67	54.26	0.05	3.5	54.92	0.06	4.02	54.43	0.07	0.05	0.065	0.015	1	1
NM_031300|MXD3|chr5|-	222.7	176734382	chr5:176734206-176734704	7.2	30.05	0.19	9.28	26.77	0.26	7.87	35.34	0.18	14.71	33.48	0.31	0.225	0.245	0.02	1	1
NM_031299|CDCA3|chr12|-	182.9	6958152	chr12:6957972-6958362	30.12	6.88	0.81	25.54	7.25	0.78	33.8	2.38	0.93	32.04	7	0.82	0.795	0.875	0.08	0.336304	1
NM_031298|TMEM93|chr17|+	667.7	3572661	chr17:3572392-3572962	72.43	0	1	63.54	0	1	60.18	0	1	63.75	0	1	1	1	0	1	1
NM_031288|INO80B|chr2|+	181.4	74684662	chr2:74684461-74685087	12.54	21.83	0.36	12.37	26.53	0.32	14.05	25.42	0.36	12.98	28.25	0.31	0.34	0.335	-0.005	1	1
NM_031267|CDK13|chr7|+	97.6	40134702	chr7:40133729-40136733	11.1	24.83	0.31	13.69	25.09	0.35	12.46	18.3	0.4	12.23	20.68	0.37	0.33	0.385	0.055	0.798903	1
NM_031262|HNRNPK|chr9|-	17545	86583835	chr9:86582998-86584295	174.29	152.77	0.53	193.44	202.28	0.49	156.48	184.68	0.46	162.89	171.33	0.49	0.51	0.475	-0.035	0.363094	1
NM_031216|SEH1L|chr18|+	194.3	12985655	chr18:12985239-12987536	NA	NA	NA	10.74	22.38	0.32	NA	NA	NA	10.8	19.53	0.36	0.32	0.36	0.04	1	1
NM_030981|RAB1B|chr11|+	5722.8	66044299	chr11:66043515-66044963	97.12	45.45	0.68	102.11	35.24	0.74	101.82	33.19	0.75	108.38	31.26	0.78	0.71	0.765	0.055	0.338544	1
NM_030980|ISG20L2|chr1|-	474.7	156693053	chr1:156692413-156693254	65.13	32.17	0.67	68.14	26.36	0.72	61.04	35.11	0.63	54.69	32.12	0.63	0.695	0.63	-0.065	0.436641	1
NM_030978|ARPC5L|chr9|+	720.5	127639450	chr9:127639157-127639696	79.54	0	1	85.48	0	1	67.96	0	1	67.8	4.72	0.93	1	0.965	-0.035	0.207152	1
NM_030971|SFXN3|chr10|+	1273.6	102800320	chr10:102799246-102800998	34.62	37.49	0.48	37.68	35.39	0.52	62.32	42.5	0.59	60.55	39.3	0.61	0.5	0.6	0.1	0.21404	1
NM_030940|ISCA1|chr9|-	223	88880870	chr9:88879463-88881106	31.02	25.59	0.55	33.16	20.65	0.62	32.23	17.46	0.65	32.08	26.9	0.54	0.585	0.595	0.01	1	1
NM_030939|C6orf62|chr6|-	531.9	24706289	chr6:24705295-24706490	40.47	61.89	0.4	52.2	45.5	0.53	49.63	44.25	0.53	54.41	42.19	0.56	0.465	0.545	0.08	0.255157	1
NM_030938|VMP1|chr17|+	942.2	57917605	chr17:57917129-57917952	27.46	64.34	0.3	44.62	49.16	0.48	46.56	54.22	0.46	43.47	54.38	0.44	0.39	0.45	0.06	0.384241	1
NM_030937|CCNL2|chr1|-	848.4	1322124	chr1:1321091-1322962	36.41	118.01	0.24	33.61	119.13	0.22	11.96	49.37	0.19	14.83	52.39	0.22	0.23	0.205	-0.025	0.857367	1
NM_030935|TSC22D4|chr7|-	109.2	100064507	chr7:100064142-100064791	22.97	13.97	0.62	23.4	12.31	0.66	20.29	13.32	0.6	30.45	7.35	0.81	0.64	0.705	0.065	0.613758	1
NM_030928|CDT1|chr16|+	159.8	88874917	chr16:88874523-88875666	9.42	24.46	0.28	11.46	29.64	0.28	11.93	32.67	0.27	10.9	38.73	0.22	0.28	0.245	-0.035	0.802741	1
NM_030927|TSPAN14|chr10|+	97.8	82279266	chr10:82277661-82282391	15.4	19.71	0.44	14.13	20.08	0.41	16.74	22.72	0.42	15.93	21.5	0.43	0.425	0.425	0	1	1
NM_030926|ITM2C|chr2|+	23387.7	231743124	chr2:231742723-231743963	254.36	100.8	0.72	246.26	121.74	0.67	313.33	121.72	0.72	322.14	123.64	0.72	0.695	0.72	0.025	0.389856	1
NM_030919|FAM83D|chr20|+	141.7	37581277	chr20:37580182-37581703	19.37	23.55	0.45	22	18.73	0.54	29.73	18.05	0.62	26.97	16.68	0.62	0.495	0.62	0.125	0.277642	1
NM_030917|FIP1L1|chr4|+	229.7	54325670	chr4:54325469-54326103	4.76	37.45	0.11	5.36	39.76	0.12	5.93	47.03	0.11	6.38	47.7	0.12	0.115	0.115	0	1	1
NM_030914|URM1|chr9|+	628.5	131152227	chr9:131151945-131153015	76.89	21.55	0.78	62.99	29.36	0.68	60.77	22.59	0.73	62.55	18.71	0.77	0.73	0.75	0.02	0.862746	1
NM_030900|TBRG4|chr7|-	845.9	45139790	chr7:45139699-45140025	53.94	27.71	0.66	70.16	17.95	0.8	55.46	21.49	0.72	74.42	9.24	0.89	0.73	0.805	0.075	0.349899	1
NM_030813|CLPB|chr11|-	93.2	72004344	chr11:72003470-72004659	23.68	17.88	0.57	21.05	17.85	0.54	20.81	16.32	0.56	16.35	21.51	0.43	0.555	0.495	-0.06	0.646636	1
NM_030811|MRPS26|chr20|+	1202.8	3028582	chr20:3028381-3028896	144.23	0	1	143.38	0	1	142.76	0	1	141.27	0	1	1	1	0	1	1
NM_030809|CSRNP2|chr12|-	146.9	51457440	chr12:51454988-51458452	27.66	7.89	0.78	27.59	5.2	0.84	26.5	4.87	0.84	NA	NA	NA	0.81	0.84	0.03	0.735365	1
NM_030806|C1orf21|chr1|+	58.7	184589369	chr1:184588652-184598155	14.8	19.14	0.44	14.37	20.46	0.41	10.47	22.72	0.32	9.89	23.41	0.3	0.425	0.31	-0.115	0.443096	1
NM_030796|VOPP1|chr7|-	334.6	55540337	chr7:55538306-55540738	51.71	6.62	0.89	48.53	13.02	0.79	46.11	9.54	0.83	48.69	8.13	0.86	0.84	0.845	0.005	1	1
NM_030790|ITFG1|chr16|-	418.7	47189488	chr16:47189298-47189689	3.76	37.59	0.09	4.94	38.81	0.11	8.54	46.95	0.15	5.22	44.07	0.11	0.1	0.13	0.03	1	1
NM_030782|CLPTM1L|chr5|-	1146.8	1318289	chr5:1318000-1318568	90.65	42.77	0.68	87.33	50.33	0.63	73.87	42.77	0.63	95.06	35.51	0.73	0.655	0.68	0.025	0.691761	1
NM_030755|TMX1|chr14|+	137	51721260	chr14:51721059-51724372	5.8	35.11	0.14	7.41	39.34	0.16	9.74	34.4	0.22	9.02	32.63	0.22	0.15	0.22	0.07	0.406504	1
NM_030674|SLC38A1|chr12|-	1563.8	46582628	chr12:46576841-46582854	85.37	13.62	0.86	84.03	7.87	0.91	69.49	6.95	0.91	68.89	1.15	0.98	0.885	0.945	0.06	0.272397	1
NM_030662|MAP2K2|chr19|-	1846.2	4090444	chr19:4090320-4090706	132.48	0.21	1	112.3	9.14	0.92	117.31	15.11	0.89	147.45	2.98	0.98	0.96	0.935	-0.025	0.26508	1
NM_030650|KIAA1715|chr2|-	90.1	176794373	chr2:176790410-176794927	NA	NA	NA	11.42	24.59	0.32	12.73	18.17	0.41	10.87	23.72	0.31	0.32	0.36	0.04	0.796854	1
NM_030645|SH3BP5L|chr1|-	179.5	249106368	chr1:249104651-249106569	33.16	0	1	29.44	3.7	0.89	33.08	7.05	0.82	36.22	3.4	0.91	0.945	0.865	-0.08	0.212588	1
NM_030630|C17orf28|chr17|-	655.2	72947088	chr17:72946839-72947728	55.58	22.15	0.72	43.9	32.15	0.58	61.38	35.82	0.63	51.75	50.3	0.51	0.65	0.57	-0.08	0.350669	1
NM_030579|CYB5B|chr16|+	340.1	69497698	chr16:69496333-69500167	3.07	49.01	0.06	4.06	54.56	0.07	3.83	52.03	0.07	3.03	57.32	0.05	0.065	0.06	-0.005	1	1
NM_030576|LIMD2|chr17|-	5973.2	61775201	chr17:61773670-61776071	7.48	250.25	0.03	7.4	247.64	0.03	6.47	273.93	0.02	7.75	267.62	0.03	0.03	0.025	-0.005	1	1
NM_030571|NDFIP1|chr5|+	1431.3	141532335	chr5:141531296-141534008	11.88	64.73	0.16	16.83	68.86	0.2	15.37	74.81	0.17	16.45	72.38	0.19	0.18	0.18	0	1	1
NM_025263|PRR3|chr6|+	326.5	30531426	chr6:30530166-30532473	2.42	62.65	0.04	2.41	59.94	0.04	2.73	53.82	0.05	1.61	59.74	0.03	0.04	0.04	0	1	1
NM_025256|EHMT2|chr6|-	220	31847715	chr6:31847537-31848041	54.95	11.28	0.83	53.1	5.28	0.91	53.92	4.89	0.92	56.67	9.09	0.86	0.87	0.89	0.02	0.777653	1
NM_025250|TTYH3|chr7|+	11533.3	2701503	chr7:2701302-2704436	258.06	0	1	240.99	0	1	238.78	0	1	240.43	0	1	1	1	0	1	1
NM_025241|UBXN6|chr19|-	1690.7	4445187	chr19:4445003-4445620	52.75	54.53	0.49	39.25	67.23	0.37	47.46	55.18	0.46	53.98	67.12	0.45	0.43	0.455	0.025	0.891347	1
NM_025240|CD276|chr15|+	539.4	74005932	chr15:74005275-74006859	75.39	21.45	0.78	73.35	14.18	0.84	75.05	14.98	0.83	76.56	13.44	0.85	0.81	0.84	0.03	0.694142	1
NM_025238|BTBD1|chr15|-	745.8	83686776	chr15:83685181-83686977	32.09	40.42	0.44	37.76	34.22	0.52	34.49	37.81	0.48	36.2	29.98	0.55	0.48	0.515	0.035	0.735433	1
NM_025234|WDR61|chr15|-	803.4	78575662	chr15:78575578-78575863	7.5	50.18	0.13	14.34	45.04	0.24	12.1	41.2	0.23	19.57	39.34	0.33	0.185	0.28	0.095	0.259913	1
NM_025232|REEP4|chr8|-	405.4	21995864	chr8:21995533-21996065	54.82	0	1	52.04	0	1	70.6	0	1	62.07	0	1	1	1	0	1	1
NM_025230|DCAF11|chr14|+	130.7	24592957	chr14:24592384-24594451	13.48	33.96	0.28	15.17	30.08	0.34	14.38	38.85	0.27	14.01	37.85	0.27	0.31	0.27	-0.04	0.823318	1
NM_025222|WDR82|chr3|-	2527.7	52289328	chr3:52288438-52291535	54.34	58.6	0.48	49.52	67.53	0.42	49.92	52.2	0.49	50.92	54.78	0.48	0.45	0.485	0.035	0.58847	1
NM_025219|DNAJC5|chr20|+	216.5	62564795	chr20:62562818-62567384	31.1	10.22	0.75	32.06	7.48	0.81	28.81	11.18	0.72	29.12	6.92	0.81	0.78	0.765	-0.015	0.785954	1
NM_025205|MED28|chr4|+	428.2	17625592	chr4:17625224-17626160	22.58	63.01	0.26	27.33	54.03	0.34	22.56	56.16	0.29	23.2	50.64	0.31	0.3	0.3	0	1	1
NM_025204|TRABD|chr22|+	224.3	50637122	chr22:50636774-50638027	32.88	2.89	0.92	32.79	0	1	32.15	2.76	0.92	36.97	0	1	0.96	0.96	0	1	1
NM_025196|GRPEL1|chr4|-	144.3	7062574	chr4:7061780-7062935	30.01	20.65	0.59	34.56	17.32	0.67	24.4	27.26	0.47	24.44	18.85	0.56	0.63	0.515	-0.115	0.22223	1
NM_025179|PLXNA2|chr1|-	238.6	208200247	chr1:208195588-208200683	18.47	23.61	0.44	17.46	24.11	0.42	37.77	49.11	0.43	36.34	46.12	0.44	0.43	0.435	0.005	1	1
NM_025176|NINL|chr20|-	108.9	25434051	chr20:25433338-25434278	27.46	5.84	0.82	30.06	0.06	1	27.91	7.04	0.8	31.42	0	1	0.91	0.9	-0.01	1	1
NM_025160|WDR26|chr1|-	617	224577253	chr1:224572845-224577562	33.79	67.66	0.33	36.64	55.91	0.4	45.31	67.56	0.4	42.03	60.18	0.41	0.365	0.405	0.04	0.565963	1
NM_025158|RUFY1|chr5|+	106.8	179036578	chr5:179036377-179037027	24.48	6.78	0.78	27.04	5.03	0.84	21.73	11.27	0.66	21.82	8.68	0.72	0.81	0.69	-0.12	0.36036	1
NM_025155|PAAF1|chr11|+	182.8	73638653	chr11:73638330-73638779	39.8	2.96	0.93	36.48	6.85	0.84	31.27	12.04	0.72	38.62	5.03	0.88	0.885	0.8	-0.085	0.350247	1
NM_025150|TARS2|chr1|+	72.3	150479631	chr1:150479392-150479749	15.39	21.5	0.42	13.26	25.3	0.34	15.91	27.5	0.37	9.48	32.05	0.23	0.38	0.3	-0.08	0.476385	1
NM_025146|NAA50|chr3|-	612	113437890	chr3:113435307-113440784	3.72	56.36	0.06	3.81	64.33	0.06	3.02	52.52	0.05	3.09	56.56	0.05	0.06	0.05	-0.01	1	1
NM_025141|TM2D3|chr15|-	326.3	102182607	chr15:102182049-102182847	27.16	15.62	0.63	32.08	13.29	0.71	30.4	19.15	0.61	32.66	19.38	0.63	0.67	0.62	-0.05	0.666015	1
NM_025140|CCDC92|chr12|-	255.4	124421955	chr12:124420955-124422377	53.65	0	1	48.9	0	1	49.96	2.29	0.96	52.53	0	1	1	0.98	-0.02	1	1
NM_025135|FHOD3|chr18|+	457.5	34359612	chr18:34359411-34360018	51.35	0	1	53.37	0	1	87.43	0	1	100.94	0	1	1	1	0	1	1
NM_025124|TMEM134|chr11|-	101.2	67231966	chr11:67231819-67232167	29.44	11.21	0.72	42.33	0	1	45.24	5.39	0.89	53.22	0	1	0.86	0.945	0.085	0.233447	1
NM_025065|RPF1|chr1|+	144.6	84963313	chr1:84963112-84964006	2.18	54.28	0.04	3.87	60.05	0.06	3.41	52.86	0.06	1.9	49.79	0.04	0.05	0.05	0	1	1
NM_024996|GFM1|chr3|+	192.1	158409351	chr3:158409125-158410360	14.16	49.9	0.22	17.38	49.75	0.26	13.62	38	0.26	15.47	31.83	0.33	0.24	0.295	0.055	0.51991	1
NM_024958|NRSN2|chr20|+	603.5	334972	chr20:333854-335512	68.22	22.55	0.75	68.49	14.56	0.82	61.58	20.07	0.75	74.07	11.55	0.87	0.785	0.81	0.025	0.701484	1
NM_024955|FOXRED2|chr22|-	97.4	36884903	chr22:36883233-36886314	9.08	23.46	0.28	8.91	21.18	0.3	7.16	24.6	0.23	8.61	22.59	0.28	0.29	0.255	-0.035	1	1
NM_024948|FAM188A|chr10|-	113.9	15820899	chr10:15820175-15821140	7.42	30.46	0.2	12.19	21.83	0.36	12.97	25.75	0.33	11.93	20.33	0.37	0.28	0.35	0.07	0.602562	1
NM_024946|FAM192A|chr16|-	961.2	57187501	chr16:57186378-57188419	22.55	92.91	0.2	26.23	85.91	0.23	19.77	88.44	0.18	23.3	88.32	0.21	0.215	0.195	-0.02	0.741032	1
NM_024927|PLEKHH3|chr17|-	177.2	40820042	chr17:40819933-40820321	7.48	43.2	0.15	7.45	36.78	0.17	9.82	47.03	0.17	13.49	42.09	0.24	0.16	0.205	0.045	0.607739	1
NM_024909|ATAT1|chr6|+	104.6	30611709	chr6:30611306-30612448	NA	NA	NA	26.07	6.69	0.8	NA	NA	NA	23.34	8.61	0.73	0.8	0.73	-0.07	0.556127	1
NM_024908|WDR76|chr15|+	140.5	44158604	chr15:44158326-44160617	9.24	43.94	0.17	9.6	37.18	0.21	9.32	36.85	0.2	9.62	29.51	0.25	0.19	0.225	0.035	0.794679	1
NM_024894|NOL10|chr2|-	100.3	10711795	chr2:10710894-10712316	3.88	33.72	0.1	6.21	34.79	0.15	5.61	37.88	0.13	4.47	39.79	0.1	0.125	0.115	-0.01	1	1
NM_024874|KIAA0319L|chr1|-	246	35900177	chr1:35899091-35900682	19.85	18.43	0.52	19.63	13.19	0.6	22.29	25.37	0.47	23.07	14.93	0.61	0.56	0.54	-0.02	0.819478	1
NM_024863|TCEAL4|chrX|+	933.4	102841807	chrX:102841577-102842655	82.63	30.86	0.73	81.63	30.63	0.73	82.15	15.74	0.84	84.59	26.93	0.76	0.73	0.8	0.07	0.266596	1
NM_024836|ZNF672|chr1|+	115	249141568	chr1:249141251-249143714	20.73	9.67	0.68	NA	NA	NA	NA	NA	NA	24.47	5.75	0.81	0.68	0.81	0.13	0.357805	1
NM_024835|GGNBP2|chr17|+	154.5	34945923	chr17:34945638-34946276	20.51	23.33	0.47	26.18	16.3	0.62	25.97	13.7	0.65	28.58	16.83	0.63	0.545	0.64	0.095	0.505173	1
NM_024834|MCMBP|chr10|-	133.5	121590795	chr10:121588916-121591112	19.07	34.91	0.35	18.66	38.4	0.33	13.96	42.7	0.25	15.14	41.08	0.27	0.34	0.26	-0.08	0.405506	1
NM_024830|LPCAT1|chr5|-	210	1463584	chr5:1461542-1463950	27.79	3.91	0.88	NA	NA	NA	27.51	9.51	0.74	32.62	1.72	0.95	0.88	0.845	-0.035	0.715709	1
NM_024819|DCAKD|chr17|-	602.5	43101289	chr17:43100706-43102092	45.02	10.16	0.82	44.07	4.7	0.9	51.41	15.72	0.77	59.74	10.4	0.85	0.86	0.81	-0.05	0.469852	1
NM_024818|UBA5|chr3|+	176.3	132396003	chr3:132395287-132396944	18.92	11.43	0.62	22.49	11.14	0.67	22.63	15.75	0.59	22.9	15.38	0.6	0.645	0.595	-0.05	0.803092	1
NM_024811|CPSF7|chr11|-	406.5	61171373	chr11:61170120-61172176	66.66	8.69	0.88	63.92	1.91	0.97	52.18	14.62	0.78	59.39	3.57	0.94	0.925	0.86	-0.065	0.260054	1
NM_024792|FAM57A|chr17|+	117.1	645062	chr17:644541-646075	23.55	11.62	0.67	25.37	7	0.78	23.98	6.55	0.79	NA	NA	NA	0.725	0.79	0.065	0.570068	1
NM_024775|GEMIN6|chr2|+	292.4	39008870	chr2:39008659-39009106	45.61	9.3	0.83	43.88	14.78	0.75	62.02	14.28	0.81	58.66	14.98	0.8	0.79	0.805	0.015	0.825558	1
NM_024769|CLMP|chr11|-	193.3	122943812	chr11:122943033-122944482	30.05	13.08	0.7	32.1	8.77	0.79	39.74	13.46	0.75	38.3	12.38	0.76	0.745	0.755	0.01	1	1
NM_024755|SLTM|chr15|-	281.4	59171708	chr15:59171244-59172306	10.81	24.38	0.31	17.07	18.04	0.49	18.72	17.14	0.52	19.14	20	0.49	0.4	0.505	0.105	0.346632	1
NM_024715|TXNDC15|chr5|+	186.6	134235506	chr5:134235179-134237323	12.47	32.5	0.28	14.17	27.15	0.34	13.17	21.84	0.38	12.44	34.3	0.27	0.31	0.325	0.015	1	1
NM_024698|SLC25A22|chr11|-	432	791062	chr11:790475-792068	39.74	0	1	35.19	2.16	0.94	36.9	2.47	0.94	39.13	0	1	0.97	0.97	0	1	1
NM_024671|ZNF768|chr16|-	367.4	30536177	chr16:30535322-30537372	49.51	10.28	0.83	51.61	5.62	0.9	42.35	10.84	0.8	48.68	4.11	0.92	0.865	0.86	-0.005	1	1
NM_024667|VPS37B|chr12|-	177.7	123351953	chr12:123349875-123352154	32.9	4.78	0.87	31.16	10.13	0.75	29.09	7.85	0.79	32.54	2.9	0.92	0.81	0.855	0.045	0.75867	1
NM_024666|AAGAB|chr15|-	1139.5	67494261	chr15:67493367-67495236	37.48	54.01	0.41	40.81	48.09	0.46	33.62	46.04	0.42	33.12	54.39	0.38	0.435	0.4	-0.035	0.646758	1
NM_024665|TBL1XR1|chr3|-	290.2	176742771	chr3:176738542-176743312	13.61	30.2	0.31	22.77	20.93	0.52	25.6	23.87	0.52	22.99	21.64	0.52	0.415	0.52	0.105	0.397433	1
NM_024658|IPO4|chr14|-	357	24649552	chr14:24649463-24649778	29.63	18	0.62	34.17	11.12	0.75	27.3	6.94	0.8	32.28	9	0.78	0.685	0.79	0.105	0.309663	1
NM_024656|GLT25D1|chr19|+	346.8	17692607	chr19:17691986-17693965	43.55	14.05	0.76	42.84	11.81	0.78	45.9	13.95	0.77	47.37	15.56	0.75	0.77	0.76	-0.01	1	1
NM_024653|PRKRIP1|chr7|+	167.1	102065966	chr7:102065461-102067129	28.83	14.63	0.66	28.15	13.71	0.67	29.22	17.98	0.62	25.92	19.85	0.57	0.665	0.595	-0.07	0.656826	1
NM_024640|YRDC|chr1|-	477.9	38269409	chr1:38268614-38269669	44.42	62.77	0.41	46.04	68.89	0.4	39.38	55.87	0.41	41.47	47.79	0.46	0.405	0.435	0.03	0.670023	1
NM_024632|SAP30L|chr5|+	31.4	153835661	chr5:153835460-153840613	9.65	32.13	0.23	9.17	32.35	0.22	8.27	28.51	0.22	7.75	29.47	0.21	0.225	0.215	-0.01	1	1
NM_024629|MLF1IP|chr4|-	901.4	185616337	chr4:185616112-185616555	36.4	93.54	0.28	50.01	78.89	0.39	54.41	92.22	0.37	46.64	103.64	0.31	0.335	0.34	0.005	1	1
NM_024624|SMC6|chr2|-	82.9	17846593	chr2:17845079-17846880	7.86	32.12	0.2	8.15	33.32	0.2	9.58	38.4	0.2	8.17	45	0.15	0.2	0.175	-0.025	0.782995	1
NM_024619|FN3KRP|chr17|+	318.7	80685294	chr17:80684709-80685893	52.21	17.83	0.75	52.69	9.31	0.85	52.83	9.02	0.85	58.5	6.91	0.89	0.8	0.87	0.07	0.22569	1
NM_024595|AKIRIN1|chr1|+	1036.8	39470657	chr1:39469717-39471737	57.28	31.17	0.65	54.82	37.92	0.59	51.33	31.72	0.62	58.36	27.63	0.68	0.62	0.65	0.03	0.752884	1
NM_024571|SNRNP25|chr16|+	209	107430	chr16:107086-107669	6.5	63.2	0.09	5.17	62.48	0.08	2.95	59.54	0.05	4.78	50.3	0.09	0.085	0.07	-0.015	0.724982	1
NM_024569|MPZL1|chr1|+	916.3	167759991	chr1:167757057-167761156	2.26	79.31	0.03	1.7	79.54	0.02	1.51	78.19	0.02	3.01	77.74	0.04	0.025	0.03	0.005	0.620238	1
NM_024536|CHPF|chr2|-	338.1	220404308	chr2:220403669-220405364	51.08	8.17	0.86	54.52	7.11	0.88	53.59	5.79	0.9	58.61	3.92	0.94	0.87	0.92	0.05	0.362133	1
NM_024531|SLC52A2|chr8|+	837.7	145584664	chr8:145584463-145584948	77.98	0	1	76.38	0	1	68.15	0	1	75.78	0	1	1	1	0	1	1
NM_024529|CDC73|chr1|+	70.6	193220007	chr1:193219806-193223942	6.53	23.55	0.22	9.6	22.84	0.3	NA	NA	NA	9.6	22.77	0.3	0.26	0.3	0.04	1	1
NM_024528|NKAP|chrX|-	56.2	119059125	chrX:119059013-119059357	23.42	6.89	0.77	13.96	19.28	0.42	18.89	12.78	0.6	18.89	21	0.47	0.595	0.535	-0.06	0.803728	1
NM_024527|ABHD8|chr19|-	66.1	17403421	chr19:17402940-17403640	20.42	21.03	0.49	16.67	15.96	0.51	19.02	15.3	0.55	20.68	19.78	0.51	0.5	0.53	0.03	1	1
NM_024524|ATP13A3|chr3|-	296.1	194126634	chr3:194123403-194126845	23.53	38.82	0.38	29.6	27.16	0.52	28.83	30.94	0.48	27.8	22.98	0.55	0.45	0.515	0.065	0.570508	1
NM_024519|FAM65A|chr16|+	267.8	67580478	chr16:67580269-67580691	41.49	22.12	0.65	41.87	9.49	0.82	36.83	9.54	0.79	45.18	13.78	0.77	0.735	0.78	0.045	0.509978	1
NM_024516|C16orf53|chr16|+	106	29831388	chr16:29830876-29833816	10.7	56.44	0.16	11.18	58.64	0.16	8.88	56.36	0.14	9.16	63.89	0.13	0.16	0.135	-0.025	0.808113	1
NM_024419|PGS1|chr17|+	293.3	76420435	chr17:76420234-76420639	47.7	0	1	44.34	0	1	41.68	0	1	38.58	0	1	1	1	0	1	1
NM_024333|FSD1|chr19|+	642.7	4323734	chr19:4323530-4323843	44.68	59.54	0.43	48.86	58.18	0.46	38.54	72.39	0.35	40.52	63.45	0.39	0.445	0.37	-0.075	0.325226	1
NM_024326|FBXL15|chr10|+	203.9	104182800	chr10:104182561-104182893	26.35	4.84	0.84	34.69	0	1	25.74	9.55	0.73	51.9	0	1	0.92	0.865	-0.055	0.692629	1
NM_024319|C1orf35|chr1|-	488	228288584	chr1:228288428-228288955	41.39	7.28	0.85	42.31	6.37	0.87	45.89	7.24	0.86	45.58	11.53	0.8	0.86	0.83	-0.03	0.780064	1
NM_024313|NOL12|chr22|+	69.9	38087431	chr22:38087181-38089485	4.52	47.52	0.09	4.54	45.95	0.09	4.66	33.17	0.12	4.58	39.89	0.1	0.09	0.11	0.02	1	1
NM_024299|PPDPF|chr20|+	12645.4	62153302	chr20:62153021-62153524	49.53	379.79	0.12	46.59	342.52	0.12	46.6	355.77	0.12	56.18	414.44	0.12	0.12	0.12	0	1	1
NM_024297|PHF23|chr17|-	382.1	7138635	chr17:7138347-7139159	51.25	29.72	0.63	40.65	37.29	0.52	42.97	32.11	0.57	41.01	33.31	0.55	0.575	0.56	-0.015	0.870692	1
NM_024294|C6orf106|chr6|-	190.4	34558045	chr6:34555066-34558377	35.77	5.82	0.86	33.95	8.88	0.79	35.78	0	1	33.19	6.18	0.84	0.825	0.92	0.095	0.317298	1
NM_024293|FAM134A|chr2|+	564.3	220048205	chr2:220046735-220050197	7.97	64.34	0.11	7.3	59.77	0.11	7.83	72.79	0.1	8.23	71.76	0.1	0.11	0.1	-0.01	1	1
NM_024165|PHF1|chr6|+	234.4	33383954	chr6:33383587-33384230	32.42	12.79	0.72	28.99	10.81	0.73	38.05	10.78	0.78	39.46	7.53	0.84	0.725	0.81	0.085	0.450261	1
NM_024116|TAF1D|chr11|-	309.9	93469269	chr11:93469096-93469470	22.37	23.18	0.49	20.8	25.98	0.44	19.08	30.84	0.38	25.35	27.98	0.48	0.465	0.43	-0.035	0.837538	1
NM_024113|C11orf49|chr11|+	288.9	47183254	chr11:47183015-47183798	65.47	0	1	56.08	0	1	64.53	0	1	58.25	0	1	1	1	0	1	1
NM_024112|C9orf16|chr9|+	6494.2	130925973	chr9:130925722-130926207	159.46	16.33	0.91	166.27	6.25	0.96	197.65	0	1	173.49	16.26	0.91	0.935	0.955	0.02	0.35686	1
NM_024111|CHAC1|chr15|+	525.1	41248152	chr15:41247571-41248717	79.63	14.31	0.85	76.62	22.4	0.77	35.81	11.63	0.75	38.52	11.43	0.77	0.81	0.76	-0.05	0.659917	1
NM_024107|TMUB2|chr17|+	107.5	42268166	chr17:42267869-42269099	28.74	3.45	0.89	28.87	4.22	0.87	28.65	7	0.8	31.58	4.77	0.87	0.88	0.835	-0.045	0.713156	1
NM_024104|C19orf42|chr19|-	1390	16757368	chr19:16756959-16758072	32.25	44.27	0.42	32.42	40.83	0.44	29.31	43.94	0.4	29	32.87	0.47	0.43	0.435	0.005	1	1
NM_024102|WDR77|chr1|-	213.9	111983480	chr1:111982512-111984011	21.22	28.54	0.43	18.31	29.68	0.38	17.71	29.43	0.38	16.52	23.07	0.42	0.405	0.4	-0.005	1	1
NM_024100|WDR18|chr19|+	167.1	994429	chr19:994212-994569	53.56	1.69	0.97	50.69	10.69	0.83	47.99	0	1	56.33	15.12	0.79	0.9	0.895	-0.005	1	1
NM_024099|C11orf48|chr11|-	1193.3	62430404	chr11:62430289-62430631	86.26	43.41	0.67	72.29	59.53	0.55	54.02	69.58	0.44	78.73	41.24	0.66	0.61	0.55	-0.06	0.370916	1
NM_024096|DCTPP1|chr16|-	1156.7	30435498	chr16:30435019-30435854	76.99	25.86	0.75	82.36	18.42	0.82	63.91	26.75	0.7	78.97	14.51	0.84	0.785	0.77	-0.015	1	1
NM_024077|SECISBP2|chr9|+	231.5	91974302	chr9:91973636-91974561	29.18	14.39	0.67	30.7	12.92	0.7	30.66	3.02	0.91	28.83	12.33	0.7	0.685	0.805	0.12	0.30335	1
NM_024068|OBFC2B|chr12|+	872.5	56623256	chr12:56622798-56623638	62.34	0	1	65.11	0	1	54.12	2.24	0.96	63.33	0	1	1	0.98	-0.02	0.483607	1
NM_024066|ERI3|chr1|-	1617.8	44686947	chr1:44686742-44687312	81.06	2.32	0.97	81.65	2.36	0.97	89.42	0	1	80.95	10.2	0.89	0.97	0.945	-0.025	0.446211	1
NM_024065|PDCL3|chr2|+	372.7	101193017	chr2:101192816-101193201	13.14	40.69	0.24	12.36	43.52	0.22	6.02	33.04	0.15	8.45	40.54	0.17	0.23	0.16	-0.07	0.607962	1
NM_024050|DDA1|chr19|+	219.2	17431078	chr19:17430355-17434032	11.21	58.88	0.16	10.28	67.22	0.13	8.31	59.39	0.12	8.71	64.75	0.12	0.145	0.12	-0.025	0.802558	1
NM_024043|DBNDD1|chr16|-	700.8	90071930	chr16:90071279-90072900	82.17	11.79	0.87	73.76	21.5	0.77	60.8	15.89	0.79	62.44	17.43	0.78	0.82	0.785	-0.035	0.56145	1
NM_024038|C19orf43|chr19|-	2093.6	12841629	chr19:12841454-12841882	229.27	51.43	0.82	231.27	64.8	0.78	231.16	40.6	0.85	228.87	52.51	0.81	0.8	0.83	0.03	0.328514	1
NM_024036|LRFN4|chr11|+	108	66627484	chr11:66627108-66627946	18.04	19.15	0.49	13.76	16.32	0.46	12.7	18.78	0.4	19.98	18.62	0.52	0.475	0.46	-0.015	1	1
NM_024031|PRR14|chr16|+	236.9	30667554	chr16:30667353-30667734	53.22	0	1	46.89	0	1	56.84	0	1	53.57	0	1	1	1	0	1	1
NM_024029|YIPF2|chr19|-	200.3	11033621	chr19:11033448-11033850	39.92	1.06	0.97	38.49	1.69	0.96	48.64	0	1	42.18	0.21	1	0.965	1	0.035	0.470588	1
NM_024019|NEUROG2|chr4|-	2896.9	113436431	chr4:113434672-113436632	70.22	0	1	69.08	0	1	133.77	0	1	152.78	0	1	1	1	0	1	1
NM_023943|TMEM108|chr3|+	323.6	133114909	chr3:133114708-133116619	20.21	76.43	0.21	18.08	57.14	0.24	16.33	60.71	0.21	15.86	59.35	0.21	0.225	0.21	-0.015	0.851083	1
NM_023942|LRRC61|chr7|+	249.5	150034250	chr7:150033807-150035245	36.71	3.8	0.91	36.76	7.45	0.83	38.39	8.94	0.81	41.37	3.08	0.93	0.87	0.87	0	1	1
NM_023940|RASL11B|chr4|+	378.5	53732163	chr4:53731502-53733002	31.92	1.61	0.95	33.55	0.74	0.98	51.33	0	1	46.34	6.51	0.88	0.965	0.94	-0.025	1	1
NM_023935|DDRGK1|chr20|-	292.8	3171259	chr20:3171012-3171465	15.32	47.96	0.24	16.99	38.91	0.3	16.29	62.87	0.21	24.12	44.54	0.35	0.27	0.28	0.01	1	1
NM_023934|FUNDC2|chrX|+	418.4	154283330	chrX:154282870-154285191	2.21	99.73	0.02	2.24	91.64	0.02	1.48	104.2	0.01	1.67	103.63	0.02	0.02	0.015	-0.005	0.610341	1
NM_023924|BRD9|chr5|-	883.8	864136	chr5:863850-864683	49.01	18.43	0.73	39.7	28.42	0.58	29.06	33.08	0.47	42.87	18.71	0.7	0.655	0.585	-0.07	0.464544	1
NM_023080|C8orf33|chr8|+	851.9	146279722	chr8:146279404-146281416	50.43	42.17	0.54	51.22	41.7	0.55	50.17	45.25	0.53	51.6	45.61	0.53	0.545	0.53	-0.015	0.770454	1
NM_023079|UBE2Z|chr17|+	822.6	47004867	chr17:47004326-47006422	84.93	20.99	0.8	81.81	15.22	0.84	81.51	14.79	0.85	84.85	16.91	0.83	0.82	0.84	0.02	0.704784	1
NM_023071|SPATS2|chr12|+	181	49920092	chr12:49919727-49921207	22.35	27.49	0.45	24.19	26.81	0.47	21.82	30.16	0.42	22.4	30.99	0.42	0.46	0.42	-0.04	0.842089	1
NM_023018|NADK|chr1|-	146.6	1684191	chr1:1682671-1684499	33.67	23.08	0.59	33.69	16.04	0.68	16.53	13.61	0.55	NA	NA	NA	0.635	0.55	-0.085	0.486462	1
NM_023015|INTS3|chr1|+	136.7	153746284	chr1:153745669-153746555	28.13	13.16	0.68	24.14	17.03	0.59	21.26	12.53	0.63	23.15	18.12	0.56	0.635	0.595	-0.04	0.816956	1
NM_023012|RSRC2|chr12|-	418.2	122989796	chr12:122989190-122990253	14.16	45.67	0.24	22.37	37.8	0.37	23.43	34.03	0.41	23.45	39.32	0.37	0.305	0.39	0.085	0.439541	1
NM_023009|MARCKSL1|chr1|-	64991.8	32800497	chr1:32799440-32800698	693.75	0	1	674.63	0	1	604.95	0	1	613.92	0	1	1	1	0	1	1
NM_022978|SERF1B|chr5|+	123.6	69337749	chr5:69337351-69338934	18.01	20.38	0.47	20.1	15.47	0.57	16.34	16.21	0.5	15.43	16.67	0.48	0.52	0.49	-0.03	0.808285	1
NM_022915|MRPL44|chr2|+	384.5	224831782	chr2:224831580-224832431	22.33	25.01	0.47	22.57	25.04	0.47	19.44	24.11	0.45	21.38	20.23	0.51	0.47	0.48	0.01	1	1
NM_022909|CENPH|chr5|+	970.7	68505775	chr5:68505534-68506184	46	49.2	0.48	49.41	63.49	0.44	53.67	61.08	0.47	50.85	74.17	0.41	0.46	0.44	-0.02	0.788057	1
NM_022902|SLC30A5|chr5|+	76.3	68425629	chr5:68425274-68426899	3.92	30.11	0.12	4.89	39.2	0.11	5.82	34.36	0.14	5.58	33.77	0.14	0.115	0.14	0.025	1	1
NM_022900|CASD1|chr7|+	550.5	94185005	chr7:94184804-94186328	33.46	23.96	0.58	52.15	5.76	0.9	55.83	13.41	0.81	55.38	7.76	0.88	0.74	0.845	0.105	0.253174	1
NM_022845|CBFB|chr16|+	405.6	67132891	chr16:67132613-67134958	22.4	44.2	0.34	28.87	37.37	0.44	30.19	32.05	0.49	29.22	39.19	0.43	0.39	0.46	0.07	0.477813	1
NM_022839|MRPS11|chr15|+	228.6	89021483	chr15:89021103-89021861	2.65	32.89	0.07	4.35	35.23	0.11	2.3	35.7	0.06	4.78	39.67	0.11	0.09	0.085	-0.005	1	1
NM_022831|AIDA|chr1|-	1159.8	222842524	chr1:222841355-222843331	54.23	45.73	0.54	64.8	34.21	0.65	63.94	37.65	0.63	68.64	27.28	0.72	0.595	0.675	0.08	0.372646	1
NM_022827|SPATA20|chr17|+	335.2	48633076	chr17:48632853-48633213	51.4	0	1	43.51	2.25	0.95	63.47	0	1	60.78	0	1	0.975	1	0.025	0.436364	1
NM_022823|FNDC4|chr2|-	740.1	27714962	chr2:27714750-27715345	53.66	0	1	44.94	5.71	0.89	72.23	10.79	0.87	85.08	0	1	0.945	0.935	-0.01	0.708441	1
NM_022786|ARV1|chr1|+	276.5	231136208	chr1:231135884-231136479	13.78	37.63	0.27	16.81	39.38	0.3	13.87	41.13	0.25	19.56	41.34	0.32	0.285	0.285	0	1	1
NM_022778|CEP85|chr1|+	76.3	26604507	chr1:26603624-26605299	25.56	7.22	0.78	NA	NA	NA	22	10.85	0.67	NA	NA	NA	0.78	0.67	-0.11	0.572231	1
NM_022766|CERK|chr22|-	1610.1	47082902	chr22:47080307-47083103	85.84	0	1	86.82	0	1	76.6	0	1	79.49	0	1	1	1	0	1	1
NM_022762|RMND5B|chr5|+	66.7	177575250	chr5:177574970-177575479	33.97	10.4	0.77	34.24	4.83	0.88	34.76	9.14	0.79	42.42	0.99	0.98	0.825	0.885	0.06	0.543682	1
NM_022760|FAM113A|chr20|-	139.7	2816100	chr20:2815971-2816355	27.79	32.3	0.46	23.39	40.12	0.37	26.56	43.35	0.38	21.9	39.99	0.35	0.415	0.365	-0.05	0.71568	1
NM_022757|CCDC14|chr3|-	674.7	123633566	chr3:123632274-123634565	21.32	49.74	0.3	30.59	39.07	0.44	36.71	42.54	0.46	36.27	46.87	0.44	0.37	0.45	0.08	0.31795	1
NM_022756|MEAF6|chr1|-	554.2	37959282	chr1:37958176-37959708	14.31	63.1	0.18	18.69	56.84	0.25	22.21	60.7	0.27	21.18	61.29	0.26	0.215	0.265	0.05	0.573697	1
NM_022754|SFXN1|chr5|+	647.3	174954399	chr5:174953641-174955621	20.08	59.05	0.25	28.85	48.6	0.37	28.91	46.36	0.38	24.32	46.51	0.34	0.31	0.36	0.05	0.603283	1
NM_022743|SMYD3|chr1|-	274.1	245912765	chr1:245912642-245912966	NA	NA	NA	36.44	0	1	36.2	0	1	31.52	7.54	0.81	1	0.905	-0.095	0.239437	1
NM_022742|CCDC136|chr7|+	445.9	128462070	chr7:128461853-128462187	50.84	12.12	0.81	52.64	4.64	0.92	54.3	8.93	0.86	54.27	17.16	0.76	0.865	0.81	-0.055	0.474792	1
NM_022733|SMAP2|chr1|+	106.6	40888168	chr1:40887648-40888998	25.91	8.06	0.76	NA	NA	NA	28.29	7.42	0.79	26.61	5.9	0.82	0.76	0.805	0.045	0.764248	1
NM_022730|COPS7B|chr2|+	239.9	232672912	chr2:232672197-232673434	40.22	10.8	0.79	45.59	2.77	0.94	39.4	7.09	0.85	45.01	1.13	0.98	0.865	0.915	0.05	0.740396	1
NM_022575|VPS16|chr20|+	560.1	2847277	chr20:2847076-2847378	44.25	6.38	0.87	57.88	0	1	38.76	9.76	0.8	52.75	0	1	0.935	0.9	-0.035	0.705927	1
NM_022574|GIGYF1|chr7|-	562.6	100277815	chr7:100277130-100279394	16.16	33.28	0.33	11.21	37.93	0.23	13.74	33.21	0.29	18.16	32.42	0.36	0.28	0.325	0.045	0.657069	1
NM_022552|DNMT3A|chr2|-	1043.7	25456715	chr2:25455830-25457289	40.45	45.35	0.47	47.24	34.39	0.58	47.05	35.31	0.57	54.27	31.84	0.63	0.525	0.6	0.075	0.348176	1
NM_022497|MRPS25|chr3|-	176.8	15093811	chr3:15090780-15094140	27.07	24.44	0.53	27.63	23.81	0.54	23.63	27.17	0.47	21.71	36.75	0.37	0.535	0.42	-0.115	0.325975	1
NM_022485|MTMR14|chr3|+	247.7	9743883	chr3:9743474-9744078	24.6	10.5	0.7	22.81	9.95	0.7	27.39	10.5	0.72	28.07	6.83	0.8	0.7	0.76	0.06	0.586066	1
NM_022481|ARAP3|chr5|-	246.9	141033801	chr5:141032968-141034002	46.53	15.4	0.75	45.04	9.12	0.83	43.25	6.49	0.87	45.65	22.78	0.67	0.79	0.77	-0.02	0.824161	1
NM_022461|AZI2|chr3|-	137.8	28365309	chr3:28363845-28365945	6.55	35.98	0.15	11.24	32.87	0.25	10.74	35.19	0.23	11.55	35.46	0.25	0.2	0.24	0.04	0.614081	1
NM_022457|RFWD2|chr1|-	781.1	175914062	chr1:175913967-175914306	61.16	0	1	45.81	2.33	0.95	78.81	0	1	77.74	0	1	0.975	1	0.025	0.409091	1
NM_022453|RNF25|chr2|-	66	219528894	chr2:219528587-219529258	36.37	6.66	0.85	30.51	7.79	0.8	22.74	16.37	0.58	37.89	0	1	0.825	0.79	-0.035	0.777799	1
NM_022371|TOR3A|chr1|+	370.4	179064603	chr1:179064103-179065129	44.36	17.44	0.72	44.3	22.37	0.66	38.18	28.65	0.57	44.15	27.68	0.61	0.69	0.59	-0.1	0.275045	1
NM_022368|PJA1|chrX|-	197.8	68381042	chrX:68380581-68382224	19.35	22.85	0.46	23.78	18.69	0.56	17.24	20.93	0.45	17.09	20.59	0.45	0.51	0.45	-0.06	0.657829	1
NM_022366|TFB2M|chr1|-	161.9	246704213	chr1:246703863-246704504	13.93	44.2	0.24	18.72	43.09	0.3	13.08	34.66	0.27	11.81	46.48	0.2	0.27	0.235	-0.035	0.666613	1
NM_022361|POPDC3|chr6|-	151.5	105606210	chr6:105605775-105606626	NA	NA	NA	7.92	22.69	0.26	13.72	40.59	0.25	13.89	40.09	0.26	0.26	0.255	-0.005	1	1
NM_022356|LEPRE1|chr1|-	68.9	43212322	chr1:43212006-43212523	32.03	0	1	33.58	0	1	33.79	5.45	0.86	38.73	0.51	0.99	1	0.925	-0.075	0.49648	1
NM_022347|TOR1AIP2|chr1|-	277.1	179831582	chr1:179828165-179834989	4.78	37.25	0.11	5.42	35.06	0.13	5.08	28.31	0.15	5.28	29.68	0.15	0.12	0.15	0.03	0.743889	1
NM_022344|C17orf75|chr17|-	47.7	30658793	chr17:30655460-30658997	3.05	43.82	0.07	3.76	48.15	0.07	3.26	51.71	0.06	3.01	53.81	0.05	0.07	0.055	-0.015	1	1
NM_022338|C11orf24|chr11|-	183.9	68030185	chr11:68028803-68030386	28.51	7.24	0.8	31.15	11.3	0.73	36.15	13.8	0.72	34.17	6.8	0.83	0.765	0.775	0.01	1	1
NM_022307|ICA1|chr7|-	1145.2	8153453	chr7:8152815-8153674	38.11	148.48	0.2	36.82	158.3	0.19	22.11	97.13	0.19	22.21	111.38	0.17	0.195	0.18	-0.015	0.76832	1
NM_022166|XYLT1|chr16|-	119.8	17202673	chr16:17196181-17202874	24.16	7.08	0.77	NA	NA	NA	27	9.91	0.73	NA	NA	NA	0.77	0.73	-0.04	1	1
NM_022158|FN3K|chr17|+	218.4	80708699	chr17:80708293-80709073	7.37	32.77	0.18	3.86	33.18	0.1	4.89	33.91	0.13	5.69	39.57	0.13	0.14	0.13	-0.01	1	1
NM_022156|DUS1L|chr17|-	1582.2	80015863	chr17:80015751-80016130	83.71	7.11	0.92	60.89	23.53	0.72	80.9	4.8	0.94	85.17	18.82	0.82	0.82	0.88	0.06	0.299114	1
NM_022132|MCCC2|chr5|+	251.5	70952771	chr5:70952570-70954530	31.34	11.83	0.73	34.57	12.79	0.73	27.05	10.98	0.71	25.49	11.87	0.68	0.73	0.695	-0.035	0.810442	1
NM_022130|GOLPH3|chr5|-	444	32126300	chr5:32124824-32126742	45.97	21.38	0.68	44.77	22.57	0.66	42.44	16.39	0.72	43.43	15.36	0.74	0.67	0.73	0.06	0.554846	1
NM_022118|RBM26|chr13|-	132.1	79894639	chr13:79894100-79894845	NA	NA	NA	6.87	24.22	0.22	7.77	27.04	0.22	NA	NA	NA	0.22	0.22	0	1	1
NM_022104|PCIF1|chr20|+	118.1	44576387	chr20:44576163-44576662	31.7	8.5	0.79	28.62	9.66	0.75	30.74	5.42	0.85	24.87	11.11	0.69	0.77	0.77	0	1	1
NM_022100|MRPS14|chr1|-	91.2	174983584	chr1:174982094-174983987	16.42	30.13	0.35	17.3	27.71	0.38	14.72	31.49	0.32	13.38	33.41	0.29	0.365	0.305	-0.06	0.655889	1
NM_022087|GALNT11|chr7|+	213.2	151819177	chr7:151818631-151819427	14.68	33.76	0.3	19.78	26.76	0.42	16.66	23.99	0.41	23.68	28.96	0.45	0.36	0.43	0.07	0.528641	1
NM_022077|MANBAL|chr20|+	756.6	35945309	chr20:35944711-35945663	55.56	11.61	0.83	56.67	8.07	0.88	56.24	11.71	0.83	57.71	9.6	0.86	0.855	0.845	-0.01	1	1
NM_022075|CERS2|chr1|-	4731.5	150937967	chr1:150937649-150938764	169.2	22.4	0.88	153.43	30.65	0.83	161.53	39.36	0.8	159.55	34.48	0.82	0.855	0.81	-0.045	0.267863	1
NM_022070|HEATR6|chr17|-	98.3	58121093	chr17:58120552-58121495	28.27	6.48	0.81	30.06	1.94	0.94	NA	NA	NA	26	7.33	0.78	0.875	0.78	-0.095	0.51053	1
NM_022066|UBE2O|chr17|-	289.4	74387102	chr17:74385613-74387694	52.46	3.95	0.93	50.88	3.25	0.94	50.46	0	1	48.27	5.84	0.89	0.935	0.945	0.01	1	1
NM_022064|RNF123|chr3|+	193.1	49758819	chr3:49758618-49758932	58.28	0	1	59.24	0	1	48.05	0	1	52.08	0	1	1	1	0	1	1
NM_022063|FAM204A|chr10|-	86.3	120070219	chr10:120068572-120070420	5.65	33.37	0.14	6.93	36.41	0.16	9.33	21.85	0.3	8.16	28.47	0.22	0.15	0.26	0.11	0.378684	1
NM_022061|MRPL17|chr11|-	146.9	6703190	chr11:6701616-6703633	7.22	72.3	0.09	7.15	66.01	0.1	6.35	63.4	0.09	5.87	73.6	0.07	0.095	0.08	-0.015	1	1
NM_022044|SDF2L1|chr22|+	932.9	21998471	chr22:21998183-21998588	19.11	54.49	0.26	18.93	65.79	0.22	11.62	42.45	0.21	15.13	49.02	0.24	0.24	0.225	-0.015	0.841502	1
NM_022039|FBXW4|chr10|-	150.2	103370724	chr10:103370421-103371167	26.99	4.84	0.85	29.07	3.94	0.88	27.77	11.41	0.71	34.67	4.88	0.88	0.865	0.795	-0.07	0.527139	1
NM_022037|TIA1|chr2|-	635.5	70439747	chr2:70436576-70439977	22.84	73.15	0.24	30.1	74.51	0.29	30.6	59.79	0.34	31.2	59.89	0.34	0.265	0.34	0.075	0.337998	1
NM_022003|FXYD6|chr11|-	1044.2	117708791	chr11:117707691-117708992	143.24	25.6	0.85	141.01	22.25	0.86	116.15	37.45	0.76	123.45	15.85	0.89	0.855	0.825	-0.03	0.353106	1
NM_021994|ZNF277|chr7|+	137.5	111982817	chr7:111982616-111983989	5.67	37.64	0.13	6.43	36.22	0.15	7.85	46.97	0.14	7.39	63	0.11	0.14	0.125	-0.015	0.765969	1
NM_021992|TMSB15A|chrX|-	3326.2	101768734	chrX:101768610-101769052	105.96	118.75	0.47	108.98	117.15	0.48	126.46	105.41	0.55	111.92	112.97	0.5	0.475	0.525	0.05	0.397199	1
NM_021991|JUP|chr17|-	331.2	39911416	chr17:39910859-39911684	48.55	0	1	48.72	0	1	45.04	0	1	52.41	0	1	1	1	0	1	1
NM_021976|RXRB|chr6|-	280.7	33161907	chr6:33161365-33162606	22.94	14.05	0.62	27.7	9.02	0.75	32.86	12.57	0.72	29.45	9.41	0.76	0.685	0.74	0.055	0.613008	1
NM_021974|POLR2F|chr22|+	137.7	38363833	chr22:38363632-38365319	1.47	47.4	0.03	1.17	50.36	0.02	0.96	45.47	0.02	0.8	40.86	0.02	0.025	0.02	-0.005	1	1
NM_021973|HAND2|chr4|-	120297	174448010	chr4:174447652-174448526	696.13	94.48	0.88	704.02	103.65	0.87	749.09	131.11	0.85	772.87	118.19	0.87	0.875	0.86	-0.015	0.349466	1
NM_021967|SERF1A|chr5|+	124.2	69337749	chr5:69337351-69338940	18.09	20.3	0.47	20.2	15.37	0.57	16.43	16.12	0.5	15.52	16.58	0.48	0.52	0.49	-0.03	0.808285	1
NM_021961|TEAD1|chr11|+	274.8	12958901	chr11:12958656-12966284	30.51	0	1	30.23	0	1	33.33	3.8	0.9	30.22	0	1	1	0.95	-0.05	1	1
NM_021959|PPP1R11|chr6|+	345.4	30037523	chr6:30036881-30038043	60.9	10.34	0.85	66.3	2.19	0.97	45.66	13.34	0.77	48.29	4.66	0.91	0.91	0.84	-0.07	0.268375	1
NM_021953|FOXM1|chr12|-	993.6	2967449	chr12:2966847-2968700	64.94	36.74	0.64	63.22	34.61	0.65	66.38	51.33	0.56	76.9	41.35	0.65	0.645	0.605	-0.04	0.575034	1
NM_021952|ELAVL4|chr1|+	5081.5	50666856	chr1:50666481-50667540	102.68	144.83	0.41	113.94	142.49	0.44	115.48	147.5	0.44	103.71	115.37	0.47	0.425	0.455	0.03	0.649556	1
NM_021943|ZFAND3|chr6|+	624.9	38120892	chr6:38120011-38122399	53.58	17.9	0.75	51.13	18.11	0.74	54.76	19.2	0.74	58.17	10.61	0.85	0.745	0.795	0.05	0.546419	1
NM_021942|TRAPPC11|chr4|+	117.7	184633954	chr4:184633753-184634747	NA	NA	NA	23.11	6.91	0.77	NA	NA	NA	25.09	7.5	0.77	0.77	0.77	0	1	1
NM_021940|SMAP1|chr6|+	146.1	71570137	chr6:71569903-71571069	22.64	26.67	0.46	30.45	10.96	0.74	32.59	11.67	0.74	30.45	17.29	0.64	0.6	0.69	0.09	0.381781	1
NM_021933|MIIP|chr1|+	123.4	12091980	chr1:12091779-12092106	16.88	19	0.47	13.61	24.51	0.36	12.53	23.92	0.34	17.11	22.76	0.43	0.415	0.385	-0.03	0.813082	1
NM_021932|RIC8A|chr11|+	619.3	214676	chr11:214230-215030	30.1	48.14	0.38	31.95	39.92	0.44	33.25	37.14	0.47	35.11	37.22	0.49	0.41	0.48	0.07	0.505621	1
NM_021928|SPCS3|chr4|+	557.8	177249550	chr4:177249349-177253396	24.22	22.17	0.52	32.08	23.41	0.58	30.65	24.67	0.55	29.56	17.32	0.63	0.55	0.59	0.04	0.83959	1
NM_021825|CCDC90B|chr11|-	237.2	82972763	chr11:82972502-82973008	43.63	28.17	0.61	49.97	31.27	0.62	52.27	19.88	0.72	50.74	37.4	0.58	0.615	0.65	0.035	0.739539	1
NM_021821|MRPS35|chr12|+	332.5	27908388	chr12:27908114-27909237	18.15	34.33	0.35	24.33	31.35	0.44	20.01	28.23	0.41	21.96	28.95	0.43	0.395	0.42	0.025	0.842351	1
NM_021807|EXOC4|chr7|+	724.1	133749510	chr7:133749044-133750513	49.51	7.11	0.87	47.82	11.94	0.8	47.61	11.69	0.8	56.45	9.76	0.85	0.835	0.825	-0.01	1	1
NM_021800|DNAJC12|chr10|-	130.8	69556726	chr10:69556427-69556968	1.44	34.57	0.04	3.62	32.57	0.1	2.2	30.13	0.07	2.57	27.67	0.08	0.07	0.075	0.005	1	1
NM_021639|GPBP1L1|chr1|-	454.7	46093532	chr1:46092976-46094080	8.62	39.53	0.18	14.24	33.26	0.3	13.16	41.44	0.24	10.6	41.37	0.2	0.24	0.22	-0.02	0.813141	1
NM_021633|KLHL12|chr1|-	148.7	202861286	chr1:202860230-202861787	32.39	9.43	0.77	29.7	11.4	0.72	33.48	7.51	0.82	33.47	8.34	0.8	0.745	0.81	0.065	0.586839	1
NM_021630|PDLIM2|chr8|+	82.1	22451447	chr8:22451246-22451810	30.18	0	1	26.61	3.83	0.87	29.04	6.75	0.81	31.13	4.54	0.87	0.935	0.84	-0.095	0.208991	1
NM_021627|SENP2|chr3|+	163.1	185347880	chr3:185347570-185348885	27.46	12.6	0.69	29.43	8.13	0.78	27.35	14.08	0.66	27.4	15	0.65	0.735	0.655	-0.08	0.47435	1
NM_021626|SCPEP1|chr17|+	159.5	55083755	chr17:55083534-55084129	14.64	33.76	0.3	13.64	32.36	0.3	17.07	44.46	0.28	16.33	38.07	0.3	0.3	0.29	-0.01	1	1
NM_021574|BCR|chr22|+	60.9	23658004	chr22:23657620-23660224	11.48	24.04	0.32	11.3	20.95	0.35	NA	NA	NA	9.68	23.89	0.29	0.335	0.29	-0.045	0.789294	1
NM_021249|SNX6|chr14|-	335.8	35032051	chr14:35030618-35032381	22.75	22.38	0.5	24.26	28.56	0.46	29.02	32.85	0.47	26.74	23.66	0.53	0.48	0.5	0.02	1	1
NM_021243|ABRACL|chr6|+	138.5	139364082	chr6:139363856-139364439	12.88	25.56	0.34	13.16	26.56	0.33	16.79	22.07	0.43	13.74	25.87	0.35	0.335	0.39	0.055	0.639775	1
NM_021241|WIZ|chr19|-	853	15533201	chr19:15532318-15534046	17.76	54.73	0.25	17.03	54.19	0.24	16.27	50.38	0.24	18.31	50.14	0.27	0.245	0.255	0.01	1	1
NM_021239|RBM25|chr14|+	487.3	73587391	chr14:73586421-73588076	12.08	29.14	0.29	26.64	22.25	0.54	29.09	17.84	0.62	20.87	26.43	0.44	0.415	0.53	0.115	0.408155	1
NM_021238|FAM60A|chr12|-	1613.2	31435586	chr12:31433520-31435805	84.06	36.24	0.7	91.77	27.96	0.77	76.08	21.41	0.78	75.78	16.01	0.83	0.735	0.805	0.07	0.25387	1
NM_021231|C19orf29|chr19|-	85.9	3610768	chr19:3610643-3610969	17.41	16.4	0.51	21.95	11.03	0.67	18.17	15.83	0.53	19.17	11.54	0.62	0.59	0.575	-0.015	1	1
NM_021228|SCAF1|chr19|+	428.1	50161711	chr19:50161465-50161906	45.69	16.75	0.73	39.21	17.96	0.69	41.63	17	0.71	45.42	18.8	0.71	0.71	0.71	0	1	1
NM_021227|OSTC|chr4|+	530.3	109588665	chr4:109588403-109588980	31.33	109.41	0.22	44.57	98.96	0.31	48.57	86.21	0.36	41.38	95.31	0.3	0.265	0.33	0.065	0.237112	1
NM_021222|PRUNE|chr1|+	78.9	151006661	chr1:151006282-151008189	24.75	6.63	0.79	24.69	6.59	0.79	23.66	13.11	0.64	23.75	7.77	0.75	0.79	0.695	-0.095	0.397103	1
NM_021211|ZBED5|chr11|-	304.2	10875081	chr11:10874251-10876665	16.6	25.45	0.39	28.6	15.84	0.64	25.33	17.99	0.58	24.17	19.57	0.55	0.515	0.565	0.05	0.826666	1
NM_021204|ENOPH1|chr4|+	636.6	83381335	chr4:83381134-83382244	35.27	44.93	0.44	43.83	39.27	0.53	40.02	40.27	0.5	39.09	40.15	0.49	0.485	0.495	0.01	1	1
[truncated: 2,804 more rows]

## Sheet: mRNA p and PDUI filtered (GO)
Gene	Gene	Gene	fit_value	Predicted_Proximal_APA	Loci	A_1_long_exp	A_1_short_exp	A_1_PDUI	A_2_long_exp	A_2_short_exp	A_2_PDUI	B_1_long_exp	B_1_short_exp	B_1_PDUI	B_2_long_exp	B_2_short_exp	B_2_PDUI	Group_A_Mean_PDUI	Group_B_Mean_PDUI	PDUI_Group_diff	P_val	adjusted.P_val	Pass_Filter
CCNG1	NM_199246	NM_080425|GNAS|chr20|+	458732	57485939	chr20:57485738-57486250	2671.48	419.23	0.86	2547.09	513.9	0.83	3368.68	40.95	0.99	3497.28	60.78	0.98	0.845	0.985	-0.14	8.51e-105	2.04e-101	N
TMEM189-UBE2V1	NM_199203	NM_006009|TUBA1A|chr12|-	3.59404e+06	49578950	chr12:49578583-49579773	3763.68	403.95	0.9	3672.41	359.14	0.91	3113.85	1191.81	0.72	3556.7	669.33	0.84	0.905	0.78	0.125	3.02e-57	4.83e-54	N
FAM120AOS	NM_198841	NM_002106|H2AFZ|chr4|-	41598	100869383	chr4:100869244-100869680	216.16	743.01	0.23	523.16	564.06	0.48	485.93	411.36	0.54	513.49	450.49	0.53	0.355	0.535	-0.18	5.45e-15	3.74e-12	N
KLC1	NM_182923	NM_002107|H3F3A|chr1|+	379268	226259446	chr1:226259052-226259703	259.15	1457.08	0.15	379.52	1510.98	0.2	641.06	1373.98	0.32	505.82	1661.3	0.23	0.175	0.275	-0.1	5.58e-13	3.35e-10	N
UBE2D3	NM_181889	NM_018407|LAPTM4B|chr8|+	7339.5	98864112	chr8:98863625-98864830	271.45	0	1	280.31	0	1	263.12	46.59	0.85	293.52	26.21	0.92	1	0.885	0.115	7.02e-11	2.81e-08	N
NAA20	NM_181528	NM_001042559|EIF4G2|chr11|-	17024.4	10819194	chr11:10818593-10819428	281.68	232.84	0.55	408.44	152.46	0.73	364.43	90.01	0.8	378.85	72.26	0.84	0.64	0.82	-0.18	2.78e-10	1.03e-07	N
MAP1LC3A	NM_181509	NM_020232|PSMG2|chr18|+	542.1	12725639	chr18:12725438-12725739	19.91	33.26	0.37	47.51	13.25	0.78	80.23	0	1	52.71	1.56	0.97	0.575	0.985	-0.41	7.74e-10	2.65e-07	N
SLC35B2	NM_178148	NM_003133|SRP9|chr1|+	49659.4	225977222	chr1:225976942-225978168	206.04	377.18	0.35	327.6	295.33	0.53	370.5	202.16	0.65	359.53	251.03	0.59	0.44	0.62	-0.18	1.47e-09	4.71e-07	N
PPM1G	NM_177983	NM_024006|VKORC1|chr16|-	5198.9	31102462	chr16:31102175-31102663	156.58	41.22	0.79	160.43	43.24	0.79	210.36	0	1	189.05	13.16	0.93	0.79	0.965	-0.175	6.71e-09	2.01e-06	N
MINK1	NM_153827	NM_004642|CDK2AP1|chr12|-	18700.7	123745839	chr12:123745540-123746350	313.08	82.79	0.79	365.28	57.3	0.86	438.06	0	1	375.69	43.95	0.9	0.825	0.95	-0.125	1.28e-08	3.62e-06	N
STRADA	NM_153335	NM_001662|ARF5|chr7|+	16250.1	127231621	chr7:127231267-127231759	182.07	144.46	0.56	267.96	45.9	0.85	157.07	175.64	0.47	177.97	163.81	0.52	0.705	0.495	0.21	8.54e-08	2.05e-05	N
TCEAL8	NM_153333	NM_012242|DKK1|chr10|+	32226.3	54076803	chr10:54076314-54077417	133.28	570.9	0.19	251.93	499.05	0.34	275.07	403.61	0.41	254.58	395.13	0.39	0.265	0.4	-0.135	1.34e-07	3.06e-05	N
CPNE2	NM_152727	NM_016462|TMEM14C|chr6|+	1892.9	10731109	chr6:10730848-10731362	111.88	1.27	0.99	125.94	8.95	0.93	110.11	69.28	0.61	139.19	18.97	0.88	0.96	0.745	0.215	1.69e-07	3.69e-05	N
TCEAL7	NM_152278	NM_177983|PPM1G|chr2|-	3013.7	27604375	chr2:27604061-27604672	237.52	10.25	0.96	256.62	0	1	223.1	30.15	0.88	249.7	42.82	0.85	0.98	0.865	0.115	8.23e-07	0.00017183	N
PPIL2	NM_148176	NM_138962|MSI2|chr17|+	1339.1	55757168	chr17:55756910-55757299	90.51	53.19	0.63	127.48	28.36	0.82	147.08	5.63	0.96	118.94	11.86	0.91	0.725	0.935	-0.21	1.01e-06	0.000202246	N
ZNF513	NM_144631	NM_181528|NAA20|chr20|+	757.1	20013957	chr20:20013746-20014273	42.6	34.94	0.55	53.47	32.82	0.62	65.42	3.36	0.95	63.67	7.96	0.89	0.585	0.92	-0.335	1.5e-06	0.000288461	N
HN1L	NM_144570	NM_003756|EIF3H|chr8|-	9185.6	117657141	chr8:117657055-117657342	294.63	44.82	0.87	274.46	71.63	0.79	213.87	108.3	0.66	254	118.58	0.68	0.83	0.67	0.16	1.78e-06	0.000329444	N
MSI2	NM_138962	NM_003981|PRC1|chr15|-	2537.8	91509796	chr15:91509268-91510432	139.62	16.04	0.9	139.11	19.77	0.88	164.21	0	1	167.83	0	1	0.89	1	-0.11	2.78e-06	0.000492549	N
RHOT2	NM_138769	NM_138769|RHOT2|chr16|+	970.4	723763	chr16:723480-724174	109.96	0	1	106.1	4.9	0.96	82.81	25.73	0.76	93.86	21.41	0.81	0.98	0.785	0.195	6.65e-06	0.000938754	N
ITGB1	NM_133376	NM_014497|ZNF638|chr2|+	398.8	71662089	chr2:71661872-71662191	28.94	19.89	0.59	42.87	10.16	0.81	51.38	0	1	53.87	0.67	0.99	0.7	0.995	-0.295	6.45e-06	0.000938754	N
MED30	NM_080651	NM_006826|YWHAQ|chr2|-	67489.3	9725133	chr2:9724106-9725474	490.36	227.14	0.68	566.96	211.37	0.73	592.52	156.64	0.79	641.79	139.72	0.82	0.705	0.805	-0.1	6.56e-06	0.000938754	N
SELM	NM_080430	NM_000474|TWIST1|chr7|-	5107.3	19155542	chr7:19155091-19155754	114.27	63.07	0.64	108.37	71.18	0.6	236.16	42.47	0.85	238.35	63.77	0.79	0.62	0.82	-0.2	6.45e-06	0.000938754	N
GNAS	NM_080425	NM_032565|EBPL|chr13|-	981.1	50234986	chr13:50234810-50235344	40.96	28.09	0.59	74.79	0	1	85.53	0	1	84.75	0	1	0.795	1	-0.205	7.57e-06	0.00103874	N
MGAT4B	NM_054013	NM_001641|APEX1|chr14|+	3986.7	20925351	chr14:20925150-20925931	169.3	6.45	0.96	178.24	0	1	187.93	28.52	0.87	174.06	30.2	0.85	0.98	0.86	0.12	8.28e-06	0.00110464	N
DNTTIP1	NM_052951	NM_001127394|TSEN15|chr1|+	920.8	184042201	chr1:184041961-184043344	71.35	23.64	0.75	77.37	17.86	0.81	66.53	0	1	68.95	0	1	0.78	1	-0.22	1.09e-05	0.00140841	N
LENG8	NM_052925	NM_017641|KIF21A|chr12|-	4857.8	39688088	chr12:39687030-39688319	50.69	103.32	0.33	81.09	74.34	0.52	172.74	81.61	0.68	158.96	100.3	0.61	0.425	0.645	-0.22	1.42e-05	0.00174452	N
SARNP	NM_033082	NM_017828|COMMD4|chr15|+	528.2	75632527	chr15:75632306-75632614	142.14	0	1	121.17	5.52	0.96	98.48	25.65	0.79	124.87	16.98	0.88	0.98	0.835	0.145	1.63e-05	0.00195387	N
CASP3	NM_032991	NM_001839|CNN3|chr1|-	4835.7	95363207	chr1:95362507-95363639	79.01	217.3	0.27	109.04	170.69	0.39	127.64	105.59	0.55	115.4	123.77	0.48	0.33	0.515	-0.185	1.74e-05	0.00203458	N
TMEM128	NM_032927	NM_003931|WASF1|chr6|-	581.1	110421681	chr6:110421022-110421882	20.48	53.77	0.28	43.83	26.72	0.62	54.15	3.1	0.95	46.41	21.04	0.69	0.45	0.82	-0.37	1.83e-05	0.00209771	N
ZNF496	NM_032752	NM_006400|DCTN2|chr12|-	4098.4	57924357	chr12:57924094-57924558	188.38	0	1	189.25	5.24	0.97	170.66	18.02	0.9	179.49	27.83	0.87	0.985	0.885	0.1	2.27e-05	0.00249991	N
INA	NM_032727	NM_016565|CHCHD8|chr11|-	2333	73584119	chr11:73583713-73584439	134.17	0	1	135.58	0	1	105.9	20.61	0.84	114.52	8.24	0.93	1	0.885	0.115	2.35e-05	0.00250269	N
PLCD4	NM_032726	NM_003794|SNX4|chr3|-	631.4	125166469	chr3:125165494-125166670	23.22	25.02	0.48	42.54	8.01	0.84	42.09	0	1	38.9	1.04	0.97	0.66	0.985	-0.325	2.93e-05	0.00288924	N
PAPOLA	NM_032632	NM_004935|CDK5|chr7|-	1197.3	150750979	chr7:150750899-150751182	94.37	13.91	0.87	65.44	44.78	0.59	97.01	0	1	96.97	13.53	0.88	0.73	0.94	-0.21	3.53e-05	0.00325864	N
DPY30	NM_032574	NM_199203|TMEM189-UBE2V1|chr20|-	2171.1	48698250	chr20:48697661-48699451	143.56	0	1	140.91	0	1	104.66	21.6	0.83	121.47	4.68	0.96	1	0.895	0.105	3.88e-05	0.00346608	N
EBPL	NM_032565	NM_133376|ITGB1|chr10|-	16652.5	33190362	chr10:33189246-33190563	125.88	196.61	0.39	177.79	134.51	0.57	210.3	114.7	0.65	214.98	125.84	0.63	0.48	0.64	-0.16	3.9e-05	0.00346608	N
MRPL38	NM_032478	NM_001166116|TMOD1|chr9|+	4008	100362154	chr9:100361916-100362362	158.58	176.05	0.47	189.58	134	0.59	246.7	81.66	0.75	233.02	141.79	0.62	0.53	0.685	-0.155	4.29e-05	0.00367613	N
PHYHIPL	NM_032439	NM_005499|UBA2|chr19|+	2422.5	34960381	chr19:34959945-34960798	24.61	167.53	0.13	46.56	140.64	0.25	77.98	94.18	0.45	54.26	127.64	0.3	0.19	0.375	-0.185	6.27e-05	0.00493888	N
CCDC115	NM_032357	NM_001013251|SLC3A2|chr11|+	2363.6	62656200	chr11:62655803-62656355	157.61	21.16	0.88	134.99	36.12	0.79	122.04	2.27	0.98	128.95	5.58	0.96	0.835	0.97	-0.135	6.97e-05	0.00539686	N
ELAVL3	NM_032281	NM_016127|TMEM66|chr8|-	13915.5	29921228	chr8:29920631-29921429	136.43	179.28	0.43	196.46	163.15	0.55	220.48	97.92	0.69	227.21	150.26	0.6	0.49	0.645	-0.155	8.16e-05	0.00607485	N
ITFG3	NM_032039	NM_001144062|COPB1|chr11|-	3666.6	14479228	chr11:14479049-14479429	7.4	78.91	0.09	24.41	62.51	0.28	53.18	45.7	0.54	30.19	50.74	0.37	0.185	0.455	-0.27	8.26e-05	0.00607485	N
MRPL9	NM_031420	NM_001024070|GCH1|chr14|-	1562.8	55309061	chr14:55308724-55309772	34.43	113.52	0.23	72.17	83.13	0.46	110.84	76.33	0.59	104.25	88.88	0.54	0.345	0.565	-0.22	8.35e-05	0.00607485	N
RBCK1	NM_031229	NM_004596|SNRPA|chr19|+	894.6	41271128	chr19:41270913-41271297	137.11	0	1	122.05	0	1	112.2	29.74	0.79	146.58	0	1	1	0.895	0.105	0.00010944	0.00772843	N
CCDC130	NM_030818	NM_015527|TBC1D10B|chr16|-	338.9	30368841	chr16:30368422-30369894	38.98	2.82	0.93	41.57	0	1	25.37	13.59	0.65	28.22	15.69	0.64	0.965	0.645	0.32	0.00012956	0.00901664	N
RNF122	NM_024787	NM_005896|IDH1|chr2|-	979.3	209101685	chr2:209100953-209101893	61.95	12.61	0.83	72.03	20.24	0.78	77.53	0	1	78.21	2.99	0.96	0.805	0.98	-0.175	0.00014221	0.00975562	N
ISOC2	NM_024710	NM_003290|TPM4|chr19|+	12633.4	16212287	chr19:16212074-16213813	265.71	99.7	0.73	271.57	84.64	0.76	298.35	43.56	0.87	295.4	54.25	0.84	0.745	0.855	-0.11	0.00014604	0.00987724	N
METRN	NM_024042	NM_015382|HECTD1|chr14|-	268	31569650	chr14:31569324-31570273	15.32	36.22	0.3	23.8	27.56	0.46	35.43	6.65	0.84	35.72	13.98	0.72	0.38	0.78	-0.4	0.000155987	0.0104035	N
VKORC1	NM_024006	NM_001164410|CDK5|chr7|-	1208	150750981	chr7:150750902-150751182	100.31	7.8	0.93	69.38	41.04	0.63	100.47	0	1	100.12	10.3	0.91	0.78	0.955	-0.175	0.000221527	0.0143753	N
MRPL34	NM_023937	NM_001002252|ARL6IP4|chr12|+	14367.9	123467299	chr12:123467016-123467460	183.72	0	1	151.36	24.18	0.86	154.85	35.52	0.81	157.33	42.43	0.79	0.93	0.8	0.13	0.000237442	0.0152026	N
ACBD3	NM_022735	NM_015540|RPAP1|chr15|-	95.1	41809519	chr15:41809375-41809889	21.89	10.32	0.68	NA	NA	NA	31.66	0.27	0.99	34.46	0	1	0.68	0.995	-0.315	0.000292805	0.0182604	N
ACTR6	NM_022496	NM_015161|ARL6IP1|chr16|-	8271	18803854	chr16:18802991-18804692	217.84	60.86	0.78	260.17	30.52	0.9	274.77	27.84	0.91	294.63	10.52	0.97	0.84	0.94	-0.1	0.00028978	0.0182604	N
ATL2	NM_022374	NM_001545|ICT1|chr17|+	429.8	73017226	chr17:73017016-73017356	48.46	17.7	0.73	40.98	35.13	0.54	65.39	0	1	53.05	15.4	0.78	0.635	0.89	-0.255	0.00030523	0.0187912	N
MMS19	NM_022362	NM_001128217|PSIP1|chr9|-	1140.6	15465377	chr9:15464065-15465578	39.43	49.8	0.44	67.83	17.47	0.8	69.64	10.39	0.87	64.71	11	0.85	0.62	0.86	-0.24	0.000312101	0.018971	N
ZNF711	NM_021998	NM_001328|CTBP1|chr4|-	1199	1205690	chr4:1205228-1206211	46.05	48.5	0.49	54.08	41.25	0.57	71.52	17.15	0.81	68.81	21.79	0.76	0.53	0.785	-0.255	0.000334144	0.020057	N
PSIP1	NM_021144	NM_015485|RWDD3|chr1|+	124.8	95712513	chr1:95712312-95712781	18.37	13.8	0.57	29.53	4.3	0.87	33.98	0	1	44.22	0	1	0.72	1	-0.28	0.000376626	0.0223279	N
PPA1	NM_021129	NM_006402|HBXIP|chr1|-	1882.2	110944004	chr1:110943877-110944205	108.1	50.69	0.68	184.65	0	1	142.35	11.19	0.93	162.65	0	1	0.84	0.965	-0.125	0.000386202	0.0226163	N
NMB	NM_021077	NM_001123168|FAM72A|chr1|+	526.5	206154602	chr1:206153957-206155074	8.49	27.49	0.24	NA	NA	NA	32.55	7.19	0.82	21.41	21.14	0.5	0.24	0.66	-0.42	0.000416696	0.0241081	N
GBA2	NM_020944	NM_016306|DNAJB11|chr3|+	1916.9	186303334	chr3:186303133-186303589	74.61	24.54	0.75	75.36	16.41	0.82	64.91	0	1	70.22	4.47	0.94	0.785	0.97	-0.185	0.000437143	0.02499	N
SYT4	NM_020783	NM_002802|PSMC1|chr14|+	3220.1	90738868	chr14:90738617-90738966	143.37	3.46	0.98	150.18	5.46	0.96	126.94	16.64	0.88	125.9	24.53	0.84	0.97	0.86	0.11	0.000487999	0.0275691	N
KIDINS220	NM_020738	NM_004892|SEC22B|chr1|+	427.8	145116564	chr1:145116320-145116997	36.29	0.34	0.99	41.16	2.12	0.95	29.4	15.1	0.66	34.89	15.99	0.69	0.97	0.675	0.295	0.000500089	0.0279236	N
C3orf14	NM_020685	NM_001068|TOP2B|chr3|-	2766.9	25639686	chr3:25639475-25639968	22.26	123.26	0.15	45.02	110.44	0.29	61.42	71.3	0.46	51.05	87.02	0.37	0.22	0.415	-0.195	0.000531906	0.0290252	N
PCNP	NM_020357	NM_015956|MRPL4|chr19|+	276.1	10370553	chr19:10370293-10370721	79.75	2	0.98	83.5	0	1	60.4	28.06	0.68	82.71	0	1	0.99	0.84	0.15	0.000600335	0.0323911	N
C1orf63	NM_020317	NM_020357|PCNP|chr3|+	3152.9	101312424	chr3:101311471-101313281	20.54	67.16	0.23	41.52	67.25	0.38	69.81	37.94	0.65	48.86	57.76	0.46	0.305	0.555	-0.25	0.000690484	0.0359773	N
PSMG2	NM_020232	NM_004793|LONP1|chr19|-	611.7	5691973	chr19:5691845-5692219	104.96	34.59	0.75	114.19	26.29	0.81	94.16	14.67	0.87	133.57	1.79	0.99	0.78	0.93	-0.15	0.00069677	0.0359773	N
PARP6	NM_020214	NM_001243142|NUSAP1|chr15|+	2067.5	41672961	chr15:41672291-41673248	56.4	47.27	0.54	78.02	34.8	0.69	106.94	12.45	0.9	95.68	32.47	0.75	0.615	0.825	-0.21	0.000684233	0.0359773	N
SMYD2	NM_020197	NM_001457|FLNB|chr3|+	99.5	58156503	chr3:58156302-58157982	33.49	0	1	31.42	1.31	0.96	29.25	19.21	0.6	28.64	6.1	0.82	0.98	0.71	0.27	0.000714276	0.0364889	N
HNRNPH2	NM_019597	NM_001128619|LUZP6|chr7|-	13284.7	135613423	chr7:135611503-135614760	133.43	121.36	0.52	173.62	91.4	0.66	189.21	70.8	0.73	176.22	61.7	0.74	0.59	0.735	-0.145	0.000728323	0.0368148	N
EXOSC4	NM_019037	NM_019597|HNRNPH2|chrX|+	1682.7	100668432	chrX:100666924-100669128	41.3	77.02	0.35	65.56	52.61	0.55	82.56	30.91	0.73	69	41.83	0.62	0.45	0.675	-0.225	0.000839401	0.0415547	N
ZC3H15	NM_018471	NM_182923|KLC1|chr14|+	309.4	104167739	chr14:104167538-104167888	52.3	12.97	0.8	55	0.87	0.98	44.27	24.94	0.64	48.61	25.33	0.66	0.89	0.65	0.24	0.000877333	0.042301	N
LAPTM4B	NM_018407	NM_000743|CHRNA3|chr15|-	12398.4	78888827	chr15:78887647-78889074	267.01	100.74	0.73	313.57	54	0.85	272.37	8.83	0.97	269.68	62.53	0.81	0.79	0.89	-0.1	0.000880905	0.042301	N
C9orf72	NM_018325	NM_007006|NUDT21|chr16|-	2183.6	56464407	chr16:56463048-56466645	57.44	44.85	0.56	91.45	14.21	0.87	83.1	4.31	0.95	76.33	12.44	0.86	0.715	0.905	-0.19	0.000937679	0.0441445	N
MOB1A	NM_018221	NM_020317|C1orf63|chr1|-	373.6	25568961	chr1:25568740-25569196	57.49	0	1	46.11	0	1	46.97	15.55	0.75	55.83	7.11	0.89	1	0.82	0.18	0.000956177	0.0445783	N
CKAP2	NM_018204	NM_001178094|BCAT1|chr12|-	1365.4	24970782	chr12:24962958-24970983	57.65	28.06	0.67	71.63	22.57	0.76	64.51	7.88	0.89	61.97	2.21	0.97	0.715	0.93	-0.215	0.000965781	0.0445931	N
POLR3E	NM_018119	NM_005722|ACTR2|chr2|+	6536.1	65496263	chr2:65495698-65498390	83.34	139.03	0.37	116.51	108.29	0.52	126.02	88.2	0.59	128.78	76.69	0.63	0.445	0.61	-0.165	0.00101384	0.0454994	N
ECT2	NM_018098	NM_003016|SRSF2|chr17|-	24020.6	74732235	chr17:74730197-74732546	161.57	337.66	0.32	178.94	273.03	0.4	159.55	136.43	0.54	155.36	211.45	0.42	0.36	0.48	-0.12	0.00101227	0.0454994	N
ARGLU1	NM_018011	NM_002915|RFC3|chr13|+	630.4	34410463	chr13:34410241-34411644	19.47	52.33	0.27	41.84	26.49	0.61	43.76	11.59	0.79	41.64	19.45	0.68	0.44	0.735	-0.295	0.00104365	0.0456436	N
TMEM160	NM_017854	NM_000790|DDC|chr7|-	2932.9	50526340	chr7:50526134-50526541	119.81	126.84	0.49	164.31	103.48	0.61	97.17	46.8	0.67	116.91	37.64	0.76	0.55	0.715	-0.165	0.00103531	0.0456436	N
COMMD4	NM_017828	NM_199246|CCNG1|chr5|+	1197.4	162870919	chr5:162870680-162872022	46.18	46.32	0.5	59.06	26.48	0.69	75.77	22.88	0.77	80.13	14.46	0.85	0.595	0.81	-0.215	0.00123821	0.0535667	N
PNRC2	NM_017761	NM_144570|HN1L|chr16|+	1446.1	1749248	chr16:1748812-1752073	87.93	13.02	0.87	87.59	19.3	0.82	73.18	2.91	0.96	78.45	0.77	0.99	0.845	0.975	-0.13	0.00125316	0.0537293	N
FNBP1L	NM_017737	NM_004539|NARS|chr18|-	3394.4	55268589	chr18:55267894-55269015	35.65	157.98	0.18	78.52	132	0.37	86.81	89.55	0.49	71.95	109.29	0.4	0.275	0.445	-0.17	0.00129912	0.0547293	N
KIF21A	NM_017641	NM_001199112|MDH1|chr2|+	3249.7	63834202	chr2:63833996-63834330	69.64	96.67	0.42	106.87	66.55	0.62	146.24	51.73	0.74	131.89	74.53	0.64	0.52	0.69	-0.17	0.00129928	0.0547293	N
CHCHD8	NM_016565	NM_002710|PPP1CC|chr12|-	2285.1	111158768	chr12:111157613-111158970	80.63	106.4	0.43	110.91	86.04	0.56	114.51	58.97	0.66	115.24	56.94	0.67	0.495	0.665	-0.17	0.0013694	0.0571743	N
BET1L	NM_016526	NM_007235|XPOT|chr12|+	905.7	64842226	chr12:64841885-64842463	40.27	60.73	0.4	67.06	46.64	0.59	66.21	20.96	0.76	69.81	32.39	0.68	0.495	0.72	-0.225	0.00144305	0.0587249	N
MRPL51	NM_016497	NM_020214|PARP6|chr15|-	342.3	72533668	chr15:72533522-72533898	81.46	9.13	0.9	76.79	12.04	0.86	79.59	0	1	89.05	0	1	0.88	1	-0.12	0.00154542	0.0623621	N
TMEM14C	NM_016462	NM_006232|POLR2H|chr3|+	1579.7	184086251	chr3:184085965-184086363	84.33	31.66	0.73	66.76	47.69	0.58	49.28	70.63	0.41	59.57	62.5	0.49	0.655	0.45	0.205	0.00161453	0.0646083	N
GLRX5	NM_016417	NM_018119|POLR3E|chr16|+	123.5	22345185	chr16:22344965-22345343	43.9	0	1	49.02	0	1	27.3	16.28	0.63	39.54	0	1	1	0.815	0.185	0.00163516	0.0648929	N
WBP11	NM_016312	NM_018221|MOB1A|chr2|-	113.7	74383418	chr2:74383211-74383772	15.71	24.51	0.39	19.24	23.67	0.45	31.5	3.23	0.91	21.99	11.17	0.66	0.42	0.785	-0.365	0.00188284	0.0729145	N
DNAJB11	NM_016306	NM_018011|ARGLU1|chr13|-	4427.4	107196307	chr13:107195662-107196508	71.78	81.3	0.47	77.4	73.01	0.51	91.1	49.53	0.65	96.45	41.5	0.7	0.49	0.675	-0.185	0.00191321	0.0734979	N
RSL24D1	NM_016304	NM_007240|DUSP12|chr1|+	480.4	161726777	chr1:161726576-161726952	47.79	23.85	0.67	62.09	18.74	0.77	64.42	0	1	58.15	10.17	0.85	0.72	0.925	-0.205	0.00205682	0.0783875	N
BIRC6	NM_016252	NM_000745|CHRNA5|chr15|+	238	78885880	chr15:78885533-78887611	34.31	0	1	38.27	11.79	0.76	28.77	26.46	0.52	28.01	16.15	0.63	0.88	0.575	0.305	0.00207768	0.0785594	N
VPS28	NM_016208	NM_001170726|GPR137|chr11|+	129.4	64056816	chr11:64056615-64056972	27.31	9.8	0.74	NA	NA	NA	35.41	0	1	35.84	0	1	0.74	1	-0.26	0.0022122	0.0829919	N
TMEM66	NM_016127	NM_152727|CPNE2|chr16|+	114.3	57181673	chr16:57181463-57181878	41.31	0	1	34.33	0	1	23.69	11.63	0.67	32.6	6.46	0.83	1	0.75	0.25	0.00225116	0.0837989	N
BRP44L	NM_016098	NM_003404|YWHAB|chr20|+	5498.1	43535281	chr20:43535023-43537161	165.93	87.06	0.66	176.98	62.02	0.74	150.37	32.65	0.82	154.6	32.98	0.82	0.7	0.82	-0.12	0.00229349	0.0847179	N
COQ4	NM_016035	NM_015871|ZNF593|chr1|+	63.4	26497280	chr1:26497066-26497364	21.97	14.14	0.61	27.48	13.72	0.67	16.87	31.11	0.35	13.87	36.16	0.28	0.64	0.315	0.325	0.00242234	0.0887945	N
RRNAD1	NM_015997	NM_015448|DPCD|chr10|+	227.1	103369325	chr10:103369124-103369410	61.16	0	1	64.33	0	1	45.28	16.79	0.73	58.2	0	1	1	0.865	0.135	0.00246454	0.088983	N
MRPL4	NM_015956	NM_007315|STAT1|chr2|-	132.5	191834825	chr2:191833762-191835443	15.36	17.59	0.47	25.84	7.5	0.78	32.24	2.92	0.92	29.93	2.02	0.94	0.625	0.93	-0.305	0.00246446	0.088983	N
ZNF593	NM_015871	NM_015997|RRNAD1|chr1|+	74.3	156706659	chr1:156706424-156706752	28.99	16.31	0.64	42.08	3.71	0.92	45.27	1.67	0.96	56.12	1.06	0.98	0.78	0.97	-0.19	0.00250006	0.0895915	N
RPAP1	NM_015540	NM_006601|PTGES3|chr12|-	9219.1	57057524	chr12:57057125-57058282	147.01	208.6	0.41	213.05	157.61	0.57	188.22	112.6	0.63	201.73	131.64	0.61	0.49	0.62	-0.13	0.00253373	0.0901255	N
TBC1D10B	NM_015527	NM_001321|CSRP2|chr12|-	1042.3	77252607	chr12:77252496-77252808	95.22	0.11	1	98.73	4.84	0.95	106.26	21.16	0.83	107.94	11.81	0.9	0.975	0.865	0.11	0.00262948	0.0928437	N
RWDD3	NM_015485	NM_023937|MRPL34|chr19|+	2850.7	17417462	chr19:17416975-17417652	74.95	19.99	0.79	74.6	24.08	0.76	59.57	43.76	0.58	62.29	49.35	0.56	0.775	0.57	0.205	0.00276683	0.0962777	N
DPCD	NM_015448	NM_020738|KIDINS220|chr2|-	361.7	8869972	chr2:8868987-8872112	21.77	44.55	0.33	36.46	24.77	0.6	53.7	23.24	0.7	55.58	20.61	0.73	0.465	0.715	-0.25	0.00287047	0.0991655	N
DCAF12	NM_015397	NM_016497|MRPL51|chr12|-	3619	6601409	chr12:6601316-6601633	183.85	102.75	0.64	192.24	99.27	0.66	223.82	37.68	0.86	193.57	88.58	0.69	0.65	0.775	-0.125	0.0028949	0.099295	N
HECTD1	NM_015382	NM_022362|MMS19|chr10|-	268.9	99218275	chr10:99218081-99218476	52.24	8.16	0.86	54.38	9.48	0.85	32.66	22.32	0.59	41.77	22.4	0.65	0.855	0.62	0.235	0.00295029	0.0997696	N
TRIM37	NM_015294	NM_001256604|C1orf85|chr1|-	270.3	156262706	chr1:156262478-156263000	40.46	6.42	0.86	41.72	14.13	0.75	56.33	0	1	55.36	2.92	0.95	0.805	0.975	-0.17	0.00294364	0.0997696	N
TRIM2	NM_015271	NM_001483|GBAS|chr7|+	1499.9	56067106	chr7:56066701-56067875	61.03	22.81	0.73	72.97	10.73	0.87	75.74	2.29	0.97	72.03	4.08	0.95	0.8	0.96	-0.16	0.00300705	0.100978	N
ARL6IP1	NM_015161	NM_005883|APC2|chr19|+	433.4	1465355	chr19:1465154-1473200	41.98	0.42	0.99	34.82	9.03	0.79	23.98	14.98	0.62	NA	NA	NA	0.89	0.62	0.27	0.00335467	0.111097	N
SEC24D	NM_014822	NM_016304|RSL24D1|chr15|-	4661.4	55474222	chr15:55473512-55474423	128.41	121.6	0.51	179.07	67.37	0.73	177.07	54.72	0.76	173.5	66.36	0.72	0.62	0.74	-0.12	0.00340813	0.112095	N
TOMM20	NM_014765	NM_032727|INA|chr10|+	1619.8	105048318	chr10:105048117-105050108	127.82	47.76	0.73	133.45	28.36	0.82	101.87	11.5	0.9	96.76	8.66	0.92	0.775	0.91	-0.135	0.0035141	0.114794	N
PPP6R2	NM_014678	NM_006337|MCRS1|chr12|-	623.8	49952293	chr12:49952086-49952512	63.68	31.19	0.67	61.93	23.61	0.72	63.87	9.55	0.87	68.7	7.61	0.9	0.695	0.885	-0.19	0.00365429	0.118567	N
CXXC1	NM_014593	NM_032478|MRPL38|chr17|-	645	73894866	chr17:73894724-73895067	75.13	18.64	0.8	65.06	31.77	0.67	89.63	2.27	0.98	83.36	15.76	0.84	0.735	0.91	-0.175	0.00404191	0.126064	N
ZNF638	NM_014497	NM_021077|NMB|chr15|-	225	85198439	chr15:85198360-85198640	55.75	0	1	61.32	0	1	70.78	1.82	0.97	51.66	16.84	0.75	1	0.86	0.14	0.00397018	0.126064	N
EDC4	NM_014329	NM_016208|VPS28|chr8|-	1329.5	145649086	chr8:145649000-145649305	74.07	11.48	0.87	94.87	0	1	75.71	17.31	0.81	75.3	20.74	0.78	0.935	0.795	0.14	0.00399789	0.126064	N
CORO1C	NM_014325	NM_006012|CLPP|chr19|+	815.2	6368808	chr19:6368549-6368915	85.06	26.35	0.76	84.3	15.35	0.85	74.21	42.06	0.64	67.59	43.84	0.61	0.805	0.625	0.18	0.00406913	0.126064	N
TMEM230	NM_014145	NM_005198|CHKB|chr22|-	476.5	51017470	chr22:51017387-51017684	61.85	0	1	50.36	2.44	0.95	43.12	12.62	0.77	49.07	9.14	0.84	0.975	0.805	0.17	0.00406453	0.126064	N
SPCS1	NM_014041	NM_001039842|C17orf90|chr17|-	168.1	79632278	chr17:79632066-79632614	38.07	7.68	0.83	42.91	3.1	0.93	34.53	16.45	0.68	28.13	20.18	0.58	0.88	0.63	0.25	0.00429053	0.13123	N
DDAH2	NM_013974	NM_002266|KPNA2|chr17|+	17792.5	66042821	chr17:66042620-66042970	115.32	243.03	0.32	163.43	186.05	0.47	190.4	169.64	0.53	177.85	196.75	0.47	0.395	0.5	-0.105	0.00437456	0.132953	N
CLIC4	NM_013943	NM_001176|ARHGDIG|chr16|+	72.2	332894	chr16:332615-333003	21.09	15.51	0.58	33.7	0	1	NA	NA	NA	36.88	0	1	0.79	1	-0.21	0.00448759	0.135531	N
NRBP1	NM_013392	NM_001134340|PSMG3|chr7|-	875	1607143	chr7:1606970-1607486	82.42	11.94	0.87	87.12	7.52	0.92	69.4	27.07	0.72	78.17	25.03	0.76	0.895	0.74	0.155	0.00453651	0.136152	N
SHC2	NM_012435	NM_030818|CCDC130|chr19|+	59	13873825	chr19:13873404-13874106	23.8	7.06	0.77	20.09	12.66	0.61	35.18	0	1	29.99	2.44	0.92	0.69	0.96	-0.27	0.00465349	0.136323	N
DKK1	NM_012242	NM_006908|RAC1|chr7|+	20786.5	6443074	chr7:6441947-6443598	56.39	272.57	0.17	101.19	239.87	0.3	119.03	213.09	0.36	105.35	235.17	0.31	0.235	0.335	-0.1	0.00465576	0.136323	N
ILF3	NM_012218	NM_003634|NIPSNAP1|chr22|-	3676.6	29951297	chr22:29950798-29951988	160.62	49.16	0.77	165.33	34.02	0.83	127.85	71.73	0.64	141.58	58.74	0.71	0.8	0.675	0.125	0.00476641	0.137881	N
TFIP11	NM_012143	NM_018471|ZC3H15|chr2|+	640.9	187373813	chr2:187373270-187374087	23	48.27	0.32	54.07	18.28	0.75	60.51	12.91	0.82	52.64	21.16	0.71	0.535	0.765	-0.23	0.00491332	0.14128	N
DNM1L	NM_012063	NM_002086|GRB2|chr17|-	2290.4	73316420	chr17:73314157-73316634	94.95	71.38	0.57	94.99	59.28	0.62	93.13	34.22	0.73	89.77	26.99	0.77	0.595	0.75	-0.155	0.00516783	0.147714	N
STAT1	NM_007315	NM_021129|PPA1|chr10|-	2902.1	71962741	chr10:71962586-71962942	35.8	82.98	0.3	106.01	28.61	0.79	92.42	32.28	0.74	90.05	34.28	0.72	0.545	0.73	-0.185	0.00527561	0.14902	N
DUSP12	NM_007240	NM_001242883|CARKD|chr13|+	242.1	111290926	chr13:111290725-111292342	42.57	0	1	44.24	2.79	0.94	40.12	14.83	0.73	43.44	8.99	0.83	0.97	0.78	0.19	0.00525725	0.14902	N
XPOT	NM_007235	NM_002087|GRN|chr17|+	2053.3	42430278	chr17:42430029-42430470	73.36	24.48	0.75	72.11	15.44	0.82	93.25	11.13	0.89	102.21	3.88	0.96	0.785	0.925	-0.14	0.00536167	0.150566	N
GPR176	NM_007223	NM_001195291|SERPINB6|chr6|-	1786.3	2948686	chr6:2948393-2948933	89.11	29.71	0.75	92.09	22.04	0.81	117.12	2.82	0.98	102.8	18.87	0.84	0.78	0.91	-0.13	0.00553091	0.154415	N
STRAP	NM_007178	NM_005520|HNRNPH1|chr5|-	17176.9	179041448	chr5:179041179-179041960	28.01	257.96	0.1	105.9	247.27	0.3	106.34	225.37	0.32	101.36	247.4	0.29	0.2	0.305	-0.105	0.00557121	0.154641	N
FSTL1	NM_007085	NM_017761|PNRC2|chr1|+	1058.2	24289238	chr1:24287930-24289949	29.88	49.09	0.38	52.68	31.96	0.62	60.93	14.15	0.81	50.66	28.97	0.64	0.5	0.725	-0.225	0.00569061	0.15519	N
NUDT21	NM_007006	NM_005526|HSF1|chr8|+	584.6	145538118	chr8:145537788-145538247	43.27	28.93	0.6	39.96	27.08	0.6	29.55	48.77	0.38	32.05	56.44	0.36	0.6	0.37	0.23	0.00572023	0.15519	N
RAC1	NM_006908	NM_003199|TCF4|chr18|-	14456.2	52891370	chr18:52889562-52895261	60.09	98.01	0.38	89.5	87.84	0.5	137.85	94.07	0.59	127.91	91.23	0.58	0.44	0.585	-0.145	0.00564401	0.15519	N
FERMT2	NM_006832	NM_001067|TOP2A|chr17|-	3557.4	38545599	chr17:38544773-38545899	82.77	103.11	0.45	125.32	58.26	0.68	169.01	69.07	0.71	160.37	73.46	0.69	0.565	0.7	-0.135	0.00566619	0.15519	N
YWHAQ	NM_006826	NM_014765|TOMM20|chr1|-	37872.8	235273648	chr1:235272658-235275423	170.61	169.34	0.5	219.18	137.38	0.61	248.73	123.65	0.67	248.28	131.52	0.65	0.555	0.66	-0.105	0.00588533	0.157885	N
ACOT2	NM_006821	NM_005166|APLP1|chr19|+	1300.1	36370446	chr19:36370245-36370699	149.99	75.86	0.66	146.68	51.16	0.74	129.13	110.37	0.54	141.44	90.27	0.61	0.7	0.575	0.125	0.00588318	0.157885	N
PRDX3	NM_006793	NM_001172828|YTHDF2|chr1|+	990.1	29095642	chr1:29095441-29096287	54.05	12.03	0.82	65.82	15.89	0.81	61.91	0	1	60.74	4.29	0.93	0.815	0.965	-0.15	0.00611369	0.162199	N
SURF6	NM_006753	NM_031420|MRPL9|chr1|-	751.8	151732273	chr1:151732123-151732657	98.96	13.1	0.88	122.4	0	1	106.62	12.68	0.89	93.88	28.26	0.77	0.94	0.83	0.11	0.00615951	0.162516	N
PTGES3	NM_006601	NM_153827|MINK1|chr17|+	133.8	4800767	chr17:4800499-4801064	32.88	0.53	0.98	31.57	0	1	33.4	5.72	0.85	27.64	10.5	0.72	0.99	0.785	0.205	0.00629445	0.163521	N
HBXIP	NM_006402	NM_052925|LENG8|chr19|+	1426.2	54972285	chr19:54971946-54972979	60.08	8.71	0.87	55.08	8.71	0.86	58.81	0	1	66.1	0	1	0.865	1	-0.135	0.00628829	0.163521	N
DCTN2	NM_006400	NM_001916|CYC1|chr8|+	3923.1	145152336	chr8:145152135-145152428	96.91	70.34	0.58	111.33	68.01	0.62	90.36	105.78	0.46	84.8	104	0.45	0.6	0.455	0.145	0.00629975	0.163521	N
HMGN4	NM_006353	NM_007178|STRAP|chr12|+	4053.7	16056229	chr12:16055851-16056410	61.92	183.71	0.25	109.08	146.97	0.43	120.96	128.6	0.48	115.4	148.86	0.44	0.34	0.46	-0.12	0.00647503	0.167167	N
SLC30A9	NM_006345	NM_054013|MGAT4B|chr5|-	1228.6	179224867	chr5:179224598-179225068	91.31	0	1	70.52	6.41	0.92	58.27	33.33	0.64	108.19	0	1	0.96	0.82	0.14	0.00662528	0.170131	N
MCRS1	NM_006337	NM_006244|PPP2R5B|chr11|+	153.7	64701507	chr11:64701169-64701943	30.06	10.23	0.75	30.04	3.05	0.91	42.32	0.02	1	43.96	0	1	0.83	1	-0.17	0.00700739	0.178012	N
LYPLA1	NM_006330	NM_004375|COX11|chr17|-	353.9	53040075	chr17:53039328-53040276	21.56	31.32	0.41	39.03	12.98	0.75	39.44	4.66	0.89	37.12	10.37	0.78	0.58	0.835	-0.255	0.00704339	0.178012	N
TSG101	NM_006292	NM_001242768|MTHFD1L|chr6|+	260.1	151422922	chr6:151422662-151423023	42.52	6.58	0.87	36.45	9.61	0.79	33.95	0	1	45.8	0	1	0.83	1	-0.17	0.00708592	0.17815	N
PPP2R5B	NM_006244	NM_005837|POP7|chr7|+	506.7	100304932	chr7:100304444-100305123	85.89	0	1	84.68	5.78	0.94	56.81	20.13	0.74	77.98	2	0.97	0.97	0.855	0.115	0.00721993	0.18015	N
POLR2H	NM_006232	NM_001077188|HS6ST2|chrX|-	2311.9	131762168	chrX:131760038-131763121	70.38	59.17	0.54	94.28	29.36	0.76	84.24	18.84	0.82	81.87	19.67	0.81	0.65	0.815	-0.165	0.00727804	0.18015	N
CAPZA1	NM_006135	NM_013392|NRBP1|chr2|+	769.7	27664896	chr2:27664575-27665124	60.71	22.94	0.73	51.83	28.45	0.65	52.91	57.86	0.48	53.46	50.46	0.51	0.69	0.495	0.195	0.00757323	0.185544	N
LUC7L3	NM_006107	NM_000122|ERCC3|chr2|-	178.7	128015102	chr2:128014866-128015303	70.34	0	1	63.91	0	1	50.3	9.51	0.84	49.98	3.86	0.93	1	0.885	0.115	0.0076407	0.186247	N
CLPP	NM_006012	NM_004768|SRSF11|chr1|+	1190.4	70716619	chr1:70716291-70717701	37.64	99.95	0.27	72.19	72.99	0.5	79.92	61.31	0.57	71.77	61.26	0.54	0.385	0.555	-0.17	0.00783639	0.187216	N
TUBA1A	NM_006009	NM_003819|PABPC4|chr1|-	1062.5	40026593	chr1:40026485-40026794	62.91	38.2	0.62	76.7	37.45	0.67	111.57	18.09	0.86	97.3	31.98	0.75	0.645	0.805	-0.16	0.0077915	0.187216	N
IDH1	NM_005896	NM_002902|RCN2|chr15|+	3840	77241669	chr15:77241411-77242601	15.13	180.87	0.08	41.75	164.49	0.2	54.44	135.18	0.29	43.81	165.1	0.21	0.14	0.25	-0.11	0.00777587	0.187216	N
APC2	NM_005883	NM_001190987|SRSF11|chr1|+	1189.6	70716619	chr1:70716294-70717701	37.61	99.92	0.27	72.15	72.84	0.5	79.91	61.37	0.57	71.75	61.04	0.54	0.385	0.555	-0.17	0.00783639	0.187216	N
POP7	NM_005837	NM_021144|PSIP1|chr9|-	450.6	15470958	chr9:15470642-15471229	20.21	56.39	0.26	16.09	54.76	0.23	34.42	31.4	0.52	29.43	41.82	0.41	0.245	0.465	-0.22	0.00831402	0.19667	N
ALYREF	NM_005782	NM_002156|HSPD1|chr2|-	7150.2	198351581	chr2:198351308-198351922	179.85	133.72	0.57	236.98	91.65	0.72	193.69	60.7	0.76	196.59	67.77	0.74	0.645	0.75	-0.105	0.00838222	0.197311	N
ACTR2	NM_005722	NM_005689|ABCB6|chr2|-	57.6	220074567	chr2:220074488-220074768	28.77	4.72	0.86	37.49	0	1	26.9	13.32	0.67	35.21	13.14	0.73	0.93	0.7	0.23	0.00884638	0.204389	N
EDIL3	NM_005711	NM_022496|ACTR6|chr12|+	498.3	100617765	chr12:100617564-100618201	21.12	37.23	0.36	37.57	24.44	0.61	28.42	17.41	0.62	39.2	5.15	0.88	0.485	0.75	-0.265	0.00893165	0.205214	N
ABCB6	NM_005689	NM_014593|CXXC1|chr18|-	97.1	47808836	chr18:47808713-47809109	50.33	0.93	0.98	45.21	0	1	32.89	10.76	0.75	39.64	2.85	0.93	0.99	0.84	0.15	0.00902723	0.206423	N
TAF13	NM_005645	NM_001033025|EXTL2|chr1|-	452.8	101339612	chr1:101337941-101339986	41.07	26.81	0.61	48.67	16.39	0.75	51.44	8.61	0.86	53.64	6.03	0.9	0.68	0.88	-0.2	0.00925925	0.209731	N
LAMA5	NM_005560	NM_004651|USP11|chrX|+	664.3	47107398	chrX:47107192-47107727	79.06	6.58	0.92	72.85	14.69	0.83	75.3	3.71	0.95	91.47	0	1	0.875	0.975	-0.1	0.00931315	0.209961	N
HSF1	NM_005526	NM_014041|SPCS1|chr3|+	8363.4	52741911	chr3:52741703-52742197	182.42	108.02	0.63	207.7	101.25	0.67	221.2	85.56	0.72	227.31	63.9	0.78	0.65	0.75	-0.1	0.00939369	0.210787	N
HNRNPH1	NM_005520	NM_002230|JUP|chr17|-	209.6	39911946	chr17:39910859-39912147	33.49	2.54	0.93	35.54	0.94	0.97	31.09	11.06	0.74	33.55	8.99	0.79	0.95	0.765	0.185	0.00956474	0.213627	N
UBA2	NM_005499	NM_007223|GPR176|chr15|-	550.9	40093358	chr15:40092931-40094455	30.94	2.6	0.92	33.9	1.39	0.96	57.75	9.96	0.85	46.76	22.95	0.67	0.94	0.76	0.18	0.00980279	0.215931	N
CHKB	NM_005198	NM_001037161|ACOT1|chr14|+	288.8	74010034	chr14:74009754-74010498	40.21	20.4	0.66	39.56	15.76	0.72	42.92	7.57	0.85	43.16	3.99	0.92	0.69	0.885	-0.195	0.00987023	0.216424	N
APLP1	NM_005166	NM_004242|HMGN3|chr6|-	2104.4	79911242	chr6:79910962-79911443	18.74	87.16	0.18	63.38	74.73	0.46	70.12	62.06	0.53	57.77	62.57	0.48	0.32	0.505	-0.185	0.0099691	0.217598	N
PPP4R1	NM_005134	NM_001420|ELAVL3|chr19|-	3703.9	11563360	chr19:11562143-11565692	68.71	48.94	0.58	84.03	31.54	0.73	69.55	15.78	0.82	71.77	16.14	0.82	0.655	0.82	-0.165	0.0101733	0.221051	N
PRCP	NM_005040	NM_001113378|FANCI|chr15|+	763	89860259	chr15:89860058-89860362	22.77	40.85	0.36	22.91	44.63	0.34	27.67	18.83	0.6	36.72	27.75	0.57	0.35	0.585	-0.235	0.0104988	0.227096	N
DHX8	NM_004941	NM_153335|STRADA|chr17|-	345	61781741	chr17:61780192-61781942	38.75	5.81	0.87	38.92	0	1	38.42	19.78	0.66	42.45	8.88	0.83	0.935	0.745	0.19	0.0108937	0.231854	N
CDK5	NM_004935	NM_004403|DFNA5|chr7|-	402.7	24738294	chr7:24737974-24738878	48.74	8.85	0.85	42.76	15.82	0.73	63.71	0.13	1	58.7	7.86	0.88	0.79	0.94	-0.15	0.0108839	0.231854	N
SEC24C	NM_004922	NM_003859|DPM1|chr20|-	629.2	49551572	chr20:49551405-49551773	4.16	52.83	0.07	8.71	54.59	0.14	17.95	34.33	0.34	16.89	49.14	0.26	0.105	0.3	-0.195	0.0108381	0.231854	N
SEC22B	NM_004892	NM_002265|KPNB1|chr17|+	8036.5	45760432	chr17:45759770-45761004	85.16	206.53	0.29	105.06	174.19	0.38	102.96	103.8	0.5	83	122.23	0.4	0.335	0.45	-0.115	0.010921	0.231854	N
VPS4B	NM_004869	NM_001940|ATN1|chr12|+	631.6	7051115	chr12:7050910-7051484	66.79	15.76	0.81	65.46	11.44	0.85	87.61	3.77	0.96	84.52	4.36	0.95	0.83	0.955	-0.125	0.0109602	0.231854	N
HAND1	NM_004821	NM_001134485|TOMM5|chr9|-	1368.7	37588728	chr9:37588412-37588929	107.26	105.54	0.5	114.35	103.28	0.53	75.86	134.58	0.36	86.89	120.87	0.42	0.515	0.39	0.125	0.0110956	0.233689	N
LONP1	NM_004793	NM_001082970|C11orf57|chr11|+	153.3	111953849	chr11:111953192-111955539	36.86	0	1	37.69	0.04	1	31.07	4.75	0.87	30.53	9.79	0.76	1	0.815	0.185	0.0114421	0.238891	N
ZNHIT3	NM_004773	NM_001082969|C11orf57|chr11|+	153.7	111953849	chr11:111953189-111955539	36.87	0	1	37.7	0	1	31.07	4.64	0.87	30.53	9.68	0.76	1	0.815	0.185	0.0114421	0.238891	N
SRSF11	NM_004768	NM_006107|LUC7L3|chr17|+	5293.5	48829762	chr17:48829561-48830072	26.03	129.39	0.17	70.6	107.65	0.4	88.65	93.21	0.49	76.23	136.06	0.36	0.285	0.425	-0.14	0.0115927	0.239327	N
USP11	NM_004651	NM_001967|EIF4A2|chr3|+	3578.8	186507287	chr3:186506914-186507682	56.18	95.85	0.37	63.67	89.42	0.42	111.24	65.41	0.63	84.26	107.86	0.44	0.395	0.535	-0.14	0.0115937	0.239327	N
CDK2AP1	NM_004642	NM_001128148|TFRC|chr3|-	765	195778832	chr3:195776155-195779055	67.73	19.39	0.78	73.71	18.76	0.8	60.7	8.19	0.88	58.95	0.14	1	0.79	0.94	-0.15	0.0116125	0.239327	N
SNRPA	NM_004596	NM_004522|KIF5C|chr2|+	1611.4	149882068	chr2:149879592-149883273	39.63	31.81	0.55	73.83	11.04	0.87	92.35	16.88	0.85	98.47	9.27	0.91	0.71	0.88	-0.17	0.0117752	0.241644	N
NARS	NM_004539	NM_152278|TCEAL7|chrX|+	298	102586732	chrX:102586305-102587251	8.99	67.25	0.12	26.41	51.14	0.34	45.79	45.24	0.5	27.45	58.6	0.32	0.23	0.41	-0.18	0.0119366	0.243912	N
KIF5C	NM_004522	NM_016035|COQ4|chr9|+	123.7	131096027	chr9:131095753-131096351	29.83	3.83	0.89	28.84	1.93	0.94	18.14	16.75	0.52	28.38	6.25	0.82	0.915	0.67	0.245	0.0123907	0.248954	N
ARHGAP35	NM_004491	NM_001681|ATP2A2|chr12|+	685.8	110788555	chr12:110788097-110788897	43.59	38.77	0.53	65.19	9.3	0.88	55.08	0	1	49.53	15.92	0.76	0.705	0.88	-0.175	0.0126105	0.252316	N
EPRS	NM_004446	NM_007085|FSTL1|chr3|-	654.7	120115642	chr3:120113061-120115843	48.04	10.65	0.82	49.09	3.76	0.93	53.08	1.22	0.98	57.06	0	1	0.875	0.99	-0.115	0.012754	0.253077	N
DFNA5	NM_004403	NM_002095|GTF2E2|chr8|-	211.8	30436223	chr8:30436031-30436554	37.11	7.41	0.83	42.21	0	1	21.27	23.8	0.47	45.27	3.95	0.92	0.915	0.695	0.22	0.0127378	0.253077	N
COX11	NM_004375	NM_001134388|ZDHHC4|chr7|+	218.4	6628504	chr7:6628248-6628610	114.1	4.56	0.96	104.73	9.54	0.92	87.22	23.9	0.78	105.36	15.52	0.87	0.94	0.825	0.115	0.0128199	0.253339	N
HMGN3	NM_004242	NM_020685|C3orf14|chr3|+	544.6	62319131	chr3:62318930-62319320	51.26	13.16	0.8	82.1	0	1	77.04	0	1	71.48	0	1	0.9	1	-0.1	0.0128883	0.253646	N
PRC1	NM_003981	NM_014145|TMEM230|chr20|-	1405.4	5081134	chr20:5080484-5081577	52.67	91.5	0.37	75.38	67.56	0.53	73.05	45.09	0.62	72.29	50.25	0.59	0.45	0.605	-0.155	0.0130598	0.253899	N
WASF1	NM_003931	NM_002901|RCN1|chr11|+	747.5	32126256	chr11:32125911-32127272	58.17	14.67	0.8	69.98	5.68	0.92	45.07	0	1	47.16	0	1	0.86	1	-0.14	0.0129992	0.253899	N
DPM1	NM_003859	NM_014678|PPP6R2|chr22|+	249	50882843	chr22:50882628-50883431	37.48	0	1	37.94	0	1	35.15	7.84	0.82	36.93	6.93	0.84	1	0.83	0.17	0.0133848	0.25607	N
PABPC4	NM_003819	NM_013943|CLIC4|chr1|+	3434.2	25167831	chr1:25167264-25170815	82.42	87.03	0.49	111.09	53.98	0.67	109.4	44.28	0.71	101.94	41.22	0.71	0.58	0.71	-0.13	0.0133273	0.25607	N
SNX4	NM_003794	NM_001946|DUSP6|chr12|-	652.1	89742606	chr12:89741837-89743338	28.13	40.13	0.41	45.17	18.38	0.71	67.86	16.4	0.81	59.61	23.77	0.71	0.56	0.76	-0.2	0.0133317	0.25607	N
EIF3H	NM_003756	NM_001242900|PPP6R2|chr22|+	249.8	50882843	chr22:50882632-50883431	37.52	0	1	37.98	0	1	35.14	7.77	0.82	36.92	6.57	0.85	1	0.835	0.165	0.0133848	0.25607	N
PIR	NM_003662	NM_002222|ITPR1|chr3|+	138	4888024	chr3:4887823-4889524	9.84	21.47	0.31	NA	NA	NA	21.07	14.44	0.59	22.79	12.81	0.64	0.31	0.615	-0.305	0.0135549	0.256399	N
NIPSNAP1	NM_003634	NM_001199764|PTPRN|chr2|-	1250.4	220154716	chr2:220154345-220155019	61.2	40.3	0.6	55.41	42.76	0.56	67.84	21.32	0.76	72.26	24.64	0.75	0.58	0.755	-0.175	0.0135138	0.256399	N
TEAD2	NM_003598	NM_032574|DPY30|chr2|-	1139.6	32249072	chr2:32248972-32249325	56.68	38.23	0.6	59.99	39.77	0.6	101.13	19.64	0.84	90.85	42.5	0.68	0.6	0.76	-0.16	0.0139357	0.260386	N
YWHAB	NM_003404	NM_016312|WBP11|chr12|-	745.8	14940208	chr12:14939412-14940432	103.37	27.51	0.79	103.24	11.82	0.9	87.11	38.34	0.69	96.38	35.7	0.73	0.845	0.71	0.135	0.0148556	0.274372	N
TPM4	NM_003290	NM_144631|ZNF513|chr2|-	502	27600555	chr2:27600098-27601238	53.71	0	1	58.27	0	1	57.37	11.01	0.84	61.55	3.16	0.95	1	0.895	0.105	0.0155482	0.282812	N
TCF4	NM_003199	NM_014822|SEC24D|chr4|-	189.3	119644393	chr4:119643978-119644810	8.97	28.3	0.24	11.8	31.82	0.27	27.69	19.29	0.59	23.69	27.98	0.46	0.255	0.525	-0.27	0.0156206	0.283056	N
ADAM17	NM_003183	NM_001243984|RELA|chr11|-	415.3	65421887	chr11:65421067-65422264	58.22	0.34	0.99	51.46	3.25	0.94	46.58	12.35	0.79	49.77	6.23	0.89	0.965	0.84	0.125	0.0164269	0.293242	N
SRP9	NM_003133	NM_032281|ELAVL3|chr19|-	3694.6	11563360	chr19:11562143-11565671	69.04	49.26	0.58	84.32	31.93	0.73	69.68	16.18	0.81	71.93	16.47	0.81	0.655	0.81	-0.155	0.0167513	0.294766	N
HLTF	NM_003071	NM_000820|GAS6|chr13|-	260.3	114523691	chr13:114523522-114523991	25.42	11.4	0.69	30.55	9.6	0.76	40.48	8.36	0.83	60.53	0	1	0.725	0.915	-0.19	0.016707	0.294766	N
SMARCA1	NM_003069	NM_032632|PAPOLA|chr14|+	999.4	97031639	chr14:97031292-97033453	39.85	54.87	0.42	52.87	27.93	0.65	59.09	25.41	0.7	58.24	21.85	0.73	0.535	0.715	-0.18	0.0168847	0.2948	N
SRSF2	NM_003016	NM_001130158|MYO1B|chr2|+	1477.4	192288764	chr2:192288563-192290115	69.07	114.35	0.38	88.33	97.93	0.47	89.09	68.4	0.57	88.45	71.83	0.55	0.425	0.56	-0.135	0.0169439	0.2948	N
RFC3	NM_002915	NM_005134|PPP4R1|chr18|-	353.5	9547203	chr18:9546792-9547950	49.36	0.14	1	41.78	7.73	0.84	29.21	14.57	0.67	34.54	8.12	0.81	0.92	0.74	0.18	0.0172989	0.299889	N
RCN2	NM_002902	NM_001202476|UBE2E1|chr3|+	6060.3	23932201	chr3:23932000-23933131	34.27	145.76	0.19	63.34	124.12	0.34	84.84	128.7	0.4	77.77	139.1	0.36	0.265	0.38	-0.115	0.0178774	0.304423	N
RCN1	NM_002901	NM_004941|DHX8|chr17|+	113.8	41601342	chr17:41600996-41601680	43.63	8.61	0.84	47.63	2.96	0.94	28.88	17.06	0.63	32.11	9.14	0.78	0.89	0.705	0.185	0.0180605	0.306169	N
PSMC1	NM_002802	NM_032991|CASP3|chr4|-	557.8	185550407	chr4:185548850-185550655	41.98	12.09	0.78	48.59	7.86	0.86	45.97	0	1	46.33	3.55	0.93	0.82	0.965	-0.145	0.0183544	0.308719	N
PREP	NM_002726	NM_032439|PHYHIPL|chr10|+	478.2	61005589	chr10:61004817-61005889	30.01	39.7	0.43	71.07	0	1	55.96	14.1	0.8	70.05	3.11	0.96	0.715	0.88	-0.165	0.0183868	0.308719	N
PPP2R5C	NM_002719	NM_001127621|GALE|chr1|-	202.5	24122238	chr1:24122089-24122497	32.84	0	1	39.72	0	1	34.76	16.83	0.67	49.07	0	1	1	0.835	0.165	0.0184994	0.309354	N
PPP1CC	NM_002710	NM_001039550|DNAJB2|chr2|+	562.3	220150910	chr2:220150709-220151622	30.7	0	1	30.25	0	1	35.81	2.75	0.93	38.87	13.71	0.74	1	0.835	0.165	0.0185535	0.309354	N
MTX1	NM_002455	NM_052951|DNTTIP1|chr20|+	231.5	44439897	chr20:44439696-44440066	40.15	15.29	0.72	43.67	0.49	0.99	29.78	14.28	0.68	31.9	19.96	0.62	0.855	0.65	0.205	0.0189792	0.315357	N
MAD2L1	NM_002358	NM_019037|EXOSC4|chr8|+	148.2	145135437	chr8:145135145-145135551	45	13.23	0.77	54.34	7.99	0.87	39.83	18.5	0.68	28.51	22.8	0.56	0.82	0.62	0.2	0.0194443	0.321971	N
LBR	NM_002296	NM_032726|PLCD4|chr2|+	80	219501691	chr2:219501194-219501909	38.08	0	1	38.3	1.23	0.97	28.28	7.62	0.79	31.67	3.08	0.91	0.985	0.85	0.135	0.0198874	0.327053	N
LAMB1	NM_002291	NM_002296|LBR|chr1|-	458.8	225590838	chr1:225589204-225591165	17.72	57.74	0.23	29.31	48.66	0.38	30.19	28.33	0.52	28.83	29.42	0.49	0.305	0.505	-0.2	0.0198618	0.327053	N
KPNA2	NM_002266	NM_017854|TMEM160|chr19|-	439	47549309	chr19:47549167-47549510	39.73	14.82	0.73	33.34	13.66	0.71	32.55	2.8	0.92	51.07	6.3	0.89	0.72	0.905	-0.185	0.0200704	0.328935	N
KPNB1	NM_002265	NM_002291|LAMB1|chr7|-	4732.8	107564326	chr7:107564246-107564532	106.1	75.15	0.59	102.53	75.1	0.58	182.76	75.27	0.71	181.69	90.59	0.67	0.585	0.69	-0.105	0.0203031	0.331617	N
JUP	NM_002230	NM_001145306|CDK6|chr7|-	1327.5	92244392	chr7:92234235-92244600	49.21	24.21	0.67	54.28	14.46	0.79	72.29	13.34	0.84	64.38	6.39	0.91	0.73	0.875	-0.145	0.020955	0.338808	N
ITPR1	NM_002222	NM_016098|BRP44L|chr6|-	1263.3	166778740	chr6:166778408-166778941	11.28	80.83	0.12	20.82	57.86	0.26	38.63	63.48	0.38	32.62	72.35	0.31	0.19	0.345	-0.155	0.0211004	0.339076	N
HSPD1	NM_002156	NM_016417|GLRX5|chr14|+	807.9	96010659	chr14:96010284-96011055	62.01	19.66	0.76	69.86	20.61	0.77	79.89	0	1	68.19	17.99	0.79	0.765	0.895	-0.13	0.0221821	0.350648	N
H3F3A	NM_002107	NM_080651|MED30|chr8|+	89.8	118552323	chr8:118552122-118552501	0.37	33.75	0.01	NA	NA	NA	5.06	26.79	0.16	NA	NA	NA	0.01	0.16	-0.15	0.0222848	0.350858	N
H2AFZ	NM_002106	NM_005645|TAF13|chr1|-	340.3	109607112	chr1:109606998-109607315	26.34	35.29	0.43	23.33	37.44	0.38	29.14	21.55	0.57	35.68	17.85	0.67	0.405	0.62	-0.215	0.0223586	0.35087	N
GTF2E2	NM_002095	NM_020783|SYT4|chr18|-	14499.6	40850402	chr18:40847857-40850613	67.85	81.7	0.45	81.22	65.99	0.55	314.27	180.75	0.63	303.59	213.46	0.59	0.5	0.61	-0.11	0.0226161	0.353619	N
GRN	NM_002087	NM_012143|TFIP11|chr22|-	58.6	26888025	chr22:26887904-26888334	42.16	0	1	25.72	8.46	0.75	20.19	14.13	0.59	26.83	10.15	0.73	0.875	0.66	0.215	0.0232107	0.358398	N
GRB2	NM_002086	NM_014329|EDC4|chr16|+	270.5	67918060	chr16:67917859-67918417	41.07	10	0.8	44.03	4.52	0.91	33.46	21.47	0.61	37.52	15.61	0.71	0.855	0.66	0.195	0.0233884	0.359774	N
EIF4A2	NM_001967	NM_002726|PREP|chr6|-	273.7	105725696	chr6:105725442-105726313	18.3	23.13	0.44	23.09	22.6	0.51	43.64	16.26	0.73	39.22	18.47	0.68	0.475	0.705	-0.23	0.0235145	0.359774	N
DUSP6	NM_001946	NM_198841|FAM120AOS|chr9|-	106.6	96209198	chr9:96208782-96209979	22.74	7.31	0.76	NA	NA	NA	29.51	3.83	0.89	30.54	0	1	0.76	0.945	-0.185	0.023671	0.360465	N
ATN1	NM_001940	NM_001516|GTF2H3|chr12|+	209.5	124144914	chr12:124144713-124145334	24.03	6.67	0.78	NA	NA	NA	NA	NA	NA	30.71	0	1	0.78	1	-0.22	0.0237207	0.360465	N
CYC1	NM_001916	NM_001242913|ZFAND6|chr15|+	444	80430023	chr15:80429822-80430735	18.3	45.1	0.29	38.66	31.92	0.55	41.34	23.63	0.64	39.7	24.78	0.62	0.42	0.63	-0.21	0.0239638	0.36301	N
CNN3	NM_001839	NM_022374|ATL2|chr2|-	296.6	38522939	chr2:38522029-38523732	21.67	10.45	0.67	30.39	1.49	0.95	32	0	1	32.56	1.26	0.96	0.81	0.98	-0.17	0.0241734	0.363889	N
ATP2A2	NM_001681	NM_012435|SHC2|chr19|-	333.2	417063	chr19:416583-417322	39.26	2.69	0.94	38.78	0	1	46.5	12.38	0.79	47.56	8.68	0.85	0.97	0.82	0.15	0.0241169	0.363889	N
ARF5	NM_001662	NM_015294|TRIM37|chr17|-	261.2	57075970	chr17:57075561-57076820	10.77	30.99	0.26	20.74	21.01	0.5	26.04	13.77	0.65	23.29	15.15	0.61	0.38	0.63	-0.25	0.024696	0.368292	N
ARF4	NM_001660	NM_001197320|MCL1|chr1|-	3496.4	150549388	chr1:150547027-150549967	106.99	51.25	0.68	118	34.12	0.78	116.79	24.54	0.83	123.01	22.28	0.85	0.73	0.84	-0.11	0.024632	0.368292	N
APEX1	NM_001641	NM_032357|CCDC115|chr2|-	133.4	131096160	chr2:131095816-131096805	34.1	3.89	0.9	30.98	8.14	0.79	37.63	0	1	39.81	0	1	0.845	1	-0.155	0.0252556	0.371579	N
ALCAM	NM_001627	NM_017737|FNBP1L|chr1|+	772.7	94018911	chr1:94017966-94020218	47.23	29.37	0.62	62.52	15.52	0.8	58.84	12.45	0.83	60.15	5.57	0.92	0.71	0.875	-0.165	0.0259997	0.371579	N
ICT1	NM_001545	NM_005782|ALYREF|chr17|-	20934	79845820	chr17:79845711-79846021	61.85	144.02	0.3	45.47	139.02	0.25	67.38	137.49	0.33	89.76	117.65	0.43	0.275	0.38	-0.105	0.0252337	0.371579	N
GTF2H3	NM_001516	NM_002719|PPP2R5C|chr14|+	597.6	102392289	chr14:102391478-102394328	37.52	14.58	0.72	46.01	4.66	0.91	50.81	2.08	0.96	52.69	3.37	0.94	0.815	0.95	-0.135	0.0254969	0.371579	N
GBAS	NM_001483	NM_001193537|TMEM126B|chr11|+	211.2	85347332	chr11:85347090-85347583	11.05	25.61	0.3	23.14	27.26	0.46	26.72	9.69	0.73	24.61	17.83	0.58	0.38	0.655	-0.275	0.0258802	0.371579	N
FLNB	NM_001457	NM_001136479|ANP32E|chr1|-	4066.8	150192862	chr1:150190717-150193063	68.92	108.82	0.39	95.01	98.18	0.49	95.93	81.86	0.54	96.85	66.44	0.59	0.44	0.565	-0.125	0.0253429	0.371579	N
ELAVL3	NM_001420	NM_002358|MAD2L1|chr4|-	4692	120981244	chr4:120980579-120981445	62.48	131.02	0.32	104.87	90.72	0.54	105.89	82.3	0.56	109.77	99.06	0.53	0.43	0.545	-0.115	0.0263831	0.3738	N
CTBP1	NM_001328	NM_032927|TMEM128|chr4|-	266.1	4237743	chr4:4237269-4237983	15.7	34.31	0.31	28.01	25.68	0.52	35.19	12.59	0.74	31.07	21.55	0.59	0.415	0.665	-0.25	0.0268026	0.377437	N
CSRP2	NM_001321	NM_148176|PPIL2|chr22|+	83.7	22051541	chr22:22051174-22051826	37.62	13.77	0.73	36.02	6.25	0.85	47.27	0	1	38.64	4.51	0.9	0.79	0.95	-0.16	0.0271054	0.380586	N
MELK	NM_001256685	NM_006292|TSG101|chr11|-	1226.8	18501981	chr11:18501858-18502182	28.2	73.77	0.28	37.05	61.88	0.37	47.52	39.91	0.54	42.58	57.31	0.43	0.325	0.485	-0.16	0.0274126	0.381552	N
TEAD2	NM_001256661	NM_004446|EPRS|chr1|-	1955.3	220142097	chr1:220141942-220142298	106.07	90.53	0.54	81.89	100	0.45	64.25	105.79	0.38	72.09	118.83	0.38	0.495	0.38	0.115	0.027366	0.381552	N
C1orf85	NM_001256604	NM_001197108|SCHIP1|chr3|+	6675.6	159614713	chr3:159614512-159615155	43.23	135.83	0.24	76.53	108.51	0.41	91.76	95.06	0.49	84.62	132.18	0.39	0.325	0.44	-0.115	0.0272557	0.381552	N
RELA	NM_001243984	NM_001193637|DHRS4L2|chr14|+	186.2	24475381	chr14:24475095-24475617	38.98	0	1	30.92	3.01	0.91	25.26	9.29	0.73	29.32	7.09	0.81	0.955	0.77	0.185	0.0275046	0.381726	N
NUSAP1	NM_001243142	NM_015397|DCAF12|chr9|-	338.2	34088305	chr9:34086381-34088506	41.23	15.21	0.73	42.55	12.74	0.77	42.15	7.69	0.85	41.4	0	1	0.75	0.925	-0.175	0.0277309	0.382936	N
ZFAND6	NM_001242913	NM_004869|VPS4B|chr18|-	149.1	61058075	chr18:61056425-61058309	14.3	26.62	0.35	18.9	19.21	0.5	23.33	9.96	0.7	21.25	9.25	0.7	0.425	0.7	-0.275	0.027871	0.382936	N
PPP6R2	NM_001242900	NM_004491|ARHGAP35|chr19|+	457.9	47504059	chr19:47503588-47508333	50.64	2.61	0.95	48.23	4.81	0.91	47.28	14.83	0.76	47.96	12.76	0.79	0.93	0.775	0.155	0.0279397	0.382936	N
CARKD	NM_001242883	NM_001127320|UBAP2L|chr1|+	1475.7	154235868	chr1:154235579-154235980	73.01	42.72	0.63	87.9	29.81	0.75	89.4	6.16	0.94	78.18	31.32	0.71	0.69	0.825	-0.135	0.0279905	0.382936	N
MTHFD1L	NM_001242768	NM_031229|RBCK1|chr20|+	474.5	411432	chr20:410994-411610	52.71	0	1	52.38	0	1	44.88	13.13	0.77	60.75	0.38	0.99	1	0.88	0.12	0.0284025	0.387468	N
ANO6	NM_001204803	NM_012218|ILF3|chr19|+	1629.6	10800443	chr19:10799855-10803095	91.02	65.36	0.58	90.09	82.6	0.52	72.72	98.84	0.42	76.69	99.5	0.44	0.55	0.43	0.12	0.0288426	0.389997	N
UBE2E1	NM_001202476	NM_001039140|C20orf27|chr20|-	415.1	3734604	chr20:3734158-3734805	56.2	0	1	53.17	0	1	51.54	9.54	0.84	59.54	3	0.95	1	0.895	0.105	0.0289127	0.389997	N
SEC22C	NM_001201584	NM_018325|C9orf72|chr9|-	191.1	27548014	chr9:27546543-27548420	16.71	22.74	0.42	23.77	16.67	0.59	26.22	10.6	0.71	27.98	5.86	0.83	0.505	0.77	-0.265	0.0295871	0.397975	N
PTPRN	NM_001199764	NM_032752|ZNF496|chr1|-	229.6	247464376	chr1:247463622-247464578	38.47	5.36	0.88	38.5	6.22	0.86	38.44	21.25	0.64	40.12	14.13	0.74	0.87	0.69	0.18	0.0301022	0.40153	N
MDH1	NM_001199112	NM_015271|TRIM2|chr4|+	417.8	154257251	chr4:154255966-154260474	21.81	14.54	0.6	26.75	12.23	0.69	35.83	8.02	0.82	34.81	2.28	0.94	0.645	0.88	-0.235	0.0299425	0.40153	N
MCL1	NM_001197320	NM_006832|FERMT2|chr14|-	1478.3	53324442	chr14:53323989-53325268	5.05	67.11	0.07	12.45	68.87	0.15	30.55	72.8	0.3	18.44	81.38	0.18	0.11	0.24	-0.13	0.030048	0.40153	N
SCHIP1	NM_001197108	NM_014325|CORO1C|chr12|-	831.7	109040988	chr12:109038887-109041298	56.35	27.22	0.67	61.01	18.13	0.77	67.78	8.64	0.89	65.17	11.66	0.85	0.72	0.87	-0.15	0.0302148	0.401916	N
SERPINB6	NM_001195291	NM_013974|DDAH2|chr6|-	2769.4	31694929	chr6:31694817-31695130	110.35	81.29	0.58	112.68	93.68	0.55	107.2	53.35	0.67	118.71	55.59	0.68	0.565	0.675	-0.11	0.0307231	0.407547	N
DHRS4L2	NM_001193637	NM_001166|BIRC2|chr11|+	76.7	102248979	chr11:102248721-102249401	6.6	25.56	0.21	NA	NA	NA	15.63	17	0.48	NA	NA	NA	0.21	0.48	-0.27	0.0319431	0.421403	N
TMEM126B	NM_001193537	NM_012063|DNM1L|chr12|+	462.8	32896553	chr12:32896288-32898584	41.34	33.82	0.55	50.04	34.59	0.59	47.32	18.09	0.72	44.39	13.24	0.77	0.57	0.745	-0.175	0.0322195	0.422486	N
SRSF11	NM_001190987	NM_006345|SLC30A9|chr4|+	514.4	42088338	chr4:42088099-42089551	25.71	63.34	0.29	45.77	40.09	0.53	48.73	34.08	0.59	51.39	38.42	0.57	0.41	0.58	-0.17	0.0324518	0.422486	N
BCAT1	NM_001178094	NM_001171814|OAT|chr10|-	362.9	126086420	chr10:126085872-126086671	22.97	42.04	0.35	35.68	34.66	0.51	38.18	22.08	0.63	39.64	21.96	0.64	0.43	0.635	-0.205	0.0325124	0.422486	N
ARHGDIG	NM_001176	NM_153333|TCEAL8|chrX|-	1297	102508481	chrX:102507923-102508945	28.25	65.67	0.3	63.61	37.76	0.63	63.88	44.62	0.59	65.1	34.56	0.65	0.465	0.62	-0.155	0.0335075	0.432306	N
YTHDF2	NM_001172828	NM_003071|HLTF|chr3|-	403.8	148749958	chr3:148747904-148750159	18.4	19.16	0.49	NA	NA	NA	29.66	11.62	0.72	27.53	9.86	0.74	0.49	0.73	-0.24	0.0338715	0.432306	N
OAT	NM_001171814	NM_003069|SMARCA1|chrX|-	623.2	128580996	chrX:128580478-128581278	7.16	53.69	0.12	14.32	45.46	0.24	20.5	35.7	0.36	20.23	40.28	0.33	0.18	0.345	-0.165	0.0339057	0.432306	N
GPR137	NM_001170726	NM_001007070|SDCBP|chr8|+	2451.1	59494446	chr8:59494245-59495419	53.15	83.09	0.39	76.33	55.99	0.58	131.12	91.15	0.59	122.06	76.58	0.61	0.485	0.6	-0.115	0.0338221	0.432306	N
TMOD1	NM_001166116	NM_020944|GBA2|chr9|-	190.5	35737219	chr9:35737005-35737444	60.29	2.07	0.97	63.97	0	1	59.54	11.37	0.84	63.95	6.56	0.91	0.985	0.875	0.11	0.0344627	0.437804	N
BIRC2	NM_001166	NM_003662|PIR|chrX|-	250.9	15403012	chrX:15402924-15403238	58.86	5.15	0.92	60.87	1.11	0.98	62.88	23.48	0.73	74.67	6.15	0.92	0.95	0.825	0.125	0.0349701	0.43845	N
CDK5	NM_001164410	NM_001627|ALCAM|chr3|+	4735.5	105294966	chr3:105293321-105295757	18.55	92.94	0.17	35.68	101.77	0.26	38.62	65.06	0.37	31.38	64.11	0.33	0.215	0.35	-0.135	0.0347472	0.43845	N
CDK6	NM_001145306	NM_001204803|ANO6|chr12|+	408.9	45823089	chr12:45822888-45826134	37.58	13.87	0.73	37.47	6.42	0.85	49.76	3.62	0.93	49.47	2.63	0.95	0.79	0.94	-0.15	0.0349197	0.43845	N
COPB1	NM_001144062	NM_001018020|TPM1|chr15|+	3307.6	63363506	chr15:63363289-63364113	101.62	15.2	0.87	101.58	30.69	0.77	148.75	72.96	0.67	150.79	47.95	0.76	0.82	0.715	0.105	0.0346165	0.43845	N
CD164	NM_001142402	NM_024787|RNF122|chr8|-	149.2	33405954	chr8:33405273-33406385	33.11	5.97	0.85	35.24	1.47	0.96	23.42	12.84	0.65	29.08	9.1	0.76	0.905	0.705	0.2	0.0351531	0.439597	N
ANP32E	NM_001136479	NM_181509|MAP1LC3A|chr20|+	312	33147906	chr20:33147540-33148149	15.16	34.15	0.31	17.54	39.79	0.31	31.34	26.86	0.54	29.49	32.88	0.47	0.31	0.505	-0.195	0.035852	0.444473	N
TOMM5	NM_001134485	NM_022735|ACBD3|chr1|-	191.6	226333732	chr1:226332380-226334522	11.2	34.03	0.25	18.37	27.7	0.4	25.03	22.31	0.53	25.87	20.26	0.56	0.325	0.545	-0.22	0.0357726	0.444473	N
ZDHHC4	NM_001134388	NM_018204|CKAP2|chr13|+	524.5	53049524	chr13:53049030-53050763	22.53	42.71	0.35	34.48	36.3	0.49	41.47	19.88	0.68	33.78	29.53	0.53	0.42	0.605	-0.185	0.0358166	0.444473	N
PSMG3	NM_001134340	NM_005711|EDIL3|chr5|-	139.2	83239161	chr5:83238126-83239387	11.29	48.14	0.19	18.14	35.85	0.34	15.54	16.54	0.48	NA	NA	NA	0.265	0.48	-0.215	0.0359133	0.444473	N
FAM58A	NM_001130997	NM_020197|SMYD2|chr1|+	412.3	214510307	chr1:214510047-214510477	13.99	41.78	0.25	29.23	34.71	0.46	45.78	25.18	0.65	34.13	41.19	0.45	0.355	0.55	-0.195	0.0365767	0.45152	N
AP1M1	NM_001130524	NM_003183|ADAM17|chr2|-	221.8	9630093	chr2:9629411-9630647	17.45	36.65	0.32	23.4	33.38	0.41	32.87	25.84	0.56	31.75	23.59	0.57	0.365	0.565	-0.2	0.036672	0.451536	N
MYO1B	NM_001130158	NM_181889|UBE2D3|chr4|-	3992.9	103717841	chr4:103717133-103718617	60.42	141.83	0.3	110.17	125.16	0.47	119	118.62	0.5	121	133.51	0.48	0.385	0.49	-0.105	0.0393568	0.474853	N
LUZP6	NM_001128619	NM_006821|ACOT2|chr14|+	274.9	74042055	chr14:74041612-74042362	34.65	15.92	0.69	36.94	7.98	0.82	40.84	3.98	0.91	40.15	3.44	0.92	0.755	0.915	-0.16	0.0405291	0.484555	N
PSIP1	NM_001128217	NM_006793|PRDX3|chr10|-	3874.1	120927619	chr10:120927215-120928045	61.18	81.35	0.43	105.34	49.26	0.68	101.51	46.02	0.69	94.71	46.63	0.67	0.555	0.68	-0.125	0.0405646	0.484555	N
TFRC	NM_001128148	NM_001201584|SEC22C|chr3|-	392.5	42589840	chr3:42589459-42590149	18.27	34.49	0.35	30.88	19.17	0.62	34.18	14.72	0.7	36.36	17.19	0.68	0.485	0.69	-0.205	0.0414292	0.491514	N
GALE	NM_001127621	NM_002455|MTX1|chr1|+	671.4	155183519	chr1:155183275-155183614	81.94	2.31	0.97	66.44	10.35	0.87	63.12	22.08	0.74	79.78	10.12	0.89	0.92	0.815	0.105	0.0417975	0.494364	N
TSEN15	NM_001127394	NM_024042|METRN|chr16|+	3119	767354	chr16:767071-767480	20.67	73.34	0.22	19.98	69.89	0.22	34.94	62.88	0.36	42.14	76.11	0.36	0.22	0.36	-0.14	0.0423247	0.495947	N
UBAP2L	NM_001127320	NM_016252|BIRC6|chr2|+	170.8	32843138	chr2:32842792-32843965	5.81	41.11	0.12	11.44	36.07	0.24	20.37	33.83	0.38	17.81	33.16	0.35	0.18	0.365	-0.185	0.0425511	0.495947	N
FAM72A	NM_001123168	NM_006135|CAPZA1|chr1|+	2259.5	113212962	chr1:113212614-113214241	80.51	36.01	0.69	97.12	33.7	0.74	98.05	19.34	0.84	98.82	20.3	0.83	0.715	0.835	-0.12	0.0423024	0.495947	N
FANCI	NM_001113378	NM_001660|ARF4|chr3|-	3684	57557824	chr3:57557090-57558025	120.38	94.57	0.56	176.55	72.94	0.71	161.87	66.67	0.71	162.8	52.75	0.76	0.635	0.735	-0.1	0.0424749	0.495947	N
C11orf57	NM_001082970	NM_001130524|AP1M1|chr19|+	1359.3	16345436	chr19:16345224-16346156	100.1	20.54	0.83	98.51	8.84	0.92	91.53	36.22	0.72	101.85	20.67	0.83	0.875	0.775	0.1	0.0427256	0.496775	N
C11orf57	NM_001082969	NM_006753|SURF6|chr9|-	229	136198834	chr9:136197552-136199184	46.47	0	1	46.13	0	1	32.66	7.54	0.81	39.71	0.83	0.98	1	0.895	0.105	0.0430363	0.49918	N
UNC119B	NM_001080533	NM_080430|SELM|chr22|-	221.4	31500910	chr22:31500763-31501114	37.25	25.53	0.59	34.6	24.72	0.58	19.35	41.49	0.32	28.42	33.3	0.46	0.585	0.39	0.195	0.0440452	0.50091	N
HS6ST2	NM_001077188	NM_032039|ITFG3|chr16|+	405.5	315296	chr16:314810-316119	66.29	7.05	0.9	64.25	4.97	0.93	61.15	25.04	0.71	76.38	11.99	0.86	0.915	0.785	0.13	0.04365	0.50091	N
TOP2B	NM_001068	NM_006353|HMGN4|chr6|+	1175.5	26546574	chr6:26545355-26547164	19.68	66.71	0.23	46.59	42.82	0.52	43.37	36.03	0.55	42.61	35.97	0.54	0.375	0.545	-0.17	0.0435518	0.50091	N
TOP2A	NM_001067	NM_004773|ZNHIT3|chr17|+	958.5	34851268	chr17:34851067-34851599	64.98	25.7	0.72	65.75	23.7	0.74	48.4	47.19	0.51	61.9	31.21	0.66	0.73	0.585	0.145	0.0439277	0.50091	N
EIF4G2	NM_001042559	NM_003598|TEAD2|chr19|-	484.2	49844095	chr19:49843861-49844694	65.2	9.49	0.87	57.39	14.06	0.8	47.24	20.67	0.7	49	22.18	0.69	0.835	0.695	0.14	0.0437354	0.50091	N
C17orf90	NM_001039842	NM_001256661|TEAD2|chr19|-	484.2	49844095	chr19:49843861-49844694	65.2	9.49	0.87	57.39	14.06	0.8	47.24	20.67	0.7	49	22.18	0.69	0.835	0.695	0.14	0.0437354	0.50091	N
DNAJB2	NM_001039550	NM_001130997|FAM58A|chrX|-	92.1	152853517	chrX:152853383-152853852	NA	NA	NA	28.12	2.94	0.91	26.18	6.55	0.8	21.26	12.15	0.64	0.91	0.72	0.19	0.0440277	0.50091	N
C20orf27	NM_001039140	NM_001033024|FBXO7|chr22|+	649.1	32894513	chr22:32894131-32894818	84.33	25.96	0.76	86.43	27.72	0.76	71.56	56.19	0.56	81.98	31.29	0.72	0.76	0.64	0.12	0.0437644	0.50091	N
ACOT1	NM_001037161	NM_001080533|UNC119B|chr12|+	313.3	121159934	chr12:121157723-121161443	40.69	0	1	37.17	1.52	0.96	28.68	7.99	0.78	32.17	1.49	0.96	0.98	0.87	0.11	0.0450782	0.508135	N
EXTL2	NM_001033025	NM_021998|ZNF711|chrX|+	246.5	84527289	chrX:84525657-84528368	7.5	34.5	0.18	18.71	25.57	0.42	20.34	19.2	0.51	21.62	16.98	0.56	0.3	0.535	-0.235	0.045631	0.510045	N
FBXO7	NM_001033024	NM_004821|HAND1|chr5|-	1204.8	153855187	chr5:153854532-153855470	112.21	19.2	0.85	115.73	7.82	0.94	65.87	15.54	0.81	67.43	19.65	0.77	0.895	0.79	0.105	0.0456725	0.510045	N
GCH1	NM_001024070	NM_000169|GLA|chrX|-	58.3	100652886	chrX:100652779-100653087	31.31	8.4	0.79	27.92	5.37	0.84	38.36	0.08	1	40.34	3	0.93	0.815	0.965	-0.15	0.0454923	0.510045	N
TPM1	NM_001018020	NM_018098|ECT2|chr3|+	219.8	172538147	chr3:172537938-172539263	11.71	39.82	0.23	27.39	30.51	0.47	37.34	29.3	0.56	34.68	33.54	0.51	0.35	0.535	-0.185	0.0458275	0.510321	N
MAEA	NM_001017405	NM_005560|LAMA5|chr20|-	744.6	60884292	chr20:60884121-60884531	32.59	44.81	0.42	26.58	39.86	0.4	53.63	31.69	0.63	65.03	59.99	0.52	0.41	0.575	-0.165	0.0459098	0.510321	N
SLC3A2	NM_001013251	NM_024710|ISOC2|chr19|-	1076.2	55964461	chr19:55964346-55964755	54.63	55.25	0.5	63.08	56.94	0.53	41.45	71.4	0.37	44.7	74.29	0.38	0.515	0.375	0.14	0.0462457	0.512868	N
PPP2CB	NM_001009552	NM_006330|LYPLA1|chr8|-	610.4	54960477	chr8:54958938-54960678	13.96	92.86	0.13	27.51	74.09	0.27	33.19	56.45	0.37	26.42	66.31	0.28	0.2	0.325	-0.125	0.0475668	0.521497	N
SDCBP	NM_001007070	NM_001256685|MELK|chr9|+	325.7	36677450	chr9:36677157-36677680	33.61	25.12	0.57	33	35.91	0.48	51.56	16.61	0.76	43.18	25.25	0.63	0.525	0.695	-0.17	0.047527	0.521497	N
ARL6IP4	NM_001002252	NM_004922|SEC24C|chr10|+	481.6	75530914	chr10:75530713-75531933	75.71	16.6	0.82	73.12	21.7	0.77	63.64	9.23	0.87	65.67	3.93	0.94	0.795	0.905	-0.11	0.0478445	0.523347	N
GAS6	NM_000820	NM_001142402|CD164|chr6|-	674	109689899	chr6:109687717-109690220	33.55	44.15	0.43	51.11	34.25	0.6	51.28	23.74	0.68	49.41	23.54	0.68	0.515	0.68	-0.165	0.0480706	0.52394	N
DDC	NM_000790	NM_033082|SARNP|chr12|-	2647.5	56151136	chr12:56151054-56151337	55.64	58.5	0.49	51.33	73.69	0.41	35.38	87.27	0.29	45.67	83.76	0.35	0.45	0.32	0.13	0.048669	0.525593	N
CHRNA5	NM_000745	NM_016526|BET1L|chr11|-	175.2	203693	chr11:202924-205667	30.35	1.85	0.94	31.93	0	1	NA	NA	NA	25.06	4.95	0.84	0.97	0.84	0.13	0.0487065	0.525593	N
CHRNA3	NM_000743	NM_001009552|PPP2CB|chr8|-	450.6	30643386	chr8:30643126-30643823	6.14	55.4	0.1	11.43	61.84	0.16	23.54	45.59	0.34	12.71	56.11	0.18	0.13	0.26	-0.13	0.0486972	0.525593	N
TWIST1	NM_000474	NM_178148|SLC35B2|chr6|-	1021.8	44222271	chr6:44221838-44223381	65.92	29.92	0.69	60.36	34.08	0.64	67.9	29.82	0.69	85.27	9.93	0.9	0.665	0.795	-0.13	0.0488674	0.526146	N
GLA	NM_000169	NM_001017405|MAEA|chr4|+	578	1333511	chr4:1332862-1333925	50.5	9.43	0.84	47.38	14.95	0.76	46.28	2.42	0.95	47.85	5.3	0.9	0.8	0.925	-0.125	0.0491029	0.526322	N
ERCC3	NM_000122	NM_005040|PRCP|chr11|-	492.8	82535963	chr11:82535409-82536164	47.65	11.93	0.8	46.5	30.26	0.61	67	12.9	0.84	66.58	14.31	0.82	0.705	0.83	-0.125	0.0497951	0.532552	N

## Sheet: adj p and PDUI filtered
Gene	PDUI_Group_diff	neg log adj p value	adjusted.P_val
GNAS	0.13	103.168	6.79e-104
TUBA1A	-0.125	53.3161	4.83e-54
ACTG1	0.155	15.1096	7.77e-16
H2AFZ	0.18	11.4271	3.74e-12
H3F3A	0.1	9.47496	3.35e-10
HNRNPA1P10	0.185	8.68194	2.08e-09
LAPTM4B	-0.115	7.55129	2.81e-08
EIF4G2	0.18	6.98716	1.03e-07
PSMG2	0.41	6.57675	2.65e-07
SRP9	0.18	6.32698	4.71e-07
VKORC1	0.175	5.6968	2.01e-06
CDK2AP1	0.125	5.44129	3.62e-06
C17orf76-AS1	0.145	4.8729	1.34e-05
ARF5	-0.21	4.68825	2.05e-05
DKK1	0.135	4.51428	3.06e-05
TMEM14C	-0.215	4.43297	3.69e-05
PPM1G	-0.115	3.7649	0.00017183
MSI2	0.21	3.69412	0.000202246
NAA20	0.335	3.53991	0.000288461
EIF3H	-0.16	3.48222	0.000329444
PRC1	0.11	3.30755	0.000492549
RHOT2	-0.195	3.02745	0.000938754
YWHAQ	0.1	3.02745	0.000938754
TWIST1	0.2	3.02745	0.000938754
ZNF638	0.295	3.02745	0.000938754
EBPL	0.205	2.98349	0.00103874
APEX1	-0.12	2.95678	0.00110464
TSEN15	0.22	2.85127	0.00140841
KIF21A	0.22	2.75832	0.00174452
COMMD4	-0.145	2.7091	0.00195387
CNN3	0.185	2.69152	0.00203458
WASF1	0.37	2.67826	0.00209771
DCTN2	-0.1	2.60208	0.00249991
CHCHD8	-0.115	2.60159	0.00250269
NBLA00301	0.275	2.53922	0.00288924
SNX4	0.325	2.53922	0.00288924
SEC13	-0.2	2.51666	0.00304324
CDK5	0.21	2.48696	0.00325864
TMEM189-UBE2V1	-0.105	2.46016	0.00346608
ITGB1	0.16	2.46016	0.00346608
TMOD1	0.155	2.43461	0.00367613
UBA2	0.185	2.30637	0.00493888
SLC3A2	0.135	2.26786	0.00539686
TMEM66	0.155	2.21646	0.00607485
GCH1	0.22	2.21646	0.00607485
COPB1	0.27	2.21646	0.00607485
SNRPA	-0.105	2.11191	0.00772843
TBC1D10B	-0.32	2.04496	0.00901664
IDH1	0.175	2.01075	0.00975562
TPM4	0.11	2.00536	0.00987724
HECTD1	0.4	1.98282	0.0104035
CDK5	0.175	1.84238	0.0143753
ARL6IP4	-0.13	1.81808	0.0152026
ARL6IP1	0.1	1.73849	0.0182604
RPAP1	0.315	1.73849	0.0182604
ICT1	0.255	1.72605	0.0187912
PSIP1	0.24	1.72191	0.018971
CTBP1	0.255	1.69773	0.020057
RWDD3	0.28	1.65115	0.0223279
HBXIP	0.125	1.64558	0.0226163
FAM72A	0.42	1.61784	0.0241081
DNAJB11	0.185	1.60223	0.02499
PSMC1	-0.11	1.55958	0.0275691
SEC22B	-0.295	1.55403	0.0279236
TOP2B	0.195	1.53723	0.0290252
MRPL4	-0.15	1.48957	0.0323911
LOC100288778	-0.155	1.47814	0.0332549
LONP1	0.15	1.44397	0.0359773
NUSAP1	0.21	1.44397	0.0359773
PCNP	0.25	1.44397	0.0359773
FLNB	-0.27	1.43784	0.0364889
LUZP6	0.145	1.43398	0.0368148
HNRNPH2	0.225	1.38138	0.0415547
KLC1	-0.24	1.37365	0.042301
CHRNA3	0.1	1.37365	0.042301
NUDT21	0.19	1.35512	0.0441445
C1orf63	-0.18	1.35088	0.0445783
BCAT1	0.215	1.35073	0.0445931
SRSF2	0.12	1.34199	0.0454994
ACTR2	0.165	1.34199	0.0454994
DDC	0.165	1.34062	0.0456436
RFC3	0.295	1.34062	0.0456436
