# Supplementary material for: TDP-43 dysregulation of polyadenylation site selection is a defining feature of RNA misprocessing in amyotrophic lateral sclerosis and frontotemporal dementia
Source: J Clin Invest. 2025 Jun 2;135(11):e182088. doi: 10.1172/JCI182088 (PMC12126230; doi:10.1172/JCI182088)
Supplement: Supplemental table 8 [file jci-135-182088-s026.xlsx]

## Sheet: Raw data
Original dataset from 27. Liu EY, Russ J, Cali CP, Phan JM, Amlie-Wolf A, Lee EB. Loss of Nuclear TDP-43 Is Associated with Decondensation of LINE Retrotransposons. Cell Rep. 2019;27(5):1409-21.e6.
Gene	fit_value	Predicted_Proximal_APA	Loci	A_1_long_exp	A_1_short_exp	A_1_PDUI	A_2_long_exp	A_2_short_exp	A_2_PDUI	A_3_long_exp	A_3_short_exp	A_3_PDUI	A_4_long_exp	A_4_short_exp	A_4_PDUI	A_5_long_exp	A_5_short_exp	A_5_PDUI	A_6_long_exp	A_6_short_exp	A_6_PDUI	A_7_long_exp	A_7_short_exp	A_7_PDUI	B_1_long_exp	B_1_short_exp	B_1_PDUI	B_2_long_exp	B_2_short_exp	B_2_PDUI	B_3_long_exp	B_3_short_exp	B_3_PDUI	B_4_long_exp	B_4_short_exp	B_4_PDUI	B_5_long_exp	B_5_short_exp	B_5_PDUI	B_6_long_exp	B_6_short_exp	B_6_PDUI	B_7_long_exp	B_7_short_exp	B_7_PDUI	Group_A_Mean_PDUI	Group_B_Mean_PDUI	PDUI_Group_diff	P_val
NM_001128919|MARK3|chr14|+	3546.7	103969613	chr14:103969219-103970166	83.97	54.8	0.61	106.33	89.23	0.54	253.56	225.9	0.53	276.55	72.46	0.79	124.86	102.06	0.55	81.04	80.48	0.5	83.53	204.58	0.29	117.8	0	1	164.29	0	1	244.97	72.86	0.77	419.5	0	1	179.62	25.07	0.88	82.5	27.02	0.75	87.54	4.59	0.95	0.544286	0.907143	0.362857	7.80785e-19
NM_003165|STXBP1|chr9|+	3.86754e+06	130453275	chr9:130453074-130454995	1091.06	0	1	1818.61	0	1	3391.43	0	1	3462.05	0	1	908.12	0	1	1497.75	0	1	1236.47	26.77	0.98	1216.56	0	1	1103.74	0	1	2503.66	0	1	3048.4	0	1	878.97	0	1	1472.91	0	1	1356.37	471.12	0.74	0.997143	0.962857	-0.0342857	7.36585e-19
NM_001190702|MTRNR2L8|chr11|-	2.11059e+09	10530260	chr11:10529434-10530723	46678.1	85116.9	0.35	6305.1	16629.1	0.27	27363.9	24865.7	0.52	2199.3	2603.28	0.46	6078.7	14166.4	0.3	18517.7	37356.4	0.33	22448.4	68550.9	0.25	33531.7	59324.8	0.36	3585.3	10170.4	0.26	16193.5	21874.2	0.43	2030.92	3132.96	0.39	4399.26	8504.48	0.34	14919.5	34362.6	0.3	21605.9	67682.3	0.24	0.354286	0.331429	-0.0228571	1.17784e-13
NM_016257|HPCAL4|chr1|-	9990.2	40148201	chr1:40144645-40148405	117.78	0	1	147.79	0	1	129.84	0	1	229.27	0	1	104.89	0	1	145.93	0	1	28.81	4.92	0.85	127.82	0	1	110.31	0	1	114.4	22.55	0.84	178.52	236.01	0.43	109.51	0	1	139.11	0	1	34.87	38.21	0.48	0.978571	0.821429	-0.157143	8.44536e-13
NM_001190470|MTRNR2L2|chr5|-	1.52952e+10	79946363	chr5:79945819-79946854	34526.6	542885	0.06	4460.62	97873.8	0.04	19554.8	233516	0.08	1287.9	24829.5	0.05	4648.28	92221.5	0.05	13729.2	255236	0.05	14811	456908	0.03	24663.9	393221	0.06	2557.83	55363.8	0.04	12004.4	178451	0.06	1355.77	26408.8	0.05	2914.05	54236.5	0.05	10081.4	210970	0.05	13702.3	436002	0.03	0.0514286	0.0485714	-0.00285714	4.66296e-12
NM_001178040|STX3|chr11|+	2605.3	59570175	chr11:59568328-59573355	NA	NA	NA	32.37	13.89	0.7	42.09	3.56	0.92	67.19	0	1	29.88	3.61	0.89	31.51	4.86	0.87	79.92	0	1	NA	NA	NA	13.57	36.08	0.27	24.23	27.38	0.47	16.39	73.49	0.18	13.06	32.58	0.29	13.66	25.93	0.35	20.68	42.67	0.33	0.896667	0.315	-0.581667	9.82245e-12
NR_046079|SEMA5B|chr3|-	29044.1	122628947	chr3:122628040-122629148	65.67	0	1	146.37	0	1	150.21	0	1	307.13	0	1	103.12	0	1	123.11	0	1	249.59	0	1	83.85	0	1	172.8	0	1	214.08	0	1	140.98	0	1	127.48	0	1	254.33	0	1	153.38	226.99	0.4	1	0.914286	-0.0857143	1.10741e-09
NM_004065|CDR1|chrX|-	1.19219e+06	139866049	chrX:139865425-139866723	3847.46	8.07	1	2457.69	0	1	4236.46	631.58	0.87	1637.96	293.35	0.85	2687.37	0	1	2670.52	0	1	2837.01	0	1	3445.85	0	1	1358.4	0	1	2149.94	93.78	0.96	1408.4	220.96	0.86	2036.97	0	1	1809.75	0	1	4096.02	0	1	0.96	0.974286	0.0142857	1.23074e-07
NM_014669|NUP93|chr16|+	639.2	56878652	chr16:56878411-56878861	120.35	0	1	244.32	0	1	139.6	17.88	0.89	75.99	41.66	0.65	137.71	0	1	122.18	0.32	1	114.54	0	1	94.81	0.56	0.99	172.16	38.63	0.82	116.4	104.46	0.53	35	59.25	0.37	96.79	38.51	0.72	131.36	26.4	0.83	52.62	6.96	0.88	0.934286	0.734286	-0.2	2.92632e-07
NM_015090|NFASC|chr1|+	7842.2	204985637	chr1:204985436-204991950	99.21	0	1	150.43	0	1	150.93	23.14	0.87	197.83	0	1	95.81	0	1	123.53	0	1	67.1	0	1	82.76	0	1	85.37	0	1	95.2	21.77	0.81	160.87	49.68	0.76	76.25	3.55	0.96	73.08	0	1	53.84	114.65	0.32	0.981429	0.835714	-0.145714	2.79792e-07
NM_021136|RTN1|chr14|-	170644	60062921	chr14:60062694-60063505	663.12	108.15	0.86	1441.98	0	1	655.62	0	1	2311.98	0	1	581.53	75.15	0.89	1029.47	0	1	898.93	0	1	634.99	0	1	682.52	0	1	349.01	0	1	1796.79	0	1	671.47	0	1	864.55	0	1	564.15	0	1	0.964286	1	0.0357143	7.81878e-07
NM_003760|EIF4G3|chr1|-	911.4	21133642	chr1:21132785-21133993	76.66	71.04	0.52	76.97	101.02	0.43	92.2	62.62	0.6	150.87	21.1	0.88	63.02	133.19	0.32	87.93	135.51	0.39	42.56	38.44	0.53	52.96	133.51	0.28	56.91	165.25	0.26	64.39	168.82	0.28	116.25	217.05	0.35	73.87	243.2	0.23	65.99	247.88	0.21	83.65	68.77	0.55	0.524286	0.308571	-0.215714	7.94943e-06
NM_001197293|DPYSL2|chr8|+	110055	26513332	chr8:26513131-26515693	420.77	716.52	0.37	615.2	1156.97	0.35	668.07	134.88	0.83	1045.56	2989.9	0.26	343.85	420.2	0.45	427.24	471.53	0.48	135.08	202.81	0.4	363.8	585.4	0.38	283.06	361.23	0.44	439.43	437.91	0.5	926.78	696.79	0.57	347.74	376.86	0.48	335.43	589.42	0.36	144.23	169.26	0.46	0.448571	0.455714	0.00714286	1.29374e-05
NR_027776|PMS2P5|chr7|+	8271.6	74322086	chr7:74321683-74322330	124.08	5.22	0.96	161.01	95.28	0.63	296.93	56.41	0.84	261.22	8.35	0.97	135.13	50.49	0.73	180.09	50.48	0.78	197.56	0	1	102.08	26.57	0.79	141.61	61.03	0.7	295.7	165.74	0.64	359.29	0	1	98.74	54.59	0.64	180.73	61.68	0.75	108.15	273.44	0.28	0.844286	0.685714	-0.158571	1.57846e-05
NM_005659|UFD1L|chr22|-	523.5	19438066	chr22:19437464-19438267	42.56	0	1	NA	NA	NA	52.01	0	1	67.74	0	1	48.74	0	1	35.82	0	1	35.22	0	1	NA	NA	NA	22.75	8	0.74	46.24	0	1	26.92	61.67	0.3	34.27	0	1	NA	NA	NA	44.71	7.68	0.85	1	0.778	-0.222	1.779e-05
NM_003640|IKBKAP|chr9|-	1022.5	111630972	chr9:111629800-111631462	22.6	80.11	0.22	33.13	132.78	0.2	25.33	189.42	0.12	29.69	239.96	0.11	29.49	129.18	0.19	27.42	95.21	0.22	26.78	66.3	0.29	50.63	46.84	0.52	58.91	87.98	0.4	52.45	123.15	0.3	69.55	192.28	0.27	46.38	105.72	0.3	46.61	81.5	0.36	72.42	0	1	0.192857	0.45	0.257143	3.43189e-05
NM_002530|NTRK3|chr15|-	863.3	88420135	chr15:88419988-88420351	105.63	0	1	230.2	44.06	0.84	178.2	69.06	0.72	389.61	18.14	0.96	128.1	14.01	0.9	202.01	68.83	0.75	40.15	22.46	0.64	90.46	20.58	0.81	228.24	58.71	0.8	237.56	131.17	0.64	332.03	225.31	0.6	163.21	21.35	0.88	219.06	155.12	0.59	87.87	0	1	0.83	0.76	-0.07	5.57616e-05
NM_016002|SCCPDH|chr1|+	612.6	246930698	chr1:246930497-246931440	64.1	0	1	85.19	0	1	53.07	0	1	209.18	53.05	0.8	81.52	12.69	0.87	58.41	19.21	0.75	37.52	0	1	61.3	6.35	0.91	61.46	26.92	0.7	62.83	9	0.87	76.41	186.81	0.29	94.16	7.37	0.93	64.13	10.26	0.86	NA	NA	NA	0.917143	0.76	-0.157143	5.65889e-05
NM_015137|EFR3A|chr8|+	860.8	133023238	chr8:133023037-133025886	60.93	0	1	79.53	0	1	45.19	0	1	66.23	0	1	59.9	1.32	0.98	85.44	0	1	NA	NA	NA	45.07	0	1	37.27	0	1	NA	NA	NA	42.32	19.67	0.68	36.55	14.48	0.72	52.78	0	1	7.49	30.75	0.2	0.996667	0.766667	-0.23	7.2028e-05
NM_023015|INTS3|chr1|+	889	153745870	chr1:153745669-153746555	25.68	12.58	0.67	53.05	0	1	70.71	0	1	104.29	0	1	30.13	22.9	0.57	47.74	15.15	0.76	53.96	0	1	18.77	32.1	0.37	41.94	0	1	45.09	0	1	45	27.18	0.62	22.87	32.85	0.41	38.26	29.54	0.56	17.27	56.81	0.23	0.857143	0.598571	-0.258571	7.02029e-05
NM_001177842|SRPR|chr11|-	4794.9	126133708	chr11:126132879-126133939	90.81	33.44	0.73	118.5	48.92	0.71	195.35	58.63	0.77	306.46	18.53	0.94	86.53	26.28	0.77	89.88	54	0.62	76.47	7.97	0.91	78.44	79.3	0.5	89.77	46.1	0.66	189.6	173.17	0.52	209.69	292.73	0.42	87.41	77.7	0.53	124.67	28.42	0.81	333.44	0	1	0.778571	0.634286	-0.144286	7.88626e-05
NR_027783|SAT1|chrX|+	4268.8	23804180	chrX:23803803-23804327	159.66	0	1	238.92	44.95	0.84	297.07	0	1	592.69	35.72	0.94	212.5	66.2	0.76	128.27	53.67	0.71	184.52	15.64	0.92	114.46	0	1	246.73	0	1	347.39	0	1	473.81	9.25	0.98	204.09	26.76	0.88	137.36	12.44	0.92	288.52	0	1	0.881429	0.968571	0.0871429	9.52932e-05
NM_021999|ITM2B|chr13|+	1718.6	48835476	chr13:48835275-48836232	90.56	18.01	0.83	136.5	0	1	91.22	0	1	372.95	7.06	0.98	97.53	69.08	0.59	92.66	0	1	67.07	0	1	69.48	43.03	0.62	63.41	0	1	60	0	1	190.33	31.33	0.86	95.67	57.55	0.62	64.87	8.52	0.88	38.03	77.84	0.33	0.914286	0.758571	-0.155714	0.000101129
NR_003226|AFG3L1P|chr16|+	296.6	90061575	chr16:90061101-90063028	47.51	0	1	37.16	0	1	46.01	5.3	0.9	31.15	0	1	60.92	2.91	0.95	55.36	4.71	0.92	82.64	0	1	50.58	10.18	0.83	41.5	0.12	1	54.48	17.92	0.75	36.83	9.19	0.8	59.19	9.87	0.86	67.39	0	1	46.22	91.01	0.34	0.967143	0.797143	-0.17	0.000106983
NM_003716|CADPS|chr3|-	835.3	62384644	chr3:62384021-62385260	126.82	0	1	147.7	97.85	0.6	138.37	8.99	0.94	183.76	53.58	0.77	145.61	0	1	128.31	31.18	0.8	63.99	10.77	0.86	102.93	8.24	0.93	99.48	122.24	0.45	78.42	58.04	0.57	199.65	119.44	0.63	147.43	72.93	0.67	95.07	55.99	0.63	40.7	0	1	0.852857	0.697143	-0.155714	0.00012081
NM_001822|CHN1|chr2|-	607953	175664377	chr2:175664042-175665015	607.37	737.27	0.45	1154.95	655.09	0.64	1885.21	398.36	0.83	2934.12	0	1	558.13	588.07	0.49	694.92	1000.21	0.41	758.21	0	1	442.96	722.11	0.38	869.44	391.79	0.69	1398.81	449.44	0.76	2033.41	493.34	0.8	672.69	592.36	0.53	670.99	995.87	0.4	854.89	0	1	0.688571	0.651429	-0.0371429	0.000158704
NR_022009|PAR1|chr15|+	58513.7	25380990	chr15:25380789-25383200	370.96	0	1	188.56	35.81	0.84	136.22	0	1	137.14	0	1	395.89	0	1	430.8	0	1	273.21	0	1	439.74	0	1	318.88	0	1	167.15	0	1	58.71	45.15	0.57	391.25	0	1	379.88	0	1	235.27	145.43	0.62	0.977143	0.884286	-0.0928571	0.000178393
NM_005313|PDIA3|chr15|+	138.7	44063645	chr15:44063303-44064798	NA	NA	NA	NA	NA	NA	NA	NA	NA	27.84	3.66	0.88	NA	NA	NA	NA	NA	NA	12.18	19.6	0.38	NA	NA	NA	NA	NA	NA	NA	NA	NA	22.53	63.5	0.26	NA	NA	NA	NA	NA	NA	NA	NA	NA	0.63	0.26	-0.37	0.000197169
NM_003945|ATP6V0E1|chr5|+	104.7	172461603	chr5:172461402-172461900	28.76	6.77	0.81	62.43	0.29	1	56.56	0	1	47.29	7.14	0.87	62.46	0	1	20.22	11.88	0.63	56.86	6.65	0.9	38.11	1.74	0.96	23.08	20.08	0.53	40.14	0	1	16.02	55.54	0.22	24.09	18.03	0.57	NA	NA	NA	NA	NA	NA	0.887143	0.656	-0.231143	0.000228
NR_003259|GNAS|chr20|+	89904.1	57486077	chr20:57485738-57486247	1422.98	928.79	0.61	1579.88	642.61	0.71	2135.72	556.89	0.79	4889.51	1209.97	0.8	1521.01	845.67	0.64	928.26	500.61	0.65	1845.84	0	1	1108.37	873.21	0.56	575.5	294.8	0.66	1107.53	398.08	0.74	3035.81	818.49	0.79	1306.22	751.96	0.63	601.76	542.75	0.53	1014.83	0	1	0.742857	0.701429	-0.0414286	0.000284895
NM_170746|C11orf31|chr11|+	996.8	57510536	chr11:57510335-57510883	30.32	8.99	0.77	34.88	82.62	0.3	61.78	55.01	0.53	49.52	190.53	0.21	34.28	20.71	0.62	38.01	28.38	0.57	11.32	37.64	0.23	NA	NA	NA	52.45	56.15	0.48	98.64	40.94	0.71	42.19	41.07	0.51	34.79	11.71	0.75	47.33	40.89	0.54	81.5	4.29	0.95	0.461429	0.656667	0.195238	0.000276719
NM_002265|KPNB1|chr17|+	1952.4	45760404	chr17:45759770-45761004	35.46	1.3	0.96	72.89	19.59	0.79	53.85	24.74	0.69	287.73	0	1	37.16	5.34	0.87	42.84	27.21	0.61	NA	NA	NA	26.19	10.49	0.71	37.41	18.41	0.67	38.7	29.02	0.57	113.23	48.72	0.7	30.53	25.08	0.55	33.19	26.94	0.55	11.44	19.33	0.37	0.82	0.588571	-0.231429	0.000270372
NM_080425|GNAS|chr20|+	89311.6	57486081	chr20:57485738-57486250	1387.13	957.75	0.59	1558.23	658.91	0.7	2103.72	585.3	0.78	4805.96	1287.68	0.79	1488.11	871.94	0.63	910.63	514.21	0.64	1829.1	0	1	1074.99	899.97	0.54	566.17	301.53	0.65	1089.73	413.1	0.73	2980.67	869.34	0.77	1276.19	776.35	0.62	591.04	548.25	0.52	1009.62	0	1	0.732857	0.69	-0.0428571	0.000257232
NM_152271|LONRF1|chr8|-	258.6	12580562	chr8:12579406-12580763	54.06	1.53	0.97	65.71	5.85	0.92	26.95	30.6	0.47	45.27	0	1	66.62	0	1	51.74	5.92	0.9	NA	NA	NA	56.72	0	1	52.01	13.05	0.8	30.47	32.5	0.48	38.87	78.31	0.33	76.51	40.92	0.65	51.01	40.89	0.56	NA	NA	NA	0.876667	0.636667	-0.24	0.000282602
NM_012309|SHANK2|chr11|-	9352.3	70319343	chr11:70313961-70319544	54.52	19.04	0.74	111.79	0	1	90.5	71.6	0.56	112.14	0	1	94.32	0	1	102.7	0	1	89.06	12.73	0.87	68.77	3.22	0.96	119.96	0	1	95.55	120.72	0.44	121.1	44.27	0.73	108.33	13.71	0.89	127.93	0	1	86.36	163.15	0.35	0.881429	0.767143	-0.114286	0.000404054
NM_001681|ATP2A2|chr12|+	2744.2	110788298	chr12:110788097-110788897	140.46	194.5	0.42	398.14	339.33	0.54	192.89	46.89	0.8	1097.33	69.23	0.94	181.67	45.11	0.8	195.66	247.03	0.44	109.32	0	1	153.97	190.6	0.45	150.36	165.15	0.48	95.31	67.67	0.58	770.83	253.77	0.75	151.94	149.64	0.5	165.14	231.71	0.42	59.91	0	1	0.705714	0.597143	-0.108571	0.000424431
NM_003632|CNTNAP1|chr17|+	6493	40850837	chr17:40850636-40852011	101.16	10.19	0.91	105.29	0	1	153.68	3	0.98	363.9	0	1	111.85	16.01	0.87	96.19	0	1	99.03	0	1	80.9	7.16	0.92	63.3	0	1	103.82	21.61	0.83	166.93	11.6	0.94	69.24	3.83	0.95	70.2	0	1	53.46	66.93	0.44	0.965714	0.868571	-0.0971429	0.00045081
NR_003227|AFG3L1P|chr16|+	286.6	90061575	chr16:90061167-90063028	47.67	0	1	37.2	1.19	0.97	46.06	6.76	0.87	31.2	0	1	60.9	4.76	0.93	55.33	8.84	0.86	82.28	0	1	50.54	13.19	0.79	41.78	1.36	0.97	54.51	24.26	0.69	37.23	8.73	0.81	59.19	13.1	0.82	67.42	0	1	46.23	96.23	0.32	0.947143	0.771429	-0.175714	0.000519096
NM_033400|ZFHX2|chr14|-	669.7	23991949	chr14:23990064-23992150	58.52	20.19	0.74	39.44	4.21	0.9	53.83	6.15	0.9	62.55	0	1	54.37	0	1	29.91	5.93	0.83	30.31	4.45	0.87	47.16	12.32	0.79	NA	NA	NA	48.05	26.17	0.65	47.71	40.75	0.54	38.21	6.35	0.86	NA	NA	NA	24.41	40.17	0.38	0.891429	0.644	-0.247429	0.000564209
NM_030630|C17orf28|chr17|-	1680.3	72947523	chr17:72946839-72947728	64.04	58.56	0.52	115.92	56.24	0.67	67.86	60.61	0.53	94.65	144.75	0.4	74.89	77.16	0.49	104.87	92.45	0.53	16.68	113.52	0.13	60.82	79.65	0.43	59.2	53.99	0.52	46.62	99.24	0.32	101.54	386.38	0.21	56.83	57.13	0.5	73.92	94.38	0.44	10.09	218.01	0.04	0.467143	0.351429	-0.115714	0.000664678
NM_016108|AIG1|chr6|+	1296.6	143660977	chr6:143660776-143661441	69.41	0	1	163.21	0	1	187.73	153.52	0.55	261.88	85.08	0.75	104.13	0	1	169.19	0	1	123.47	64.48	0.66	42.53	0	1	67.34	0	1	65.54	45.9	0.59	139.47	248.44	0.36	53.47	0	1	87.58	15.14	0.85	27.56	24.92	0.53	0.851429	0.761429	-0.09	0.000717337
NM_005277|GPM6A|chr4|-	53208.3	176555125	chr4:176554088-176556208	169.38	111.42	0.6	354.16	90.38	0.8	211.85	138.49	0.6	421.84	501.03	0.46	135.3	74.93	0.64	354.35	0	1	65.61	81.3	0.45	146.33	147.83	0.5	175.26	64.09	0.73	116.89	141.83	0.45	342.39	576.85	0.37	157.47	81.28	0.66	233.18	74.3	0.76	64.5	109.34	0.37	0.65	0.548571	-0.101429	0.000768738
NM_021622|PLEKHA1|chr10|+	18888	124189712	chr10:124189140-124191871	222.32	133.5	0.62	218.03	168.36	0.56	265.67	67.97	0.8	275.3	127.53	0.68	158.94	232.03	0.41	170.97	67.51	0.72	201.03	0	1	240.59	161.83	0.6	166.93	173.9	0.49	259.58	153.8	0.63	268.36	313.77	0.46	247.13	409.45	0.38	188.18	116.37	0.62	149.06	0	1	0.684286	0.597143	-0.0871429	0.000906049
NR_046111|LOC440894|chr2|+	11154.4	110752179	chr2:110751978-110752858	96.91	0	1	128.39	0	1	128.7	0	1	218.3	0	1	226.89	0	1	173.66	0	1	63.94	5.59	0.92	143.75	0	1	207.77	0	1	202.58	0	1	154.73	0	1	324.67	0	1	273.18	0	1	85.05	94.12	0.47	0.988571	0.924286	-0.0642857	0.00100562
NM_006045|ATP9A|chr20|-	39296.1	50217685	chr20:50213314-50217886	121.51	0	1	254.26	0	1	222.72	0	1	465.7	0	1	109.78	0	1	172.57	0	1	62.89	0	1	127.39	0	1	129.11	0	1	176.8	0	1	443.24	0	1	132.93	0	1	174.05	0	1	47.77	66.68	0.42	1	0.917143	-0.0828571	0.0011717
NM_001253388|CHL1|chr3|+	40816	447488	chr3:447178-451097	122.78	179.21	0.41	190.57	217.09	0.47	185.93	158.45	0.54	395.52	240.92	0.62	172.96	351.94	0.33	182.58	194.35	0.48	105.71	67.6	0.61	176.56	312.13	0.36	144.61	198.16	0.42	187.04	257.66	0.42	393.04	446.73	0.47	214.31	537.92	0.28	166.14	268.37	0.38	124.19	248.28	0.33	0.494286	0.38	-0.114286	0.00121033
NM_003752|EIF3C|chr16|-	27827.8	28391000	chr16:28390903-28391201	22.73	195.97	0.1	11.04	226.16	0.05	21.51	373.23	0.05	11.27	728.79	0.02	30.01	149.58	0.17	13.15	128.85	0.09	29.66	233.56	0.11	46.37	141.65	0.25	12.6	126.91	0.09	56.8	270.06	0.17	17.66	467.59	0.04	16.36	165.21	0.09	8.47	123.4	0.06	97.72	237.76	0.29	0.0842857	0.141429	0.0571429	0.00161814
NM_006288|THY1|chr11|-	31908.9	119290029	chr11:119288655-119290230	214.09	0	1	215.09	0	1	338.18	0	1	608.88	0	1	131	0	1	151.55	0	1	63.11	84.25	0.43	177.1	5.13	0.97	120.4	0	1	304.53	0	1	380.43	0	1	134.71	0	1	151.74	0	1	51.88	0	1	0.918571	0.995714	0.0771429	0.00171536
NM_001130005|ACTN1|chr14|-	4333.6	69341533	chr14:69340840-69341734	151.52	0	1	156.42	71.63	0.69	134.3	0	1	189.98	0	1	234.71	0	1	145.68	45.11	0.76	150.01	0	1	164.47	0	1	216.99	4.72	0.98	182.4	0	1	256.53	0	1	270.41	0	1	224.59	28.52	0.89	221.14	0	1	0.921429	0.981429	0.06	0.00191723
NM_153026|PRICKLE1|chr12|-	1410.3	42853853	chr12:42852140-42854467	62.97	25.37	0.71	92.98	71.97	0.56	62.72	94.26	0.4	137.93	67.42	0.67	65.38	54.52	0.55	55.37	32.34	0.63	30	108.91	0.22	55.53	32.6	0.63	63.24	72.29	0.47	38.35	116.91	0.25	67.64	178.27	0.28	51.55	59.81	0.46	70.83	41.95	0.63	24.45	201.74	0.11	0.534286	0.404286	-0.13	0.00199422
NM_173812|DPY19L2|chr12|-	564.5	63954021	chr12:63952693-63954442	39.07	0	1	39.11	38.42	0.5	40.33	2.14	0.95	29.1	1.09	0.96	29.66	23.46	0.56	47.02	6.53	0.88	38.75	17.8	0.69	30.79	6.55	0.82	30.12	20.99	0.59	35.71	6.72	0.84	38.2	178.22	0.18	30.53	20.17	0.6	33.56	9.05	0.79	25.97	17.45	0.6	0.791429	0.631429	-0.16	0.00227156
NM_052978|TRIM9|chr14|-	24931.5	51464705	chr14:51462785-51464906	219.64	0	1	327.69	0	1	212.1	32.51	0.87	294.6	0	1	237.64	0	1	295.97	0	1	183.03	0	1	247.96	0	1	373.34	0	1	225.61	63.81	0.78	230.95	24.44	0.9	278.45	0	1	347.53	0	1	127.26	50.84	0.71	0.981429	0.912857	-0.0685714	0.00261427
NM_001099661|EIF3CL|chr16|+	25647.1	28746953	chr16:28746752-28747053	26.63	186	0.13	11.11	218.31	0.05	24.97	357.92	0.07	13	704.31	0.02	24.65	148.39	0.14	12.24	128.82	0.09	33.79	216.79	0.13	46.32	139.72	0.25	12.53	126.54	0.09	57.27	255.58	0.18	19.03	453.7	0.04	14.42	162.83	0.08	10.59	121.84	0.08	97.63	222.95	0.3	0.09	0.145714	0.0557143	0.00279646
NM_005131|THOC1|chr18|-	726.8	214657	chr18:214520-214921	26.17	24.47	0.52	166.09	27.14	0.86	107.1	45.76	0.7	136.26	35.63	0.79	100.6	53	0.65	122	34.09	0.78	183.25	14.25	0.93	81.54	5.66	0.94	171.32	25.93	0.87	177.53	9.03	0.95	176.47	0	1	120.75	22.9	0.84	113.42	31.29	0.78	260.77	24.07	0.92	0.747143	0.9	0.152857	0.00288475
NM_020824|ARHGAP21|chr10|-	759148	24874767	chr10:24872538-24875035	708.49	1814.35	0.28	726.88	2232.89	0.25	1176.61	2677.55	0.31	565.18	2416.05	0.19	1134.28	3174.75	0.26	1039.56	2501.92	0.29	1234.22	8806.23	0.12	796.32	2083.21	0.28	764.34	2281.11	0.25	1174.19	4230.6	0.22	617.95	2958.2	0.17	1007.84	2336.67	0.3	1021.21	2827.75	0.27	1244.77	10996.1	0.1	0.242857	0.227143	-0.0157143	0.00317779
NM_017652|ZNF586|chr19|+	1956.8	58291360	chr19:58290119-58291984	54.87	11.24	0.83	58.13	25.55	0.69	26.27	48.91	0.35	12.77	102.95	0.11	100.34	0	1	50.08	17.95	0.74	6.33	45.45	0.12	77.2	0	1	90.21	0	1	47.41	60.27	0.44	76.23	17.24	0.82	106.81	2.93	0.97	67.43	25.87	0.72	10.7	36.19	0.23	0.548571	0.74	0.191429	0.00315946
NM_001164629|GTDC1|chr2|-	3262.4	144704501	chr2:144703581-144704702	74.95	17.75	0.81	122.16	24.9	0.83	111.81	67.35	0.62	147.68	78.18	0.65	50.37	17.81	0.74	152.11	0	1	68.84	53.92	0.56	85.79	32.42	0.73	89.38	53.43	0.63	132.01	99.66	0.57	72.7	173.59	0.3	57.29	7.31	0.89	134.69	46.45	0.74	57.77	60.8	0.49	0.744286	0.621429	-0.122857	0.00341683
NM_198590|BSG|chr19|+	4160.5	582951	chr19:582750-583493	264.35	0	1	181.85	0	1	230.23	0	1	311.45	0	1	102.24	0	1	148.71	0	1	111.8	0	1	273.71	0	1	87.68	0	1	210.07	0	1	162.6	37.67	0.81	106.97	0	1	158.07	0	1	50.81	11.67	0.81	1	0.945714	-0.0542857	0.00337208
NM_054035|UNC119|chr17|-	1225.4	26874666	chr17:26873725-26874867	33.24	10.95	0.75	30.61	22.74	0.57	22.98	44.64	0.34	21.2	41.73	0.34	32.86	21.99	0.6	15.82	22.35	0.41	92.77	22.9	0.8	22.67	10.12	0.69	10.5	20.59	0.34	18.2	39.18	0.32	NA	NA	NA	21.41	12.53	0.63	NA	NA	NA	55.53	187.69	0.23	0.544286	0.442	-0.102286	0.00329761
NM_003385|VSNL1|chr2|+	340727	17836731	chr2:17836464-17837706	329.22	1916.95	0.15	371.97	2028.82	0.15	642.58	5917.68	0.1	734.06	7150.92	0.09	151.74	826.59	0.16	428.76	2663.67	0.14	409.56	2645.3	0.13	238.69	1650.97	0.13	231.67	1148.09	0.17	407.25	5047.03	0.07	592.62	6285.62	0.09	202.5	973.75	0.17	427.72	3246.96	0.12	379.93	5021.26	0.07	0.131429	0.117143	-0.0142857	0.00335181
NM_000813|GABRB2|chr5|-	62757.5	160721101	chr5:160715436-160721435	168.29	33.65	0.83	283.18	129.42	0.69	234.3	181.73	0.56	354.57	540.15	0.4	174.74	54.67	0.76	277.88	122.79	0.69	107.56	161.39	0.4	153.97	39.73	0.79	160.1	75.66	0.68	131.75	281.63	0.32	262.31	293.02	0.47	169.34	91.03	0.65	183.53	224.15	0.45	88.93	349.29	0.2	0.618571	0.508571	-0.11	0.00358562
NM_001135564|HSF2|chr6|+	508	122753271	chr6:122753070-122754264	26.55	19	0.58	35.82	15.15	0.7	NA	NA	NA	37.66	6.4	0.85	35.83	3.66	0.91	36.81	15.65	0.7	48.39	0	1	NA	NA	NA	NA	NA	NA	NA	NA	NA	19.08	13.9	0.58	22.43	25.79	0.47	24.06	25.57	0.48	NA	NA	NA	0.79	0.51	-0.28	0.00379999
NR_040091|LOC100506990|chr8|+	2884.2	12408078	chr8:12406996-12408558	76.46	5.59	0.93	162.65	0	1	142.32	0.86	0.99	157.2	50.54	0.76	121.41	0.52	1	143.51	0	1	64.46	31.55	0.67	65.04	2.25	0.97	123.18	8.34	0.94	106.79	47.06	0.69	128.21	71.8	0.64	119.35	0	1	143.22	0	1	68.7	84.17	0.45	0.907143	0.812857	-0.0942857	0.00395719
NM_005762|TRIM28|chr19|+	363	59061945	chr19:59061744-59062082	9.25	45.25	0.17	40.87	39.68	0.51	97.5	0	1	240.43	0.87	1	28.11	35.25	0.44	25.1	22.23	0.53	54.48	11.05	0.83	24.8	51.36	0.33	34.09	22.9	0.6	89.31	17.78	0.83	100.77	21.86	0.82	29.23	28.64	0.51	21.37	39.31	0.35	34.67	90.98	0.28	0.64	0.531429	-0.108571	0.00424297
NM_001199142|EIF3C|chr16|+	25972.9	28746953	chr16:28746752-28747050	26.11	186.52	0.12	11.09	218.32	0.05	24.93	357.96	0.07	13.08	704.23	0.02	25.12	147.92	0.15	12.77	128.29	0.09	34.36	216.22	0.14	46.43	139.61	0.25	12.91	126.16	0.09	57.71	255.14	0.18	18.8	453.93	0.04	14.7	162.55	0.08	10.6	121.82	0.08	97.48	223.1	0.3	0.0914286	0.145714	0.0542857	0.00471805
NM_007285|GABARAPL2|chr16|+	473.6	75611378	chr16:75611177-75611779	27.24	40.61	0.4	67.34	17.24	0.8	62.47	13.85	0.82	234.63	0	1	27.49	18.49	0.6	45.7	23.1	0.66	NA	NA	NA	29.55	19.28	0.61	58.63	2.77	0.95	44.75	15.84	0.74	72.13	75.34	0.49	35.54	23.96	0.6	31.65	47	0.4	27.16	5.46	0.83	0.713333	0.66	-0.0533333	0.00487716
NR_038286|LOC100507062|chr3|+	715.4	63997674	chr3:63997473-63997917	78.19	12.49	0.86	109.28	51.12	0.68	50.59	34.42	0.6	95.92	120.59	0.44	95.61	49.27	0.66	51.1	59.93	0.46	40.93	29.31	0.58	93.43	30.32	0.75	93.84	30.97	0.75	78.15	41.22	0.65	85.56	13.27	0.87	114.5	2.93	0.98	64.73	44.71	0.59	44.85	12.15	0.79	0.611429	0.768571	0.157143	0.00515596
NM_003932|ST13|chr22|-	866.6	41222469	chr22:41220601-41222670	37.48	47.33	0.44	53.75	20.79	0.72	33.58	78.28	0.3	68.32	111.13	0.38	49.62	56.01	0.47	44.14	47.87	0.48	18.67	82.97	0.18	44.12	45.25	0.49	33.41	46.57	0.42	20.12	46.81	0.3	44.46	195.75	0.19	47.39	58.44	0.45	35.18	51.71	0.4	14.9	333.49	0.04	0.424286	0.327143	-0.0971429	0.00540073
NM_005923|MAP3K5|chr6|-	1292.6	136878755	chr6:136878187-136878956	27.01	47.27	0.36	32.23	40.23	0.44	33.9	14.23	0.7	71.24	0	1	51.8	66.71	0.44	52.27	45.48	0.53	41.75	0	1	34.04	80.82	0.3	65.91	75.69	0.47	56	58.06	0.49	62.95	33.73	0.65	51.71	81.58	0.39	74.2	109.4	0.4	9.7	124.64	0.07	0.638571	0.395714	-0.242857	0.00536551
NM_182944|NIN|chr14|-	463.2	51194268	chr14:51193951-51194469	45.63	0	1	56.79	0	1	23.48	34.29	0.41	139.87	0	1	45.01	4.19	0.91	59.56	0	1	NA	NA	NA	39.52	4.36	0.9	92.5	0	1	37.79	25.16	0.6	49.71	81.04	0.38	64.55	0	1	92.07	0	1	32.4	49.85	0.39	0.886667	0.752857	-0.13381	0.00560386
NM_003020|SCG5|chr15|+	606.9	32988916	chr15:32988715-32989298	66.48	20.04	0.77	138.75	0.59	1	160.17	0	1	411.16	0	1	105.03	0	1	134.19	31.81	0.81	68.82	18.18	0.79	62.63	28.24	0.69	71.51	14.65	0.83	87.92	0	1	216.72	65.54	0.77	76.82	9.02	0.89	112.76	28.96	0.8	67.76	0	1	0.91	0.854286	-0.0557143	0.00556172
NM_001143854|RPH3A|chr12|+	43751.8	113335792	chr12:113334455-113336684	268.7	0	1	614.37	0	1	604.43	437.65	0.58	1018.76	0	1	224.63	0	1	369.34	0	1	235.28	146.44	0.62	150.82	0	1	163.68	0	1	163.2	184.84	0.47	187.56	56.36	0.77	119.7	0	1	173.9	0	1	99.17	91.71	0.52	0.885714	0.822857	-0.0628571	0.00595873
NM_004445|EPHB6|chr7|+	9981	142568763	chr7:142568549-142568847	270.04	16.01	0.94	256.58	96.19	0.73	652.81	71.05	0.9	530.96	151.97	0.78	260.29	0	1	182.08	43	0.81	880.3	0	1	257.28	63.57	0.8	215.88	75.48	0.74	717.24	0	1	571.25	43.67	0.93	302.76	7	0.98	219.28	23.6	0.9	977.67	0	1	0.88	0.907143	0.0271429	0.0059289
NM_001242793|SNAP91|chr6|-	2140.6	84263803	chr6:84262605-84264004	63.2	50.15	0.56	79.31	0	1	96.34	10.38	0.9	120.44	48.83	0.71	45.92	79.61	0.37	76.24	7.42	0.91	37.88	38.94	0.49	54.97	83.2	0.4	47.83	21.7	0.69	61.86	40.62	0.6	112.11	129.49	0.46	54.48	53.51	0.5	72.8	29.98	0.71	13.68	48.37	0.22	0.705714	0.511429	-0.194286	0.00631216
NM_014820|TOMM70A|chr3|-	958.5	100084360	chr3:100082303-100084561	24.1	6.91	0.78	73.28	0	1	41.83	0	1	99.43	0	1	38.73	0	1	40.42	2.4	0.94	47.85	0	1	25.56	29.44	0.46	43.45	10.07	0.81	42.36	0	1	72.62	0	1	36.78	0	1	47.57	0	1	13.86	27.32	0.34	0.96	0.801429	-0.158571	0.00641303
NR_022008|PAR5|chr15|+	53318.9	25230668	chr15:25230007-25233379	177.61	223.65	0.44	507.21	285.55	0.64	225.54	258.85	0.47	325.49	1240.66	0.21	207.16	145.33	0.59	457.88	234.83	0.66	101.65	389.19	0.21	202.23	170.47	0.54	415.96	134.84	0.76	227.69	200.61	0.53	210.8	664.09	0.24	242.93	99.24	0.71	412.46	195.46	0.68	61.37	311.52	0.16	0.46	0.517143	0.0571429	0.00669098
NM_001033506|CSTF3|chr11|-	12516.5	33163212	chr11:33162977-33163532	90.44	75.22	0.55	283.6	97.8	0.74	374.33	3.75	0.99	750.9	0	1	241.7	113.34	0.68	153.16	64.38	0.7	200.72	0	1	99.21	99.71	0.5	270.83	86.05	0.76	452.02	32.05	0.93	484.92	132.23	0.79	300.44	150.33	0.67	226.95	92.68	0.71	230.9	0	1	0.808571	0.765714	-0.0428571	0.00727015
NM_001040875|GDAP1|chr8|+	8145.1	75278022	chr8:75276220-75279335	76.46	114.31	0.4	100.54	96.7	0.51	69.54	58.85	0.54	76.9	109.58	0.41	58.58	100.75	0.37	94.28	83.77	0.53	48.78	172.07	0.22	107.9	118.56	0.48	94.61	89.27	0.51	89.06	49.94	0.64	96.52	36.66	0.72	81.28	84.71	0.49	99.6	81.53	0.55	103.06	60.58	0.63	0.425714	0.574286	0.148571	0.00740293
NM_012109|TMEM59L|chr19|+	24920.6	18731419	chr19:18731218-18731849	139.1	162.17	0.46	247.91	154.93	0.62	204.52	2.4	0.99	499.08	0	1	215.66	38.24	0.85	126.67	197.4	0.39	58.75	4.61	0.93	201.97	208.03	0.49	233.76	151.38	0.61	380.76	0	1	387.44	125.18	0.76	259.63	152.88	0.63	196.03	284.33	0.41	33.23	66.04	0.33	0.748571	0.604286	-0.144286	0.00793546
NM_005184|CALM3|chr19|+	74272	47112591	chr19:47112382-47114039	334.97	157.01	0.68	462.46	2.3	1	867.43	641.95	0.57	516.19	203.43	0.72	162.66	110.47	0.6	460.71	110.38	0.81	139.44	346.83	0.29	289.6	124.68	0.7	202.9	45.71	0.82	581.08	370.71	0.61	335.76	366.54	0.48	163.18	69.11	0.7	370.61	30.84	0.92	113.76	510	0.18	0.667143	0.63	-0.0371429	0.00866445
NM_001039661|TIRAP|chr11|+	402.5	126163977	chr11:126163563-126164828	19.21	30.59	0.39	26.86	57.37	0.32	32.76	39.21	0.46	61.14	0	1	31.4	54.44	0.37	13.02	37.3	0.26	8.5	30.31	0.22	20.76	15.12	0.58	22.39	22.99	0.49	39.76	18.16	0.69	75.63	0	1	31.9	43.02	0.43	16.77	23.78	0.41	65.76	0	1	0.431429	0.657143	0.225714	0.00877821
NM_001145204|SHISA9|chr16|+	17310.4	13330617	chr16:13328887-13334273	41.13	66	0.38	106.35	100.55	0.51	54.86	131.6	0.29	259.79	201.25	0.56	46.09	141.11	0.25	76.38	101.18	0.43	66.79	72.68	0.48	50.23	92.64	0.35	69.8	79.45	0.47	58.92	152.05	0.28	209.85	322.88	0.39	58.19	136.24	0.3	96.42	141.71	0.4	28.62	259.86	0.1	0.414286	0.327143	-0.0871429	0.00908879
NR_028051|MTERFD2|chr2|-	1489.7	242028579	chr2:242026509-242028780	35.36	5.77	0.86	53.03	7.89	0.87	60.3	0	1	79.61	0	1	35.72	30.91	0.54	37.49	0.46	0.99	24.45	185.23	0.12	38.11	0	1	52.53	19.78	0.73	52.64	13.13	0.8	64.5	0	1	42.51	25.27	0.63	41.11	18.97	0.68	25.98	4.79	0.84	0.768571	0.811429	0.0428571	0.00934638
NM_000807|GABRA2|chr4|-	163.9	46252420	chr4:46251581-46252621	26.06	6.97	0.79	32.41	19.98	0.62	NA	NA	NA	30.25	4.7	0.87	19.85	13.37	0.6	16.98	21.44	0.44	NA	NA	NA	19.85	24.36	0.45	20.52	27.45	0.43	8.11	43.41	0.16	20.95	37.39	0.36	22.32	29.33	0.43	21.07	26.75	0.44	NA	NA	NA	0.664	0.378333	-0.285667	0.00960359
NM_001683|ATP2B2|chr3|-	104655	10367809	chr3:10365707-10370809	148.71	145.22	0.51	222.95	210.39	0.51	227.9	328.69	0.41	340.06	288.94	0.54	86.76	102.14	0.46	136.85	196.26	0.41	137.3	31.41	0.81	158.58	149.94	0.51	89.43	117.76	0.43	114.78	277.59	0.29	196.34	313.48	0.39	91.71	113.74	0.45	110.23	197.82	0.36	68.69	94.42	0.42	0.521429	0.407143	-0.114286	0.00986725
NM_001204|BMPR2|chr2|+	2443.6	203424714	chr2:203424419-203432474	50.39	385.48	0.12	78.23	339.9	0.19	59.44	613.67	0.09	140.46	887.31	0.14	48.44	304.17	0.14	55.47	285.25	0.16	18.93	331	0.05	41.56	294.24	0.12	35.19	178.35	0.16	33.47	532.56	0.06	94.89	1260.31	0.07	44.43	285.79	0.13	36.29	280.33	0.11	18.18	762.51	0.02	0.127143	0.0957143	-0.0314286	0.0107241
NM_014718|CLSTN3|chr12|+	1587.6	7310738	chr12:7310537-7311530	45.51	20.68	0.69	48.25	33.97	0.59	48.55	77.41	0.39	151.25	88.04	0.63	27.41	22.01	0.55	34.69	34.75	0.5	28.63	86.34	0.25	40.62	56.54	0.42	30.18	22.08	0.58	53.73	122.15	0.31	74.92	274.25	0.21	27.39	32.49	0.46	27.63	15.24	0.64	41.68	40.57	0.51	0.514286	0.447143	-0.0671429	0.0107727
NM_000806|GABRA1|chr5|+	13433.7	161324318	chr5:161324117-161326965	146.53	122.56	0.54	225.28	239.73	0.48	168.16	245.52	0.41	326.95	795.13	0.29	114.35	208.22	0.35	184.48	139.87	0.57	64.91	24.02	0.73	123.51	158.07	0.44	89.43	119.51	0.43	74.47	250.13	0.23	216.58	683.23	0.24	124.8	199.98	0.38	92.2	151.36	0.38	62.45	103.62	0.38	0.481429	0.354286	-0.127143	0.0109544
NM_014030|GIT1|chr17|-	8764.7	27901703	chr17:27900487-27901932	62.96	80.24	0.44	52.2	98.94	0.35	96.33	243.62	0.28	208.59	175.43	0.54	41.52	43.39	0.49	41.35	74.46	0.36	24.05	235.06	0.09	59	107.52	0.35	45.27	48.28	0.48	80.55	242.38	0.25	89.35	228.59	0.28	38.99	45.34	0.46	48.36	106.22	0.31	26.96	406.75	0.06	0.364286	0.312857	-0.0514286	0.0120176
NR_027244|LOC151009|chr2|-	22118.2	111134444	chr2:111132686-111134645	99.14	0	1	172.76	0	1	218.42	0	1	227.56	0	1	172.38	0	1	144.46	0	1	63.22	4.46	0.93	138.3	0	1	245.54	0	1	310.18	0	1	231.99	0	1	252.68	0	1	238.13	0	1	113.31	66.56	0.63	0.99	0.947143	-0.0428571	0.0124189
NM_022003|FXYD6|chr11|-	61170.8	117708414	chr11:117707691-117708992	265.07	271.42	0.49	536.93	329.54	0.62	501.43	701.12	0.42	1390.98	640.59	0.68	229.29	185.17	0.55	307.26	423.99	0.42	86.7	74.5	0.54	324.3	223.12	0.59	240.61	104.06	0.7	384.62	434.36	0.47	913.94	254.45	0.78	295.26	101.68	0.74	227.27	267.1	0.46	73.69	89.66	0.45	0.531429	0.598571	0.0671429	0.0129209
NM_001164502|EIF4ENIF1|chr22|-	497.6	31835906	chr22:31835345-31836107	36.29	16.59	0.69	37.99	3	0.93	36.62	74.65	0.33	107.55	0	1	31.71	15.32	0.67	27.46	20.28	0.58	NA	NA	NA	21.37	26.18	0.45	NA	NA	NA	41.17	52.18	0.44	32.81	0	1	31.37	28.05	0.53	18.53	24.2	0.43	36.57	79.96	0.31	0.7	0.526667	-0.173333	0.0133739
NM_001039083|ARL17B|chr17|-	986.7	44416939	chr17:44416764-44417140	458.04	25.04	0.95	185.64	45.99	0.8	240.72	60.11	0.8	244.77	9.45	0.96	454.27	197.36	0.7	164.51	82.73	0.67	99.34	0	1	476.36	172.49	0.73	149.84	31.86	0.82	266.7	60.77	0.81	156.03	77.97	0.67	431.51	207.05	0.68	226.31	133.92	0.63	157.94	0	1	0.84	0.762857	-0.0771429	0.0138179
NM_033396|TNKS1BP1|chr11|-	360.3	57067354	chr11:57067103-57067555	NA	NA	NA	44.54	0	1	80.92	38.75	0.68	93.23	0	1	31.63	0	1	28.68	12.93	0.69	90.87	0	1	16.32	23.06	0.41	58.21	0	1	63.84	43.44	0.6	86.46	52.61	0.62	30.76	15.07	0.67	25.42	29.35	0.46	125.06	0	1	0.895	0.68	-0.215	0.0147066
NM_004531|MOCS2|chr5|-	914.5	52394104	chr5:52393895-52394497	36.42	66.88	0.35	69.32	86.35	0.45	158.42	0	1	262.67	0	1	42.5	52.75	0.45	68.47	43.88	0.61	75.76	0	1	36.39	55.83	0.39	37.95	38.91	0.49	78.64	9.11	0.9	84.28	30.45	0.73	40.72	58.11	0.41	48.24	54.72	0.47	55.15	19.75	0.74	0.694286	0.59	-0.104286	0.0145711
NM_014652|IPO13|chr1|+	211.9	44433459	chr1:44433258-44433694	NA	NA	NA	40.31	7.73	0.84	30.62	23.31	0.57	74.44	13.23	0.85	NA	NA	NA	NA	NA	NA	34.87	21.91	0.61	26.67	10.37	0.72	35.11	3.44	0.91	60.73	0	1	89.7	0	1	NA	NA	NA	12.77	20.25	0.39	113.69	0	1	0.7175	0.836667	0.119167	0.0150175
NM_004462|FDFT1|chr8|+	667	11696098	chr8:11695897-11696818	23.9	28.99	0.45	27.33	23.94	0.53	32.1	49.17	0.39	130.58	19.54	0.87	21.98	31.6	0.41	19.97	12.06	0.62	30.68	50.13	0.38	16.08	29.25	0.35	30.39	24.79	0.55	26.28	65.57	0.29	39.86	63.24	0.39	41.42	9.84	0.81	16.2	18.75	0.46	41.57	146.71	0.22	0.521429	0.438571	-0.0828571	0.0149007
NM_000814|GABRB3|chr15|-	14136	26793022	chr15:26788694-26793281	145.21	168.1	0.46	188.71	177.33	0.52	172.67	50.47	0.77	345.35	136.36	0.72	152.09	279.04	0.35	174.55	115.32	0.6	85.14	47.88	0.64	170.52	201.85	0.46	150.05	131.62	0.53	154.05	193.21	0.44	382.05	357.36	0.52	179.72	253.96	0.41	175.53	163.02	0.52	77.3	152.01	0.34	0.58	0.46	-0.12	0.0156713
NM_001749|CAPNS1|chr19|+	2794	36640980	chr19:36640715-36641255	122.71	54.24	0.69	92.79	36.43	0.72	269.87	22	0.92	263.08	366.6	0.42	62.11	8.81	0.88	92.38	49.83	0.65	90.91	0	1	96.29	50.73	0.65	67.56	0	1	172.65	57.71	0.75	200.06	42.02	0.83	51.57	14.94	0.78	63.39	41.26	0.61	59.48	0	1	0.754286	0.802857	0.0485714	0.0155519
NM_001114329|GRM1|chr6|+	3343.2	146755209	chr6:146755008-146758731	34.36	19.42	0.64	32.47	32.83	0.5	26.73	78.56	0.25	94.79	0.05	1	46.06	6.22	0.88	29.26	34.8	0.46	24.07	13.76	0.64	50.75	45.06	0.53	47.51	48.73	0.49	38.92	170.79	0.19	102.27	96.27	0.52	70.5	56.2	0.56	47.57	69.1	0.41	32.68	32.84	0.5	0.624286	0.457143	-0.167143	0.0161324
NR_028344|RP1-177G6.2|chrX|+	232522	139796311	chrX:139795682-139796996	1197.03	1116.3	0.52	723.89	1232.57	0.37	946.98	389.97	0.71	1123.28	759.63	0.6	1239.87	1492.16	0.45	735.64	973.51	0.43	2237.97	911.08	0.71	1241.66	1168.81	0.52	756.79	1156.7	0.4	939.28	596.56	0.61	973.39	847.51	0.53	1007.06	1111.16	0.48	711.78	1037.7	0.41	2226.3	1709.64	0.57	0.541429	0.502857	-0.0385714	0.0166195
NM_001253900|MEST|chr7|+	4862	130144981	chr7:130144780-130146080	58.17	61.56	0.49	146.65	23.53	0.86	67.73	72.13	0.48	227.31	35.27	0.87	46.99	54.83	0.46	97.87	56.13	0.64	74.52	35.41	0.68	61.34	34.22	0.64	89.47	37.81	0.7	61.27	100.08	0.38	123.14	127.21	0.49	59.61	72.05	0.45	93.65	82.5	0.53	59.17	12	0.83	0.64	0.574286	-0.0657143	0.016827
NR_003266|LOC220729|chr3|-	6400.7	197341262	chr3:197340898-197341493	492.03	0	1	463.71	37.25	0.93	477.66	0	1	378	0	1	556.14	40.48	0.93	423.68	76.62	0.85	477.84	667.35	0.42	453.06	53.17	0.89	489.98	16.46	0.97	453.71	143.47	0.76	284.29	0	1	548.04	85.13	0.87	484.08	90.65	0.84	546.35	751.84	0.42	0.875714	0.821429	-0.0542857	0.016955
NM_001242857|PRKACB|chr1|+	15031.9	84701613	chr1:84700863-84704181	160.99	151.92	0.51	245.37	344.65	0.42	200.34	227.04	0.47	215.21	281.24	0.43	136.94	280.59	0.33	203.17	287.84	0.41	64.03	62.92	0.5	140.98	234.08	0.38	174.02	301.58	0.37	134.44	233.86	0.37	164.86	265.04	0.38	168.63	335.25	0.33	163.7	359.81	0.31	60.6	156.71	0.28	0.438571	0.345714	-0.0928571	0.018017
NR_033191|PPP2R2D|chr10|+	164.9	133769715	chr10:133769188-133770053	35.4	13	0.73	26.17	35.44	0.42	55.19	23.68	0.7	52.23	18.66	0.74	48.34	40.53	0.54	28.67	52.15	0.35	25.73	10.42	0.71	35.42	47.76	0.43	26.26	35.73	0.42	44.78	53.46	0.46	12.57	26.18	0.32	44.74	63.06	0.42	32.06	57.02	0.36	12.34	55	0.18	0.598571	0.37	-0.228571	0.0180523
NR_046480|ROGDI|chr16|-	3412.4	4847301	chr16:4846963-4847502	68.46	0	1	65.92	0	1	134.53	55.77	0.71	132.4	0	1	90.92	0	1	64.13	0	1	63.81	182.8	0.26	92.25	13.44	0.87	81.5	0	1	172.64	0	1	102.45	0	1	91.41	0	1	63.19	0	1	77.98	110	0.41	0.852857	0.897143	0.0442857	0.0177888
NM_005626|SRSF4|chr1|-	3128.5	29475356	chr1:29474250-29475738	93.94	80.47	0.54	145.49	0	1	196.43	27.03	0.88	217.6	0	1	127.68	11.42	0.92	123.97	0	1	51.62	90.32	0.36	102.82	32.29	0.76	129.27	0	1	191.99	0	1	138.94	0	1	142.21	0	1	125.44	0	1	96.74	57.27	0.63	0.814286	0.912857	0.0985714	0.0187015
NM_001083620|GRIA2|chr4|+	18444.8	158284871	chr4:158284587-158287226	256.51	277.45	0.48	380.71	411.37	0.48	258.32	68.75	0.79	394.38	55.66	0.88	319.14	590.73	0.35	387.69	637.42	0.38	182.53	136.96	0.57	307.11	367.63	0.46	427.1	645.51	0.4	297.6	253.43	0.54	403.87	372.07	0.52	365.71	738.34	0.33	417.24	787.23	0.35	252.77	30.3	0.89	0.561429	0.498571	-0.0628571	0.0186229
NM_003290|TPM4|chr19|+	4072	16212304	chr19:16212074-16213813	60.36	10.96	0.85	68.41	106.68	0.39	69.58	0	1	135.03	19.96	0.87	53.83	84.82	0.39	64.29	17.53	0.79	54.74	0	1	54.24	27.33	0.66	50.8	32.55	0.61	43.95	20.95	0.68	46.55	54.35	0.46	49.77	91.36	0.35	50.25	30.43	0.62	29.58	62.12	0.32	0.755714	0.528571	-0.227143	0.0193898
NR_046378|LOC728437|chr13|-	256.2	30050875	chr13:30050652-30051076	16.3	22.34	0.42	20.59	36.61	0.36	15.89	26.15	0.38	23.2	55.78	0.29	21.08	25.29	0.45	37.92	42.35	0.47	3.73	35.34	0.1	43.67	8.97	0.83	38.8	26.31	0.6	13.96	20.23	0.41	NA	NA	NA	36.44	13.86	0.72	32.63	41.63	0.44	21.86	16.18	0.57	0.352857	0.595	0.242143	0.0192335
NM_000801|FKBP1A|chr20|-	19222.4	1350515	chr20:1349621-1350716	251.31	0	1	180.82	65.71	0.73	285.1	0	1	756.07	0	1	138.65	42.32	0.77	138.5	63.35	0.69	89.12	3.92	0.96	274.16	81.37	0.77	191.22	128.21	0.6	368.3	0	1	576.62	0	1	204.81	31.24	0.87	232.33	119.74	0.66	197.65	0	1	0.878571	0.842857	-0.0357143	0.0196088
NM_213589|RAPH1|chr2|-	3578.1	204304543	chr2:204298539-204306136	53.91	0	1	70.54	0	1	38.55	59.86	0.39	81.13	2.06	0.98	58.33	0	1	56.33	0	1	39.6	19.99	0.66	68.98	0	1	69.83	0	1	49.19	75.26	0.4	76.11	64.08	0.54	72.81	0	1	79.98	0	1	57.18	92.41	0.38	0.861429	0.76	-0.101429	0.0199313
NM_173822|FAM126B|chr2|-	1400	201846035	chr2:201838441-201846594	30.91	40.87	0.43	34.84	114.29	0.23	37.94	131.67	0.22	77	81.22	0.49	22.1	107.01	0.17	28.7	99.18	0.22	14.2	24.45	0.37	27.33	65.31	0.3	32.36	112.16	0.22	28.16	157.98	0.15	38.98	354.9	0.1	28.32	115.72	0.2	29.57	119.32	0.2	14.68	24.07	0.38	0.304286	0.221429	-0.0828571	0.0205566
NM_145733|SEPT3|chr22|+	123014	42393748	chr22:42392906-42394225	311.15	215.16	0.59	247.97	244.54	0.5	438.54	185.09	0.7	697.97	494.27	0.59	189.64	166.98	0.53	192.77	156.28	0.55	496.66	57.28	0.9	295.96	274.48	0.52	183.45	227.6	0.45	483.52	208.84	0.7	513.82	561.42	0.48	201.95	222.04	0.48	212.82	204.45	0.51	418.35	104.75	0.8	0.622857	0.562857	-0.06	0.0203041
NM_001039613|IAH1|chr2|+	775.5	9628480	chr2:9628276-9628591	163.56	0	1	241.35	16.12	0.94	168.35	33.11	0.84	470.44	86	0.85	177.41	34.53	0.84	158.54	46.21	0.77	172.91	0	1	175.18	0	1	266.65	0	1	202.04	29.64	0.87	497.15	10.4	0.98	195.9	13.29	0.94	192.37	60.54	0.76	215.52	0	1	0.891429	0.935714	0.0442857	0.0204972
NR_026757|OIP5-AS1|chr15|+	533.6	41590718	chr15:41590239-41591795	20.31	48.52	0.3	29.84	88.45	0.25	111.39	10.93	0.91	82.47	0	1	14.1	52.4	0.21	26.78	43.52	0.38	NA	NA	NA	21.64	45.34	0.32	12.45	49.24	0.2	45.51	19.34	0.7	NA	NA	NA	13.61	61.56	0.18	19.44	37.88	0.34	NA	NA	NA	0.508333	0.348	-0.160333	0.0207539
NM_018180|DHX32|chr10|-	187.8	127525223	chr10:127525124-127525424	28.17	4.29	0.87	56.29	12.52	0.82	125.3	0	1	54.4	3.15	0.95	55.18	0.79	0.99	51.27	0	1	81.85	38.44	0.68	29.66	14.53	0.67	40.23	6.51	0.86	54.06	22.08	0.71	24.76	13.52	0.65	51.97	4.4	0.92	34.25	13.39	0.72	58.76	38.52	0.6	0.901429	0.732857	-0.168571	0.0215742
NM_006835|CCNI|chr4|-	49354.7	77969614	chr4:77969177-77969815	417.83	107.87	0.79	839.47	0	1	706.34	0	1	1940.57	0	1	333.69	0	1	473.42	0	1	155.05	77.58	0.67	350.06	33.39	0.91	341.44	0	1	257.38	35.82	0.88	837.82	0	1	271.25	0	1	305.93	0	1	63.47	106.6	0.37	0.922857	0.88	-0.0428571	0.0232856
NM_006413|RPP30|chr10|+	452	92660528	chr10:92660327-92661947	12.38	45.74	0.21	25.57	62.08	0.29	21.7	38	0.36	12.52	89.86	0.12	12.3	77.4	0.14	9.23	56.92	0.14	7.81	49.05	0.14	8.42	57.9	0.13	16.48	39.38	0.3	18.49	28.76	0.39	51.5	0	1	11.48	55.14	0.17	12.38	33.66	0.27	22.31	8.09	0.73	0.2	0.427143	0.227143	0.0235727
NR_028104|DCAF8|chr1|-	3908.4	160186084	chr1:160185505-160187498	16.11	45.52	0.26	86.5	0	1	56.99	46.47	0.55	124.5	41.93	0.75	32.35	28.24	0.53	72.32	16.25	0.82	36.81	26.92	0.58	40.34	14.36	0.74	84.59	0	1	99.05	17.55	0.85	104.16	24.58	0.81	52.23	12.92	0.8	79.96	15.84	0.83	73.05	28.34	0.72	0.641429	0.821429	0.18	0.0248599
NM_016339|RAPGEFL1|chr17|+	13025.1	38350117	chr17:38349916-38351906	89.74	17.89	0.83	179.46	19	0.9	113.11	21.48	0.84	241.12	0	1	82.6	18.02	0.82	108.68	67.1	0.62	49.49	14.28	0.78	107.89	22.52	0.83	155.04	43.4	0.78	102.36	113.98	0.47	149.57	0	1	108.44	20.02	0.84	153.51	75.1	0.67	66.46	24.17	0.73	0.827143	0.76	-0.0671429	0.0242535
NM_001135920|KIAA1432|chr9|+	144.9	5769171	chr9:5768970-5769454	15.9	26.02	0.38	32.31	18.78	0.63	27.66	39.33	0.41	23.79	68.16	0.26	29.14	44.83	0.39	16.98	22.86	0.43	15.48	21.8	0.42	17.39	35.46	0.33	32.78	30.23	0.52	56.15	43.43	0.56	47.57	33.12	0.59	37.26	32.28	0.54	23.56	39.16	0.38	134.3	12.57	0.91	0.417143	0.547143	0.13	0.0246731
NM_032727|INA|chr10|+	3944.6	105048389	chr10:105048117-105050108	135.39	126.11	0.52	175.57	173.85	0.5	196.22	325.52	0.38	283.82	342.51	0.45	87.98	128.24	0.41	156.7	169.79	0.48	41.71	154.16	0.21	114.92	164.95	0.41	93.72	182.07	0.34	102.31	319.4	0.24	165.41	237.01	0.41	100.16	160.27	0.38	120.06	185.95	0.39	35.04	144.99	0.19	0.421429	0.337143	-0.0842857	0.0247599
NM_001163286|EWSR1|chr22|+	9061.2	29696326	chr22:29696112-29696515	120.97	52.02	0.7	249.27	174.12	0.59	371.34	378.35	0.5	972.27	501.17	0.66	228.66	150.22	0.6	159.34	89.15	0.64	287.89	246.33	0.54	147.91	102.64	0.59	259.47	238.08	0.52	446.42	381.11	0.54	648.76	519.6	0.56	213.63	183.16	0.54	143.61	145.85	0.5	126.15	179.55	0.41	0.604286	0.522857	-0.0814286	0.024268
NM_004102|FABP3|chr1|-	471.3	31838585	chr1:31838100-31838786	42.08	8.23	0.84	51.46	5.23	0.91	37.92	22.39	0.63	59.08	14.49	0.8	30.64	15.25	0.67	23.19	18.39	0.56	44.33	0	1	50.97	1.93	0.96	45.47	7.95	0.85	55.92	16.04	0.78	51.09	120.71	0.3	63.09	0	1	37.89	2.79	0.93	47.53	91.78	0.34	0.772857	0.737143	-0.0357143	0.0245179
NM_001063|TF|chr3|+	1775.1	133497631	chr3:133497430-133497850	NA	NA	NA	6.13	39.99	0.13	7.69	64.29	0.11	2.08	314.8	0.01	NA	NA	NA	NA	NA	NA	14.7	58.45	0.2	17.93	20.26	0.47	11.09	30.84	0.26	7.84	49.81	0.14	14.4	378.87	0.04	44.93	15.57	0.74	7.45	25.7	0.22	12.6	116.06	0.1	0.1125	0.281429	0.168929	0.0258096
NR_003664|SPDYE8P|chr7|-	2614.4	72491528	chr7:72490260-72491729	67.35	51.99	0.56	109.89	94.02	0.54	99.93	216.32	0.32	107.81	76.85	0.58	62.44	101.04	0.38	104.46	78.73	0.57	89.66	10.72	0.89	53.91	54.08	0.5	117.52	61.49	0.66	78.29	326.59	0.19	105.34	117.84	0.47	67.25	72.9	0.48	83.43	140.63	0.37	108.8	165.93	0.4	0.548571	0.438571	-0.11	0.026591
NR_028052|NGRN|chr15|+	81197.8	90814621	chr15:90814420-90815443	132.34	5.39	0.96	249.63	0	1	401.02	0	1	713.49	0	1	100.33	0	1	133.51	0.94	0.99	51.96	0	1	98.58	26.41	0.79	118.53	0	1	243.26	0	1	457.98	0	1	96.42	0	1	128.96	0	1	51.43	2.6	0.95	0.992857	0.962857	-0.03	0.0267578
NM_000217|KCNA1|chr12|+	2899.7	5020260	chr12:5020006-5027422	81.37	0	1	62.23	0	1	45.56	102.11	0.31	74.95	8.6	0.9	44.58	0	1	35.6	0.12	1	35.95	98.82	0.27	64.09	0	1	55.11	0	1	48.45	81.07	0.37	90.96	0	1	48.54	0	1	44.89	0	1	36.47	4.88	0.88	0.782857	0.892857	0.11	0.0266353
NM_005968|HNRNPM|chr19|+	15827	8553882	chr19:8553575-8554002	118.92	4.62	0.96	297.38	0	1	513.85	0	1	403.45	0	1	165.02	0	1	110.75	26.8	0.81	159.79	0	1	219.61	0	1	280.52	0	1	548.84	0	1	775.95	0	1	284.76	0	1	169.51	3.76	0.98	326.55	0	1	0.967143	0.997143	0.03	0.0272303
NM_020166|MCCC1|chr3|-	46	182733139	chr3:182733006-182733354	17.04	17.94	0.49	42.97	27.38	0.61	57.15	22.18	0.72	33.25	0	1	35.06	29.47	0.54	26.95	24.21	0.53	41.43	33.11	0.56	43.08	0	1	47.71	21.18	0.69	55.49	8.96	0.86	82.16	21.8	0.79	57.95	15.02	0.79	37.17	15.02	0.71	29.76	4.34	0.87	0.635714	0.815714	0.18	0.0273425
NM_020439|CAMK1G|chr1|+	1825.4	209786804	chr1:209786385-209787284	116.27	0	1	168.74	0	1	227.19	0	1	230.6	105.47	0.69	59.67	10.65	0.85	93.63	14.16	0.87	103.29	10.82	0.91	98.42	36.75	0.73	120.9	3.69	0.97	248.01	0	1	308.53	0	1	75.69	4.86	0.94	89.14	13.03	0.87	130.84	0	1	0.902857	0.93	0.0271429	0.0280894
NM_020802|KIAA1377|chr11|+	2534.1	101870144	chr11:101868330-101871793	19.86	38.38	0.34	43.78	49.22	0.47	82.5	0	1	106.92	0	1	25.62	65.56	0.28	45.51	49.81	0.48	113.78	0	1	17.18	45.78	0.27	33.96	39.66	0.46	60.57	0	1	74.62	0	1	27.55	48.79	0.36	54.24	55.47	0.49	36.37	90.01	0.29	0.652857	0.552857	-0.1	0.0296127
NM_002793|PSMB1|chr6|-	143.4	170844292	chr6:170844204-170844493	58.62	2.48	0.96	79.59	41.45	0.66	137.3	8.8	0.94	184.49	42.63	0.81	59.86	35.65	0.63	47.18	6.82	0.87	47.27	24.9	0.65	44.47	12.44	0.78	44.83	21.45	0.68	75.09	53.46	0.58	85.59	42.54	0.67	68.86	25.81	0.73	31.75	25.86	0.55	89.57	51.4	0.64	0.788571	0.661429	-0.127143	0.0289323
NM_199334|THRA|chr17|+	1397.5	38245660	chr17:38245459-38246290	43.45	0	1	55.32	0	1	30.13	60.55	0.33	26.8	174.55	0.13	NA	NA	NA	40.78	0	1	2.31	36.03	0.06	52.86	25.27	0.68	32.5	0	1	42.56	62.8	0.4	53.57	22.12	0.71	NA	NA	NA	51.68	0	1	5.06	44.67	0.1	0.586667	0.648333	0.0616667	0.0297957
NM_001096|ACLY|chr17|-	203.3	40023909	chr17:40023179-40024157	17.76	15.81	0.53	30.12	39.18	0.43	13.6	33.83	0.29	48	26.52	0.64	NA	NA	NA	25.66	7.51	0.77	4.12	45.62	0.08	7.18	23.75	0.23	14.88	20.19	0.42	8.95	31.92	0.22	22.98	109.58	0.17	16.57	27.73	0.37	21.66	23.68	0.48	20.67	116.64	0.15	0.456667	0.291429	-0.165238	0.028927
NM_016334|GPR89B|chr1|+	14536.8	147465526	chr1:147464943-147465753	95.63	0	1	127.06	8.93	0.93	159.21	27.08	0.85	293.98	4.69	0.98	128.88	0	1	102	0	1	321.5	0	1	63.91	0	1	106.56	15.97	0.87	170.9	19.13	0.9	255.41	25.56	0.91	154.46	0	1	97.84	0	1	161.65	36.12	0.82	0.965714	0.928571	-0.0371429	0.029413
NM_019005|MIOS|chr7|+	84.8	7646828	chr7:7646627-7647110	21.99	8.16	0.73	28.6	28.22	0.5	55.18	0	1	18.55	61.73	0.23	41.76	5.38	0.89	14.29	16.76	0.46	14.52	92.69	0.14	NA	NA	NA	42.32	23.23	0.65	78.98	0	1	40.51	41.07	0.5	42.41	0	1	22.64	28.96	0.44	43.38	38.86	0.53	0.564286	0.686667	0.122381	0.0297609
NM_001256126|CERS6|chr2|+	381.9	169627629	chr2:169626020-169628461	25.35	22.54	0.53	53.03	16.55	0.76	23.19	14.98	0.61	71.56	6.25	0.92	24.3	19.11	0.56	40.38	19.7	0.67	26.32	5.03	0.84	20.18	26	0.44	35.18	24.53	0.59	NA	NA	NA	30.31	31.53	0.49	20.63	37.12	0.36	39.5	19.31	0.67	NA	NA	NA	0.698571	0.51	-0.188571	0.0305947
NM_014301|ISCU|chr12|+	1064.4	108962808	chr12:108962607-108963160	106.87	10.48	0.91	167.19	16.48	0.91	228.53	0	1	470.24	0	1	144.13	25.11	0.85	118.66	41.82	0.74	122.62	0	1	100.41	48.02	0.68	217.48	16.48	0.93	212.47	0	1	310.49	0	1	206.52	31.87	0.87	141.89	55.7	0.72	126.64	38.47	0.77	0.915714	0.852857	-0.0628571	0.030643
NM_003459|SLC30A3|chr2|-	9390.6	27478127	chr2:27477440-27478328	13.44	24.59	0.35	54.22	0	1	119.03	0	1	90.78	14.62	0.86	NA	NA	NA	37.58	19.9	0.65	87.66	0	1	27.25	35.15	0.44	32.8	0	1	104.06	2.38	0.98	72.54	0	1	30.9	15.1	0.67	35.59	35.05	0.5	48.03	39.1	0.55	0.81	0.734286	-0.0757143	0.0322609
NM_001136225|RCOR3|chr1|+	352.2	211486303	chr1:211486062-211486655	12.2	87.26	0.12	47.37	196.12	0.19	8.97	315.68	0.03	13.01	125.29	0.09	11.63	160.98	0.07	15.06	303.45	0.05	3.77	105.72	0.03	17.59	97.54	0.15	49.29	209.28	0.19	33.2	288.77	0.1	67	100.17	0.4	28.92	162.23	0.15	23.01	329.67	0.07	12.52	135.16	0.08	0.0828571	0.162857	0.08	0.0326745
NM_005563|STMN1|chr1|-	5668	26227070	chr1:26226607-26227578	15.57	121.58	0.11	61.82	243.83	0.2	90.02	382.32	0.19	137.29	432.64	0.24	30.1	151.97	0.17	58.84	220.68	0.21	22.82	98.42	0.19	25.62	132.79	0.16	53.28	181.45	0.23	65.1	227.43	0.22	204.86	290.94	0.41	39.99	143.8	0.22	72.75	162.4	0.31	26.68	99.01	0.21	0.187143	0.251429	0.0642857	0.0326925
NM_001042540|NCBP2|chr3|-	324	196663752	chr3:196662273-196663953	38.12	0	1	47.19	0	1	35.12	28.81	0.55	NA	NA	NA	43.95	0	1	37.94	0	1	27.13	38.57	0.41	46.39	0	1	45	0	1	23.1	12.66	0.65	31.72	0.79	0.98	45.13	0	1	41.95	1.37	0.97	NA	NA	NA	0.826667	0.933333	0.106667	0.0322195
NM_001137559|ANAPC5|chr12|-	1574.4	121746217	chr12:121746048-121746494	31.71	64.67	0.33	58.04	106.05	0.35	79.07	154.27	0.34	123.77	209.61	0.37	37.76	79.9	0.32	31.01	105.06	0.23	208.46	65.02	0.76	30.37	78.38	0.28	42.63	111.27	0.28	109.75	197.75	0.36	148.5	344.36	0.3	40.11	90.55	0.31	31.33	98.62	0.24	103.32	161.31	0.39	0.385714	0.308571	-0.0771429	0.0332312
NM_177939|P4HTM|chr3|+	14195.6	49044321	chr3:49044120-49044581	91.86	0	1	208.45	0	1	259.25	0	1	495.23	0	1	128.4	1.71	0.99	122.57	42.76	0.74	376.56	0	1	92.17	0	1	156.03	0	1	265.47	0	1	257.59	0	1	113.97	0	1	157.64	0	1	415.43	0	1	0.961429	1	0.0385714	0.0334928
NM_005443|PAPSS1|chr4|-	192.2	108535342	chr4:108534822-108535543	59.24	32.69	0.64	55.94	36.05	0.61	65.69	20.61	0.76	141.31	0	1	60.69	12.57	0.83	51.31	15	0.77	30.03	20.5	0.59	45.8	20.5	0.69	49.84	10.4	0.83	43.9	7.55	0.85	236.69	0	1	93.09	5.9	0.94	34.12	5.91	0.85	29.23	6.17	0.83	0.742857	0.855714	0.112857	0.034465
NM_001097616|GPR89C|chr1|+	15202	145923822	chr1:145923237-145924049	96.05	0	1	126.93	15.62	0.89	158.6	39.13	0.8	286.08	19.55	0.94	130.08	0	1	102.26	0	1	320.16	0	1	64.57	5.9	0.92	108.13	20.19	0.84	173.81	32.27	0.84	250.28	39.99	0.86	156.01	0	1	98.97	0	1	170.67	45.06	0.79	0.947143	0.892857	-0.0542857	0.0347335
NM_005445|SMC3|chr10|+	935.5	112364190	chr10:112363989-112364392	26.47	21.59	0.55	45.94	26.7	0.63	23.39	23.21	0.5	244.53	83.76	0.74	48.99	30.3	0.62	16.58	21.7	0.43	87.89	43.72	0.67	18.75	24.85	0.43	38.84	28.06	0.58	30.88	25.17	0.55	102.3	92.7	0.52	44.52	54.28	0.45	20.82	24.49	0.46	NA	NA	NA	0.591429	0.498333	-0.0930952	0.0358609
NM_001131005|MEF2C|chr5|-	30285.2	88018541	chr5:88014058-88018742	147.19	0	1	282.9	0	1	206.99	0	1	270.49	0	1	127.43	0	1	257.74	0	1	75.19	0	1	142.56	0	1	140.3	0	1	124.34	0	1	240.4	0	1	130.21	0	1	190.09	0	1	78.86	33.41	0.7	1	0.957143	-0.0428571	0.0365426
NM_178314|RILPL1|chr12|-	532.1	123956954	chr12:123955909-123957229	31.32	47.27	0.4	39.75	33.48	0.54	45.31	17.93	0.72	109.31	0	1	41.33	41.75	0.5	39.95	51.93	0.43	55.06	39.28	0.58	29.42	58.44	0.33	45.99	61.23	0.43	55.71	61.91	0.47	52.97	33.84	0.61	27.13	60.85	0.31	33.2	92.85	0.26	58.94	7.36	0.89	0.595714	0.471429	-0.124286	0.0371103
NM_000773|CYP2E1|chr10|+	1137.8	135352485	chr10:135352284-135352620	12.79	30.94	0.29	33.1	21.57	0.61	34.76	37.5	0.48	54.3	40.73	0.57	23	27.22	0.46	25.96	70.27	0.27	58.06	25.48	0.69	18.5	30.17	0.38	25.66	15.5	0.62	21.76	25.9	0.46	88.21	164.97	0.35	13.42	35.95	0.27	22.52	33	0.41	31.55	155.79	0.17	0.481429	0.38	-0.101429	0.0376311
NM_001762|CCT6A|chr7|+	313.3	56130907	chr7:56130706-56131682	31.62	22.44	0.58	78.96	52.65	0.6	54.34	0	1	158.98	0	1	48.61	38.75	0.56	50.3	29.81	0.63	NA	NA	NA	40.7	6.84	0.86	71.8	73.3	0.49	49.52	1.67	0.97	93.81	44.49	0.68	41.93	46.8	0.47	42.53	58.24	0.42	28.67	12.52	0.7	0.728333	0.655714	-0.072619	0.0378633
NM_020925|CACHD1|chr1|+	200.4	65157207	chr1:65157006-65158741	NA	NA	NA	NA	NA	NA	6.27	26	0.19	7.13	59.16	0.11	14.53	16.38	0.47	NA	NA	NA	9.42	29.36	0.24	NA	NA	NA	NA	NA	NA	2.86	43.62	0.06	9.27	131.3	0.07	NA	NA	NA	NA	NA	NA	7.99	46.53	0.15	0.2525	0.0933333	-0.159167	0.0389984
NM_007234|DCTN3|chr9|-	500.7	34613667	chr9:34613548-34613868	48.52	17.91	0.73	105.23	22.2	0.83	143.5	0	1	261.9	0	1	46.05	8.12	0.85	60.11	15.25	0.8	177.81	0	1	66.51	13.79	0.83	92.14	0	1	163.78	49.58	0.77	156.69	9.55	0.94	41.67	8.47	0.83	52.63	40.22	0.57	80.72	0	1	0.887143	0.848571	-0.0385714	0.0393658
NM_144652|LETM2|chr8|+	524.6	38265931	chr8:38265730-38266062	46.95	23.28	0.67	58.64	76.49	0.43	105.61	39.57	0.73	173.37	201.76	0.46	99.12	13.41	0.88	59.79	12.53	0.83	58.38	14.44	0.8	50.57	8.67	0.85	46.92	31.36	0.6	77.26	29.84	0.72	88.12	33.62	0.72	58.48	12.44	0.82	27.37	23.72	0.54	82.24	6.62	0.93	0.685714	0.74	0.0542857	0.0383809
NM_024519|FAM65A|chr16|+	6074.2	67580470	chr16:67580269-67580691	83.6	25.3	0.77	119.51	0	1	224.14	0	1	353.83	0	1	144.32	0	1	58.82	22.96	0.72	278.23	0	1	84.72	0	1	143.25	0	1	161.43	0	1	195.42	0	1	89.02	0	1	79.67	0	1	243.95	0	1	0.927143	1	0.0728571	0.0382888
NM_001099335|PHYHIP|chr8|-	8661.1	22077991	chr8:22077216-22079400	38.89	124.64	0.24	52.62	64.47	0.45	73.26	65.74	0.53	38.63	130.02	0.23	23.6	43.97	0.35	52.45	72.59	0.42	15.61	27.4	0.36	62.66	116.15	0.35	53.37	32.91	0.62	106.41	70.16	0.6	79.93	44.92	0.64	24.61	74.39	0.25	80.06	83.79	0.49	27.01	28.08	0.49	0.368571	0.491429	0.122857	0.0388418
NM_001160302|SYNJ1|chr21|-	7935.7	34002583	chr21:34001069-34004111	88.83	109.44	0.45	98.13	202.61	0.33	89.71	189.73	0.32	219.33	203.65	0.52	48.07	204.66	0.19	75.86	177.64	0.3	85.25	89.69	0.49	48.51	122.83	0.28	53.38	129.36	0.29	51.01	126.56	0.29	117.9	179.96	0.4	42.34	186.85	0.18	49.4	152.38	0.24	44.05	139.51	0.24	0.371429	0.274286	-0.0971429	0.0392497
NM_004052|BNIP3|chr10|-	239.4	133781872	chr10:133781204-133782073	32.26	0	1	45.66	4.52	0.91	NA	NA	NA	100.85	0	1	NA	NA	NA	27.67	7.84	0.78	50.64	0	1	NA	NA	NA	36.21	0	1	34.11	0	1	75.78	0	1	26.94	12.03	0.69	26.48	19.57	0.58	19.66	22.19	0.47	0.938	0.79	-0.148	0.0396591
NM_004882|CIR1|chr2|-	603.6	175213323	chr2:175212878-175213900	36.05	63.71	0.36	44.45	35.05	0.56	68.37	67.35	0.5	37.46	37.7	0.5	25.45	89.37	0.22	38.43	60.93	0.39	13.95	78.9	0.15	21.67	53.85	0.29	39.16	37.99	0.51	47.08	49.29	0.49	105.33	0	1	48.82	62.26	0.44	36.01	56.95	0.39	39.81	39.19	0.5	0.382857	0.517143	0.134286	0.0400575
NM_001682|ATP2B1|chr12|-	13401.9	89984871	chr12:89981826-89985072	158.95	262.92	0.38	237.32	319.46	0.43	121.7	430.37	0.22	224.72	567.25	0.28	160.66	322.98	0.33	191.79	377.72	0.34	60.47	425.2	0.12	159.67	396.89	0.29	196.47	373.42	0.34	128.48	616.21	0.17	236.61	826.29	0.22	208.95	384.25	0.35	223.19	537.51	0.29	78.49	612.78	0.11	0.3	0.252857	-0.0471429	0.040575
NM_001903|CTNNA1|chr5|+	4504.6	138269692	chr5:138269491-138270723	100.49	25.18	0.8	96.87	0	1	142.05	0	1	149.39	5.44	0.96	132.3	0	1	102.83	0	1	110.85	16.27	0.87	101.47	1.16	0.99	59.81	0	1	104.08	0	1	97.47	0	1	106.65	0	1	79.34	0	1	89.35	0	1	0.947143	0.998571	0.0514286	0.0407348
NM_018182|C17orf63|chr17|-	1032.3	27086693	chr17:27082996-27086894	38.87	0	1	36.47	0	1	45.44	11.86	0.79	51.69	0	1	35.02	18.99	0.65	29.51	14.38	0.67	26.56	14.72	0.64	39.8	9.02	0.82	NA	NA	NA	37.79	37.96	0.5	40.52	0	1	38.53	0	1	25.84	13.78	0.65	12.14	61.18	0.17	0.821429	0.69	-0.131429	0.0421315
NM_002136|HNRNPA1|chr12|+	1705.5	54678551	chr12:54678333-54679030	141.87	53.84	0.72	287.4	111.13	0.72	85.87	348.91	0.2	411.24	337.95	0.55	184.47	97.03	0.66	133.66	87.07	0.61	17.54	119.13	0.13	199.99	23.11	0.9	324.74	10.22	0.97	66.81	276.6	0.19	159.63	231.86	0.41	251.86	90.2	0.74	148.05	45.53	0.76	21.17	86.91	0.2	0.512857	0.595714	0.0828571	0.0420856
NM_006644|HSPH1|chr13|-	3418.6	31711460	chr13:31710763-31711661	67.07	58.23	0.54	94.38	2.12	0.98	109.24	0	1	119.18	0	1	91.28	109.87	0.45	69.43	35.91	0.66	39.69	26.25	0.6	58.96	87.3	0.4	75.07	39.8	0.65	70.51	25.93	0.73	104.76	0	1	105.95	83.3	0.56	64.45	27.05	0.7	25.89	93.74	0.22	0.747143	0.608571	-0.138571	0.0419984
NR_002710|ALOX12P2|chr17|+	436.2	6803472	chr17:6803187-6803668	71.28	46.81	0.6	95.85	44.29	0.68	125.2	26.27	0.83	154.33	10.56	0.94	83.27	68.8	0.55	72.32	50.04	0.59	133.73	46.31	0.74	62.33	38.26	0.62	35.61	12.27	0.74	64.22	7.16	0.9	108.71	26.11	0.81	57.79	2.33	0.96	45.1	21.9	0.67	166.57	0	1	0.704286	0.814286	0.11	0.0418033
NM_001242839|GUK1|chr1|+	1324.4	228336574	chr1:228336366-228336655	45.85	6.12	0.88	103.97	64.91	0.62	204.09	21.51	0.9	313.81	73.23	0.81	69.78	14.09	0.83	65.69	27.35	0.71	195.68	0	1	41.45	7.91	0.84	80.12	14.41	0.85	204.72	24.04	0.89	250.36	36.88	0.87	72.37	5	0.94	76.26	0	1	156.75	0	1	0.821429	0.912857	0.0914286	0.0423154
NM_001080394|KIAA0146|chr8|+	11802.5	48648329	chr8:48647869-48648563	163.38	91.1	0.64	200.33	186.75	0.52	262.28	20.92	0.93	678.52	18.76	0.97	195.48	90.35	0.68	151.62	183.6	0.45	260.24	0	1	148.09	88.78	0.63	259.9	108.98	0.7	236.81	32.84	0.88	356.59	59.02	0.86	204.93	78.31	0.72	180.33	147.98	0.55	57.75	130.89	0.31	0.741429	0.664286	-0.0771429	0.0416359
NM_002823|PTMA|chr2|+	2013.3	232577715	chr2:232577514-232578250	74.41	105.65	0.41	89.33	73.59	0.55	149.58	278.58	0.35	376.65	126.18	0.75	79.76	52.3	0.6	41.86	81.97	0.34	31.07	29.82	0.51	75.87	90.89	0.45	64.76	14.98	0.81	73.11	121.35	0.38	153.05	294.82	0.34	90.53	48.51	0.65	53.84	35.2	0.6	11.76	98.86	0.11	0.501429	0.477143	-0.0242857	0.0434959
NM_020676|ABHD6|chr3|+	262.2	58279670	chr3:58279316-58280461	18.22	45.41	0.29	30.26	25.93	0.54	31.93	33.4	0.49	105.26	0	1	17.59	41.27	0.3	15.6	46.69	0.25	NA	NA	NA	23.32	51.74	0.31	28.81	43.33	0.4	21.1	67.23	0.24	51.53	62.16	0.45	16.56	27.38	0.38	11.61	35.49	0.25	42.61	60.17	0.41	0.478333	0.348571	-0.129762	0.0438494
NM_004239|TRIP11|chr14|-	979.1	92435185	chr14:92434243-92436237	25.78	6.29	0.8	46.93	13.96	0.77	35.74	69.42	0.34	49.11	31.81	0.61	28.57	3.47	0.89	44.63	0	1	53.36	0	1	22.4	9.25	0.71	21.89	16.72	0.57	25.36	46.07	0.36	21.03	35.15	0.37	26.41	5.23	0.83	24.91	14.57	0.63	20.44	34.63	0.37	0.772857	0.548571	-0.224286	0.0436917
NM_133464|ZNF483|chr9|+	8004.2	114305269	chr9:114303937-114306712	101.25	226.42	0.31	173.91	182.31	0.49	87.71	164.91	0.35	68.07	210.84	0.24	124.66	430.58	0.22	151.15	224.77	0.4	32.24	123.33	0.21	99.26	218.69	0.31	83.45	211.38	0.28	68.3	194.19	0.26	35.22	205.47	0.15	133.35	378.94	0.26	117.25	280.09	0.3	18.91	194.24	0.09	0.317143	0.235714	-0.0814286	0.0451023
NM_004789|LHX2|chr9|+	1572.7	126794931	chr9:126794699-126795442	92.9	20.21	0.82	102.5	26.93	0.79	106.98	51.99	0.67	63.54	64.57	0.5	114.04	15.31	0.88	70.02	19.6	0.78	176.42	19.46	0.9	121.11	66.53	0.65	105.93	20.82	0.84	166.91	115.83	0.59	170.34	16.17	0.91	114.93	30.93	0.79	100.52	47.62	0.68	61.14	131.97	0.32	0.762857	0.682857	-0.08	0.0454666
NM_020765|UBR4|chr1|-	3359.8	19401189	chr1:19401000-19401390	60.71	38.15	0.61	118.82	56.52	0.68	159.51	21.46	0.88	345.38	0	1	94.93	0	1	79.24	35.43	0.69	172.46	0	1	56.44	35.62	0.61	104.83	14.84	0.88	219.38	6.38	0.97	203.6	128.92	0.61	79.67	48.98	0.62	79.8	35.79	0.69	280.21	0	1	0.837143	0.768571	-0.0685714	0.0458769
NR_024101|FLJ35776|chr18|+	306.6	3596778	chr18:3596577-3597377	49.55	0	1	32.44	0	1	30.5	18.95	0.62	22.61	19.12	0.54	50.78	0	1	45.75	0	1	23.36	18.23	0.56	54.26	0	1	68.38	0	1	42.6	16.01	0.73	71.8	53.98	0.57	53.96	13.28	0.8	73.71	14.05	0.84	53.25	127.04	0.3	0.817143	0.748571	-0.0685714	0.0466884
NM_003746|DYNLL1|chr12|+	1327.1	120936077	chr12:120935876-120936298	119.67	34.45	0.78	254.78	0.87	1	177.53	0	1	498	0	1	129.38	38.32	0.77	111.25	50.96	0.69	123.16	0	1	125.49	44.6	0.74	273.43	14.99	0.95	173.7	79.16	0.69	653.68	0	1	141.58	50.92	0.74	157.87	86.42	0.65	239.46	0	1	0.891429	0.824286	-0.0671429	0.046477
NM_001068|TOP2B|chr3|-	1316.4	25639698	chr3:25639475-25639968	41.48	7.77	0.84	168.43	22.18	0.88	91.81	0	1	341.16	42.92	0.89	49.52	20.21	0.71	55.98	28.45	0.66	80.58	0	1	38.37	11.36	0.77	116.14	2.5	0.98	114.97	0	1	353.49	0	1	62.5	25.05	0.71	62.02	9.98	0.86	76.73	0	1	0.854286	0.902857	0.0485714	0.0470263
NM_001242377|DCP2|chr5|+	121.5	112349256	chr5:112349018-112357796	14.81	19.59	0.43	21.99	16.97	0.56	11.35	19.43	0.37	18.92	48.26	0.28	NA	NA	NA	17.7	23.95	0.42	6.17	26.64	0.19	NA	NA	NA	NA	NA	NA	6.35	34.4	0.16	6.69	26.42	0.2	NA	NA	NA	14.49	33.6	0.3	3.05	42.13	0.07	0.375	0.1825	-0.1925	0.0479421
NM_017846|TRNAU1AP|chr1|+	614.3	28904223	chr1:28904012-28905050	31.96	3.17	0.91	31.17	31.61	0.5	27.61	54.06	0.34	30.86	19.47	0.61	28.31	48.39	0.37	25.54	27.62	0.48	20.36	132.93	0.13	42.68	0	1	30.48	21.61	0.59	20.36	54.34	0.27	17.15	88.69	0.16	41.47	4.74	0.9	NA	NA	NA	88.12	40.52	0.69	0.477143	0.601667	0.124524	0.0484128
NM_152392|AHSA2|chr2|+	1096.5	61413953	chr2:61413752-61414590	35.73	62.85	0.36	58.5	56.16	0.51	69.21	20.25	0.77	78.23	146.76	0.35	80.46	131.26	0.38	41.56	35.36	0.54	46.42	192.73	0.19	52.24	15.33	0.77	63.26	52.6	0.55	67.99	23.05	0.75	103.12	112.82	0.48	73.55	113.54	0.39	41.6	28.28	0.6	38.75	72.66	0.35	0.442857	0.555714	0.112857	0.0488933
NM_006578|GNB5|chr15|-	690.9	52414764	chr15:52413123-52414965	35.36	31.78	0.53	59.2	40	0.6	77.11	0	1	72.92	41.84	0.64	25.46	20.82	0.55	53.42	1.31	0.98	NA	NA	NA	39.58	47.47	0.45	50.05	37.39	0.57	54.76	14.14	0.79	37.39	81.59	0.31	37.54	45.32	0.45	60.43	34.16	0.64	45.03	0	1	0.716667	0.601429	-0.115238	0.0506532
NM_001040022|SIRPA|chr20|+	19220	1919488	chr20:1917966-1920540	82.57	154.11	0.35	102.99	118.18	0.47	91	284.86	0.24	102.55	253.35	0.29	54.25	104.06	0.34	71.6	117.19	0.38	40.77	47.51	0.46	103.71	216.52	0.32	76.09	100.83	0.43	65.23	390.06	0.14	100.65	439.18	0.19	59.93	134.11	0.31	80.99	152.15	0.35	29.96	67.52	0.31	0.361429	0.292857	-0.0685714	0.0518126
NM_015548|DST|chr6|-	1924.3	56323671	chr6:56322785-56324065	222.99	30.58	0.88	227.73	43.17	0.84	140	90.55	0.61	234.39	24.26	0.91	222.7	84.13	0.73	132.96	106.49	0.56	75.32	0	1	177.36	65.98	0.73	141.55	63.97	0.69	118.94	101.03	0.54	257.48	23.54	0.92	224.74	128.32	0.64	109.33	63.78	0.63	183.7	109.87	0.63	0.79	0.682857	-0.107143	0.0527712
NM_012207|HNRNPH3|chr10|+	3324.1	70102003	chr10:70101735-70102953	81.74	165.25	0.33	112.06	245.35	0.31	79.09	431.47	0.15	177.07	713.95	0.2	90.29	287.05	0.24	97.6	162.46	0.38	19.22	255.28	0.07	101.96	187.09	0.35	111.2	251.32	0.31	60.03	328.69	0.15	162.08	406	0.29	139.48	326.69	0.3	86.54	128.69	0.4	37.41	90.78	0.29	0.24	0.298571	0.0585714	0.053574
NM_001128167|PAK3|chrX|+	1102.4	110463931	chrX:110463586-110464173	154.88	72.51	0.68	204.37	153.05	0.57	126.33	96.01	0.57	284.37	140.49	0.67	163.75	77.56	0.68	173.77	80.11	0.68	178.82	70.31	0.72	125.9	35.13	0.78	106.73	66.3	0.62	86.06	96.2	0.47	253.42	207.61	0.55	140.49	49.83	0.74	134.57	80.88	0.62	36.12	147.64	0.2	0.652857	0.568571	-0.0842857	0.053367
NM_001198543|HYDIN|chr16|-	358.5	71065581	chr16:71065314-71065820	15.36	110.95	0.12	63.78	154	0.29	45.84	162.16	0.22	71.77	48.55	0.6	37.71	189.98	0.17	59.03	142.91	0.29	6.47	69.56	0.09	23.49	84.64	0.22	48.63	208.16	0.19	43.39	150.01	0.22	34.84	126.23	0.22	38.06	215.03	0.15	41.27	188.25	0.18	13.89	201.22	0.06	0.254286	0.177143	-0.0771429	0.0538724
NM_003922|HERC1|chr15|-	2130.7	63901264	chr15:63900817-63901465	117.13	141.53	0.45	168.64	99.63	0.63	305.84	162.62	0.65	504.17	0	1	166.38	169.94	0.49	137.46	155.33	0.47	146.9	111.52	0.57	107.35	165.1	0.39	146.7	77.69	0.65	169.99	213.69	0.44	382.97	84.07	0.82	193.14	134.39	0.59	113.78	113.91	0.5	143.37	154.13	0.48	0.608571	0.552857	-0.0557143	0.0539318
NM_021221|LY6G5B|chr6|+	308.2	31639959	chr6:31639641-31640227	35.12	12.11	0.74	32.21	55.17	0.37	59.05	58.53	0.5	89.45	60.88	0.6	17.95	33.4	0.35	39.84	63.87	0.38	44.83	97.76	0.31	26.22	23.77	0.52	42.7	55.94	0.43	84.98	37.63	0.69	121.56	41.83	0.74	13.69	22.03	0.38	42.52	55.01	0.44	36.08	2.52	0.93	0.464286	0.59	0.125714	0.0548287
NM_024755|SLTM|chr15|-	180.2	59171744	chr15:59171244-59172306	NA	NA	NA	22.37	18.21	0.55	30.93	15.58	0.66	35.11	49.2	0.42	31.87	16.38	0.66	19.61	11.29	0.63	NA	NA	NA	NA	NA	NA	17.24	27.54	0.38	27.65	36.4	0.43	28.18	70.2	0.29	20.45	21.66	0.49	16.31	33.43	0.33	NA	NA	NA	0.584	0.384	-0.2	0.0547032
NM_001184998|KIAA0430|chr16|-	2506.4	15690509	chr16:15688226-15690794	49.39	65.01	0.43	86.67	26.64	0.76	74.49	54.19	0.58	124.77	33.39	0.79	57.21	26.73	0.68	78.67	28.99	0.73	11.7	68.87	0.15	41.99	31.01	0.58	65.74	0	1	36.85	30.69	0.55	61.99	62.17	0.5	44.09	45.44	0.49	70.66	0	1	21.95	204.35	0.1	0.588571	0.602857	0.0142857	0.0554217
NM_001009184|GRINA|chr8|+	2252.9	145067099	chr8:145066860-145067583	24.53	160.68	0.13	31.97	233.16	0.12	95.85	199.38	0.32	226.53	417.46	0.35	23.19	173.6	0.12	31.82	138.28	0.19	23.88	27.99	0.46	39.32	150.86	0.21	13.17	108.05	0.11	57.71	214.72	0.21	69.74	252.63	0.22	16.76	149.32	0.1	34.46	182.2	0.16	30.18	144.9	0.17	0.241429	0.168571	-0.0728571	0.0558906
NM_001408|CELSR2|chr1|+	106898	109816845	chr1:109816644-109818378	241.93	0	1	239.27	0	1	404.87	0	1	567.77	0	1	137.99	0	1	178.25	0	1	67.06	30.6	0.69	289.61	0	1	121.84	0	1	418.24	0	1	714.46	0	1	128.72	0	1	160.46	0	1	116.13	0	1	0.955714	1	0.0442857	0.0565057
NM_014384|ACAD8|chr11|+	265.3	134135003	chr11:134134802-134135746	39.43	0	1	80.19	0	1	78.14	0	1	59.74	2.1	0.97	80.57	0	1	52.19	13.04	0.8	27.45	29.16	0.48	45.12	2.21	0.95	81.75	0	1	82.18	0	1	84.06	7.63	0.92	79.02	0	1	69.99	0	1	36.5	0	1	0.892857	0.981429	0.0885714	0.0569459
NM_002904|RDBP|chr6|-	699.7	31919974	chr6:31919864-31920175	NA	NA	NA	11.58	21.35	0.35	12.12	45.85	0.21	3.6	108.1	0.03	0.3	41.18	0.01	7.26	28.35	0.2	0	73.44	0	NA	NA	NA	0.66	34.98	0.02	0	80.1	0	0	34.54	0	0.86	30.92	0.03	NA	NA	NA	0.23	103.36	0	0.133333	0.01	-0.123333	0.0572326
NM_172097|CATSPER2|chr15|-	471	43932481	chr15:43931634-43932694	96.45	21.37	0.82	87.63	31.54	0.74	79.38	0	1	31.72	3.06	0.91	89.8	79.04	0.53	122.52	27.17	0.82	69.15	0	1	98.18	30.17	0.76	118.72	69.24	0.63	66.85	39.55	0.63	50.23	43.95	0.53	101.4	33.66	0.75	135.67	0	1	33.73	97.47	0.26	0.831429	0.651429	-0.18	0.0584602
NM_177454|FAM171B|chr2|+	9423.6	187627866	chr2:187626206-187628512	122.37	32.62	0.79	137.24	143.37	0.49	111.24	108.93	0.51	355.96	122.06	0.74	152.89	68.25	0.69	80.41	143.91	0.36	48.01	38.8	0.55	130.12	64.63	0.67	113.21	150.15	0.43	102.26	189.58	0.35	510.69	178.29	0.74	167.32	140.72	0.54	116.9	204.88	0.36	36.62	134.25	0.21	0.59	0.471429	-0.118571	0.0580986
NM_001145514|SCRN1|chr7|-	8378.1	29963530	chr7:29959719-29963731	82.26	203.55	0.29	119.14	245.97	0.33	85.31	266.17	0.24	179.54	369.62	0.33	65.33	190.09	0.26	78.83	173.33	0.31	17.66	104.95	0.14	90.44	179.38	0.34	68.14	102.64	0.4	77.63	184.19	0.3	131.84	120.2	0.52	75.6	137.04	0.36	77.49	180.46	0.3	44.88	64.36	0.41	0.271429	0.375714	0.104286	0.0583055
NM_003439|ZKSCAN1|chr7|+	4579.3	99632481	chr7:99630928-99635403	22.4	66.43	0.25	37.7	140.54	0.21	60.78	153.5	0.28	45.69	217.14	0.17	27.35	152.56	0.15	41.44	157.22	0.21	19.9	128.26	0.13	22.71	74.1	0.23	28.49	116.45	0.2	51.6	165.53	0.24	139.58	74.28	0.65	28.25	121.02	0.19	33.51	168.87	0.17	25.27	89.97	0.22	0.2	0.271429	0.0714286	0.0581685
NM_012063|DNM1L|chr12|+	4643.1	32896489	chr12:32896288-32898584	71.45	9.72	0.88	157.53	0	1	213.84	0	1	212.71	0	1	77.49	97.61	0.44	143.48	0	1	78.06	0	1	63.64	32.09	0.66	103.01	46.4	0.69	126.51	3.87	0.97	180.58	0	1	74.44	87.25	0.46	132.8	0	1	96.22	0	1	0.902857	0.825714	-0.0771429	0.0591619
NM_022827|SPATA20|chr17|+	1412.6	48633054	chr17:48632853-48633213	77.64	54.67	0.59	65.94	41.56	0.61	180.44	6.42	0.97	144.19	19.24	0.88	118.03	93.7	0.56	79.11	122.59	0.39	184.56	18.76	0.91	68.78	28.37	0.71	89.31	21.56	0.81	166.82	24.03	0.87	162.94	58.14	0.74	74.47	58	0.56	78.97	42.29	0.65	272.92	0	1	0.701429	0.762857	0.0614286	0.0590262
NM_001141973|ATP13A2|chr1|-	539.4	17312644	chr1:17312453-17312853	39.62	82.6	0.32	37.56	51.9	0.42	144.13	54.61	0.73	366.8	102.29	0.78	31.29	35.68	0.47	28.77	33.68	0.46	22.64	20.18	0.53	31.22	50.67	0.38	19.48	24.98	0.44	104.64	32.81	0.76	206.19	213.9	0.49	31.09	34.95	0.47	15.26	37.79	0.29	21.95	9.34	0.7	0.53	0.504286	-0.0257143	0.060542
NR_027141|FAM45B|chr10|+	630.3	120896184	chr10:120895983-120897376	30.79	67.34	0.31	49.92	97.98	0.34	23.57	82.49	0.22	28.5	192.72	0.13	43.91	124.68	0.26	36.21	90.35	0.29	34.03	200.62	0.15	27.84	43.72	0.39	42.59	46.02	0.48	20.05	112.23	0.15	22.19	92.73	0.19	43.83	66.02	0.4	27.75	60.85	0.31	51.29	51.66	0.5	0.242857	0.345714	0.102857	0.0612252
NM_001190991|CNPY2|chr12|-	554.6	56708397	chr12:56708258-56708750	58.39	14.56	0.8	87.5	68.45	0.56	88.35	2.79	0.97	81.54	65.89	0.55	122.83	0	1	91.55	45.98	0.67	112.1	0	1	75.78	0	1	99.42	15.83	0.86	64.69	26.85	0.71	110.19	42.61	0.72	115.97	8.87	0.93	109.18	12.4	0.9	112.22	0	1	0.792857	0.874286	0.0814286	0.0622041
NR_036605|GGPS1|chr1|+	365.3	235505710	chr1:235505326-235507844	35.61	12.39	0.74	40.48	18.1	0.69	36.26	59.6	0.38	20.53	16.27	0.56	46.63	52	0.47	25.23	39.28	0.39	43.85	0	1	35.88	13.63	0.72	30.92	48.97	0.39	32.12	32.63	0.5	31.25	110.65	0.22	44	51.55	0.46	27.55	37.66	0.42	20.21	50.97	0.28	0.604286	0.427143	-0.177143	0.0628035
NM_007158|CSDE1|chr1|-	5384.8	115260636	chr1:115259534-115260837	35.02	21.2	0.62	108.81	6.97	0.94	121.31	48.22	0.72	205.7	41.83	0.83	32.89	26.76	0.55	71.03	16.5	0.81	8.41	30.6	0.22	40.89	18.55	0.69	64.37	11.3	0.85	85.91	81.05	0.51	165.23	167.62	0.5	50.33	26.63	0.65	64.7	0	1	64.13	0	1	0.67	0.742857	0.0728571	0.0631295
NM_032870|PNISR|chr6|-	1.03873e+06	99848636	chr6:99847841-99849506	383.48	1459.15	0.21	449.86	1632.79	0.22	201.29	1326.42	0.13	229.58	634.66	0.27	754.37	3048.03	0.2	407.48	2299.62	0.15	270.15	3139.03	0.08	387.23	1453.75	0.21	477.67	2121.53	0.18	231.18	1739.23	0.12	190.15	722.52	0.21	637.97	2697.83	0.19	443.09	2668.83	0.14	266.78	3906.9	0.06	0.18	0.158571	-0.0214286	0.0634944
NM_207009|FAM45A|chr10|+	679.4	120896184	chr10:120895983-120897223	33.33	64.79	0.34	51.9	95.99	0.35	23.29	82.77	0.22	31.06	190.16	0.14	46.55	122.03	0.28	39.12	87.44	0.31	36.54	198.1	0.16	29.79	41.77	0.42	45.37	43.23	0.51	20.4	111.88	0.15	24.02	90.9	0.21	45.07	64.77	0.41	30.18	58.42	0.34	51.81	51.14	0.5	0.257143	0.362857	0.105714	0.06446
NM_001171168|CAMTA2|chr17|-	539.4	4871910	chr17:4871287-4872114	72.38	29.23	0.71	48.15	21.74	0.69	107.46	15.58	0.87	68.11	131.66	0.34	39.71	55.09	0.42	49.38	24.62	0.67	47.85	2.3	0.95	48.13	42.4	0.53	45.97	2.07	0.96	94.51	18.12	0.84	89.34	33.87	0.73	41.11	31.83	0.56	39.22	36.18	0.52	91.34	0	1	0.664286	0.734286	0.07	0.0640602
NM_001198611|MAP7|chr6|-	2401.5	136664700	chr6:136663419-136665376	48.12	94.87	0.34	78.04	102.42	0.43	39.82	85.33	0.32	65.98	202.27	0.25	60.9	120.26	0.34	73.18	67.75	0.52	33.95	90.15	0.27	70.51	104.34	0.4	129.14	88.6	0.59	48.63	107.18	0.31	77	144.83	0.35	112.63	119.12	0.49	105.95	97.43	0.52	50.66	76.72	0.4	0.352857	0.437143	0.0842857	0.064476
NM_015276|USP22|chr17|-	1201.4	20905685	chr17:20902906-20906386	38.77	33.81	0.53	49.85	19.91	0.71	31.78	81.61	0.28	50.89	103.41	0.33	23.38	19.89	0.54	37.89	35.5	0.52	7.9	38.47	0.17	33.01	34.79	0.49	NA	NA	NA	19.04	45.47	0.3	25.17	171.39	0.13	22.6	17.2	0.57	26.83	27.73	0.49	1.92	46.62	0.04	0.44	0.336667	-0.103333	0.0661393
NM_153331|KCTD6|chr3|+	178.5	58487006	chr3:58486673-58488087	33.1	12.03	0.73	41.38	30.62	0.57	20.11	22.49	0.47	29.78	53.86	0.36	45.81	56.54	0.45	24.49	47.65	0.34	18.52	12.49	0.6	46.63	8.71	0.84	28.24	56.31	0.33	29.56	13.03	0.69	32.34	0	1	48.3	22.25	0.68	29.62	25.2	0.54	33.06	14.07	0.7	0.502857	0.682857	0.18	0.0661102
NM_014756|CKAP5|chr11|-	1027.7	46765613	chr11:46765084-46765815	77.89	82.87	0.48	88.07	62.42	0.59	155.59	81.64	0.66	199.65	140.02	0.59	73.08	87.83	0.45	78.54	87.05	0.47	28.76	101.21	0.22	89.8	61.02	0.6	45.67	50.97	0.47	105.02	79.35	0.57	142.51	76.84	0.65	57.12	76.37	0.43	86.95	85.22	0.51	190.5	0	1	0.494286	0.604286	0.11	0.0669172
NM_020729|ODF2L|chr1|-	3164.8	86817283	chr1:86815777-86817891	101.1	85.88	0.54	106.6	42.7	0.71	156.12	89.82	0.63	62.3	132.11	0.32	128.35	127.58	0.5	134.99	25.05	0.84	93.58	154.35	0.38	91.51	55.18	0.62	102.24	64.98	0.61	123.44	23.65	0.84	45.16	60.2	0.43	118.25	61.64	0.66	105.64	50.93	0.67	114.33	77.69	0.6	0.56	0.632857	0.0728571	0.0674342
NM_004377|CPT1B|chr22|-	883.2	51007649	chr22:51007290-51007850	36.87	0.46	0.99	NA	NA	NA	52.16	0	1	79.35	0	1	58.59	0	1	NA	NA	NA	108.16	0	1	24.3	11.65	0.68	NA	NA	NA	36.18	7.38	0.83	40.22	0	1	44.06	0	1	NA	NA	NA	79.42	0	1	0.998	0.902	-0.096	0.0674321
NM_016300|ARPP21|chr3|+	11203.9	35835394	chr3:35835193-35835988	42.54	131.64	0.24	72.17	115.39	0.38	114.23	297.86	0.28	214.01	104.3	0.67	50.43	133.85	0.27	66.83	215.04	0.24	36.11	339.77	0.1	39.89	103.2	0.28	89.31	84.6	0.51	96	422.31	0.19	125.85	265.08	0.32	76.58	150.23	0.34	55.61	181.91	0.23	83.31	564.83	0.13	0.311429	0.285714	-0.0257143	0.0671956
NM_198195|UBA3|chr3|-	178.7	69104475	chr3:69103881-69104676	30.46	23.1	0.57	41.76	40.64	0.51	34.97	0	1	31.55	4.43	0.88	25.13	30.16	0.45	12.78	28.46	0.31	13	30.19	0.3	26.32	16.53	0.61	NA	NA	NA	27.01	10.76	0.72	28.26	10.35	0.73	38.11	6.37	0.86	21.26	13.52	0.61	30.4	0	1	0.574286	0.755	0.180714	0.0694863
NM_002812|PSMD8|chr19|+	258.1	38874094	chr19:38873893-38874464	NA	NA	NA	36.59	64.15	0.36	35.14	51.7	0.4	82.11	45.51	0.64	NA	NA	NA	NA	NA	NA	6.83	41.57	0.14	15.56	19.09	0.45	26.36	19.78	0.57	38.52	46.91	0.45	27.34	167.3	0.14	6.08	28.56	0.18	17.84	23.47	0.43	15.56	48.16	0.24	0.385	0.351429	-0.0335714	0.0716362
NM_001042706|IQCJ|chr3|+	997.8	158980538	chr3:158980337-158981535	NA	NA	NA	24.88	60.17	0.29	30.94	33.9	0.48	36.01	39.93	0.47	56.16	56.08	0.5	51.95	61.74	0.46	51.19	8.63	0.86	14.47	40.76	0.26	66.76	42.56	0.61	45.82	56.07	0.45	47.4	20.21	0.7	81.14	69.29	0.54	105.2	27.13	0.79	71.29	0	1	0.51	0.621429	0.111429	0.0713927
NM_002973|ATXN2|chr12|-	376.4	111890353	chr12:111890018-111890644	45.92	88.76	0.34	50.05	69.01	0.42	55.72	46.2	0.55	69.63	74.89	0.48	53.54	84.87	0.39	42.47	61.84	0.41	138.32	94.86	0.59	55.06	81.83	0.4	41.8	75.9	0.36	29.2	53.6	0.35	41.3	64.72	0.39	38.96	89.1	0.3	24.14	64.45	0.27	44.07	79.24	0.36	0.454286	0.347143	-0.107143	0.0713765
NM_001025205|AP2M1|chr3|+	10077.4	183901471	chr3:183901270-183901879	96.37	201.94	0.32	171.87	34.04	0.83	156.73	552.25	0.22	332.62	494.81	0.4	76.82	125.88	0.38	72.12	110.35	0.4	129.2	98.08	0.57	91.66	158.5	0.37	87.21	59.47	0.59	176.58	333.38	0.35	145	659.64	0.18	87.84	100.5	0.47	79.88	103.2	0.44	69.35	131.57	0.35	0.445714	0.392857	-0.0528571	0.0704261
NM_006170|NOP2|chr12|-	1146.3	6666607	chr12:6666037-6666808	39.35	17.66	0.69	25.66	30.52	0.46	30.07	31.08	0.49	NA	NA	NA	62.19	37.79	0.62	25.69	20.39	0.56	89.03	0	1	47.84	11.51	0.81	39.72	3.77	0.91	36.15	8.38	0.81	30.5	4.4	0.87	60.54	32.84	0.65	23.72	20.84	0.53	110.13	0	1	0.636667	0.797143	0.160476	0.0710632
NM_022143|LRRC4|chr7|-	4438.5	127668799	chr7:127667124-127670793	70.03	105.04	0.4	71.21	93.75	0.43	66.98	165.57	0.29	65.83	141.49	0.32	58.5	66	0.47	60.11	66.81	0.47	86.42	0	1	73.31	80.78	0.48	45.89	43.22	0.51	74.04	61.53	0.55	89.19	127.48	0.41	63.72	51.73	0.55	62.35	37.28	0.63	65.35	0	1	0.482857	0.59	0.107143	0.0720077
NR_026899|LOC146880|chr17|-	860.7	62745925	chr17:62745780-62746126	70.16	43.36	0.62	85.34	73.68	0.54	171.1	60.05	0.74	475.71	4.62	0.99	106.52	59.02	0.64	41.97	58.31	0.42	83.44	0	1	51.83	50.87	0.5	89.3	19.3	0.82	219.35	0	1	411.9	22.08	0.95	75.58	53.85	0.58	36.58	18.67	0.66	61.78	0	1	0.707143	0.787143	0.08	0.0737309
NM_001136158|OTUD5|chrX|-	2631.3	48779986	chrX:48779303-48780187	29.61	12.11	0.71	43.32	0.61	0.99	117.01	3.77	0.97	126.43	0	1	NA	NA	NA	34.36	2.23	0.94	57.73	0	1	24.66	16.72	0.6	27.85	7.91	0.78	103.05	18.86	0.85	97.93	0	1	NA	NA	NA	40.04	7.39	0.84	62.32	3.33	0.95	0.935	0.836667	-0.0983333	0.0734463
NM_144778|MBNL2|chr13|+	6384.5	98044380	chr13:98043576-98046374	173.5	51.6	0.77	146.74	4.94	0.97	130.19	11.31	0.92	122.5	38.59	0.76	125.01	10.97	0.92	153.9	0	1	73.46	5.72	0.93	142.97	60.84	0.7	125.73	21.95	0.85	95.09	11.29	0.89	93.22	15.83	0.85	121.37	33.23	0.79	146.35	10.33	0.93	84.64	41.39	0.67	0.895714	0.811429	-0.0842857	0.0743196
NM_012203|GRHPR|chr9|+	424.3	37436893	chr9:37436658-37436986	45	0	1	53.79	3.49	0.94	104.18	0	1	174.22	0	1	42.72	0	1	27.59	5.32	0.84	141.67	0	1	31.87	5.48	0.85	NA	NA	NA	45.65	7.08	0.87	112.2	0	1	24.67	9.39	0.72	37.56	0	1	NA	NA	NA	0.968571	0.888	-0.0805714	0.0747222
NM_006268|DPF2|chr11|+	213.6	65119355	chr11:65119154-65120451	16.54	23.12	0.42	21.26	22.91	0.48	19.18	51.34	0.27	15.43	89.03	0.15	22.18	31.53	0.41	20.98	12.13	0.63	NA	NA	NA	27	21.95	0.55	16.57	15.83	0.51	26.35	26.05	0.5	55.76	10.1	0.85	22.36	7.91	0.74	17.74	18.76	0.49	5.03	66.3	0.07	0.393333	0.53	0.136667	0.0755038
NM_017613|DONSON|chr21|-	643.6	34950549	chr21:34950211-34950750	29.13	36.37	0.44	38.83	25.87	0.6	35.14	38.45	0.48	28.3	41.21	0.41	62.51	83.79	0.43	14.95	33.2	0.31	35.77	43.1	0.45	26.51	48.49	0.35	12.63	33.96	0.27	12.76	50.59	0.2	5.81	50.93	0.1	42.87	61.53	0.41	8.38	28.71	0.23	12.25	24.98	0.33	0.445714	0.27	-0.175714	0.0760253
NM_002766|PRPSAP1|chr17|-	977.1	74307396	chr17:74306868-74307781	80.16	16.6	0.83	139.85	21.15	0.87	167.12	0	1	208.32	0	1	152.03	45.13	0.77	88.69	50.45	0.64	117.75	0	1	98.46	0	1	100.12	5.33	0.95	90.31	0	1	77.66	2.53	0.97	126.95	4.17	0.97	77.39	29.74	0.72	97.7	0	1	0.872857	0.944286	0.0714286	0.0770493
NM_152705|POLR1D|chr13|+	1422.7	28240024	chr13:28239823-28241559	35.73	6.06	0.86	50.43	0	1	72.05	0	1	89.77	0	1	31.19	2.7	0.92	40.44	0	1	34.39	53.74	0.39	29.25	7.95	0.79	37.14	0	1	31.96	0	1	50.93	0	1	NA	NA	NA	31.14	0	1	57.43	0	1	0.881429	0.965	0.0835714	0.0780805
NM_002106|H2AFZ|chr4|-	1411.7	100869479	chr4:100869244-100869680	53.6	57.18	0.48	66.78	79.24	0.46	87.93	16.7	0.84	227.91	83.13	0.73	48.89	101.46	0.33	47.29	45.39	0.51	65.62	0	1	59.92	69.22	0.46	63.6	52.55	0.55	56.26	50.01	0.53	61.7	38.36	0.62	90.13	90.57	0.5	44.58	113.19	0.28	41.95	2.26	0.95	0.621429	0.555714	-0.0657143	0.0786764
NM_015997|RRNAD1|chr1|+	269.5	156706659	chr1:156706424-156706752	43.81	0	1	34.01	4.75	0.88	68.47	8.46	0.89	42.69	0	1	62.52	0	1	NA	NA	NA	101.96	0	1	30.25	4.26	0.88	NA	NA	NA	33.57	15.19	0.69	72.93	11.96	0.86	NA	NA	NA	NA	NA	NA	49.41	0	1	0.961667	0.8575	-0.104167	0.080541
NM_001002251|ARL6IP4|chr12|+	406.4	123467377	chr12:123467167-123467460	39.14	0	1	52.02	23.64	0.69	93.96	18.26	0.84	108.04	47.46	0.69	89.09	5.25	0.94	33.16	12.22	0.73	111.16	0	1	58.04	0	1	52.58	0	1	75.89	0	1	75.39	22.1	0.77	67.9	0	1	36.12	5.11	0.88	46.59	3.04	0.94	0.841429	0.941429	0.1	0.0807721
NM_012433|SF3B1|chr2|-	2183.2	198256984	chr2:198256698-198257185	161.95	59.92	0.73	224.36	66.44	0.77	255.2	0	1	447.1	0	1	311.64	101.31	0.75	165.97	92.55	0.64	162.41	0	1	182.84	51.52	0.78	258.87	70.65	0.79	208.19	45.93	0.82	253.64	27.26	0.9	315.72	141.77	0.69	134.14	89.38	0.6	197.58	0	1	0.841429	0.797143	-0.0442857	0.0836455
NM_002073|GNAZ|chr22|+	901.2	23465782	chr22:23465274-23467221	30.43	114.93	0.21	31.4	58.2	0.35	28.51	82.56	0.26	40.93	77.55	0.35	17.77	43.47	0.29	18.87	48.19	0.28	21.79	29.67	0.42	24.44	109.93	0.18	17.32	24.95	0.41	18.41	72.67	0.2	22.17	169.95	0.12	14.19	54.96	0.21	14.9	33.69	0.31	7.66	82.39	0.09	0.308571	0.217143	-0.0914286	0.0837049
NM_001135694|VDAC3|chr8|+	20850.5	42263296	chr8:42262889-42263455	102.71	0	1	285.29	13.97	0.95	462.15	32.56	0.93	640.4	0	1	204.78	7.57	0.96	199.92	38.89	0.84	344.95	0	1	105.92	6.36	0.94	196.65	0	1	348.83	0	1	428.78	157.02	0.73	144.81	0	1	183.44	0	1	658.66	0	1	0.954286	0.952857	-0.00142857	0.0851733
NM_173662|RNF175|chr4|-	205	154631440	chr4:154631312-154631641	27.65	6.71	0.8	112.03	35.86	0.76	95.07	26.81	0.78	208.66	98.59	0.68	55.75	0	1	84.45	1.06	0.99	57.42	17.81	0.76	39.25	5.13	0.88	129.99	39.36	0.77	111.29	34.6	0.76	125.18	15.08	0.89	103.01	0	1	91.58	17.45	0.84	108.25	0	1	0.824286	0.877143	0.0528571	0.0846462
NM_023070|ZNF643|chr1|+	290.3	40928390	chr1:40928093-40929390	50.4	0	1	46.97	23.83	0.66	39.5	10.53	0.79	22.37	105	0.18	104.57	16.89	0.86	72.28	0	1	80.33	22.31	0.78	76.52	17.69	0.81	85.06	0	1	52.42	10.5	0.83	NA	NA	NA	134.95	16.93	0.89	73.17	15.08	0.83	78.51	56.82	0.58	0.752857	0.823333	0.0704762	0.0848425
NM_000937|POLR2A|chr17|+	1192.9	7416541	chr17:7416340-7417935	47.63	107.33	0.31	40.33	94.77	0.3	49.19	149.56	0.25	79.24	271.54	0.23	41.96	60.91	0.41	31.93	52.34	0.38	19.91	30.08	0.4	37.12	95.83	0.28	19.19	52.24	0.27	36.06	119.93	0.23	64.38	290.1	0.18	30.76	53.54	0.36	23.03	47.53	0.33	19.3	232.42	0.08	0.325714	0.247143	-0.0785714	0.0867652
NM_080687|UPF3A|chr13|+	3591.4	115070472	chr13:115070264-115071291	91.79	152.27	0.38	132.09	205.66	0.39	198.17	283.36	0.41	279.7	69.38	0.8	175.48	220.46	0.44	84.79	292.66	0.22	78.16	277.12	0.22	115.85	127.42	0.48	131.22	112.28	0.54	119.25	238.57	0.33	286.68	0	1	179.58	142.51	0.56	80.6	258.85	0.24	104.85	246.29	0.3	0.408571	0.492857	0.0842857	0.085744
NM_001033505|CSTF3|chr11|-	6327.6	33163107	chr11:33162977-33163308	68.1	59.59	0.53	233.49	129.19	0.64	288.48	150.37	0.66	505.08	420.42	0.55	193.01	120.71	0.62	137.94	70.01	0.66	228.6	0	1	86.6	42.44	0.67	210.91	144.04	0.59	357.45	147.13	0.71	380.11	209.29	0.64	249.11	150.64	0.62	215.72	96.43	0.69	305.93	0	1	0.665714	0.702857	0.0371429	0.0866659
NM_001025300|RAB12|chr18|+	791.6	8639025	chr18:8638147-8639380	19.17	49.25	0.28	18.28	52.02	0.26	34.61	31.73	0.52	38.39	70.2	0.35	9.45	67.57	0.12	5.75	62.63	0.08	NA	NA	NA	17.98	81.85	0.18	10.45	54.11	0.16	20.96	32.77	0.39	113.54	0	1	13.8	74.1	0.16	15.01	38.68	0.28	NA	NA	NA	0.268333	0.361667	0.0933333	0.0874054
NM_002752|MAPK9|chr5|-	3434.8	179662384	chr5:179660595-179663526	92.72	75.94	0.55	124.07	101.63	0.55	63.87	123.24	0.34	69.68	118.24	0.37	62.47	73.28	0.46	102.26	96.7	0.51	21.01	115.14	0.15	85.59	48.23	0.64	54.97	60	0.48	42.71	55.49	0.43	74.74	39.4	0.65	59.73	24.23	0.71	76.88	66.65	0.54	19.75	62.94	0.24	0.418571	0.527143	0.108571	0.0874373
NM_139069|MAPK9|chr5|-	3445	179662384	chr5:179660595-179663531	92.76	75.45	0.55	124.12	101.07	0.55	63.87	122.83	0.34	69.65	117.98	0.37	62.5	73.1	0.46	102.3	96.15	0.52	21.02	115	0.15	85.63	47.84	0.64	54.98	59.72	0.48	42.71	55.29	0.44	74.74	39.12	0.66	59.75	24.16	0.71	76.91	66.31	0.54	19.76	62.76	0.24	0.42	0.53	0.11	0.0874373
NM_007213|PRAF2|chrX|-	491.5	48929410	chrX:48928818-48929667	20.77	29.19	0.42	19.65	27.95	0.41	51.5	57.4	0.47	75.82	158.35	0.32	15.86	36.98	0.3	21.52	23.07	0.48	33.57	43.79	0.43	25.42	15.98	0.61	11.21	26.86	0.29	54.52	36.47	0.6	59.89	323.43	0.16	16.78	23.57	0.42	16.38	33.81	0.33	13.84	74.26	0.16	0.404286	0.367143	-0.0371429	0.0883504
NM_001655|ARCN1|chr11|+	3568.2	118471651	chr11:118471340-118473747	60.16	146.87	0.29	82.31	254.54	0.24	80.97	382.52	0.17	180.34	582.94	0.24	44.77	137.44	0.25	56.74	217.61	0.21	15.6	152.63	0.09	47.74	156.55	0.23	47.68	170.58	0.22	52.17	359.1	0.13	104.48	512.64	0.17	37.77	116.9	0.24	40.88	162.8	0.2	24.59	328.46	0.07	0.212857	0.18	-0.0328571	0.0890883
NM_194247|HNRNPA3|chr2|+	3402	178084437	chr2:178084136-178088685	59.81	0	1	84.81	69.28	0.55	68.54	0	1	113.47	48.51	0.7	80.61	0	1	82.49	2.25	0.97	31.27	0.95	0.97	72.72	0	1	80.36	16.95	0.83	53.75	0	1	56.89	156.49	0.27	84.53	16.71	0.83	76.72	11.66	0.87	50.77	0	1	0.884286	0.828571	-0.0557143	0.0904929
NM_007278|GABARAP|chr17|-	1022.8	7144037	chr17:7143738-7144238	52.29	10.61	0.83	69.97	34.87	0.67	184.68	0	1	232.44	111.13	0.68	23.2	36.73	0.39	57.9	8.07	0.88	53.33	0	1	55.75	43.45	0.56	66.61	17.13	0.8	164.59	0	1	199.15	0	1	64.28	0	1	59.86	42.67	0.58	62.54	7.03	0.9	0.778571	0.834286	0.0557143	0.090967
NM_004939|DDX1|chr2|+	5760.5	15771141	chr2:15770900-15771235	93.79	0	1	150.72	29.5	0.84	386.15	63.41	0.86	764.28	56.83	0.93	113.74	4.66	0.96	101.99	28.12	0.78	169.23	0	1	83.59	21.26	0.8	153.3	10.71	0.93	357.23	49.66	0.88	371.51	114.56	0.76	148.44	32.34	0.82	138.49	0	1	89.63	0	1	0.91	0.884286	-0.0257143	0.0916521
NM_006366|CAP2|chr6|+	5374.5	17556791	chr6:17556590-17558023	87.17	181.23	0.32	171.48	142.07	0.55	120.08	274.75	0.3	155.29	516.09	0.23	67.61	109.47	0.38	149.93	149.86	0.5	39.48	145.67	0.21	73.05	94.22	0.44	86.38	88.69	0.49	78.66	291.09	0.21	84.15	301.85	0.22	66.08	70.98	0.48	101.79	108.09	0.48	31.5	412.18	0.07	0.355714	0.341429	-0.0142857	0.0920273
NR_003713|LOC728613|chr5|-	721.9	1599534	chr5:1597672-1599942	25.5	39.74	0.39	40.37	48.89	0.45	51.45	60.45	0.46	45.72	36.53	0.56	30.8	74.83	0.29	27.8	21.14	0.57	29.6	58.57	0.34	20.25	20.69	0.49	22.92	36.91	0.38	48.84	27.91	0.64	61.88	0	1	29.56	61.49	0.32	26.69	6.41	0.81	42.09	40.65	0.51	0.437143	0.592857	0.155714	0.0945941
NM_001080792|C15orf57|chr15|-	812.2	40846125	chr15:40845298-40846326	0.78	60.22	0.01	3.99	56.94	0.07	4.49	158.14	0.03	0.62	229.4	0	4.45	31.84	0.12	3.48	53.53	0.06	2.51	110.35	0.02	3.86	49.57	0.07	3.95	59.19	0.06	9.49	121.87	0.07	21.38	194.53	0.1	7.1	39.06	0.15	4.41	52.73	0.08	0	124.87	0	0.0442857	0.0757143	0.0314286	0.0958509
NM_199203|TMEM189-UBE2V1|chr20|-	3657.7	48698932	chr20:48697661-48699451	57.13	128.14	0.31	130.2	240.75	0.35	198.33	183.6	0.52	185.46	258.06	0.42	80.32	221.19	0.27	112.05	241.39	0.32	74.61	267.95	0.22	65.92	149.31	0.31	100.32	196.33	0.34	179.55	277.39	0.39	147.64	555.81	0.21	100.78	173.35	0.37	114.35	291.91	0.28	110.29	317.61	0.26	0.344286	0.308571	-0.0357143	0.0962458
NM_003184|TAF2|chr8|-	293.9	120744225	chr8:120743014-120744426	17.67	24.94	0.41	28.33	16.1	0.64	18.86	66.54	0.22	54.17	14.26	0.79	20.26	32.41	0.38	19.89	20.18	0.5	7.81	23.81	0.25	10.09	30.06	0.25	21.23	13.45	0.61	16.21	41.67	0.28	8.48	42.7	0.17	22.68	20.09	0.53	14.86	17.02	0.47	3.49	66.77	0.05	0.455714	0.337143	-0.118571	0.0969354
NM_003074|SMARCC1|chr3|-	587.5	47629579	chr3:47627378-47629796	10.13	30.55	0.25	26.96	23.94	0.53	17.18	104.84	0.14	46.78	8.97	0.84	18.03	53.37	0.25	25.81	34.09	0.43	7.61	92.42	0.08	19.55	48.22	0.29	19.86	21.88	0.48	17	151.46	0.1	19.13	72.6	0.21	23.24	51.49	0.31	27.9	34.79	0.45	12.67	218.43	0.05	0.36	0.27	-0.09	0.0975741
NM_207362|C2orf55|chr2|-	1784.1	99410848	chr2:99410309-99411134	82.55	29.32	0.74	78.73	46.15	0.63	95.55	65.1	0.59	124.09	53.09	0.7	82.03	25.78	0.76	72.16	67.75	0.52	97.25	117.86	0.45	84.63	32.94	0.72	101.23	64.55	0.61	166.45	53.1	0.76	123.03	99.36	0.55	131.32	10.3	0.93	96.41	114.53	0.46	178.39	0	1	0.627143	0.718571	0.0914286	0.0995851
NM_001184740|CTTN|chr11|+	6901.6	70282605	chr11:70282388-70282690	99.86	25.7	0.8	186.88	82.1	0.69	440.87	65.17	0.87	532.79	37.64	0.93	200.7	15.31	0.93	149.34	49.77	0.75	523.74	13.33	0.98	122.29	3.26	0.97	229.23	70.3	0.77	503.82	48.76	0.91	506.78	33.15	0.94	242.03	32.98	0.88	178.45	12.31	0.94	472.03	0	1	0.85	0.915714	0.0657143	0.0992582
NM_001178016|SLC4A10|chr2|+	14987.2	162839890	chr2:162839689-162841786	124.26	478.22	0.21	178.53	702.05	0.2	131.19	200.26	0.4	263.68	529.01	0.33	92.56	531.68	0.15	150.42	428.71	0.26	93.84	78.2	0.55	94.95	449.46	0.17	119.81	509.62	0.19	90.63	163.6	0.36	161.95	526.39	0.24	105.13	520.13	0.17	128.64	412.26	0.24	80.97	246.51	0.25	0.3	0.231429	-0.0685714	0.100963
NM_005826|HNRNPR|chr1|-	1137.5	23637358	chr1:23636276-23637559	48.8	0	1	61.64	0	1	45.97	1.54	0.97	133.95	0	1	69.91	0	1	54.86	0	1	NA	NA	NA	58.63	0	1	63.8	0	1	40.61	19.42	0.68	64.51	0	1	83.16	0	1	43.1	0	1	NA	NA	NA	0.995	0.946667	-0.0483333	0.100598
NM_020655|JPH3|chr16|+	1688.8	87730387	chr16:87730186-87731761	61.44	72.2	0.46	62.85	18.58	0.77	47.15	36.63	0.56	65.86	5.09	0.93	39.48	44.58	0.47	44.05	55.76	0.44	16.93	43.1	0.28	63.24	16.15	0.8	28.98	35.59	0.45	42.42	29.2	0.59	86.32	0	1	30.46	33.86	0.47	39.47	18.72	0.68	NA	NA	NA	0.558571	0.665	0.106429	0.100865
NM_133491|SAT2|chr17|-	30482.8	7529661	chr17:7529556-7529932	69.98	0	1	263.89	23.71	0.92	568.16	0	1	561.36	0	1	189.93	0	1	252.55	0	1	708.49	0	1	148.92	4.25	0.97	451.17	0	1	633.76	0	1	424.67	0	1	177.16	0	1	332.31	0	1	837.37	0	1	0.988571	0.995714	0.00714286	0.101467
NR_024159|DGCR9|chr22|+	631	19005548	chr22:19005347-19007761	19.09	17.24	0.53	20	15	0.57	NA	NA	NA	NA	NA	NA	16.77	19.04	0.47	NA	NA	NA	5.73	79.07	0.07	39.07	31.99	0.55	36.29	9.53	0.79	16.04	34.9	0.31	NA	NA	NA	22.38	23.66	0.49	32.61	12.47	0.72	8.93	43.55	0.17	0.41	0.505	0.095	0.102195
NM_207168|ENSA|chr1|-	5050.6	150599867	chr1:150599522-150600068	22.42	74.72	0.23	46.88	110.02	0.3	32.69	164.13	0.17	10.22	113.15	0.08	35.6	106.62	0.25	44.45	98.31	0.31	17.77	255.21	0.07	51.59	95.25	0.35	48.03	51.31	0.48	22.74	207.18	0.1	12.74	46.38	0.22	64.16	107.88	0.37	40.42	141.71	0.22	37.64	108.5	0.26	0.201429	0.285714	0.0842857	0.1026
NM_000533|PLP1|chrX|+	1313.3	103046100	chrX:103045455-103047547	NA	NA	NA	41.35	0	1	NA	NA	NA	181.96	100.7	0.64	56.8	0	1	NA	NA	NA	NA	NA	NA	NA	NA	NA	NA	NA	NA	NA	NA	NA	178.74	125.11	0.59	50.08	0	1	NA	NA	NA	NA	NA	NA	0.88	0.795	-0.085	0.103538
NM_005022|PFN1|chr17|-	286.4	4849091	chr17:4848947-4849292	2.24	27.77	0.07	16.22	15.93	0.5	30.67	36.74	0.45	15.63	59.16	0.21	NA	NA	NA	NA	NA	NA	15.66	24.01	0.39	12.98	27.94	0.32	NA	NA	NA	7.16	36.18	0.17	12.92	85.46	0.13	NA	NA	NA	NA	NA	NA	5.55	25.73	0.18	0.324	0.2	-0.124	0.104615
NM_031901|MRPS21|chr1|+	209.7	150280691	chr1:150280482-150280819	71.13	8.78	0.89	84.14	59.02	0.59	96.07	24.44	0.8	47.59	30.3	0.61	102.2	17.39	0.85	69.17	43.78	0.61	73.18	0	1	34.42	31.48	0.52	100.36	42.14	0.7	97.32	21.82	0.82	114.55	15.52	0.88	57.48	60.94	0.49	68.02	72.97	0.48	69.84	58.47	0.54	0.764286	0.632857	-0.131429	0.109917
NM_001141945|ACTA2|chr10|-	256	90694922	chr10:90694831-90695123	19.32	17.66	0.52	28.22	51.82	0.35	10.74	36.89	0.23	47.82	27.49	0.63	33.55	36.69	0.48	22.01	9.88	0.69	103.01	9.21	0.92	45.47	26.87	0.63	23.93	19.46	0.55	16.6	18.79	0.47	74.42	26.4	0.74	49.38	38.13	0.56	14.83	19.9	0.43	160.32	0.57	1	0.545714	0.625714	0.08	0.107022
NM_148976|PSMA1|chr11|-	296.8	14526526	chr11:14526422-14526794	28.03	6.54	0.81	49.91	38.67	0.56	87.44	0	1	137.52	3.61	0.97	35.41	26.51	0.57	43.82	14.71	0.75	46.31	0	1	NA	NA	NA	48.93	19.35	0.72	84.18	0	1	84.1	0	1	35.03	9.66	0.78	49.03	0	1	31.85	0	1	0.808571	0.916667	0.108095	0.111786
NM_005732|RAD50|chr5|+	468.4	131978925	chr5:131977870-131980313	20.19	30	0.4	33.52	69.74	0.32	35.9	71.59	0.33	48.03	67.79	0.41	30.89	52.77	0.37	34.26	37.53	0.48	29.21	12.16	0.71	24.33	55.44	0.3	25.37	61.64	0.29	25.06	86.78	0.22	28.97	64.24	0.31	27.45	55.18	0.33	33.04	37.88	0.47	13.09	80.61	0.14	0.431429	0.294286	-0.137143	0.106122
NM_004134|HSPA9|chr5|-	1730.7	137891066	chr5:137890571-137891803	9.82	44.55	0.18	28.15	76.93	0.27	26.12	96.8	0.21	33.52	351.61	0.09	12.25	51.82	0.19	14.66	64.77	0.18	3.91	82.09	0.05	24.03	29.87	0.45	11.94	65.71	0.15	20.99	89.23	0.19	27.22	89.52	0.23	20.64	60.43	0.25	21.82	42.77	0.34	29.34	135.52	0.18	0.167143	0.255714	0.0885714	0.111676
NM_018102|ZNF334|chr20|-	823.4	45130687	chr20:45129707-45131736	26.15	12.73	0.67	58.06	1.14	0.98	52.59	14.96	0.78	19.47	51.62	0.27	74.29	23.89	0.76	89.67	0	1	47.13	92.88	0.34	40.4	22.47	0.64	60.45	0	1	58.79	14.18	0.81	NA	NA	NA	67.04	9.96	0.87	84.12	0	1	24.2	50.29	0.32	0.685714	0.773333	0.087619	0.10803
NM_023935|DDRGK1|chr20|-	829	3171203	chr20:3171012-3171465	82.73	0	1	74.75	21.08	0.78	89.29	31.4	0.74	144.59	32.93	0.81	90.79	0	1	60.04	4.01	0.94	182.08	0	1	70.13	0	1	105.79	42.74	0.71	161.08	53.71	0.75	113.7	68.63	0.62	123.02	0	1	118.88	12.68	0.9	132.34	0	1	0.895714	0.854286	-0.0414286	0.111438
NM_001018008|TPM1|chr15|+	2801.2	63362270	chr15:63362069-63362831	47.4	3.41	0.93	79.36	12.9	0.86	86.98	4.74	0.95	148.88	0	1	58.99	11.33	0.84	49.1	46.96	0.51	21.13	14.16	0.6	61.27	0	1	65.22	23.18	0.74	61.83	34.23	0.64	189.37	14.9	0.93	78.16	13.93	0.85	60.45	42.53	0.59	42.05	64.19	0.4	0.812857	0.735714	-0.0771429	0.109972
NR_003700|PI4KAP2|chr22|-	5459.7	21827401	chr22:21827287-21827694	93.31	0	1	173.42	31.25	0.85	243.79	0	1	522.31	0	1	166.14	0	1	110.4	77.81	0.59	394.24	0	1	79.38	0	1	203.35	0	1	182.74	7.43	0.96	315.48	0	1	140.68	0	1	123.21	31.46	0.8	344.39	0	1	0.92	0.965714	0.0457143	0.106286
NR_036447|PKD1P1|chr16|+	1.40684e+06	16444150	chr16:16443949-16444465	1159.71	2280.81	0.34	1277.15	2117.23	0.38	2276.15	3528.11	0.39	2543.69	2660.73	0.49	1816.58	3289.98	0.36	1308.03	2844.5	0.31	4690.99	6225.78	0.43	1146.17	2357.21	0.33	1333.47	2418.97	0.36	2509.74	3820.06	0.4	1972.47	2862.79	0.41	1383.25	2418.59	0.36	1241.25	2976.74	0.29	4247.47	5606.91	0.43	0.385714	0.368571	-0.0171429	0.111122
NM_178140|PDZD2|chr5|+	1288.9	32108976	chr5:32108075-32111038	63.65	10.66	0.86	70.29	12.17	0.85	44.46	11.38	0.8	23.6	86.66	0.21	60.51	0.89	0.99	75.78	6.31	0.92	41.25	0	1	87.1	0	1	105.81	26.99	0.8	77.32	1.6	0.98	31.85	7.6	0.81	80.08	11.21	0.88	139.87	0	1	30.05	45.94	0.4	0.804286	0.838571	0.0342857	0.107892
NM_005744|ARIH1|chr15|+	6786.2	72876075	chr15:72875549-72878896	83.27	130.53	0.39	112.72	134.83	0.46	75.96	86.31	0.47	129.01	0	1	71.28	114.35	0.38	93.73	98.5	0.49	98.81	13.91	0.88	93.27	126.04	0.43	85.97	120.31	0.42	66.02	52.66	0.56	54.42	94.33	0.37	75.61	125.28	0.38	97.64	82.93	0.54	93.6	95.24	0.5	0.581429	0.457143	-0.124286	0.111688
NM_025125|C10orf57|chr10|+	411.9	81850993	chr10:81850553-81852307	16.42	61.4	0.21	31.48	48.44	0.39	31.96	36.1	0.47	67.48	62.7	0.52	32.15	81.84	0.28	19.12	62.78	0.23	7.98	45.31	0.15	19.73	62.77	0.24	19.21	64.42	0.23	29.09	54.31	0.35	45.16	88.02	0.34	29.53	77.73	0.28	24.74	79.89	0.24	14.09	148.21	0.09	0.321429	0.252857	-0.0685714	0.108617
NM_022117|TSPYL2|chrX|+	8922	53117159	chrX:53116958-53117728	111.15	50.06	0.69	188.47	8.77	0.96	184.99	0	1	349.76	0	1	132.42	61.39	0.68	159.24	14.72	0.92	87.43	0	1	125.63	51.92	0.71	153.87	14.31	0.91	215.77	0	1	156.69	0	1	131.07	33.64	0.8	137.24	11.82	0.92	60.18	70.77	0.46	0.892857	0.828571	-0.0642857	0.111527
NM_001243403|CLEC16A|chr16|+	531.3	11220037	chr16:11219836-11220201	21.59	50.12	0.3	46.73	46.74	0.5	29.09	50.5	0.37	22.63	33.18	0.41	26.88	51.7	0.34	20.83	60	0.26	33.49	20.02	0.63	22.93	63.5	0.27	24.69	27.57	0.47	9.42	74.42	0.11	17.31	78.5	0.18	31.69	22.87	0.58	28.22	51.26	0.36	2.72	69.94	0.04	0.401429	0.287143	-0.114286	0.111074
NM_014992|DAAM1|chr14|+	1672	59835569	chr14:59835368-59836471	61.26	104.66	0.37	76.81	141.19	0.35	57.81	118.61	0.33	127.58	0	1	84.76	180.75	0.32	82.02	158.67	0.34	40.08	104.9	0.28	70.66	110.27	0.39	60.25	111.02	0.35	45.54	87.57	0.34	59.34	137.49	0.3	84.37	171.51	0.33	70.82	166.38	0.3	43.01	156.02	0.22	0.427143	0.318571	-0.108571	0.109652
NM_001190738|NFIB|chr9|-	1608.2	14084837	chr9:14081842-14088325	31.49	11.94	0.73	38.56	14.76	0.72	NA	NA	NA	27.25	9.96	0.73	33.57	6.17	0.84	31.59	14.37	0.69	NA	NA	NA	32.06	10.68	0.75	20.93	10.5	0.67	22.17	15.31	0.59	NA	NA	NA	23.34	8.1	0.74	38.81	16.57	0.7	5.17	42.91	0.11	0.742	0.593333	-0.148667	0.112232
NM_198353|KCTD8|chr4|-	68.9	44177050	chr4:44175920-44177267	NA	NA	NA	NA	NA	NA	11.55	68.81	0.14	9.64	105.96	0.08	NA	NA	NA	NA	NA	NA	3.92	108.12	0.04	7.78	46.13	0.14	13.45	22.55	0.37	11.22	64.2	0.15	8.56	54.92	0.13	12.7	31.99	0.28	9.02	43.14	0.17	2.27	64.75	0.03	0.0866667	0.181429	0.0947619	0.113121
NM_004386|NCAN|chr19|+	1910.6	19360776	chr19:19360575-19363061	23.68	67.5	0.26	77.33	103.23	0.43	61.16	134.66	0.31	63.56	197.22	0.24	31.81	84.36	0.27	58.66	83.09	0.41	19.07	197.78	0.09	53.72	98.64	0.35	70.77	98.78	0.42	62.74	189.68	0.25	117.64	82.36	0.59	47.55	96.44	0.33	81.35	119.25	0.41	41.15	1063.35	0.04	0.287143	0.341429	0.0542857	0.116992
NM_014806|RUSC2|chr9|+	441.7	35561401	chr9:35561178-35561827	40.89	42.32	0.49	63.05	26.54	0.7	67.84	72.49	0.48	144.17	0	1	51.59	23.15	0.69	44.14	37.36	0.54	24.83	10.19	0.71	50.85	45.93	0.53	34.13	13.35	0.72	59.88	27.15	0.69	64.01	65.82	0.49	45.66	17.2	0.73	32.08	46.93	0.41	21.57	38.8	0.36	0.658571	0.561429	-0.0971429	0.116372
NM_003085|SNCB|chr5|-	1184.6	176047431	chr5:176047210-176047844	28.18	46.69	0.38	16.51	38.7	0.3	147.66	82.91	0.64	126.53	36.93	0.77	20.12	26.26	0.43	14.62	57.36	0.2	14.58	28.04	0.34	12.88	79.59	0.14	NA	NA	NA	83.53	110.33	0.43	90.21	30.15	0.75	13.89	24.4	0.36	20.43	55.89	0.27	20.67	34.15	0.38	0.437143	0.388333	-0.0488095	0.115228
NM_001039375|C20orf7|chr20|+	368.9	13797965	chr20:13797764-13799067	30.43	13.17	0.7	42.52	37.37	0.53	NA	NA	NA	39.35	52.67	0.43	27.34	42.81	0.39	35.92	27.75	0.56	30.16	48.67	0.38	34.54	11.63	0.75	32.15	48.18	0.4	NA	NA	NA	84.43	0	1	31.43	29.48	0.52	35.92	20.05	0.64	13.3	32.14	0.29	0.498333	0.6	0.101667	0.115944
NM_004698|PRPF3|chr1|+	578.2	150325593	chr1:150325309-150325704	41.81	6.19	0.87	83.13	43.97	0.65	157.84	40.48	0.8	209.05	14.67	0.93	70.25	9.56	0.88	23.55	39.57	0.37	85.09	12.1	0.88	78.34	17.28	0.82	88.39	22.98	0.79	152.19	30.12	0.83	163	11.58	0.93	86.5	18.9	0.82	61.33	8.95	0.87	142.25	0	1	0.768571	0.865714	0.0971429	0.115511
NM_153456|HS6ST3|chr13|+	4392	97485094	chr13:97484744-97491816	30.63	8.51	0.78	59.71	20.22	0.75	49.99	27.23	0.65	70.47	197.66	0.26	25.67	16.08	0.61	63.55	0	1	35.24	17.92	0.66	28.79	21.9	0.57	82.01	5.45	0.94	105.95	59.74	0.64	80.48	173.48	0.32	56.88	2.4	0.96	151.14	13.19	0.92	49.12	30.24	0.62	0.672857	0.71	0.0371429	0.116686
NM_015520|MAGI1|chr3|-	896.3	65341580	chr3:65339906-65342807	29.81	29.84	0.5	48.25	16.72	0.74	40.8	51.04	0.44	60.49	0	1	34.86	41.49	0.46	49.99	44.7	0.53	36.8	9.19	0.8	26.59	24.12	0.52	29.74	26.24	0.53	35.61	34.95	0.5	31.11	49.94	0.38	33.62	47.15	0.42	47.2	41.91	0.53	11.61	19.67	0.37	0.638571	0.464286	-0.174286	0.118165
NR_036486|FGF14-IT1|chr13|-	382.8	102946189	chr13:102944670-102946390	50.94	52.83	0.49	25.84	21.52	0.55	21.17	50.25	0.3	12.07	20.03	0.38	53.78	41.64	0.56	45.34	22.8	0.67	21.26	130.43	0.14	66.89	33.19	0.67	40.4	42.39	0.49	20.41	41.68	0.33	NA	NA	NA	61.92	28.81	0.68	40.75	34.15	0.54	31.18	55.02	0.36	0.441429	0.511667	0.0702381	0.11867
NM_001136052|CPT1C|chr19|+	21115.2	50216901	chr19:50216677-50216988	282.29	0	1	198.91	37.27	0.84	360.46	0	1	385.07	0	1	385.39	0	1	177.04	0	1	731.21	0	1	231.6	0	1	277.31	12.48	0.96	555.25	0	1	432.17	0	1	336.16	0	1	200.63	0	1	576.65	0	1	0.977143	0.994286	0.0171429	0.119773
NR_002824|HERC2P2|chr15|-	38345.9	23282769	chr15:23282265-23283153	483.01	571.25	0.46	417.04	325.02	0.56	370.53	361.61	0.51	306.66	0	1	1036.47	1497.28	0.41	386.45	472.45	0.45	365.89	578.55	0.39	502.82	545.52	0.48	667.27	355.13	0.65	521.28	414.53	0.56	334.04	121.18	0.73	940.07	1290.55	0.42	496.79	634.2	0.44	488.18	540.71	0.47	0.54	0.535714	-0.00428571	0.1196
NM_003795|SNX3|chr6|-	202.6	108533164	chr6:108532717-108533458	32.07	90.43	0.26	32.67	61.42	0.35	25.25	55.93	0.31	35.64	22.7	0.61	22.71	29.46	0.44	30.53	40.7	0.43	22.45	58.3	0.28	19.32	71.49	0.21	14.56	44.2	0.25	18.4	43.65	0.3	23.16	143.73	0.14	19.52	44.04	0.31	32.37	34.71	0.48	9.04	51.4	0.15	0.382857	0.262857	-0.12	0.120038
NM_001990|EYA3|chr1|-	1027.4	28299858	chr1:28296855-28301057	12.99	48.43	0.21	24.04	62.57	0.28	15.91	71.89	0.18	66.3	12.94	0.84	14.32	50.81	0.22	15.43	46.15	0.25	7.89	24.68	0.24	17.54	57.42	0.23	14.13	58.65	0.19	16.29	53.85	0.23	20.89	61.57	0.25	10.68	51.99	0.17	18.88	55.15	0.25	6.08	51.1	0.11	0.317143	0.204286	-0.112857	0.120802
NM_181523|PIK3R1|chr5|+	3738.3	67593441	chr5:67593240-67597649	55.47	60.44	0.48	126.89	121.53	0.51	88.21	337.8	0.21	118.85	233.86	0.34	73.29	98.49	0.43	122.33	113.82	0.52	25.23	101.07	0.2	66.95	123.32	0.35	69.91	120.09	0.37	62.67	268.22	0.19	103.43	405.24	0.2	72.38	118.51	0.38	95.38	88.54	0.52	39.59	81.65	0.33	0.384286	0.334286	-0.05	0.121383
NM_018027|FRMD4A|chr10|-	998.6	13688834	chr10:13685706-13689035	34.12	63.78	0.35	48.46	44.15	0.52	42.49	151.35	0.22	34.25	180.88	0.16	53.99	39.49	0.58	46.73	77.54	0.38	26.56	227.8	0.1	47.05	54.88	0.46	43.94	27.35	0.62	55.11	132.88	0.29	76.89	81.43	0.49	51.03	53.69	0.49	40.24	85	0.32	12.23	172.03	0.07	0.33	0.391429	0.0614286	0.12275
NM_178502|DTX3|chr12|+	2146.1	58003061	chr12:58002860-58003583	101.31	28.46	0.78	93.22	0	1	151.45	0	1	174.33	0	1	108.25	1.73	0.98	71.12	0	1	81.56	0	1	113.22	0	1	60.04	0	1	132.22	0	1	151.32	0	1	87.64	6.45	0.93	77.89	0	1	117.04	0	1	0.965714	0.99	0.0242857	0.123133
NR_033805|LOC220906|chr10|-	969.8	28811612	chr10:28808846-28813540	NA	NA	NA	26.17	37.18	0.41	23.7	79.15	0.23	31.73	47.83	0.4	15.5	23.17	0.4	24.57	29.47	0.45	16.98	21.41	0.44	NA	NA	NA	11.69	26.62	0.31	12.55	56.4	0.18	59.99	0	1	NA	NA	NA	14.49	33.52	0.3	32.71	2.3	0.93	0.388333	0.544	0.155667	0.123667
NM_024116|TAF1D|chr11|-	1800.7	93469269	chr11:93469096-93469470	129.98	0	1	201.02	25.86	0.89	250.54	0	1	139.9	0	1	243.8	0	1	223.47	11.11	0.95	188.84	0	1	131.65	0	1	169.97	21.16	0.89	167.27	21.57	0.89	107.4	27.23	0.8	243.46	0	1	151.51	10.5	0.94	256.05	0	1	0.977143	0.931429	-0.0457143	0.124556
NM_181673|OGT|chrX|+	11433.3	70794328	chrX:70793470-70795747	130.06	99.08	0.57	141.77	138.71	0.51	48.6	138.6	0.26	55.56	217.15	0.2	231.57	63.46	0.78	131.04	104.78	0.56	32.65	89.24	0.27	178.03	79.66	0.69	248.13	225.66	0.52	64.37	261.52	0.2	62	376.69	0.14	227.77	162.91	0.58	184.29	157.54	0.54	44.07	182.07	0.19	0.45	0.408571	-0.0414286	0.125233
NM_001316|CSE1L|chr20|+	229.3	47713087	chr20:47712886-47713497	56.25	0	1	90.18	0	1	47.35	35.57	0.57	124.28	20.83	0.86	65.32	0.01	1	66.18	5.22	0.93	26.06	49.95	0.34	62.66	0	1	49.9	0	1	44.49	21.08	0.68	60.99	19.85	0.75	50.98	15.97	0.76	64.26	0	1	40.84	0	1	0.814286	0.884286	0.07	0.493012
NM_017411|SMN2|chr5|+	15774.8	69373047	chr5:69372846-69373422	63.37	0	1	58.76	1.49	0.98	188.26	0	1	396.26	0	1	113.23	0	1	54.75	1.19	0.98	186.99	0	1	70.37	0	1	74.86	0	1	249.91	0	1	430.33	0	1	131.18	0	1	66.86	0	1	127.48	0	1	0.994286	1	0.00571429	1
NM_001256732|SSBP2|chr5|-	1076.2	80715892	chr5:80713179-80716352	63.84	179.14	0.26	71.05	129.53	0.35	43.78	83.65	0.34	86.19	310.74	0.22	76.79	239.96	0.24	77.64	117.87	0.4	33.04	48.21	0.41	63.93	97.49	0.4	46.02	61.33	0.43	32.33	84.9	0.28	53.26	136.44	0.28	67.41	135.73	0.33	70.69	72.88	0.49	29.29	75.84	0.28	0.317143	0.355714	0.0385714	0.20746
NM_007149|ZNF184|chr6|-	1156	27419972	chr6:27418521-27421039	35.62	22.06	0.62	66.11	67.58	0.49	35.08	46.87	0.43	20.46	42.37	0.33	56.47	66.52	0.46	57.15	62.94	0.48	42.73	29.12	0.59	37.86	52.46	0.42	119.41	70.33	0.63	64.3	88.34	0.42	23.58	45.55	0.34	79.83	109.56	0.42	108.53	109.52	0.5	37.15	97.15	0.28	0.485714	0.43	-0.0557143	0.790123
NM_201559|FOXO3|chr6|+	1099.7	109001295	chr6:109001030-109005971	55.3	69.03	0.44	60.12	89.51	0.4	58.07	93.88	0.38	53.9	372.29	0.13	39.92	73.86	0.35	46.11	84.69	0.35	22.47	36.74	0.38	60.52	85.68	0.41	33.78	49.2	0.41	46.45	72.89	0.39	36.76	150.91	0.2	33.29	48.18	0.41	38.84	45.79	0.46	22.03	96.37	0.19	0.347143	0.352857	0.00571429	0.510123
NR_038381|TSC22D1-AS1|chr13|+	225	45152596	chr13:45152238-45154568	18.56	77.7	0.19	13.75	23.16	0.37	19.48	86.77	0.18	20.5	68.37	0.23	16.8	47.52	0.26	14	34.8	0.29	13.02	115.19	0.1	16.9	53.21	0.24	13.07	34.75	0.27	20.27	100.39	0.17	19.63	70.57	0.22	14.79	54.13	0.21	19.1	39.2	0.33	21.47	55.95	0.28	0.231429	0.245714	0.0142857	0.699625
NR_046473|MEG3|chr14|+	6.75698e+07	101316089	chr14:101312213-101320642	718.12	7378.66	0.09	1083.17	7175.14	0.13	1962.25	11150.8	0.15	1157.21	6179.11	0.16	651.57	9249.44	0.07	1168.08	9821.8	0.11	1378.19	11090	0.11	725.38	7194.9	0.09	1955.21	13274.6	0.13	2711.26	18767.1	0.13	1609.63	8683.83	0.16	857.12	9905.11	0.08	2000.16	15862.5	0.11	1638.36	15209.7	0.1	0.117143	0.114286	-0.00285714	0.790785
NM_005103|FEZ1|chr11|-	1053.6	125315806	chr11:125315641-125316007	31.44	39.21	0.45	76.22	83.83	0.48	247.61	0	1	359.36	0	1	45.45	21.38	0.68	68.69	34.1	0.67	96.66	0	1	39.28	14.18	0.73	51.53	13.25	0.8	139.48	0	1	232.72	0	1	48.18	10.02	0.83	70.17	42.37	0.62	111.51	15.98	0.87	0.754286	0.835714	0.0814286	0.377092
NM_004440|EPHA7|chr6|-	649.7	93953002	chr6:93949740-93953258	38.85	55.59	0.41	35.62	74.33	0.32	24.6	34.38	0.42	29.27	65.91	0.31	31.34	159.13	0.16	27.37	123.45	0.18	21.4	16.65	0.56	31.36	60.22	0.34	9.07	31.16	0.23	11.48	37.2	0.24	41.72	0	1	20.33	62.56	0.25	14.01	72.26	0.16	32.36	0	1	0.337143	0.46	0.122857	0.223645
NM_001098638|RNF169|chr11|+	901.2	74546810	chr11:74546591-74551955	26.59	156.75	0.15	33.23	163.42	0.17	25.9	137.13	0.16	33.38	51.42	0.39	32.98	178.56	0.16	26.86	112.28	0.19	21.73	71.85	0.23	33.88	183.38	0.16	37.44	152.95	0.2	33.52	167.83	0.17	25.97	87.13	0.23	35.35	184.58	0.16	30.6	130.62	0.19	43.47	161.82	0.21	0.207143	0.188571	-0.0185714	1
NM_001143682|CALCOCO1|chr12|-	21645.7	54105419	chr12:54104903-54105905	88.59	404.75	0.18	104.8	523.5	0.17	154.68	603.95	0.2	192.33	1052.18	0.15	96.11	420.01	0.19	93.47	386.93	0.19	97.77	783.17	0.11	118.32	408.5	0.22	90.38	373.29	0.19	155.65	726.41	0.18	111.48	806.95	0.12	83.79	302.69	0.22	83.26	368.54	0.18	63.35	636.99	0.09	0.17	0.171429	0.00142857	0.882241
NM_014972|TCF25|chr16|+	76675.6	89977706	chr16:89977488-89977792	120.27	0	1	503.18	0	1	1169.48	0	1	1262.58	0	1	201.81	0	1	207.21	0	1	1078.08	0	1	79.42	0	1	172.83	0	1	570.67	0	1	661.91	0	1	93.56	0	1	107.01	0	1	599.54	0	1	1	1	0	1
NM_015305|ANGEL1|chr14|-	2732.1	77255494	chr14:77253586-77255731	23.09	114.72	0.17	45.58	223.14	0.17	37.08	407.44	0.08	49.65	433.14	0.1	18.11	110.44	0.14	34.44	186.73	0.16	19.11	641.02	0.03	21.3	148.41	0.13	50.16	181.79	0.22	40.99	598.83	0.06	56.93	419.64	0.12	24.2	147.54	0.14	53.32	299.75	0.15	35.83	709.45	0.05	0.121429	0.124286	0.00285714	0.901
NM_006031|PCNT|chr21|+	13390.7	47865398	chr21:47865197-47865682	113.53	0	1	268.52	0	1	453.96	0	1	487.06	0	1	314.2	0	1	195.85	0	1	625.36	0	1	119.59	0	1	288.61	0	1	396.38	0	1	248.59	0	1	284.04	0	1	200.84	0	1	399.79	0	1	1	1	0	1
NM_001006614|WBP5|chrX|+	103.2	102612790	chrX:102612546-102613397	13.67	73.01	0.16	11.61	20.71	0.36	8.11	22.06	0.27	NA	NA	NA	16.37	64.79	0.2	7.79	45.83	0.15	5.27	46.11	0.1	14.25	81.45	0.15	NA	NA	NA	5.06	26.53	0.16	NA	NA	NA	18.93	57.66	0.25	2.52	32.3	0.07	9.85	51.49	0.16	0.206667	0.158	-0.0486667	1
NM_001641|APEX1|chr14|+	2183.5	20925603	chr14:20925150-20925931	47.39	40.36	0.54	86.63	170.44	0.34	109.29	77.46	0.59	225.86	49.61	0.82	64.81	73.62	0.47	59.94	154.07	0.28	91.3	75.38	0.55	32.82	44.72	0.42	86.73	76.5	0.53	123.25	77.95	0.61	158.83	67.46	0.7	61.44	63.54	0.49	56.74	150.22	0.27	78.78	131.42	0.37	0.512857	0.484286	-0.0285714	0.751639
NM_016424|LUC7L3|chr17|+	14486	48828063	chr17:48827862-48830072	71.31	74.46	0.49	243.57	21.89	0.92	55.64	198.77	0.22	75.89	13.38	0.85	165.01	138.77	0.54	205.53	94.19	0.69	49.04	375.94	0.12	95.69	68.76	0.58	266.2	0	1	57.17	225.55	0.2	72.31	80.98	0.47	167.54	21.5	0.89	235.97	95.09	0.71	47.34	416.31	0.1	0.547143	0.564286	0.0171429	0.597966
NM_025076|UXS1|chr2|-	322.9	106710412	chr2:106709759-106710613	15.07	52.67	0.22	24.49	58.01	0.3	15.04	95.03	0.14	19.61	121.04	0.14	14.1	50.67	0.22	15.17	43.44	0.26	12.37	209.07	0.06	15.3	79.35	0.16	17.39	27.69	0.39	17.25	85.06	0.17	13.7	51.58	0.21	14.66	74.78	0.16	15.79	33.74	0.32	16.28	91.18	0.15	0.191429	0.222857	0.0314286	0.551385
NM_024039|MIS12|chr17|+	268.4	5392471	chr17:5392143-5394130	13.16	38.02	0.26	12.18	38.02	0.24	15.36	102.6	0.13	20.41	124.42	0.14	15.04	89.14	0.14	19.76	64.3	0.24	24.19	109.97	0.18	10.75	28.06	0.28	16.28	46.28	0.26	13.65	95.03	0.13	10.13	71.27	0.12	15.09	60.71	0.2	16.33	69.78	0.19	5.24	60.4	0.08	0.19	0.18	-0.01	1
NM_014280|DNAJC8|chr1|-	444	28527617	chr1:28526790-28527881	31.99	75.35	0.3	30.83	57.83	0.35	34.7	95.02	0.27	72.06	69.65	0.51	20.12	110.11	0.15	23.36	88.04	0.21	NA	NA	NA	23.13	95.19	0.2	22.77	55.07	0.29	29.35	72.03	0.29	64.18	57.3	0.53	14.03	86.96	0.14	19.87	107.96	0.16	7.22	52.25	0.12	0.298333	0.247143	-0.0511905	0.449464
NM_006201|CDK16|chrX|+	558.6	47088356	chrX:47088130-47089394	15.91	162.84	0.09	12.1	130.78	0.08	25.19	249.76	0.09	20.62	188.32	0.1	16.78	149.42	0.1	11.76	89.39	0.12	11.27	180.53	0.06	19.62	133.88	0.13	12.85	90.72	0.12	25.26	147.08	0.15	18.69	126.26	0.13	8.66	136.02	0.06	7.47	47.61	0.14	12.27	186.99	0.06	0.0914286	0.112857	0.0214286	0.70382
NM_020678|LRTM1|chr3|-	773.4	54952610	chr3:54952381-54952919	56.31	71.49	0.44	76.06	59.94	0.56	29.63	15.98	0.65	65.76	38.06	0.63	93.56	55.39	0.63	105.87	70.14	0.6	19.44	44.79	0.3	95.01	100.32	0.49	86.06	85.8	0.5	45.49	72.58	0.39	48.5	49.33	0.5	85.07	92.13	0.48	126.72	90.12	0.58	48.74	30.36	0.62	0.544286	0.508571	-0.0357143	0.454884
NM_001146694|KDM4C|chr9|+	123.4	7170116	chr9:7169798-7170920	23.03	21.7	0.51	18.91	38.25	0.33	17.26	14.74	0.54	15.65	52.45	0.23	26.68	23.82	0.53	21.19	40.04	0.35	17.46	42.63	0.29	14.53	21.71	0.4	25.62	21.48	0.54	15.01	21.73	0.41	9.89	28.35	0.26	20.91	26.45	0.44	21.1	16.89	0.56	NA	NA	NA	0.397143	0.435	0.0378571	0.668158
NM_002802|PSMC1|chr14|+	379.5	90738855	chr14:90738617-90738966	41.83	21.16	0.66	88.7	69.69	0.56	166.28	52.8	0.76	152.03	57.42	0.73	65.98	26.25	0.72	70.02	10.36	0.87	94.27	19.06	0.83	22.53	40.26	0.36	87.6	13.1	0.87	110.65	79.22	0.58	344.48	30.21	0.92	51.95	43.3	0.55	79.84	0.26	1	136.77	0	1	0.732857	0.754286	0.0214286	0.157366
NM_002437|MPV17|chr2|-	6028.2	27532564	chr2:27532360-27532849	92.42	170.01	0.35	118.27	217.76	0.35	180.31	190.95	0.49	207.13	257.06	0.45	135.1	209.31	0.39	110.09	189.23	0.37	396.64	148.12	0.73	97.65	153.57	0.39	96.68	181.73	0.35	153.42	201.36	0.43	230.79	269.24	0.46	104.47	224.61	0.32	69.48	202.86	0.26	315.32	210.71	0.6	0.447143	0.401429	-0.0457143	0.206443
NM_001008662|CCBL2|chr1|-	609.8	89401588	chr1:89401456-89401928	14.14	16.78	0.46	44.73	10.33	0.81	48.6	9.06	0.84	135.92	0	1	57.11	4.64	0.92	43.38	15.72	0.73	154.78	0	1	NA	NA	NA	61.83	0	1	37.69	12.13	0.76	45.65	0	1	66.93	0	1	31.01	7.28	0.81	23.67	22.95	0.51	0.822857	0.846667	0.0238095	0.580587
NR_003249|HNRPDL|chr4|-	2675.2	83345816	chr4:83343717-83346036	24.44	141.72	0.15	50.47	677.87	0.07	33.58	533.71	0.06	31.66	868.75	0.04	39.86	328.33	0.11	30.78	381.6	0.07	26.1	446.1	0.06	32.06	179.38	0.15	29.7	617.76	0.05	24.9	614.57	0.04	16.49	916.05	0.02	36.76	399.46	0.08	27.59	360.54	0.07	17.74	403.23	0.04	0.08	0.0642857	-0.0157143	0.34914
NM_001948|DUT|chr15|+	186.3	48634616	chr15:48634219-48635570	8.49	39.16	0.18	11.33	61.42	0.16	18.07	49.3	0.27	18.78	79.02	0.19	6.09	46.33	0.12	6.22	40.83	0.13	9.98	74.45	0.12	NA	NA	NA	10.1	30.88	0.25	12.17	37.29	0.25	17.96	46.2	0.28	9.86	32.35	0.23	7.74	28.62	0.21	16.97	42.88	0.28	0.167143	0.25	0.0828571	0.345798
NM_003099|SNX1|chr15|+	459.2	64431284	chr15:64429767-64436433	16.85	19.78	0.46	26.85	21.1	0.56	18.33	21.06	0.47	26.33	69.84	0.27	21.14	15.34	0.58	21.72	19.25	0.53	12.32	35.12	0.26	19.21	25.19	0.43	22.43	22.16	0.5	18.7	45.63	0.29	15.62	73.62	0.17	18.87	25.74	0.42	23.21	23.24	0.5	19.06	34.91	0.35	0.447143	0.38	-0.0671429	0.544636
NM_003900|SQSTM1|chr5|+	6484.4	179263637	chr5:179263436-179264266	140.84	0	1	207.41	0	1	173.5	0	1	309.22	0	1	162.62	0	1	126.12	0	1	73.31	0	1	155.62	0	1	154.16	0	1	125.78	0	1	277.49	0	1	129.76	0	1	132.14	0	1	40.32	3.65	0.92	1	0.988571	-0.0114286	1
NM_033109|PNPT1|chr2|-	174.4	55863234	chr2:55861198-55863527	9.93	38.66	0.2	17.7	50.37	0.26	21.72	9.44	0.7	18.07	63.3	0.22	18.59	95.92	0.16	18.15	31.67	0.36	20.08	71.55	0.22	9.95	51.88	0.16	18.28	57.76	0.24	24.45	28.03	0.47	26.61	11.31	0.7	12.09	77.63	0.13	16.43	14.85	0.53	10.75	35.58	0.23	0.302857	0.351429	0.0485714	0.684045
NM_201438|PPHLN1|chr12|+	785.5	42792857	chr12:42792656-42793227	7.12	49.4	0.13	7.75	31.99	0.2	0.83	59.81	0.01	0.61	53.26	0.01	5.51	97.28	0.05	5.73	40.99	0.12	2.23	37.34	0.06	1.56	47.6	0.03	3.73	54.7	0.06	1.32	47.46	0.03	1.99	33.89	0.06	6.46	68.87	0.09	0	43.77	0	0.95	44.42	0.02	0.0828571	0.0414286	-0.0414286	0.681511
NM_001017390|SULT1A4|chr16|+	6724.8	29475985	chr16:29475784-29476289	188.53	0	1	188.58	0	1	483.27	0	1	421.77	0	1	328.39	0	1	130.49	22.7	0.85	566.24	0	1	196.39	0	1	163.76	0	1	469.98	0	1	282.57	0	1	260.69	0	1	125.21	23.85	0.84	616.98	0	1	0.978571	0.977143	-0.00142857	1
NM_006711|RNPS1|chr16|-	14051.7	2303863	chr16:2303100-2304064	51.76	6.55	0.89	130.6	0	1	188.05	0	1	317.48	0	1	80.45	0	1	75.93	0	1	67.3	0	1	70.6	0	1	86.22	0	1	195.9	0	1	201.96	0	1	96.32	0	1	74.94	0	1	77.99	3.82	0.95	0.984286	0.992857	0.00857143	1
NM_004170|SLC1A1|chr9|+	127.8	4585579	chr9:4585312-4587469	30.98	0	1	36.37	21.72	0.63	19.07	31.81	0.37	53.68	51.83	0.51	31.41	23.97	0.57	31.42	19.15	0.62	26.41	26.56	0.5	32.2	6.09	0.84	38.2	5.86	0.87	22.07	16.98	0.57	31.37	23.77	0.57	43.9	3.16	0.93	37.02	13	0.74	28.88	114.98	0.2	0.6	0.674286	0.0742857	1
NM_001130699|IPCEF1|chr6|-	1313.3	154479271	chr6:154475618-154481175	46.44	46.23	0.5	62.08	41.37	0.6	47.09	71.33	0.4	46.09	129.58	0.26	39.82	49.8	0.44	51.36	21.48	0.71	18.4	14.61	0.56	52.17	29.04	0.64	24.18	24.78	0.49	29.18	35.37	0.45	62.05	58.65	0.51	36.03	35.98	0.5	32.8	3.98	0.89	14.98	35.55	0.3	0.495714	0.54	0.0442857	0.343956
NR_002822|MGC72080|chr7|-	5648.6	97596088	chr7:97595908-97596289	126.42	0	1	208.05	0	1	195.42	0	1	177.91	0	1	141.55	0	1	151.37	0	1	149.71	0	1	136.71	0	1	162.31	0	1	282.93	0	1	311.9	0	1	136.46	0	1	227.39	0	1	326.12	0	1	1	1	0	1
NR_033691|C1orf213|chr1|+	184.2	23698207	chr1:23698006-23698330	24.35	19.78	0.55	32.91	46.2	0.42	58.91	80.69	0.42	100.86	31.07	0.76	56.4	41.16	0.58	31.34	44.04	0.42	97.12	78.18	0.55	24.98	22.51	0.53	29.46	49.35	0.37	68.83	86.28	0.44	29.82	20.55	0.59	31.24	48.16	0.39	35.96	51.52	0.41	83.46	21.71	0.79	0.528571	0.502857	-0.0257143	0.662192
NM_001202466|ZMYND11|chr10|+	472.7	298520	chr10:298288-300577	65.68	64.21	0.51	91.28	54.25	0.63	72.52	164.65	0.31	70.38	59.94	0.54	51.6	55.01	0.48	84.65	78.41	0.52	25.16	57.73	0.3	62	38.05	0.62	74.28	33.99	0.69	53.88	130.06	0.29	66.7	109.4	0.38	54.08	62.06	0.47	76.09	43.28	0.64	35.15	60.11	0.37	0.47	0.494286	0.0242857	0.90328
NM_001031835|PHKB|chr16|+	260	47733821	chr16:47733140-47735434	10.45	41.79	0.2	21.91	63.53	0.26	21.19	55.41	0.28	22.35	114.36	0.16	18.15	85.6	0.17	17.01	58.74	0.22	6.33	25.59	0.2	7.13	45.95	0.13	8.22	54.24	0.13	11.22	38.84	0.22	21.9	84.31	0.21	9.58	66.6	0.13	12.76	31.18	0.29	6.57	31.11	0.17	0.212857	0.182857	-0.03	0.830491
NM_001023560|ZNF187|chr6|+	5815.7	28244681	chr6:28243972-28245980	124.05	49.67	0.71	155.47	57.85	0.73	182.82	177.74	0.51	132.65	96.68	0.58	224.29	52.33	0.81	159.17	38.65	0.8	157.77	0	1	130.48	25.29	0.84	134.94	51.53	0.72	175.42	171.57	0.51	186.32	37.32	0.83	198.8	78.62	0.72	134.13	53.85	0.71	208.12	0	1	0.734286	0.761429	0.0271429	0.529545
NM_003297|NR2C1|chr12|-	285.4	95415738	chr12:95414058-95416179	4.51	97.9	0.04	5.62	162.51	0.03	5.81	157.13	0.04	8.48	176.82	0.05	4.28	154.87	0.03	3.93	121.75	0.03	4.64	163.75	0.03	3.07	78.63	0.04	4.33	100.21	0.04	4.35	83.96	0.05	3.68	104.26	0.03	4.39	119.29	0.04	3.75	94.46	0.04	2.81	59.03	0.05	0.0357143	0.0414286	0.00571429	1
NM_001164273|MGA|chr15|+	1340	42058556	chr15:42058202-42062141	48.89	74.73	0.4	50.69	129.28	0.28	32.31	76.4	0.3	47.23	102.07	0.32	60.29	206.44	0.23	33.27	131.24	0.2	20.37	20.62	0.5	54.37	139.11	0.28	39.11	179.45	0.18	47.36	75.76	0.38	40.71	55.64	0.42	63.33	217.58	0.23	40.96	134.53	0.23	42.08	142.39	0.23	0.318571	0.278571	-0.04	0.616856
NM_020317|C1orf63|chr1|-	7981.5	25568995	chr1:25568740-25569196	40.44	0	1	212.55	0	1	197.45	0	1	461.1	0	1	102.41	0	1	99.54	0	1	251.55	0	1	36.46	0	1	272.22	0	1	224.51	0	1	397.07	0	1	98.43	0	1	137.54	0	1	219.34	0	1	1	1	0	1
NM_203488|ACYP1|chr14|-	1244.6	75520050	chr14:75519928-75520362	37.63	25.7	0.59	51.82	63.28	0.45	41.22	24.4	0.63	360.41	0	1	49.32	34.52	0.59	30.44	23.83	0.56	72.37	4.9	0.94	30.1	24.2	0.55	22.29	41.13	0.35	50.81	17.43	0.74	94.03	34.18	0.73	58.38	22.83	0.72	20.45	17.42	0.54	85.68	0	1	0.68	0.661429	-0.0185714	0.226519
NM_016252|BIRC6|chr2|+	220.2	32843234	chr2:32842792-32843965	25.56	36.66	0.41	44.31	39.45	0.53	28.82	13.19	0.69	72.89	10.03	0.88	27.83	55.95	0.33	30.54	56.49	0.35	NA	NA	NA	34.31	42.45	0.45	34.05	46.14	0.42	36.74	13.92	0.73	60.21	0.25	1	42.62	72.84	0.37	32.44	35.98	0.47	43.81	0	1	0.531667	0.634286	0.102619	0.615136
NM_144997|FLCN|chr17|-	2774.5	17116969	chr17:17115527-17117170	61.32	29.26	0.68	91.06	0	1	58.78	0	1	84.62	0	1	64.55	81.94	0.44	56.75	21.26	0.73	11.95	97.7	0.11	67.29	41.23	0.62	75.9	0	1	96.22	30.7	0.76	67.32	0	1	81.09	101.93	0.44	91.11	12.25	0.88	9.2	136.96	0.06	0.708571	0.68	-0.0285714	0.471888
NM_001144825|RUNDC3A|chr17|+	2256	42395803	chr17:42395464-42396038	72.7	14.36	0.84	135.53	0	1	275.21	0	1	320.53	35.23	0.9	89.85	8.13	0.92	117.46	45.88	0.72	83.4	0	1	99.96	0	1	83.85	6.48	0.93	203.11	0	1	218.44	0	1	57.13	19.32	0.75	86.88	39.19	0.69	97.62	0	1	0.911429	0.91	-0.00142857	0.827372
NM_001164465|GOLGA6L10|chr15|-	1836	83010039	chr15:83009407-83011547	18.8	34.42	0.35	35.69	28.49	0.56	NA	NA	NA	NA	NA	NA	21.06	47.15	0.31	25.58	50.11	0.34	NA	NA	NA	11.59	36.15	0.24	20.39	22.66	0.47	NA	NA	NA	NA	NA	NA	26.27	30.33	0.46	17.94	45.78	0.28	NA	NA	NA	0.39	0.3625	-0.0275	0.850141
NM_198896|RAB6A|chr11|-	23966	73388539	chr11:73386683-73389007	150.69	359.12	0.3	169.57	488.71	0.26	224.74	401.99	0.36	407.31	1044.15	0.28	126.55	353.4	0.26	160.9	382.82	0.3	81.14	100.31	0.45	137.95	282.41	0.33	110.24	269.45	0.29	143.42	367.41	0.28	249.92	788.44	0.24	127.31	284.09	0.31	131.67	294.32	0.31	122.59	168.07	0.42	0.315714	0.311429	-0.00428571	1
NR_002323|TUG1|chr22|+	15592.9	31371418	chr22:31371156-31375380	157.62	230.09	0.41	232.3	196.12	0.54	190.94	294.21	0.39	183.48	203.1	0.47	244.37	208.23	0.54	159.13	184.87	0.46	176.47	288.65	0.38	157.66	189.96	0.45	188.83	153.23	0.55	207	265.48	0.44	213.7	159.84	0.57	246.76	221.44	0.53	185.69	206.62	0.47	161.72	537.73	0.23	0.455714	0.462857	0.00714286	0.681042
NM_012215|MGEA5|chr10|-	20750.5	103546143	chr10:103544200-103546344	192.76	0	1	318.23	0	1	76.74	94.85	0.45	111.08	9.44	0.92	255.91	37.65	0.87	243.41	124.94	0.66	94.41	75.56	0.56	221.56	0	1	320.75	0	1	83.98	217.41	0.28	154.92	66.02	0.7	292.58	0	1	308.61	56.94	0.84	71.13	180.81	0.28	0.78	0.728571	-0.0514286	0.145483
NM_003441|ZNF141|chr4|+	5150.7	366654	chr4:366453-367691	117.54	0	1	98.05	0	1	62.68	42.01	0.6	46.47	27.44	0.63	201.57	0	1	112.78	0	1	90.79	0	1	107.58	0	1	82.75	0	1	58.09	33.92	0.63	60.3	50.82	0.54	192.7	0	1	114.9	0	1	83.98	0	1	0.89	0.881429	-0.00857143	0.50164
NM_001417|EIF4B|chr12|+	530.7	53434128	chr12:53433927-53435993	16.24	25.03	0.39	33.87	35.26	0.49	29.82	28.85	0.51	61.08	38.16	0.62	17.9	27.43	0.39	25.13	45.75	0.35	2.45	32.32	0.07	16.77	18.89	0.47	26.45	27.08	0.49	15.21	34.17	0.31	29.03	64.5	0.31	17.82	32.43	0.35	29.77	33.09	0.47	NA	NA	NA	0.402857	0.4	-0.00285714	0.576531
NM_080571|C20orf96|chr20|-	451.8	251707	chr20:251504-251908	3.75	34.04	0.1	3.74	54.86	0.06	3.61	60.06	0.06	5.3	88.4	0.06	1.32	31.62	0.04	3.03	45.96	0.06	1.7	84.67	0.02	2.96	40.55	0.07	2.25	36.61	0.06	3.79	63.16	0.06	4.3	103.35	0.04	2.6	31.56	0.08	0.59	46.11	0.01	5.16	84.53	0.06	0.0571429	0.0542857	-0.00285714	1
NM_000382|ALDH3A2|chr17|+	2139.9	19579072	chr17:19578871-19580908	44.77	77.77	0.37	75.15	34.35	0.69	68.51	28.48	0.71	107.05	16.02	0.87	56.26	71.21	0.44	47.82	20.5	0.7	27.53	27.76	0.5	47.64	95.01	0.33	60.66	60.19	0.5	41.36	20.95	0.66	73.14	14.99	0.83	42.46	58.9	0.42	47.99	28.12	0.63	20.15	35.51	0.36	0.611429	0.532857	-0.0785714	0.242341
NM_052918|SORCS1|chr10|-	11884.7	108336036	chr10:108333421-108337313	53.25	52.88	0.5	52.31	33.36	0.61	33.52	131.2	0.2	26.34	162.77	0.14	37.86	48.83	0.44	54.86	64.37	0.46	61.78	213.98	0.22	57.45	44.05	0.57	53.34	25.19	0.68	32.26	139.39	0.19	50.6	165.41	0.23	50.67	34.3	0.6	65.58	51.55	0.56	41.82	244.97	0.15	0.367143	0.425714	0.0585714	0.709029
NM_181868|APAF1|chr12|+	652.2	99126912	chr12:99126198-99128569	24.26	47.3	0.34	32.88	57.15	0.37	24.83	36.56	0.4	23.9	69.56	0.26	22.39	89.45	0.2	23.41	32.43	0.42	11.22	44.06	0.2	24.2	54.34	0.31	31.43	57.24	0.35	25.5	39.07	0.39	74.71	94.56	0.44	31.65	105.53	0.23	16.09	28.06	0.36	9.6	89.17	0.1	0.312857	0.311429	-0.00142857	1
NM_024717|MCTP1|chr5|-	1216.6	94042565	chr5:94042289-94043272	108.28	19.53	0.85	53.65	22.71	0.7	56.75	9.16	0.86	56.53	116.98	0.33	55.4	25.05	0.69	53.07	6.93	0.88	74.78	0	1	60.21	29.52	0.67	33.75	23.1	0.59	31.51	14.4	0.69	54.98	30.7	0.64	50.26	17.87	0.74	34.14	24.29	0.58	NA	NA	NA	0.758571	0.651667	-0.106905	0.608512
NM_015684|ATP5S|chr14|+	196.6	50789526	chr14:50789229-50789743	37.45	14.26	0.72	30.72	48.09	0.39	42.18	31.68	0.57	45.17	12.95	0.78	17.83	32.46	0.35	28.5	38.32	0.43	10.2	27.6	0.27	36.19	7.18	0.83	25.44	33.94	0.43	41.98	37.01	0.53	73.59	41.19	0.64	47.48	36.33	0.57	34.25	52.97	0.39	30.27	0	1	0.501429	0.627143	0.125714	0.477545
NM_006385|ZNF211|chr19|+	312	58152385	chr19:58152072-58154147	20.66	40.74	0.34	24.32	89.13	0.21	32.61	56.71	0.37	30.58	27.94	0.52	34	53.12	0.39	28.36	80.36	0.26	30	70.14	0.3	20.51	23.66	0.46	27.16	53.97	0.33	30.77	103.33	0.23	13.68	30.9	0.31	33	64.67	0.34	29.1	84.05	0.26	30.85	23.67	0.57	0.341429	0.357143	0.0157143	1
NM_014897|ZNF652|chr17|-	592.1	47376059	chr17:47366568-47376286	15.87	70.74	0.18	25.46	88.48	0.22	16.94	273.37	0.06	27.77	214.4	0.11	14.35	82.29	0.15	15.08	97.49	0.13	15.23	438.29	0.03	17.31	96.63	0.15	17.03	60.37	0.22	15.07	251.78	0.06	37.43	307.07	0.11	14.9	70.37	0.17	14.22	73.83	0.16	9.63	358.96	0.03	0.125714	0.128571	0.00285714	1
NM_001082970|C11orf57|chr11|+	115.9	111953393	chr11:111953192-111955539	12.74	18.13	0.41	24.69	16	0.61	12.03	45.94	0.21	22.58	28.52	0.44	16.53	17.9	0.48	14.86	31.83	0.32	NA	NA	NA	15.6	18.99	0.45	25.9	10.49	0.71	19.11	20.77	0.48	14.76	23.36	0.39	19.44	19.98	0.49	NA	NA	NA	NA	NA	NA	0.411667	0.504	0.0923333	0.372953
NM_001101|ACTB|chr7|-	728894	5567321	chr7:5566779-5567522	812.86	0	1	969.18	0	1	1917.57	0	1	2579.88	0	1	543.6	0	1	874.37	0	1	562.25	0	1	929.7	0	1	605.27	0	1	1582.08	0	1	2202.23	0	1	753.07	0	1	1198.42	0	1	821.24	0	1	1	1	0	1
NM_003681|PDXK|chr21|+	669.9	45177497	chr21:45175832-45182188	32.11	44.44	0.42	32.08	49.36	0.39	30.5	50.18	0.38	25.87	53.25	0.33	24.88	38	0.4	23.74	37.89	0.39	14.46	84.52	0.15	32.95	39.92	0.45	17.92	16.61	0.52	17.3	30.15	0.36	12.97	41.25	0.24	20.13	24.89	0.45	NA	NA	NA	7.94	28.59	0.22	0.351429	0.373333	0.0219048	0.70321
NM_001039753|EML6|chr2|+	653.8	55197481	chr2:55197207-55199156	44.33	74.45	0.37	49.21	100.86	0.33	69.76	123.2	0.36	68.22	27.09	0.72	46.56	106.35	0.3	56.95	95.23	0.37	28.37	68.39	0.29	45.74	115.59	0.28	73.17	121.92	0.38	71.07	180.85	0.28	85.28	65.62	0.57	67.12	84.73	0.44	54.45	80.01	0.4	24.1	105.33	0.19	0.391429	0.362857	-0.0285714	0.81111
NR_003190|USP32P1|chr17|+	3933.8	16705841	chr17:16705573-16707819	83.42	207.27	0.29	189.34	571.57	0.25	69.35	455.12	0.13	69.09	86.4	0.44	70.31	160.21	0.31	151.07	537.53	0.22	36.88	269.21	0.12	86.3	204.67	0.3	258.23	853.36	0.23	93.53	674.53	0.12	57.71	165.7	0.26	94.47	228.21	0.29	224.18	829.41	0.21	15.49	144.91	0.1	0.251429	0.215714	-0.0357143	0.584668
NM_002010|FGF9|chr13|+	3365	22276478	chr13:22275329-22278640	11.47	27.9	0.29	19.85	102.03	0.16	11.19	145.15	0.07	24.27	256.16	0.09	8.69	29.62	0.23	16.86	64.7	0.21	6.43	53.33	0.11	13.01	32.39	0.29	13.49	53.66	0.2	11.97	85.42	0.12	15.33	126.69	0.11	8.64	23.34	0.27	12.08	47.11	0.2	4.45	51.63	0.08	0.165714	0.181429	0.0157143	0.661289
NM_000462|UBE3A|chr15|-	1646.5	25583583	chr15:25582396-25584404	70.9	54.65	0.56	66.22	98.39	0.4	63.36	27.26	0.7	86.94	17.75	0.83	84.52	57.99	0.59	81.22	89.07	0.48	35.12	58.07	0.38	72.85	47.44	0.61	78.72	56.6	0.58	45.03	28.1	0.62	67.24	14.64	0.82	83.19	61.03	0.58	59.72	75.13	0.44	40.82	20.77	0.66	0.562857	0.615714	0.0528571	0.507423
NM_023925|CAPRIN2|chr12|-	7123.8	30863203	chr12:30862486-30863404	115.45	0	1	248.24	0	1	219.84	0	1	561.15	0	1	200.64	0	1	194.88	0	1	94.88	0	1	92.3	0	1	244.98	0	1	239.29	0	1	309.56	0	1	165.45	0	1	186.21	0	1	61.82	0	1	1	1	0	1
NM_014802|KIAA0528|chr12|-	699.6	22602624	chr12:22601518-22602825	27.75	19	0.59	42.04	27.39	0.61	49.36	0	1	59.82	0	1	28.53	31.23	0.48	33.52	48.58	0.41	NA	NA	NA	21.52	34.26	0.39	37.72	14.05	0.73	40.29	0	1	53.14	0	1	40.8	32.76	0.55	27.3	37.53	0.42	NA	NA	NA	0.681667	0.681667	0	1
NM_020662|MRS2|chr6|+	467.5	24424013	chr6:24423812-24425816	39.25	38.15	0.51	54.49	34.01	0.62	50.07	0	1	49.37	8.54	0.85	38.87	29.2	0.57	45.95	27.01	0.63	53.93	0	1	38.04	33.92	0.53	47.94	4.58	0.91	41.1	3.07	0.93	28.91	8.95	0.76	42.17	19.68	0.68	45.53	33.24	0.58	24.79	5.42	0.82	0.74	0.744286	0.00428571	1
NM_017952|PTCD3|chr2|+	1158.9	86366131	chr2:86364592-86369280	33	10.25	0.76	52.24	9.55	0.85	73.99	0	1	58.11	12.87	0.82	39.93	14.22	0.74	49.63	15.72	0.76	30	51.78	0.37	38.9	11.9	0.77	50.53	28.62	0.64	63.72	12.04	0.84	49.91	0	1	42.92	14.28	0.75	58.9	7.32	0.89	47.84	4.85	0.91	0.757143	0.828571	0.0714286	0.3896
NM_015251|ATMIN|chr16|+	1889.5	81078178	chr16:81076766-81080951	34.82	40.31	0.46	42.06	35.88	0.54	31.34	55.59	0.36	63.15	31.93	0.66	30.83	31.97	0.49	36.53	34.86	0.51	22.52	39.69	0.36	38.55	21.42	0.64	23.85	25.9	0.48	24.34	44.02	0.36	83.8	39.13	0.68	30.37	39.14	0.44	29.4	43.08	0.41	11.23	57.15	0.16	0.482857	0.452857	-0.03	0.869307
NM_005809|PRDX2|chr19|-	852.9	12907779	chr19:12907634-12907980	65.34	27.31	0.71	64	47.22	0.58	178.76	36.04	0.83	344.55	0	1	32.54	29.93	0.52	52.38	38.18	0.58	110.26	0	1	37.47	24.14	0.61	46.17	16.84	0.73	134.27	3.39	0.98	215.18	25.84	0.89	43.71	3.93	0.92	45.28	7.07	0.86	132.59	0	1	0.745714	0.855714	0.11	0.200359
NM_001077624|ZNF846|chr19|-	544.4	9869239	chr19:9868151-9869440	35.89	51.92	0.41	38.17	58.22	0.4	20.67	23.38	0.47	NA	NA	NA	53.04	71.14	0.43	34.66	66.27	0.34	30.15	19.89	0.6	33.17	67.65	0.33	47.12	59.16	0.44	34.34	24.69	0.58	16.1	57.25	0.22	68.83	74.54	0.48	43.06	72.25	0.37	16.17	28.42	0.36	0.441667	0.397143	-0.0445238	0.877158
NM_001098398|COPA|chr1|-	596.5	160259106	chr1:160258377-160260006	4.65	35.73	0.12	10.68	43.78	0.2	12.26	72.46	0.14	22.12	92.59	0.19	4.53	25.87	0.15	4.31	34.88	0.11	17.01	19.89	0.46	6.24	32.03	0.16	11.28	23.45	0.32	14.66	75.41	0.16	18.94	94.5	0.17	7.17	38.73	0.16	8.05	32.57	0.2	7.74	31.55	0.2	0.195714	0.195714	0	1
NM_006618|KDM5B|chr1|-	655.4	202698100	chr1:202696532-202698301	31.49	52.38	0.38	35.27	42.1	0.46	16.8	70.11	0.19	82.08	70.2	0.54	34.55	52.49	0.4	35.35	72.29	0.33	3.71	129.22	0.03	23.41	57.14	0.29	34.79	30.39	0.53	29.12	69.82	0.29	25.13	146.74	0.15	31.61	58.05	0.35	34.29	39.38	0.47	5.57	127.52	0.04	0.332857	0.302857	-0.03	0.284013
NR_024368|FLJ45340|chr7|+	5950.4	128291622	chr7:128291243-128301052	36.42	304.04	0.11	48.82	405.23	0.11	37	582.65	0.06	50.32	414.85	0.11	54.11	522.11	0.09	41.13	428.71	0.09	18.53	849.23	0.02	38.39	387.12	0.09	46.78	410.64	0.1	57.54	814.44	0.07	56.1	445.5	0.11	56.9	444.61	0.11	47.27	421.52	0.1	26.76	917.98	0.03	0.0842857	0.0871429	0.00285714	0.823426
NM_052877|MED8|chr1|-	128.4	43850022	chr1:43849588-43850223	23.16	13.83	0.63	31.53	14.9	0.68	36.6	14.01	0.72	63.26	7	0.9	25.81	5.77	0.82	36.63	0	1	43.09	0	1	24.96	31.19	0.44	32.54	0	1	35.5	32.61	0.52	46.66	0	1	30.07	3.75	0.89	37.81	4.97	0.88	17.81	25.01	0.42	0.821429	0.735714	-0.0857143	0.204286
NM_182548|LHFPL5|chr6|+	1445.9	35791186	chr6:35790759-35791852	18.43	52.63	0.26	20.9	94.77	0.18	12.37	184.16	0.06	34.18	147.33	0.19	19.23	81.34	0.19	19.95	53.02	0.27	17.49	436.05	0.04	10.74	69.62	0.13	21.07	51.11	0.29	13.84	145.53	0.09	14.72	311.73	0.05	15.26	44.89	0.25	22.79	42.75	0.35	25.41	242.72	0.09	0.17	0.178571	0.00857143	1
NM_018212|ENAH|chr1|-	352.4	225685289	chr1:225674534-225685514	10.94	28.65	0.28	19.42	94.49	0.17	20.48	62.57	0.25	30.21	64.64	0.32	12.01	67.68	0.15	13.58	75.42	0.15	10.34	114.71	0.08	9.52	24.04	0.28	9.23	54.99	0.14	13.6	63.67	0.18	19.2	72.25	0.21	9.08	50.87	0.15	10.72	45.32	0.19	5.32	30.69	0.15	0.2	0.185714	-0.0142857	1
NM_018036|ATG2B|chr14|-	441.1	96752017	chr14:96747595-96752322	29.31	37.27	0.44	42.64	31.17	0.58	24.43	46	0.35	39.01	15.46	0.72	35.61	69.7	0.34	37.87	69.14	0.35	13.89	18.39	0.43	31.38	55.35	0.36	36.7	37.68	0.49	25.64	19.19	0.57	35.77	39.96	0.47	37.57	61.24	0.38	47.96	51.73	0.48	9.91	36.32	0.21	0.458571	0.422857	-0.0357143	1
NM_004517|ILK|chr11|+	189.2	6631894	chr11:6631693-6632048	11.33	43.69	0.21	53.44	67.49	0.44	64.03	11.07	0.85	98.42	30.46	0.76	32.39	33.77	0.49	51.12	36.04	0.59	64.3	5.87	0.92	52.59	0	1	37.42	35.04	0.52	76.15	51.73	0.6	126.49	43.59	0.74	31.76	35.98	0.47	40.43	47.18	0.46	NA	NA	NA	0.608571	0.631667	0.0230952	1
NM_001204171|MDM4|chr1|+	3075.5	204518876	chr1:204518241-204527248	31.56	150.79	0.17	57	283.01	0.17	54.85	90.46	0.38	74.68	127.12	0.37	35.03	356.05	0.09	39.63	253.79	0.14	31.11	171.86	0.15	45.95	231.59	0.17	51.81	322.21	0.14	62.76	189.98	0.25	88	230.61	0.28	45.5	406.35	0.1	45.05	348.86	0.11	53.17	201.36	0.21	0.21	0.18	-0.03	0.660646
NM_138736|GNAO1|chr16|+	610.6	56377876	chr16:56377675-56382111	35.44	63.95	0.36	24.7	38.36	0.39	17.01	97.66	0.15	31.43	91.06	0.26	34.82	73.79	0.32	14.72	36.85	0.29	7.95	102.68	0.07	41.32	89.93	0.31	23.43	51.17	0.31	23.56	144.93	0.14	35.36	153.63	0.19	31.82	96.54	0.25	15.51	42.89	0.27	15.76	158.54	0.09	0.262857	0.222857	-0.04	0.51341
NM_003473|STAM|chr10|+	337.4	17756743	chr10:17756542-17758821	20.75	42.09	0.33	17.37	72.3	0.19	19.16	91	0.17	24.81	78.24	0.24	20.26	61.46	0.25	22.84	68.64	0.25	15.32	37.77	0.29	14.1	50.89	0.22	14.38	29.48	0.33	12.92	105.58	0.11	11.75	88.21	0.12	17.3	53.73	0.24	15.94	67.91	0.19	19.6	97.37	0.17	0.245714	0.197143	-0.0485714	0.348048
NM_183419|RNF19A|chr8|-	5094.9	101270828	chr8:101269288-101271474	28.92	222.63	0.11	41.23	268.02	0.13	28.39	279.86	0.09	26.25	179	0.13	42.5	460.85	0.08	25.87	293.53	0.08	21.05	101.2	0.17	48.49	281.74	0.15	35.78	221.27	0.14	27.11	282.6	0.09	36.05	138.09	0.21	45.02	413.52	0.1	31.26	256.27	0.11	12.42	235.67	0.05	0.112857	0.121429	0.00857143	0.790837
NM_133647|SLC12A6|chr15|-	1580	34525972	chr15:34522352-34526173	23.41	129.89	0.15	32.97	110.67	0.23	39.78	289.03	0.12	51.66	295.2	0.15	30.8	125.04	0.2	30.59	134.06	0.19	15.58	180.53	0.08	25.97	148.18	0.15	22.38	90.64	0.2	24.03	273.42	0.08	43.27	371.75	0.1	27.39	125.54	0.18	21.04	125.03	0.14	37.54	219.5	0.15	0.16	0.142857	-0.0171429	0.489199
NM_014866|SEC16A|chr9|-	8242	139336074	chr9:139334548-139336275	48.91	33.26	0.6	101.27	0	1	115.11	0	1	103.86	0	1	64.72	0	1	67.67	15.49	0.81	48.36	0	1	53.07	9.99	0.84	94.84	0	1	109.44	23.56	0.82	111.66	0	1	79.49	0	1	77.83	7.3	0.91	42.18	3.97	0.91	0.915714	0.925714	0.01	1
NM_001207008|MLLT4|chr6|+	525.7	168371499	chr6:168370462-168372700	12.86	56.1	0.19	10.78	89.24	0.11	4.62	45.62	0.09	11.41	80.83	0.12	16.13	109.26	0.13	10.06	61.13	0.14	3.75	33.16	0.1	14.43	47.55	0.23	8.3	59.75	0.12	9.43	59.74	0.14	9.48	76.68	0.11	16.52	68.33	0.19	9.07	46.94	0.16	NA	NA	NA	0.125714	0.158333	0.032619	0.631069
NM_139273|CARS|chr11|-	773.6	3022243	chr11:3022152-3022478	54.77	0	1	108.21	2.61	0.98	215.46	67.15	0.76	237.82	94.37	0.72	97.42	0	1	72.41	22.11	0.77	148.78	0	1	71.7	0	1	98.4	31.48	0.76	230.83	57.93	0.8	370.49	21.07	0.95	153.65	5.32	0.97	73.1	47.74	0.6	227.05	15.88	0.93	0.89	0.858571	-0.0314286	0.361386
NM_018268|WDR41|chr5|-	2926.2	76728911	chr5:76728069-76729112	95.92	0	1	104.29	0	1	86.68	0	1	110.83	0	1	83.54	0	1	89.82	0	1	52.41	5.81	0.9	97.04	0	1	88.12	0	1	83.44	0	1	123.2	0	1	114.28	0	1	75.58	0	1	42.59	0.26	0.99	0.985714	0.998571	0.0128571	1
NM_017972|C14orf118|chr14|+	2849.1	76668235	chr14:76668034-76669134	35.59	29.26	0.55	67.73	7.35	0.9	18.97	96	0.16	125.77	14.3	0.9	14.84	57.84	0.2	17.17	50.2	0.25	17.45	94.12	0.16	33.15	43.86	0.43	42.66	43.82	0.49	24.94	123.91	0.17	244.88	0	1	16.05	47.43	0.25	25.3	77.51	0.25	10.93	40.57	0.21	0.445714	0.4	-0.0457143	0.480706
NM_001017392|SUGP2|chr19|-	1209	19103725	chr19:19103177-19104549	34.15	48.17	0.41	47	92.43	0.34	58.14	89.86	0.39	54.09	60.06	0.47	26.89	87.84	0.23	52.51	77.59	0.4	39.39	106.22	0.27	32.77	55.4	0.37	51.56	85.68	0.38	51.01	109.4	0.32	60.81	17.41	0.78	46.6	79.76	0.37	61.54	78.56	0.44	24.26	82.97	0.23	0.358571	0.412857	0.0542857	0.596611
NM_006524|ZNF138|chr7|+	2685.2	64293410	chr7:64291829-64294025	116.87	61.77	0.65	87.36	71.95	0.55	130.42	55.89	0.7	188.63	38.88	0.83	161.38	151.34	0.52	96.86	62.93	0.61	76.22	76.74	0.5	70.18	60.06	0.54	52.47	61.37	0.46	53.02	72.89	0.42	46.5	74.44	0.38	124.27	72.96	0.63	58.94	61.08	0.49	105.93	19.87	0.84	0.622857	0.537143	-0.0857143	0.208771
NM_001001995|GPM6B|chrX|-	2080	13790055	chrX:13789062-13791149	39.19	129.08	0.23	72.11	175.12	0.29	38.27	86.81	0.31	100.97	308.7	0.25	38.24	98.78	0.28	31.11	111.04	0.22	27.44	18.48	0.6	38.14	147.46	0.21	56.57	133.86	0.3	23.15	94.55	0.2	91.69	436.07	0.17	45.99	127.92	0.26	34.2	99.96	0.25	10.72	22.84	0.32	0.311429	0.244286	-0.0671429	0.277833
NM_004651|USP11|chrX|+	25501.2	47107393	chrX:47107192-47107727	177.59	0	1	420.08	0	1	552.74	0	1	857.88	0	1	246.23	0	1	348.36	0	1	402.05	0	1	177.13	0	1	253.71	0	1	415.67	0	1	541.43	0	1	222.18	0	1	280.76	0	1	242.24	0	1	1	1	0	1
NM_020873|LRRN1|chr3|+	13221.2	3887066	chr3:3886048-3889387	37.29	66.01	0.36	60.44	99.52	0.38	97.96	135.37	0.42	79.62	134.75	0.37	80.47	157.95	0.34	68.74	152.59	0.31	119.62	163.73	0.42	49.86	88.83	0.36	56.02	95.63	0.37	127	170.4	0.43	85.04	139.53	0.38	91.84	175.21	0.34	91.51	186.39	0.33	190	349.13	0.35	0.371429	0.365714	-0.00571429	0.848015
NM_001011657|ZMAT1|chrX|-	801.8	101138705	chrX:101137260-101139793	13.89	44.57	0.24	26.37	106.99	0.2	41.56	52.34	0.44	29.14	30.89	0.49	26.63	101.24	0.21	38.55	129.84	0.23	24.44	101.7	0.19	17.62	54.29	0.25	37.55	112.98	0.25	41.89	70.39	0.37	20.5	39.42	0.34	30.66	90.81	0.25	30.5	123.09	0.2	51.45	118.05	0.3	0.285714	0.28	-0.00571429	0.881
NM_004586|RPS6KA3|chrX|-	229.5	20173246	chrX:20168029-20173638	17.75	31.93	0.36	21.77	60.35	0.27	15.78	114.59	0.12	17.16	81.92	0.17	13.81	54.29	0.2	19.01	81.17	0.19	8.99	64.3	0.12	17.11	33.75	0.34	25.3	57.78	0.3	17.08	123.49	0.12	29.45	55.01	0.35	21.21	59.17	0.26	25.59	79.99	0.24	15.16	141.93	0.1	0.204286	0.244286	0.04	0.715937
NR_027410|GOLGA8B|chr15|-	37774	34818660	chr15:34817484-34820035	27.41	76.31	0.26	192.08	267.9	0.42	81.66	281.02	0.23	133.74	397.85	0.25	80.3	82.16	0.49	150.7	267.74	0.36	28.28	219.53	0.11	36.65	117.51	0.24	276.42	336.26	0.45	99.03	391.16	0.2	155.04	354.54	0.3	80.27	93.14	0.46	188.14	352.33	0.35	17.53	154.93	0.1	0.302857	0.3	-0.00285714	0.68364
NM_024165|PHF1|chr6|+	5376.1	33383788	chr6:33383587-33384230	62.58	0	1	90.33	0	1	147.19	0	1	232.09	0	1	139.95	0	1	101.55	0	1	217.05	0	1	71.05	4.75	0.94	92.27	0	1	167.13	0	1	138.14	0	1	100.92	0	1	74.47	0	1	169.55	0	1	1	0.991429	-0.00857143	1
NM_022650|RASA1|chr5|+	7237.9	86686908	chr5:86686617-86687743	156.15	282.43	0.36	159.51	283.2	0.36	134.68	230.17	0.37	100.2	226.63	0.31	169.73	417.05	0.29	175.22	384.35	0.31	158.46	531.23	0.23	134.64	287.85	0.32	154.45	221.09	0.41	86.14	267.4	0.24	127.69	278.11	0.31	175.42	339.81	0.34	148.9	324.17	0.31	262.53	898.01	0.23	0.318571	0.308571	-0.01	0.631541
NM_001538|HSF4|chr16|+	703.9	67203760	chr16:67203534-67203848	35.85	24.9	0.59	58.46	23.19	0.72	99.95	0	1	247.96	0	1	72.37	26.36	0.73	58.9	31.38	0.65	88.89	0	1	48.82	7.56	0.87	40.06	16.85	0.7	127.19	0	1	116.91	0	1	56.02	0	1	43.93	28.19	0.61	76.46	0	1	0.812857	0.882857	0.07	0.362651
NR_024153|FLJ43663|chr7|-	2554.6	130630393	chr7:130628919-130630594	79.1	0	1	98.28	0	1	NA	NA	NA	73.33	0	1	72.51	0	1	45.55	0	1	NA	NA	NA	86.16	0	1	126.13	0	1	NA	NA	NA	97.39	0	1	86.76	0	1	52.82	0	1	NA	NA	NA	1	1	0	1
NM_022733|SMAP2|chr1|+	8188.6	40887849	chr1:40887648-40888998	97.18	0	1	112.11	0	1	237.7	0	1	241.68	0	1	65.43	0	1	125.6	0	1	113.71	13.18	0.9	158.37	0	1	113.81	0	1	190.24	0	1	371.36	0	1	96.94	0	1	143.98	0	1	112.38	20.76	0.84	0.985714	0.977143	-0.00857143	1
NM_024991|SORBS1|chr10|-	8232.9	97074347	chr10:97071530-97074883	96.9	104.91	0.48	152.82	22.35	0.87	135.27	161.26	0.46	216.97	112.37	0.66	102.32	119.03	0.46	135.78	100.22	0.58	110.58	126.24	0.47	95.51	74.46	0.56	173.6	34.67	0.83	126.63	189.41	0.4	181.61	125.72	0.59	130.22	68.41	0.66	181.3	143.13	0.56	65.08	303.44	0.18	0.568571	0.54	-0.0285714	0.214549
NM_001190987|SRSF11|chr1|+	2420.5	70716495	chr1:70716294-70717701	44.25	95.34	0.32	76.51	32.57	0.7	47.98	68.56	0.41	118.19	0	1	54.67	85.46	0.39	58.21	112.02	0.34	29.09	136.2	0.18	47.85	61.46	0.44	85.86	81.54	0.51	64.43	65.5	0.5	93.44	0	1	59.85	104.94	0.36	61.57	79.47	0.44	28.34	160.83	0.15	0.477143	0.485714	0.00857143	1
NM_006824|EBNA1BP2|chr1|-	1625.8	43629963	chr1:43629845-43630164	NA	NA	NA	6.28	37.49	0.14	1.7	81.35	0.02	0	88.33	0	1.47	34.81	0.04	7.76	42.21	0.16	7.76	132.6	0.06	NA	NA	NA	7.26	53.67	0.12	8.19	108.66	0.07	8.05	111.71	0.07	2.74	35.02	0.07	0.95	41.54	0.02	0	58.7	0	0.07	0.0583333	-0.0116667	1
NM_001166159|NDUFS2|chr1|+	10970.1	161183855	chr1:161183654-161184184	92.84	0	1	173.1	0	1	224.79	0	1	412.38	0	1	140.9	0	1	116.54	0	1	130.9	0	1	100.34	0	1	141.8	0	1	164.48	0	1	272.14	0	1	130.98	0	1	101.85	0	1	134.42	0	1	1	1	0	1
NR_033322|NSUN5P1|chr7|+	3823.5	75045981	chr7:75045765-75046065	95.5	3.37	0.97	188.27	19.04	0.91	293.52	20.05	0.94	182.62	0	1	208.31	0	1	152.48	6.81	0.96	396.75	0	1	117.12	13.29	0.9	232.84	14.44	0.94	472.8	25.74	0.95	280.84	0	1	233.18	0	1	211.66	0	1	475.06	0	1	0.968571	0.97	0.00142857	0.596698
NM_018999|FAM190B|chr10|+	7702	86273789	chr10:86273205-86278276	23.29	338.81	0.06	33.43	299.02	0.1	25.23	578.46	0.04	32.96	611.04	0.05	19.59	430.94	0.04	27.58	401.83	0.06	36.32	802.54	0.04	19.41	253.36	0.07	26.19	257.14	0.09	20.59	520.54	0.04	39.76	544.49	0.07	22.69	332.44	0.06	23.39	359.1	0.06	10.3	899.21	0.01	0.0557143	0.0571429	0.00142857	0.774232
NR_033342|CELF5|chr19|+	4942.2	3296957	chr19:3296756-3297073	89.88	71.94	0.56	193.5	207.02	0.48	217.56	159.76	0.58	579.58	457.36	0.56	186.95	141.01	0.57	89.66	127.25	0.41	324.96	182.02	0.64	131.42	145.16	0.48	199.42	195.8	0.5	214.53	189.84	0.53	423.11	402.67	0.51	198.33	151.35	0.57	101.4	135.28	0.43	363.89	144.02	0.72	0.542857	0.534286	-0.00857143	0.784099
NM_018639|WSB2|chr12|-	1708.9	118471962	chr12:118470492-118472163	81.29	30.81	0.73	86.45	0	1	91.68	43.62	0.68	107.34	0	1	44.51	14.91	0.75	79.1	17.84	0.82	36.63	10.74	0.77	73.32	34.73	0.68	60.13	0	1	72.1	10.88	0.87	71.93	0	1	47.17	0	1	60.94	8.66	0.88	30.81	22.71	0.58	0.821429	0.858571	0.0371429	0.668991
NR_027409|GOLGA8A|chr15|-	36364.8	34672446	chr15:34671270-34673814	46.35	114.51	0.29	163.39	346.22	0.32	71.07	318.5	0.18	105.48	325.43	0.24	92.24	125.54	0.42	142.29	301.98	0.32	46.61	201.48	0.19	65.98	199.63	0.25	310.16	470.33	0.4	81.47	517.65	0.14	139.29	325.31	0.3	108.4	127.84	0.46	202.32	409.35	0.33	40.28	147.62	0.21	0.28	0.298571	0.0185714	0.478081
NM_004426|PHC1|chr12|+	986	9092102	chr12:9091901-9092957	14.72	50.63	0.23	78.52	85.06	0.48	72.98	107.66	0.4	129.31	0	1	35.2	127.13	0.22	76.29	123.71	0.38	41.14	147.35	0.22	22.32	51.81	0.3	57.2	60.56	0.49	64.05	78.81	0.45	107.73	67.14	0.62	26.42	76.76	0.26	57.94	73.69	0.44	27.8	152.71	0.15	0.418571	0.387143	-0.0314286	0.717513
NM_014939|TRAPPC8|chr18|-	684.3	29410530	chr18:29409136-29410952	19.33	78.93	0.2	25.64	86.73	0.23	34.62	43.02	0.45	32.27	65.89	0.33	26.07	190.1	0.12	20.84	101.05	0.17	21	129.16	0.14	25.14	101.58	0.2	21.74	92.07	0.19	24.94	39.53	0.39	34.91	71.71	0.33	31.18	175.8	0.15	18.23	75.33	0.19	30.57	187.54	0.14	0.234286	0.227143	-0.00714286	1
NM_006727|CDH10|chr5|-	11206.1	24487959	chr5:24487209-24488262	102.41	303.11	0.25	124.35	397.36	0.24	106.71	490.04	0.18	150.84	734.93	0.17	150.08	443.73	0.25	138.79	467.08	0.23	84.15	618.64	0.12	102.98	284.57	0.27	73.29	231.72	0.24	102.55	580.7	0.15	197.49	1141.6	0.15	174.54	452.64	0.28	110.01	433.54	0.2	41.34	914.98	0.04	0.205714	0.19	-0.0157143	0.130278
NM_002687|PNN|chr14|+	61064.9	39650720	chr14:39649707-39652422	28.96	318.57	0.08	76.03	657.23	0.1	105.97	834	0.11	90.31	407.92	0.18	66.39	619.19	0.1	87.85	963.56	0.08	65.54	514.96	0.11	36.73	335.14	0.1	101.98	848.66	0.11	106.04	987.46	0.1	83.21	503.87	0.14	59.56	614.94	0.09	99.64	1269.32	0.07	81.18	727.85	0.1	0.108571	0.101429	-0.00714286	0.551352
NM_001168347|NSUN5|chr7|-	1602	72717319	chr7:72716514-72717521	31.38	23.75	0.57	40.6	36.38	0.53	51.75	61.38	0.46	180.4	0	1	23.96	49.85	0.32	24.31	23.3	0.51	37.57	68.76	0.35	22.31	21.83	0.51	34.85	62.03	0.36	53.17	83.88	0.39	124.35	0	1	29.28	38.65	0.43	23.61	22.47	0.51	39.2	64.78	0.38	0.534286	0.511429	-0.0228571	0.369276
NM_001142628|SEC61A2|chr10|+	26119.2	12206951	chr10:12206267-12207403	53.59	172.65	0.24	110.47	317.59	0.26	118.57	173.25	0.41	305.16	667.08	0.31	57.73	204.91	0.22	57.79	275.6	0.17	124.24	195.54	0.39	48.99	252.6	0.16	94.16	303.19	0.24	92.91	198.86	0.32	262.93	710.47	0.27	67.22	217.35	0.24	51.73	337.86	0.13	112.39	82.94	0.58	0.285714	0.277143	-0.00857143	0.305582
NM_004537|NAP1L1|chr12|-	717.1	76441375	chr12:76438672-76442244	24.24	39.38	0.38	40.09	56.94	0.41	32.85	21.72	0.6	25.48	44.3	0.37	23.9	40.04	0.37	32.13	46.68	0.41	NA	NA	NA	21.81	43.23	0.34	32.47	32.49	0.5	32.09	14.27	0.69	30.2	57.23	0.35	28.96	51.13	0.36	31.85	42.18	0.43	24.13	11.99	0.67	0.423333	0.477143	0.0538095	0.861655
NM_000034|ALDOA|chr16|+	19481.6	30081655	chr16:30081438-30081741	133.54	60.98	0.69	234.84	32.73	0.88	632.29	0	1	1402.59	0	1	75.9	26.28	0.74	123.28	5.85	0.95	421.08	0	1	135.32	49.31	0.73	100.65	14.26	0.88	567.5	0	1	842.71	24.23	0.97	118.83	16.53	0.88	177.46	16.94	0.91	642.8	0	1	0.894286	0.91	0.0157143	0.726643
NM_001123329|ZBTB1|chr14|+	997.1	64989360	chr14:64988205-64991669	21	112.86	0.16	42.36	80.11	0.35	16.14	35.16	0.31	NA	NA	NA	44.57	152.78	0.23	27.86	75.08	0.27	28.66	87.61	0.25	21.79	115.59	0.16	40.89	89.99	0.31	23.48	43.57	0.35	NA	NA	NA	41.72	129.98	0.24	23.35	82.6	0.22	14.59	39.89	0.27	0.261667	0.258333	-0.00333333	1
NM_024047|NUDT9|chr4|+	144.9	88379444	chr4:88378995-88380606	NA	NA	NA	14.38	42.05	0.25	10.07	93.82	0.1	7.64	206.21	0.04	13.9	19.82	0.41	6.35	29.02	0.18	NA	NA	NA	NA	NA	NA	12.58	40.47	0.24	7.49	70.69	0.1	9.47	135.47	0.07	10.68	32.88	0.25	14.63	19.14	0.43	1.66	47.54	0.03	0.196	0.186667	-0.00933333	0.80528
NM_134424|RAD52|chr12|-	490	1022393	chr12:1021255-1022618	34.19	59.1	0.37	45.86	38.32	0.54	45.44	50.06	0.48	34.78	0	1	45.56	94.63	0.32	37.94	35.8	0.51	22.39	24.71	0.48	37.04	66.7	0.36	31.94	20.74	0.61	33.12	44.74	0.43	41	13.58	0.75	58.44	70.56	0.45	38.68	31.42	0.55	45.85	10.99	0.81	0.528571	0.565714	0.0371429	0.524494
NM_013243|SCG3|chr15|+	3265.6	52011806	chr15:52011605-52013223	103.16	0	1	132.96	0	1	155.71	0	1	246.77	0	1	87.09	0	1	102.56	0	1	77.25	0	1	76.34	0	1	63.42	0	1	76.77	0	1	147.78	0	1	96.88	0	1	63.13	0	1	114.09	1.94	0.98	1	0.997143	-0.00285714	1
NM_207297|MBNL1|chr3|+	1296	152180942	chr3:152180174-152183569	41.39	30.71	0.57	39.74	26.94	0.6	19.44	21.11	0.48	53.99	10.99	0.83	33.4	29.93	0.53	46.11	40.15	0.53	NA	NA	NA	34.57	20.96	0.62	36.24	30.8	0.54	26.55	11.63	0.7	52.55	45.36	0.54	45.99	26.93	0.63	50.99	49.02	0.51	22.59	19.73	0.53	0.59	0.581429	-0.00857143	0.727012
NM_058004|PI4KA|chr22|-	23665.6	21062093	chr22:21061979-21062386	228.76	0	1	226.29	106.21	0.68	602.42	0	1	1125.75	0	1	186.58	0.35	1	235.5	81.53	0.74	619.96	0	1	226.54	0	1	275.66	55.34	0.83	518.48	0	1	851.74	0	1	226.47	0	1	242.57	104.44	0.7	523.29	0	1	0.917143	0.932857	0.0157143	0.883205
NM_015347|RIMBP2|chr12|-	10517.9	130881801	chr12:130880681-130883706	113.59	69.77	0.62	98.06	127.62	0.43	39.73	132.68	0.23	89.77	154.95	0.37	104.06	97.89	0.52	83.51	111.22	0.43	44.79	206.11	0.18	129.63	136.27	0.49	106.16	128.95	0.45	68.8	146.32	0.32	133.87	205.28	0.39	128.7	128.6	0.5	109.53	178.71	0.38	71.81	229.26	0.24	0.397143	0.395714	-0.00142857	0.925021
NM_006499|LGALS8|chr1|+	1218.6	236711678	chr1:236711312-236712305	96.5	2.78	0.97	125.46	29.54	0.81	147.86	83.33	0.64	67.18	86.01	0.44	125.05	45.41	0.73	134.86	57.04	0.7	45.92	87.97	0.34	100.44	0	1	113.54	68.1	0.63	130.65	58.93	0.69	126.5	103.9	0.55	119.04	58.85	0.67	120.1	37.62	0.76	74.96	118.73	0.39	0.661429	0.67	0.00857143	0.820026
NM_004599|SREBF2|chr22|+	2276.9	42301720	chr22:42301444-42302375	62.88	88.7	0.41	76.82	32.6	0.7	122.73	236.66	0.34	125.2	209.01	0.37	52.02	25.33	0.67	70.22	47.79	0.6	27.87	152.4	0.15	75.33	56.29	0.57	33.94	3.92	0.9	78.28	256.61	0.23	185.88	337.82	0.35	50.74	21.17	0.71	55.4	29.72	0.65	26.05	124.18	0.17	0.462857	0.511429	0.0485714	0.674339
NM_003128|SPTBN1|chr2|+	13789.5	54896805	chr2:54895488-54898583	7.08	240.2	0.03	9.59	250.89	0.04	5.66	372.88	0.01	11.27	497.91	0.02	10.66	221.73	0.05	6.03	212.38	0.03	3.59	242.44	0.01	13.12	241.82	0.05	8.17	160.05	0.05	6.1	275.86	0.02	3.23	442.82	0.01	14.2	196.69	0.07	9.65	208.41	0.04	10.04	212.44	0.05	0.0271429	0.0414286	0.0142857	0.454704
NM_181356|SUPT3H|chr6|-	260.8	44796912	chr6:44796470-44797594	5.95	33.2	0.15	22.51	45.42	0.33	19.24	17.97	0.52	22.91	51.93	0.31	17.42	36.76	0.32	14.01	40.84	0.26	13.34	24.5	0.35	10.59	38.98	0.21	20.29	32.66	0.38	18.96	31.37	0.38	16.6	41.3	0.29	18.66	31.49	0.37	14.57	21.57	0.4	9.85	31.31	0.24	0.32	0.324286	0.00428571	1
NM_198551|MIA3|chr1|+	907.3	222839437	chr1:222838651-222841351	19.97	72.39	0.22	27.77	69.3	0.29	19.67	108.46	0.15	36.22	132.84	0.21	26.52	87.38	0.23	25.72	59.13	0.3	54.28	3.53	0.94	21.63	85.59	0.2	29.81	62.21	0.32	17.42	93.37	0.16	48.68	144.72	0.25	25.51	79.99	0.24	15.38	64.8	0.19	14.8	67.2	0.18	0.334286	0.22	-0.114286	0.345769
NM_006191|PA2G4|chr12|+	496.5	56506808	chr12:56506607-56507694	33.27	46.15	0.42	34.96	70.47	0.33	66.32	129.32	0.34	56.69	9.76	0.85	34.96	31.93	0.52	44	58.97	0.43	25.67	8.11	0.76	28.66	27.15	0.51	31.74	36.98	0.46	48.84	83.55	0.37	57.05	95.99	0.37	28.15	55.16	0.34	30.57	82.51	0.27	40.26	29.73	0.58	0.521429	0.414286	-0.107143	0.377177
NM_003995|NPR2|chr9|+	160.9	35809578	chr9:35809377-35809728	29.71	30.35	0.49	64.51	0	1	44.83	38.25	0.54	26.83	22.59	0.54	63.71	23.19	0.73	13.79	28.5	0.33	43.74	79.74	0.35	24.85	43.37	0.36	28.17	36.3	0.44	45.18	43.01	0.51	107.41	24.67	0.81	66.82	22.59	0.75	16.78	31.94	0.34	98.61	2.31	0.98	0.568571	0.598571	0.03	0.322933
NM_001025069|ARPP21|chr3|+	3701.7	35725714	chr3:35725513-35727379	33.14	26.24	0.56	70.17	3.51	0.95	36.72	17.29	0.68	55.58	0	1	61.05	29.74	0.67	73.16	5.85	0.93	40.69	0	1	57.05	0	1	143.1	31.16	0.82	75.14	36.18	0.67	39.38	30.65	0.56	100.77	52.83	0.66	142.56	44.64	0.76	53.45	18.72	0.74	0.827143	0.744286	-0.0828571	0.264645
NM_017544|NKRF|chrX|-	1068.8	118723154	chrX:118722300-118725272	29.32	22.59	0.56	30.11	43.07	0.41	21.5	30.38	0.41	54.87	0	1	28.63	37.79	0.43	23.71	43.7	0.35	NA	NA	NA	12.22	23.49	0.34	23.13	19.67	0.54	23.14	25.44	0.48	28.67	6.38	0.82	25.89	27.56	0.48	21.84	37.76	0.37	NA	NA	NA	0.526667	0.505	-0.0216667	0.844764
NM_021967|SERF1A|chr5|+	236	69337552	chr5:69337351-69338940	6.87	48.19	0.12	15.53	53.77	0.22	16.24	30.77	0.35	NA	NA	NA	11.16	69.62	0.14	9.68	41.05	0.19	2.63	32.75	0.07	5.18	32.65	0.14	11.72	37.77	0.24	9.97	58.4	0.15	4.99	47.51	0.1	6.53	59.15	0.1	7.35	30	0.2	7.95	60.49	0.12	0.181667	0.15	-0.0316667	0.601361
NR_038276|LOC100506895|chr7|-	384.5	43549472	chr7:43548327-43549846	13.43	38.4	0.26	24.16	133.7	0.15	20.34	103.53	0.16	23.76	106.48	0.18	25.17	59.19	0.3	18.73	107.55	0.15	5.83	79.51	0.07	23.52	61.46	0.28	24.96	113.8	0.18	14.9	158.59	0.09	14.9	109.52	0.12	29.43	67.85	0.3	18.88	147.86	0.11	6.88	79.31	0.08	0.181429	0.165714	-0.0157143	0.85759
NR_033935|DCTN1|chr2|-	2849.8	74588562	chr2:74588281-74588763	117.1	236.56	0.33	143.72	231.54	0.38	357.4	194.71	0.65	497.21	0	1	121.59	126.75	0.49	103.22	220.81	0.32	98.55	28.92	0.77	113.53	202.72	0.36	89.98	89.71	0.5	266.85	149.6	0.64	280.09	13.73	0.95	97.27	126.25	0.44	116.98	184.39	0.39	127.1	126.32	0.5	0.562857	0.54	-0.0228571	0.468356
NM_001077198|ATG9A|chr2|-	4329.9	220084587	chr2:220084102-220085174	42.75	178.21	0.19	58.68	220.27	0.21	96.87	164.27	0.37	246.7	411.16	0.38	31.92	110.57	0.22	36.59	125.54	0.23	34.76	80.47	0.3	52.36	163.21	0.24	36.15	98.48	0.27	90.63	173.87	0.34	129.08	317.75	0.29	33.79	96.94	0.26	31.26	160.9	0.16	74.74	74.17	0.5	0.271429	0.294286	0.0228571	0.920295
NM_012071|COMMD3|chr10|+	336.1	22609139	chr10:22608868-22609246	NA	NA	NA	33.97	20.45	0.62	104.26	0	1	56.81	39.94	0.59	48.06	7.63	0.86	24.27	7.23	0.77	62.38	0	1	59.18	1.53	0.97	43.4	30.6	0.59	71.85	22.15	0.76	125.44	47.91	0.72	63.31	12.28	0.84	26.11	8.56	0.75	143.72	0	1	0.806667	0.804286	-0.00238095	1
NM_003626|PPFIA1|chr11|+	408.7	70229310	chr11:70229109-70230607	48.23	78	0.38	42.56	81.98	0.34	40.44	17.64	0.7	51.77	97.41	0.35	50.14	60.09	0.45	39.83	43.11	0.48	24.3	94.4	0.2	53.96	92.04	0.37	44.2	71.56	0.38	28.65	44.5	0.39	42.71	54.53	0.44	57.96	110.1	0.34	39.85	55.84	0.42	32.44	2.43	0.93	0.414286	0.467143	0.0528571	0.77965
NM_017721|CC2D1A|chr19|+	2129	14041389	chr19:14041188-14041693	35.24	0	1	41.22	0	1	96.17	0	1	216.73	0	1	80.45	0	1	65.83	0	1	228.31	0	1	57.34	0	1	24.88	9.76	0.72	103.85	0	1	161.83	0	1	37.91	0	1	39.46	0	1	68.36	0	1	1	0.96	-0.04	0.394444
NM_181836|TMED7|chr5|-	201.3	114951804	chr5:114948905-114952142	30.95	50.35	0.38	24.7	47.1	0.34	NA	NA	NA	30.21	156.37	0.16	21.91	81.16	0.21	20.58	21.19	0.49	9.94	37.64	0.21	23.68	53.12	0.31	18.64	30.3	0.38	10.02	40.61	0.2	29.24	129.25	0.18	21.63	68.53	0.24	18.65	42.19	0.31	4.99	35.48	0.12	0.298333	0.248571	-0.0497619	0.856684
NM_024759|NIPAL2|chr8|-	1094.4	99204808	chr8:99204387-99205318	110.9	43.93	0.72	199.07	11.76	0.94	99.81	77.37	0.56	120.39	0	1	89.23	78.9	0.53	125.1	49.21	0.72	76.31	156.31	0.33	109.58	56.55	0.66	194.55	0	1	94.81	98.66	0.49	90.28	10.57	0.9	99.91	81.37	0.55	147.61	41.23	0.78	76.2	97.1	0.44	0.685714	0.688571	0.00285714	0.819714
NM_018057|SLC6A15|chr12|-	190.1	85277618	chr12:85274629-85277819	13	30.61	0.3	19.34	70.94	0.21	8.34	70.25	0.11	15.46	134.19	0.1	14.45	49.39	0.23	16.65	40.1	0.29	12.58	62.59	0.17	11.88	42.64	0.22	18.82	95.44	0.16	9.35	70.03	0.12	14.69	227.59	0.06	13.11	56.86	0.19	19.76	62.32	0.24	11.87	24.25	0.33	0.201429	0.188571	-0.0128571	0.679476
NM_138363|CEP95|chr17|+	1072.3	62533966	chr17:62533721-62534062	108.87	24.36	0.82	116.2	40.7	0.74	372.47	96.67	0.79	368.12	0	1	203.22	35.14	0.85	55.5	36.98	0.6	254.32	10.63	0.96	149.25	33.9	0.81	128.62	21.9	0.85	327.8	61.78	0.84	308.82	38.41	0.89	202.63	57.08	0.78	70.98	42.75	0.62	320.09	39.09	0.89	0.822857	0.811429	-0.0114286	0.457425
NM_017702|DEF8|chr16|+	333.7	90025623	chr16:90025422-90025774	13.31	35.68	0.27	14.56	27.1	0.35	31.74	28.52	0.53	54.56	0	1	24.97	51.77	0.33	13.74	26.04	0.35	61.3	10.06	0.86	14.13	34.66	0.29	13.01	23.25	0.36	31.78	41.45	0.43	44.51	0	1	17.36	30.84	0.36	15.02	26.28	0.36	NA	NA	NA	0.527143	0.466667	-0.0604762	0.43217
NM_006916|RPE|chr2|+	197.3	210884673	chr2:210884393-210885435	76.42	42.22	0.64	82.85	92.48	0.47	39.12	4.68	0.89	49.82	0	1	81.5	40.22	0.67	76.75	21.34	0.78	NA	NA	NA	69.28	22.05	0.76	54.46	76.24	0.42	19.26	15.59	0.55	60.52	0	1	71.38	44.3	0.62	58.18	52.63	0.53	12.18	20.34	0.37	0.741667	0.607143	-0.134524	0.353784
NM_006888|CALM1|chr14|+	196493	90871857	chr14:90871033-90874619	444.54	131.07	0.77	608.62	30.36	0.95	678.63	0	1	690.11	151.93	0.82	227.15	191.5	0.54	631.18	24.79	0.96	183.92	0	1	451.4	24.39	0.95	266.84	99.28	0.73	422.26	0	1	613.82	0	1	207.09	177.81	0.54	508.13	64.27	0.89	161.35	21.17	0.88	0.862857	0.855714	-0.00714286	0.924393
NM_001069|TUBB2A|chr6|-	9452.6	3154953	chr6:3153902-3155157	63.06	270.54	0.19	93.25	276.71	0.25	109.33	169.57	0.39	274.02	316.36	0.46	51.85	129.5	0.29	76.47	225.93	0.25	21.07	59.75	0.26	53.43	175.88	0.23	34.5	67.68	0.34	81.89	109.57	0.43	170.43	152.86	0.53	47.58	110.47	0.3	67.83	165.08	0.29	17.5	50.27	0.26	0.298571	0.34	0.0414286	0.376303
NM_145212|MRPL30|chr2|+	700.1	99812237	chr2:99812036-99816020	12.82	20.71	0.38	24.87	28.09	0.47	24.68	41.72	0.37	57.12	83.45	0.41	14.05	36.99	0.28	17.82	32.49	0.35	11.93	22.38	0.35	NA	NA	NA	19.89	31.41	0.39	19.13	36.36	0.34	33.23	64.51	0.34	12.08	34.82	0.26	20.71	29.71	0.41	9.57	30.19	0.24	0.372857	0.33	-0.0428571	0.700402
NM_013367|ANAPC4|chr4|+	1329.2	25420023	chr4:25419777-25420120	82.45	0	1	156.08	0	1	90.38	53.72	0.63	119.01	34.3	0.78	183.37	0	1	116.16	8.43	0.93	347.09	0	1	92.84	0	1	121.68	0	1	87.05	56	0.61	104.57	2.28	0.98	178.94	0	1	81.22	0	1	320.29	0	1	0.905714	0.941429	0.0357143	0.500149
NR_036443|HERC2P9|chr15|+	15198.4	28930092	chr15:28929275-28930410	86.06	128.49	0.4	135.89	95.57	0.59	116.39	72.73	0.62	71.91	42.57	0.63	296	43.62	0.87	85.8	109.58	0.44	83.39	110.89	0.43	68.02	140.24	0.33	148.29	100.55	0.6	122.25	63.18	0.66	152.32	102.12	0.6	291.92	33.13	0.9	71.55	127.98	0.36	124.72	66.13	0.65	0.568571	0.585714	0.0171429	0.770856
NM_000365|TPI1|chr12|+	12195.1	6979630	chr12:6979429-6980100	96.5	0	1	190.62	0	1	398.23	0	1	469.19	0	1	61.51	0	1	108.87	0	1	265.76	0	1	128.55	0	1	117.66	0	1	298.32	0	1	328.28	0	1	91.03	0	1	141.08	0	1	285.97	0	1	1	1	0	1
NM_001130050|DOCK9|chr13|-	655.6	99512575	chr13:99512435-99512776	43.37	21	0.67	31.8	64.24	0.33	47.85	39.25	0.55	10.61	29.08	0.27	41.22	31.15	0.57	28.89	52.71	0.35	88.34	59.84	0.6	44.75	22.64	0.66	29.1	20.96	0.58	35.47	67.99	0.34	81.83	80.98	0.5	45.2	12.85	0.78	13.45	67.39	0.17	44.57	44.27	0.5	0.477143	0.504286	0.0271429	1
NM_001161353|KCNMA1|chr10|-	722.9	78647048	chr10:78644635-78647273	30.19	203.56	0.13	30.7	253.98	0.11	17.9	336.3	0.05	36.4	504.75	0.07	31.14	217.12	0.13	28.59	228.91	0.11	8.02	85.23	0.09	39.16	153.77	0.2	44.56	195.77	0.19	21.66	300.48	0.07	39.7	408.51	0.09	42.98	246.45	0.15	47.48	194.56	0.2	7.68	292.37	0.03	0.0985714	0.132857	0.0342857	0.33994
NM_014776|GIT2|chr12|-	3840.8	110369879	chr12:110367607-110370995	58.62	47.98	0.55	110.25	55.62	0.66	116.84	112.02	0.51	79.71	93.5	0.46	74.9	37.15	0.67	94.9	21.52	0.82	37.93	74.75	0.34	49.58	36.48	0.58	68.23	32.59	0.68	79.05	82.56	0.49	74.13	37.12	0.67	65.11	41.03	0.61	77.94	1.58	0.98	43.83	157.06	0.22	0.572857	0.604286	0.0314286	0.803829
NM_001025|RPS23|chr5|-	713.1	81571873	chr5:81569139-81572074	20.75	43.17	0.32	43.04	336.71	0.11	28.67	117.3	0.2	30	271.31	0.1	29.11	75.71	0.28	24.27	100.3	0.19	12.59	47.83	0.21	25.78	57.81	0.31	21.17	217.39	0.09	18.23	88.37	0.17	23.75	363.22	0.06	21.51	85.66	0.2	25.6	85.39	0.23	18.45	166.45	0.1	0.201429	0.165714	-0.0357143	0.533639
NM_001144777|ELAVL4|chr1|+	4286.8	50666848	chr1:50666523-50667540	69.81	273.77	0.2	37.88	400.53	0.09	68.12	500.92	0.12	57.69	678.45	0.08	33.5	242.06	0.12	38.78	315.07	0.11	34.39	246.83	0.12	56.66	245.15	0.19	18.14	130.45	0.12	32.73	311.5	0.1	31.89	333.28	0.09	23.15	175.39	0.12	26.3	207.94	0.11	24.01	251.99	0.09	0.12	0.117143	-0.00285714	1
NM_002956|CLIP1|chr12|-	14089.4	122757277	chr12:122755981-122757647	134.18	665.16	0.17	127.96	640.1	0.17	129.71	980.48	0.12	190.5	680.93	0.22	115.62	860.45	0.12	87.81	602.87	0.13	87.07	824.27	0.1	149.44	764.19	0.16	97.41	528.76	0.16	108.64	1017.45	0.1	188.32	734.16	0.2	114.53	750.05	0.13	71.84	559.09	0.11	79.75	963.2	0.08	0.147143	0.134286	-0.0128571	0.57763
NM_032226|ZCCHC7|chr9|+	91.5	37357081	chr9:37356832-37358145	12.63	32.38	0.28	13.63	36.86	0.27	12	24.09	0.33	14.22	17.04	0.45	27.8	46.91	0.37	22.05	46.53	0.32	NA	NA	NA	18.65	19.66	0.49	21.33	30.51	0.41	20.7	41.04	0.34	NA	NA	NA	23.79	51.02	0.32	12.24	51.32	0.19	6.56	45.44	0.13	0.336667	0.313333	-0.0233333	0.83512
NM_004830|MED23|chr6|-	1003.1	131908785	chr6:131907873-131908986	24.72	183.96	0.12	39.8	164.59	0.19	32.49	199	0.14	56.56	98.85	0.36	32.44	266.13	0.11	35.72	203.06	0.15	29.68	272.33	0.1	28.53	176.25	0.14	39.68	132.97	0.23	27.51	252.03	0.1	42.48	89.08	0.32	35.89	177.35	0.17	29.06	171.86	0.14	21.42	199.6	0.1	0.167143	0.171429	0.00428571	0.894306
NM_001135805|SYT1|chr12|+	52966	79844058	chr12:79842698-79845788	308.84	307.92	0.5	590.42	343.82	0.63	251.54	323.96	0.44	1082.76	649.93	0.62	296.41	187.76	0.61	407.8	285.37	0.59	68.19	82.33	0.45	301.41	226.37	0.57	252.98	136	0.65	172.93	137.82	0.56	785.86	589.36	0.57	330.28	203.3	0.62	225.7	144.36	0.61	61.47	64.47	0.49	0.548571	0.581429	0.0328571	0.816421
NM_012423|RPL13A|chr19|+	5888.1	49995187	chr19:49994986-49995564	17.07	16.47	0.51	50.85	84.2	0.38	74.85	21.08	0.78	138.05	162.22	0.46	26.42	20.46	0.56	22.5	14.33	0.61	36.49	40.04	0.48	23.36	16.95	0.58	40.82	48.52	0.46	58.4	32.16	0.64	86.68	59.57	0.59	24.92	19.97	0.56	23.35	9.76	0.71	9.28	100.73	0.08	0.54	0.517143	-0.0228571	0.766862
NM_032741|AGPAT1|chr6|-	3085.6	32136945	chr6:32136062-32137225	36.48	151.4	0.19	35.61	215.7	0.14	93.25	360.4	0.21	139.98	691.35	0.17	23.25	115.48	0.17	39.47	141.29	0.22	17.56	135.83	0.11	27.71	122.39	0.18	16.99	71.79	0.19	59.82	267.66	0.18	94.87	584.16	0.14	19.61	99.7	0.16	24.53	144.61	0.15	49.17	53.07	0.48	0.172857	0.211429	0.0385714	1
NM_015191|SIK2|chr11|+	485.5	111594516	chr11:111594220-111597632	17.63	130.08	0.12	26.96	60.75	0.31	18.42	233.34	0.07	38.91	246.69	0.14	16.9	114.04	0.13	16.85	68.02	0.2	11.71	188.37	0.06	19.58	104.13	0.16	17.32	40.87	0.3	20.34	253.01	0.07	17.36	439.84	0.04	20.07	89.42	0.18	17.95	83.05	0.18	11.79	266.15	0.04	0.147143	0.138571	-0.00857143	0.233718
NR_027850|MTX2|chr2|+	161.9	177202529	chr2:177202221-177202753	30.07	18.42	0.62	44.15	33.01	0.57	60.12	8.13	0.88	116.3	0	1	30.33	20.74	0.59	29.33	38.65	0.43	26	5.54	0.82	23.99	14.45	0.62	32.83	26.6	0.55	35.99	7.52	0.83	76.62	18.98	0.8	36.1	36.12	0.5	17.25	30.23	0.36	42.79	0	1	0.701429	0.665714	-0.0357143	0.426146
NM_020872|CNTN3|chr3|-	1466.6	74313316	chr3:74311722-74313652	81.02	33.59	0.71	103.56	115.29	0.47	58.18	46.97	0.55	80.42	112.01	0.42	75.89	68.16	0.53	102.68	59.74	0.63	63.98	62.17	0.51	85.73	72.68	0.54	120.22	94.87	0.56	55.82	70.68	0.44	123.48	173.11	0.42	114.25	142.48	0.45	106.38	68.76	0.61	64.52	165.23	0.28	0.545714	0.471429	-0.0742857	0.199872
NM_000983|RPL22|chr1|-	1042.6	6246675	chr1:6245080-6246876	11.7	62.31	0.16	26.86	169.19	0.14	27.87	184.74	0.13	45.74	272.8	0.14	17.74	133.79	0.12	20.44	73.79	0.22	6.6	256.26	0.03	11.56	52.27	0.18	24.54	114.99	0.18	25.9	98.86	0.21	48.78	278.8	0.15	19.61	121.95	0.14	16.02	72.35	0.18	4.35	223.22	0.02	0.134286	0.151429	0.0171429	0.744532
NM_003899|ARHGEF7|chr13|+	595.2	111956462	chr13:111955338-111958081	22.66	45.57	0.33	35.9	20.05	0.64	23.09	43.15	0.35	20.68	31.75	0.39	30.06	35.48	0.46	27.52	60.45	0.31	5.86	42.82	0.12	23.06	34.44	0.4	27.54	28.36	0.49	30.54	51.35	0.37	18.62	22.12	0.46	31.08	36.06	0.46	42.31	45.91	0.48	23.9	56.84	0.3	0.371429	0.422857	0.0514286	0.594762
NM_018462|BRK1|chr3|+	1184.4	10168570	chr3:10167953-10168874	23.73	80.5	0.23	23.1	113.75	0.17	31.99	100.2	0.24	64.01	40.07	0.62	18.48	67.99	0.21	23.89	88.46	0.21	24.09	45.83	0.34	27.64	73.81	0.27	23.33	55.89	0.29	20.35	110.55	0.16	37.38	108.72	0.26	28.59	77.99	0.27	41.06	100.59	0.29	21.28	165.92	0.11	0.288571	0.235714	-0.0528571	0.359833
NM_015382|HECTD1|chr14|-	450.6	31569851	chr14:31569324-31570273	49.62	52.22	0.49	120.42	51.93	0.7	66.13	18.64	0.78	232.17	0	1	74.85	48.16	0.61	65.73	50.96	0.56	28.61	34.18	0.46	68.63	40.81	0.63	83.32	77.9	0.52	59.08	59.81	0.5	148.18	72.39	0.67	89.34	49.17	0.64	90.39	48.51	0.65	66.52	1.96	0.97	0.657143	0.654286	-0.00285714	0.150901
NM_003436|ZNF135|chr19|+	4547.9	58579934	chr19:58578073-58581110	23.81	42.07	0.36	30.64	68.26	0.31	22.33	113.35	0.16	18.19	62.02	0.23	17.3	78.82	0.18	35.41	78.64	0.31	15.04	123.9	0.11	22.13	39.91	0.36	27.68	46.37	0.37	16.83	108.18	0.13	26.4	64.96	0.29	28	49.36	0.36	39.16	55.88	0.41	28.25	167.94	0.14	0.237143	0.294286	0.0571429	0.624997
NM_001195261|PDE4DIP|chr1|-	40462.5	144952175	chr1:144951761-144952376	99.82	611.67	0.14	105.53	785.58	0.12	88.86	871.02	0.09	116.56	471.18	0.2	108.66	925.24	0.11	126.24	910.34	0.12	15.01	707.96	0.02	102.65	702.07	0.13	116.41	797.19	0.13	98.51	948.17	0.09	76.53	501.9	0.13	132.93	1015.5	0.12	186.97	1161.37	0.14	35.47	1005.99	0.03	0.114286	0.11	-0.00428571	0.940268
NM_001242505|GDA|chr9|+	1435.9	74866929	chr9:74866728-74867140	68.9	30.22	0.7	331.95	57.66	0.85	210.12	0	1	259.71	0	1	134.15	0	1	149.62	75.84	0.66	98.59	0	1	52.16	13.94	0.79	234.93	40.46	0.85	179.41	0	1	199.69	0	1	116.26	13.16	0.9	190.9	38.64	0.83	148.15	0	1	0.887143	0.91	0.0228571	0.395419
NM_018109|MTPAP|chr10|-	171	30602699	chr10:30598730-30602900	6.1	95.16	0.06	10.07	124.84	0.07	10.59	109.94	0.09	16.02	104.32	0.13	9.52	115.88	0.08	8.09	93.21	0.08	5.32	47.69	0.1	7.7	83.22	0.08	5.35	58.98	0.08	6.83	62.18	0.1	9.26	71.49	0.11	8.53	99.65	0.08	6.6	78.43	0.08	1.53	97.98	0.02	0.0871429	0.0785714	-0.00857143	0.793359
NM_015238|WWC1|chr5|+	355.9	167896157	chr5:167895956-167899308	6.46	63.77	0.09	13.49	92.64	0.13	22.32	145.92	0.13	17.85	127.69	0.12	9.81	59.88	0.14	9.27	121.53	0.07	12.58	102.1	0.11	9.47	85.14	0.1	12.52	61.85	0.17	19.13	93.55	0.17	15.7	126.86	0.11	10.25	70.93	0.13	10.07	104.6	0.09	14.44	150.74	0.09	0.112857	0.122857	0.01	1
NM_032270|LRRC8C|chr1|+	316.7	90180436	chr1:90178268-90185094	10.49	20.24	0.34	14.49	39.05	0.27	9.91	37.54	0.21	19.86	57.97	0.26	11.29	37.81	0.23	10.82	23.64	0.31	NA	NA	NA	14.89	23.22	0.39	12.6	36.1	0.26	6.82	34.45	0.17	17.39	55.15	0.24	14.69	38.16	0.28	9.94	26.9	0.27	6.11	29.26	0.17	0.27	0.254286	-0.0157143	1
NR_037636|GJA9-MYCBP|chr1|-	324.9	39329544	chr1:39328162-39330386	62.21	1.49	0.98	34.63	20.51	0.63	NA	NA	NA	32.88	0	1	66.34	19.17	0.78	24.37	15.01	0.62	NA	NA	NA	80.78	1.71	0.98	41.32	4.7	0.9	33.23	0	1	29.25	38.89	0.43	68.37	17.57	0.8	31.06	11.74	0.73	28.15	6.72	0.81	0.802	0.807143	0.00514286	1
NM_000393|COL5A2|chr2|-	637.1	189898496	chr2:189896641-189898942	16.84	94.15	0.15	27.64	76.23	0.27	32.45	42.43	0.43	57.18	38.61	0.6	28.24	193.18	0.13	33.53	128.47	0.21	42.78	199.35	0.18	25.28	101.68	0.2	21.83	39.19	0.36	NA	NA	NA	39.57	19.9	0.67	25.17	97.58	0.21	21.97	75.76	0.22	16.77	123.95	0.12	0.281429	0.296667	0.0152381	0.879885
NM_015888|HOOK1|chr1|+	161.8	60338668	chr1:60338467-60342050	13.58	47.62	0.22	18.54	111.79	0.14	11.26	99.15	0.1	9.96	85.21	0.1	9.43	66.67	0.12	17.46	104.15	0.14	11.71	29.02	0.29	12.24	56.51	0.18	12.66	105.45	0.11	9.11	105.78	0.08	12.19	51.8	0.19	12.08	72.45	0.14	18.23	79.03	0.19	6.65	43	0.13	0.158571	0.145714	-0.0128571	0.82926
NM_004755|RPS6KA5|chr14|-	247.3	91338465	chr14:91337167-91338666	19.38	13.95	0.58	NA	NA	NA	5.7	56.48	0.09	6.73	27.49	0.2	15.42	31.89	0.33	11.11	44.9	0.2	4.04	86.44	0.04	13.22	48.25	0.22	15.39	15.8	0.49	14.34	100.7	0.12	15.22	55.23	0.22	18.67	54.34	0.26	21.7	19.41	0.53	5.52	106.75	0.05	0.24	0.27	0.03	1
NM_022037|TIA1|chr2|-	1894.8	70439760	chr2:70436576-70439977	50.1	123.25	0.29	87.12	285.18	0.23	63.09	246.7	0.2	90.15	86.09	0.51	61.39	198.41	0.24	75.05	277.72	0.21	33.89	26.29	0.56	53.23	158.48	0.25	93.65	244.74	0.28	56.77	244.42	0.19	90.66	172.8	0.34	66.28	214.51	0.24	80.42	188.04	0.3	38.61	80.91	0.32	0.32	0.274286	-0.0457143	1
NM_001659|ARF3|chr12|-	13131.3	49332690	chr12:49329992-49332891	72.72	180.92	0.29	99.92	204.57	0.33	129.66	793.57	0.14	179.41	436.66	0.29	38.96	110.18	0.26	82.63	160.4	0.34	23.94	111.87	0.18	75.54	139.32	0.35	65.41	136.95	0.32	144.77	667.19	0.18	164.31	462.77	0.26	51.99	118.71	0.3	82.12	183.62	0.31	22.55	249.24	0.08	0.261429	0.257143	-0.00428571	1
NM_153252|BRWD3|chrX|-	583.9	79931844	chrX:79924987-79932862	8.67	59.09	0.13	15.18	80.44	0.16	8.65	63.41	0.12	15.97	37.39	0.3	8.45	72.47	0.1	9.06	65.58	0.12	NA	NA	NA	8.78	66.54	0.12	9.02	63.46	0.12	5.75	53.8	0.1	14.63	57.48	0.2	8.56	76.85	0.1	6.65	55.49	0.11	6.56	51.5	0.11	0.155	0.122857	-0.0321429	0.803995
NR_030737|TTC3P1|chrX|-	358.8	74962059	chrX:74960373-74962914	20.25	30.88	0.4	27	26.07	0.51	18.26	34.84	0.34	11.81	40.27	0.23	27.9	35.31	0.44	25.05	26.75	0.48	NA	NA	NA	24.97	35.75	0.41	29.43	12.9	0.7	14.71	38.41	0.28	18.96	26.2	0.42	26.9	56.63	0.32	31.49	39.52	0.44	18.45	29.58	0.38	0.4	0.421429	0.0214286	1
NM_032632|PAPOLA|chr14|+	2813.6	97032753	chr14:97031292-97033453	101.66	36.34	0.74	59.27	64.71	0.48	65.09	0	1	96.9	0	1	74.44	89.58	0.45	46.33	46.22	0.5	45.41	6.89	0.87	91.25	56.81	0.62	49.48	56.4	0.47	59.74	0	1	49.93	0	1	110.73	71.76	0.61	40.77	40.51	0.5	49.5	0	1	0.72	0.742857	0.0228571	1
NM_177996|EPB41L1|chr20|+	31083.6	34817922	chr20:34817254-34820721	126.2	389.66	0.24	151.88	165.72	0.48	261.6	805.1	0.25	229.5	820.84	0.22	76.12	271.85	0.22	116.18	265.66	0.3	128.03	483.81	0.21	132.7	323.99	0.29	77.79	159.14	0.33	144.25	525.72	0.22	137.85	767.61	0.15	78.06	221.54	0.26	107.85	247.32	0.3	128.8	539.24	0.19	0.274286	0.248571	-0.0257143	0.293044
NM_016400|C15orf63|chr15|+	5002.4	44094110	chr15:44093909-44094769	10.72	95.88	0.1	15.83	141.22	0.1	8.45	304.07	0.03	16.48	196.26	0.08	6.73	155.37	0.04	14.82	94.97	0.14	3.54	445.2	0.01	13.32	89.31	0.13	12.33	87.42	0.12	8.31	231.11	0.03	5.19	134.68	0.04	18.61	123.4	0.13	11.27	92.03	0.11	11.67	293.37	0.04	0.0714286	0.0857143	0.0142857	0.375072
NM_153603|COG7|chr16|-	475.6	23400206	chr16:23399814-23400407	17.6	18.45	0.49	43.53	26.91	0.62	119.66	27.23	0.81	84.68	53.27	0.61	24.7	20.35	0.55	35.22	22.62	0.61	109.23	0	1	18.18	26.03	0.41	28.93	7.75	0.79	96.49	42.5	0.69	101.63	22.22	0.82	18.12	14.01	0.56	25.89	25.64	0.5	98.99	0	1	0.67	0.681429	0.0114286	0.858371
NM_000122|ERCC3|chr2|-	1933.1	128014988	chr2:128014866-128015303	41.6	4.47	0.9	89.98	0	1	171.97	0	1	249.43	0	1	32.25	17.99	0.64	51.62	15.92	0.76	174.71	0	1	30.23	0	1	82.67	0	1	128.53	0	1	162.57	0	1	51.89	11.09	0.82	77.82	3.16	0.96	204.8	0	1	0.9	0.968571	0.0685714	0.451301
NM_003812|ADAM23|chr2|+	1324.8	207482542	chr2:207482303-207482679	220.63	0	1	198.9	30.3	0.87	257.53	11.77	0.96	457.24	4.14	0.99	293.6	0	1	225.71	50.71	0.82	222.33	0	1	166.21	0	1	261.01	43.19	0.86	299.84	1.51	0.99	542.84	7.45	0.99	265.53	0	1	254.77	35.7	0.88	206.69	5.1	0.98	0.948571	0.957143	0.00857143	1
NM_031915|SETDB2|chr13|+	7694.8	50067107	chr13:50065868-50069139	18.61	16.88	0.52	20.54	16.65	0.55	6.15	137.69	0.04	2.82	94.83	0.03	17.64	21.02	0.46	24.78	26.71	0.48	1.63	199.19	0.01	10.24	28.8	0.26	26.59	28.94	0.48	4.73	151.19	0.03	21.18	153.77	0.12	22.63	17.82	0.56	31.24	28.69	0.52	1.07	222.99	0	0.298571	0.281429	-0.0171429	1
NM_000724|CACNB2|chr10|+	3839.5	18828360	chr10:18828159-18830688	70.8	0	1	98.92	0	1	58.63	0	1	77.17	0	1	87.94	0	1	84.56	0	1	62.56	0	1	77.93	0	1	116.79	0	1	77.22	10.94	0.88	71.71	7.61	0.9	109.12	0	1	121.45	0	1	75.73	0	1	1	0.968571	-0.0314286	0.50203
NM_001077665|AGAP6|chr10|+	7849.1	51768998	chr10:51768471-51770259	18.73	135.32	0.12	35.78	284.13	0.11	58.75	416.87	0.12	60.06	325.31	0.16	29.21	254.5	0.1	42.64	344.28	0.11	25.34	608.02	0.04	20.47	177.95	0.1	55.19	277.04	0.17	64.26	532.91	0.11	63.62	500.85	0.11	29.83	242.52	0.11	38.3	414.93	0.08	36.23	641.39	0.05	0.108571	0.104286	-0.00428571	0.906744
NM_014663|KDM4A|chr1|+	80.7	44170159	chr1:44169901-44171189	NA	NA	NA	NA	NA	NA	10.23	34.09	0.23	3.08	54.63	0.05	NA	NA	NA	6.55	25.34	0.21	8.45	88.2	0.09	NA	NA	NA	12.22	18.57	0.4	11.22	41.83	0.21	6.81	43.27	0.14	NA	NA	NA	10.69	25.61	0.29	2.73	111.07	0.02	0.145	0.212	0.067	0.78827
NM_019072|SGTB|chr5|-	3411.8	64965983	chr5:64961954-64966184	26.94	41.49	0.39	44.29	77.26	0.36	49.4	53.84	0.48	55.97	100.74	0.36	25.73	40.79	0.39	41.82	31.94	0.57	18	121.85	0.13	30.27	38.82	0.44	22.87	48.57	0.32	36.03	70.76	0.34	48.67	175.73	0.22	28.04	45.07	0.38	38.34	49.43	0.44	28.29	72.98	0.28	0.382857	0.345714	-0.0371429	0.558755
NM_001080425|BEX4|chrX|+	1357.5	102471747	chrX:102471077-102472128	46.4	63.89	0.42	90.11	44.64	0.67	94.63	75.13	0.56	219.64	9.45	0.96	66.99	15.08	0.82	69.1	61.4	0.53	17.13	81.83	0.17	47.1	36.84	0.56	60.13	35.8	0.63	67.91	52.37	0.56	112.64	31.1	0.78	43.68	67.56	0.39	61.43	36.88	0.62	18.48	22.45	0.45	0.59	0.57	-0.02	0.586503
NR_024015|TDRG1|chr6|+	2444.7	40347252	chr6:40347021-40347631	230.46	168.44	0.58	87.9	61.75	0.59	75.35	177.01	0.3	71.63	119.63	0.37	176.14	178.98	0.5	112.7	46.45	0.71	106.34	158.6	0.4	269.64	204.86	0.57	143.01	105.67	0.58	119.49	294.04	0.29	73.64	205.28	0.26	210.77	267	0.44	168.57	116.72	0.59	245.35	130.35	0.65	0.492857	0.482857	-0.01	1
NM_178231|ICA1L|chr2|-	827.6	203690289	chr2:203690175-203690490	70.21	0	1	96.8	28.97	0.77	157.38	0	1	139.21	6.91	0.95	97.54	41.66	0.7	112.88	11.17	0.91	108.41	46.17	0.7	54.05	37.59	0.59	105.7	46.51	0.69	271.58	0	1	254.74	0	1	107.52	57.05	0.65	128.51	18.86	0.87	67.28	0	1	0.861429	0.828571	-0.0328571	0.865789
NM_001136224|RCOR3|chr1|+	613.4	211486982	chr1:211486766-211489725	24.97	73.29	0.25	48.04	135.02	0.26	29.98	226.78	0.12	29.2	45.58	0.39	24.65	115.02	0.18	37.42	175.45	0.18	16.62	79.49	0.17	24.21	92.3	0.21	44.47	125.11	0.26	34.19	250.29	0.12	26.16	72.11	0.27	29.77	91.68	0.25	42.21	176.87	0.19	24.46	154.34	0.14	0.221429	0.205714	-0.0157143	0.8877
NM_016480|PAIP2|chr5|+	625.4	138704623	chr5:138704422-138705409	80.78	31.83	0.72	70.73	66.75	0.51	88.94	0	1	134.69	37	0.78	58.53	41.58	0.58	71.86	44.13	0.62	38.07	0	1	59.94	39.89	0.6	45.38	43.56	0.51	44.82	9.51	0.83	39.19	35.86	0.52	54.47	15.68	0.78	44.68	35.04	0.56	16.42	20.87	0.44	0.744286	0.605714	-0.138571	0.146443
NR_024582|JPX|chrX|+	7896.8	73289362	chrX:73289004-73290217	68.54	250.4	0.21	128.52	301.64	0.3	136.79	414.92	0.25	91.35	333.54	0.21	86.05	466.72	0.16	111.09	359.89	0.24	38.87	471.38	0.08	41.23	187.67	0.18	124.37	347.93	0.26	90.86	381.14	0.19	61.91	333.42	0.16	114.67	428.36	0.21	92.14	316.75	0.23	46.36	459.58	0.09	0.207143	0.188571	-0.0185714	0.613507
NR_003572|RPL23AP53|chr8|-	789.4	161063	chr8:158345-163710	7.7	40.25	0.16	18.59	45.37	0.29	5.84	25.61	0.19	6.91	51.39	0.12	14.65	53.19	0.22	15.35	44.38	0.26	NA	NA	NA	12.58	38.58	0.25	16	43.98	0.27	5.58	33.65	0.14	3.42	32.25	0.1	14	52.56	0.21	14.1	40.24	0.26	NA	NA	NA	0.206667	0.205	-0.00166667	1
NR_024271|SEPT7P2|chr7|-	1447.9	45763741	chr7:45763386-45764079	51.95	61.01	0.46	91.86	178.02	0.34	184.3	32.99	0.85	182.27	66.46	0.73	74.84	104.14	0.42	91.07	167.71	0.35	94.13	0	1	60.16	72.97	0.45	107.88	135.97	0.44	188.67	69.11	0.73	223.55	0	1	83.63	101.24	0.45	94.92	201.43	0.32	181.94	0	1	0.592857	0.627143	0.0342857	0.229352
NM_021956|GRIK2|chr6|+	2860.7	102516867	chr6:102516222-102517958	38.28	110.71	0.26	143.02	247.78	0.37	64.32	201.53	0.24	111.98	327.53	0.25	93.31	187.57	0.33	134.31	264.58	0.34	54.95	162.04	0.25	39.38	96.76	0.29	88.81	110.1	0.45	41	102.97	0.28	85.66	197.65	0.3	59.31	183.98	0.24	86.62	149.36	0.37	26.28	118.73	0.18	0.291429	0.301429	0.01	0.842768
NM_001199864|BCL2L2-PABPN1|chr14|+	923.8	23794843	chr14:23794456-23795394	24.26	61.53	0.28	57.07	66.76	0.46	47.79	77.65	0.38	80.06	35.38	0.69	34.69	76.7	0.31	48.63	58.27	0.45	15.85	77.6	0.17	27.49	66.91	0.29	45.56	74.07	0.38	60.85	74.71	0.45	46.07	69.02	0.4	44.46	72.85	0.38	40.18	114.61	0.26	29.06	61.54	0.32	0.391429	0.354286	-0.0371429	0.410609
NR_026698|KPNA1|chr3|-	4020.1	122144264	chr3:122140748-122146019	18.83	85.47	0.18	55.65	155.2	0.26	21.99	91.08	0.19	57.72	245.26	0.19	23.22	118.06	0.16	32.04	96.59	0.25	9.36	60.45	0.13	22.87	67.86	0.25	34.97	90.18	0.28	19.59	93.46	0.17	33.26	216.71	0.13	26.56	97.39	0.21	30.3	100.79	0.23	7.44	47.1	0.14	0.194286	0.201429	0.00714286	0.880063
NM_198077|C1orf52|chr1|-	286.7	85718184	chr1:85715637-85718385	11.88	101.92	0.1	10.75	105.85	0.09	13.12	66.83	0.16	29.47	209.23	0.12	10.76	99.26	0.1	12.44	110.8	0.1	9.03	62.25	0.13	11.09	104.12	0.1	13.1	161.13	0.08	11.05	110.03	0.09	14.27	189.75	0.07	11.1	114.58	0.09	14.42	134.94	0.1	8.42	58.12	0.13	0.114286	0.0942857	-0.02	0.524156
NM_006950|SYN1|chrX|-	228676	47431736	chrX:47431320-47432398	134.72	928.53	0.13	139.03	751.41	0.16	513.65	1140.66	0.31	461.8	1688.14	0.21	92.96	519.87	0.15	137.08	723.79	0.16	178.44	336.69	0.35	132.93	704.43	0.16	57.23	327.91	0.15	259.61	792.47	0.25	423.84	1013.88	0.29	71.82	505.09	0.12	101.68	521.45	0.16	129.7	283.21	0.31	0.21	0.205714	-0.00428571	0.731494
NM_001168377|KIAA0319|chr6|-	242.5	24546233	chr6:24544332-24547571	NA	NA	NA	20.99	12.94	0.62	NA	NA	NA	16.32	56.05	0.23	14.86	16.76	0.47	NA	NA	NA	4.97	27.15	0.15	NA	NA	NA	NA	NA	NA	NA	NA	NA	16.46	22.95	0.42	NA	NA	NA	NA	NA	NA	2.89	28.02	0.09	0.3675	0.255	-0.1125	0.618434
NM_015297|KIAA1045|chr9|+	2820.9	34978213	chr9:34978012-34982541	78.28	7.46	0.91	82.75	3.69	0.96	87.18	58.44	0.6	95.51	0	1	38.57	1.81	0.96	70	12.99	0.84	25.91	46.53	0.36	67.82	0	1	43.2	2.86	0.94	67.39	30.46	0.69	75	21.86	0.77	38.49	4.23	0.9	50.67	21.64	0.7	31.26	74.51	0.3	0.804286	0.757143	-0.0471429	0.273082
NM_004522|KIF5C|chr2|+	12577.4	149880100	chr2:149879592-149883273	82.08	124.53	0.4	113.22	337.39	0.25	163.87	295.95	0.36	171.61	338.49	0.34	82.1	97.29	0.46	122.57	183.02	0.4	49.36	121.43	0.29	72.84	124.73	0.37	69.06	219.81	0.24	132.72	253.77	0.34	73.52	300.15	0.2	79.73	136.67	0.37	88.35	221.02	0.29	47.31	74.6	0.39	0.357143	0.314286	-0.0428571	0.252351
NM_002753|MAPK10|chr4|-	10044.2	86938306	chr4:86936276-86938528	157.3	664.22	0.19	200.18	652.03	0.23	162.9	1059.39	0.13	181.68	534.2	0.25	136.74	664.91	0.17	171.85	692.53	0.2	151.52	621.08	0.2	164.1	652.93	0.2	146.19	409.22	0.26	142.74	893.62	0.14	138.65	371.95	0.27	160.16	596.24	0.21	192.21	643.03	0.23	99.07	517.83	0.16	0.195714	0.21	0.0142857	0.57073
NM_022731|NUCKS1|chr1|-	8610.2	205686150	chr1:205681947-205687607	52.15	51.57	0.5	97.58	28.89	0.77	70.52	121.06	0.37	101.18	84.02	0.55	48.06	25.73	0.65	71.28	45.76	0.61	12.68	44.94	0.22	62.96	33.13	0.66	56.24	16.16	0.78	61.08	57.59	0.51	104.02	88.66	0.54	50.3	29.87	0.63	72.63	22.83	0.76	13.45	61.41	0.18	0.524286	0.58	0.0557143	0.503185
NM_016231|NLK|chr17|+	7260.6	26522019	chr17:26521608-26523404	30.11	323.2	0.09	40.76	447.19	0.08	33.11	607.59	0.05	39.24	902.57	0.04	24.19	260.21	0.09	34.84	439.31	0.07	15.6	471.73	0.03	44.6	398.64	0.1	40.99	413.68	0.09	37.16	876.89	0.04	41.18	844.23	0.05	47.67	306.99	0.13	58.41	683.23	0.08	31.4	448.62	0.07	0.0642857	0.08	0.0157143	0.471006
NM_015564|LRRTM2|chr5|-	11070.3	138207071	chr5:138205079-138210245	54.85	98.32	0.36	96.12	128.81	0.43	62.06	98.21	0.39	193.97	203.05	0.49	97.04	92.65	0.51	69.36	110.53	0.39	44.07	89.1	0.33	65.95	82.27	0.44	75.2	96.13	0.44	65.17	106.19	0.38	156.63	183.77	0.46	91.91	100.28	0.48	83.07	104.62	0.44	18.16	98.36	0.16	0.414286	0.4	-0.0142857	0.838853
NM_001256826|PAF1|chr19|-	463.6	39876543	chr19:39876270-39876859	NA	NA	NA	12.86	92.5	0.12	39.49	107.69	0.27	26.8	217.52	0.11	16.33	31.47	0.34	11.49	34.44	0.25	NA	NA	NA	20.48	43.89	0.32	19.31	44.1	0.3	26.27	106.35	0.2	23.43	102.93	0.19	12.64	51.7	0.2	17.37	21.72	0.44	13.86	54.25	0.2	0.218	0.264286	0.0462857	0.366653
NM_001684|ATP2B4|chr1|+	9371.4	203710364	chr1:203708674-203713209	92.26	67.99	0.58	70.62	127.03	0.36	54.95	96.74	0.36	109.23	231.29	0.32	79.36	117.23	0.4	73.15	67.23	0.52	34.62	50.56	0.41	118.08	106.65	0.53	60.27	85.66	0.41	63.14	103.42	0.38	136.26	328.17	0.29	93.44	114.42	0.45	84.04	90.24	0.48	57.48	85.58	0.4	0.421429	0.42	-0.00142857	1
NM_001178032|ZC4H2|chrX|-	114.3	64137575	chrX:64135682-64137776	10.04	42.47	0.19	11.24	32.03	0.26	10.83	65.79	0.14	21.2	16.48	0.56	7.67	30.01	0.2	7.53	31.42	0.19	11.72	50.79	0.19	7.96	33.91	0.19	NA	NA	NA	7.97	39.12	0.17	11.21	83.29	0.12	NA	NA	NA	NA	NA	NA	3.92	45.54	0.08	0.247143	0.14	-0.107143	0.199426
NM_021109|TMSB4X|chrX|+	60763.1	12995097	chrX:12994896-12995346	173.05	0	1	320.63	0	1	754.4	0	1	1084.57	0	1	183.17	0	1	177.6	0	1	323.96	0	1	137.9	0	1	440.71	0	1	643.23	0	1	1251.36	0	1	350.28	0	1	222.45	0	1	588.83	0	1	1	1	0	1
NM_020194|MFF|chr2|+	651	228221903	chr2:228221702-228222549	40.47	25.19	0.62	61.77	68.7	0.47	60.49	71.58	0.46	88.64	85.78	0.51	72.11	35.32	0.67	64.15	22.76	0.74	9.35	110.12	0.08	66.57	47.77	0.58	57.25	72.72	0.44	56.94	47.15	0.55	75.5	35.62	0.68	79.27	41.61	0.66	56.2	14.41	0.8	33.19	77.85	0.3	0.507143	0.572857	0.0657143	0.348454
NM_015446|AHCTF1|chr1|-	465.9	247004093	chr1:247002402-247004300	24.62	21.47	0.53	25.31	5.48	0.82	NA	NA	NA	29.19	14.4	0.67	34.59	22.94	0.6	32.48	4.13	0.89	NA	NA	NA	26.68	17.69	0.6	30.39	9.89	0.75	16.51	15.85	0.51	28.58	57.56	0.33	32.88	24.23	0.58	26.37	11.83	0.69	NA	NA	NA	0.702	0.576667	-0.125333	0.194416
NM_014709|USP34|chr2|-	569.6	61415321	chr2:61414686-61415844	48.49	48.56	0.5	86.07	20.26	0.81	67.34	50.64	0.57	77.95	3.12	0.96	80.66	70.83	0.53	62.87	66.07	0.49	40.26	37.42	0.52	67.59	77.38	0.47	59.74	31.97	0.65	61.67	77.71	0.44	118.1	15.82	0.88	76.49	58.19	0.57	60.65	50.86	0.54	24.57	6.77	0.78	0.625714	0.618571	-0.00714286	0.890245
NM_033544|RCCD1|chr15|+	255.8	91505049	chr15:91504848-91506355	10.55	27.57	0.28	24.29	27.52	0.47	17.05	22.92	0.43	6.61	31.71	0.17	18.82	35.01	0.35	20.68	43.49	0.32	5.71	78.4	0.07	10.14	29.65	0.25	21.87	21.52	0.5	15.71	53.97	0.23	28.72	24.79	0.54	20.11	31.17	0.39	28.28	38.13	0.43	2.38	169.29	0.01	0.298571	0.335714	0.0371429	1
NM_001503|GPLD1|chr6|-	145	24429095	chr6:24428405-24429346	19.35	25.97	0.43	14.41	55.49	0.21	50.68	20.81	0.71	39.12	0	1	20.08	28.6	0.41	21.5	49.74	0.3	8.19	41.02	0.17	18.05	25.62	0.41	8.55	39.54	0.18	25.97	15.9	0.62	23.26	22.91	0.5	10.93	24.46	0.31	13.98	19.03	0.42	7.33	33.45	0.18	0.461429	0.374286	-0.0871429	0.673246
NR_028407|ARMCX4|chrX|+	579.3	100786999	chrX:100786631-100790975	17.76	23.03	0.44	24.22	107.08	0.18	29.26	92.85	0.24	16.64	65.11	0.2	26.82	37.1	0.42	29.75	109.07	0.21	13.47	76.66	0.15	19.55	22.13	0.47	29.07	100.35	0.22	29.45	84.13	0.26	24.75	41.8	0.37	31.12	48.1	0.39	27.89	100.83	0.22	17.89	36.46	0.33	0.262857	0.322857	0.06	0.401281
NM_058241|CCNT2|chr2|+	1472.2	135711906	chr2:135710800-135716915	18.97	148.25	0.11	35.94	157.5	0.19	21.3	227.07	0.09	34.77	174.84	0.17	27.12	234.31	0.1	31.57	210.27	0.13	17.25	254.17	0.06	23.23	126	0.16	38.45	167.24	0.19	28.79	213.3	0.12	43.73	212.8	0.17	35.07	235.02	0.13	31.53	216.2	0.13	21.61	273.46	0.07	0.121429	0.138571	0.0171429	0.671951
NM_001170808|LARP4|chr12|+	295.6	50869603	chr12:50869309-50873788	19.02	62.3	0.23	23.51	77.8	0.23	14.22	142.33	0.09	19.63	111.3	0.15	11.9	73.2	0.14	16.24	109.13	0.13	4.6	121.89	0.04	16.29	64.27	0.2	22.91	77.79	0.23	12.36	184.07	0.06	12.39	151.18	0.08	11.73	76.93	0.13	18.33	112.14	0.14	8.49	236.19	0.03	0.144286	0.124286	-0.02	0.43303
NM_144709|PUS10|chr2|-	150.3	61169358	chr2:61167548-61169568	11.19	64.29	0.15	12.79	75.81	0.14	9.31	55.35	0.14	18.93	135.12	0.12	18.11	99.84	0.15	12.86	59.21	0.18	10.06	72.32	0.12	18.11	63.76	0.22	14.17	82.9	0.15	9.01	40.99	0.18	10.53	36.16	0.23	24.65	96.71	0.2	11.57	58.25	0.17	3.23	53.52	0.06	0.142857	0.172857	0.03	0.528787
NM_003179|SYP|chrX|-	5449.1	49045474	chrX:49044265-49045735	68.06	23.17	0.75	69.01	0	1	211.53	13.04	0.94	186.67	264.42	0.41	52.67	0	1	78.7	0	1	12.28	24.92	0.33	63.85	19.53	0.77	37.22	0	1	130.84	20.05	0.87	154.57	103.46	0.6	47.41	0	1	53.71	0	1	20.55	13.43	0.6	0.775714	0.834286	0.0585714	0.144906
NM_025248|SRCIN1|chr17|-	3302.9	36687846	chr17:36686259-36689666	5.48	66.63	0.08	10.66	71.4	0.13	10.48	63.57	0.14	12.56	127.73	0.09	4.9	56.42	0.08	5.81	52	0.1	2.61	30.65	0.08	4.3	63.41	0.06	3.85	38.71	0.09	7.64	45.18	0.14	9.96	143.11	0.07	3.48	44.77	0.07	3.95	41.3	0.09	2.47	40.06	0.06	0.1	0.0828571	-0.0171429	0.770398
NR_002217|PMS2CL|chr7|+	634.7	6791081	chr7:6790880-6791232	27.95	57.97	0.33	30.59	105.55	0.22	94.86	135.59	0.41	99.94	45.06	0.69	25.79	84.63	0.23	26.04	118.78	0.18	68.95	145.92	0.32	13.05	36.34	0.26	8.62	53.09	0.14	42.5	71.2	0.37	162.98	78.94	0.67	29.32	75.45	0.28	25.31	80.3	0.24	48.76	97.82	0.33	0.34	0.327143	-0.0128571	0.376709
NM_052873|IFT43|chr14|+	98	76550002	chr14:76549801-76550092	15.73	15.86	0.5	31.02	20.1	0.61	66.53	48	0.58	46.94	27.64	0.63	32.42	19.33	0.63	38.28	19.02	0.67	47	37.68	0.56	33.89	13.53	0.71	25.29	42.08	0.38	74.22	44.36	0.63	NA	NA	NA	31.23	31.95	0.49	20.75	34.27	0.38	88.33	22.61	0.8	0.597143	0.565	-0.0321429	1
NM_002810|PSMD4|chr1|+	708	151239865	chr1:151239649-151239954	81.96	0	1	60.67	55.32	0.52	245.2	93.14	0.72	145.75	102.46	0.59	103.11	32.41	0.76	52.8	52.41	0.5	196.02	25.21	0.89	57.82	25.64	0.69	64.95	17.37	0.79	175.48	48.3	0.78	156.29	50.6	0.76	110.77	25.21	0.81	44.03	24.7	0.64	381.49	161.67	0.7	0.711429	0.738571	0.0271429	0.640234
NM_033426|KIAA1737|chr14|+	3173.4	77582531	chr14:77579768-77583630	33.15	38.73	0.46	30.84	24.43	0.56	31.29	32.93	0.49	11.2	61.66	0.15	20.21	20.72	0.49	21.9	19.35	0.53	32.3	0	1	45.51	11.76	0.79	NA	NA	NA	21.85	23.5	0.48	19.57	72.07	0.21	15.62	20.77	0.43	NA	NA	NA	18.62	14.96	0.55	0.525714	0.492	-0.0337143	1
NM_002222|ITPR1|chr3|+	5524.4	4888102	chr3:4887823-4889524	54.03	456.15	0.11	52.67	593.02	0.08	66.1	303.06	0.18	79.11	586.48	0.12	40.1	336.32	0.11	42.83	350.53	0.11	54.03	58.61	0.48	53.91	417.96	0.11	55.53	437.74	0.11	46.73	357.75	0.12	111.13	781.56	0.12	54.19	393.57	0.12	45.61	477.59	0.09	51.97	150.7	0.26	0.17	0.132857	-0.0371429	0.841682
NM_001127178|PIGG|chr4|+	218.8	533151	chr4:532942-533320	31.68	10.84	0.75	73.81	27.71	0.73	96.06	20.38	0.82	138.03	58.96	0.7	53.73	34.33	0.61	62.74	29.8	0.68	111.03	0	1	18.66	24.99	0.43	103.79	38.96	0.73	152.12	74.94	0.67	136.57	97.31	0.58	80.29	28.01	0.74	58.88	26.02	0.69	44.51	3.62	0.92	0.755714	0.68	-0.0757143	0.190967
NM_003105|SORL1|chr11|+	4590.4	121502397	chr11:121500205-121504471	23.92	99.78	0.19	29.14	163.48	0.15	29.41	74.31	0.28	58.8	120.78	0.33	26.54	69.94	0.28	32.46	120.95	0.21	24.85	54.25	0.31	33.91	102.87	0.25	30.5	102.67	0.23	31.44	67.83	0.32	25.77	175.99	0.13	25.24	120.59	0.17	40.4	133.38	0.23	10.86	40.75	0.21	0.25	0.22	-0.03	0.55881
NM_001077207|SEC31A|chr4|-	298.7	83740205	chr4:83739814-83740406	67.08	27.34	0.71	87.16	0	1	77.06	0	1	116.55	8.39	0.93	75	44.2	0.63	57.91	34.66	0.63	59.46	0	1	57.08	28.66	0.67	91.15	0	1	76.59	0	1	155.61	2.48	0.98	110.69	23	0.83	54.32	17.18	0.76	56.15	0	1	0.842857	0.891429	0.0485714	0.209545
NM_017482|ADD2|chr2|-	5087.9	70903070	chr2:70902216-70904017	7.38	64.29	0.1	3.27	57.69	0.05	1.22	32.69	0.04	9.71	219.53	0.04	5.92	47.37	0.11	3.86	48.97	0.07	7.31	38.95	0.16	7.46	60.61	0.11	5.32	32.12	0.14	1.35	47.37	0.03	1.64	39.46	0.04	7.6	37.5	0.17	1.7	47.17	0.03	NA	NA	NA	0.0814286	0.0866667	0.0052381	0.731805
NM_030674|SLC38A1|chr12|-	4397.2	46581172	chr12:46576841-46582854	72.38	65.65	0.52	91.41	84.31	0.52	77.4	45.18	0.63	180.29	61.77	0.74	67.97	48.09	0.59	81.07	40.03	0.67	51.8	16.17	0.76	83.76	64.73	0.56	59.06	32.15	0.65	72.62	29.36	0.71	86.99	64.4	0.57	84.12	56.94	0.6	72.02	47.15	0.6	67.69	38.41	0.64	0.632857	0.618571	-0.0142857	0.798463
NR_027155|LOC100271836|chr16|-	68261.2	21458317	chr16:21458004-21458518	382.15	396.44	0.49	342.08	465.53	0.42	229.18	83.76	0.73	194.26	127.23	0.6	307.04	357.71	0.46	280.35	513	0.35	170.7	57.86	0.75	336.76	252.76	0.57	311.75	418.97	0.43	193.47	176.3	0.52	272.26	110.33	0.71	289.99	407.04	0.42	259.77	507.12	0.34	175.54	84.61	0.67	0.542857	0.522857	-0.02	0.903985
NM_001039538|MAP2|chr2|+	128417	210595107	chr2:210594906-210598834	350.47	0	1	388.95	0	1	361.69	0	1	764.2	0	1	278.08	0	1	265.47	0	1	175.8	0	1	337.81	0	1	275.53	0	1	264.56	0	1	650.07	0	1	310.81	0	1	260.77	0	1	149.49	0	1	1	1	0	1
NM_001664|RHOA|chr3|-	1959.3	49397483	chr3:49396579-49397815	64.16	232.28	0.22	89.85	248.21	0.27	87.92	193.56	0.31	145.76	417.01	0.26	57.07	251.42	0.18	61.65	221.97	0.22	22.99	86.63	0.21	74.73	237.81	0.24	56.91	189.27	0.23	76.42	158.7	0.33	79.77	201.17	0.28	55.26	226.56	0.2	55.93	199.78	0.22	45.54	80.1	0.36	0.238571	0.265714	0.0271429	0.767164
NM_012166|FBXO10|chr9|-	301	37512508	chr9:37510889-37512718	17.23	66.65	0.21	19.4	63.82	0.23	22.18	96.63	0.19	46.11	0	1	15.07	43.07	0.26	14.48	40.92	0.26	8.69	230.97	0.04	19.52	35.3	0.36	16.04	53.72	0.23	18.78	159.02	0.11	24.45	110.39	0.18	16.25	41.02	0.28	18.96	35.42	0.35	8.89	88.5	0.09	0.312857	0.228571	-0.0842857	0.854693
NM_001831|CLU|chr8|-	11093.6	27455544	chr8:27454434-27455767	16.02	480.29	0.03	15.09	358.18	0.04	28.42	1321.77	0.02	48.67	2245.58	0.02	11.84	336.13	0.03	12.15	284.28	0.04	24.11	802.56	0.03	9.87	352.14	0.03	9.97	173.28	0.05	15.09	755.08	0.02	50.34	1733.35	0.03	16.93	323.77	0.05	4.23	305.09	0.01	11.38	487.56	0.02	0.03	0.03	0	1
NM_021998|ZNF711|chrX|+	513.3	84526724	chrX:84525657-84528368	8.03	30.8	0.21	14.38	102.34	0.12	11.77	21.32	0.36	4.86	39.84	0.11	8.76	41.36	0.17	10.6	48.03	0.18	3.75	31.32	0.11	5.84	32.42	0.15	11.94	81.21	0.13	NA	NA	NA	9.24	30.22	0.23	9.96	39.81	0.2	6.12	33.22	0.16	NA	NA	NA	0.18	0.174	-0.006	1
NM_020752|GPR158|chr10|+	986.8	25887380	chr10:25886701-25891157	38.36	142.73	0.21	45.91	100.9	0.31	33.02	143.24	0.19	43.44	293.64	0.13	34.33	111.08	0.24	42.78	77.95	0.35	15.01	141.99	0.1	28.75	95.7	0.23	16.87	40.68	0.29	15.26	72.01	0.17	36.29	107.75	0.25	26.03	88.94	0.23	20.88	72	0.22	19.43	113.4	0.15	0.218571	0.22	0.00142857	0.764641
NM_032450|HEATR7A|chr8|+	7674.8	145316763	chr8:145316558-145316843	33.43	12.8	0.72	109.55	0	1	172.16	0	1	158.87	7.34	0.96	82.76	0	1	80.67	2.51	0.97	432.75	0	1	80.1	0	1	87.08	22.99	0.79	231.07	0	1	240.09	0	1	94.16	0	1	105.58	0.6	0.99	582.67	0	1	0.95	0.968571	0.0185714	1
NR_039983|LOC729737|chr1|-	11108.2	139486	chr1:134773-139696	32.83	48.7	0.4	63.51	139.19	0.31	54.22	714.12	0.07	62.23	607.9	0.09	79.42	934.81	0.08	50.71	138.76	0.27	33.89	627.2	0.05	37.44	42.73	0.47	45.58	66.67	0.41	71.05	975.25	0.07	62.31	480.91	0.11	84.54	743.7	0.1	56.18	107.17	0.34	47.32	1049.99	0.04	0.181429	0.22	0.0385714	1
NM_001204408|SEC14L1|chr17|+	1356.6	75212895	chr17:75212631-75213181	91.9	148.22	0.38	163.94	130.04	0.56	171.55	112.8	0.6	674.42	3.88	0.99	118.94	113.31	0.51	133.55	135.55	0.5	66.53	27.1	0.71	191.26	181.36	0.51	223.33	92.79	0.71	252.53	78.11	0.76	327.89	0	1	180.54	120.73	0.6	178.19	196.15	0.48	47.2	13.15	0.78	0.607143	0.691429	0.0842857	0.93011
NM_001032392|PLGLB1|chr2|+	1484.9	88057289	chr2:88056945-88058994	43.66	156.32	0.22	54.58	99.88	0.35	38.08	137.79	0.22	39.54	257.68	0.13	44.04	192.69	0.19	56.76	108.89	0.34	40.32	402.1	0.09	52.78	169.25	0.24	55.04	117.42	0.32	50.04	111.61	0.31	75.73	219.01	0.26	56.1	174.31	0.24	59.45	132.15	0.31	41.3	473.56	0.08	0.22	0.251429	0.0314286	0.501561
NM_001166418|HDAC8|chrX|-	1283.2	71549725	chrX:71549366-71549926	58.19	11.87	0.83	68.1	77.25	0.47	152.82	0	1	249.43	52.79	0.83	56.23	40.36	0.58	52.1	56.1	0.48	120.5	10.46	0.92	55.69	46.35	0.55	60.96	65.07	0.48	119.14	0	1	84.6	0	1	74.66	23.74	0.76	54.91	70.88	0.44	170.16	0	1	0.73	0.747143	0.0171429	1
NM_004641|MLLT10|chr10|+	719.2	22031069	chr10:22030868-22032559	37.46	96.22	0.28	41.15	100.75	0.29	26.67	163.92	0.14	76.54	131.24	0.37	33.58	95.45	0.26	27.95	112.59	0.2	4.24	85.69	0.05	32.52	100.01	0.25	35.7	70.78	0.34	26.28	166.2	0.14	41.9	85.64	0.33	37.26	116.83	0.24	29.41	103.54	0.22	8.99	347.9	0.03	0.227143	0.221429	-0.00571429	0.209249
NM_017775|TTC19|chr17|+	861.1	15932073	chr17:15930688-15932723	20.09	60.79	0.25	15.41	103.29	0.13	13.4	68.44	0.16	23.63	69.69	0.25	15	80.4	0.16	7.99	86.65	0.08	17.97	56.39	0.24	14.62	67.1	0.18	11.96	114.03	0.09	8.45	43.28	0.16	39.32	36.91	0.52	12.18	105.14	0.1	7.69	96.83	0.07	11.82	56.08	0.17	0.181429	0.184286	0.00285714	1
NM_005340|HINT1|chr5|-	1749.8	130495041	chr5:130494875-130495304	34.45	50.36	0.41	81.27	151.89	0.35	51.81	118.54	0.3	201.18	440.29	0.31	31.75	41.58	0.43	46.93	113.07	0.29	45.84	87.71	0.34	21.88	48.31	0.31	49.5	121.06	0.29	47.48	104.07	0.31	76.8	247.51	0.24	39.34	38.42	0.51	72.81	108.8	0.4	79.9	109.29	0.42	0.347143	0.354286	0.00714286	1
NM_176894|P2RY13|chr3|-	374.1	151046528	chr3:151044096-151046795	33.64	3.48	0.91	26.04	10.62	0.71	20.7	37.35	0.36	9.98	35.23	0.22	NA	NA	NA	17.88	19.13	0.48	18.14	46.93	0.28	35.57	26.89	0.57	35.94	28.98	0.55	25.72	18.16	0.59	21.09	25.08	0.46	37.63	4.6	0.89	31.25	21.61	0.59	22.31	16.17	0.58	0.493333	0.604286	0.110952	0.220451
NM_006232|POLR2H|chr3|+	1681.3	184086251	chr3:184085965-184086363	64.97	0	1	107.39	40.53	0.73	176.26	40.01	0.82	373.17	89.32	0.81	98.19	0	1	52.89	17.69	0.75	144.23	0	1	56.29	0	1	84	41.28	0.67	146.41	23.27	0.86	178.4	2.64	0.99	77.78	15.89	0.83	43.7	42.66	0.51	168.63	0	1	0.872857	0.837143	-0.0357143	0.74168
NM_013387|UQCR10|chr22|+	234.7	30165910	chr22:30165667-30166402	14.41	43.54	0.25	11.4	50.77	0.18	25.7	81.91	0.24	25.98	107.65	0.19	6.19	44.82	0.12	6.28	44.27	0.12	5.4	85.71	0.06	14.34	41.76	0.26	10.28	41.18	0.2	24.49	105.63	0.19	40.31	37.08	0.52	5.11	56.67	0.08	12.08	58.65	0.17	8.92	70.39	0.11	0.165714	0.218571	0.0528571	0.536542
NM_145868|ANXA11|chr10|-	847.9	81915398	chr10:81914880-81915668	31.35	86.85	0.27	19.04	76.68	0.2	22.12	140.89	0.14	15.99	146.85	0.1	14.83	68.29	0.18	16.88	94.29	0.15	34.42	150.56	0.19	36.35	106.45	0.25	31.29	116.76	0.21	33.09	180.22	0.16	15.28	166.14	0.08	26.69	132.34	0.17	33.29	112.07	0.23	35.01	242.36	0.13	0.175714	0.175714	0	1
NM_000701|ATP1A1|chr1|+	2779.6	116947239	chr1:116947038-116947336	55.88	25.24	0.69	86.58	8.27	0.91	88.97	44.01	0.67	222.63	43.19	0.84	45.79	37.48	0.55	38.01	17.11	0.69	59.24	11.63	0.84	35.16	35.06	0.5	39.44	15.42	0.72	77.73	5.54	0.93	256.55	0	1	41.54	21.95	0.65	46.16	0	1	28.93	52.12	0.36	0.741429	0.737143	-0.00428571	0.499864
NM_016018|PHF20L1|chr8|+	385.8	133859469	chr8:133858026-133861052	17	30.7	0.36	23.45	32.09	0.42	21.23	12.32	0.63	32.78	8.07	0.8	25.52	54.47	0.32	17.62	28.58	0.38	NA	NA	NA	22.31	24.57	0.48	29.58	27.02	0.52	14.43	18.18	0.44	18.33	21.11	0.46	33.74	64.14	0.34	20.18	18.08	0.53	NA	NA	NA	0.485	0.461667	-0.0233333	1
NM_001080415|U2SURP|chr3|+	239.3	142775573	chr3:142775154-142779567	13.53	22.42	0.38	20.75	42.97	0.33	20.51	33.28	0.38	35.42	33.73	0.51	16.95	29.82	0.36	16.86	24.97	0.4	12.12	38.99	0.24	15.81	17.01	0.48	22.08	54.79	0.29	17.71	39.31	0.31	18.67	67.81	0.22	21.06	65.18	0.24	18.71	32.21	0.37	NA	NA	NA	0.371429	0.318333	-0.0530952	0.426909
NM_004152|OAZ1|chr19|+	107949	2273172	chr19:2272971-2273487	241.85	0	1	383.61	0	1	777.9	0	1	1449.05	0	1	218.65	0	1	202.76	0	1	252.92	0	1	244.1	0	1	309.28	0	1	504.77	0	1	1618.03	0	1	278.76	0	1	172.22	0	1	133	0	1	1	1	0	1
NM_017794|FOCAD|chr9|+	920	20995842	chr9:20995555-20995954	104.89	0	1	160.2	0	1	200.38	22.06	0.9	169.68	62.35	0.73	111.79	0	1	118.03	13.78	0.9	318.45	0	1	71.82	5.4	0.93	111.7	0	1	125.56	25.83	0.83	151.11	11.81	0.93	73.86	0.02	1	75.08	16.79	0.82	137.58	0	1	0.932857	0.93	-0.00285714	1
NM_004264|MED21|chr12|+	981.8	27181419	chr12:27181218-27182682	47.22	81.52	0.37	57.37	212.69	0.21	32.11	159.31	0.17	55.91	190.88	0.23	41.57	146.43	0.22	45.49	244.89	0.16	12.69	130.45	0.09	36.45	118.06	0.24	44.19	188.85	0.19	26.62	200.37	0.12	47.42	139.72	0.25	51.53	145.86	0.26	31.58	246.82	0.11	12.1	172.07	0.07	0.207143	0.177143	-0.03	0.448931
NM_001167857|PPP1R12B|chr1|+	202.1	202407152	chr1:202406949-202407370	10.34	140.77	0.07	1.26	144.34	0.01	4.77	195.33	0.02	5.8	189.98	0.03	7.71	188.09	0.04	6.46	126.25	0.05	0.02	125.52	0	3.28	118.45	0.03	10.64	94.32	0.1	0.95	151.96	0.01	2.55	127.56	0.02	5.5	140.61	0.04	11.85	117.23	0.09	0.25	137.03	0	0.0314286	0.0414286	0.01	0.755846
NM_015933|CCDC72|chr3|+	675.6	48485457	chr3:48485256-48485537	47.99	29.25	0.62	45.74	91.66	0.33	69.7	66.1	0.51	130.08	144.45	0.47	20.07	42.38	0.32	39.12	31.23	0.56	3.44	42.66	0.07	25.4	34.84	0.42	33.61	48.94	0.41	61	16.49	0.79	36.61	113.82	0.24	26.61	61.77	0.3	22.32	47.73	0.32	13.26	70.8	0.16	0.411429	0.377143	-0.0342857	0.246538
NM_013281|FLRT3|chr20|-	1896.6	14306641	chr20:14304639-14308204	28.63	72.37	0.28	32.19	125.01	0.2	25.11	151.85	0.14	43.28	142.45	0.23	36.92	120.66	0.23	34.77	84.43	0.29	13.8	67.81	0.17	20.35	56.22	0.27	14.11	39.45	0.26	12.17	63.01	0.16	15.33	156.72	0.09	31.16	81.95	0.28	14.23	47.71	0.23	7.03	70.05	0.09	0.22	0.197143	-0.0228571	0.612363
NM_014751|MTSS1|chr8|-	508	125565720	chr8:125563028-125565933	39.77	17.74	0.69	59.56	5.72	0.91	36.81	35.11	0.51	68.65	50.49	0.58	41.38	41.23	0.5	37.87	20.5	0.65	13.57	53.46	0.2	31.7	16.03	0.66	NA	NA	NA	NA	NA	NA	29.52	22.45	0.57	30.61	9	0.77	NA	NA	NA	14.8	18.12	0.45	0.577143	0.6125	0.0353571	0.69559
NM_001135993|TTC39C|chr18|+	261.2	21712809	chr18:21712449-21715574	20.29	73.63	0.22	20.52	122.33	0.14	21.73	126.94	0.15	15.05	158.73	0.09	11.83	57.26	0.17	14.82	114.58	0.11	4.64	91.58	0.05	13.21	82.31	0.14	11.57	72.39	0.14	14.04	78.43	0.15	30.25	142.81	0.17	15.14	90.23	0.14	11.6	72.68	0.14	10.08	119.91	0.08	0.132857	0.137143	0.00428571	0.845347
NM_030806|C1orf21|chr1|+	928	184590650	chr1:184588652-184598155	31.26	66.24	0.32	42.68	71.74	0.37	30.44	35.04	0.46	40.22	35.02	0.53	27.56	56.51	0.33	31.53	43.94	0.42	18.07	44.07	0.29	33.16	56.33	0.37	25.64	35.55	0.42	21.2	26.33	0.45	40	34.14	0.54	30.07	49.47	0.38	29.65	38.88	0.43	18.78	51.06	0.27	0.388571	0.408571	0.02	0.86705
NM_004859|CLTC|chr17|+	2838.2	57772103	chr17:57771089-57774317	12.81	173.44	0.07	21.62	315.63	0.06	26.14	273.43	0.09	47.67	272.78	0.15	15.5	132.91	0.1	22.23	257.99	0.08	13.86	111.88	0.11	18.03	123.09	0.13	28.12	143.09	0.16	24.72	169.97	0.13	24.38	327.28	0.07	19.38	149.87	0.11	28.76	242.45	0.11	16.55	156.78	0.1	0.0942857	0.115714	0.0214286	0.636362
NM_144722|SPEF2|chr5|+	175.1	35670362	chr5:35670161-35671676	2.24	28.17	0.07	1.29	36.26	0.03	4.1	33.46	0.11	2.14	28.7	0.07	3.45	30.9	0.1	2.52	43.09	0.06	1.54	59.95	0.03	NA	NA	NA	0.75	38.63	0.02	5.29	42.57	0.11	0.24	47.44	0.01	3.32	32.82	0.09	2.81	53.84	0.05	NA	NA	NA	0.0671429	0.056	-0.0111429	1
NM_001693|ATP6V1B2|chr8|+	16940.9	20077981	chr8:20077774-20079207	141.21	94	0.6	186.75	91.39	0.67	170.15	102.02	0.63	446.14	0	1	111.06	62.14	0.64	140.84	119.81	0.54	64.48	35.47	0.65	129.86	21.65	0.86	129.27	3.31	0.98	151.07	40.44	0.79	282	0	1	133.24	34.55	0.79	121.03	128.96	0.48	58.29	58.94	0.5	0.675714	0.771429	0.0957143	0.151153
NM_001134493|TOMM6|chr6|+	1269.5	41757531	chr6:41757269-41757634	88.17	0	1	74.64	8.2	0.9	102.11	0	1	287.95	0	1	87.1	0	1	62.39	13.32	0.82	128.78	0	1	52.6	1.16	0.98	82.6	12.95	0.86	114.38	0	1	119.51	4.42	0.96	98.85	0	1	83.85	26.25	0.76	93.56	0	1	0.96	0.937143	-0.0228571	0.30472
NM_020336|RALGAPB|chr20|+	1375.9	37203753	chr20:37203417-37207504	22.18	72.37	0.23	37.93	83.8	0.31	28.25	40.12	0.41	80.79	0	1	25.15	94.55	0.21	28.8	94.97	0.23	NA	NA	NA	30.03	69.87	0.3	28.64	59.21	0.33	38.61	34.96	0.52	56.1	4.92	0.92	35.19	88.3	0.28	34.01	70.65	0.32	NA	NA	NA	0.398333	0.445	0.0466667	0.656199
NM_001242903|AKAP1|chr17|+	1890.8	55197867	chr17:55197611-55198705	26.61	43.94	0.38	53.55	24.93	0.68	83.07	31.67	0.72	116.85	26.52	0.82	39.86	46.88	0.46	31.12	75.36	0.29	71.84	0	1	14.45	22.38	0.39	34.77	7.51	0.82	56.24	0	1	79.61	19.92	0.8	28.42	24.6	0.54	32.56	40.98	0.44	72.69	0	1	0.621429	0.712857	0.0914286	0.220821
NM_001099693|RPL31|chr2|+	28143.1	101622622	chr2:101622421-101622885	44.58	39.4	0.53	35.62	389.21	0.08	43.48	172.21	0.2	68.71	484.18	0.12	28.14	111.47	0.2	32.44	136.81	0.19	47.3	66.63	0.42	38.09	81.44	0.32	56	254.27	0.18	68.51	199.69	0.26	64.62	421.57	0.13	45.04	194.13	0.19	40.43	146.45	0.22	45.26	126.57	0.26	0.248571	0.222857	-0.0257143	0.490532
NM_174929|ZMIZ2|chr7|+	2230.8	44807470	chr7:44807115-44809479	11.58	199.88	0.05	22.95	134.87	0.15	41.01	272.2	0.13	18.79	264.72	0.07	13.13	132.18	0.09	18.86	173.47	0.1	20.12	412.29	0.05	10.54	157.2	0.06	20.9	135.31	0.13	45.45	343.07	0.12	16.1	134.58	0.11	13.91	120.67	0.1	21.2	191.17	0.1	20.25	278.93	0.07	0.0914286	0.0985714	0.00714286	0.623241
NM_014779|TSC22D2|chr3|+	363.8	150176364	chr3:150176163-150177615	19.09	65.71	0.23	16.55	138.67	0.11	16.81	92.08	0.15	11.65	127.77	0.08	23.25	37.2	0.38	24.61	108.9	0.18	3.51	116.39	0.03	14.12	64.11	0.18	19.65	126.67	0.13	11.82	99.51	0.11	14.11	174.17	0.07	22.31	44.96	0.33	18.81	125.75	0.13	7.97	56.54	0.12	0.165714	0.152857	-0.0128571	1
NM_004236|COPS2|chr15|-	713.4	49419824	chr15:49417471-49420291	22.74	116.92	0.16	22.27	148.61	0.13	21.08	56.99	0.27	20.44	99.98	0.17	24.89	186.83	0.12	25.62	125.79	0.17	4.2	32.79	0.11	17.51	130.06	0.12	19.55	127.75	0.13	11.2	70.17	0.14	20.89	166.01	0.11	23.23	198.58	0.1	22.38	138.84	0.14	4.89	61.57	0.07	0.161429	0.115714	-0.0457143	0.382631
NM_012302|LPHN2|chr1|+	1500.7	82456531	chr1:82456075-82458107	71.89	94.96	0.43	75.45	76.14	0.5	49.15	160.71	0.23	74.95	232.09	0.24	110.69	53.15	0.68	83.84	118.82	0.41	40.27	90.27	0.31	89.92	63.96	0.58	47.4	73.59	0.39	40.36	204.91	0.16	52.2	113.51	0.32	110.28	70.24	0.61	77.09	136.14	0.36	65.4	96.43	0.4	0.4	0.402857	0.00285714	0.914511
NM_002568|PABPC1|chr8|-	352.5	101715386	chr8:101715144-101715587	17.86	52.23	0.25	27.74	35.15	0.44	21.49	33.7	0.39	41.32	36.69	0.53	NA	NA	NA	21.29	64.37	0.25	NA	NA	NA	17.91	35.51	0.34	15.01	43.97	0.25	23.58	12.66	0.65	41.61	44.75	0.48	24.88	19.68	0.56	15.92	33.73	0.32	6.75	31.41	0.18	0.372	0.397143	0.0251429	0.849009
NM_001136006|GART|chr21|-	78.7	34876384	chr21:34876238-34876622	35.49	12.41	0.74	26.32	41.54	0.39	26.06	18.92	0.58	24.89	29.55	0.46	44.94	26.21	0.63	27.7	31.08	0.47	52.24	25.5	0.67	21.13	18.62	0.53	40.1	10.51	0.79	21.48	22.61	0.49	68.33	43.69	0.61	25	27.89	0.47	28.02	26.95	0.51	41.59	37.06	0.53	0.562857	0.561429	-0.00142857	1
NM_001135774|SYN3|chr22|-	1754.2	32909131	chr22:32908540-32909811	36.01	86.4	0.29	27.74	62.82	0.31	27.98	107	0.21	9.85	71.26	0.12	35.61	96.92	0.27	26.87	53.53	0.33	29.56	128.48	0.19	44.06	101.34	0.3	31.69	80.29	0.28	26.47	171.21	0.13	34.45	59.73	0.37	40.7	115.74	0.26	36.49	83.41	0.3	26.55	129.71	0.17	0.245714	0.258571	0.0128571	1
NM_006814|PSMF1|chr20|+	240.4	1145968	chr20:1145673-1148426	11.5	55.97	0.17	18.98	52.26	0.27	17.26	113.25	0.13	21.36	162.93	0.12	12.56	30.72	0.29	13.69	59.23	0.19	11.79	84.82	0.12	8.21	47.76	0.15	17.34	35.04	0.33	10.35	109.24	0.09	23.49	28.76	0.45	11.24	42.04	0.21	12.66	61.54	0.17	9.56	33.09	0.22	0.184286	0.231429	0.0471429	0.527911
NM_006238|PPARD|chr6|+	912.2	35394073	chr6:35393609-35395968	14.2	134.48	0.1	15.62	137.34	0.1	15.12	224.77	0.06	22.61	130.87	0.15	11.06	123.67	0.08	14.63	147.11	0.09	4.82	186.99	0.03	14.14	129.5	0.1	9.37	87.84	0.1	21.16	193.37	0.1	13.42	159.56	0.08	10.29	94.67	0.1	13.87	112.3	0.11	8.96	117.68	0.07	0.0871429	0.0942857	0.00714286	0.840526
NM_023079|UBE2Z|chr17|+	265.3	47005250	chr17:47004326-47006422	10.74	30.42	0.26	18.1	24.98	0.42	19.46	17.71	0.52	32.88	16.32	0.67	NA	NA	NA	11.28	31.1	0.27	NA	NA	NA	14.49	31.25	0.32	NA	NA	NA	21.99	25.58	0.46	NA	NA	NA	12.62	22.59	0.36	15.6	25.67	0.38	NA	NA	NA	0.428	0.38	-0.048	0.824295
NM_002045|GAP43|chr3|+	3863.4	115439842	chr3:115439641-115440334	46.31	151.86	0.23	97.83	102.03	0.49	114.91	323.81	0.26	207.46	183.83	0.53	29.71	65.14	0.31	64.59	118.42	0.35	24.15	145.41	0.14	42.34	95.77	0.31	76.81	71.14	0.52	108.48	254.96	0.3	106.13	172.89	0.38	45.32	103.15	0.31	50.03	137.54	0.27	13.76	160.99	0.08	0.33	0.31	-0.02	0.363647
NM_001195470|SATB1|chr3|-	8119.2	18390349	chr3:18389133-18391174	123.68	217.72	0.36	127.11	240.79	0.35	133.52	160.73	0.45	160.46	180.85	0.47	100.59	248.42	0.29	145.25	217.74	0.4	60.4	56.12	0.52	67.32	157.95	0.3	59.05	118.08	0.33	44.71	87.8	0.34	54.58	87.55	0.38	69.16	167.04	0.29	63.61	109.01	0.37	22.3	37.7	0.37	0.405714	0.34	-0.0657143	0.229158
NM_001039717|C4orf29|chr4|+	91.2	128951951	chr4:128951665-128952455	10.67	29.02	0.27	6.06	52.25	0.1	8.55	38.84	0.18	19.16	44.51	0.3	7.02	49.19	0.12	9.01	44.14	0.17	6.19	36.06	0.15	4.77	37.59	0.11	6.46	49.98	0.11	8.18	48.17	0.15	4.58	73.9	0.06	5.91	39.75	0.13	8.19	67.35	0.11	1.42	69.54	0.02	0.184286	0.0985714	-0.0857143	0.161677
NM_004168|SDHA|chr5|+	2022.2	256711	chr5:256449-256814	37.18	0	1	72.79	25.85	0.74	152.08	0	1	222.21	0	1	45.32	32.11	0.59	40.28	16.59	0.71	134.85	0	1	44.76	17.8	0.72	64.67	27.02	0.71	155.16	0	1	158.26	57.74	0.73	59.72	21.82	0.73	52.82	18.83	0.74	210.09	0	1	0.862857	0.804286	-0.0585714	0.169591
NM_024576|OGFRL1|chr6|+	643.3	72011403	chr6:72011089-72011973	83.98	118.88	0.41	49.81	57.96	0.46	52.73	78.37	0.4	51.07	87.47	0.37	54.16	61.28	0.47	59.04	35.18	0.63	26.31	65.68	0.29	62.06	101.96	0.38	33.79	41.35	0.45	49.25	60.95	0.45	78.71	161.2	0.33	51.61	84.99	0.38	42.14	57.27	0.42	45.42	51.79	0.47	0.432857	0.411429	-0.0214286	0.612931
NM_006493|CLN5|chr13|+	111.3	77574851	chr13:77574593-77576652	20.55	25	0.45	30.96	52.63	0.37	14.2	31.51	0.31	10	44	0.19	23	34.05	0.4	20.82	17.6	0.54	4.98	53.05	0.09	21.26	11.99	0.64	27.75	26.25	0.51	10.25	47.29	0.18	13.35	63.65	0.17	25.34	38.31	0.4	NA	NA	NA	5.43	26.03	0.17	0.335714	0.345	0.00928571	1
NM_006581|FUT9|chr6|+	8885.5	96657776	chr6:96651024-96663488	65.17	53.47	0.55	76.16	55.84	0.58	48.61	65.14	0.43	58.71	116.58	0.33	92.36	33.82	0.73	74.78	52.83	0.59	21.63	50.91	0.3	54.84	34.39	0.61	62.54	28.55	0.69	31.96	59.06	0.35	53.93	77.44	0.41	84.78	34.96	0.71	85.62	52.32	0.62	33.09	52.87	0.38	0.501429	0.538571	0.0371429	0.595738
NM_014363|SACS|chr13|-	3871.2	23912897	chr13:23902965-23915829	75.8	51.5	0.6	100.85	59.56	0.63	62.86	82.5	0.43	60.12	92.22	0.39	113.6	59.09	0.66	64.58	28.18	0.7	24.89	47.4	0.34	62.59	44.52	0.58	74.77	20.21	0.79	48.17	52.01	0.48	65.17	45.78	0.59	98.89	51.63	0.66	58.99	19.87	0.75	17.57	46.42	0.27	0.535714	0.588571	0.0528571	0.422241
NM_004924|ACTN4|chr19|+	2620.9	39220115	chr19:39219914-39220832	87.16	0	1	91.15	0	1	76.95	8.89	0.9	79.67	11.88	0.87	60.02	0	1	89.98	0	1	27.56	16.15	0.63	103.42	0	1	94.68	0	1	87.87	17.9	0.83	112.25	0	1	93.24	0	1	132.79	0	1	33.63	32.49	0.51	0.914286	0.905714	-0.00857143	1
NM_001078645|CDC16|chr13|+	7549.5	115037956	chr13:115037659-115038150	84.58	50.26	0.63	212.17	80.02	0.73	442.11	108.53	0.8	179.13	160.09	0.53	220.93	124.26	0.64	123.76	132.77	0.48	423.23	84.48	0.83	124.07	47.92	0.72	164.23	132.62	0.55	365.07	162.6	0.69	350.76	166.23	0.68	230.68	162.69	0.59	137.23	118.18	0.54	708.66	0	1	0.662857	0.681429	0.0185714	0.375019
NM_022755|IPPK|chr9|-	955.8	95377751	chr9:95377437-95378339	39.03	61.31	0.39	50.54	81.02	0.38	97.66	45.94	0.68	51.39	49.28	0.51	60.36	104.98	0.37	66.13	72.75	0.48	31.64	32.71	0.49	65.25	57.89	0.53	63.89	59.38	0.52	88.5	52.06	0.63	48.56	46.34	0.51	77.18	79.22	0.49	62.2	71.57	0.46	50.15	84.31	0.37	0.471429	0.501429	0.03	0.613372
NM_002740|PRKCI|chr3|+	11216.4	170022365	chr3:170020828-170023770	23.02	61.1	0.27	26.65	129.18	0.17	24.13	115.6	0.17	8.44	238.05	0.03	22.5	49.39	0.31	28.42	103.08	0.22	4.77	138.82	0.03	21.55	71.39	0.23	30.91	136.42	0.18	13.04	181.16	0.07	25.17	183.88	0.12	25.63	76.57	0.25	32.11	169.21	0.16	34.55	76.07	0.31	0.171429	0.188571	0.0171429	0.517098
NM_194252|TTLL11|chr9|-	1705.7	124751814	chr9:124751190-124752049	47.33	120.1	0.28	49.35	173.94	0.22	44.32	184.52	0.19	41.07	120.98	0.25	48.72	128.27	0.28	39.62	151.72	0.21	19.3	343.36	0.05	36.7	138.6	0.21	45.88	165.61	0.22	75.49	328.57	0.19	23.57	207.48	0.1	57.21	156.57	0.27	46.51	198.16	0.19	48.88	275.25	0.15	0.211429	0.19	-0.0214286	0.905616
NM_016632|ARL17A|chr17|-	1734.3	44594155	chr17:44594068-44594379	398.24	0	1	202.76	0	1	110.03	0.83	0.99	137.53	61.66	0.69	494.05	0	1	273.93	0	1	101.4	0	1	475.64	0	1	254.46	0	1	86.39	0	1	219.79	54.49	0.8	393.87	55.25	0.88	247.21	0	1	74.75	0	1	0.954286	0.954286	0	0.202628
NM_001127713|ATL1|chr14|+	1140	51099251	chr14:51098947-51099784	35.89	20.35	0.64	69.1	84.07	0.45	50.06	64.48	0.44	180.25	407.2	0.31	35.15	87.98	0.29	49.63	61.16	0.45	30.88	38.71	0.44	20.02	45.95	0.3	37.54	67.47	0.36	36.95	46.17	0.44	70.82	241.82	0.23	33.63	72.7	0.32	38.24	49.5	0.44	41.13	7.38	0.85	0.431429	0.42	-0.0114286	0.706221
NM_001159703|FHL1|chrX|+	10303.8	135292231	chrX:135292030-135293518	167.04	0	1	182.02	0	1	185.77	0	1	349.16	0	1	187.94	0	1	221.08	0	1	146.54	0	1	210.89	0	1	187.28	0	1	209.09	0	1	227.42	0	1	184.2	0	1	216.05	0	1	179.82	0	1	1	1	0	1
NM_015941|ATP6V1H|chr8|-	1318.1	54628292	chr8:54628115-54628584	27.65	49.46	0.36	37.88	61.31	0.38	87.85	57.03	0.61	157.5	327.96	0.32	37.69	46.3	0.45	26.54	30.27	0.47	33.24	19.33	0.63	21.93	35.3	0.38	40.64	67.77	0.37	51.79	67.45	0.43	114.5	290.12	0.28	37.46	46.56	0.45	36.74	45.96	0.44	49.81	91.31	0.35	0.46	0.385714	-0.0742857	0.39225
NM_001647|APOD|chr3|-	7574.5	195295766	chr3:195295573-195296006	66.93	151.06	0.31	38.93	168.9	0.19	81.68	73.66	0.53	566.19	722.57	0.44	71.63	282.54	0.2	27.81	72.37	0.28	59.45	112.05	0.35	54.38	123.91	0.31	17.31	90.16	0.16	64.35	127	0.34	584.93	852.17	0.41	49.94	227.21	0.18	21.24	84.11	0.2	104.34	211.53	0.33	0.328571	0.275714	-0.0528571	0.536598
NM_001204468|RBM10|chrX|+	2390	47046118	chrX:47045873-47046214	52.76	2.97	0.95	70.7	0.1	1	235.77	0	1	203.56	0	1	89.22	12.02	0.88	49.22	16.04	0.75	349.39	0	1	44.11	0	1	60.47	14.39	0.81	197.38	0	1	175.02	0	1	67.86	15.71	0.81	42.8	10.59	0.8	224.17	0	1	0.94	0.917143	-0.0228571	0.511198
NM_020178|CA10|chr17|-	1326.5	49708756	chr17:49707674-49708967	23.19	73.9	0.24	46.86	68.98	0.4	38.45	210.77	0.15	66.45	208.92	0.24	17.44	73.61	0.19	49.16	95.95	0.34	15.45	132.3	0.1	18.59	62.01	0.23	40.56	79.09	0.34	44.88	196.85	0.19	85	365.61	0.19	32.51	109.7	0.23	53.85	132.39	0.29	12.37	186.63	0.06	0.237143	0.218571	-0.0185714	0.606665
NM_001031677|RAB24|chr5|-	852.2	176728472	chr5:176728199-176728808	33.49	36.99	0.48	44.7	61.2	0.42	62.9	141.69	0.31	57.59	111.74	0.34	48.53	68.64	0.41	18.06	51.09	0.26	34.25	199.55	0.15	33.3	34.39	0.49	33.36	47.35	0.41	68.34	93.12	0.42	24.9	61.84	0.29	41.2	43.19	0.49	19.55	53.26	0.27	41.83	75.6	0.36	0.338571	0.39	0.0514286	0.206717
NM_052937|PCMTD1|chr8|-	278	52733010	chr8:52730140-52733278	22.44	122.15	0.16	22.37	91.57	0.2	11.3	82.87	0.12	12.37	145.77	0.08	16.55	187.72	0.08	16.45	125.26	0.12	4.44	163.14	0.03	15.83	99.02	0.14	16.37	79.32	0.17	9.1	71.25	0.11	12.29	100.96	0.11	15.84	132.4	0.11	13.52	101.28	0.12	4.62	104.37	0.04	0.112857	0.114286	0.00142857	1
NM_001198569|ATP6V0C|chr16|+	66100.8	2569743	chr16:2569542-2570224	70.85	768.41	0.08	70.16	811.17	0.08	292.04	892.61	0.25	569.43	3358.11	0.14	51.97	416.27	0.11	45.47	513.19	0.08	68.51	469.07	0.13	64	575.16	0.1	30.8	226.97	0.12	206.22	902.78	0.19	350.76	2139.51	0.14	52.12	391.03	0.12	40.97	517.94	0.07	75.54	381.03	0.17	0.124286	0.13	0.00571429	1
NM_176096|CDK5RAP3|chr17|+	20246	46059050	chr17:46058803-46059147	87.04	0	1	299.3	50.48	0.86	534.05	103.37	0.84	556.94	178.26	0.76	247.14	7.86	0.97	253.54	53.28	0.83	880.05	0	1	113.51	0	1	316.11	52.4	0.86	588.42	74.01	0.89	608.58	79	0.89	184.22	19.31	0.91	209.71	30.05	0.87	516.62	0	1	0.894286	0.917143	0.0228571	0.18407
NM_001198664|GNG10|chr9|+	815.7	114431799	chr9:114431552-114432526	19.18	131.71	0.13	20.47	53.88	0.28	22.29	85.69	0.21	24.18	193.37	0.11	17.68	117.29	0.13	19.11	75.92	0.2	35.68	82.56	0.3	23.64	122.65	0.16	12.31	57.36	0.18	11.1	84.29	0.12	52.38	246.84	0.18	16.33	83.25	0.16	17.9	86.81	0.17	46.54	286.21	0.14	0.194286	0.158571	-0.0357143	0.74837
NM_002028|FNTB|chr14|+	398.7	65528164	chr14:65527899-65529370	22.79	52.22	0.3	34.19	88.4	0.28	37.74	66.34	0.36	46.1	159.34	0.22	24.27	48.34	0.33	37.2	109.28	0.25	NA	NA	NA	31.26	33.32	0.48	29.03	90.73	0.24	26.05	117.36	0.18	43.17	118.01	0.27	31.65	62.82	0.33	31.37	104.42	0.23	3.37	34.45	0.09	0.29	0.26	-0.03	0.76374
NM_004894|C14orf2|chr14|-	2050.9	104378830	chr14:104378625-104379031	97.71	0	1	154.42	73.08	0.68	263.41	0	1	422.12	0	1	72.05	5.87	0.92	92.76	21.62	0.81	194.47	0	1	134.4	0	1	130.44	54.56	0.71	243.62	0	1	392.72	0	1	95.77	0	1	124.21	50.62	0.71	448.57	0	1	0.915714	0.917143	0.00142857	0.847558
NM_144571|CNOT6L|chr4|-	263.1	78641596	chr4:78634541-78641797	20.52	36.35	0.36	21.89	37.69	0.37	14.59	46.71	0.24	16.67	73	0.19	17.64	45.16	0.28	16.12	30.71	0.34	NA	NA	NA	23.6	52.71	0.31	18.16	12.8	0.59	13.25	50.26	0.21	23.64	38.64	0.38	20.13	35.02	0.36	16.22	20.61	0.44	7.67	69.16	0.1	0.296667	0.341429	0.0447619	0.839636
NM_001134376|CCNJ|chr10|+	104.2	97817788	chr10:97817587-97820625	NA	NA	NA	20.23	17.44	0.54	10.38	73.08	0.12	12.03	29.47	0.29	11.45	28.92	0.28	14.02	16.2	0.46	19.74	47.56	0.29	10.88	21.86	0.33	NA	NA	NA	6.43	52.81	0.11	5.36	50	0.1	NA	NA	NA	12.83	23.74	0.35	2.49	34.29	0.07	0.33	0.192	-0.138	0.214858
NM_005766|FARP1|chr13|+	511.5	99100707	chr13:99100490-99102023	31.18	57.29	0.35	57.43	88.34	0.39	57.29	61.96	0.48	92.47	129.58	0.42	40.14	82.87	0.33	57.85	42.21	0.58	12.69	81.68	0.13	22.62	45.35	0.33	24.56	47.06	0.34	36.3	43.46	0.46	55.6	0	1	38.72	42.16	0.48	25.96	37.75	0.41	18.06	18.47	0.49	0.382857	0.501429	0.118571	0.217654
NR_024430|MIR100HG|chr11|-	5858.8	121962247	chr11:121959811-121962448	84.57	21.71	0.8	143.88	32.58	0.82	68.8	57.21	0.55	118.67	23.01	0.84	116.69	56.66	0.67	99.31	47.82	0.67	83.78	175.16	0.32	115.98	87.39	0.57	159.07	24.07	0.87	73.33	64.08	0.53	99.96	7.35	0.93	147.03	84.93	0.63	101.8	57.73	0.64	76.5	80.62	0.49	0.667143	0.665714	-0.00142857	0.730172
NR_036552|C21orf59|chr21|-	1058.2	33974082	chr21:33973984-33974283	32.55	9.31	0.78	50.85	26.07	0.66	67.01	10.68	0.86	90.92	45.1	0.67	67.29	42.59	0.61	39.19	44.43	0.47	168.49	0	1	38.42	15.61	0.71	86.51	56.23	0.61	108.31	56.02	0.66	35.23	13.38	0.72	40.89	23.22	0.64	41.78	60.16	0.41	177	0	1	0.721429	0.678571	-0.0428571	0.534083
NM_002235|KCNA6|chr12|+	1482.1	4960105	chr12:4959904-4960278	61.61	0	1	174.49	0	1	290.33	0	1	379.18	0	1	80.03	1.39	0.98	103.45	10.96	0.9	151.4	0	1	47.41	12.74	0.79	80.8	7.04	0.92	131.64	0	1	155.93	0	1	84.39	0	1	61.83	4.8	0.93	119.39	0	1	0.982857	0.948571	-0.0342857	0.13429
NM_006635|ZNF460|chr19|+	3312.8	57803627	chr19:57802067-57805436	54.63	33.06	0.62	77.25	115.62	0.4	42.06	186.12	0.18	58.86	130.33	0.31	95.93	66.72	0.59	53.88	91.15	0.37	28.83	101.09	0.22	72.87	31.83	0.7	67.72	132.8	0.34	67.82	226.62	0.23	63.32	182.36	0.26	125.5	81.58	0.61	61.83	172.11	0.26	35.72	146.91	0.2	0.384286	0.371429	-0.0128571	0.659623
NM_178582|HM13|chr20|+	176.5	30126183	chr20:30125982-30127596	NA	NA	NA	17.77	19.99	0.47	NA	NA	NA	NA	NA	NA	NA	NA	NA	10.86	25.69	0.3	6.04	28.13	0.18	NA	NA	NA	16.34	24.84	0.4	11.4	38.01	0.23	NA	NA	NA	7.44	24.72	0.23	NA	NA	NA	NA	NA	NA	0.316667	0.286667	-0.03	0.801358
NM_000454|SOD1|chr21|+	1029.5	33041042	chr21:33040784-33041243	95.01	79.21	0.55	131.67	118.82	0.53	183.82	131.1	0.58	607.42	155.23	0.8	125.52	73.69	0.63	128.05	90.72	0.59	58.96	45.52	0.56	89.01	53.13	0.63	97.25	37.07	0.72	111.56	64.21	0.63	301.26	117.65	0.72	100.35	65.65	0.6	91.51	62.9	0.59	79.57	23.96	0.77	0.605714	0.665714	0.06	0.764789
NM_001252007|PAPOLA|chr14|+	1202.1	96998013	chr14:96997812-97001935	38	5.05	0.88	47.28	0	1	45.04	0	1	50.47	0	1	44.53	3.51	0.93	36.42	1.58	0.96	29.42	6.34	0.82	47.46	0	1	39.67	1.82	0.96	39.57	0	1	70.84	0	1	53.58	0	1	30.75	0	1	35.06	0	1	0.941429	0.994286	0.0528571	0.235893
NM_002610|PDK1|chr2|+	95.6	173460758	chr2:173460557-173463862	13.72	46.27	0.23	15.09	77.73	0.16	6.21	52.95	0.1	13.68	67.41	0.17	12.2	56.63	0.18	14.37	46.84	0.23	10.45	110.11	0.09	12.41	36.61	0.25	17.02	58.95	0.22	6.69	74.39	0.08	12.04	22.18	0.35	13.04	79.32	0.14	11.5	53.86	0.18	NA	NA	NA	0.165714	0.203333	0.037619	0.822899
NM_001142475|NREP|chr5|-	5968.7	111066376	chr5:111065000-111066743	57.44	272.56	0.17	174.64	476.31	0.27	146.9	424.5	0.26	253.74	715.69	0.26	67.13	309.26	0.18	144.67	347.29	0.29	41.56	136.43	0.23	57.34	229.56	0.2	95.78	197.65	0.33	91.77	237.86	0.28	95.5	285.72	0.25	66.67	148.49	0.31	99.64	209.97	0.32	54.8	167.61	0.25	0.237143	0.277143	0.04	0.400706
NM_001136205|KCTD1|chr18|-	977.6	24035664	chr18:24034875-24035865	51.32	53.61	0.49	50.78	39.8	0.56	64.45	160.62	0.29	59.53	204.16	0.23	46.36	52.68	0.47	32.91	78.96	0.29	32.12	19.52	0.62	65.57	75.52	0.46	67.66	43.96	0.61	83.97	139.57	0.38	57.79	193.58	0.23	61.63	70.26	0.47	63.63	142.95	0.31	19.95	81.46	0.2	0.421429	0.38	-0.0414286	1
NM_004416|DTX1|chr12|+	761.6	113534973	chr12:113534520-113535833	22.1	81.07	0.21	30.11	127.8	0.19	39.78	144.01	0.22	48.56	248.52	0.16	19.76	53.86	0.27	20.07	71.81	0.22	28	47.41	0.37	29.47	93.41	0.24	25.98	93.25	0.22	38.14	138.48	0.22	30.64	204.21	0.13	22.46	60.69	0.27	18.32	97.85	0.16	33.74	72.83	0.32	0.234286	0.222857	-0.0114286	1
NM_014889|PITRM1|chr10|-	1330.4	3180030	chr10:3179919-3180316	41.88	29.41	0.59	75.92	38.37	0.66	154.22	14.73	0.91	154.55	0	1	58.98	3.21	0.95	73.26	14.73	0.83	297.92	19.53	0.94	36.19	27.87	0.56	84.26	1.75	0.98	122.13	31.99	0.79	139.56	1.08	0.99	63.2	12.35	0.84	79.18	29.26	0.73	204.66	7.38	0.97	0.84	0.837143	-0.00285714	1
NM_002931|RING1|chr6|+	2726.8	33180276	chr6:33180075-33180499	118.49	53.7	0.69	227.89	75.99	0.75	307.56	0	1	457.55	0	1	205.66	51.34	0.8	156.55	77.18	0.67	268.76	0	1	129.26	36.01	0.78	261.37	30.09	0.9	387.49	0	1	224.76	15.44	0.94	173.74	0	1	159.16	89.92	0.64	244.82	0	1	0.844286	0.894286	0.05	0.276032
NM_020813|ZNF471|chr19|+	2594.2	57037227	chr19:57035693-57040269	42.85	13.15	0.77	46.79	14.66	0.76	56.99	0	1	50.98	0	1	91.48	47.6	0.66	63.06	26.33	0.71	40.25	0	1	46	24.02	0.66	42.34	11.93	0.78	48.15	0	1	42.76	0	1	71.39	45.08	0.61	49.61	21.44	0.7	62.33	0	1	0.842857	0.821429	-0.0214286	0.83533
NM_016098|BRP44L|chr6|-	148.4	166778740	chr6:166778408-166778941	61.42	0.08	1	51.75	36.04	0.59	108.5	0	1	138.71	0	1	41.54	22.38	0.65	33.69	26.4	0.56	72.64	0	1	45.27	10.57	0.81	44.5	27.37	0.62	70.29	0	1	119.03	33.06	0.78	60	5.72	0.91	31.35	18.21	0.63	38.49	12.51	0.75	0.828571	0.785714	-0.0428571	0.3968
NM_015466|PTPN23|chr3|+	1180.6	47454397	chr3:47454196-47454931	NA	NA	NA	15.82	39.21	0.29	44.47	154.28	0.22	73.65	149.23	0.33	35.62	10.84	0.77	21.33	53.18	0.29	54.61	35.28	0.61	26.09	26.5	0.5	21.22	17.63	0.55	54.43	159.69	0.25	76.02	187.75	0.29	30.23	22.5	0.57	20.84	37.16	0.36	52.75	62.46	0.46	0.418333	0.425714	0.00738095	1
NM_017582|UBE2Q1|chr1|-	303.6	154522594	chr1:154521051-154522945	8.49	119.68	0.07	9.22	116.5	0.07	11.39	104.62	0.1	14.89	152.67	0.09	9.16	110.37	0.08	6.13	81.05	0.07	6.18	71.99	0.08	7.76	81.62	0.09	8.81	71.96	0.11	15.23	77.51	0.16	20.98	139.93	0.13	8.38	94.7	0.08	6.86	62.08	0.1	5.07	54.75	0.08	0.08	0.107143	0.0271429	0.475543
NM_007208|MRPL3|chr3|-	196.9	131181472	chr3:131181045-131181719	13.52	28.34	0.32	33.94	42.23	0.45	20.58	41.73	0.33	95.45	58.28	0.62	20.01	33.82	0.37	13.98	77.98	0.15	8.79	21.26	0.29	9.94	28.63	0.26	18.69	59.71	0.24	14.96	53.79	0.22	59.7	86.02	0.41	16.23	47.74	0.25	10.73	50.67	0.17	41.77	12.98	0.76	0.361429	0.33	-0.0314286	0.489649
NM_032141|NSRP1|chr17|+	4145.8	28512452	chr17:28511633-28513486	24.12	142.42	0.14	36.88	160.75	0.19	35.22	263.58	0.12	17.76	123.03	0.13	46.24	189.92	0.2	42.21	233.22	0.15	29.47	230.96	0.11	24.39	126.27	0.16	28.27	145.82	0.16	42.19	189.1	0.18	42.26	77.31	0.35	31.59	173.24	0.15	43.88	196.71	0.18	44.01	378.73	0.1	0.148571	0.182857	0.0342857	0.694586
NM_002866|RAB3A|chr19|-	4300.7	18308154	chr19:18307611-18308470	26.54	243.21	0.1	24.13	289.52	0.08	101.55	459.75	0.18	108.23	585.52	0.16	10.04	121.02	0.08	24.13	208.2	0.1	17.52	44.89	0.28	17.68	196.45	0.08	11.01	103.81	0.1	65.42	289.87	0.18	90.4	535.04	0.14	5.68	121.09	0.04	10.76	149.99	0.07	12.12	52.99	0.19	0.14	0.114286	-0.0257143	0.800976
NM_001242923|EIF3L|chr22|+	1189.8	38284634	chr22:38284433-38284789	NA	NA	NA	10.4	85.28	0.11	13.47	108.68	0.11	4.16	190.07	0.02	2	46.41	0.04	1.15	43.25	0.03	3.22	148.1	0.02	10.02	34.41	0.23	0.86	45.75	0.02	3.02	108.4	0.03	6.54	196.52	0.03	6.14	54.35	0.1	5.2	45.67	0.1	2.1	215.61	0.01	0.055	0.0742857	0.0192857	1
NM_003488|AKAP1|chr17|+	1932.6	55197867	chr17:55197611-55198710	26.58	43.97	0.38	54.03	24.45	0.69	83.84	30.89	0.73	117.77	25.6	0.82	39.9	46.84	0.46	31.29	75.19	0.29	73.14	0	1	14.53	22.31	0.39	34.87	7.41	0.82	56.91	0	1	80.48	19.05	0.81	28.68	24.34	0.54	32.71	40.82	0.44	73.86	0	1	0.624286	0.714286	0.09	0.166357
NM_001113561|RNF180|chr5|+	191.6	63665643	chr5:63665442-63668696	32.73	36.93	0.47	22.92	33.84	0.4	21.99	36.06	0.38	32.58	39.97	0.45	27.68	46.98	0.37	21.63	40	0.35	21.2	21.83	0.49	29.61	16.82	0.64	16.57	18.71	0.47	11.81	53.49	0.18	NA	NA	NA	29.39	53.13	0.36	NA	NA	NA	19.72	47.05	0.3	0.415714	0.39	-0.0257143	0.706812
NM_173497|HECTD2|chr10|+	689	93222053	chr10:93221852-93222967	4.55	46.04	0.09	5.32	65.88	0.07	4.43	27.36	0.14	5.5	73.57	0.07	1.7	64.46	0.03	4.61	34.86	0.12	NA	NA	NA	4.6	30.2	0.13	9.44	67.48	0.12	4.03	49.99	0.07	6	78.73	0.07	5.2	75.42	0.06	9.87	41.56	0.19	1.71	55.7	0.03	0.0866667	0.0957143	0.00904762	1
NM_001128160|UBP1|chr3|-	6716.3	33430997	chr3:33429829-33431860	40.57	85.66	0.32	41.09	137.31	0.23	42.33	174.01	0.2	62.22	188.32	0.25	41.83	112.09	0.27	40.84	120.4	0.25	28.95	30.96	0.48	39.01	89.01	0.3	42.69	108.41	0.28	34.71	156.61	0.18	34.28	248.97	0.12	37.7	104.83	0.26	40.72	117.81	0.26	20.56	88.76	0.19	0.285714	0.227143	-0.0585714	0.363
NM_144697|C1orf51|chr1|+	461.2	150259043	chr1:150258842-150259501	9.23	45.98	0.17	24.08	43.82	0.35	13.09	68.86	0.16	43.41	46.28	0.48	5.48	25.06	0.18	10.24	76.34	0.12	14.81	65.49	0.18	10.47	46.56	0.18	20.84	28.86	0.42	NA	NA	NA	18.1	85.08	0.18	NA	NA	NA	8.04	33.95	0.19	12.22	194.08	0.06	0.234286	0.206	-0.0282857	0.152597
NM_025140|CCDC92|chr12|-	34434.9	124422164	chr12:124420955-124422377	317.14	249.26	0.56	260.28	291.95	0.47	470.2	253.19	0.65	464.52	0	1	326.71	508.18	0.39	307.08	252.09	0.55	412.07	708.78	0.37	314.26	163.4	0.66	199.58	257.1	0.44	421.36	243.54	0.63	353.21	126.16	0.74	256.93	310.78	0.45	261.65	349.21	0.43	404.57	414.2	0.49	0.57	0.548571	-0.0214286	0.692753
NM_207662|ZC3H14|chr14|+	3287.7	89078290	chr14:89078089-89079853	97.67	0	1	109.92	0	1	61.93	0	1	135.15	0	1	107.07	0	1	99.49	0	1	54.96	0	1	115.05	0	1	135.33	0	1	77.79	0	1	201.68	0	1	144.7	0	1	102.96	0	1	73.13	0	1	1	1	0	1
NM_000100|CSTB|chr21|-	342.5	45193891	chr21:45193546-45194211	7.01	31.93	0.18	5.79	64.16	0.08	11.28	63.74	0.15	19.46	111.45	0.15	12.64	51.52	0.2	9.67	26.81	0.27	NA	NA	NA	7.09	38.72	0.15	8.74	25.42	0.26	9.48	53.78	0.15	4.44	111.43	0.04	3.51	57.66	0.06	4.15	30.14	0.12	NA	NA	NA	0.171667	0.13	-0.0416667	0.593947
NM_003705|SLC25A12|chr2|-	502.2	172640918	chr2:172639915-172641985	26.84	36.16	0.43	33.34	70.18	0.32	18.43	98.54	0.16	21.5	120.69	0.15	23.44	80.12	0.23	29.2	42.89	0.41	7.42	92.02	0.07	26.41	31.71	0.45	31.13	44.28	0.41	12.35	63.08	0.16	26.7	114.02	0.19	17.98	59.45	0.23	22.59	27.68	0.45	1.99	28.65	0.06	0.252857	0.278571	0.0257143	0.586054
NR_024060|FAM27A|chr9|+	643.7	45728075	chr9:45727874-45728283	24.42	114.16	0.18	57.16	163.2	0.26	78.11	129.61	0.38	5.29	52.68	0.09	29.18	86.96	0.25	9.7	42.13	0.19	11.72	88.59	0.12	34.83	66.08	0.35	48.81	110.27	0.31	69.85	98.79	0.41	19.33	31.74	0.38	45.06	82.65	0.35	4.08	79.64	0.05	17.34	53.12	0.25	0.21	0.3	0.09	0.239199
NM_101395|DYRK1A|chr21|+	1781.1	38884415	chr21:38884214-38887679	47.34	178.27	0.21	77.88	128.03	0.38	49.68	282.64	0.15	82.21	210.23	0.28	53.5	174.24	0.23	63.37	147.33	0.3	22.54	293.51	0.07	58.76	174.77	0.25	72.13	147.66	0.33	56.62	373.79	0.13	56.8	209.72	0.21	60.88	197.18	0.24	89.86	224.88	0.29	22.94	362.14	0.06	0.231429	0.215714	-0.0157143	0.600051
NM_001009958|ZNF655|chr7|+	647.9	99161687	chr7:99161486-99162328	91.99	72.65	0.56	90.42	132.05	0.41	70.06	80.54	0.47	73.3	121.91	0.38	104.45	87.86	0.54	60.67	82.64	0.42	104.19	0	1	134.9	72.29	0.65	107.03	111.8	0.49	59.69	135.67	0.31	140.04	110	0.56	130.72	112.21	0.54	84.97	99.95	0.46	57.24	35.23	0.62	0.54	0.518571	-0.0214286	0.916674
NM_182662|AADAT|chr4|-	500.8	170981861	chr4:170981373-170982120	10.82	52.87	0.17	21.62	72.35	0.23	57.03	148.5	0.28	57.51	97.21	0.37	42.9	127.77	0.25	26.45	95.03	0.22	15.24	57.37	0.21	20.25	86.37	0.19	43.21	65.09	0.4	49.76	171.86	0.22	56.41	129.23	0.3	52.85	100.98	0.34	21.58	108.21	0.17	23.98	127.56	0.16	0.247143	0.254286	0.00714286	0.89077
NM_017548|CDV3|chr3|+	278.3	133306996	chr3:133306740-133309118	11.58	121.8	0.09	20.82	79.64	0.21	10.24	104.65	0.09	29.88	114.27	0.21	20.32	60.06	0.25	16.85	62.14	0.21	1.48	37.71	0.04	12.64	111.18	0.1	18.64	65.24	0.22	9.6	44.29	0.18	32.06	79.21	0.29	20.27	89.93	0.18	23.17	46.76	0.33	2.81	111.96	0.02	0.157143	0.188571	0.0314286	0.701293
NM_032182|FAM175B|chr10|+	167.2	126523434	chr10:126523071-126525239	10.42	35.78	0.23	21.99	92.36	0.19	17.66	69.09	0.2	11.37	83.67	0.12	14.66	57.94	0.2	17.38	87.18	0.17	13.68	79.6	0.15	8.95	26.88	0.25	8.98	48.76	0.16	9.86	81.17	0.11	14.74	58.26	0.2	17.07	59.43	0.22	10.37	111.52	0.09	9.34	99.62	0.09	0.18	0.16	-0.02	0.669931
NM_014826|CDC42BPA|chr1|-	36358	227179758	chr1:227177566-227182100	68.18	81.78	0.45	94.33	118.78	0.44	147.28	175.87	0.46	126.74	334.93	0.27	62.07	98.91	0.39	100.8	86.15	0.54	102.92	40.63	0.72	74.01	110.13	0.4	75.28	101.27	0.43	132.1	200.54	0.4	133.79	205.24	0.39	79.4	115.1	0.41	113.05	94.16	0.55	135.46	65.35	0.67	0.467143	0.464286	-0.00285714	0.640992
NM_004289|NFE2L3|chr7|+	495.3	26224613	chr7:26224153-26226756	40.02	46.78	0.46	38.47	64.27	0.37	10.39	24.16	0.3	21.54	22.02	0.49	55.1	127.42	0.3	42.08	88.76	0.32	NA	NA	NA	53.47	98.16	0.35	35.53	106.57	0.25	14.19	18.37	0.44	NA	NA	NA	52.12	98.33	0.35	32.82	72.83	0.31	13.6	72.06	0.16	0.373333	0.31	-0.0633333	0.457102
NM_001128310|SPARCL1|chr4|-	25394.3	88394754	chr4:88394488-88394955	307.87	0	1	326.52	0	1	729.94	0	1	1345.62	0	1	169.59	0	1	195.36	0	1	464.38	0	1	167.76	0	1	143.06	0	1	234.75	0	1	809.4	0	1	136.77	0	1	128.89	0	1	247.78	0	1	1	1	0	1
NM_182511|CBLN2|chr18|-	6451.2	70205407	chr18:70203915-70205608	76.09	0	1	128.01	0	1	114.6	0	1	197.54	1.58	0.99	114.39	0	1	108.34	0	1	93.33	0	1	94.94	0	1	208.4	0	1	242.86	0	1	228.75	0	1	172.25	0	1	235.48	0	1	108.02	0	1	0.998571	1	0.00142857	1
NM_025057|C14orf45|chr14|+	257.9	74531608	chr14:74531391-74532796	16.05	23.49	0.41	26.79	35.95	0.43	19.36	57.83	0.25	35.44	122.16	0.22	28.95	57.81	0.33	21.23	47.66	0.31	9.03	86.71	0.09	12.91	50.08	0.2	23.3	22	0.51	17.24	56.73	0.23	26.75	60.07	0.31	23.24	45.09	0.34	20.24	44.08	0.31	4.78	118.36	0.04	0.291429	0.277143	-0.0142857	0.85486
NM_001136016|APP|chr21|-	21906.8	27253857	chr21:27252861-27254082	90.21	924.55	0.09	108.75	855.74	0.11	117.93	1290.36	0.08	172.51	2339.38	0.07	76.64	708.32	0.1	113.49	964.61	0.11	30.68	387.95	0.07	67.76	688.9	0.09	41.62	338.56	0.11	63.78	777.4	0.08	196.19	1807.53	0.1	68.93	576.41	0.11	89.9	803.13	0.1	20.27	296.9	0.06	0.09	0.0928571	0.00285714	0.579182
NM_014819|PJA2|chr5|-	2115	108671850	chr5:108670410-108673057	94.16	0	1	152.09	18.83	0.89	89.88	75.48	0.54	112.38	140.03	0.45	54.25	8.57	0.86	192.24	0	1	28.54	47.24	0.38	69.28	11.5	0.86	55.93	23.2	0.71	40.99	43.58	0.48	78.29	115.83	0.4	59.69	0	1	112.53	0	1	NA	NA	NA	0.731429	0.741667	0.0102381	0.670555
NM_001164391|MTF2|chr1|+	182.1	93602428	chr1:93602227-93604638	10.99	26.93	0.29	18.23	44.27	0.29	10.75	35.44	0.23	16.99	34.37	0.33	10.54	54.56	0.16	24.52	88.45	0.22	3.16	104.2	0.03	10.26	30.96	0.25	19.04	44.24	0.3	9.59	68.04	0.12	NA	NA	NA	15.71	46.08	0.25	19.59	89	0.18	0.61	73.64	0.01	0.221429	0.185	-0.0364286	0.827079
NM_015704|PPPDE2|chr22|-	159.3	41996758	chr22:41994032-41997194	9.66	45.4	0.18	13.1	61.12	0.18	11.54	47.58	0.2	8.63	107.25	0.07	9.54	46.34	0.17	7.48	39.56	0.16	1.28	63.08	0.02	8.55	36.8	0.19	7.21	46.78	0.13	7.66	63.67	0.11	9.42	145.41	0.06	6.53	51.37	0.11	14.17	31.29	0.31	NA	NA	NA	0.14	0.151667	0.0116667	1
NM_001174097|LDHB|chr12|-	2392.7	21788430	chr12:21788275-21788643	115.23	34.5	0.77	202.68	111.43	0.65	264.89	33.71	0.89	1336.58	447.68	0.75	84.62	67.92	0.55	92.15	100.81	0.48	74.84	32.3	0.7	70.01	19.41	0.78	81.35	76.29	0.52	157.35	24.98	0.86	629.52	161.92	0.8	133.49	24.05	0.85	84.81	86.24	0.5	109.52	4.35	0.96	0.684286	0.752857	0.0685714	0.310856
NM_173215|NFAT5|chr16|+	137.7	69729282	chr16:69729039-69729591	22.1	19.68	0.53	20.89	34.34	0.38	35.03	37.63	0.48	42.89	46.92	0.48	10.1	37.18	0.21	14.06	30.1	0.32	50.77	0	1	7.24	38.61	0.16	32.61	46.52	0.41	106.49	0	1	43.7	26.4	0.62	29.21	44.44	0.4	17.52	38.28	0.31	52.56	6.68	0.89	0.485714	0.541429	0.0557143	0.278639
NR_027000|LOC349196|chr8|-	2149.2	7143407	chr8:7141007-7143880	12.74	102.71	0.11	55.07	306.66	0.15	18.1	167.84	0.1	1.83	59.64	0.03	12.96	90.79	0.12	19.74	166.37	0.11	7.9	155.38	0.05	13.8	93.26	0.13	43.98	204.82	0.18	14.69	130.61	0.1	2.43	47.99	0.05	9.94	62.25	0.14	17.98	139.93	0.11	8.4	93.41	0.08	0.0957143	0.112857	0.0171429	0.852165
NM_015335|MED13L|chr12|-	1248.7	116399002	chr12:116396381-116399203	69.84	27.88	0.71	66.3	44.02	0.6	40.1	113.82	0.26	53.34	136.05	0.28	65.7	45.69	0.59	92.2	57.31	0.62	17.56	70.61	0.2	60.2	38.51	0.61	37.81	38.75	0.49	27.26	109.67	0.2	30.92	75.43	0.29	50.71	47.77	0.51	70.49	47.76	0.6	13.23	96.54	0.12	0.465714	0.402857	-0.0628571	0.423525
NM_012406|PRDM4|chr12|-	153.5	108128018	chr12:108126643-108128299	17.3	34.49	0.33	35.02	25.65	0.58	30.73	52.39	0.37	21.18	30.81	0.41	21.94	49.4	0.31	14.75	26.54	0.36	5.76	26.72	0.18	16.22	29	0.36	23.26	18.65	0.56	29.37	19.32	0.6	NA	NA	NA	25.79	24.57	0.51	12	26.58	0.31	NA	NA	NA	0.362857	0.468	0.105143	0.306535
NM_080654|CCDC34|chr11|-	420.6	27371785	chr11:27370419-27371986	4.85	56.73	0.08	4.58	58.8	0.07	5.81	80.05	0.07	3.16	40.02	0.07	6.13	65.7	0.09	7.08	65.01	0.1	0.72	52.86	0.01	3.48	28.06	0.11	7.08	43.01	0.14	2.58	50.29	0.05	NA	NA	NA	5.34	48.83	0.1	2.63	47.02	0.05	2.94	102.23	0.03	0.07	0.08	0.01	1
NM_001190810|AGAP9|chr10|-	15494.1	47193013	chr10:47191844-47193533	8.12	125.44	0.06	41.72	286.9	0.13	20.66	266.07	0.07	17.6	232.55	0.07	27.08	279.4	0.09	36.47	241.38	0.13	24.88	675.28	0.04	8.9	127.36	0.07	37.39	234.25	0.14	27.39	314.02	0.08	33.18	233.72	0.12	26.5	276.13	0.09	27.82	274.96	0.09	34.23	608.69	0.05	0.0842857	0.0914286	0.00714286	0.773748
NM_001128177|THRB|chr3|-	8852.3	24163141	chr3:24158645-24164616	90.75	66.72	0.58	126.44	138.44	0.48	139.94	190.49	0.42	192.85	130.6	0.6	77.1	126.46	0.38	112.74	129.49	0.47	62.46	55.74	0.53	75.82	75.45	0.5	74.86	114.07	0.4	101.11	168.87	0.37	115.91	213.1	0.35	83.71	130.01	0.39	110.74	127.3	0.47	44.79	12.28	0.78	0.494286	0.465714	-0.0285714	0.149888
NM_181661|VPS13B|chr8|+	572.5	100133673	chr8:100133405-100133987	3.45	87.72	0.04	3.56	88.26	0.04	4.34	124.34	0.03	NA	NA	NA	6.22	99.46	0.06	4.62	141.94	0.03	3.01	104.94	0.03	3.16	89.48	0.03	2.04	82	0.02	6.31	113.31	0.05	1.14	48.67	0.02	4.22	119.21	0.03	2.03	92.78	0.02	0	139.46	0	0.0383333	0.0242857	-0.0140476	0.686105
NM_199123|SETD3|chr14|-	97	99876351	chr14:99876141-99876552	25.79	27.39	0.48	27.56	10.38	0.73	27.84	15.87	0.64	37.81	0	1	40.01	13.1	0.75	49.47	0	1	13.28	22.08	0.38	38.6	0	1	40	0	1	38.6	10.2	0.79	82.95	1.34	0.98	41.89	7.15	0.85	20.57	11.02	0.65	52.55	45.77	0.53	0.711429	0.828571	0.117143	0.330258
NM_006502|POLH|chr6|+	75.2	43581669	chr6:43581397-43588218	4.26	86.62	0.05	6.2	71.8	0.08	9.05	82.76	0.1	8.28	41.23	0.17	6.47	113.02	0.05	3.41	65.33	0.05	5.51	42.53	0.11	4.55	70.58	0.06	4.76	61.06	0.07	10.01	84.3	0.11	8.22	85.21	0.09	5.13	91.9	0.05	3.7	59.52	0.06	6.4	63.66	0.09	0.0871429	0.0757143	-0.0114286	1
NM_016115|ASB3|chr2|-	185.5	53897626	chr2:53897117-53897827	17.48	41.29	0.3	33.52	16.66	0.67	28.96	8.52	0.77	45.78	35.7	0.56	27.32	44.06	0.38	28.43	34.26	0.45	23.47	11.97	0.66	NA	NA	NA	29.96	39.27	0.43	13.23	17.5	0.43	69.65	0	1	49.93	34.79	0.59	20.18	39.48	0.34	56.75	0	1	0.541429	0.631667	0.0902381	0.187371
NM_004294|MTRF1|chr13|-	218.8	41791163	chr13:41790516-41791364	19.59	43.04	0.31	15.55	15.46	0.5	8	29.5	0.21	28.84	19.12	0.6	32.09	75.93	0.3	NA	NA	NA	20.55	106.04	0.16	15.75	15.32	0.51	18.06	20.15	0.47	14.43	46.08	0.24	14.94	63.59	0.19	30.95	56.24	0.35	7.01	25.61	0.21	6.35	44.16	0.13	0.346667	0.3	-0.0466667	1
NM_022757|CCDC14|chr3|-	887.3	123634223	chr3:123632274-123634565	19.08	138.24	0.12	29.14	261.15	0.1	30.37	158.74	0.16	31.27	151.74	0.17	26.77	233.92	0.1	35.46	261.09	0.12	12.11	212.87	0.05	17.54	130.09	0.12	27.37	177.23	0.13	25.62	168.9	0.13	31.57	87.2	0.27	25.77	205.48	0.11	27.54	223.83	0.11	19.71	188.54	0.09	0.117143	0.137143	0.02	0.655058
NM_015902|UBR5|chr8|-	4175.8	103266541	chr8:103264502-103266742	50.73	243.17	0.17	58.94	100.35	0.37	40.58	133.86	0.23	63.74	139.9	0.31	66.79	433.58	0.13	47.37	165.41	0.22	57.5	265.1	0.18	52.03	255.9	0.17	45.51	71.4	0.39	38.41	135.34	0.22	49.1	146.42	0.25	60.49	326.08	0.16	43.72	137.26	0.24	60.73	296.1	0.17	0.23	0.228571	-0.00142857	0.912589
NM_001146278|NCEH1|chr3|-	2590.6	172351231	chr3:172348435-172351882	97.55	34.68	0.74	84.35	24.91	0.77	70.39	68.92	0.51	134.4	394.27	0.25	52.86	40.97	0.56	73.21	12.13	0.86	19.46	16.7	0.54	75.17	33.03	0.69	40.09	15.9	0.72	45.75	62.58	0.42	120.96	266.68	0.31	49.75	43.43	0.53	51.64	59.11	0.47	32.31	0	1	0.604286	0.591429	-0.0128571	0.905449
NM_015138|RTF1|chr15|+	5556	41773968	chr15:41772779-41775761	19.12	46.17	0.29	49.38	49.36	0.5	44.28	138.89	0.24	35.01	98.13	0.26	22.87	33.23	0.41	34.26	89.65	0.28	17.33	20.9	0.45	15.95	34.89	0.31	31.02	39.67	0.44	21.42	115.54	0.16	27.6	197.72	0.12	18.94	29.08	0.39	30.08	61	0.33	33.05	5.7	0.85	0.347143	0.371429	0.0242857	0.52697
NR_024199|CBLL1|chr7|+	2446	107399184	chr7:107398588-107402083	10.31	110.39	0.09	11.48	143.8	0.07	14.8	210.53	0.07	17.34	441.1	0.04	10.32	91.97	0.1	10.5	159.36	0.06	4.9	349.22	0.01	12.86	92.66	0.12	8.44	153.53	0.05	15.74	268.92	0.06	11.97	163.81	0.07	12.26	146.09	0.08	9.21	220.53	0.04	13.61	471.25	0.03	0.0628571	0.0642857	0.00142857	1
NM_001142318|TXNL4B|chr16|-	538.3	72120223	chr16:72118756-72120701	6.26	59.46	0.1	5.17	79.91	0.06	11.22	104.52	0.1	11.16	164.28	0.06	5.33	36.8	0.13	5.76	61.81	0.09	3.78	85.71	0.04	5.54	42.9	0.11	4.6	81.13	0.05	7	66.04	0.1	15.79	124.02	0.11	4.25	42.24	0.09	5	51.95	0.09	13.67	123.76	0.1	0.0828571	0.0928571	0.01	0.775797
NM_001605|AARS|chr16|-	15116.3	70286608	chr16:70286297-70286809	108.18	0	1	198.52	0	1	339.67	0	1	459.24	0	1	181.43	0	1	155.18	0	1	280.68	0	1	130.85	0	1	131.73	5.31	0.96	434.97	0	1	352.98	0	1	228.24	0	1	135.16	0	1	335.82	0	1	1	0.994286	-0.00571429	1
NM_001165038|GFRA2|chr8|-	160.1	21550711	chr8:21549530-21550912	4.2	32.6	0.11	5.73	51.51	0.1	9.12	43.48	0.17	19.16	97.67	0.16	3.4	30.85	0.1	5.8	30.27	0.16	1.77	62.54	0.03	3.09	56.1	0.05	3.92	36.51	0.1	11.45	73.65	0.13	16.46	134.46	0.11	2.41	36.16	0.06	5.51	34.04	0.14	2.04	128.23	0.02	0.118571	0.0871429	-0.0314286	0.390237
NM_001099638|ZNF146|chr19|+	926.4	36727608	chr19:36726561-36729675	32.43	43.25	0.43	43.92	61.34	0.42	32.84	22.31	0.6	41.27	27.01	0.6	68.09	69.11	0.5	43.62	58.08	0.43	38.35	117.79	0.25	30.91	26.86	0.54	30.24	73.41	0.29	35.3	35.88	0.5	46.51	43.3	0.52	45.21	74.53	0.38	33.92	67.82	0.33	23.42	52.91	0.31	0.461429	0.41	-0.0514286	0.765743
NM_001256754|PEX5L|chr3|-	4419	179518087	chr3:179512747-179519820	79.94	32.03	0.71	101.45	65.1	0.61	46.42	55.51	0.46	74.3	26.83	0.73	67.26	23.94	0.74	81.26	57.33	0.59	45.33	28.35	0.62	70.45	19.58	0.78	69.28	43.5	0.61	38.44	50.99	0.43	76.4	94.73	0.45	70.53	40.04	0.64	84.44	69.9	0.55	30.64	0	1	0.637143	0.637143	0	0.489147
NR_024456|LOC100190986|chr16|-	44903.5	21444500	chr16:21443345-21445776	174.14	582.56	0.23	117.09	510.58	0.19	173.12	199.14	0.47	173.16	224.68	0.44	100.66	444.98	0.18	125.89	388.21	0.24	155.26	95.57	0.62	162.9	518.98	0.24	116.99	482.81	0.2	156.03	136.8	0.53	163.68	216.28	0.43	115.7	469.52	0.2	116.21	392.4	0.23	97.7	138.22	0.41	0.338571	0.32	-0.0185714	0.721935
NM_001135771|RPN2|chr20|+	370.9	35869935	chr20:35869706-35870025	18.76	15.15	0.55	34.46	18.67	0.65	51.77	8.2	0.86	130.76	32.79	0.8	32.97	14.8	0.69	NA	NA	NA	97.03	0	1	56.82	0	1	27.49	11.9	0.7	50.17	10.42	0.83	111.13	32.58	0.77	47.71	2.48	0.95	21.07	14.06	0.6	73.79	0	1	0.758333	0.835714	0.077381	0.656378
NM_018443|ZNF302|chr19|+	138.3	35176004	chr19:35175157-35177302	16.46	24.65	0.4	18.4	21.81	0.46	19.14	32.36	0.37	NA	NA	NA	27.91	59.93	0.32	18.9	38.45	0.33	NA	NA	NA	17.35	16.59	0.51	21.14	27.67	0.43	21.14	30.72	0.41	NA	NA	NA	25.42	32.96	0.44	11.67	37.76	0.24	5.98	34.75	0.15	0.376	0.363333	-0.0126667	1
NM_019059|TOMM7|chr7|-	608.4	22852603	chr7:22852252-22852804	NA	NA	NA	12.56	99.87	0.11	2.52	155.24	0.02	11.11	333.42	0.03	2.86	50.65	0.05	2.43	41.21	0.06	5.01	61.47	0.08	NA	NA	NA	3.47	102.82	0.03	2.07	171.71	0.01	3.92	192.4	0.02	2.42	66.92	0.03	2.23	42.92	0.05	2.88	160.83	0.02	0.0583333	0.0266667	-0.0316667	0.281959
NM_170606|MLL3|chr7|-	181.5	151833295	chr7:151832010-151834009	36.55	0	1	34.46	12.38	0.74	NA	NA	NA	31.98	5.42	0.86	29.99	16	0.65	21.4	23.7	0.47	NA	NA	NA	32	4.5	0.88	30.02	22.37	0.57	19.72	20.52	0.49	35.85	0	1	28	24.62	0.53	19.95	32.24	0.38	NA	NA	NA	0.744	0.641667	-0.102333	0.260468
NM_001190850|CNOT4|chr7|-	1912.4	135047737	chr7:135046547-135047938	21.04	101.85	0.17	21.39	71.73	0.23	31.33	155.56	0.17	15.38	175.79	0.08	33.77	128.33	0.21	22.27	85	0.21	11.34	390.15	0.03	16.72	119.49	0.12	24.92	69.81	0.26	24.03	196.89	0.11	19.46	145.61	0.12	37.91	103.58	0.27	20.08	107.39	0.16	15.02	311.6	0.05	0.157143	0.155714	-0.00142857	0.873682
NM_001199185|ATP2C1|chr3|+	699.2	130735197	chr3:130734996-130735555	49.18	94.7	0.34	75.89	110.83	0.41	82.19	98.81	0.45	246.97	0	1	73.09	99.9	0.42	70.01	103.41	0.4	174.74	41.75	0.81	60.34	66.04	0.48	77.18	47.74	0.62	72.55	74.97	0.49	186.65	81.41	0.7	125.23	63.44	0.66	67.33	102.4	0.4	23.75	71.91	0.25	0.547143	0.514286	-0.0328571	0.514678
NM_018364|RSBN1|chr1|-	245	114308727	chr1:114304454-114309075	16.34	69.31	0.19	23.54	90.45	0.21	15.45	46.88	0.25	27.99	83.09	0.25	14.83	99.13	0.13	21.17	71.05	0.23	6.73	91.04	0.07	15.84	80.58	0.16	13.44	51.53	0.21	12.85	50.72	0.2	15.71	71.5	0.18	12.45	86.06	0.13	15.9	86.38	0.16	14.21	124.13	0.1	0.19	0.162857	-0.0271429	0.564358
NM_012090|MACF1|chr1|+	10508.5	39951411	chr1:39951210-39952810	146.6	79.49	0.65	204.95	19.27	0.91	171.92	123.66	0.58	420.65	0	1	161.28	96.05	0.63	170.4	47.17	0.78	62.34	187.27	0.25	154.07	69.31	0.69	165.04	0	1	140.91	90.33	0.61	195.23	61.46	0.76	203.7	35.89	0.85	133.63	73.87	0.64	95.81	46.88	0.67	0.685714	0.745714	0.06	0.409607
NM_020809|ARHGAP20|chr11|-	847.7	110451254	chr11:110447766-110451949	22.68	76.68	0.23	37.44	109.35	0.26	19.58	164.34	0.11	26.89	110.43	0.2	30.07	92.32	0.25	33.69	104.88	0.24	9.67	128.68	0.07	16.5	64.72	0.2	20.33	61.73	0.25	16.87	109.45	0.13	11.99	90.57	0.12	24.6	53.22	0.32	20.02	82.91	0.19	18.27	119.65	0.13	0.194286	0.191429	-0.00285714	1
NR_027822|HLA-L|chr6|+	1593.2	30233065	chr6:30231053-30234728	37.19	26.66	0.58	41.33	39.38	0.51	41.1	56.38	0.42	50.21	51.59	0.49	52.12	36.81	0.59	40.36	32.89	0.55	54.43	78.58	0.41	39.52	33.35	0.54	38.42	28.72	0.57	45.92	45	0.51	67.41	0	1	51.68	28.88	0.64	39.84	39.23	0.5	43.15	54.75	0.44	0.507143	0.6	0.0928571	0.278628
NM_006985|NPIP|chr16|+	2.90377e+06	15045673	chr16:15045472-15045931	304.2	1870.79	0.14	423.49	1570.61	0.21	593.62	2779.5	0.18	1130.74	1749.43	0.39	806.45	2690.04	0.23	415.83	2282.28	0.15	2042.51	5013.7	0.29	329.73	1784.42	0.16	457.63	1893.71	0.19	845.35	2902.59	0.23	909.99	2021.65	0.31	643.35	2009.18	0.24	385.23	2417.85	0.14	1969.29	4728.31	0.29	0.227143	0.222857	-0.00428571	0.731484
NR_024549|DMTF1|chr7|+	3450.4	86825149	chr7:86824347-86825478	152.56	21.92	0.87	224.91	0	1	60.03	34.95	0.63	112.73	0	1	187.45	57.08	0.77	133.44	14.42	0.9	139.54	41.37	0.77	113.95	59.43	0.66	196.19	0	1	56.92	34.66	0.62	145.32	0	1	214.73	25.76	0.89	108.1	20.41	0.84	42.78	88	0.33	0.848571	0.762857	-0.0857143	0.185646
NM_004620|TRAF6|chr11|-	908	36511076	chr11:36505317-36512200	21.22	20.71	0.51	33.32	52.55	0.39	33.01	36.05	0.48	38.94	7.09	0.85	24.5	49.34	0.33	29.55	66.34	0.31	12.78	26.75	0.32	22.44	22.65	0.5	24.19	36.42	0.4	32.76	53.44	0.38	26.72	117.87	0.18	28.05	46.61	0.38	39.6	67.4	0.37	25.73	13.63	0.65	0.455714	0.408571	-0.0471429	0.39048
NM_001025596|CELF1|chr11|-	8828.9	47489619	chr11:47487489-47490443	60.05	123	0.33	79.7	296.64	0.21	62.96	101.3	0.38	86.22	90.27	0.49	46.02	105.52	0.3	86.93	221.9	0.28	32.86	7.85	0.81	80.57	102.03	0.44	74.37	222.14	0.25	77.36	141.47	0.35	90.82	146.98	0.38	60.11	144.7	0.29	122.18	264.01	0.32	60.65	80.55	0.43	0.4	0.351429	-0.0485714	0.759578
NR_001562|ANXA2P1|chr4|-	271.5	154229637	chr4:154228621-154229963	23.5	34.93	0.4	26.98	32.7	0.45	14.51	48.35	0.23	13.41	23.27	0.37	14.13	30.19	0.32	22.39	27.36	0.45	15.81	142.85	0.1	27.99	28.74	0.49	23.1	29.46	0.44	23.66	52.42	0.31	44.62	32.55	0.58	25.91	24.94	0.51	22.56	25.43	0.47	4.81	97.59	0.05	0.331429	0.407143	0.0757143	0.265056
NR_028345|RP1-177G6.2|chrX|+	16671.3	139793987	chrX:139793786-139794394	45.48	74.64	0.38	74.98	42.49	0.64	18.72	41.03	0.31	29.73	122.43	0.2	70.36	59.23	0.54	59.82	22.3	0.73	71.76	0	1	50.05	78.09	0.39	83.75	32.37	0.72	23.74	51.18	0.32	11.16	129.11	0.08	73.27	38.4	0.66	65.16	23.74	0.73	12.4	61.59	0.17	0.542857	0.438571	-0.104286	0.330897
NM_152678|FAM116A|chr3|-	157.5	57613808	chr3:57611181-57614072	9.33	40.97	0.19	10.08	36.47	0.22	NA	NA	NA	NA	NA	NA	11.92	34.67	0.26	13.04	44.96	0.22	NA	NA	NA	9.89	27.1	0.27	11.92	32.53	0.27	NA	NA	NA	NA	NA	NA	9.74	29.89	0.25	9.82	29.86	0.25	NA	NA	NA	0.2225	0.26	0.0375	0.802536
NR_036521|LOC100128252|chr19|+	1047.1	57005892	chr19:57005532-57006805	32.75	77.78	0.3	72.5	201.45	0.26	43.01	51.15	0.46	79.1	116.69	0.4	51.18	142.99	0.26	29.99	65.18	0.32	13.36	26.78	0.33	30.01	58.28	0.34	59.52	163.04	0.27	37.53	36.3	0.51	44.79	153.91	0.23	46.96	132.25	0.26	19.99	98.72	0.17	NA	NA	NA	0.332857	0.296667	-0.0361905	0.366917
NM_152447|LRFN5|chr14|+	348.4	42373562	chr14:42373361-42373752	82.42	59.82	0.58	86.65	65.1	0.57	88.24	0.64	0.99	110.24	37.74	0.74	82.09	62.58	0.57	105.61	84.2	0.56	64.01	0	1	86.8	31.08	0.74	92.13	58.29	0.61	69.59	11.21	0.86	78.23	29.88	0.72	74.89	67.72	0.53	75.75	117.32	0.39	91.49	0	1	0.715714	0.692857	-0.0228571	0.696534
NM_031938|BCO2|chr11|+	184	112088791	chr11:112088484-112089649	18.91	52.87	0.26	28.82	50.29	0.36	24.19	72.09	0.25	11.86	66.53	0.15	23.9	65.86	0.27	23.5	39.63	0.37	11.99	122.34	0.09	11.91	21.32	0.36	11.76	40.28	0.23	9.93	79.89	0.11	12.88	102.37	0.11	21.18	44.06	0.32	15.66	22.43	0.41	10.72	36.49	0.23	0.25	0.252857	0.00285714	0.842845
NR_003246|GOLGA6L5|chr15|-	1055.5	85053086	chr15:85050249-85053287	35.89	64.96	0.36	45.85	85.12	0.35	18.3	86.43	0.17	21.25	39.93	0.35	50.03	105.13	0.32	53.66	78.41	0.41	23.97	24.86	0.49	32.18	37.19	0.46	28.76	42.72	0.4	12.73	42.26	0.23	16.46	33.74	0.33	38.3	67.77	0.36	37.79	51.11	0.43	13.58	47.48	0.22	0.35	0.347143	-0.00285714	0.871924
NM_016474|C3orf19|chr3|+	468.6	14712604	chr3:14712403-14714166	18.66	18.75	0.5	23.44	26.21	0.47	16.69	122.1	0.12	21.27	67.74	0.24	17.97	56	0.24	13.62	44.78	0.23	10.28	105.54	0.09	15.97	15.21	0.51	16.68	36.54	0.31	13.93	93.68	0.13	13.09	72.52	0.15	16.18	25.9	0.38	17.08	29.75	0.36	5.67	83.19	0.06	0.27	0.271429	0.00142857	1
NM_201412|LUC7L|chr16|-	5293.8	239094	chr16:238974-239338	123.03	28.96	0.81	462.95	205.51	0.69	1314.2	360.23	0.78	891.19	205.41	0.81	335.08	137.32	0.71	506.41	221.71	0.7	902.71	116.87	0.89	92.14	82.98	0.53	481.13	152.83	0.76	1317.07	354.67	0.79	830.94	259.19	0.76	319.41	137.88	0.7	517.42	281.89	0.65	982.75	135.83	0.88	0.77	0.724286	-0.0457143	0.449187
NR_029396|LOC399753|chr10|-	49654.4	49219185	chr10:49218159-49219670	14.21	238.71	0.06	45.64	614.26	0.07	31.99	611.64	0.05	11.45	279.26	0.04	25.35	560.02	0.04	26.95	513.08	0.05	51.72	874.59	0.06	16.86	290.39	0.05	32.03	527.79	0.06	33.14	594.29	0.05	15.27	362	0.04	22.77	498.74	0.04	22.51	519.32	0.04	54.42	971.7	0.05	0.0528571	0.0471429	-0.00571429	0.892277
NM_001001395|LMO3|chr12|-	13099.6	16704060	chr12:16701306-16704261	90.51	113.55	0.44	84.36	75.02	0.53	76.9	197.83	0.28	175.69	348.86	0.33	97.13	92.33	0.51	74.11	112.64	0.4	36.07	144.91	0.2	81.93	100.5	0.45	69.06	86.63	0.44	81.14	278.84	0.23	173.5	250.6	0.41	94.22	126.57	0.43	82.02	168.04	0.33	30.25	156.74	0.16	0.384286	0.35	-0.0342857	0.639759
NM_001777|CD47|chr3|-	16750.7	107763607	chr3:107761941-107766139	89.41	94.06	0.49	157.48	148.35	0.51	103.88	75.87	0.58	162.89	306.07	0.35	76.97	105.14	0.42	93	153.22	0.38	43.83	84.64	0.34	75.94	91.93	0.45	106.26	125.41	0.46	86.99	69.23	0.56	169.58	162.06	0.51	88.37	121.08	0.42	89.63	165.06	0.35	44.97	64.79	0.41	0.438571	0.451429	0.0128571	0.633964
NM_000991|RPL28|chr19|+	217.4	55899812	chr19:55899611-55903451	NA	NA	NA	7.96	24.99	0.24	5.08	69.46	0.07	3.29	120.54	0.03	NA	NA	NA	NA	NA	NA	2.48	61.02	0.04	NA	NA	NA	NA	NA	NA	7.87	64.77	0.11	1.15	99.53	0.01	NA	NA	NA	NA	NA	NA	3.09	48.03	0.06	0.095	0.06	-0.035	1
NM_001243765|RABGAP1L|chr1|+	1319.2	174959187	chr1:174958986-174964445	53.75	90.36	0.37	67.62	35.22	0.66	44.07	112.43	0.28	74.12	85.49	0.46	52.13	82.04	0.39	60.57	86.53	0.41	9.66	49.92	0.16	49.9	67.87	0.42	43.88	47.26	0.48	30.15	92.07	0.25	78.52	106.03	0.43	47.23	72.84	0.39	45.42	65.76	0.41	15.34	68.55	0.18	0.39	0.365714	-0.0242857	0.696166
NM_006558|KHDRBS3|chr8|+	1002.2	136659437	chr8:136659236-136659848	45.41	81.77	0.36	41.78	118.15	0.26	37.78	67	0.36	109.14	60.5	0.64	63.19	101.61	0.38	39.27	120.29	0.25	42.96	94.63	0.31	70.84	79.36	0.47	44.92	88.29	0.34	32.65	85.9	0.28	106.16	78.5	0.57	64.93	110.23	0.37	43.74	103.98	0.3	12.41	79.75	0.13	0.365714	0.351429	-0.0142857	1
NM_001201477|NETO2|chr16|-	1406.4	47117310	chr16:47115431-47117712	54.31	219.15	0.2	78.23	195.73	0.29	40.65	290.41	0.12	53.42	326.6	0.14	69.56	336.36	0.17	58.48	174.82	0.25	23.16	177.29	0.12	37.69	130.67	0.22	33.38	71.4	0.32	21.79	129	0.14	40.1	263.44	0.13	52.54	261.17	0.17	25.61	104.69	0.2	23.2	226.67	0.09	0.184286	0.181429	-0.00285714	0.718094
NM_001085468|CTNND1|chr11|+	6127.4	57585357	chr11:57583769-57586652	41.27	50.47	0.45	80.13	92.43	0.46	84.67	119.04	0.42	140.62	115.93	0.55	67.57	48.52	0.58	76.31	111.42	0.41	81.92	51.53	0.61	48.82	63	0.44	82	79.76	0.51	72.2	124.01	0.37	135.83	156.72	0.46	82.08	69.62	0.54	80.53	141.35	0.36	53.37	63.95	0.45	0.497143	0.447143	-0.05	0.388677
NM_001079691|N4BP2L1|chr13|-	336.3	32977119	chr13:32974860-32977337	13.76	55.62	0.2	35.61	57.97	0.38	28.44	50.68	0.36	35.47	68.17	0.34	24.7	80.49	0.23	23.69	71.25	0.25	32.9	9.95	0.77	15.6	72.76	0.18	24.56	88	0.22	19.58	62.99	0.24	40.42	77.1	0.34	24.62	55.81	0.31	22.01	56.08	0.28	16.92	25.75	0.4	0.361429	0.281429	-0.08	0.500859
NM_016024|RBMX2|chrX|+	826.1	129546536	chrX:129546335-129547317	18.26	21.57	0.46	46.98	60.48	0.44	73.14	39.86	0.65	102.92	0	1	33.79	34.95	0.49	44.25	31.85	0.58	6.45	58.78	0.1	24.27	20.86	0.54	39.18	1.71	0.96	72.84	0	1	42.06	0	1	30.57	18.94	0.62	39.06	32.96	0.54	24.51	125.3	0.16	0.531429	0.688571	0.157143	1
NM_015852|ZNF117|chr7|-	1483.8	64439578	chr7:64434830-64439914	52.76	108.92	0.33	43.98	89.38	0.33	50.55	131.17	0.28	50.17	42.03	0.54	96.96	184.61	0.34	40.09	96.33	0.29	44.93	311.43	0.13	34.55	70.65	0.33	24.72	85.97	0.22	28.52	74.86	0.28	22.87	101.8	0.18	62.29	107.24	0.37	23.21	83.97	0.22	31.62	69.16	0.31	0.32	0.272857	-0.0471429	1
NM_178012|TUBB2B|chr6|-	5229.4	3225798	chr6:3224495-3226045	46.09	180.75	0.2	72.02	174.69	0.29	95.09	131.23	0.42	217.07	186.88	0.54	37.67	105.34	0.26	58.09	151.18	0.28	23.7	40.39	0.37	40.08	126.22	0.24	25.84	45.37	0.36	57.87	65.68	0.47	141.16	81.25	0.63	39.24	75.03	0.34	50.98	100.61	0.34	20	29.24	0.41	0.337143	0.398571	0.0614286	0.303336
NR_027473|KDM2A|chr11|+	1214.2	67023196	chr11:67022345-67025550	18.97	70.2	0.21	18.59	64.13	0.22	20.55	91.05	0.18	38.76	76.16	0.34	14.03	71.39	0.16	13.33	46.09	0.22	12.84	44.09	0.23	18.24	91.42	0.17	13.17	48.13	0.21	21.37	108.64	0.16	55.32	36.57	0.6	15.61	68.91	0.18	14.77	53.17	0.22	18.78	47.1	0.29	0.222857	0.261429	0.0385714	0.720716
NR_027354|LOC645166|chr1|+	1888	148952574	chr1:148952337-148953054	31.96	33.46	0.49	89.92	0	1	58.45	0	1	57.13	0	1	65	31.7	0.67	51.66	42.87	0.55	19.33	51.74	0.27	NA	NA	NA	85.8	0	1	73	0	1	48.75	0	1	54.7	5.92	0.9	46.39	30.58	0.6	17.42	91.13	0.16	0.711429	0.776667	0.0652381	1
NM_015463|CNRIP1|chr2|-	3224.1	68520883	chr2:68520142-68521158	63.29	228.62	0.22	75.9	206.93	0.27	63.24	328	0.16	95.22	540.31	0.15	72.92	153.73	0.32	60.11	172.62	0.26	85.07	233.24	0.27	69.74	214.89	0.25	44.39	133.9	0.25	58.58	278.98	0.17	112.56	511.87	0.18	70.37	181.91	0.28	31.68	160.92	0.16	43.44	356.59	0.11	0.235714	0.2	-0.0357143	0.439103
NM_025132|WDR19|chr4|+	2850.1	39287308	chr4:39287107-39287430	113.97	133.09	0.46	146.87	186.87	0.44	309.19	180.13	0.63	291.62	147.7	0.66	195.2	186.73	0.51	89.03	205.99	0.3	219.46	196.15	0.53	78.68	112.18	0.41	84.38	66.68	0.56	125.94	88.63	0.59	196.46	99.45	0.66	131.89	140.27	0.48	61.31	99.28	0.38	249.28	66.97	0.79	0.504286	0.552857	0.0485714	0.206329
NM_001103184|FMN1|chr15|-	1179	33062320	chr15:33057747-33066555	21.59	29.05	0.43	39.83	34.81	0.53	18.02	63.64	0.22	20.68	41.98	0.33	16.84	40.94	0.29	25.17	44.3	0.36	4.61	31.37	0.13	21.99	29.64	0.43	24.5	33.25	0.42	14.37	49.05	0.23	10.17	51.63	0.16	19.93	32.94	0.38	22.6	43.08	0.34	NA	NA	NA	0.327143	0.326667	-0.00047619	0.846484
NM_005119|THRAP3|chr1|+	286.3	36769651	chr1:36769397-36770957	13.42	21.21	0.39	16.29	19.81	0.45	30.73	69.11	0.31	17.11	50.11	0.25	20.59	27.19	0.43	12.15	40.92	0.23	NA	NA	NA	20.41	28.76	0.42	NA	NA	NA	31.69	77.53	0.29	29.52	8.6	0.77	15.61	25.27	0.38	24.63	31.38	0.44	24.53	25.5	0.49	0.343333	0.465	0.121667	0.329166
NR_040722|RBM39|chr20|-	20762.2	34292302	chr20:34291531-34292503	144.69	0	1	241.88	110.56	0.69	198.01	6.59	0.97	293.19	0	1	156.33	65.03	0.71	202.78	47	0.81	193.44	0	1	152.81	0	1	294.8	93.73	0.76	269.7	0	1	295.52	11.55	0.96	190.65	145.33	0.57	260.42	11.05	0.96	101.36	47.28	0.68	0.882857	0.847143	-0.0357143	0.384568
NM_018181|ZNF532|chr18|+	1368	56651417	chr18:56651204-56653709	37.08	175.92	0.17	70.01	153.24	0.31	41.6	214.68	0.16	71.85	60.21	0.54	45.06	254.21	0.15	55.97	195.86	0.22	25.07	311	0.07	39.06	134.93	0.22	47.42	83.2	0.36	42.98	198.52	0.18	59.6	131.88	0.31	48.76	157.07	0.24	44.25	189.17	0.19	29.12	503.76	0.05	0.231429	0.221429	-0.01	0.644936
NM_006809|TOMM34|chr20|-	254	43571653	chr20:43570771-43571854	23.2	112.96	0.17	18	30.7	0.37	35.56	74.38	0.32	26.81	25.05	0.52	9.17	43.3	0.17	16.68	42.06	0.28	19.43	51.62	0.27	14.43	79.65	0.15	10.67	23.45	0.31	23.3	46.99	0.33	20.18	28.08	0.42	9.02	33	0.21	15.09	58.7	0.2	2.29	58.64	0.04	0.3	0.237143	-0.0628571	0.549089
NM_005689|ABCB6|chr2|-	4893.1	220074567	chr2:220074488-220074768	96.27	7.95	0.92	154.37	43.66	0.78	255.02	61.12	0.81	399.1	101.44	0.8	181.66	52.56	0.78	120	42.93	0.74	883.38	0	1	122.34	41.09	0.75	123.96	68.82	0.64	333.84	70.54	0.83	341.26	4.78	0.99	178.65	59.91	0.75	117.3	67.28	0.64	696.95	39.41	0.95	0.832857	0.792857	-0.04	0.373353
NM_001199389|EPB41L2|chr6|-	8156.2	131160895	chr6:131160488-131161738	34.08	48.91	0.41	45.74	125.76	0.27	45.07	66.06	0.41	60.39	56.02	0.52	20.45	66.61	0.23	52.4	108.3	0.33	17.51	19.28	0.48	62.14	52.46	0.54	112.86	290.01	0.28	98.86	161.05	0.38	97.09	63.83	0.6	62.62	117.49	0.35	126.79	260.19	0.33	133.06	0	1	0.378571	0.497143	0.118571	0.287591
NM_145866|FZD3|chr8|+	1269.4	28423635	chr8:28420315-28431785	27.77	44.76	0.38	40.93	54.85	0.43	34.21	37.72	0.48	39.12	109.48	0.26	27.5	47.13	0.37	32.78	33.94	0.49	NA	NA	NA	23.11	42.95	0.35	37.68	42.92	0.47	33.22	47.97	0.41	43.56	76.39	0.36	33.95	55.5	0.38	34.5	34.78	0.5	25.26	5.3	0.83	0.401667	0.471429	0.0697619	0.524029
NR_038344|MAGI2-AS3|chr7|+	524.9	79100304	chr7:79100099-79100524	52.26	57.54	0.48	42.92	64.36	0.4	87.01	35.81	0.71	40.32	40.94	0.5	66.23	109.64	0.38	28.69	61.31	0.32	162.04	98.82	0.62	51.73	55.26	0.48	44.97	63.44	0.41	59.55	25.84	0.7	85.07	6.94	0.92	75.43	62.42	0.55	25.65	74.44	0.26	38.26	37.76	0.5	0.487143	0.545714	0.0585714	0.691812
NM_016408|CDK5RAP1|chr20|-	1014.8	31946725	chr20:31946645-31946929	122.41	13.21	0.9	137.85	25.88	0.84	176.7	0.8	1	211.86	0	1	142.89	0	1	106.41	20.04	0.84	165.75	0	1	140.19	0	1	110.67	30.94	0.78	177.32	9.74	0.95	168.79	15.25	0.92	147.41	9.35	0.94	116.35	26.79	0.81	268.87	0	1	0.94	0.914286	-0.0257143	0.378487
NM_015455|CNOT6|chr5|+	109.3	180001189	chr5:180000988-180005353	NA	NA	NA	NA	NA	NA	6.39	37.24	0.15	9.27	87.09	0.1	NA	NA	NA	NA	NA	NA	NA	NA	NA	NA	NA	NA	NA	NA	NA	NA	NA	NA	6.81	81.45	0.08	NA	NA	NA	NA	NA	NA	NA	NA	NA	0.125	0.08	-0.045	0.563993
NM_001256865|DNAJC6|chr1|+	1699.1	65879103	chr1:65878607-65881552	57.26	56.38	0.5	128.05	38.51	0.77	93.19	59.77	0.61	165.17	6.11	0.96	50.84	37.38	0.58	81.67	77.58	0.51	38.25	11.88	0.76	52.3	48.69	0.52	69.32	40.38	0.63	57.57	59.96	0.49	146.55	53.25	0.73	63.67	25.54	0.71	61.51	53.01	0.54	28.18	14.24	0.66	0.67	0.611429	-0.0585714	0.341926
NR_015451|LINC00294|chr11|+	2567.8	33097897	chr11:33097696-33101000	22.89	80.27	0.22	39.27	66.96	0.37	57.94	143.94	0.29	74.54	109.75	0.4	27.87	66.89	0.29	32.77	111.43	0.23	18.39	157.31	0.1	27.03	52.27	0.34	24.44	30.76	0.44	42.47	72.95	0.37	41.17	47.62	0.46	25.9	50.02	0.34	26.35	78.31	0.25	10.97	107.69	0.09	0.271429	0.327143	0.0557143	0.553237
NM_198893|ZNF160|chr19|-	407.7	53572765	chr19:53569867-53573515	19.22	31.95	0.38	24.73	59.83	0.29	20.85	32.16	0.39	19.96	51.85	0.28	36.97	96.61	0.28	31.78	63.69	0.33	25.96	44.49	0.37	19.93	44.91	0.31	23.62	63.17	0.27	27.45	27.87	0.5	20.49	63.36	0.24	37.17	74.9	0.33	28.4	86.51	0.25	31.15	39.87	0.44	0.331429	0.334286	0.00285714	1
NM_002056|GFPT1|chr2|-	742.6	69553164	chr2:69546901-69553365	16	35.87	0.31	27.47	51.77	0.35	17.48	48.24	0.27	44.2	189.2	0.19	17.48	43.47	0.29	19.82	33.48	0.37	11.36	43.16	0.21	21.2	47.25	0.31	25.91	23.96	0.52	26.29	82.26	0.24	30.67	123.51	0.2	28.24	56.59	0.33	29.81	39.2	0.43	21.29	27.22	0.44	0.284286	0.352857	0.0685714	0.393296
NM_001940|ATN1|chr12|+	290	7051199	chr12:7050910-7051484	26.33	52.29	0.33	17.63	30.61	0.37	160.07	9.46	0.94	175.9	77.12	0.7	5.15	38.12	0.12	16.63	43.14	0.28	NA	NA	NA	25.63	48.95	0.34	9.1	36.8	0.2	102.06	42.59	0.71	143.68	0	1	9.83	24.93	0.28	14.15	39.92	0.26	14.12	43.43	0.25	0.456667	0.434286	-0.022381	0.649161
NM_017778|WHSC1L1|chr8|-	1537.9	38174389	chr8:38173935-38175556	66.99	57.82	0.54	68.71	51.74	0.57	75.36	48.83	0.61	50.33	42.41	0.54	104.19	51.18	0.67	44.69	51.32	0.47	57.61	18.02	0.76	61.48	70.79	0.46	56.76	44.47	0.56	64.92	57.22	0.53	98.92	8.75	0.92	109.6	32	0.77	49.93	64.55	0.44	NA	NA	NA	0.594286	0.613333	0.0190476	0.788644
NR_026903|AMZ2P1|chr17|-	484.1	62964231	chr17:62962668-62964499	1.52	57.38	0.03	4.72	107.61	0.04	5.55	100.79	0.05	3.23	151.16	0.02	4.66	122.4	0.04	3.25	76.91	0.04	10	132.26	0.07	2.59	63.03	0.04	4.25	129.89	0.03	5.14	141.5	0.04	3.08	135.28	0.02	4.18	117.82	0.03	1.84	72.15	0.02	7.22	448.92	0.02	0.0414286	0.0285714	-0.0128571	0.718474
NR_040097|LOC100506123|chr2|+	71814.1	97957495	chr2:97957294-97957632	97.21	409.2	0.19	132.65	672.33	0.16	210.62	1126.99	0.16	454.51	1835.29	0.2	123.14	570.63	0.18	80.81	444.5	0.15	286.7	809.4	0.26	60.85	230.22	0.21	101.19	431.43	0.19	165.67	746.66	0.18	208.03	1033.54	0.17	81.46	319.09	0.2	59.07	312.41	0.16	100.04	371.88	0.21	0.185714	0.188571	0.00285714	0.742802
NM_001037333|CYFIP2|chr5|+	18505.1	156820158	chr5:156819841-156822606	95.71	425.26	0.18	163.49	575.44	0.22	140.41	845.22	0.14	303.46	1605.93	0.16	88.42	396.22	0.18	107.91	359.5	0.23	64.39	467.4	0.12	78.39	252.76	0.24	79.13	276.29	0.22	76.77	503.56	0.13	187.95	1039.25	0.15	67.96	290.21	0.19	69.86	305.89	0.19	41.74	695.7	0.06	0.175714	0.168571	-0.00714286	0.333943
NM_031492|RBM4B|chr11|-	4145.3	66432722	chr11:66432470-66433049	100.96	76.52	0.57	194.94	209.36	0.48	183	165.38	0.53	178.03	123.4	0.59	174.5	100.83	0.63	212.04	305.49	0.41	162.63	87.59	0.65	109.38	112.19	0.49	192.55	243.35	0.44	154.65	171.97	0.47	182.44	195.3	0.48	140.17	104.96	0.57	266.19	310.21	0.46	96.69	82.62	0.54	0.551429	0.492857	-0.0585714	0.243351
NM_005665|EVI5|chr1|-	96.4	92979203	chr1:92974253-92979527	13.42	31	0.3	14.32	56.9	0.2	14.59	69.96	0.17	8.82	43.41	0.17	10.76	79.12	0.12	12.94	67.84	0.16	6.73	46.89	0.13	12.2	35.74	0.25	11.79	62.55	0.16	10.6	59.89	0.15	16.83	60.34	0.22	15.95	105.02	0.13	10.79	48.27	0.18	5.22	32.21	0.14	0.178571	0.175714	-0.00285714	1
NM_001199743|DCTN5|chr16|+	1130.6	23678576	chr16:23678338-23685068	43.6	90.12	0.33	51.79	95.62	0.35	42.66	203.49	0.17	64.05	136.1	0.32	41.19	124.9	0.25	38.83	90.97	0.3	25.76	133.55	0.16	40.39	59.56	0.4	36.9	56.28	0.4	38.26	147.28	0.21	51.46	90.27	0.36	47.35	82.13	0.37	44.1	113.73	0.28	15.21	104.29	0.13	0.268571	0.307143	0.0385714	0.514589
NR_002206|GTF2IP1|chr7|+	32437.5	72620393	chr7:72620192-72621336	304.09	0	1	363.96	0	1	332.76	0	1	479.27	0	1	476.79	0	1	314.35	10.26	0.97	276.86	0	1	333.93	0	1	287.14	0	1	307.6	0	1	331.64	0	1	433.17	0	1	228.88	5.52	0.98	163.03	0	1	0.995714	0.997143	0.00142857	1
NM_001159746|ABR|chr17|-	2023.5	908834	chr17:906758-909409	26.83	280.87	0.09	39.94	268.07	0.13	34.66	536.04	0.06	45.07	339.8	0.12	21.9	205.04	0.1	40.37	290.45	0.12	5.77	189.72	0.03	29.78	270.9	0.1	28.48	136.63	0.17	38.1	475.35	0.07	29.53	304.79	0.09	23.49	208.6	0.1	39.55	266.5	0.13	9.38	224.18	0.04	0.0928571	0.1	0.00714286	0.89103
NM_020739|CCPG1|chr15|-	16730.3	55652429	chr15:55647846-55653142	51.58	483.03	0.1	91.97	913.85	0.09	64.26	631.77	0.09	73.44	429.51	0.15	83.95	800.99	0.09	82.62	1038.7	0.07	34.93	806.61	0.04	53.26	474.27	0.1	113.15	1211.54	0.09	80.61	865.94	0.09	52.81	484.45	0.1	89.09	867.68	0.09	104.55	1408.51	0.07	41	1211.94	0.03	0.09	0.0814286	-0.00857143	0.484189
NM_020414|DDX24|chr14|-	6961	94517607	chr14:94517268-94517808	100.35	41.34	0.71	309.93	0	1	445.43	0	1	757.5	0	1	123.62	22.84	0.84	197.26	0	1	142.02	0	1	81	31.65	0.72	160.61	0	1	350.64	0	1	312.92	0	1	101.64	16.1	0.86	159.58	0	1	92.21	0	1	0.935714	0.94	0.00428571	1
NM_020307|CCNL1|chr3|-	1026.6	156866116	chr3:156865586-156866378	52.91	69.78	0.43	127.06	120.37	0.51	103.24	23.53	0.81	237.48	0	1	128.46	128.71	0.5	86.62	98.91	0.47	85.76	7.18	0.92	79.91	40.24	0.67	118.11	122.42	0.49	82.04	76.13	0.52	176.05	0	1	123.9	107.15	0.54	75.62	112.78	0.4	39.94	19.86	0.67	0.662857	0.612857	-0.05	0.321066
NM_181714|LCA5|chr6|-	701.7	80197382	chr6:80194708-80197583	33.57	22.74	0.6	46.9	9.8	0.83	25.87	76.81	0.25	38.67	0	1	45.52	20.92	0.69	41.86	42.44	0.5	34.72	75.15	0.32	40.02	46	0.47	71.62	23.76	0.75	40.06	72.02	0.36	64.07	17.61	0.78	73.33	16.32	0.82	67.1	26.16	0.72	65.65	92.96	0.41	0.598571	0.615714	0.0171429	0.440436
NM_022351|NECAB1|chr8|+	6464	91969733	chr8:91967715-91970706	153.6	100.34	0.6	169.42	0	1	145.08	17.74	0.89	147.93	33.45	0.82	91.46	38.4	0.7	157.37	0	1	111.14	0	1	165.61	48.89	0.77	157.65	2.68	0.98	127.5	5.57	0.96	123.44	39.12	0.76	130.04	52.22	0.71	141.83	15.09	0.9	74.23	0	1	0.858571	0.868571	0.01	0.760463
NM_004661|CDC23|chr5|-	79.7	137524636	chr5:137523404-137524837	5.1	31.27	0.14	NA	NA	NA	4.46	37.01	0.11	2.77	32.38	0.08	NA	NA	NA	6.54	37.74	0.15	1.58	59.38	0.03	9.79	22.38	0.3	NA	NA	NA	2.5	50.03	0.05	NA	NA	NA	7.32	29.58	0.2	9.44	29.41	0.24	2.02	48.21	0.04	0.102	0.166	0.064	0.515123
NM_014942|ANKRD6|chr6|+	477.2	90340719	chr6:90340152-90341943	24.07	41.2	0.37	44.44	74.21	0.37	42.32	54.96	0.44	92.15	118.59	0.44	41.01	106.82	0.28	34.2	82.6	0.29	31.2	17.34	0.64	18.31	31.85	0.37	47.09	44.36	0.51	37.85	62.84	0.38	81.5	4.2	0.95	31.81	89.41	0.26	31.35	89.23	0.26	32.78	83.24	0.28	0.404286	0.43	0.0257143	0.777995
NM_001102426|TBC1D8|chr2|-	336.8	101624318	chr2:101623690-101624735	19.77	43.61	0.31	30.03	77.33	0.28	31.61	149.17	0.17	11.18	23.96	0.32	25.88	87.58	0.23	27.59	92.96	0.23	10.97	106.91	0.09	18.09	43.71	0.29	18.5	42.39	0.3	22.72	92.69	0.2	58.07	59.03	0.5	28.08	56.75	0.33	20.77	61.02	0.25	22.66	91.19	0.2	0.232857	0.295714	0.0628571	0.24238
NM_001282|AP2B1|chr17|+	6269.2	34051487	chr17:34050644-34053436	94.51	88.65	0.52	117.74	217.2	0.35	137.94	102.65	0.57	262.56	138.42	0.65	67.26	87.66	0.43	104.53	193.24	0.35	73.07	75.81	0.49	94.61	120.34	0.44	86.18	124.99	0.41	109.93	76.99	0.59	195.54	156.91	0.55	77.25	110.1	0.41	98.3	179.21	0.35	44.49	118.11	0.27	0.48	0.431429	-0.0485714	0.358831
NM_173663|FAM153A|chr5|-	1007.7	177151006	chr5:177150365-177151207	4.55	25.84	0.15	4.61	30.92	0.13	2.47	49.96	0.05	NA	NA	NA	3.42	47.48	0.07	7.68	41.49	0.16	0	62.57	0	7.43	23.97	0.24	8.67	66.12	0.12	7.81	87.73	0.08	5.99	63.45	0.09	9	59.84	0.13	12.27	72.12	0.15	4.62	65.12	0.07	0.0933333	0.125714	0.032381	0.737562
NM_005649|ZNF354A|chr5|-	478.6	178140331	chr5:178138522-178140622	24.21	86.24	0.22	33.06	124.2	0.21	40.1	135.93	0.23	25.19	95.74	0.21	48.6	96.48	0.33	25.41	104.56	0.2	30.24	122.19	0.2	22.73	67.85	0.25	30.34	107.05	0.22	29.4	124.99	0.19	32.33	98.22	0.25	41.6	64.19	0.39	25.53	82.75	0.24	26.5	201.4	0.12	0.228571	0.237143	0.00857143	0.884866
NM_015308|FNBP4|chr11|-	4774.9	47738863	chr11:47738069-47739064	56.03	0	1	133.36	0	1	136.02	0	1	227.22	0	1	85.82	0	1	88.59	0	1	59.91	2.29	0.96	92.38	0	1	162.56	0	1	165.05	0	1	332.4	0	1	141.38	0	1	113.76	0	1	60.02	7.81	0.88	0.994286	0.982857	-0.0114286	1
NM_001142700|DLG2|chr11|-	28978.8	83167585	chr11:83166056-83170967	111.74	55.26	0.67	98.1	75.78	0.56	101.98	117.14	0.47	170.04	156.74	0.52	76.51	72.04	0.52	103.88	81.37	0.56	126.09	0	1	85.05	69.09	0.55	82.68	46.89	0.64	89.03	104.85	0.46	116.72	115.45	0.5	106.45	31.85	0.77	124.32	74.31	0.63	52.1	104.45	0.33	0.614286	0.554286	-0.06	0.457482
NM_001243766|POMGNT1|chr1|-	2669.4	46654437	chr1:46654353-46654652	38.37	2.19	0.95	89.27	0	1	182.35	0	1	271.97	0	1	45.81	0	1	71.5	0	1	202.71	0	1	37.3	7.45	0.83	85.79	2.95	0.97	168.23	0	1	260.48	0	1	59.9	0	1	79.25	4.14	0.95	203.91	0	1	0.992857	0.964286	-0.0285714	0.498054
NM_004113|FGF12|chr3|-	2123.1	191861611	chr3:191857182-191861916	35.53	135.23	0.21	65.18	149.43	0.3	76.38	92.41	0.45	77.17	176.26	0.3	37.49	100.72	0.27	48.53	179.93	0.21	23.29	125.71	0.16	28.5	120.56	0.19	24.76	56.74	0.3	36.39	96.59	0.27	48.38	100.91	0.32	29.45	66.03	0.31	28.67	121.78	0.19	14.05	64.4	0.18	0.271429	0.251429	-0.02	0.790676
NM_018080|VPS13C|chr15|-	1790.8	62157790	chr15:62156505-62160146	23.93	60.71	0.28	50.68	61.95	0.45	11.44	57.8	0.17	22.19	83.84	0.21	31.91	62.1	0.34	28.54	44.91	0.39	11.48	38.74	0.23	25.51	52.11	0.33	46.97	48.15	0.49	15.14	47.39	0.24	15.54	79.46	0.16	38.01	75.28	0.34	27.57	34.49	0.44	16.73	32.27	0.34	0.295714	0.334286	0.0385714	0.735424
NR_038370|NDRG3|chr20|-	1043.4	35281813	chr20:35280169-35282104	39.77	232.44	0.15	33.58	106.16	0.24	43.33	339.4	0.11	52	243.44	0.18	20.92	128.74	0.14	33.2	138.97	0.19	16.82	153.22	0.1	29.56	151.44	0.16	17.88	62.68	0.22	25.43	235.6	0.1	29.79	321.78	0.08	21.03	120.87	0.15	27.1	111.59	0.2	21.61	148.36	0.13	0.158571	0.148571	-0.01	0.570027
NM_003024|ITSN1|chr21|+	136.2	35260663	chr21:35260456-35261609	20.37	22.58	0.47	24.68	61.24	0.29	24.32	72.19	0.25	16.07	83.51	0.16	7.3	51.21	0.12	14.4	48.91	0.23	7.05	91.14	0.07	11.07	43.32	0.2	9.18	35.63	0.2	14.04	40.1	0.26	17.49	16.26	0.52	16.85	34.31	0.33	8.99	54.13	0.14	3.88	127.96	0.03	0.227143	0.24	0.0128571	0.829455
NM_019557|FAM54B|chr1|+	2226.1	26158613	chr1:26158412-26159433	98.58	0	1	111.01	0	1	147.22	0	1	181.39	0	1	88.89	0	1	104.31	0	1	76.64	0	1	88.07	0	1	70.23	0	1	93.57	0	1	156.29	0	1	72.41	0	1	75.15	0	1	53.63	0	1	1	1	0	1
NM_147223|NCOA1|chr2|+	7167.2	24991291	chr2:24991090-24993570	66.5	0	1	100.05	0	1	104.07	0	1	121.71	0	1	76.99	0	1	92.26	0	1	64.15	0	1	79.83	0	1	55.51	0	1	98.72	0	1	85.95	0	1	69.48	0	1	82.2	0	1	64.8	0	1	1	1	0	1
NM_001243203|RANBP6|chr9|-	208.6	6014071	chr9:6011019-6014356	23.62	26.89	0.47	23.23	75.99	0.23	9.62	44.55	0.18	26.44	46.29	0.36	26	74.23	0.26	18.27	37.27	0.33	5.08	53.11	0.09	22.47	80.75	0.22	19.29	44.55	0.3	10.48	63.73	0.14	20.39	77.91	0.21	32.12	94.68	0.25	23.61	45.32	0.34	8.34	36.88	0.18	0.274286	0.234286	-0.04	0.707404
NR_034077|LOC100499177|chr4|-	2564.6	83815261	chr4:83814605-83816000	51.05	20.21	0.72	102.97	83.73	0.55	114.07	84.69	0.57	188.45	0	1	67.25	123.34	0.35	107.57	127.92	0.46	51.34	118.6	0.3	52.93	38.93	0.58	113.49	60.35	0.65	100.84	38.33	0.72	156.36	0	1	92.13	82.56	0.53	110.08	120.93	0.48	40.71	132.92	0.23	0.564286	0.598571	0.0342857	0.582735
NR_027264|GLG1|chr16|-	1916.2	74486856	chr16:74481326-74487232	31.13	108.34	0.22	40.41	220.34	0.15	38.71	142.74	0.21	59.08	139.02	0.3	31.48	154.95	0.17	38.22	208.31	0.16	42.38	151.83	0.22	28.71	125.76	0.19	23.49	113.68	0.17	28.42	129.11	0.18	58.61	130.27	0.31	29.82	148.9	0.17	30.12	188.46	0.14	14.63	79.44	0.16	0.204286	0.188571	-0.0157143	0.790159
NM_020977|ANK2|chr4|+	12732.8	114303829	chr4:114302613-114304896	97.58	173.66	0.36	124.58	262.68	0.32	75.71	258.09	0.23	163.38	355.06	0.32	74.26	156.63	0.32	111.97	251.82	0.31	55.29	64.58	0.46	84.98	197.58	0.3	102.37	183.3	0.36	87.68	210.66	0.29	182.97	264.43	0.41	106.67	184.86	0.37	144.31	241.78	0.37	70.88	81.03	0.47	0.331429	0.367143	0.0357143	0.205213
NM_012298|CAND2|chr3|+	487.9	12875455	chr3:12875254-12876313	20.79	36.62	0.36	45.18	82.36	0.35	33.19	26.68	0.55	43.17	52.87	0.45	34.44	68.28	0.34	26.63	55.7	0.32	NA	NA	NA	24.23	62.91	0.28	40.29	39.75	0.5	31.38	47.52	0.4	20.93	23.18	0.47	31.66	70.22	0.31	25.43	49.07	0.34	34.6	109.86	0.24	0.395	0.362857	-0.0321429	0.633952
NM_001199779|PSMB2|chr1|-	417.4	36068599	chr1:36065143-36068975	11.84	72.96	0.14	12.18	96.85	0.11	28.59	83.4	0.26	41.64	203.22	0.17	11.78	67.42	0.15	7.96	100.23	0.07	15.11	24.79	0.38	10	97.72	0.09	11.04	51.22	0.18	22.17	74.73	0.23	38.17	115.89	0.25	9.62	69.14	0.12	6.85	110.43	0.06	11.13	35.12	0.24	0.182857	0.167143	-0.0157143	1
NM_022978|SERF1B|chr5|+	233.9	69337552	chr5:69337351-69338934	6.79	48.27	0.12	15.29	54	0.22	16.16	30.86	0.34	NA	NA	NA	10.98	69.8	0.14	9.55	41.17	0.19	2.63	32.75	0.07	5.07	32.76	0.13	11.54	37.95	0.23	9.82	58.55	0.14	5.01	47.5	0.1	6.43	59.24	0.1	7.17	30.17	0.19	7.87	60.57	0.11	0.18	0.142857	-0.0371429	0.601361
NM_014267|C11orf58|chr11|+	262.1	16777437	chr11:16776418-16779901	4.02	38.18	0.1	5.16	53.8	0.09	6.86	44.82	0.13	6.56	74.8	0.08	4.49	46.82	0.09	6.64	39.96	0.14	8.08	42.83	0.16	3.41	30.21	0.1	4.46	40.32	0.1	3.21	31.49	0.09	5.42	50.14	0.1	5.91	36.12	0.14	5.69	43.14	0.12	NA	NA	NA	0.112857	0.108333	-0.00452381	1
NM_018243|SEPT11|chr4|+	2732	77955873	chr4:77955650-77959768	62.71	37.99	0.62	108.53	119.72	0.48	52.64	85.29	0.38	105.23	76.81	0.58	65.89	30.09	0.69	88.29	125.87	0.41	64.8	101.07	0.39	71.65	16.38	0.81	102.44	106.94	0.49	66.88	80.97	0.45	97.91	5.05	0.95	88.81	48.37	0.65	114.47	100.23	0.53	65.83	107.74	0.38	0.507143	0.608571	0.101429	0.175176
NM_000535|PMS2|chr7|-	720.9	6012972	chr7:6012870-6013173	28.15	57.8	0.33	58.81	83.76	0.41	146.86	101.61	0.59	67.42	73.28	0.48	39.86	82.3	0.33	56.28	102.72	0.35	154.71	92.07	0.63	26.07	31.51	0.45	42.53	37.03	0.53	89.09	52.54	0.63	38.58	169.86	0.19	44.45	72.44	0.38	44.69	68.66	0.39	104.11	48.77	0.68	0.445714	0.464286	0.0185714	0.631814
NM_133473|ZNF431|chr19|+	1373.3	21366738	chr19:21365426-21368805	14.7	52.37	0.22	16.79	54.03	0.24	37.31	52.55	0.42	43.42	35.38	0.55	13.38	139.75	0.09	9.42	70.93	0.12	10.4	47.5	0.18	8.07	51.96	0.13	9.87	37.19	0.21	25.58	33.97	0.43	22.48	40.65	0.36	11.53	79.31	0.13	9.53	41.94	0.19	13.13	103.38	0.11	0.26	0.222857	-0.0371429	0.697143
NM_006324|CFDP1|chr16|-	204.5	75327732	chr16:75327608-75327940	34.19	6.88	0.83	52.86	33.08	0.62	97.68	7.83	0.93	148.03	56.3	0.72	38.69	2.06	0.95	40.79	39.55	0.51	NA	NA	NA	75.14	0	1	25.25	16.71	0.6	23.89	26.45	0.47	95.82	7.96	0.92	48.74	26.96	0.64	42.35	28.95	0.59	117.19	0	1	0.76	0.745714	-0.0142857	0.36335
NM_206855|QKI|chr6|+	877.5	163984691	chr6:163984452-163999628	10.99	84.82	0.11	20.65	106.02	0.16	11.42	78.69	0.13	25.95	69.01	0.27	15.71	76.93	0.17	10.95	72.66	0.13	7.8	22.99	0.25	14.96	79.53	0.16	8.47	33.81	0.2	4.97	45.25	0.1	39.59	147.13	0.21	13.79	81.09	0.15	4.96	37.72	0.12	5.87	39.14	0.13	0.174286	0.152857	-0.0214286	1
NM_203288|RP9|chr7|-	613.9	33134808	chr7:33134410-33135044	36.02	14.7	0.71	67.68	9.95	0.87	68.63	56.15	0.55	119.1	0	1	39.95	40.97	0.49	50.44	13.77	0.79	28.65	68.79	0.29	33.08	29.56	0.53	40.01	26.71	0.6	66.1	16.02	0.8	127.92	0	1	34.29	30.52	0.53	37.23	26.25	0.59	36.43	83.72	0.3	0.671429	0.621429	-0.05	0.74852
NM_001130919|RABL2B|chr22|-	362	51206937	chr22:51205920-51207302	27.9	34.13	0.45	46.26	29.84	0.61	41.44	39.74	0.51	56.56	3	0.95	28.96	32.8	0.47	28.17	31.82	0.47	19.52	61.62	0.24	24.11	52.48	0.31	24.6	40.09	0.38	42.08	37.65	0.53	49.04	0	1	36.08	17.89	0.67	27.75	32.74	0.46	39.66	122.27	0.24	0.528571	0.512857	-0.0157143	0.408242
NM_003161|RPS6KB1|chr17|+	1594.2	58024270	chr17:58023912-58027786	34.93	262.43	0.12	32.97	189.1	0.15	38.89	417.85	0.09	44.3	155.34	0.22	41.06	330.49	0.11	29.48	196.62	0.13	22.68	357.8	0.06	34.29	316.73	0.1	27.68	196	0.12	30.26	439.93	0.06	33.91	276.66	0.11	43.59	292.54	0.13	35.06	186.27	0.16	28.41	355.91	0.07	0.125714	0.107143	-0.0185714	0.699751
NM_016131|RAB10|chr2|+	633.3	26358755	chr2:26357807-26360323	8.9	73.67	0.11	12.78	104.49	0.11	9.52	45.12	0.17	11.33	90.48	0.11	7.36	63.98	0.1	14.62	57.34	0.2	1.08	31.4	0.03	8.09	49.79	0.14	11.1	55.87	0.17	8.12	37.86	0.18	16.61	74.94	0.18	6.05	69.18	0.08	10.05	58.96	0.15	8.49	92.7	0.08	0.118571	0.14	0.0214286	1
NM_031924|RSPH3|chr6|-	543.7	159398538	chr6:159398266-159398880	17.73	26.33	0.4	42.54	50.18	0.46	20.45	84.75	0.19	37.75	65.44	0.37	29.47	37.33	0.44	40.93	61.78	0.4	14.27	109.04	0.12	34.82	18.31	0.66	38.8	67.38	0.37	36.25	77.03	0.32	71.79	78.93	0.48	39.43	45.07	0.47	34.83	72.03	0.33	24.21	166.28	0.13	0.34	0.394286	0.0542857	0.76641
NM_014413|EIF2AK1|chr7|-	2466.7	6064231	chr7:6063465-6064432	111.28	0	1	164.11	9.57	0.94	238.6	0	1	252.77	21.44	0.92	118.39	6.3	0.95	152.45	0	1	59.71	0	1	80.76	35.42	0.7	93.5	3.82	0.96	164.78	0	1	229.82	0	1	124.14	0	1	106.76	0	1	163.02	0	1	0.972857	0.951429	-0.0214286	1
NM_001204077|UBE4A|chr11|+	358.8	118267230	chr11:118267029-118269926	34.95	26.84	0.57	31.27	33.02	0.49	14.04	40.54	0.26	33.18	55.33	0.37	31.2	32.97	0.49	22.63	14.19	0.61	9.13	40.16	0.19	36.4	29.82	0.55	26.19	10.59	0.71	8.99	36.02	0.2	16.85	47.48	0.26	33.62	36.49	0.48	NA	NA	NA	4.9	26.79	0.15	0.425714	0.391667	-0.0340476	0.849351
NM_004514|FOXK2|chr17|+	362.9	80559502	chr17:80559179-80562483	21.72	89.7	0.19	30.47	119.31	0.2	29.64	101.87	0.23	34.21	90.66	0.27	23.47	99.4	0.19	22.81	73.01	0.24	4.31	81.56	0.05	19.54	117.19	0.14	21.76	57.59	0.27	30.23	99.8	0.23	42.75	72.09	0.37	21.25	73.28	0.22	26.32	66.6	0.28	16.98	98.29	0.15	0.195714	0.237143	0.0414286	0.625599
NM_014726|TBKBP1|chr17|+	502	45788065	chr17:45787864-45789429	22.66	17.01	0.57	26.55	11.83	0.69	33.26	67.27	0.33	39.4	119.13	0.25	23.63	18.1	0.57	23.86	10.1	0.7	9.78	59.93	0.14	26.86	7.46	0.78	NA	NA	NA	21.46	66.81	0.24	21.09	117.84	0.15	NA	NA	NA	NA	NA	NA	31.35	46.2	0.4	0.464286	0.3925	-0.0717857	0.389086
NM_031286|SH3BGRL3|chr1|+	1918.3	26607750	chr1:26607549-26608013	22.92	161.38	0.12	25.71	60.17	0.3	40.65	163.71	0.2	51.05	399.33	0.11	16.58	43.14	0.28	13.63	60.08	0.18	24.63	82.58	0.23	8.12	86.81	0.09	6	30.32	0.17	17.72	99.29	0.15	55.68	301.33	0.16	15.24	38.92	0.28	3.5	44.64	0.07	32.58	71.09	0.31	0.202857	0.175714	-0.0271429	1
NR_033289|GK5|chr3|-	320.6	141884368	chr3:141876369-141884612	7.79	49.26	0.14	14.94	115.45	0.11	18.07	49.77	0.27	19.93	69.23	0.22	10.49	84.82	0.11	14.24	107.11	0.12	9.5	46.36	0.17	8.01	33.61	0.19	18.52	108.29	0.15	20.52	121.97	0.14	24.68	58.34	0.3	11.01	94.44	0.1	14.95	110.24	0.12	4.83	76.87	0.06	0.162857	0.151429	-0.0114286	1
NM_014423|AFF4|chr5|-	1633.8	132216677	chr5:132211071-132216878	56.94	138.03	0.29	61.72	67.66	0.48	40.35	72.45	0.36	68.1	97.83	0.41	58.54	87.43	0.4	68.66	72.65	0.49	30.88	130.75	0.19	56.27	101.52	0.36	49.27	83.91	0.37	33.87	80.84	0.3	51.32	79.94	0.39	56.48	121.26	0.32	84.73	31.78	0.73	27.17	51.25	0.35	0.374286	0.402857	0.0285714	0.710662
NM_018386|PCID2|chr13|-	240.9	113832082	chr13:113831925-113832290	35.32	32.52	0.52	62.45	38.09	0.62	82.91	27.73	0.75	165.48	50.02	0.77	93.64	57.91	0.62	40.52	36.84	0.52	76.67	10.06	0.88	51.17	36.45	0.58	102.34	18.13	0.85	107.28	36.26	0.75	171.26	66.76	0.72	100.72	57.86	0.64	75.48	44.69	0.63	50.72	0	1	0.668571	0.738571	0.07	0.675098
NM_001012419|ANKRD20A3|chr9|+	15247.7	67968862	chr9:67967939-67970293	3.79	467.71	0.01	4.57	400.31	0.01	3.63	366.78	0.01	1.16	251.95	0	5.87	780.18	0.01	5.89	507.58	0.01	3.53	520.94	0.01	3.5	350.46	0.01	5.15	441.19	0.01	1.98	303.17	0.01	2.44	157.43	0.02	4.11	604.31	0.01	7.04	469.59	0.01	3.13	617.57	0.01	0.00857143	0.0114286	0.00285714	1
NR_047521|LOC643837|chr1|+	4819.9	789624	chr1:788771-794826	40.05	130.65	0.23	57.41	205.38	0.22	64.08	186.98	0.26	54.09	164.86	0.25	46.31	210.35	0.18	44.5	151.74	0.23	24.71	89.78	0.22	35.97	106.91	0.25	40.26	138.46	0.23	45.51	159.1	0.22	53.08	91.07	0.37	41.13	175.77	0.19	38.29	127.34	0.23	37.59	47.18	0.44	0.227143	0.275714	0.0485714	0.539058
NM_014831|TRANK1|chr3|-	4781.1	36869665	chr3:36868308-36869866	36.16	115.34	0.24	98.21	104.85	0.48	193.01	25.54	0.88	84.3	0	1	43.61	162.53	0.21	101.51	126.94	0.44	136.87	99.41	0.58	20.53	91.24	0.18	53.99	38.08	0.59	103.13	15.81	0.87	40.46	0	1	32.68	84.82	0.28	77.94	94.13	0.45	133.44	0	1	0.547143	0.624286	0.0771429	0.283144
NM_001178099|ZNF182|chrX|-	311.7	47836995	chrX:47834250-47837196	20.72	37.82	0.35	18.79	39.01	0.33	22.8	61.97	0.27	12.16	21.8	0.36	37.25	35.74	0.51	28.05	20.12	0.58	27.74	20.88	0.57	16.81	17.43	0.49	15.7	21.65	0.42	16.31	50.6	0.24	NA	NA	NA	26.97	38.16	0.41	NA	NA	NA	21.83	73.91	0.23	0.424286	0.358	-0.0662857	0.340047
NM_001975|ENO2|chr12|+	717642	7032095	chr12:7031894-7032859	302.33	0	1	918.86	0	1	1359.72	0	1	2200.45	0	1	319.39	0	1	638.05	0	1	402.99	0	1	258.21	0	1	580.34	0	1	1057.26	0	1	1578.1	0	1	340.61	0	1	588.8	0	1	305.49	0	1	1	1	0	1
NR_046465|MEG3|chr14|+	1.62809e+06	101327229	chr14:101327028-101327360	1727.5	0	1	2596.95	82.19	0.97	4480.21	0	1	6325.86	0	1	3120.88	0	1	2504.28	0	1	6017.39	0	1	1771.38	0	1	2589.91	0	1	6153.51	0	1	4560.39	0	1	2407.15	0	1	2258.01	102.19	0.96	4928.39	0	1	0.995714	0.994286	-0.00142857	0.431592
NM_017450|BAIAP2|chr17|+	1575.5	79082969	chr17:79082768-79084312	51.47	160.18	0.24	36.91	45.6	0.45	33.89	120.08	0.22	79.09	119.04	0.4	34.56	81.74	0.3	28.52	80.38	0.26	16.23	111.49	0.13	59.72	128.38	0.32	43.1	39.27	0.52	52.51	210.54	0.2	53.97	196.28	0.22	32.41	76.58	0.3	43.51	81.57	0.35	18.83	146.5	0.11	0.285714	0.288571	0.00285714	0.699509
NM_001679|ATP1B3|chr3|+	9311.4	141645005	chr3:141644373-141645382	41	106.11	0.28	47.11	137	0.26	76.44	342.62	0.18	143.79	324.07	0.31	50.73	131.63	0.28	28.16	110.58	0.2	17.77	56.99	0.24	39.53	100.54	0.28	33.45	180.53	0.16	49.53	308.98	0.14	114.66	261.08	0.31	35.73	159.15	0.18	24	89.75	0.21	60.71	165.48	0.27	0.25	0.221429	-0.0285714	0.510075
NM_002954|RPS27A|chr2|+	2745.8	55462765	chr2:55462564-55462989	21.78	26.19	0.45	40.02	173.08	0.19	18.41	54.61	0.25	37.81	204.5	0.16	25.72	21.93	0.54	18.07	54	0.25	7.03	33.26	0.17	16.13	39.11	0.29	16.53	109.66	0.13	26.6	57.86	0.31	29.21	128.61	0.19	26.39	42.31	0.38	19.52	51.48	0.27	33.81	117.15	0.22	0.287143	0.255714	-0.0314286	1
NM_000138|FBN1|chr15|-	846.4	48703307	chr15:48700503-48703576	22.66	49.49	0.31	38.82	54.73	0.41	29.35	80.11	0.27	32.1	141.72	0.18	25.39	120.6	0.17	26.75	115.33	0.19	43.26	13.75	0.76	18.41	48.53	0.28	23.92	71.34	0.25	19.79	39.76	0.33	20.85	27.73	0.43	20.83	80.37	0.21	26.61	86.48	0.24	27.41	129.03	0.18	0.327143	0.274286	-0.0528571	0.632756
NM_014236|GNPAT|chr1|+	109.9	231413488	chr1:231413245-231413719	8.38	32.75	0.2	21.12	59.24	0.26	21.67	37.58	0.37	NA	NA	NA	21.71	56.28	0.28	12.06	32.77	0.27	13.74	51.7	0.21	4.23	33.99	0.11	9.05	32.76	0.22	15.21	41.98	0.27	NA	NA	NA	18.59	43.97	0.3	14.9	48.13	0.24	14.58	40.34	0.27	0.265	0.235	-0.03	0.827565
NM_207577|MAP6|chr11|-	11737.9	75314786	chr11:75313905-75317049	35.63	123.68	0.22	37.03	121.26	0.23	63.18	52.7	0.55	91.14	94.27	0.49	23.71	104.74	0.18	32.12	80.3	0.29	93.19	26.32	0.78	38.09	105.55	0.27	45.79	111.56	0.29	55.91	65.57	0.46	99.6	54.36	0.65	25.19	104.54	0.19	27.3	121.58	0.18	126.76	0	1	0.391429	0.434286	0.0428571	0.541023
NM_031205|CABP1|chr12|+	23681.9	121104879	chr12:121104678-121105127	104.47	0	1	120.42	0	1	452.4	0	1	246.32	0	1	122.52	0	1	106.5	0	1	421.35	0	1	146.82	0	1	156.66	0	1	632.56	0	1	371.14	0	1	171.39	0	1	132.79	0	1	478.75	0	1	1	1	0	1
NM_014504|RABGEF1|chr7|+	276.9	66274153	chr7:66273873-66274980	10.02	23.72	0.3	30.64	62.07	0.33	28.18	79.35	0.26	39.99	61.97	0.39	18.28	68.54	0.21	24.36	99.84	0.2	25.18	67.84	0.27	15.02	23.69	0.39	16.96	66.79	0.2	40.61	100.42	0.29	47.42	42.37	0.53	22.86	44.57	0.34	30.15	75.91	0.28	31.05	87	0.26	0.28	0.327143	0.0471429	0.626625
NM_001017408|GOPC|chr6|-	1459	117883814	chr6:117881433-117884547	46.54	78.47	0.37	47.82	123.21	0.28	40.29	7.84	0.84	58.8	43.1	0.58	37.73	120.93	0.24	46.41	61.86	0.43	28.11	19.15	0.59	39.86	76.37	0.34	38.53	89	0.3	37.67	9.56	0.8	62.03	32.44	0.66	38.25	93.11	0.29	41.82	52.96	0.44	40.2	0	1	0.475714	0.547143	0.0714286	0.474063
NM_014279|OLFM1|chr9|+	14570.4	138012056	chr9:138011350-138013030	156.42	296.54	0.35	251.59	189.22	0.57	217.11	289.52	0.43	265.88	247.86	0.52	144.39	233.83	0.38	135.26	203.55	0.4	95.11	213.57	0.31	205.59	319.07	0.39	160.92	143.57	0.53	166.92	258.37	0.39	242.79	349.85	0.41	206.05	164.52	0.56	134.14	223.12	0.38	75.78	245.84	0.24	0.422857	0.414286	-0.00857143	0.623266
NM_005165|ALDOC|chr17|-	6962.6	26900438	chr17:26900133-26900639	92.52	12.25	0.88	185.07	0	1	447.38	0	1	598.62	0	1	67.44	1.61	0.98	125.67	0	1	279.43	0	1	50.7	10.99	0.82	60.8	0	1	179.45	0	1	209.04	0	1	54.19	0	1	40.45	0	1	91.62	0	1	0.98	0.974286	-0.00571429	0.479411
NM_002240|KCNJ6|chr21|-	236.2	38997421	chr21:38996786-38997786	53.38	28.43	0.65	53.29	0	1	50.34	29.07	0.63	103.01	0	1	58.67	17.78	0.77	45.08	15.04	0.75	55.44	21.7	0.72	68.33	0.99	0.99	47.05	0	1	52.15	16.03	0.76	68.79	43.48	0.61	73.48	20.07	0.79	61.6	0	1	31.41	41.57	0.43	0.788571	0.797143	0.00857143	0.845612
NM_006745|MSMO1|chr4|+	1318.9	166263579	chr4:166262903-166264314	34.42	84.37	0.29	49.88	13.22	0.79	51.2	26.65	0.66	59.04	47.31	0.56	24.77	60.37	0.29	27.92	23.39	0.54	21.06	77.08	0.21	29.02	70.86	0.29	16.67	30.81	0.35	46.97	48.42	0.49	133.72	0	1	34.54	79.28	0.3	38.08	46.83	0.45	43.9	21.59	0.67	0.477143	0.507143	0.03	0.290785
NM_001174103|SGK494|chr17|-	1179.6	26937361	chr17:26934982-26937717	10.02	277.19	0.03	12.24	245.67	0.05	17.81	194.82	0.08	9.48	144.48	0.06	18.04	515.37	0.03	14.92	288.68	0.05	16.85	307.52	0.05	12.74	258.74	0.05	11.48	190.91	0.06	13.89	173.81	0.07	12.04	202.83	0.06	17.81	413.84	0.04	9.97	210.09	0.05	11.49	192.35	0.06	0.05	0.0557143	0.00571429	1
NM_018032|LUC7L|chr16|-	108629	239933	chr16:238970-240134	42.66	52.27	0.45	160.35	269.37	0.37	344.68	450	0.43	245.24	216.9	0.53	113.2	173.71	0.39	173.58	287.78	0.38	194.93	180.04	0.52	57.66	53.54	0.52	160.7	240.33	0.4	353.51	495.82	0.42	256.4	312.58	0.45	114.39	161.37	0.41	191.09	369.02	0.34	206.84	130.72	0.61	0.438571	0.45	0.0114286	0.836346
NM_020738|KIDINS220|chr2|-	15524	8871046	chr2:8868987-8872112	81.68	238.42	0.26	86.9	176.37	0.33	84.97	278.54	0.23	117.87	276.18	0.3	109.14	339.95	0.24	73.41	251.14	0.23	60.59	447.16	0.12	68.98	188.42	0.27	46.68	119.2	0.28	52.4	203.93	0.2	93.4	231.63	0.29	88.82	238.51	0.27	48.68	197.42	0.2	34.88	451.29	0.07	0.244286	0.225714	-0.0185714	0.454045
NM_005699|IL18BP|chr11|+	1978.8	71713115	chr11:71712451-71713911	7.86	38.05	0.17	12.7	46.08	0.22	12.7	56.65	0.18	25.69	50.74	0.34	13.78	57.73	0.19	14.24	45.46	0.24	11.67	134.49	0.08	10.98	71.42	0.13	28.07	78.32	0.26	31.12	161.48	0.16	18.74	44.02	0.3	18.4	66.5	0.22	24.16	94.31	0.2	25.53	139.59	0.15	0.202857	0.202857	0	1
NM_015626|WSB1|chr17|+	42980.6	25640250	chr17:25639236-25640645	39.18	39.47	0.5	189.67	314.47	0.38	264.07	378.85	0.41	397.64	333.43	0.54	64.93	39.39	0.62	144.52	273.66	0.35	129.04	207.84	0.38	32.81	36.25	0.48	130.5	178.63	0.42	214.31	342.09	0.39	276.78	258.84	0.52	52.26	34.55	0.6	116.45	229.9	0.34	112.66	137.56	0.45	0.454286	0.457143	0.00285714	1
NM_014812|CEP170|chr1|-	247.5	243289661	chr1:243287730-243290040	18.62	66.08	0.22	28.21	115.2	0.2	23.98	123.31	0.16	15.27	63.57	0.19	23.05	119.77	0.16	23.36	97.97	0.19	7.15	77.67	0.08	17.48	92.7	0.16	22.82	96.32	0.19	13.55	128.15	0.1	28.23	54.57	0.34	25.18	126.72	0.17	17.52	124.64	0.12	10.22	26.54	0.28	0.171429	0.194286	0.0228571	1
NM_002697|POU2F1|chr1|+	1441.1	167385124	chr1:167384737-167396582	23.69	53.39	0.31	33.86	126.9	0.21	22.15	151.37	0.13	31.07	167.53	0.16	23	108.18	0.18	31.62	157.15	0.17	13.49	127.75	0.1	22.82	71.72	0.24	21.69	73.77	0.23	17.26	168.43	0.09	46.32	117.1	0.28	25.57	85.08	0.23	30.45	123.37	0.2	24.09	173.32	0.12	0.18	0.198571	0.0185714	0.758324
NM_033408|TMEM205|chr19|-	6569.5	11453595	chr19:11453452-11453796	58.04	0	1	110.95	0	1	197.8	0	1	360.31	0	1	51.88	3.28	0.94	91.9	0	1	300.22	0	1	70.93	0	1	140.69	0	1	254.52	0	1	174.14	0	1	59.17	0	1	61.65	0	1	322.02	0	1	0.991429	1	0.00857143	1
NM_014983|HMGXB3|chr5|+	688.9	149431556	chr5:149431288-149432706	8.66	21.46	0.29	17.96	21.33	0.46	22.34	20.29	0.52	76.2	0	1	NA	NA	NA	14.12	19.64	0.42	7.7	47.94	0.14	14.03	20.21	0.41	NA	NA	NA	33.17	11.08	0.75	37.91	15.62	0.71	15.56	19.41	0.44	17.17	19.08	0.47	7.72	51.83	0.13	0.471667	0.485	0.0133333	0.670001
NM_054016|SRSF10|chr1|-	105.8	24297728	chr1:24295573-24297929	11.85	30.56	0.28	26.69	35.49	0.43	16.17	19.98	0.45	NA	NA	NA	15.68	30.67	0.34	20.58	41.99	0.33	NA	NA	NA	11.63	31.85	0.27	19.61	44.32	0.31	8.54	25.24	0.25	7.31	39.11	0.16	17.04	33.33	0.34	24.04	56.25	0.3	NA	NA	NA	0.366	0.271667	-0.0943333	0.392301
NM_003715|USO1|chr4|+	806.5	76734560	chr4:76734359-76735366	23.76	12.04	0.66	42.12	10.92	0.79	43.6	14.64	0.75	114.97	0	1	39.21	15.57	0.72	36.57	32.56	0.53	19.72	11.66	0.63	23.72	25.14	0.49	44.22	5.48	0.89	36.6	0	1	74.69	0	1	49.72	12.36	0.8	28.07	31.52	0.47	53.42	0	1	0.725714	0.807143	0.0814286	0.646691
NM_016262|TUBE1|chr6|-	352.5	112392572	chr6:112391860-112392773	23.25	49.52	0.32	30.24	56.65	0.35	53	0	1	73.36	39.56	0.65	46.72	64.07	0.42	20.22	48.99	0.29	31.71	17.75	0.64	25.31	49.43	0.34	31.66	35.37	0.47	38.54	24.55	0.61	78.29	55.73	0.58	48.17	88.7	0.35	15.4	30.95	0.33	45.15	16.8	0.73	0.524286	0.487143	-0.0371429	0.875197
NM_001145191|FAM200B|chr4|+	218.9	15688078	chr4:15687859-15692070	15.47	40.37	0.28	20.98	20.89	0.5	16.39	56.36	0.23	18.01	54.79	0.25	30.58	65.63	0.32	17.13	39.85	0.3	9.35	48.43	0.16	11.83	24.79	0.32	22.01	36.6	0.38	16.86	81.52	0.17	11.85	44.97	0.21	23.49	58.13	0.29	12.86	32.32	0.28	5.54	40.34	0.12	0.291429	0.252857	-0.0385714	0.681838
NM_024646|ZYG11B|chr1|+	560.6	53289023	chr1:53287111-53293013	11.59	19.66	0.37	11.01	43.27	0.2	25.69	26.42	0.49	60.08	9.7	0.86	NA	NA	NA	10.32	25.19	0.29	NA	NA	NA	NA	NA	NA	NA	NA	NA	NA	NA	NA	23.55	19.12	0.55	NA	NA	NA	NA	NA	NA	NA	NA	NA	0.442	0.55	0.108	0.672375
NR_003275|LOC392196|chr8|-	272	11986605	chr8:11985367-11986806	NA	NA	NA	7.34	25.04	0.23	11.43	26.34	0.3	14.06	33.34	0.3	15.82	68.63	0.19	30.76	74.75	0.29	10.81	93.45	0.1	11.99	26.98	0.31	10.65	24.91	0.3	NA	NA	NA	10.27	53.79	0.16	25.37	73.12	0.26	27.52	73.33	0.27	17.86	166.82	0.1	0.235	0.233333	-0.00166667	0.841868
NR_026759|FAM95B1|chr9|+	2150.5	42474153	chr9:42473936-42474238	98.89	30.8	0.76	95.46	30.37	0.76	266.52	0	1	225.25	34.06	0.87	93.59	48.46	0.66	104.66	15.05	0.87	318.64	0	1	104.8	18.8	0.85	166.33	6.53	0.96	295.21	27.41	0.92	196.49	26.99	0.88	163.08	28.63	0.85	125.76	42.01	0.75	443.19	0	1	0.845714	0.887143	0.0414286	0.423418
NM_207506|SAMD12|chr8|-	768.6	119391720	chr8:119390227-119391939	38.5	112.6	0.25	44.68	132.17	0.25	21.77	210.09	0.09	32.39	31.88	0.5	41.02	134.62	0.23	40.52	178.38	0.19	11.89	96.35	0.11	40.99	81.31	0.34	33.69	150.33	0.18	31.39	176.57	0.15	25.72	171.41	0.13	43.98	136.1	0.24	35.84	220.82	0.14	16.25	77.1	0.17	0.231429	0.192857	-0.0385714	0.679208
NM_006009|TUBA1A|chr12|-	55159.7	49579531	chr12:49578583-49579773	232.28	210.23	0.52	348.91	0	1	401.37	72.77	0.85	750.21	0	1	164.08	93.49	0.64	279.03	39.79	0.88	68.51	69.76	0.5	180.72	134.64	0.57	175.09	0	1	265.75	53.1	0.83	481.53	29.46	0.94	165.96	57.23	0.74	229.38	78.08	0.75	41.27	92.68	0.31	0.77	0.734286	-0.0357143	0.14148
NM_139045|SMARCA2|chr9|+	1823.6	2192905	chr9:2192704-2193623	37.36	63.16	0.37	110.34	125.46	0.47	74.26	146.77	0.34	148.83	146.35	0.5	49.91	66.43	0.43	96.81	72.54	0.57	49.72	53.98	0.48	34.04	55.82	0.38	60.87	44.83	0.58	47.89	111.35	0.3	102.54	107.61	0.49	69.94	69.15	0.5	64.6	99.01	0.39	23.48	82.23	0.22	0.451429	0.408571	-0.0428571	0.492402
NM_024863|TCEAL4|chrX|+	22074.2	102842352	chrX:102841577-102842655	145.01	94.59	0.61	194.26	77.8	0.71	358.28	148.87	0.71	465.89	185.67	0.72	186.82	62.37	0.75	154.94	137.96	0.53	209.99	69.55	0.75	121.43	137.8	0.47	189.74	57.3	0.77	379.42	185.45	0.67	306.8	67.65	0.82	244.88	71.93	0.77	151.77	107.64	0.59	269.91	188.08	0.59	0.682857	0.668571	-0.0142857	0.628782
NM_032975|DTNA|chr18|+	572.5	32468653	chr18:32467730-32471808	35.93	86.03	0.29	38.72	61.49	0.39	34.78	48.71	0.42	35.83	98.77	0.27	44.2	55.19	0.44	39.51	46.32	0.46	27.69	31.13	0.47	37.83	71.69	0.35	22.27	44.59	0.33	31.48	24.66	0.56	27.57	88.42	0.24	42.06	69.47	0.38	19.68	31.42	0.39	42	17.42	0.71	0.391429	0.422857	0.0314286	0.876785
NM_130464|NPIPL3|chr16|-	3.71346e+06	21413957	chr16:21413455-21414158	2623.19	0	1	2196.59	0	1	3405.29	0	1	2959.71	0	1	2495.12	0	1	2017	0	1	4808.7	0	1	2475.12	0	1	1701.73	0	1	3442.05	0	1	3700.31	0	1	2114.91	0	1	1889.36	0	1	4617.77	0	1	1	1	0	1
NM_007146|VEZF1|chr17|-	396	56052045	chr17:56048910-56052261	12.6	43.1	0.23	16.26	49.78	0.25	9.93	50.59	0.16	11.6	202.13	0.05	12.02	40.76	0.23	NA	NA	NA	20.89	20.59	0.5	16.91	60.06	0.22	9.31	35.36	0.21	8.53	75.63	0.1	13.74	87.64	0.14	14.46	24.67	0.37	NA	NA	NA	12.04	51.66	0.19	0.236667	0.205	-0.0316667	0.82813
NR_034103|LOC100130155|chr8|+	6373.3	65291132	chr8:65290616-65291386	82.56	92.46	0.47	111.97	111.26	0.5	94.14	222.59	0.3	71.84	192	0.27	129.15	68.52	0.65	124.23	124.92	0.5	90.03	97.99	0.48	110.78	109.24	0.5	130.79	75.31	0.63	84.1	360.81	0.19	71.93	118.51	0.38	161.07	99.63	0.62	114.52	144.15	0.44	39.95	237.92	0.14	0.452857	0.414286	-0.0385714	0.233288
NM_019842|KCNQ5|chr6|+	20940.6	73904499	chr6:73904175-73908573	134.75	218.46	0.38	166.55	204.52	0.45	197.52	392.71	0.33	238.91	164.18	0.59	121.01	258.93	0.32	172.24	336.87	0.34	87.79	770.31	0.1	132.48	262.99	0.33	118.95	116.19	0.51	192.99	439.87	0.3	290.18	158.88	0.65	145.23	196.21	0.43	162.01	313.34	0.34	169.09	945.67	0.15	0.358571	0.387143	0.0285714	0.788712
NM_173815|CES4A|chr16|+	3210.1	67043374	chr16:67042877-67043659	85.36	28.44	0.75	237.82	0	1	255.28	2.64	0.99	343.86	0	1	127.25	106.24	0.54	185.98	89.86	0.67	273.1	59.39	0.82	46.92	33.32	0.58	165.56	28.74	0.85	298.36	0	1	244.75	19.18	0.93	108.15	22.95	0.82	153.65	80.75	0.66	149.04	90.75	0.62	0.824286	0.78	-0.0442857	0.384565
NM_145728|SYNM|chr15|+	364.8	99670156	chr15:99669572-99675800	18.7	97.2	0.16	25.42	103.98	0.2	23.72	88.1	0.21	25.62	100.09	0.2	19.94	119.59	0.14	20.1	82.18	0.2	11.13	68.34	0.14	16.72	63.78	0.21	24.88	84.02	0.23	23.02	138.5	0.14	18.09	105.75	0.15	18.66	107.75	0.15	25.13	93.14	0.21	8.46	116.35	0.07	0.178571	0.165714	-0.0128571	0.729844
NM_001032730|USP48|chr1|-	6997.1	22055011	chr1:22054339-22055212	57.86	323.64	0.15	71.27	499.28	0.12	32.24	204.05	0.14	129.03	329.74	0.28	74.63	505.26	0.13	52.12	398.9	0.12	19.3	295.17	0.06	48.83	270.12	0.15	76.62	408.88	0.16	30.3	243.61	0.11	46.72	333.7	0.12	94.6	454.73	0.17	49.44	450.13	0.1	13.89	173.49	0.07	0.142857	0.125714	-0.0171429	0.684752
NM_000344|SMN1|chr5|+	15787.6	69373047	chr5:69372846-69373418	63.6	0	1	58.61	1.64	0.97	187.42	0	1	395.04	0	1	113.44	0	1	54.57	1.38	0.98	186.25	0	1	70.52	0	1	74.7	0	1	249.02	0	1	429.46	0	1	131.17	0	1	66.99	0	1	126.94	0	1	0.992857	1	0.00714286	1
NM_015315|LARP1|chr5|+	9137	154194442	chr5:154193447-154197163	23.59	140.16	0.14	39.08	153.03	0.2	26.57	247.6	0.1	34.37	583.43	0.06	22.37	126.34	0.15	31.99	122.53	0.21	7.34	128.91	0.05	30.63	147.97	0.17	22.89	76.44	0.23	30.08	189.19	0.14	21.39	506.85	0.04	18.87	103.93	0.15	26.94	83.61	0.24	7.62	173.75	0.04	0.13	0.144286	0.0142857	1
NM_001201334|GCFC2|chr2|-	461.7	75891558	chr2:75889832-75891909	22.03	19.68	0.53	33.05	37.28	0.47	57.9	0	1	39.49	0	1	36.56	4.03	0.9	29.94	16.53	0.64	39.85	7.51	0.84	26.98	36.26	0.43	28.32	18.46	0.61	44.52	0	1	82.39	0	1	30.29	30.67	0.5	31.36	10.01	0.76	25.75	41.59	0.38	0.768571	0.668571	-0.1	0.395666
NM_006947|SRP72|chr4|+	428.9	57368051	chr4:57367850-57369847	5.36	36.27	0.13	11.84	22.18	0.35	7.37	88.5	0.08	16.51	72	0.19	5.08	47.77	0.1	9.27	21.02	0.31	6.31	56.2	0.1	7.2	23.06	0.24	NA	NA	NA	7.22	82.26	0.08	15.7	59.32	0.21	8.84	36.69	0.19	NA	NA	NA	6.29	107.12	0.06	0.18	0.156	-0.024	1
NM_001164496|WDR52|chr3|-	564.5	113010381	chr3:113006305-113010595	24.66	42.34	0.37	29.41	58.27	0.34	23.6	77.88	0.23	31.26	80.9	0.28	38.34	136.93	0.22	25.54	69.44	0.27	17.73	40.62	0.3	29.83	37.8	0.44	28.89	65.49	0.31	18.23	74.14	0.2	33.07	0	1	37.88	104.4	0.27	29.36	64.58	0.31	15.12	54.26	0.22	0.287143	0.392857	0.105714	0.51721
NM_002291|LAMB1|chr7|-	194.9	107564331	chr7:107564246-107564532	33.92	0	1	28.13	6.94	0.8	55.76	41.1	0.58	89.27	8.7	0.91	30.6	24.56	0.55	31.13	10.69	0.74	64.75	12.65	0.84	46.44	0	1	66.81	43.53	0.61	76.83	35.42	0.68	98.7	13.62	0.88	45.33	27.47	0.62	25.82	31.51	0.45	42.29	35.33	0.54	0.774286	0.682857	-0.0914286	0.346833
NM_201453|CBWD3|chr9|-	3288.8	70432334	chr9:70432000-70432535	34.34	51.27	0.4	72.7	118.36	0.38	45.49	94.16	0.33	211.53	103.84	0.67	40.09	93.81	0.3	25.81	75.61	0.25	56.82	128.43	0.31	25.53	29.55	0.46	69.89	66.09	0.51	19	77.84	0.2	138.51	227.02	0.38	43.04	105.68	0.29	30.67	50.49	0.38	49.96	124.2	0.29	0.377143	0.358571	-0.0185714	0.247054
NM_005803|FLOT1|chr6|-	21191.3	30695664	chr6:30695511-30695922	80.92	401.96	0.17	120.62	455.47	0.21	292.4	756.94	0.28	270.82	813.34	0.25	114.24	343.43	0.25	76.81	448.18	0.15	397.89	872.41	0.31	82.03	362.72	0.18	63.12	234	0.21	228.38	703.45	0.25	273.95	525.72	0.34	98.8	270.3	0.27	81.98	379.66	0.18	386.57	857.32	0.31	0.231429	0.248571	0.0171429	0.465138
NM_004500|HNRNPC|chr14|-	2860.5	21678778	chr14:21677296-21679465	85.52	46.86	0.65	110.5	67.47	0.62	64.96	122.32	0.35	90.33	375.17	0.19	76.84	30.45	0.72	98.1	58.13	0.63	29.39	28.15	0.51	82.24	34.71	0.7	77.25	41.72	0.65	64.44	77.62	0.45	62.84	263.45	0.19	68.91	49.51	0.58	84.31	47.57	0.64	46.37	0	1	0.524286	0.601429	0.0771429	0.369391
NM_005166|APLP1|chr19|+	61594.3	36370571	chr19:36370245-36370699	366.44	0	1	371.79	2.84	0.99	620.9	0	1	1500.68	0	1	286.03	0	1	329.61	19.54	0.94	523.67	0	1	396.6	0	1	275.04	0	1	791.19	0	1	1794.62	0	1	338.75	3.39	0.99	401.51	52.49	0.88	589.93	0	1	0.99	0.981429	-0.00857143	0.354232
NM_133499|SYN1|chrX|-	194906	47431739	chrX:47431320-47432360	139.86	984.23	0.12	145.69	796.12	0.15	529.42	1215.02	0.3	472.91	1798.42	0.21	95.27	551.25	0.15	143.19	768.43	0.16	184.14	358.93	0.34	138.24	746.19	0.16	60.19	347.6	0.15	270.24	840.73	0.24	432.84	1080.07	0.29	74.58	535.26	0.12	106.39	553.28	0.16	135.08	299.34	0.31	0.204286	0.204286	0	0.736268
NM_005909|MAP1B|chr5|+	243713	71501852	chr5:71500911-71505397	408.61	440.43	0.48	509.06	379.64	0.57	539.6	569.88	0.49	1025.44	1210.07	0.46	268.53	239.12	0.53	389.07	278.91	0.58	132.92	68.93	0.66	352.51	315.95	0.53	217.87	186.95	0.54	288.83	407.66	0.41	813.76	731.61	0.53	256.88	286.61	0.47	271.94	187.77	0.59	135.67	74.31	0.65	0.538571	0.531429	-0.00714286	0.719429
NM_001174096|ZEB1|chr10|+	7054.9	31816354	chr10:31815600-31818742	43.95	222.15	0.17	29.91	179.08	0.14	35.75	383.26	0.09	37.11	414.85	0.08	22.12	172.86	0.11	28.19	170.99	0.14	34.51	128.89	0.21	21.95	157.08	0.12	14.51	95.63	0.13	23.14	224.9	0.09	17.14	305.68	0.05	19.32	147.82	0.12	14.2	93.29	0.13	8.77	251.52	0.03	0.134286	0.0957143	-0.0385714	0.228287
NM_015074|KIF1B|chr1|+	5364.9	10436861	chr1:10436603-10441661	47.53	515.64	0.08	64.74	602.68	0.1	63.07	1083.99	0.05	95.9	1659.62	0.05	40.44	418.74	0.09	59.34	580.81	0.09	14.93	691.21	0.02	51.34	474.58	0.1	47.32	419.24	0.1	56.77	940.25	0.06	92.69	1534.2	0.06	50.96	429.51	0.11	65.58	586.65	0.1	42.2	1157.54	0.04	0.0685714	0.0814286	0.0128571	0.845696
NM_201444|DGKA|chr12|+	1638.7	56347684	chr12:56347469-56347807	24.25	22.54	0.52	46.55	13.94	0.77	100.99	50.44	0.67	157.15	25.5	0.86	59.56	41.96	0.59	71.6	55.19	0.56	239.67	0	1	27.83	30.71	0.48	79.33	41.52	0.66	96.68	99.72	0.49	120.78	17.31	0.87	45.77	38.6	0.54	94.24	131.03	0.42	419.94	0	1	0.71	0.637143	-0.0728571	0.23836
NM_001042646|TRAK1|chr3|+	386.8	42264682	chr3:42264434-42267268	26.98	109.24	0.2	34.44	78.22	0.31	30.43	142.22	0.18	33.04	55.31	0.37	29.3	50.12	0.37	31.82	83.66	0.28	7.32	112.31	0.06	30.89	72.68	0.3	23.75	36.78	0.39	17.39	59.8	0.23	43.61	109.38	0.29	25.24	39.12	0.39	17.68	43.53	0.29	10.45	177.59	0.06	0.252857	0.278571	0.0257143	0.874031
NM_016548|GOLM1|chr9|-	14058	88642607	chr9:88641058-88642808	134.53	0	1	166.5	0	1	194.66	0	1	388.47	0	1	155.14	0	1	151.21	0	1	106.43	0	1	169.44	0	1	134.35	0	1	168.74	0	1	377.69	0	1	193.93	0	1	155.21	0	1	103.97	0	1	1	1	0	1
NM_007259|VPS45|chr1|+	425.8	150117088	chr1:150116887-150117505	34.81	0	1	94.9	0	1	112.63	0	1	161.06	0	1	56.35	0	1	67.77	0	1	89.57	0	1	57.2	0	1	71.5	0	1	80.57	1.84	0.98	84.89	0	1	61.63	0	1	51.96	7.14	0.88	NA	NA	NA	1	0.976667	-0.0233333	0.435897
NM_001105204|RUSC1|chr1|+	4648.2	155300444	chr1:155300194-155300909	124.69	87.71	0.59	196.48	94.61	0.67	210.85	0	1	340.57	0	1	142.75	71.2	0.67	112.01	149.83	0.43	272.57	0	1	100.02	72.68	0.58	148.79	15.91	0.9	229.16	0	1	350.99	0	1	108.19	100.7	0.52	118.33	103.8	0.53	247.22	0	1	0.765714	0.79	0.0242857	0.259436
NM_014393|STAU2|chr8|-	442.4	74464246	chr8:74461837-74464554	34.63	103.57	0.25	34.1	150.88	0.18	40.73	62.53	0.39	30.71	14.25	0.68	33.72	143.47	0.19	35.23	126.64	0.22	11.93	53.61	0.18	31.34	146.51	0.18	27.23	87.16	0.24	19.75	59.3	0.25	30.1	46.31	0.39	31	130.91	0.19	28.19	99.11	0.22	5.8	58.01	0.09	0.298571	0.222857	-0.0757143	0.539622
NM_014296|CAPN7|chr3|+	247.8	15292824	chr3:15292623-15294423	25.46	47.39	0.35	34.17	38.81	0.47	22.68	21.66	0.51	27.24	30.9	0.47	26.53	84.08	0.24	20.79	87.64	0.19	NA	NA	NA	29.77	34.34	0.46	38.39	79.93	0.32	18.87	29.36	0.39	23.36	23.9	0.49	33.57	64.16	0.34	30.11	80.6	0.27	22.47	16.4	0.58	0.371667	0.407143	0.0354762	0.614967
NM_006185|NUMA1|chr11|-	787.1	71714383	chr11:71713965-71714584	54.97	29.39	0.65	103.85	0	1	98.54	19.17	0.84	69.57	20.98	0.77	60.25	27.73	0.68	78.66	32.83	0.71	61.32	0	1	47.23	28.27	0.63	58.82	0	1	83.89	0	1	90.06	0	1	54.15	6.95	0.89	51.88	2.92	0.95	15.45	24.29	0.39	0.807143	0.837143	0.03	0.2807
NM_002645|PIK3C2A|chr11|-	607.8	17111265	chr11:17108124-17111467	23.06	84.42	0.21	40.75	74.83	0.35	39.74	22.13	0.64	34.84	32.8	0.52	25.44	125.22	0.17	29.92	157.79	0.16	48.83	78.96	0.38	23.12	88.97	0.21	24.84	75.57	0.25	25.81	31.59	0.45	33.42	57.8	0.37	22.37	93.31	0.19	23.21	100.86	0.19	35.83	78.66	0.31	0.347143	0.281429	-0.0657143	0.648413
NM_152316|C11orf46|chr11|+	304.3	30358315	chr11:30358114-30359165	17.44	84.18	0.17	31.65	94.59	0.25	9.28	65.54	0.12	11.49	104.83	0.1	25.91	96.84	0.21	16.2	94.94	0.15	6.78	36.72	0.16	25.5	94.86	0.21	25.3	83.91	0.23	8.59	81.21	0.1	20.11	44.41	0.31	24.03	101.2	0.19	23.35	79.86	0.23	1.46	68.3	0.02	0.165714	0.184286	0.0185714	0.709559
NM_175920|LNPEP|chr5|+	145	96364370	chr5:96364106-96365115	28.04	28.4	0.5	40.72	27.92	0.59	21.33	24.69	0.46	30.78	91.4	0.25	26.74	28.51	0.48	28.17	29.38	0.49	NA	NA	NA	35.13	4.25	0.89	NA	NA	NA	NA	NA	NA	18.8	42.64	0.31	25.2	11.44	0.69	23.25	22.69	0.51	2.74	36.19	0.07	0.461667	0.494	0.0323333	0.698858
NM_001167734|VARS2|chr6|+	3776.7	30894137	chr6:30893886-30894235	61.85	0	1	170.34	0	1	265.51	0	1	182.96	0	1	147.07	0	1	110.42	0	1	331.53	0	1	86.22	0	1	120.56	0	1	304.81	0	1	173.64	0	1	117.96	0	1	133.01	0	1	412.85	0	1	1	1	0	1
NM_001859|SLC31A1|chr9|+	432.9	116022807	chr9:116022552-116026772	19.99	14.42	0.58	23.22	53.02	0.3	20.82	94.65	0.18	25.95	156.04	0.14	19.96	20.46	0.49	20.13	34.81	0.37	15.9	50.59	0.24	18.91	29.84	0.39	16.84	31.01	0.35	22.23	155.18	0.13	31.2	58.66	0.35	17.63	46	0.28	20.4	52.52	0.28	18.28	34.28	0.35	0.328571	0.304286	-0.0242857	1
NM_002738|PRKCB|chr16|+	163033	24228594	chr16:24225979-24231932	201.64	215.66	0.48	236.77	173.55	0.58	241.47	167.16	0.59	417.15	39.19	0.91	162	171.59	0.49	235.97	168.27	0.58	155.92	83.77	0.65	196.93	174.04	0.53	181.33	131.6	0.58	284.85	203.21	0.58	403.09	64.05	0.86	167.66	160.97	0.51	278.97	158.64	0.64	272.76	0	1	0.611429	0.671429	0.06	0.17355
NR_027421|FAM27C|chr9|+	863.8	44991284	chr9:44991083-44991492	30.24	104.16	0.23	33.24	181.55	0.15	25.23	163.1	0.13	9.68	42.8	0.18	27.88	89.28	0.24	25.14	37.8	0.4	13.07	89.01	0.13	20.94	73.31	0.22	29.23	119.08	0.2	22.93	139.04	0.14	33.26	28.15	0.54	28.34	94.97	0.23	21.4	76.61	0.22	44.62	30.62	0.59	0.208571	0.305714	0.0971429	0.20458
NM_001111270|ARHGEF25|chr12|+	421.9	58010768	chr12:58010567-58011028	9.91	54.24	0.15	10.63	32.75	0.25	15.78	30.37	0.34	33.65	21.42	0.61	NA	NA	NA	9	33.6	0.21	NA	NA	NA	13.79	30.93	0.31	4.19	31.84	0.12	32.83	33.85	0.49	19.74	29.63	0.4	NA	NA	NA	9.6	39.62	0.2	0.79	32.77	0.02	0.312	0.256667	-0.0553333	0.825641
NM_001128591|PSMG4|chr6|+	197.8	3268026	chr6:3267825-3268300	NA	NA	NA	39.8	3.8	0.91	53.95	7.85	0.87	61.05	0	1	NA	NA	NA	NA	NA	NA	66.38	0	1	31.38	0	1	30.22	13.41	0.69	93.49	4.17	0.96	38.3	9.85	0.8	38.99	0	1	NA	NA	NA	155.65	0	1	0.945	0.908333	-0.0366667	0.687378
NM_017647|FTSJ3|chr17|-	541.7	61897153	chr17:61896793-61897354	18.43	45.11	0.29	NA	NA	NA	54.92	91.18	0.38	61.35	0	1	16.73	48.64	0.26	17.74	36.22	0.33	64.94	35.78	0.64	13.67	36.99	0.27	18.47	27.86	0.4	45.98	41.84	0.52	NA	NA	NA	15.99	22.38	0.42	6.79	25.29	0.21	14.59	16.51	0.47	0.483333	0.381667	-0.101667	0.462881
NM_044472|CDC42|chr1|+	3131.6	22416637	chr1:22416436-22417296	51.06	19.25	0.73	151.62	0	1	101.02	25.76	0.8	237.73	0	1	72.63	17.69	0.8	98.66	0	1	37.96	21.23	0.64	67.46	0	1	118.4	0	1	50.9	15.49	0.77	104.01	24.28	0.81	93.5	2.03	0.98	81.22	0	1	35.61	43.85	0.45	0.852857	0.858571	0.00571429	0.38037
NM_003654|CHST1|chr11|-	9655.6	45670426	chr11:45669239-45672515	4.57	55.84	0.08	6.26	46.46	0.12	6.53	86.45	0.07	4.92	152.63	0.03	7.42	36.14	0.17	5.53	39.82	0.12	13.68	43.19	0.24	12.31	44.53	0.22	7.93	43.9	0.15	13.97	87.47	0.14	18.59	117.19	0.14	10.14	44.86	0.18	10.73	44.68	0.19	3.86	65.46	0.06	0.118571	0.154286	0.0357143	0.305572
NM_014153|ZC3H7A|chr16|-	171.1	11845161	chr16:11844442-11845362	21.97	12.83	0.63	46.35	0	1	30.57	12.85	0.7	36.21	0	1	44.12	13.05	0.77	29.06	8.81	0.77	30.4	0	1	NA	NA	NA	42.8	0	1	35.47	0	1	63.69	0	1	42.1	18.77	0.69	31.27	15.09	0.67	NA	NA	NA	0.838571	0.872	0.0334286	0.761885
NM_001128|AP1G1|chr16|-	1499.4	71766023	chr16:71762905-71767062	32.15	50.29	0.39	50.76	89.47	0.36	19.8	77.32	0.2	32.33	135.15	0.19	40.38	54.08	0.43	43.24	91.25	0.32	15.32	32.97	0.32	32.58	51.17	0.39	38.52	72.1	0.35	19.01	87.54	0.18	19.55	83.54	0.19	37.12	58.7	0.39	47.28	83.01	0.36	26.08	16.6	0.61	0.315714	0.352857	0.0371429	0.764253
NR_037841|MACROD2-AS1|chr20|-	162.7	14865012	chr20:14864899-14865240	64.17	0	1	60.35	0	1	106.26	0	1	29.92	30.95	0.49	78	0	1	68.65	2.95	0.96	57.49	0	1	56.57	0	1	49.89	0	1	64.01	0	1	106.95	4.22	0.96	60.4	3.08	0.95	59.42	4.42	0.93	87.1	0	1	0.921429	0.977143	0.0557143	0.365909
NM_007355|HSP90AB1|chr6|+	125664	44221505	chr6:44221226-44221614	444.26	0	1	1007.44	0	1	2224.58	0	1	3344.69	0	1	601.55	0	1	576.4	0	1	727.3	0	1	300.89	2.41	0.99	475.27	0	1	1209.14	0	1	1939.15	0	1	535.34	0	1	381.83	0	1	505.37	0	1	1	0.998571	-0.00142857	1
NM_001128159|VPS53|chr17|-	2800.6	422337	chr17:411908-422538	47.1	72.5	0.39	41.17	26.06	0.61	57.97	85.05	0.41	40.74	140.14	0.23	45.44	58.63	0.44	36.04	39.78	0.48	39.64	0	1	33.78	72.19	0.32	28.21	34.85	0.45	55.88	57.63	0.49	48.99	118.39	0.29	37.72	47.97	0.44	32.17	42.31	0.43	56.01	89.26	0.39	0.508571	0.401429	-0.107143	0.576916
NM_025190|ANKRD36B|chr2|-	14488	98121949	chr2:98121261-98122898	50.39	189.74	0.21	74.56	256.4	0.23	236.49	0	1	165.82	273.76	0.38	39.47	187.93	0.17	70.84	219.19	0.24	453.99	0	1	31.61	214.88	0.13	68.18	243.12	0.22	239.83	0	1	211.39	18.82	0.92	38.95	208.34	0.16	62.6	197.86	0.24	248.11	0	1	0.461429	0.524286	0.0628571	0.800469
NM_020921|NIN|chr14|-	1640.9	51190189	chr14:51186481-51190390	78.34	121.34	0.39	68.15	132.92	0.34	34.98	71.26	0.33	55.49	121.05	0.31	64.54	140.68	0.31	67.52	144.18	0.32	49.72	162.72	0.23	94.34	168.74	0.36	84.15	195.01	0.3	42.78	110.08	0.28	74.48	133.87	0.36	87.27	190.78	0.31	80.96	227.34	0.26	38.41	147.58	0.21	0.318571	0.297143	-0.0214286	0.750269
NM_018142|INTS10|chr8|+	6857.4	19709467	chr8:19709160-19709586	83.05	12.95	0.87	204.99	74.66	0.73	285.78	0	1	728.57	12.11	0.98	158.92	39.55	0.8	75.84	46.22	0.62	203.96	0	1	107.59	6.85	0.94	296.59	55.12	0.84	290.18	11.21	0.96	820.47	49.27	0.94	197.63	39.39	0.83	97.66	49.32	0.66	239.9	0	1	0.857143	0.881429	0.0242857	1
NM_006909|RASGRF2|chr5|+	1004.1	80524603	chr5:80521497-80525981	13.97	16.34	0.46	22.71	43.62	0.34	22.84	21.86	0.51	34.18	25.26	0.58	23.17	25.53	0.48	22.13	50.35	0.31	10.43	27.52	0.27	NA	NA	NA	36.74	48.76	0.43	23.41	35.55	0.4	8.69	24.16	0.26	30.17	37.02	0.45	45.68	80.54	0.36	12.66	18.71	0.4	0.421429	0.383333	-0.0380952	0.851716
NR_037182|LOC653513|chr1|-	39576.4	144676848	chr1:144676437-144677049	71.27	390.33	0.15	110.1	494.86	0.18	106.84	560.69	0.16	67.46	324.55	0.17	81.03	563.62	0.13	135.43	599.02	0.18	13.94	390.25	0.03	80.44	448.86	0.15	109.03	540.72	0.17	143.07	615.85	0.19	33.35	333.01	0.09	108.79	644.56	0.14	198.68	733.49	0.21	42.38	572.07	0.07	0.142857	0.145714	0.00285714	0.810137
NM_015153|PHF3|chr6|+	30106.2	64423486	chr6:64421482-64424405	40.17	259.61	0.13	25.98	215.02	0.11	41.88	286.67	0.13	43.63	122.42	0.26	40.54	404.14	0.09	22.39	281.64	0.07	26.32	290.46	0.08	32.01	294.98	0.1	27.39	185.7	0.13	18.7	287.79	0.06	28.06	184.84	0.13	41.33	364.05	0.1	13.97	272.64	0.05	47.35	356.89	0.12	0.124286	0.0985714	-0.0257143	0.506065
NM_001144059|NTM|chr11|+	3909.1	132184647	chr11:132184446-132184961	19.22	96.1	0.17	39.47	105.13	0.27	42.72	155.63	0.22	23.77	223.11	0.1	14.44	127.24	0.1	21.48	140.99	0.13	16.02	169.65	0.09	28.18	84.69	0.25	28.35	149.37	0.16	36.03	200.18	0.15	5.26	141.06	0.04	15.02	140.59	0.1	33.02	208.54	0.14	45.28	59.68	0.43	0.154286	0.181429	0.0271429	0.763933
NM_005382|NEFM|chr8|+	148155	24775489	chr8:24774574-24776606	440.53	866.3	0.34	435.08	602.75	0.42	610.19	1055.91	0.37	561.7	317.91	0.64	252.79	395.49	0.39	454.96	734.55	0.38	180.71	767.08	0.19	326.06	464.96	0.41	231.28	335.18	0.41	347.46	627.27	0.36	386.84	534.23	0.42	255.57	376.79	0.4	403.49	561.13	0.42	149.91	833.75	0.15	0.39	0.367143	-0.0228571	0.341794
NM_024312|GNPTAB|chr12|-	2479.1	102140437	chr12:102139275-102141019	53.74	217.64	0.2	56.65	272.68	0.17	49.95	58.21	0.46	82.78	148.77	0.36	56.81	282.71	0.17	43.18	250.2	0.15	15.53	126.07	0.11	43.75	147.46	0.23	39.46	216.01	0.15	31.58	46.85	0.4	63.71	264.66	0.19	51.78	271.01	0.16	37.46	200.03	0.16	7.45	35.01	0.18	0.231429	0.21	-0.0214286	0.6369
NM_178238|PILRB|chr7|+	14333.4	99965319	chr7:99964972-99965454	134.32	10.99	0.92	283.38	108.85	0.72	258.96	78.59	0.77	239.28	114.29	0.68	242.85	0	1	170.75	83.92	0.67	391.8	178.33	0.69	127.71	48.51	0.72	398.71	145.82	0.73	270.99	113.79	0.7	234.35	102.17	0.7	178.07	13.84	0.93	145.11	108.96	0.57	367.76	35.59	0.91	0.778571	0.751429	-0.0271429	1
NM_006908|RAC1|chr7|+	4907.1	6442327	chr7:6441947-6443598	95.33	190.2	0.33	133.23	296.23	0.31	133.99	382.69	0.26	226.91	406.5	0.36	76.64	170.93	0.31	95.9	227.29	0.3	44.11	121.73	0.27	78.87	168.04	0.32	76.25	100.36	0.43	81.37	217.71	0.27	154.1	124.43	0.55	85.12	151.49	0.36	70.12	196.2	0.26	35.7	61.86	0.37	0.305714	0.365714	0.06	0.180462
NM_006822|RAB40B|chr17|-	1350.3	80615809	chr17:80614943-80616010	38.25	0	1	54.57	0	1	71.88	0	1	80.51	0	1	44.86	0	1	56.56	0	1	31.01	0	1	39.75	0	1	85.08	0	1	106.33	0	1	97.17	0	1	54.85	0	1	74.68	0	1	46.73	32.16	0.59	1	0.941429	-0.0585714	0.143133
NM_001130834|LDB2|chr4|-	537.2	16504037	chr4:16503165-16504496	28.63	15.95	0.64	30.49	36.96	0.45	23.61	61.17	0.28	41.32	155.71	0.21	35.5	20.36	0.64	28.64	36.53	0.44	NA	NA	NA	22.72	41.57	0.35	45.72	29.94	0.6	27.66	82.97	0.25	36.18	35.47	0.5	45.74	35.98	0.56	36.2	65.04	0.36	7.51	26.27	0.22	0.443333	0.405714	-0.037619	0.627928
NM_003783|B3GALT2|chr1|-	2047.4	193150479	chr1:193147860-193150812	151.89	456.26	0.25	87.98	304.61	0.22	66.95	124.32	0.35	155.67	214.63	0.42	123	470.51	0.21	74.07	235.36	0.24	42.46	146.13	0.23	77.46	290.69	0.21	39.74	94.81	0.3	32.87	108.46	0.23	143.36	225.5	0.39	87.93	260.64	0.25	41.84	122.33	0.25	22.91	146.18	0.14	0.274286	0.252857	-0.0214286	1
NM_021075|NDUFV3|chr21|+	1686.1	44329175	chr21:44328974-44329773	8.43	137.81	0.06	10.1	154.39	0.06	29.18	191.52	0.13	21.17	258.72	0.08	6.85	121.75	0.05	4.76	103.54	0.04	14.75	139.12	0.1	7.84	173.27	0.04	8.94	136.21	0.06	18.76	277.45	0.06	17.24	169.02	0.09	3.23	139.14	0.02	4.76	149.62	0.03	6.26	195.27	0.03	0.0742857	0.0471429	-0.0271429	0.378725
NM_007023|RAPGEF4|chr2|+	1005.1	173916569	chr2:173916368-173917620	39.92	152.88	0.21	65.99	160.2	0.29	39.56	110.95	0.26	94.07	56.37	0.63	60.54	204.97	0.23	54.63	226.13	0.19	18.36	275.89	0.06	45.72	116.55	0.28	52.7	135.47	0.28	33.73	117.96	0.22	54.81	153.16	0.26	65.77	169.4	0.28	40.43	183.15	0.18	9.44	146.6	0.06	0.267143	0.222857	-0.0442857	0.815834
NM_006694|JTB|chr1|-	888.4	153947015	chr1:153946840-153947311	70.37	4.07	0.95	65.82	102.16	0.39	52.21	102.82	0.34	108.68	171.64	0.39	65.02	24.02	0.73	31.72	47.54	0.4	26.32	28.04	0.48	60.85	11.55	0.84	48.97	79.1	0.38	29.76	70.44	0.3	49.63	174.61	0.22	27.65	42.12	0.4	45.59	22.34	0.67	74.03	84.11	0.47	0.525714	0.468571	-0.0571429	0.370152
NM_015163|TRIM9|chr14|-	15379.6	51442699	chr14:51441981-51444071	78.05	194.06	0.29	166.05	336.23	0.33	99.5	84	0.54	148.5	100.31	0.6	104.17	193.61	0.35	126.12	255.49	0.33	129.28	83.72	0.61	100.46	155.48	0.39	233.3	258.1	0.47	70.76	145.23	0.33	161.25	113.55	0.59	120.33	216.68	0.36	121.33	328.86	0.27	94.88	188.21	0.34	0.435714	0.392857	-0.0428571	0.744022
NM_001199975|UQCRB|chr8|-	2336.3	97242010	chr8:97238904-97243360	25.52	31.81	0.45	29.25	45.42	0.39	29.78	82.51	0.27	42.65	144.05	0.23	20.52	15.8	0.56	17.21	32.57	0.35	5.78	60.68	0.09	23.14	43.79	0.35	12.15	22.37	0.35	10.49	48.28	0.18	34.14	63.2	0.35	18.7	22.17	0.46	NA	NA	NA	7.15	93.73	0.07	0.334286	0.293333	-0.0409524	0.714346
NM_032168|WDR75|chr2|+	411.1	190340173	chr2:190339939-190340264	32.25	5.81	0.85	41.48	17.99	0.7	89.84	18.7	0.83	109.89	27.24	0.8	56.34	15.88	0.78	38.28	36.56	0.51	149.1	10.97	0.93	NA	NA	NA	54.46	16.95	0.76	59.03	7.32	0.89	46.39	10.89	0.81	37.4	15.12	0.71	33.42	24.78	0.57	179.21	0	1	0.771429	0.79	0.0185714	0.427082
NM_001018065|NTRK2|chr9|+	4057.8	87488501	chr9:87486704-87492813	56.25	82.39	0.41	70.34	101.91	0.41	44.74	58.2	0.43	47.95	170.04	0.22	50.37	86.76	0.37	57.63	73.91	0.44	44.14	56.02	0.44	59.57	87.02	0.41	85.38	94.49	0.47	52.17	84.73	0.38	55.09	173.15	0.24	59.33	56.13	0.51	53.1	90.17	0.37	45.05	26.51	0.63	0.388571	0.43	0.0414286	0.716267
NM_001199112|MDH1|chr2|+	2006.9	63834197	chr2:63833996-63834330	83.76	69.22	0.55	173.63	159.61	0.52	212.31	21.35	0.91	568.86	166.16	0.77	110.79	97.3	0.53	102.63	116	0.47	180.23	0	1	63.93	73.03	0.47	99.37	114.72	0.46	138.43	29.53	0.82	469.1	74.42	0.86	81.58	67.18	0.55	81.63	100.41	0.45	123.13	0	1	0.678571	0.658571	-0.02	1
NM_001128847|SMARCA4|chr19|+	1169.9	11172709	chr19:11172460-11172958	31.58	93.34	0.25	80.87	137.64	0.37	181.84	346.15	0.34	151.38	305.48	0.33	68.03	97.46	0.41	70	99.09	0.41	82.45	94.45	0.47	45.34	54.76	0.45	57.42	84.1	0.41	131.6	165.7	0.44	95.98	180.13	0.35	49.53	64.14	0.44	51.16	74.37	0.41	36.23	149.81	0.19	0.368571	0.384286	0.0157143	0.83994
NM_024818|UBA5|chr3|+	174.6	132395915	chr3:132395287-132396944	27.72	10.15	0.73	30.23	17.38	0.63	17.99	24.2	0.43	32.06	48.75	0.4	21.6	35.29	0.38	17.05	22.94	0.43	20.13	12.74	0.61	25.53	15.56	0.62	24.67	20.41	0.55	18.56	24.19	0.43	34.91	0	1	32.62	23.12	0.59	18.61	17.46	0.52	37.16	0	1	0.515714	0.672857	0.157143	0.133728
NM_014232|VAMP2|chr17|-	54899.5	8063790	chr17:8062465-8064189	105.59	1045.41	0.09	181.89	790.91	0.19	281.73	2259.79	0.11	389.2	2686.44	0.13	50.56	433.89	0.1	153.17	897.27	0.15	48.79	624.63	0.07	106.41	774.15	0.12	91.04	426.66	0.18	226.64	1102.92	0.17	184.31	1803.32	0.09	53.7	441.2	0.11	119.32	586.66	0.17	41.67	636.78	0.06	0.12	0.128571	0.00857143	0.84749
NM_016640|MRPS30|chr5|+	1944.2	44815388	chr5:44815015-44815618	85.37	112.75	0.43	60.92	160.72	0.27	100.29	8.1	0.93	170.56	131.68	0.56	105.88	253.85	0.29	48.61	112.02	0.3	72.77	43.95	0.62	78.51	138.83	0.36	72.73	152.94	0.32	176.86	57.92	0.75	180.65	62.94	0.74	131.39	257.18	0.34	43.95	203.63	0.18	134.14	0	1	0.485714	0.527143	0.0414286	0.393517
NM_016075|VPS36|chr13|-	976	52989857	chr13:52986737-52990058	41.81	21.47	0.66	52.1	40.9	0.56	34.58	72.09	0.32	61.18	178.52	0.26	40.86	12.4	0.77	53.65	3.2	0.94	17.08	38.6	0.31	42.61	17.62	0.71	46.85	28.84	0.62	33.41	50.28	0.4	15.27	162.4	0.09	46.97	36.62	0.56	52.87	14.52	0.78	NA	NA	NA	0.545714	0.526667	-0.0190476	0.882418
NM_203350|ZRANB2|chr1|-	5356.9	71530613	chr1:71528974-71530820	55.13	40.92	0.57	127.99	0	1	62.35	27.11	0.7	103.98	22.67	0.82	92.01	79.63	0.54	105.19	45.32	0.7	NA	NA	NA	63.76	8.62	0.88	127.17	60.28	0.68	78.46	0	1	136.25	0	1	88.7	76.78	0.54	120.43	49.05	0.71	38.39	0	1	0.721667	0.83	0.108333	0.379622
NM_018238|AGK|chr7|+	224.7	141352821	chr7:141352587-141354209	44.91	8.73	0.84	64.07	31.93	0.67	46.77	16.79	0.74	39.69	53.12	0.43	51.92	31.1	0.63	51.88	15.39	0.77	29.28	1.68	0.95	43.6	21	0.67	48.33	20.73	0.7	42.55	19.35	0.69	46.58	35.89	0.56	54.24	25.23	0.68	47.41	7.87	0.86	NA	NA	NA	0.718571	0.693333	-0.0252381	1
NM_031858|NBR1|chr17|+	3035.5	41362145	chr17:41361920-41363707	29.44	85.24	0.26	48.89	105.64	0.32	32.36	124.6	0.21	94.07	118.72	0.44	23.17	148.81	0.13	29.33	116.77	0.2	16.56	89.5	0.16	25.71	68.54	0.27	27.24	96.86	0.22	23.35	99.41	0.19	72.48	90.62	0.44	37.24	111.16	0.25	28.52	118.74	0.19	30.42	52.15	0.37	0.245714	0.275714	0.03	0.891043
NR_028509|PART1|chr5|+	9271.4	59820414	chr5:59816847-59822245	16.54	99.82	0.14	21.3	139.1	0.13	28.19	152.35	0.16	15.46	117.97	0.12	16.57	114.05	0.13	21.42	90.84	0.19	18.45	129.78	0.12	24.23	101.13	0.19	39.35	150.32	0.21	25.34	213.37	0.11	22.58	157.48	0.13	35.87	153	0.19	26.17	115.37	0.18	15.9	138.46	0.1	0.141429	0.158571	0.0171429	0.748433
NM_012434|SLC17A5|chr6|-	177.8	74304409	chr6:74303102-74304937	9.19	68.51	0.12	12.85	42.31	0.23	21.99	21.49	0.51	24.13	19	0.56	8.87	33.35	0.21	10.43	54.22	0.16	35.02	0	1	14.36	47.48	0.23	10.58	26.19	0.29	22.84	13.97	0.62	17.41	59.25	0.23	11.13	35.95	0.24	12.55	52.27	0.19	12.78	18.59	0.41	0.398571	0.315714	-0.0828571	0.667193
NM_001981|EPS15|chr1|-	954.1	51822274	chr1:51819935-51822518	50.1	140.51	0.26	77.73	272.28	0.22	64.62	159.39	0.29	67.85	169.55	0.29	47.25	232.87	0.17	57.36	218.73	0.21	18.45	53.37	0.26	36.35	101.77	0.26	32.38	115.93	0.22	33.87	109.93	0.24	59.53	108.39	0.35	47.96	163.18	0.23	35.61	178.59	0.17	22.36	102.76	0.18	0.242857	0.235714	-0.00714286	1
NM_021908|ST7|chr7|+	846.3	116863116	chr7:116862915-116863961	39.8	47.15	0.46	64.02	43.12	0.6	56.05	126.51	0.31	107.06	44.47	0.71	53.74	13.49	0.8	49.01	39.31	0.55	71.03	80.82	0.47	37.38	38.55	0.49	57.35	8.4	0.87	55.7	83.34	0.4	47.42	61.73	0.43	47.7	22.5	0.68	53.41	33.86	0.61	72.09	0	1	0.557143	0.64	0.0828571	0.321206
NM_004874|BAG4|chr8|+	277.5	38068107	chr8:38067526-38070819	27.67	17.3	0.62	34.78	23.05	0.6	25.8	5.07	0.84	30.08	19.3	0.61	17.92	26.26	0.41	31.5	25.65	0.55	NA	NA	NA	20.72	20.71	0.5	16.98	20.8	0.45	14.5	19.78	0.42	17.59	19.68	0.47	13.43	25.69	0.34	23.69	36.7	0.39	NA	NA	NA	0.605	0.428333	-0.176667	0.194241
NM_015622|CCZ1|chr7|+	577.4	5965467	chr7:5965263-5965603	88.54	21.12	0.81	201.93	79.75	0.72	84.31	31.1	0.73	159.54	53.38	0.75	220.4	42.86	0.84	138.13	46.72	0.75	138.63	10.59	0.93	100.48	52.26	0.66	196.26	75.24	0.72	113.05	48.67	0.7	124.17	41.28	0.75	263.32	52.47	0.83	138.39	67.11	0.67	80.26	68.19	0.54	0.79	0.695714	-0.0942857	0.128554
NM_183416|KIF1B|chr1|+	2583.7	10364310	chr1:10363221-10368655	35.8	80.09	0.31	34.67	165.72	0.17	24.88	203.26	0.11	37.61	81.26	0.32	36.87	183.81	0.17	42.08	200.77	0.17	34.09	112.38	0.23	36.71	103.87	0.26	48	184.56	0.21	32	238.12	0.12	38.95	216.66	0.15	42.67	206.86	0.17	48.51	238.71	0.17	26.32	138.7	0.16	0.211429	0.177143	-0.0342857	0.60576
NM_001034853|RPGR|chrX|-	673.8	38146178	chrX:38143702-38146498	18.98	92.96	0.17	9.99	65.87	0.13	14.94	169.49	0.08	3.22	33.1	0.09	12.61	117.62	0.1	9.71	108.76	0.08	14.98	179.73	0.08	21.24	134.06	0.14	8.45	65.52	0.11	16.48	168.57	0.09	NA	NA	NA	12.52	103.52	0.11	9.6	97.88	0.09	21.86	484.33	0.04	0.104286	0.0966667	-0.00761905	0.542143
NM_017684|VPS13C|chr15|-	1758.2	62146542	chr15:62144590-62146757	50.05	172.84	0.22	84.93	123.6	0.41	63.49	119.49	0.35	87.98	84.29	0.51	68.03	274.56	0.2	47.75	170.96	0.22	30.37	123.28	0.2	54.39	193.14	0.22	60.99	124.26	0.33	52.13	70.73	0.42	52.76	43.04	0.55	81.02	232.31	0.26	52.61	154.3	0.25	30.71	40.08	0.43	0.301429	0.351429	0.05	0.737831
NM_006597|HSPA8|chr11|-	9882.1	122928426	chr11:122928200-122928627	104.5	368.47	0.22	217.15	275.09	0.44	243.4	446.58	0.35	1025.04	463.1	0.69	93.29	202.43	0.32	97.17	283.28	0.26	55.87	81.81	0.41	113.08	278.55	0.29	114.01	92.05	0.55	132.66	244.68	0.35	586.16	247.99	0.7	88.05	231.75	0.28	96.16	231.59	0.29	71.94	158.07	0.31	0.384286	0.395714	0.0114286	0.595487
NM_001164389|RAPGEF6|chr5|-	164.3	130771775	chr5:130771517-130772074	44.44	17.1	0.72	20.97	47.52	0.31	31.86	21.49	0.6	9.21	21.16	0.3	29.73	25.8	0.54	27.56	50.93	0.35	14.83	62	0.19	35.46	15.97	0.69	17.01	27.42	0.38	NA	NA	NA	NA	NA	NA	41.12	28.96	0.59	21.09	27.39	0.43	34.32	70.18	0.33	0.43	0.484	0.054	0.589512
NM_001033024|FBXO7|chr22|+	682.7	32894332	chr22:32894131-32894818	30.73	0	1	66.64	0	1	40.86	17.25	0.7	112.41	0	1	39.72	0	1	59.48	20.8	0.74	30.34	0	1	31.46	6.87	0.82	49.17	0	1	72.94	3.46	0.95	144	0	1	59.95	0	1	64.75	0	1	39.18	5.59	0.88	0.92	0.95	0.03	0.250934
NM_012257|HBP1|chr7|+	106.8	106842060	chr7:106841859-106842189	18.03	21.09	0.46	35.95	29.95	0.55	23.53	14.47	0.62	72.94	30.18	0.71	48.99	19.43	0.72	43.66	20.97	0.68	59.67	6.27	0.9	57.86	27.97	0.67	33.29	24.04	0.58	25.98	11.81	0.69	63.82	5.24	0.92	49.2	11.52	0.81	59.25	15.32	0.79	24.61	27.11	0.48	0.662857	0.705714	0.0428571	0.696945
NM_001170937|FUS|chr16|+	932.2	31202921	chr16:31202720-31206192	6.56	125.59	0.05	15.32	285.17	0.05	11.41	584.43	0.02	16.86	879.36	0.02	8.21	201.9	0.04	7.56	140.56	0.05	4.9	216.06	0.02	7.98	207.81	0.04	9.79	207.59	0.05	10.32	514.5	0.02	25.93	644.42	0.04	6.78	265.2	0.02	9.61	158.7	0.06	5.5	267.72	0.02	0.0357143	0.0357143	0	1
NM_004071|CLK1|chr2|-	1824.7	201717869	chr2:201717732-201718172	87.02	41.63	0.68	87.6	102.93	0.46	180.63	86.28	0.68	168.79	130.88	0.56	142.76	112.88	0.56	65.46	44.9	0.59	280.8	29.38	0.91	86.14	90.55	0.49	136.62	178.86	0.43	155.25	52.17	0.75	179.66	105.38	0.63	130.33	123.56	0.51	70.95	37.48	0.65	179.1	0	1	0.634286	0.637143	0.00285714	0.489623
NM_152352|FAM210A|chr18|-	146.5	13666511	chr18:13663346-13666712	9.38	31.67	0.23	11.48	53.59	0.18	9.37	67.47	0.12	17.75	89.26	0.17	8.71	37.8	0.19	NA	NA	NA	NA	NA	NA	7.02	38.67	0.15	7.04	26.13	0.21	5.02	38.16	0.12	16.01	30.68	0.34	8.38	28.81	0.23	NA	NA	NA	2.85	81.84	0.03	0.178	0.18	0.002	1
NM_001009880|KIAA0930|chr22|-	12588.5	45591708	chr22:45588123-45593097	83.31	91.24	0.48	55.23	118.81	0.32	59.43	134.01	0.31	67.24	212.63	0.24	65.18	185.27	0.26	54.77	66.54	0.45	104.58	116	0.47	71.1	116.95	0.38	38.09	78.24	0.33	65.49	125.66	0.34	54.73	173.43	0.24	62	125.32	0.33	41.59	48.18	0.46	78.66	43.38	0.64	0.361429	0.388571	0.0271429	0.739114
NM_152858|WTAP|chr6|+	300.4	160169452	chr6:160169223-160170453	11.83	69.8	0.14	22.89	59.75	0.28	12.53	94.84	0.12	39.66	59.23	0.4	19.97	49.59	0.29	14.22	64.34	0.18	6	82.32	0.07	16.14	73.42	0.18	18.85	51.41	0.27	6.37	84.49	0.07	31.33	201.56	0.13	23.06	63.97	0.26	19.61	73.16	0.21	3.63	53.54	0.06	0.211429	0.168571	-0.0428571	0.44753
NM_017693|BIVM|chr13|+	411.9	103492404	chr13:103491922-103493888	28.99	86.54	0.25	52.77	145.2	0.27	41.15	53.03	0.44	61.31	21.14	0.74	29.75	107.63	0.22	34.43	93.69	0.27	30.4	30.04	0.5	30.08	67.74	0.31	29.65	71.25	0.29	37.86	51.46	0.42	35.15	61.79	0.36	26.8	125.87	0.18	23.81	71.54	0.25	10.43	58.26	0.15	0.384286	0.28	-0.104286	0.303598
NM_130391|PTPRD|chr9|-	1312.6	8316191	chr9:8314246-8317942	64.6	15.28	0.81	94.42	51.41	0.65	49.7	38.87	0.56	56.73	80.2	0.41	48.96	31.65	0.61	90.79	40.75	0.69	22.91	14.29	0.62	58.81	7.65	0.88	53.07	30.8	0.63	23.4	20.61	0.53	38.9	33.78	0.54	50.89	33.23	0.6	58.32	23.26	0.71	NA	NA	NA	0.621429	0.648333	0.0269048	0.628414
NM_001161587|GYS1|chr19|-	248.5	49472562	chr19:49471382-49472868	19.35	24.61	0.44	28.1	36.21	0.44	23.04	59.58	0.28	31.25	68.05	0.31	18.99	42.83	0.31	20.36	32.38	0.39	19.33	29.55	0.4	21.59	26.01	0.45	18.72	19.88	0.48	23.05	83.16	0.22	60.87	0.69	0.99	21.25	14.87	0.59	18.7	26.23	0.42	19.02	17.42	0.52	0.367143	0.524286	0.157143	0.129301
NM_001127715|STXBP5|chr6|+	236.8	147707701	chr6:147705850-147711612	26.99	15.15	0.64	29.2	23.83	0.55	21.51	9.81	0.69	22.96	29.39	0.44	20.79	24.47	0.46	25.58	23.8	0.52	NA	NA	NA	22.32	7.72	0.74	25.08	23.65	0.51	NA	NA	NA	20.88	20.62	0.5	25.16	27.29	0.48	24.38	25.47	0.49	NA	NA	NA	0.55	0.544	-0.006	1
NM_001127400|YPEL5|chr2|+	419.7	30382678	chr2:30381485-30383399	22.31	22.96	0.49	24.03	57.46	0.29	23.24	29.36	0.44	21.82	47.52	0.31	25.91	23.3	0.53	29.46	36.17	0.45	NA	NA	NA	25.85	16.19	0.61	26.09	18.26	0.59	8.2	29.55	0.22	13.52	32.82	0.29	19.4	32.7	0.37	19.7	32.98	0.37	13.52	18.15	0.43	0.418333	0.411429	-0.00690476	1
NM_024686|TTLL7|chr1|-	223	84335564	chr1:84335057-84335765	21.92	51.16	0.3	14.85	42.35	0.26	16.77	48.33	0.26	9.22	58.6	0.14	23.75	68.12	0.26	17.57	70.62	0.2	12.99	58.05	0.18	17.3	49.5	0.26	13.96	26.96	0.34	16.28	35.86	0.31	26.94	77.18	0.26	19.07	63.97	0.23	14.23	38.33	0.27	7.31	23.59	0.24	0.228571	0.272857	0.0442857	0.684939
NM_001131016|CIZ1|chr9|-	3539.5	130928484	chr9:130928344-130928685	49.86	0.3	0.99	37.55	12.39	0.75	153.67	0	1	198.9	0	1	50	0	1	33.63	2.77	0.92	263.99	0	1	47.31	0.56	0.99	31.06	4.02	0.89	171.18	0	1	108.5	0	1	58.73	0	1	NA	NA	NA	192.87	0	1	0.951429	0.98	0.0285714	0.4995
NM_198889|ANKRD17|chr4|-	1111.5	73941761	chr4:73940502-73942007	41.25	113.43	0.27	66.08	130.59	0.34	49.25	174.21	0.22	45.48	193.45	0.19	49.79	111.41	0.31	41.47	136.97	0.23	33.72	105.75	0.24	46.26	113.77	0.29	52.27	114.65	0.31	45.02	177.52	0.2	52.9	193.19	0.21	54.61	128.87	0.3	32.73	116.48	0.22	44.05	156.72	0.22	0.257143	0.25	-0.00714286	0.904563
NM_001007098|SCP2|chr1|+	815	53459385	chr1:53458930-53459904	13.06	80.9	0.14	19.85	66.5	0.23	27.19	64.88	0.3	43.3	99.22	0.3	20.75	118.89	0.15	16.53	98.7	0.14	20.05	134.28	0.13	15.16	73.26	0.17	12.41	52.09	0.19	32.06	110	0.23	23.39	123.1	0.16	20.42	100.22	0.17	15.66	102.96	0.13	17.05	85.69	0.17	0.198571	0.174286	-0.0242857	0.733509
NM_020374|C12orf4|chr12|-	640	4598859	chr12:4596901-4599065	24.53	170.92	0.13	28.74	188.52	0.13	19.62	79.9	0.2	17.87	105.94	0.14	28.99	247.41	0.1	34.92	175.04	0.17	13.19	225.65	0.06	18.03	171.88	0.09	27.45	166.33	0.14	21	113.24	0.16	22.56	68.13	0.25	33.74	265.39	0.11	28.2	208.09	0.12	11.92	146.02	0.08	0.132857	0.135714	0.00285714	1
NM_018704|CTTNBP2NL|chr1|+	1087	112999830	chr1:112998553-113003786	22.74	53.02	0.3	46.7	33.51	0.58	32.25	67	0.32	38.43	38.78	0.5	32.97	70.89	0.32	28.87	49.42	0.37	58.51	39.96	0.59	20.89	43.01	0.33	31.1	44.39	0.41	31.61	94.57	0.25	30.51	44.5	0.41	29.4	54.51	0.35	36.42	44.64	0.45	61.5	76.57	0.45	0.425714	0.378571	-0.0471429	0.541158
NM_003981|PRC1|chr15|-	2107.4	91510231	chr15:91509268-91510432	76.81	0	1	136.78	0	1	126.55	0	1	136.33	0	1	113.45	0	1	152.93	0	1	47.72	76.74	0.38	61.67	0	1	114.19	0	1	130.72	0	1	97.83	0	1	123.1	0	1	117.66	0	1	32.26	42.71	0.43	0.911429	0.918571	0.00714286	0.606681
NM_003333|UBA52|chr19|+	464.3	18686068	chr19:18685867-18688270	36.79	0	1	27.79	63.31	0.31	25	190.26	0.12	26.92	230.29	0.1	18.5	14.97	0.55	27.86	30.15	0.48	3.15	85.39	0.04	41.09	13.44	0.75	10.01	51.45	0.16	25.91	147.21	0.15	18.68	133.94	0.12	14.67	43.24	0.25	20.82	36.57	0.36	6.7	124.07	0.05	0.371429	0.262857	-0.108571	0.863609
NM_206890|DIP2A|chr21|+	319.4	47967029	chr21:47966828-47967120	NA	NA	NA	19.9	69.22	0.22	13.1	19.72	0.4	12.85	28.2	0.31	29.56	30.65	0.49	14.92	35.54	0.3	22.86	38.04	0.38	NA	NA	NA	17.83	14.01	0.56	NA	NA	NA	NA	NA	NA	NA	NA	NA	7.16	29.64	0.19	NA	NA	NA	0.35	0.375	0.025	0.818725
NM_001029875|RGS7BP|chr5|+	1105.2	63905592	chr5:63904988-63908121	77.17	223.78	0.26	70.89	121.98	0.37	45.65	90.06	0.34	66.06	172.74	0.28	61.37	151.82	0.29	68.77	119.7	0.36	23.49	77.25	0.23	63.37	144.37	0.31	48.85	73.53	0.4	34.87	41.23	0.46	55.96	100.97	0.36	48.19	155.34	0.24	54.93	86.55	0.39	8.26	98.05	0.08	0.304286	0.32	0.0157143	1
NM_000721|CACNA1E|chr1|+	6423.3	181771084	chr1:181767428-181775921	76.98	37.73	0.67	80.11	37.11	0.68	55.95	30.63	0.65	89.01	27.79	0.76	85.22	46.88	0.65	79.16	43.23	0.65	22.81	62.49	0.27	55.3	47.42	0.54	91.94	25.89	0.78	66.87	58.45	0.53	94.7	94.01	0.5	88.11	37.33	0.7	121.95	84.05	0.59	44.06	88.91	0.33	0.618571	0.567143	-0.0514286	0.300416
NM_003298|NR2C2|chr3|+	3998.3	15084542	chr3:15084341-15090019	60.32	106.52	0.36	128.65	208.54	0.38	116.71	454.47	0.2	121.04	240.24	0.34	78.29	171.35	0.31	105.29	214.66	0.33	87.79	387.48	0.18	61.45	106.08	0.37	92.8	191.11	0.33	89.62	381.89	0.19	127.4	341.53	0.27	65.2	165.73	0.28	100.27	137.4	0.42	65.88	252.79	0.21	0.3	0.295714	-0.00428571	0.931036
NM_017920|URGCP|chr7|-	692.5	43918499	chr7:43915501-43918859	24.46	40.07	0.38	51.07	90.89	0.36	30.46	145.71	0.17	29.12	95.6	0.23	30.37	80.57	0.27	33.65	80.67	0.29	19.68	206.49	0.09	21.03	39.25	0.35	25.19	55.27	0.31	26.86	178.65	0.13	16.66	145.92	0.1	26.48	81.65	0.24	30.21	47.02	0.39	12.85	113.39	0.1	0.255714	0.231429	-0.0242857	0.535651
NM_005499|UBA2|chr19|+	586.1	34960197	chr19:34959945-34960798	30.35	59.17	0.34	46.41	78.39	0.37	56.81	57.36	0.5	72.18	103.92	0.41	38.86	134.53	0.22	38.86	105.02	0.27	24.96	53.11	0.32	37.18	56.16	0.4	39.31	72.11	0.35	38.4	104.4	0.27	33.69	27.83	0.55	37.26	96.81	0.28	32.69	130.73	0.2	46.61	59.32	0.44	0.347143	0.355714	0.00857143	0.785537
NM_014965|TRAK1|chr3|+	361.8	42251460	chr3:42251259-42254109	24.48	66.55	0.27	24.51	68.58	0.26	17.03	156.3	0.1	10.29	102.31	0.09	23.05	40.66	0.36	21.71	74.93	0.22	6.5	78.24	0.08	20.77	109.32	0.16	20.5	28.55	0.42	11.32	40.35	0.22	20.86	52.74	0.28	19.01	50.74	0.27	16.06	34.5	0.32	12.53	106.57	0.11	0.197143	0.254286	0.0571429	0.568736
NM_017596|KIF21B|chr1|-	1812.2	200943121	chr1:200938514-200943322	31.8	162.64	0.16	34.18	152.65	0.18	34.76	315.62	0.1	45.09	418.57	0.1	23.06	143.1	0.14	29.57	103.36	0.22	25.33	342.84	0.07	29.79	131.22	0.19	17.83	73.95	0.19	27.38	177.89	0.13	26.56	288.08	0.08	19.47	78.46	0.2	19.5	59.94	0.25	20.15	308.89	0.06	0.138571	0.157143	0.0185714	0.882671
NM_001202468|ZMYND11|chr10|+	508.4	295044	chr10:294843-295729	8.99	71.21	0.11	7.85	124.53	0.06	9.82	163.64	0.06	77.78	35.4	0.69	14.45	101.82	0.12	7.54	165.6	0.04	15.32	105.47	0.13	24.82	63.19	0.28	16.73	92.32	0.15	8.29	140.85	0.06	5.5	198.58	0.03	14.1	100.43	0.12	11.61	146.47	0.07	17.45	84.33	0.17	0.172857	0.125714	-0.0471429	0.272628
NM_198181|GOLGA6L9|chr15|+	1660.4	82728680	chr15:82728479-82731586	45.39	132.76	0.25	43.24	70.7	0.38	15.12	85.43	0.15	15.6	27.3	0.36	47.6	109.07	0.3	58.55	155.69	0.27	21.49	90.13	0.19	39.2	104.98	0.27	37.6	54.33	0.41	14.32	114.92	0.11	17.57	42.15	0.29	49.5	118.28	0.3	51.39	94.51	0.35	11.06	85.04	0.12	0.271429	0.264286	-0.00714286	1
NM_001270|CHD1|chr5|-	201	98191959	chr5:98190908-98192429	19.9	40.1	0.33	17.53	67.41	0.21	10.93	32.38	0.25	12.86	43.9	0.23	22.77	109.13	0.17	17.97	69.02	0.21	9.83	28.54	0.26	28	51.65	0.35	15.53	59.23	0.21	19	17.06	0.53	9.77	22.71	0.3	24.09	98.02	0.2	13.52	74.88	0.15	6.56	106.59	0.06	0.237143	0.257143	0.02	1
NM_005808|CTDSPL|chr3|+	785	38022557	chr3:38022233-38025960	37.79	16.92	0.69	40.23	49.18	0.45	42.65	36.85	0.54	44.3	32.52	0.58	47.15	21.23	0.69	47.47	30.22	0.61	19.93	47.36	0.3	61.12	45.86	0.57	67.1	43.54	0.61	66.65	85.2	0.44	68.87	0	1	85.77	73.33	0.54	113.62	87.48	0.56	45.62	27.65	0.62	0.551429	0.62	0.0685714	0.553548
NM_032486|DCTN5|chr16|+	1020.2	23678574	chr16:23678368-23685068	43.59	107.7	0.29	51.77	112.9	0.31	42.67	232.13	0.16	64.04	161.14	0.28	41.19	145.85	0.22	38.8	106.8	0.27	25.75	152.98	0.14	40.38	71.48	0.36	36.87	67.07	0.35	38.25	170.86	0.18	51.51	103.92	0.33	47.33	97.99	0.33	44.08	133.86	0.25	15.2	119.12	0.11	0.238571	0.272857	0.0342857	0.522691
NM_005552|KLC1|chr14|+	168782	104152176	chr14:104151975-104152568	504.18	0	1	892.57	0	1	1310.83	0	1	2463.79	0	1	396.95	0	1	687.96	0	1	632.33	0	1	498.22	0	1	500.23	0	1	833.71	0	1	1765.54	0	1	407.22	0	1	679.19	0	1	566.8	0	1	1	1	0	1
NM_025185|TANC2|chr17|+	122273	61501295	chr17:61497360-61505067	88.62	95.75	0.48	106.52	150.55	0.41	70.73	277.75	0.2	135.83	388.65	0.26	83.79	123.54	0.4	118.96	160.52	0.43	56.9	167.22	0.25	111.44	119.38	0.48	128.29	162.54	0.44	88.6	449.74	0.16	114.5	545.61	0.17	108.07	172.51	0.39	185.87	296.78	0.39	58.24	336.89	0.15	0.347143	0.311429	-0.0357143	0.153297
NM_033637|BTRC|chr10|+	2504.8	103313113	chr10:103312912-103317078	51.18	112.05	0.31	70.9	151.46	0.32	67.86	228.33	0.23	92.62	340.22	0.21	45.66	109.96	0.29	66.82	111.26	0.38	34.69	199	0.15	59.19	113.31	0.34	51.37	82.1	0.38	68.24	230.94	0.23	72.38	297.81	0.2	48.98	176.15	0.22	101.81	160.34	0.39	21.01	69.24	0.23	0.27	0.284286	0.0142857	0.750702
NM_001204199|SRP19|chr5|+	657.6	112227698	chr5:112227300-112228776	61.45	23.06	0.73	66.36	0	1	84.16	5.67	0.94	93.48	0	1	73.29	10.83	0.87	61.46	0	1	50.57	21.51	0.7	97.7	2.78	0.97	73.67	0	1	93.54	54.82	0.63	90.62	0	1	129.84	1.77	0.99	81.55	0	1	84.44	81.81	0.51	0.891429	0.871429	-0.02	0.211544
NM_020854|KIAA1468|chr18|+	1714.9	59972848	chr18:59972647-59974355	16.63	102.74	0.14	29.22	155.45	0.16	21.93	124.76	0.15	40.31	133.82	0.23	19.74	100.78	0.16	19.35	128	0.13	7.02	154.47	0.04	15.88	135.91	0.1	32.58	187.79	0.15	24.45	193.09	0.11	33.38	149.5	0.18	21.28	142.31	0.13	25.4	206.32	0.11	7.89	183.02	0.04	0.144286	0.117143	-0.0271429	0.417033
NM_152283|ZFP62|chr5|-	1227.4	180276684	chr5:180274611-180278493	NA	NA	NA	30.7	16.95	0.64	37.08	11.82	0.76	16.9	45.2	0.27	29.04	24.97	0.54	28.24	6.78	0.81	NA	NA	NA	17.47	15.39	0.53	31.67	15.75	0.67	58.68	0	1	37.96	100.25	0.27	33.72	30.42	0.53	29.14	11.41	0.72	44.55	0	1	0.604	0.674286	0.0702857	0.845673
NM_020131|UBQLN4|chr1|-	432.1	156006384	chr1:156005092-156006921	11.83	86.73	0.12	10.63	26.68	0.28	14.16	117.74	0.11	13.86	116.92	0.11	4.64	43.14	0.1	8.17	52.6	0.13	3.64	70.53	0.05	13.83	65.39	0.17	NA	NA	NA	8.73	53.65	0.14	6.36	186.93	0.03	9.85	40.04	0.2	6.08	45.12	0.12	5.53	77.27	0.07	0.128571	0.121667	-0.00690476	0.8009
NM_001198838|RBM12|chr20|-	9430	34242106	chr20:34236847-34243266	14.98	180.5	0.08	21.17	344.11	0.06	10.35	393.62	0.03	13.52	464.63	0.03	18.87	309.54	0.06	15.68	292.35	0.05	7.33	631.75	0.01	16.88	227.12	0.07	25.61	240.01	0.1	11.98	433.18	0.03	11.5	463.84	0.02	20.61	252.71	0.08	16.35	322.24	0.05	19.33	554.99	0.03	0.0457143	0.0542857	0.00857143	0.583912
NM_025146|NAA50|chr3|-	413.8	113440564	chr3:113435307-113440784	20.77	186.78	0.1	16.21	220.85	0.07	13.15	146.23	0.08	16.72	185.07	0.08	15.08	190.92	0.07	15.59	211.05	0.07	9.35	295.85	0.03	20.91	175.62	0.11	12.26	150.17	0.08	11.42	166.24	0.06	9.16	225.48	0.04	15.27	160.3	0.09	13.09	188.42	0.06	7.93	460.56	0.02	0.0714286	0.0657143	-0.00571429	0.553304
NM_006839|IMMT|chr2|-	447.8	86371803	chr2:86371055-86372004	28.73	29.69	0.49	43.97	22.04	0.67	80.38	12.59	0.86	84.78	0	1	33.23	24.48	0.58	36.95	25.66	0.59	41.09	22.9	0.64	34.14	35.35	0.49	47.04	28.55	0.62	50.56	12.62	0.8	105.64	0.08	1	37.44	24.74	0.6	41.79	37.59	0.53	31.16	68.53	0.31	0.69	0.621429	-0.0685714	0.29001
NM_001199570|CLIP3|chr19|-	94174	36506676	chr19:36505562-36507114	278.49	900.28	0.24	406.55	1624.29	0.2	531.7	2005.43	0.21	586.75	3074.49	0.16	201.84	610.19	0.25	353.67	1269.44	0.22	135.36	1110.29	0.11	249.44	792.68	0.24	201.93	794.85	0.2	426.48	1442.96	0.23	547.88	2700.89	0.17	210.04	538.55	0.28	277.02	1017.26	0.21	189.3	1052.77	0.15	0.198571	0.211429	0.0128571	0.456532
NM_001128620|PAK1|chr11|-	12991.8	77034204	chr11:77033060-77034405	48.08	155.17	0.24	109.19	195.61	0.36	121.88	466.15	0.21	202.37	256.27	0.44	59.16	128.82	0.31	82.24	272.49	0.23	22.38	396.33	0.05	40.87	176.72	0.19	70.63	148.81	0.32	112.39	375.19	0.23	124.5	272.98	0.31	65.79	128.42	0.34	70.16	209.73	0.25	57.52	369.35	0.13	0.262857	0.252857	-0.01	0.722219
NM_152437|ZNF664|chr12|+	1403	124497866	chr12:124496093-124499986	18.74	68.22	0.22	16.4	59.14	0.22	12.39	64.81	0.16	14.03	82.6	0.15	15.97	60.33	0.21	13.49	52.94	0.2	3.29	37.38	0.08	16.77	71.91	0.19	19.93	58.51	0.25	7.71	73.9	0.09	10.67	42.76	0.2	17.55	76.58	0.19	16.4	51.15	0.24	2.96	47.24	0.06	0.177143	0.174286	-0.00285714	1
NM_018502|TMCO6|chr5|+	83.8	140024778	chr5:140024570-140024948	NA	NA	NA	34.08	13.61	0.71	NA	NA	NA	NA	NA	NA	NA	NA	NA	13.3	21.07	0.39	47.88	9.96	0.83	15.84	23.24	0.41	21.03	15.61	0.57	36.96	22.94	0.62	40.23	32.34	0.55	NA	NA	NA	NA	NA	NA	38.52	0	1	0.643333	0.63	-0.0133333	0.66265
NR_034163|ZNF890P|chr7|-	146.2	5161653	chr7:5160941-5161854	27.5	3.06	0.9	47.26	18.52	0.72	24.24	42.43	0.36	NA	NA	NA	30.5	14.85	0.67	47.25	13.58	0.78	10.25	39.88	0.2	27.29	40.29	0.4	33.68	27.22	0.55	25.25	48.62	0.34	NA	NA	NA	28.6	21.43	0.57	39.63	7.11	0.85	17.2	35.27	0.33	0.605	0.506667	-0.0983333	0.345253
NM_003756|EIF3H|chr8|-	289.9	117657141	chr8:117657055-117657342	17.62	25.12	0.41	48.7	28.96	0.63	55.47	51.08	0.52	68.98	106.8	0.39	26.82	6.36	0.81	24.59	28.16	0.47	88.24	0	1	NA	NA	NA	33.65	7.88	0.81	41.86	44.16	0.49	74.32	32.62	0.69	29.35	14.85	0.66	20.27	22.43	0.47	15.29	31.88	0.32	0.604286	0.573333	-0.0309524	1
NM_001165973|NRG3|chr10|+	5240.6	84745379	chr10:84744854-84746935	54.15	212.42	0.2	73.38	259.61	0.22	57.56	357.06	0.14	85.07	135.42	0.39	57.23	390.42	0.13	76.35	381.22	0.17	50.39	287.6	0.15	72.76	227.28	0.24	63.42	235.39	0.21	68.15	313.35	0.18	61.65	248.86	0.2	64.79	352.26	0.16	74.22	382.08	0.16	41.04	355.75	0.1	0.2	0.178571	-0.0214286	0.770066
NM_153280|UBA1|chrX|+	7540.7	47074394	chrX:47074193-47074527	109.85	153.2	0.42	189.25	307.92	0.38	460.5	195.98	0.7	768.04	343.43	0.69	105.02	105.14	0.5	147.34	214.52	0.41	232.19	0	1	109.28	164.39	0.4	177.23	104.28	0.63	344.11	203.71	0.63	502.1	218.3	0.7	122.87	97.13	0.56	103.02	223.64	0.32	254.97	69.47	0.79	0.585714	0.575714	-0.01	0.888674
NM_005927|MFAP3|chr5|+	790.6	153433287	chr5:153432480-153437014	26.52	38.09	0.41	26.35	94.82	0.22	15.26	129.2	0.11	16.46	139.85	0.11	23.63	99.88	0.19	18.77	80.63	0.19	5.54	84.97	0.06	19.45	57.99	0.25	17.98	74.17	0.2	10.4	153.64	0.06	23.35	230.91	0.09	22.48	78.35	0.22	14.87	96.37	0.13	5.03	94.1	0.05	0.184286	0.142857	-0.0414286	0.464174
NM_138386|NAF1|chr4|-	1841.4	164050299	chr4:164049823-164050500	11.54	116.47	0.09	12.49	159.57	0.07	26.8	145.89	0.16	27.27	248.96	0.1	7.85	175.28	0.04	14.73	159.43	0.08	11.21	177.54	0.06	12.73	122.24	0.09	10.76	189.55	0.05	31.87	219.53	0.13	24.06	195.64	0.11	14.48	152.65	0.09	14.42	192.03	0.07	26.61	419.14	0.06	0.0857143	0.0857143	0	1
NM_004373|COX6A1|chr12|+	727.1	120878458	chr12:120878257-120878545	39.66	34.57	0.53	64.03	25.62	0.71	120.42	14.83	0.89	229.78	142.11	0.62	49.39	13.54	0.78	27.87	8.72	0.76	100.03	11.28	0.9	64.68	38.21	0.63	67.92	35.49	0.66	99.61	28.01	0.78	248.61	148.21	0.63	87.85	0	1	38.03	29.88	0.56	103.62	24.12	0.81	0.741429	0.724286	-0.0171429	0.788263
NM_001253798|ZNF331|chr19|+	430.3	54080207	chr19:54079951-54083523	26.55	36.27	0.42	37.18	28.66	0.56	41.03	7.44	0.85	48.25	3.33	0.94	30.49	58.02	0.34	32.79	58.83	0.36	NA	NA	NA	25.56	35.78	0.42	26.92	47.29	0.36	39.15	20.67	0.65	43.95	15.32	0.74	25.49	44.64	0.36	27.8	49.56	0.36	33.04	53.43	0.38	0.578333	0.467143	-0.11119	0.394671
NR_034111|TRAF3IP2-AS1|chr6|+	317	111824720	chr6:111824499-111824811	151.56	0	1	110.27	13.52	0.89	54.75	0	1	90.44	15.82	0.85	115.06	17.99	0.86	83.4	6	0.93	68.4	0.82	0.99	141.52	0	1	99.81	0	1	53	0	1	78.31	3.27	0.96	103.99	13.38	0.89	57.99	0	1	68.09	0	1	0.931429	0.978571	0.0471429	0.181604
NM_001195302|C16orf57|chr16|+	1534.5	58054448	chr16:58054045-58055527	18.55	125.42	0.13	15.93	198.25	0.07	21.56	222.86	0.09	13.02	243.05	0.05	5.4	110.52	0.05	13.45	127.13	0.1	4.98	178.43	0.03	7.6	76.41	0.09	7.77	91.5	0.08	10.72	190.68	0.05	33.72	267.76	0.11	9.53	63.64	0.13	6.95	80.66	0.08	7.89	97.55	0.07	0.0742857	0.0871429	0.0128571	0.674127
NM_022553|VPS52|chr6|-	1082.8	33218395	chr6:33218049-33218764	70.91	44.05	0.62	126.41	90.56	0.58	186.91	34.03	0.85	195.93	85.73	0.7	93.16	103.88	0.47	94.87	136.19	0.41	155.65	0	1	45.21	52.9	0.46	71.37	106.06	0.4	132.78	52.56	0.72	187.74	54.66	0.77	85.1	46.72	0.65	89.04	67.41	0.57	121.96	0	1	0.661429	0.652857	-0.00857143	0.911448
NM_000748|CHRNB2|chr1|+	158.1	154548439	chr1:154548238-154552353	NA	NA	NA	15.92	18.03	0.47	15.79	60.37	0.21	10.09	41.95	0.19	NA	NA	NA	NA	NA	NA	4.77	29.32	0.14	NA	NA	NA	NA	NA	NA	14.09	38.5	0.27	6.59	89.61	0.07	NA	NA	NA	NA	NA	NA	11.32	29.16	0.28	0.2525	0.206667	-0.0458333	0.464594
NM_173162|KCNH7|chr2|-	78.1	163279844	chr2:163279757-163280045	NA	NA	NA	18.84	65.82	0.22	15.5	51.19	0.23	7.64	58.95	0.11	18.22	52.51	0.26	22.62	50.27	0.31	NA	NA	NA	22.6	19.49	0.54	10.47	25.19	0.29	9.6	28.4	0.25	3.95	89.05	0.04	14.2	45.98	0.24	21.48	38.94	0.36	3.24	43.49	0.07	0.226	0.255714	0.0297143	1
NM_001005751|FAM21A|chr10|+	1197.2	51892767	chr10:51892566-51893269	60.86	0	1	74.94	0	1	96.66	0	1	155.49	0	1	73.22	0	1	67.69	0	1	119.52	0	1	46.19	0	1	69.38	0	1	104.87	0	1	91.66	0	1	88.68	0	1	72.65	0	1	93.77	0	1	1	1	0	1
NM_024762|ZNF552|chr19|-	7999.7	58319603	chr19:58318450-58320471	21.24	82.43	0.2	28.36	107.28	0.21	50.16	96.77	0.34	53.24	132.63	0.29	27.8	66.89	0.29	24.58	85.31	0.22	79.16	211.69	0.27	32.17	69.67	0.32	31.38	95.92	0.25	64.05	134.31	0.32	29.9	43.28	0.41	26.51	77.55	0.25	24.08	102.9	0.19	69.94	324.54	0.18	0.26	0.274286	0.0142857	0.697181
NM_000019|ACAT1|chr11|+	310.1	108018272	chr11:108017997-108018891	13.47	17.58	0.43	20.02	112.55	0.15	14.35	129.12	0.1	17.71	263.11	0.06	NA	NA	NA	21.8	30.75	0.41	5.44	100.09	0.05	14.63	19.78	0.43	22.39	63.27	0.26	14.37	102.16	0.12	7.56	181.63	0.04	15.14	29.89	0.34	18.56	59.13	0.24	5.1	61.56	0.08	0.2	0.215714	0.0157143	0.543775
NM_015915|ATL1|chr14|+	1149.6	51099251	chr14:51098945-51099784	35.93	20.47	0.64	69.18	84.2	0.45	50.05	64.88	0.44	180.39	407.98	0.31	35.18	88.41	0.28	49.71	61.52	0.45	30.88	38.64	0.44	20.04	46.13	0.3	37.59	67.78	0.36	36.95	46.4	0.44	70.91	242.29	0.23	33.66	73.05	0.32	38.25	50	0.43	41.19	7.38	0.85	0.43	0.418571	-0.0114286	0.617502
NM_004730|ETF1|chr5|-	178	137843825	chr5:137841782-137844076	12.27	48.02	0.2	16.36	80.13	0.17	14.07	97.7	0.13	21.72	75.42	0.22	11.88	45.45	0.21	15.14	55.51	0.21	13.11	63.32	0.17	11.6	58.85	0.16	10.35	63.06	0.14	13.05	92.75	0.12	16.68	83.18	0.17	11.6	51.34	0.18	12.64	66.58	0.16	14.46	63.59	0.19	0.187143	0.16	-0.0271429	0.830701
NM_152756|RICTOR|chr5|-	9833.3	38940334	chr5:38938022-38942480	20.87	89.43	0.19	31.35	67.56	0.32	12.84	82.97	0.13	17.5	156.22	0.1	20.27	59.18	0.26	27.08	69.52	0.28	7.15	122.17	0.06	24.68	67.81	0.27	17.36	36.7	0.32	9.22	52.39	0.15	7.45	107.05	0.07	19.07	51.41	0.27	16.05	61.17	0.21	3.65	66.89	0.05	0.191429	0.191429	0	1
NM_016147|PPME1|chr11|+	2095.8	73964738	chr11:73964537-73965748	103.2	0	1	180.52	58.54	0.76	202.75	0	1	251.45	0	1	91.5	25.32	0.78	154.17	29.88	0.84	80.34	0	1	94.67	0	1	113.37	2.95	0.97	110.46	17.53	0.86	301.2	0	1	81.25	17.84	0.82	140.65	0	1	51.6	12.45	0.81	0.911429	0.922857	0.0114286	0.192667
NM_203282|ZNF254|chr19|+	1683.4	24310564	chr19:24309056-24312654	36.73	65.56	0.36	46.72	113.35	0.29	42.86	144.59	0.23	60.14	86.53	0.41	48.66	196.31	0.2	44.66	162.83	0.22	36.29	128.98	0.22	28.41	65.25	0.3	28.16	93.54	0.23	40.33	96.52	0.29	42.09	88.48	0.32	41.44	129.87	0.24	40.66	130.43	0.24	24.17	107.26	0.18	0.275714	0.257143	-0.0185714	1
NR_024577|SEC61A2|chr10|+	2353.5	12211458	chr10:12211257-12211957	158.86	0	1	248.49	0	1	171.24	0	1	231.83	0	1	178.78	0	1	163.29	0	1	239.11	0	1	154.31	0	1	156.31	0	1	139.52	0	1	128.23	0	1	172.76	0	1	171.05	0	1	70.84	0	1	1	1	0	1
NM_018241|TMEM184C|chr4|+	223.9	148555659	chr4:148555320-148556672	17.82	27.71	0.39	40.44	50.38	0.45	40.62	5.31	0.88	47.93	21.76	0.69	14.08	44.75	0.24	26.99	31.97	0.46	NA	NA	NA	18.23	36.67	0.33	15.37	31.36	0.33	28.89	11.3	0.72	51.77	43.45	0.54	14.73	27.77	0.35	14.55	39.57	0.27	32.73	18.08	0.64	0.518333	0.454286	-0.0640476	0.709538
NM_001197259|ORC3|chr6|+	148.9	88376937	chr6:88376736-88377172	NA	NA	NA	31.65	21.61	0.59	55.7	9.04	0.86	122.48	0	1	43.19	40.42	0.52	23.81	21.46	0.53	37.04	0	1	NA	NA	NA	29.51	15.42	0.66	39.5	23.94	0.62	112.23	2.86	0.98	61.43	25.69	0.71	NA	NA	NA	64.41	48.77	0.57	0.75	0.708	-0.042	0.572366
NM_017741|DCAF16|chr4|-	2926	17804511	chr4:17802278-17806394	1.99	49.96	0.04	5.53	77.9	0.07	10.28	111.84	0.08	5.15	186.53	0.03	3.88	71.93	0.05	4.82	75.41	0.06	6.12	78.07	0.07	2.4	61.23	0.04	4.44	83.88	0.05	9.75	123.48	0.07	3.75	130.33	0.03	3.93	79.37	0.05	4.69	80.35	0.06	3.49	90.2	0.04	0.0571429	0.0485714	-0.00857143	1
NM_080743|SRSF12|chr6|-	150.8	89808400	chr6:89805678-89808666	13.05	50.2	0.21	20.62	73.68	0.22	12.95	71.02	0.15	25.26	27.5	0.48	18.54	100.31	0.16	14.76	87.03	0.15	22.32	72.42	0.24	17.59	55.99	0.24	18.01	94.06	0.16	11.61	65.28	0.15	17.52	44.08	0.28	20.85	89.69	0.19	15.9	95.26	0.14	4.66	80.19	0.05	0.23	0.172857	-0.0571429	0.563803
NM_032704|TUBA1C|chr12|+	17875.7	49666451	chr12:49666036-49667113	21	395.58	0.05	41.99	230.93	0.15	29.12	725.56	0.04	84.08	571.28	0.13	13.75	150.05	0.08	34.93	250.76	0.12	6.96	196.83	0.03	13.17	234.25	0.05	15.56	96.27	0.14	28.14	440.9	0.06	32.29	271.4	0.11	8.96	138.39	0.06	19.87	195.6	0.09	2.9	98.22	0.03	0.0857143	0.0771429	-0.00857143	0.760697
NM_025109|MYO19|chr17|-	358.1	34852049	chr17:34851662-34852250	10.18	22.63	0.31	42.64	24.58	0.63	38.42	5.29	0.88	102.26	0	1	26.77	25.06	0.52	25.97	24.76	0.51	46.96	0	1	17.49	19.28	0.48	36.51	12.57	0.74	32.88	39.09	0.46	37.91	0	1	27.57	32.36	0.46	26.24	23.67	0.53	70.6	0	1	0.692857	0.667143	-0.0257143	0.401102
NM_004664|LIN7A|chr12|-	165.5	81191292	chr12:81191171-81191505	76.52	3.06	0.96	100.88	34.26	0.75	129.46	32.64	0.8	170.26	36.61	0.82	123.57	0	1	100.44	29.21	0.77	142.7	33.12	0.81	103.98	0	1	92.18	14	0.87	105.46	73.3	0.59	61.89	0	1	90.05	30.89	0.74	141.63	24.7	0.85	51.21	0.93	0.98	0.844286	0.861429	0.0171429	0.867877
NM_080391|PTP4A2|chr1|-	1076.1	32374360	chr1:32372022-32374561	40.76	19.41	0.68	42.35	35.46	0.54	32.27	32.11	0.5	48.87	26.67	0.65	42.83	24.92	0.63	36.47	13.33	0.73	13.05	24.62	0.35	42.23	14.77	0.74	32.07	35.61	0.47	34.1	28.11	0.55	42.31	42.46	0.5	44.31	27.51	0.62	40.55	17.6	0.7	10.51	35.31	0.23	0.582857	0.544286	-0.0385714	0.719957
NM_153634|CPNE8|chr12|-	702.4	39047671	chr12:39046002-39047872	10.73	50.58	0.17	27.69	84.68	0.25	14.48	166.01	0.08	19.36	147.71	0.12	11.49	66.6	0.15	22.67	66.36	0.25	5.23	67.82	0.07	8.93	35.07	0.2	17.22	91.9	0.16	10.56	168.05	0.06	29.41	241.65	0.11	12.56	68.84	0.15	18.97	84.7	0.18	2.28	116.41	0.02	0.155714	0.125714	-0.03	0.551242
NM_012478|WBP2|chr17|-	2094.5	73842364	chr17:73841780-73842868	81.65	6.19	0.93	121.14	0	1	151.84	27.5	0.85	156.38	2.09	0.99	46.85	0	1	82.14	19.21	0.81	35.43	38.38	0.48	80.32	26.23	0.75	56.57	0	1	103.22	21.32	0.83	152.28	0	1	53.59	0	1	74.57	0	1	4.97	39.66	0.11	0.865714	0.812857	-0.0528571	0.82986
NM_181332|NLGN4X|chrX|-	462.9	5811393	chrX:5808083-5811707	20.57	32.09	0.39	30.95	70.69	0.3	29.33	35.8	0.45	55.35	189.74	0.23	23.27	58.59	0.28	24.56	51.74	0.32	25.9	19.53	0.57	19.5	27.05	0.42	13.19	48.08	0.22	15.94	25.41	0.39	30.83	104.56	0.23	21.63	61.09	0.26	17.3	63.32	0.21	9.87	145.1	0.06	0.362857	0.255714	-0.107143	0.174148
NM_182931|MLL5|chr7|+	44853.1	104752842	chr7:104752272-104754532	62.4	596.64	0.09	48.26	562.23	0.08	127.7	885.41	0.13	105.65	455.59	0.19	64.23	717.76	0.08	50.65	591.24	0.08	102.56	1491.31	0.06	77.2	689.03	0.1	36.04	415.24	0.08	128.79	937.99	0.12	123.78	629.52	0.16	52.29	550.07	0.09	36	605.99	0.06	298.42	3036.35	0.09	0.101429	0.1	-0.00142857	0.876732
NM_015224|FAM208A|chr3|-	565.6	56657360	chr3:56655848-56657594	34.31	18.46	0.65	44.57	15.81	0.74	21.61	21.27	0.5	45.08	0	1	35.5	50.11	0.41	37.24	12.28	0.75	NA	NA	NA	44.04	13.07	0.77	47.11	4.8	0.91	23.11	19.93	0.54	32.52	47.59	0.41	43.8	54.42	0.45	37.89	12.95	0.75	29.69	40.53	0.42	0.675	0.607143	-0.0678571	0.449525
NM_000857|GUCY1B3|chr4|+	1038.8	156727739	chr4:156727538-156728783	43.21	21.47	0.67	109.48	0	1	35.62	26.49	0.57	74.72	0	1	45.05	16.43	0.73	65.24	28.89	0.69	13.27	45.6	0.23	54.82	13.98	0.8	52.46	0	1	11.27	23.06	0.33	63.98	0	1	51.31	0	1	54.98	4.68	0.92	11.06	52.7	0.17	0.698571	0.745714	0.0471429	0.839029
NM_001243439|SPECC1|chr17|+	110062	20217852	chr17:20217289-20218072	198.38	0	1	190.2	27.44	0.87	700.04	0	1	734.92	0	1	154.91	53.56	0.74	180.36	0	1	645.49	0	1	238.14	0	1	172.85	32.38	0.84	794.41	0	1	361.75	0	1	125.45	25.21	0.83	211.89	3.17	0.99	1333.54	0	1	0.944286	0.951429	0.00714286	0.358766
NM_002079|GOT1|chr10|-	8865.6	101157242	chr10:101156627-101157443	74.21	0	1	139.14	0	1	178.79	0	1	488.73	0	1	63.85	1.11	0.98	90.75	0	1	75.5	0	1	60.57	0	1	85.45	0	1	109.97	0	1	198.81	0	1	66.12	0	1	75.27	0	1	NA	NA	NA	0.997143	1	0.00285714	1
NM_001199292|HSD17B4|chr5|+	2079.1	118877846	chr5:118877600-118878030	98.12	58.05	0.63	175.69	190.56	0.48	291.88	249.56	0.54	551.65	359.8	0.61	174.46	101.29	0.63	83.86	149.84	0.36	310.71	24.15	0.93	110.85	76.46	0.59	173.13	119.69	0.59	273.67	203.25	0.57	468.5	171.09	0.73	205.55	113.19	0.64	95.53	102.81	0.48	185.9	56.79	0.77	0.597143	0.624286	0.0271429	0.223965
NM_032467|ASPH|chr8|-	2342.2	62577256	chr8:62575377-62578165	15.04	92.76	0.14	23.17	109.92	0.17	17.25	130.75	0.12	14.33	124.89	0.1	19.46	152.08	0.11	20.76	103.37	0.17	15.75	79.8	0.16	16.28	86.3	0.16	13.88	90.41	0.13	15.43	106.41	0.13	14.85	52.93	0.22	17.81	134.79	0.12	19.02	69.47	0.21	5.21	131.12	0.04	0.138571	0.144286	0.00571429	1
NM_001165959|GSDMB|chr17|-	2665.8	38061016	chr17:38060848-38061217	92.47	0	1	99.93	1.43	0.99	241.38	0	1	146.37	17.8	0.89	186.07	0	1	108.36	35.77	0.75	400	0	1	76.75	0	1	87.17	0	1	178.86	0	1	84.08	0	1	138.28	17.26	0.89	70.12	42.79	0.62	180.8	0	1	0.947143	0.93	-0.0171429	0.288654
NM_001865|COX7A2|chr6|-	1297.3	75947503	chr6:75947391-75947704	7.93	33.91	0.19	5.96	38.46	0.13	3.93	47.3	0.08	4.94	392.98	0.01	7.16	34.16	0.17	11.22	19.41	0.37	4.19	71.99	0.06	7.66	40.87	0.16	8.97	61.32	0.13	6.72	69.08	0.09	0.79	157.63	0.01	5.56	39.21	0.12	5.8	47.07	0.11	0.27	69.71	0	0.144286	0.0885714	-0.0557143	1
NM_015091|FAM179B|chr14|+	381	45542892	chr14:45542499-45543634	48.11	58.46	0.45	62.96	45.68	0.58	51.52	0	1	48.94	25.33	0.66	44.55	134.67	0.25	47.79	46.71	0.51	44.55	0	1	41.51	45.38	0.48	45.11	63.04	0.42	30.13	29.15	0.51	84.72	0	1	32.72	125.99	0.21	40.71	54.17	0.43	20.67	51.61	0.29	0.635714	0.477143	-0.158571	0.307118
NM_001085487|MYSM1|chr1|-	5642.7	59122094	chr1:59120411-59125827	72.56	36.75	0.66	100.06	40.75	0.71	62.28	7.38	0.89	75.32	25.29	0.75	75.78	28.45	0.73	96.89	31.09	0.76	25.57	53.09	0.33	91.66	37.34	0.71	138.98	55.2	0.72	69.63	34.5	0.67	70.67	66.42	0.52	98.96	57.58	0.63	114.68	52.31	0.69	28.59	25.24	0.53	0.69	0.638571	-0.0514286	0.487035
NM_014161|MRPL18|chr6|+	177.4	160219293	chr6:160219084-160219461	71.29	5.16	0.93	36	25.95	0.58	64.58	12.82	0.83	144.95	69.35	0.68	54.9	9.74	0.85	34.05	13.14	0.72	46.38	0	1	54.11	48.16	0.53	32.08	6.46	0.83	63.73	8.98	0.88	122.41	12.39	0.91	50.93	25.26	0.67	35.95	15.32	0.7	40.82	46.71	0.47	0.798571	0.712857	-0.0857143	0.4743
NM_018409|LRP2BP|chr4|-	728.3	186288103	chr4:186285120-186288399	16.42	27.77	0.37	24.96	43.35	0.37	26.9	33.41	0.45	31.48	136.74	0.19	25.09	66.16	0.27	26.1	36.64	0.42	30.4	24.71	0.55	16.76	26.13	0.39	32.16	59.29	0.35	29.36	49.55	0.37	39.29	9.65	0.8	26.8	51.25	0.34	36.6	46.17	0.44	42.82	80.93	0.35	0.374286	0.434286	0.06	0.402387
NM_001128833|ZBTB4|chr17|-	3745.2	7367008	chr17:7362685-7367209	66.77	287.67	0.19	60.28	161.73	0.27	75.08	246.07	0.23	65.61	369.64	0.15	46.63	286.78	0.14	58.47	180.55	0.24	24.23	199.62	0.11	57.32	280.78	0.17	38.29	115.81	0.25	50.43	274.05	0.16	61.48	172.31	0.26	44.21	243.79	0.15	55.93	166.01	0.25	17.19	129.03	0.12	0.19	0.194286	0.00428571	0.912361
NM_001167738|NAV1|chr1|+	9321.9	201790664	chr1:201788965-201796102	33.21	45.85	0.42	47.36	61.89	0.43	53.08	72.98	0.42	82.31	225.89	0.27	43.62	71.26	0.38	41.15	45.41	0.48	49.54	86.88	0.36	44.97	58.49	0.43	43.83	38.56	0.53	50.48	74.51	0.4	58.87	239.94	0.2	41.42	68.87	0.38	49.31	24.56	0.67	43.89	140.44	0.24	0.394286	0.407143	0.0128571	0.705545
NM_002161|IARS|chr9|-	1311.7	94972970	chr9:94972625-94973171	32.38	60.73	0.35	102.28	49.84	0.67	70.33	93.65	0.43	255.83	73.81	0.78	64.26	86.35	0.43	67.64	114.04	0.37	20.47	99.61	0.17	36.13	71.03	0.34	89.03	83.14	0.52	86.89	102.23	0.46	184.23	131.87	0.58	86.67	115.76	0.43	84.38	120.85	0.41	77.85	178.1	0.3	0.457143	0.434286	-0.0228571	0.212725
NM_021952|ELAVL4|chr1|+	7749.9	50666858	chr1:50666481-50667540	68.17	240.35	0.22	35.94	357.01	0.09	62.02	454.03	0.12	52.02	609.04	0.08	32.44	216.2	0.13	36.63	281.12	0.12	31.92	221.46	0.13	54.43	221.06	0.2	17.78	119.38	0.13	29.31	284.06	0.09	28.81	313.83	0.08	22.4	157.16	0.12	25.61	185.15	0.12	21.5	222.5	0.09	0.127143	0.118571	-0.00857143	1
NM_005009|NME4|chr16|+	556.3	450420	chr16:450219-450754	59.24	29.12	0.67	91.27	39.77	0.7	164.27	23.84	0.87	205.67	0	1	74.79	52.78	0.59	75.06	61.83	0.55	121.76	35.23	0.78	41.23	15.74	0.72	89.31	11.39	0.89	80.48	16.64	0.83	146.69	0	1	58.83	11.44	0.84	36.01	43.87	0.45	81.75	25.28	0.76	0.737143	0.784286	0.0471429	0.420241
NR_038976|LOC339874|chr3|-	360.6	131044882	chr3:131043936-131045120	43.14	54.11	0.44	46.77	29.66	0.61	27.94	64.56	0.3	67.21	17.55	0.79	43.43	78.13	0.36	37.81	89.24	0.3	41.21	0	1	42.76	59.53	0.42	66.13	65.56	0.5	47.03	94.45	0.33	46.88	58.51	0.44	56.84	56.25	0.5	60.26	145.28	0.29	29.59	40.09	0.42	0.542857	0.414286	-0.128571	0.265124
NM_006838|METAP2|chr12|+	274.7	95908039	chr12:95907428-95909613	3.51	37.1	0.09	11.41	79.26	0.13	8.51	25.24	0.25	NA	NA	NA	5.83	71.5	0.08	6.2	54.36	0.1	NA	NA	NA	4.7	54.33	0.08	7.41	84.36	0.08	7.81	23.34	0.25	2.82	60.39	0.04	7.63	80.85	0.09	5.96	72.54	0.08	NA	NA	NA	0.13	0.103333	-0.0266667	0.770751
NM_017488|ADD2|chr2|-	316526	70890666	chr2:70889216-70890867	541.02	0	1	542.84	0	1	872.4	0	1	1467.13	0	1	447.38	0	1	456.28	0	1	510.14	0	1	501.62	0	1	380.76	0	1	810.15	0	1	1092.28	0	1	356.86	0	1	433.01	0	1	559.08	0	1	1	1	0	1
NM_001042572|CHD2|chr15|+	609.3	93492383	chr15:93492182-93492463	5.24	39.42	0.12	8.25	46.9	0.15	12.92	24.51	0.35	16.54	21.14	0.44	14.36	45.51	0.24	8.11	46.3	0.15	NA	NA	NA	19.05	15.14	0.56	7.49	39.93	0.16	5.96	45.02	0.12	9.86	24.82	0.28	10.48	50.46	0.17	15.32	25.26	0.38	2.16	37.39	0.05	0.241667	0.245714	0.00404762	1
NM_015025|MYT1L|chr2|-	8831.1	1795399	chr2:1792885-1795779	177.63	18.34	0.91	201.07	115.15	0.64	166.72	67.27	0.71	235.87	47.54	0.83	166.49	107.33	0.61	193.44	50.17	0.79	94.07	0	1	147.39	13.43	0.92	100.18	34.97	0.74	96.25	65.25	0.6	105.46	149.81	0.41	124.68	23.14	0.84	145.91	0	1	38.99	16.24	0.71	0.784286	0.745714	-0.0385714	0.405863
NM_020202|NIT2|chr3|+	429.1	100074222	chr3:100074021-100074478	22.11	9.43	0.7	24.44	38.96	0.39	33.23	50.29	0.4	0.12	100.86	0	20.2	43.05	0.32	25.52	36.27	0.41	1.28	40.86	0.03	15.17	17.98	0.46	11.88	40.27	0.23	32.11	45.38	0.41	33.87	20.75	0.62	20.57	10.69	0.66	22.4	23.3	0.49	0	61.82	0	0.321429	0.41	0.0885714	0.318017
NM_007174|CIT|chr12|-	40349.2	120124840	chr12:120123595-120126060	177.82	49.78	0.78	207.26	109.7	0.65	126.64	210.65	0.38	124.39	250.88	0.33	221.36	6.56	0.97	178.22	4.12	0.98	114.72	117.33	0.49	220.77	49.28	0.82	192.14	98.79	0.66	137.66	263.86	0.34	117.5	394.69	0.23	255.73	22.46	0.92	186.52	23.31	0.89	119.29	179.3	0.4	0.654286	0.608571	-0.0457143	0.134684
NM_001203246|GPBP1|chr5|+	241.7	56559016	chr5:56558421-56560506	17.22	19.23	0.47	16.4	44.34	0.27	29.26	57.6	0.34	18.7	26.24	0.42	17.34	54.59	0.24	12.61	42.84	0.23	5.5	26.05	0.17	19.88	28.37	0.41	12.22	75.38	0.14	21.14	58.31	0.27	11.47	56.37	0.17	13.82	55.37	0.2	12.43	36.22	0.26	15.48	27.98	0.36	0.305714	0.258571	-0.0471429	0.531955
NM_001947|DUSP7|chr3|-	5215.3	52083761	chr3:52082937-52085138	11.52	41.12	0.22	8.79	63.83	0.12	16.86	67.06	0.2	12.02	137.72	0.08	7.93	48.32	0.14	11.99	42.1	0.22	2.82	29.92	0.09	14.39	42.35	0.25	5.89	31.39	0.16	13.38	59.7	0.18	11.76	155.74	0.07	9.76	33.29	0.23	9.93	56.5	0.15	NA	NA	NA	0.152857	0.173333	0.0204762	1
NM_152390|TMEM178|chr2|+	6360.1	39944351	chr2:39944150-39945104	124.38	0	1	288.07	0	1	287.32	0	1	350.91	0	1	254.98	0	1	329.84	0	1	274.47	0	1	131.13	0	1	209.96	0	1	161.07	0	1	321.56	0	1	213.66	0	1	205.77	0	1	130.44	0	1	1	1	0	1
NM_017432|PTOV1|chr19|+	17643.8	50363726	chr19:50363525-50363999	67.36	34.11	0.66	56.77	21.27	0.73	84.04	29.13	0.74	129.26	1.16	0.99	79.3	43.76	0.64	35.86	21.45	0.63	130.06	39.97	0.76	50.12	27.78	0.64	34.33	5.77	0.86	76.68	27.4	0.74	70.82	3.71	0.95	71.11	10.65	0.87	32.82	13.7	0.71	90.54	17.28	0.84	0.735714	0.801429	0.0657143	0.592148
NM_018697|LANCL2|chr7|+	1857.4	55499120	chr7:55498919-55501435	32.4	64.76	0.33	55.64	84.89	0.4	61.89	132.99	0.32	93.94	75.64	0.55	45.86	117.48	0.28	54.85	75.92	0.42	19.85	153.66	0.11	37.84	51.68	0.42	38.15	83.03	0.31	49.38	141.44	0.26	75.63	51.8	0.59	30.6	93.66	0.25	47.32	60.11	0.44	29.97	100.1	0.23	0.344286	0.357143	0.0128571	1
NM_006306|SMC1A|chrX|-	252.1	53406791	chrX:53401070-53407107	24.91	30.31	0.45	32.18	0	1	20.65	98.07	0.17	26.75	39.8	0.4	21.22	49.74	0.3	24.77	43.33	0.36	6.59	103.44	0.06	18.6	43.86	0.3	21.62	18.41	0.54	11.85	60.86	0.16	21.83	71.21	0.23	16.54	32.99	0.33	18.97	28.33	0.4	9.64	61.5	0.14	0.391429	0.3	-0.0914286	0.849825
NM_031477|YPEL3|chr16|-	7919.4	30103919	chr16:30103635-30104120	171.89	0	1	159.43	0	1	337.8	0	1	406.03	0	1	194.06	0	1	94.96	0	1	199.73	0	1	196.17	0	1	126.32	0	1	276.41	0	1	180.54	0	1	168.6	0	1	87.16	0	1	189.28	0	1	1	1	0	1
NM_018703|RBBP6|chr16|+	13769.7	24583627	chr16:24582197-24584183	88.74	134.56	0.4	141.42	122.21	0.54	86.53	167.18	0.34	53.32	98.38	0.35	128.84	322.51	0.29	104.58	143.77	0.42	77.03	232.4	0.25	93.8	142.07	0.4	85.78	170.45	0.33	93.56	126.98	0.42	60.11	99.34	0.38	124.57	229.5	0.35	55.96	192.04	0.23	117.43	221.86	0.35	0.37	0.351429	-0.0185714	0.855865
NM_004975|KCNB1|chr20|-	6948.2	47990459	chr20:47988505-47991529	89.2	44.34	0.67	118.05	58.63	0.67	144.7	70.49	0.67	117.34	43.94	0.73	65.62	63.59	0.51	92.52	63.71	0.59	59.25	124.16	0.32	111.29	70.21	0.61	106.71	48.76	0.69	171.02	86.66	0.66	115.16	79.88	0.59	83.69	114.31	0.42	121.43	69.97	0.63	49.47	81.18	0.38	0.594286	0.568571	-0.0257143	0.827731
NR_026809|FAM106A|chr17|-	3750.2	18429959	chr17:18427880-18430160	44.75	62.7	0.42	40.95	35.92	0.53	27.38	85.28	0.24	25.25	135.14	0.16	40.52	43.18	0.48	42.83	41.54	0.51	39.29	284.04	0.12	53.66	60.44	0.47	48.86	18.98	0.72	30.07	90.11	0.25	16.77	74	0.18	43.44	48.06	0.47	44.51	36.4	0.55	33.87	206.1	0.14	0.351429	0.397143	0.0457143	0.333844
NM_207303|ATRNL1|chr10|+	3803.9	117705493	chr10:117704169-117708496	28.5	177.29	0.14	26.94	153.11	0.15	25.91	126.3	0.17	61.89	193.26	0.24	18.38	122.42	0.13	25.88	129.58	0.17	11.68	124.31	0.09	25.08	160.93	0.13	24.88	115.21	0.18	20.72	106.66	0.16	28.76	251.63	0.1	27.62	164.23	0.14	27.16	115.54	0.19	12.48	60.94	0.17	0.155714	0.152857	-0.00285714	0.651087
NM_002032|FTH1|chr11|-	29196.9	61732119	chr11:61731935-61732363	82.96	277.51	0.23	312.16	965.56	0.24	269.2	638.09	0.3	606.91	1435.27	0.3	92.92	222.28	0.29	93.89	322.32	0.23	75.98	99.13	0.43	75.58	277.7	0.21	218.63	687.26	0.24	325.41	630.68	0.34	865.81	2128.73	0.29	167.15	499.85	0.25	153.99	564.1	0.21	147.62	145.42	0.5	0.288571	0.291429	0.00285714	0.873172
NM_001039886|ZNF808|chr19|+	154.6	53056764	chr19:53056360-53059303	20.36	43.06	0.32	19.49	56.55	0.26	14.03	31.65	0.31	8.72	36.78	0.19	32.79	74.98	0.3	26.1	58.3	0.31	10.28	134.36	0.07	21.41	44.44	0.33	21.98	45.5	0.33	18.14	35.72	0.34	NA	NA	NA	36.48	59.85	0.38	27.32	65.48	0.29	10.81	34.52	0.24	0.251429	0.318333	0.0669048	0.265941
NM_031902|MRPS5|chr2|-	2015.7	95753057	chr2:95752952-95753326	121.69	0	1	126.71	15.8	0.89	294.14	0	1	247.27	0	1	163.74	0	1	90.56	22.5	0.8	312.53	0	1	103.03	0	1	124.62	21.43	0.85	226.03	0	1	162.64	0	1	160.06	0	1	78.27	46.53	0.63	130.96	0	1	0.955714	0.925714	-0.03	0.166033
NR_024052|HCG18|chr6|-	3820.1	30260175	chr6:30255174-30260376	51.32	11.96	0.81	58.62	54.28	0.52	56.71	59.98	0.49	69.02	118.93	0.37	65.22	3.17	0.95	52.8	16.67	0.76	29.41	115.25	0.2	46.68	58.26	0.44	57.91	40.84	0.59	58.01	62.06	0.48	46.37	39.05	0.54	60.34	19.67	0.75	46.73	65.11	0.42	28.61	29.17	0.5	0.585714	0.531429	-0.0542857	0.777469
NM_133475|ANKRD24|chr19|+	11583.3	4224626	chr19:4224425-4224811	85.43	0	1	120.79	0	1	254.12	0	1	173.86	0	1	179.09	0	1	104.42	0	1	325.62	0	1	99.15	0	1	114.71	0	1	428.16	0	1	174.44	0	1	138.87	0	1	117.51	0	1	390.91	0	1	1	1	0	1
NM_152298|NASP|chr1|+	4161.6	46083934	chr1:46083733-46084578	14.42	61.82	0.19	48.4	132.2	0.27	72.87	359.66	0.17	69.77	282.3	0.2	20.35	109.76	0.16	39.34	70.42	0.36	45.6	441	0.09	19.61	47.3	0.29	42.64	78.16	0.35	78.25	146.64	0.35	61.11	99.74	0.38	22.21	97.68	0.19	31.18	41.67	0.43	13.49	383.43	0.03	0.205714	0.288571	0.0828571	0.167901
NM_001130689|HMGB2|chr4|-	187.1	174252917	chr4:174252527-174253389	10.77	21.94	0.33	10.2	35.88	0.22	18.31	31.51	0.37	6.93	42.32	0.14	7.21	42.79	0.14	13.38	21.83	0.38	6.61	56.35	0.1	NA	NA	NA	5.73	30.48	0.16	11.66	21.25	0.35	9.36	59.84	0.14	14.64	18.91	0.44	8.73	25.93	0.25	17.94	66.56	0.21	0.24	0.258333	0.0183333	1
NM_001135589|GDAP2|chr1|-	102.6	118420573	chr1:118419844-118420774	2.53	36.72	0.06	12.12	51.76	0.19	NA	NA	NA	1.09	43.13	0.02	NA	NA	NA	NA	NA	NA	NA	NA	NA	NA	NA	NA	6.87	25.36	0.21	NA	NA	NA	NA	NA	NA	NA	NA	NA	NA	NA	NA	2.06	43.64	0.04	0.09	0.125	0.035	1
NM_015046|SETX|chr9|-	273.2	135140171	chr9:135136827-135140372	13.62	51.77	0.21	24	56.12	0.3	21.17	86.99	0.2	39.53	92.19	0.3	17.96	40.37	0.31	23.44	60.08	0.28	9.68	105.62	0.08	13.42	57.46	0.19	23.56	21.67	0.52	18.31	79.1	0.19	36.31	66.72	0.35	18.93	57.67	0.25	24.8	56.52	0.31	14.77	107.02	0.12	0.24	0.275714	0.0357143	0.859759
NM_207171|POGZ|chr1|-	7843	151378739	chr1:151375200-151378940	51.2	136.01	0.27	81.6	88.19	0.48	66.03	271.36	0.2	122.11	328.62	0.27	72.89	98.36	0.43	68.26	135.97	0.33	39.04	532.78	0.07	53.48	179.86	0.23	66.81	42.84	0.61	63.38	254.9	0.2	99.62	47.17	0.68	74.76	89.91	0.45	64.27	90.42	0.42	30.78	736.39	0.04	0.292857	0.375714	0.0828571	1
NM_001134779|IPO11|chr5|+	101.4	61923222	chr5:61922981-61924416	NA	NA	NA	21.51	21.38	0.5	NA	NA	NA	16.38	20.45	0.44	13.4	34.87	0.28	12.73	33.74	0.27	6.76	43.42	0.13	15.17	26.88	0.36	12.96	23.1	0.36	14.48	16.41	0.47	NA	NA	NA	11.28	54.45	0.17	23.59	37.33	0.39	NA	NA	NA	0.324	0.35	0.026	1
NM_007027|TOPBP1|chr3|-	411	133320036	chr3:133319449-133320237	18.53	53.14	0.26	28.34	74.36	0.28	29.29	11.34	0.72	46.54	44.89	0.51	29.22	95.82	0.23	20.97	112.89	0.16	11.35	58.67	0.16	19.21	35.17	0.35	23.14	81.68	0.22	18.03	22.72	0.44	21.11	100.89	0.17	29.54	109.16	0.21	26.61	97.94	0.21	8	30.08	0.21	0.331429	0.258571	-0.0728571	0.393953
NM_001243131|RPL13|chr16|+	274.1	89629818	chr16:89629292-89633237	3.63	29.96	0.11	3.25	93.08	0.03	3.34	120.9	0.03	2.16	275.74	0.01	NA	NA	NA	1.35	36.15	0.04	0.14	40.03	0	NA	NA	NA	2.46	55.29	0.04	2.86	67.99	0.04	4.79	163.1	0.03	2.53	29.57	0.08	NA	NA	NA	1.14	44.6	0.02	0.0366667	0.042	0.00533333	1
NM_006298|ZNF192|chr6|+	1668.4	28123714	chr6:28120834-28125236	12.93	67.78	0.16	19.65	56.83	0.26	6.41	45.46	0.12	10.03	67.26	0.13	17.04	109.44	0.13	13.92	41.33	0.25	19.15	42.9	0.31	13.06	60.09	0.18	14	57.8	0.19	4.93	38.03	0.11	3.47	100.99	0.03	19.98	83.02	0.19	14.58	35.12	0.29	0.65	32.61	0.02	0.194286	0.144286	-0.05	0.655128
NM_000722|CACNA2D1|chr7|-	918.9	81579623	chr7:81579418-81579824	22.82	58.54	0.28	58.38	44.19	0.57	44.71	50.06	0.47	58.09	103.76	0.36	29.07	58.84	0.33	57.14	68.12	0.46	1.87	71.26	0.03	39.02	43.2	0.47	51.99	20.04	0.72	34.05	59.6	0.36	32.87	58.73	0.36	44.3	49.99	0.47	61.18	106.68	0.36	10.64	30.04	0.26	0.357143	0.428571	0.0714286	0.463489
NM_005180|BMI1|chr10|+	224.6	22618424	chr10:22618142-22620414	29.04	39.98	0.42	21.53	20.06	0.52	31.79	26.82	0.54	23.04	57.17	0.29	26.85	40.9	0.4	23.45	26.1	0.47	14.04	39.55	0.26	27.68	70.27	0.28	21.7	22.21	0.49	27.96	64.75	0.3	31.24	33.03	0.49	37.38	59.25	0.39	17.61	46.58	0.27	13.92	62.36	0.18	0.414286	0.342857	-0.0714286	0.3721
NM_001039590|USP9X|chrX|+	1951.4	41091841	chrX:41091640-41095832	37.64	65.08	0.37	46.05	35.97	0.56	24.28	138.86	0.15	45.8	186.16	0.2	25.69	59.27	0.3	35.36	68.1	0.34	28.83	147.92	0.16	42.63	37.85	0.53	30.99	60.96	0.34	22.88	129.04	0.15	41.53	239.97	0.15	34.29	38.26	0.47	34.67	52.21	0.4	26.71	179.73	0.13	0.297143	0.31	0.0128571	0.888158
NM_001198906|YY1AP1|chr1|-	10258.9	155630469	chr1:155629233-155630724	56.36	276.63	0.17	70.56	356.89	0.17	137	426.24	0.24	88.43	433.11	0.17	86.46	404.84	0.18	81.03	396.22	0.17	84.71	435.62	0.16	80.71	340.77	0.19	63.33	298.82	0.17	105.32	596.74	0.15	95.55	364.22	0.21	87.31	403.08	0.18	69.77	418.72	0.14	154.97	720.27	0.18	0.18	0.174286	-0.00571429	0.741494
NM_031844|HNRNPU|chr1|-	2945.7	245017000	chr1:245013602-245017805	61.22	29.64	0.67	54.71	137.95	0.28	50.89	105.73	0.32	42.49	296.39	0.13	75.68	36.25	0.68	74.35	61.05	0.55	73.27	0	1	73.36	45.06	0.62	75.4	129.54	0.37	45.73	109.59	0.29	63.53	150.76	0.3	74.77	72.54	0.51	74.86	67.55	0.53	44.19	0	1	0.518571	0.517143	-0.00142857	0.415587
NM_001042663|PLEKHG5|chr1|-	1625.7	6527395	chr1:6526152-6527632	22.43	177.23	0.11	19.86	272.34	0.07	19.81	245.63	0.07	34.56	314.86	0.1	20.42	196.19	0.09	24.66	337.55	0.07	17.69	266.77	0.06	24.74	223.46	0.1	22.24	277.66	0.07	24.31	477.26	0.05	19.34	274.21	0.07	19.12	170.48	0.1	30.76	336.36	0.08	7.76	229.83	0.03	0.0814286	0.0714286	-0.01	0.751547
NM_022575|VPS16|chr20|+	214.3	2847277	chr20:2847076-2847378	33.51	7.62	0.81	113.59	30.26	0.79	137.5	34.07	0.8	287.18	36.34	0.89	92.23	0.67	0.99	98.9	12.51	0.89	96.42	2.09	0.98	64.88	2.56	0.96	104.33	17.37	0.86	91.99	49.72	0.65	135.32	48.54	0.74	75.32	10.5	0.88	66.15	25.36	0.72	135.36	0	1	0.878571	0.83	-0.0485714	0.166253
NR_027152|C10orf108|chr10|+	195.3	709658	chr10:708731-711109	9.98	52.2	0.16	8.52	50.96	0.14	6.54	27.4	0.19	4.22	51.78	0.08	10.51	50.88	0.17	5.33	35.72	0.13	NA	NA	NA	12.1	54.65	0.18	10.06	52.47	0.16	4.41	56.8	0.07	4.65	48.42	0.09	9.86	45.35	0.18	4.34	36.79	0.11	NA	NA	NA	0.145	0.131667	-0.0133333	1
NR_002722|ZNF204P|chr6|-	7451	27326366	chr6:27325602-27328000	38.63	95.63	0.29	53.42	127.68	0.29	41.06	143.27	0.22	33.57	59.74	0.36	60.28	171.64	0.26	30.97	144.77	0.18	33.2	147.71	0.18	40.72	81.03	0.33	58.98	126.69	0.32	54.52	113.64	0.32	28.65	63.49	0.31	60.5	148.18	0.29	52.24	152.6	0.26	27.94	152.7	0.15	0.254286	0.282857	0.0285714	0.533104
NM_007274|ACOT7|chr1|-	1096.9	6324554	chr1:6324332-6324755	67.01	108.46	0.38	91.04	83.97	0.52	237.94	16.91	0.93	450.4	0	1	58.67	33.51	0.64	59.8	69.98	0.46	94.37	0	1	69.67	70.96	0.5	44.33	29.99	0.6	231.76	0	1	218.55	121.53	0.64	44.15	35.77	0.55	65.25	79.92	0.45	167.74	0	1	0.704286	0.677143	-0.0271429	0.226237
NR_027767|TNIK|chr3|-	2961	171064806	chr3:171064723-171065007	271.84	0	1	241.08	0	1	235.07	0	1	278.76	0	1	216.17	0	1	115.03	0	1	67.37	0	1	201.13	0	1	119.48	0	1	200.22	0	1	188.43	0	1	173.74	0	1	87.42	0	1	97.8	0	1	1	1	0	1
NM_001242487|KIAA0913|chr10|+	2136.6	75561275	chr10:75561074-75561556	53.38	3.88	0.93	72.79	0	1	74.3	0	1	224.77	0	1	111.95	0	1	54.2	0	1	102.43	0	1	106.39	0	1	113.16	0	1	129.15	0	1	190.13	0	1	134.06	0	1	76.88	0	1	125.42	0	1	0.99	1	0.01	1
NR_024448|GUSBP11|chr22|-	659.9	23980819	chr22:23980675-23981129	66.91	14.91	0.82	76.52	36.3	0.68	172.81	0	1	273.94	0	1	106.58	18.19	0.85	82.02	39.67	0.67	155.92	0	1	76.66	0	1	66.15	18.98	0.78	109.8	0	1	114.68	15.63	0.88	78.75	3.28	0.96	53.38	18.81	0.74	190.97	0	1	0.86	0.908571	0.0485714	0.515304
NM_001127660|MFN2|chr1|+	956.8	12071754	chr1:12071553-12073572	14.31	16.07	0.47	34.18	20.6	0.62	34.17	23.28	0.59	55.05	0	1	NA	NA	NA	29.85	34.51	0.46	NA	NA	NA	15.6	17.47	0.47	NA	NA	NA	28.92	6.61	0.81	37.23	0	1	NA	NA	NA	22.53	37.12	0.38	NA	NA	NA	0.628	0.665	0.037	1
NM_001103|ACTN2|chr1|+	199.5	236926295	chr1:236925761-236927558	17.79	39.15	0.31	9.33	32.08	0.23	13	53.26	0.2	43.63	27.32	0.61	14.09	51.74	0.21	16.31	48.39	0.25	7.72	53.72	0.13	10.11	32.73	0.24	16.54	37.42	0.31	9.2	50.17	0.15	30.34	36.84	0.45	14.3	36.7	0.28	19.63	43.14	0.31	4.09	101.23	0.04	0.277143	0.254286	-0.0228571	0.535144
NM_032435|KIAA1804|chr1|+	71	233518427	chr1:233518051-233520894	11.76	52.04	0.18	15.38	54.06	0.22	6.74	48.53	0.12	NA	NA	NA	12.66	49.79	0.2	11.01	43.38	0.2	2.48	30.32	0.08	10.06	27.97	0.26	11.16	27.6	0.29	5.39	47.64	0.1	7.01	24.25	0.22	12.99	41.92	0.24	9.65	30.33	0.24	6.51	49.97	0.12	0.166667	0.21	0.0433333	1
NR_028322|LOC100132287|chr1|+	10546	324730	chr1:324439-328581	50.31	295.42	0.15	87.3	412.96	0.17	70.71	632.58	0.1	91.06	458.62	0.17	109.93	624.85	0.15	66.06	354.03	0.16	37.05	750.05	0.05	56.05	297.81	0.16	63.77	308.31	0.17	100.07	838.46	0.11	92.03	352.26	0.21	118.28	529.77	0.18	67.36	340	0.17	52.65	984.83	0.05	0.135714	0.15	0.0142857	0.862
NM_016279|CDH9|chr5|-	5042.6	26881176	chr5:26880709-26881732	13.92	86.08	0.14	35.07	151.62	0.19	43.97	70.16	0.39	132.89	125.6	0.51	38.33	215.6	0.15	34.5	193.28	0.15	16.21	87.65	0.16	38.76	128.31	0.23	61.88	264.16	0.19	83.15	219.99	0.27	132.17	161.24	0.45	83.08	335.26	0.2	73.4	339.6	0.18	31.87	164.05	0.16	0.241429	0.24	-0.00142857	0.825086
NR_029435|FLJ31306|chr14|-	736.6	58733004	chr14:58732083-58734111	22.3	26.84	0.45	54.32	15.32	0.78	47.38	40.68	0.54	62.19	0	1	31.34	33.94	0.48	33.26	42.97	0.44	22.59	27.17	0.45	26.43	16.62	0.61	59.1	23.47	0.72	52.65	39.29	0.57	83.79	0	1	34.43	39.96	0.46	37.51	42.98	0.47	31.33	23.41	0.57	0.591429	0.628571	0.0371429	0.725045
NM_012117|CBX5|chr12|-	4383	54632629	chr12:54624731-54635689	44.02	43.56	0.5	63.92	58.83	0.52	46.32	54.41	0.46	78.02	98.63	0.44	39.57	33.9	0.54	39.72	41.81	0.49	13.44	30.03	0.31	49.06	55.42	0.47	41.06	36.45	0.53	42.91	43.7	0.5	54.12	81.69	0.4	38.3	49.52	0.44	42.35	40.21	0.51	21.45	12.85	0.63	0.465714	0.497143	0.0314286	1
NM_021167|GATAD1|chr7|+	4449.4	92085887	chr7:92085686-92088742	53.11	0	1	94.19	0	1	96.43	0	1	50.15	0	1	75.18	0	1	101.07	0	1	74.74	0	1	65.01	0	1	82.75	0	1	83.94	0	1	79.08	0	1	90.31	0	1	113.09	0	1	93.86	0	1	1	1	0	1
NM_001042414|PSPC1|chr13|-	270	20277294	chr13:20277009-20277500	25.45	31.34	0.45	49.47	52.63	0.48	31.25	62.46	0.33	73.85	65.55	0.53	52.46	23.16	0.69	34.33	34.15	0.5	NA	NA	NA	12.53	33.69	0.27	40.9	58.09	0.41	27.43	44.85	0.38	129.18	108.27	0.54	35.56	41.55	0.46	19.92	32.39	0.38	NA	NA	NA	0.496667	0.406667	-0.09	0.557801
NM_001242834|NDRG4|chr16|+	199707	58545527	chr16:58545326-58547523	393.24	0	1	556.78	0	1	472.28	0	1	690.01	0	1	338.66	0	1	484.42	0	1	305.82	0	1	459.58	0	1	321.66	0	1	354.52	0	1	473.39	0	1	373.72	0	1	370.22	0	1	242.52	0	1	1	1	0	1
NM_001206683|ATF7|chr12|-	1015.1	53937031	chr12:53936669-53937232	7.14	36.67	0.16	4.36	36.95	0.11	1.76	43.31	0.04	0.81	61.75	0.01	9.02	42.31	0.18	3.82	44.16	0.08	0.81	99.7	0.01	4.44	31.58	0.12	3.78	26.32	0.13	0.58	77.34	0.01	3.44	47.02	0.07	3.9	39.42	0.09	5.15	39.75	0.11	3.78	144.12	0.03	0.0842857	0.08	-0.00428571	1
NM_001142805|SLC6A8|chrX|+	1562.9	152960829	chrX:152960529-152962048	29.27	67.85	0.3	35.53	26.69	0.57	38.58	65.91	0.37	78.1	37.14	0.68	23.26	39.03	0.37	19.14	48.46	0.28	18.22	40.4	0.31	44.01	85.83	0.34	43.82	28.08	0.61	76.03	60.79	0.56	80.38	76.1	0.51	28.47	49.63	0.36	40.36	51.51	0.44	85.3	3.77	0.96	0.411429	0.54	0.128571	0.183805
NM_003199|TCF4|chr18|-	2439.6	52895051	chr18:52889562-52895261	60.07	282.09	0.18	67.18	270.3	0.2	51.73	304.03	0.15	55.34	329.67	0.14	75.95	345.43	0.18	67.41	340.38	0.17	31.14	208.22	0.13	61.11	239.37	0.2	29.18	157.16	0.16	25.97	194.6	0.12	40.68	344.22	0.11	57.91	259.38	0.18	42.73	239.59	0.15	37.47	124.79	0.23	0.164286	0.164286	0	0.912474
NM_001256424|GUCY1A2|chr11|-	2652.8	106556133	chr11:106544738-106558482	56.18	37.06	0.6	48.74	31.86	0.6	37.7	22.39	0.63	54.16	46.05	0.54	44.68	27.71	0.62	45.01	27.52	0.62	27.74	26.95	0.51	68.19	55.64	0.55	52.15	23.83	0.69	50.92	32.35	0.61	64.05	51.18	0.56	64.62	37.37	0.63	67.23	41.41	0.62	49.47	28.78	0.63	0.588571	0.612857	0.0242857	0.875466
NM_013313|YPEL1|chr22|-	422.2	22055211	chr22:22052202-22055507	24.18	16.68	0.59	29.79	41.32	0.42	16.95	27.73	0.38	26.01	15.25	0.63	39.11	27.88	0.58	32.7	5.09	0.87	29.81	73.56	0.29	29.68	47.14	0.39	29.76	30.69	0.49	31.62	14.68	0.68	24.87	70.3	0.26	37.02	34.06	0.52	32.46	17.93	0.64	30.08	122.11	0.2	0.537143	0.454286	-0.0828571	0.224416
NM_004850|ROCK2|chr2|-	482.3	11323365	chr2:11321778-11323566	60.45	0	1	60.9	16.63	0.79	33.82	43.98	0.43	54.04	41.26	0.57	41.87	37.03	0.53	60.67	11.02	0.85	33.38	27.38	0.55	53.23	35.69	0.6	53.57	49.07	0.52	38.35	27.68	0.58	50.42	97.1	0.34	62.39	50.66	0.55	66.43	23.53	0.74	35.52	18.94	0.65	0.674286	0.568571	-0.105714	0.154033
NM_001256852|LOC100287144|chr4|+	953.4	9212584	chr4:9212383-9213975	0	31.62	0	0	80.1	0	0.07	30.37	0	1.13	36.16	0.03	NA	NA	NA	1.35	55.75	0.02	0.58	139.75	0	NA	NA	NA	0.46	101.09	0	NA	NA	NA	0.16	32.06	0	0.06	36.82	0	1.01	51.77	0.02	0	88.03	0	0.00833333	0.004	-0.00433333	1
NM_005911|MAT2A|chr2|+	16179.4	85771430	chr2:85770793-85771978	226.16	233.79	0.49	308.76	494.46	0.38	300.82	270.86	0.53	410.01	354.42	0.54	209.5	255.39	0.45	309.33	399.82	0.44	269.32	202	0.57	298.08	205.63	0.59	290.69	429.41	0.4	263.51	272.99	0.49	367.23	201.99	0.65	294.53	295.54	0.5	294.52	444.87	0.4	300.74	253.92	0.54	0.485714	0.51	0.0242857	0.489435
NM_153042|KDM1B|chr6|+	11808.7	18223529	chr6:18222140-18224084	4.2	55.35	0.07	3.16	49.06	0.06	19.26	39.6	0.33	23.33	99.13	0.19	5.6	66.29	0.08	8.44	65.93	0.11	5.93	60.5	0.09	7.44	89.1	0.08	15.45	196.77	0.07	55.6	193.6	0.22	58.43	201.56	0.22	12.3	138.73	0.08	10.88	214.98	0.05	36.07	246.2	0.13	0.132857	0.121429	-0.0114286	1
NM_005066|SFPQ|chr1|-	3264.6	35649829	chr1:35649201-35650194	46.4	252.05	0.16	110.75	436.73	0.2	54.98	226.31	0.2	44.06	432.86	0.09	46.94	240.32	0.16	66.92	327.22	0.17	21.96	101.66	0.18	72.99	303.55	0.19	107.79	435.97	0.2	45.06	246	0.15	71.22	516.93	0.12	67.76	273.97	0.2	83.96	265.55	0.24	33.59	117.93	0.22	0.165714	0.188571	0.0228571	0.553989
NM_012305|AP2A2|chr11|+	173.7	1010900	chr11:1010548-1012245	10.34	20.37	0.34	14.5	39.21	0.27	8.92	65.11	0.12	14.47	73.55	0.16	13.62	17.86	0.43	9.98	25.2	0.28	8.06	118.73	0.06	NA	NA	NA	8.97	22.32	0.29	11.12	52.22	0.18	10.17	71.8	0.12	NA	NA	NA	17.44	18.94	0.48	1.38	47.15	0.03	0.237143	0.22	-0.0171429	1
NM_001080501|TMEM223|chr11|-	46.9	62558144	chr11:62557872-62558387	NA	NA	NA	21.1	10.03	0.68	36.05	27.32	0.57	55.07	0	1	16.26	21.46	0.43	NA	NA	NA	33.42	8.59	0.8	14.67	27.52	0.35	25.09	12.03	0.68	19.78	23.29	0.46	41.89	8.79	0.83	NA	NA	NA	NA	NA	NA	14.39	18.33	0.44	0.696	0.552	-0.144	0.2561
NR_024240|HLA-J|chr6|+	110.8	29977522	chr6:29977312-29977733	47.92	13.42	0.78	43.05	0	1	23.96	37.26	0.39	54.09	0	1	83.7	0	1	21.95	14.48	0.6	90.6	18.74	0.83	30.12	25.45	0.54	30.12	4.99	0.86	24.23	39.58	0.38	56.15	10.14	0.85	75.86	8.08	0.9	31.12	0	1	180.13	36.71	0.83	0.8	0.765714	-0.0342857	0.671654
NM_015161|ARL6IP1|chr16|-	5214.8	18803970	chr16:18802991-18804692	31.38	123.56	0.2	91.66	187.58	0.33	39.25	46.65	0.46	132.37	96.66	0.58	29.33	70.45	0.29	55.73	142.76	0.28	NA	NA	NA	33.04	64.21	0.34	31.1	57.43	0.35	20.54	49.07	0.3	68.2	67.68	0.5	36.4	45.48	0.44	31.65	114.95	0.22	NA	NA	NA	0.356667	0.358333	0.00166667	0.89731
NM_015898|ZBTB7A|chr19|-	22815.8	4047663	chr19:4045216-4048242	57.84	111.48	0.34	51.06	18.33	0.74	69.27	323.38	0.18	102.55	215.14	0.32	39.36	40.37	0.49	39.58	34.88	0.53	43.58	370.44	0.11	52.05	73.35	0.42	31.55	5.57	0.85	50.78	238.1	0.18	106.89	158.4	0.4	33.28	24.36	0.58	29.21	28.4	0.51	52.12	344.58	0.13	0.387143	0.438571	0.0514286	0.648467
NM_014000|VCL|chr10|+	339.6	75878035	chr10:75877781-75879914	29.58	65.22	0.31	40.18	108.06	0.27	25.59	97.26	0.21	47.01	179.75	0.21	35.35	70.86	0.33	35.58	69.26	0.34	13.18	76.83	0.15	43.09	48.05	0.47	41.69	115.69	0.26	30.18	101.65	0.23	33.93	40.85	0.45	40.4	109.59	0.27	35.35	88.58	0.29	14.48	27.24	0.35	0.26	0.331429	0.0714286	0.313126
NM_001144000|AGAP5|chr10|-	21653.4	75435381	chr10:75434033-75435832	17.68	163.66	0.1	21.99	278.19	0.07	44.04	397.32	0.1	36.98	160.35	0.19	22.18	301.27	0.07	19.4	271.99	0.07	32.36	446.02	0.07	17.94	178.77	0.09	20.42	234.79	0.08	41.81	447.21	0.09	27.88	196.53	0.12	22.67	311.1	0.07	20.69	287.35	0.07	46.24	614.28	0.07	0.0957143	0.0842857	-0.0114286	0.779954
NM_024300|CHCHD7|chr8|+	196.1	57130091	chr8:57129890-57131176	11.8	21.58	0.35	26.93	21.85	0.55	19.18	45.54	0.3	27.91	14.71	0.65	18.54	31.05	0.37	NA	NA	NA	9.29	110.34	0.08	15.25	26.66	0.36	30.19	10.3	0.75	29.48	15.05	0.66	24.38	81.94	0.23	23.88	29.07	0.45	26.35	13.84	0.66	22.21	37.53	0.37	0.383333	0.497143	0.11381	0.173271
NM_032424|MSANTD4|chr11|-	781.3	105880532	chr11:105878629-105880837	37.05	129.63	0.22	39.72	136.71	0.23	22.69	168.44	0.12	26.34	81.48	0.24	32.61	234.86	0.12	31	175.48	0.15	8.52	141.71	0.06	41.34	219.82	0.16	28.36	101.01	0.22	27.46	183.19	0.13	13.38	80.66	0.14	42.27	237.28	0.15	38.06	220.01	0.15	20.75	204.82	0.09	0.162857	0.148571	-0.0142857	0.776763
NM_018451|CENPJ|chr13|-	145.9	25457218	chr13:25456412-25457507	8.72	54.5	0.14	2.09	63.66	0.03	6.84	143.86	0.05	13.31	109.69	0.11	8.75	104.77	0.08	3.18	46.2	0.06	32.83	71.35	0.32	9.32	39.08	0.19	1.62	45.22	0.03	1.93	53.99	0.03	6.48	65.15	0.09	5.49	69.29	0.07	4.83	27.12	0.15	3.42	105.61	0.03	0.112857	0.0842857	-0.0285714	0.56779
NM_172130|KCNAB2|chr1|+	275.2	6158915	chr1:6158545-6161253	10.15	106.02	0.09	8.17	83.68	0.09	8.41	98.94	0.08	11.84	95.59	0.11	4.89	57.04	0.08	9.01	111.35	0.07	1.2	90.67	0.01	12.13	101.13	0.11	5.47	68.27	0.07	10.26	132.98	0.07	10.1	100.91	0.09	7	74.61	0.09	9.08	150.73	0.06	3.37	53.86	0.06	0.0757143	0.0785714	0.00285714	1
NM_198892|BMP2K|chr4|+	698.9	79832277	chr4:79831764-79833341	24.69	25.28	0.49	20.54	56.56	0.27	37.81	102.94	0.27	28.43	91.53	0.24	25.02	82.48	0.23	35.83	85.52	0.3	24.09	188.66	0.11	17.79	53.31	0.25	18.91	64.87	0.23	29.08	104.52	0.22	18.98	84.69	0.18	36.75	60.45	0.38	32.42	86.56	0.27	9.17	108.63	0.08	0.272857	0.23	-0.0428571	0.873384
NM_018099|FAR2|chr12|+	88	29486769	chr12:29486565-29487006	44.48	0	1	31.07	46.66	0.4	26.94	15.59	0.63	17.09	45	0.28	50.38	22.02	0.7	56.5	25.41	0.69	NA	NA	NA	38.65	34.04	0.53	55.8	18.14	0.75	NA	NA	NA	31.41	0	1	69.66	35.41	0.66	59.85	24.05	0.71	46.77	0	1	0.616667	0.775	0.158333	0.13501
NM_020886|USP28|chr11|-	344.1	113669786	chr11:113668597-113670137	20.78	20.61	0.5	29.92	52.19	0.36	54.01	34.34	0.61	37.96	32.26	0.54	29.76	38.68	0.43	32.61	54.74	0.37	32.5	44.2	0.42	29.84	21.87	0.58	25.7	73.51	0.26	41.09	52.48	0.44	38.12	10	0.79	34.2	41.98	0.45	24.45	56.73	0.3	27.8	61.15	0.31	0.461429	0.447143	-0.0142857	0.619037
NM_020768|KCTD16|chr5|+	50262.9	143854553	chr5:143853223-143856944	35.41	232.45	0.13	23.4	138.57	0.14	13.14	288.58	0.04	31.71	446.07	0.07	36.75	200.03	0.16	29.92	147.91	0.17	13.47	123.75	0.1	55.7	339.68	0.14	39.34	130.81	0.23	20.3	331.74	0.06	28.56	535.76	0.05	48.64	246.72	0.16	46.56	202.49	0.19	12.88	136.28	0.09	0.115714	0.131429	0.0157143	0.785567
NM_001962|EFNA5|chr5|-	2196.9	106716829	chr5:106712590-106717077	64.08	136.31	0.32	71.97	68.51	0.51	52.28	235.67	0.18	90.19	255.18	0.26	59.44	118.4	0.33	53.59	92.4	0.37	32.56	178.19	0.15	69.23	124.61	0.36	55.05	66.4	0.45	45.73	194.26	0.19	79.03	276.18	0.22	72.4	124.25	0.37	46.2	76.88	0.38	33.7	228.47	0.13	0.302857	0.3	-0.00285714	0.828494
NM_001113498|MDGA2|chr14|-	276.8	47310874	chr14:47308828-47311222	33.58	81.53	0.29	47.44	65.56	0.42	28.84	78.76	0.27	42.65	97.4	0.3	38.79	149.84	0.21	30.66	70.38	0.3	15.57	58.03	0.21	27.69	25.77	0.52	21.49	54.87	0.28	12.54	62.98	0.17	30.36	38.62	0.44	32.76	63.21	0.34	23.97	69.72	0.26	9.47	79.28	0.11	0.285714	0.302857	0.0171429	1
NM_001105552|ZNF83|chr19|-	481.6	53117758	chr19:53115618-53118050	39.49	38.45	0.51	48.28	46.27	0.51	39.12	26.68	0.59	37.36	23.92	0.61	85.58	65.19	0.57	72.27	27.6	0.72	19.11	16	0.54	32.71	34.01	0.49	29.65	34.59	0.46	36.39	34.88	0.51	21.6	11.86	0.65	58.22	30.87	0.65	35.66	16.54	0.68	19.52	28.24	0.41	0.578571	0.55	-0.0285714	0.732669
NM_001164165|GPR75-ASB3|chr2|-	74.1	53897626	chr2:53897450-53897827	34.41	24.36	0.59	32.99	17.19	0.66	34.85	2.63	0.93	42.2	39.28	0.52	27.31	44.07	0.38	38	24.69	0.61	20.42	15.02	0.58	31.81	0	1	43.51	25.72	0.63	19.46	11.27	0.63	46.06	20.1	0.7	57.8	26.93	0.68	28.06	31.61	0.47	33.72	9.99	0.77	0.61	0.697143	0.0871429	0.321712
NM_001037442|RUFY3|chr4|+	467.9	71673218	chr4:71672233-71674336	18.08	59.96	0.23	28.78	45.55	0.39	15.19	54.88	0.22	32.81	53.41	0.38	28.61	49.9	0.36	24.44	34.4	0.42	11.63	54.36	0.18	18.62	67.16	0.22	32.32	49.74	0.39	17.62	44.2	0.29	37.45	18.47	0.67	28.45	75.81	0.27	28.5	57.45	0.33	10.85	67.91	0.14	0.311429	0.33	0.0185714	1
NM_003622|PPFIBP1|chr12|+	1947.2	27845931	chr12:27845729-27848497	55	67.78	0.45	53.93	68.85	0.44	72	0	1	76.4	0	1	60.79	156.98	0.28	67.31	99.17	0.4	52.68	72.84	0.42	63.81	115.04	0.36	73.71	105.72	0.41	80.73	34.02	0.7	84.09	0	1	78.57	180.2	0.3	93.86	96.14	0.49	66.11	104.58	0.39	0.57	0.521429	-0.0485714	0.724845
NM_007236|CHP|chr15|+	585.3	41572002	chr15:41571534-41574083	8.37	54.43	0.13	14.08	93.64	0.13	20.74	180.35	0.1	21.35	157.48	0.12	6	34.17	0.15	11.81	97.22	0.11	7.12	64.73	0.1	10.34	41.78	0.2	6.52	47.96	0.12	16.27	136.97	0.11	12.68	107.95	0.11	6.41	36.29	0.15	8.74	87.21	0.09	5.85	51.53	0.1	0.12	0.125714	0.00571429	1
NM_001166012|ZSCAN30|chr18|-	921.9	32833279	chr18:32831023-32834345	26.72	35.06	0.43	28.79	52.34	0.35	25.42	53.79	0.32	16.92	56.36	0.23	22.13	56.35	0.28	26.88	57.61	0.32	20.02	82.32	0.2	26.03	15.77	0.62	25.35	50.8	0.33	21.78	80.65	0.21	23.35	143.38	0.14	28.26	56.29	0.33	29.6	61.72	0.32	13.8	86.36	0.14	0.304286	0.298571	-0.00571429	0.611174
NM_004396|DDX5|chr17|-	4762.3	62495772	chr17:62494374-62496444	130.33	67.98	0.66	115.55	294.92	0.28	78.89	178.09	0.31	85.11	331.2	0.2	155.88	309.97	0.33	95.46	186.63	0.34	55.51	171.46	0.24	145.48	134.69	0.52	119.79	347.47	0.26	92.64	237.02	0.28	102.54	382.7	0.21	131.26	453.29	0.22	88.69	240.79	0.27	58.3	244.42	0.19	0.337143	0.278571	-0.0585714	0.136446
NM_023074|ZNF649|chr19|-	1691.7	52394949	chr19:52392488-52395150	17.39	124.54	0.12	28.65	127.2	0.18	39.14	242.54	0.14	21.27	207.39	0.09	49.27	294.67	0.14	34.45	155.91	0.18	33.68	413.98	0.08	18.51	108.33	0.15	19.33	94.28	0.17	22.32	182.01	0.11	25.4	181.76	0.12	36.53	236.52	0.13	32.36	98.72	0.25	23.44	349.27	0.06	0.132857	0.141429	0.00857143	1
NM_139207|NAP1L1|chr12|-	419.9	76441297	chr12:76438672-76441498	23.61	24.82	0.49	39.4	46.63	0.46	31.58	34.49	0.48	26.52	73.53	0.27	23.54	17.61	0.57	30.87	36.27	0.46	18.53	26.37	0.41	20.87	37.12	0.36	30.91	60.09	0.34	31.4	45.01	0.41	26.77	106.44	0.2	28.66	35.46	0.45	30.85	39.17	0.44	24.23	48.16	0.33	0.448571	0.361429	-0.0871429	0.305631
NM_014905|GLS|chr2|+	3778.9	191828366	chr2:191827556-191830270	152.25	222.17	0.41	204.93	106.1	0.66	119.56	208.8	0.36	169.85	78.25	0.68	154.62	183.82	0.46	161.7	146.71	0.52	68.98	111.53	0.38	152.24	174.68	0.47	170	121.43	0.58	92.45	174.19	0.35	201.11	111.76	0.64	182.34	139.09	0.57	160.05	109.23	0.59	47.52	140.3	0.25	0.495714	0.492857	-0.00285714	0.739664
NM_001100399|PDS5A|chr4|-	822.8	39826907	chr4:39824483-39827108	45.27	62.91	0.42	60.73	37.79	0.62	32.23	99.72	0.24	42.27	79.33	0.35	63.28	129.96	0.33	51.07	73.68	0.41	21.15	78.42	0.21	49.05	82.38	0.37	57.28	28.97	0.66	41.19	86.77	0.32	35.55	26.6	0.57	65.23	114.62	0.36	47.3	39.01	0.55	44.54	109.14	0.29	0.368571	0.445714	0.0771429	0.431055
NM_022662|ANAPC1|chr2|-	269.5	112526782	chr2:112525214-112526983	12.21	47.07	0.21	27	31.39	0.46	33.21	70.09	0.32	39.54	0	1	17.84	55.02	0.24	23.52	58.69	0.29	11.21	129.51	0.08	12.81	54.76	0.19	27.43	29.27	0.48	12.04	55.51	0.18	15.74	59.04	0.21	24.22	39.91	0.38	21.06	55.4	0.28	7.88	87.04	0.08	0.371429	0.257143	-0.114286	0.465521
NM_001376|DYNC1H1|chr14|+	163936	102516973	chr14:102516772-102517135	316.33	0	1	603.33	0	1	1313.74	0	1	1890.48	0	1	382.75	0	1	347.11	0	1	991.76	0	1	327.06	0	1	453.21	0	1	1089.82	0	1	1141.31	0	1	373.33	0	1	302.63	0	1	1241.37	0	1	1	1	0	1
NR_046435|PCGF5|chr10|+	181.3	92987353	chr10:92987094-92987717	41.87	35.08	0.54	25.66	58.84	0.3	36.92	20.78	0.64	37.98	37.05	0.51	39.02	36.68	0.52	19.43	23.82	0.45	43.2	0	1	44.86	32.08	0.58	23.45	50.77	0.32	34.2	16.82	0.67	34.33	63.95	0.35	37.03	45.7	0.45	12.8	28.87	0.31	57.97	13.73	0.81	0.565714	0.498571	-0.0671429	0.729383
NM_022730|COPS7B|chr2|+	1381.6	232672449	chr2:232672197-232673434	30.31	86.08	0.26	37.37	141.42	0.21	40.18	209.83	0.16	43.82	279.47	0.14	18.7	105.17	0.15	26.55	183.86	0.13	14.48	86.6	0.14	35.37	107.23	0.25	37.43	113.15	0.25	54.98	245.53	0.18	49.06	190.11	0.21	24.27	68.58	0.26	35.8	182.56	0.16	22.85	236.21	0.09	0.17	0.2	0.03	0.591556
NR_023915|IPW|chr15|+	19006.9	25364548	chr15:25364212-25367623	100.08	808.83	0.11	174.21	1369.8	0.11	84.57	843.97	0.09	125.9	1840.45	0.06	205.68	1460.14	0.12	203.45	1325.81	0.13	64.94	1059.35	0.06	136.17	915.05	0.13	238.37	1423.78	0.14	79.24	1117.83	0.07	86.92	1191.58	0.07	219.88	1344.63	0.14	163.18	1140.98	0.13	67.07	940.25	0.07	0.0971429	0.107143	0.01	0.409175
NM_198530|MXRA7|chr17|-	1723.5	74676681	chr17:74675651-74676961	88.88	18.12	0.83	103.64	68.89	0.6	107.53	59.12	0.65	269.55	94.29	0.74	57.32	19.01	0.75	96.7	33.18	0.74	36.89	176.23	0.17	86.24	43.46	0.66	62.68	33.53	0.65	85.18	124.62	0.41	143.08	158.89	0.47	73.41	6.82	0.92	65.66	37.82	0.63	59.74	45.47	0.57	0.64	0.615714	-0.0242857	0.304972
NR_023350|COPB2|chr3|-	103.5	139076599	chr3:139076433-139076800	45.85	2.93	0.94	68.29	2.93	0.96	46.49	0	1	153.96	55.35	0.74	51.2	0	1	41.19	12.14	0.77	NA	NA	NA	48.4	2.95	0.94	74.18	0	1	20.43	12.21	0.63	82.51	22.59	0.79	79.73	1.6	0.98	32.25	26.53	0.55	NA	NA	NA	0.901667	0.815	-0.0866667	1
NM_018332|DDX19A|chr16|+	449.2	70406029	chr16:70405828-70407281	12.3	66.04	0.16	24.38	33.52	0.42	21.34	69.68	0.23	22.02	43.22	0.34	11.68	66.12	0.15	16.15	60.88	0.21	11.81	54.97	0.18	13.14	48.3	0.21	11.29	43.1	0.21	13.12	54.31	0.19	15.6	28.39	0.35	12.81	42.99	0.23	18.91	27.21	0.41	6.77	53.31	0.11	0.241429	0.244286	0.00285714	1
NM_001201483|ENO1|chr1|-	18259.7	8921287	chr1:8921059-8921488	110.31	0	1	170.86	0	1	401.67	0	1	620.98	0	1	78.37	0	1	104.45	0	1	282.52	0	1	109.52	0	1	118.28	0	1	361.07	0	1	380.86	0	1	92.63	0	1	96.73	0	1	376.45	0	1	1	1	0	1
NM_006734|HIVEP2|chr6|-	375.8	143074400	chr6:143072604-143075068	26.37	39.54	0.4	41.32	36.44	0.53	33.44	64.89	0.34	51.32	20.74	0.71	18.19	36.81	0.33	28.32	40.75	0.41	NA	NA	NA	20.09	37.64	0.35	16.32	25.09	0.39	20.74	43.7	0.32	33.34	1.72	0.95	19.92	20.78	0.49	14.87	26.29	0.36	NA	NA	NA	0.453333	0.476667	0.0233333	1
NM_133474|ZNF721|chr4|-	12245.8	436281	chr4:433779-438221	58.54	116.82	0.33	62.5	186.84	0.25	79.97	160.66	0.33	60.08	132.51	0.31	112.75	268.07	0.3	73.63	215.31	0.25	58.94	160.57	0.27	54.43	126.15	0.3	68.18	206.33	0.25	85.43	191.9	0.31	65.92	90.76	0.42	105.8	225.27	0.32	72.54	206.82	0.26	54.64	247.1	0.18	0.291429	0.291429	0	0.921503
NM_001142468|C6orf203|chr6|+	261.2	107372462	chr6:107372261-107372547	9.75	24.96	0.28	39.7	36.29	0.52	49.9	24.84	0.67	32.25	58.82	0.35	24.92	40.37	0.38	7.71	35.32	0.18	40.18	2.88	0.93	11.86	20.04	0.37	28.7	35.8	0.44	35.21	10.89	0.76	60.27	58.49	0.51	21.78	20.29	0.52	NA	NA	NA	15.38	21.66	0.42	0.472857	0.503333	0.0304762	0.852705
NM_001143762|EIF5A|chr17|+	1522.2	7215342	chr17:7215141-7215782	41.72	67.1	0.38	43.13	0	1	91.55	50.13	0.65	190.4	0	1	27.08	35.23	0.43	35.77	33.47	0.52	22.89	45.63	0.33	45.78	44.27	0.51	30.1	0	1	85.49	43.45	0.66	74.37	45.84	0.62	34.67	5.52	0.86	29.27	37.19	0.44	34.41	38.67	0.47	0.615714	0.651429	0.0357143	0.528261
NM_001146116|DIP2A|chr21|+	1781	47987861	chr21:47987283-47989926	66.18	5.27	0.93	105.83	24.81	0.81	33.63	89.37	0.27	104.94	59.06	0.64	77.21	21.67	0.78	62.46	41.98	0.6	37.34	153.47	0.2	52.8	10.66	0.83	47.17	13.93	0.77	23.39	70.34	0.25	43.41	24.36	0.64	61.95	1.82	0.97	33.55	21	0.62	21.47	58.69	0.27	0.604286	0.621429	0.0171429	0.651306
NR_037716|RNASEK|chr17|+	1114.9	6917743	chr17:6917464-6917852	29.05	32.13	0.47	80.43	12.86	0.86	158.9	0	1	405.67	8.19	0.98	29.09	12.99	0.69	40.32	0	1	19.75	15.56	0.56	16.59	21.58	0.43	51.6	7.31	0.88	157.72	0	1	243.28	0	1	28.34	17.23	0.62	46.2	0.35	0.99	55.73	0	1	0.794286	0.845714	0.0514286	0.612926
NM_198841|FAM120AOS|chr9|-	291.6	96209679	chr9:96208782-96209979	28.8	2.09	0.93	65.58	1.75	0.97	35.95	0	1	85.9	68.08	0.56	59.25	5.81	0.91	61.57	0	1	42.14	0	1	38.76	0	1	62.73	0	1	48.36	0	1	34.49	9.38	0.79	39.28	14.34	0.73	51.25	0	1	32.78	0	1	0.91	0.931429	0.0214286	0.147948
NM_130811|SNAP25|chr20|+	253565	10287415	chr20:10286777-10288066	518.69	1238.81	0.3	634.72	1975.64	0.24	860.85	980.94	0.47	1001.29	1415.29	0.41	304.75	938.02	0.25	659.56	2263.99	0.23	394.89	498.06	0.44	421	1077.45	0.28	393.57	1113.68	0.26	498.83	792.35	0.39	632.41	873.69	0.42	348.43	876.14	0.28	478.22	1867.95	0.2	323.24	382.9	0.46	0.334286	0.327143	-0.00714286	0.454482
NM_015528|RNF167|chr17|+	260.2	4848241	chr17:4848010-4848517	13.29	59.32	0.18	22.79	78.85	0.22	40.01	39.74	0.5	86.17	63.62	0.58	13.34	27.41	0.33	10.71	56.97	0.16	NA	NA	NA	17.21	35.47	0.33	17.36	37.57	0.32	35.42	30.14	0.54	93.47	89.27	0.51	18.19	35.8	0.34	12.95	53.67	0.19	10.73	31.85	0.25	0.328333	0.354286	0.0259524	0.743069
NM_001135005|DNAJB5|chr9|+	300.7	34997240	chr9:34997023-34998430	9.02	41.06	0.18	19.34	93.82	0.17	20.75	94.07	0.18	14.41	97.78	0.13	9.55	50.99	0.16	6.99	38.27	0.15	7.02	161.13	0.04	14.47	44.99	0.24	10.45	65.92	0.14	15.87	114.56	0.12	19.04	193.6	0.09	13.19	32.63	0.29	6.19	39.99	0.13	8.97	85.39	0.1	0.144286	0.158571	0.0142857	1
NM_001014797|KCNMA1|chr10|-	17358.7	78635136	chr10:78629359-78637651	91.23	60.1	0.6	171.9	88.41	0.66	101.43	75.96	0.57	134.65	164.87	0.45	102.09	59.21	0.63	143.59	89.35	0.62	34.04	67.14	0.34	94.81	39	0.71	153.76	54.55	0.74	89.47	104.52	0.46	127.24	169.72	0.43	126.93	57.38	0.69	154.1	91.29	0.63	33.92	68.34	0.33	0.552857	0.57	0.0171429	0.918742
NM_182924|MICALL2|chr7|-	475.8	1474083	chr7:1473995-1474308	38.06	0	1	51.39	6.09	0.89	82.84	5.57	0.94	66.09	12.09	0.85	54.21	0	1	57.67	0	1	201.93	0	1	45.26	0	1	63.11	0	1	80.85	0	1	58.92	29.59	0.67	45.28	6.16	0.88	54.94	18.43	0.75	110.17	0	1	0.954286	0.9	-0.0542857	0.191549
NM_002126|HLF|chr17|+	10675	53399276	chr17:53398025-53402426	60.27	235.7	0.2	83.3	258.21	0.24	68.76	358.68	0.16	118.75	482.75	0.2	54.62	141.72	0.28	72.98	292.3	0.2	45.71	273.65	0.14	72.09	222.37	0.24	63.75	149.71	0.3	66.96	268.61	0.2	112.09	334.63	0.25	59.1	131.28	0.31	71.17	241.66	0.23	22.67	163.92	0.12	0.202857	0.235714	0.0328571	0.287912
NM_001083914|CTBP2|chr10|-	302.4	126677818	chr10:126676418-126678267	34.61	30.88	0.53	37.33	43.82	0.46	24.88	44.94	0.36	69.49	21.11	0.77	35.32	59.91	0.37	29.56	52.11	0.36	28.54	85.71	0.25	32.36	48.36	0.4	33.18	38.24	0.46	19.96	32.74	0.38	41.23	16.76	0.71	50.86	23.86	0.68	32.7	70.32	0.32	26.45	57.27	0.32	0.442857	0.467143	0.0242857	1
NM_053055|THEM4|chr1|-	511.7	151846873	chr1:151843343-151847404	5.05	26.96	0.16	9.13	54.53	0.14	16.63	233.52	0.07	14.88	194.68	0.07	9.63	38.53	0.2	9.64	64.91	0.13	5.07	148.72	0.03	6.78	31.47	0.18	6.11	37.27	0.14	12.56	182.02	0.06	11.66	80.42	0.13	9.5	30.22	0.24	5.52	60.7	0.08	15.2	205.6	0.07	0.114286	0.128571	0.0142857	1
NM_001178037|DPP10|chr2|+	756.5	116600320	chr2:116599787-116602311	20	43.73	0.31	46.32	82.47	0.36	30.64	59.65	0.34	77.62	65.83	0.54	21.32	89.53	0.19	48.53	100.97	0.32	18.72	21.79	0.46	15.76	31.53	0.33	39.03	73.88	0.35	22.76	49.69	0.31	74.89	69.62	0.52	28.17	80.76	0.26	44.83	95.01	0.32	13.19	48.89	0.21	0.36	0.328571	-0.0314286	0.883467
NM_016287|HP1BP3|chr1|-	25270.9	21071236	chr1:21069171-21071584	125.46	341.79	0.27	93.05	188.3	0.33	97.73	134.06	0.42	131.38	194.98	0.4	121.01	414.97	0.23	70.25	139.7	0.33	38.99	194.41	0.17	213.06	703.86	0.23	225.88	660.84	0.25	271.24	503.3	0.35	347.74	216.28	0.62	291.57	1026.94	0.22	231.89	514.8	0.31	172.16	668.54	0.2	0.307143	0.311429	0.00428571	0.886116
NM_170710|WDR17|chr4|+	1157.1	177103035	chr4:177100611-177103979	41.73	15.17	0.73	65.26	16.79	0.8	44.61	42.12	0.51	53.08	28.66	0.65	31.23	19.62	0.61	64.16	29.78	0.68	30.08	27.79	0.52	45.01	18.81	0.71	57.47	17.94	0.76	44.08	43.57	0.5	31.45	76.39	0.29	30.48	29.49	0.51	57.74	34.82	0.62	27.88	31.17	0.47	0.642857	0.551429	-0.0914286	0.184231
NM_004905|PRDX6|chr1|+	214.4	173457125	chr1:173456874-173457946	30.89	31.13	0.5	24.56	30.73	0.44	16.94	92.64	0.15	23.75	102.26	0.19	35.88	26.76	0.57	19.8	28.92	0.41	32.28	49.35	0.4	25.94	14.79	0.64	24.33	24.41	0.5	13.52	110.55	0.11	16.21	81.19	0.17	19.46	22.29	0.47	22.13	35.2	0.39	19.61	86.69	0.18	0.38	0.351429	-0.0285714	0.479219
NM_018471|ZC3H15|chr2|+	1676	187373471	chr2:187373270-187374087	46.43	114.52	0.29	52.63	176.26	0.23	41.87	138.69	0.23	51.51	126.56	0.29	54.34	162.17	0.25	48.46	208.31	0.19	21.39	165.58	0.11	42.93	146.85	0.23	34.7	173.78	0.17	29.65	167.91	0.15	41.97	135.31	0.24	43.39	143.24	0.23	35.93	222.46	0.14	26.37	277.9	0.09	0.227143	0.178571	-0.0485714	0.139356
NM_006607|PTTG2|chr4|+	173.1	37962296	chr4:37962056-37962631	14.63	55.85	0.21	5.13	44.12	0.1	13.63	55.12	0.2	17.03	59.3	0.22	23.95	60.81	0.28	6.75	45.5	0.13	12.59	46.78	0.21	28.92	45.41	0.39	16.03	59.49	0.21	22.18	60.98	0.27	12.62	66.08	0.16	16.46	61.74	0.21	5.39	44.17	0.11	14.64	50.54	0.22	0.192857	0.224286	0.0314286	0.834645
NM_014863|CHST15|chr10|-	321.6	125780727	chr10:125779169-125780928	5.34	28.94	0.16	NA	NA	NA	4.92	34.96	0.12	0.28	87.49	0	NA	NA	NA	NA	NA	NA	1.1	53.95	0.02	8.13	28.89	0.22	NA	NA	NA	3.01	72.93	0.04	3.57	109.81	0.03	NA	NA	NA	NA	NA	NA	5.44	166.36	0.03	0.075	0.08	0.005	1
NM_001083585|RABEP1|chr17|+	1302.4	5287090	chr17:5286889-5289132	59.24	0	1	83.68	0	1	30.01	7.68	0.8	67.39	0	1	83.69	0	1	63.07	0	1	38.07	0	1	61.39	0	1	88.48	0	1	37.76	0	1	89.84	0	1	87.9	0	1	71.78	0	1	NA	NA	NA	0.971429	1	0.0285714	0.458647
NM_001198843|RBM4|chr11|+	574.3	66413699	chr11:66413498-66413944	117.43	80.11	0.59	104.36	33.06	0.76	188.47	21.08	0.9	137.55	0	1	153.7	75.74	0.67	54.35	66.87	0.45	108.29	2.19	0.98	106.14	90.84	0.54	96.95	47.38	0.67	207.98	0	1	144.1	47.16	0.75	128.5	77.38	0.62	78.26	27.41	0.74	78.46	84.76	0.48	0.764286	0.685714	-0.0785714	0.220547
NR_027356|LOC645166|chr1|+	2564.5	148951446	chr1:148951245-148951595	129.33	0	1	154.64	0	1	148.43	0	1	144.15	0	1	138.23	0	1	142.62	0	1	95	0	1	106.59	0	1	140.69	0	1	178.2	0	1	99.81	0	1	136.5	0	1	98.51	0	1	74.63	0	1	1	1	0	1
NM_199141|CARM1|chr19|+	173.8	11032567	chr19:11032291-11033444	12.58	30.23	0.29	13.73	32.33	0.3	19.06	74.4	0.2	26.2	36.16	0.42	10.65	22.77	0.32	9.6	55.42	0.15	19.38	22.37	0.46	11.74	42.92	0.21	7.61	33.97	0.18	23.25	63.87	0.27	12.51	76.63	0.14	11.09	34.06	0.25	14.5	46	0.24	8.84	74.92	0.11	0.305714	0.2	-0.105714	0.274164
NM_001135703|LRP12|chr8|-	83.3	105502578	chr8:105501459-105503767	NA	NA	NA	19.11	29.9	0.39	NA	NA	NA	14.53	24.02	0.38	NA	NA	NA	19.86	14.86	0.57	NA	NA	NA	NA	NA	NA	11.8	25.72	0.31	NA	NA	NA	19.01	33.02	0.37	12.1	24.98	0.33	14.8	16.69	0.47	NA	NA	NA	0.446667	0.37	-0.0766667	0.64391
NM_133468|BMPER|chr7|+	200.1	34192954	chr7:34192704-34195484	17.95	21.58	0.45	26.69	45.33	0.37	5.78	66.74	0.08	9.74	105.49	0.08	12	44.59	0.21	15.97	29.05	0.35	4.62	27.94	0.14	10.93	24.01	0.31	13.99	21.84	0.39	NA	NA	NA	5.9	146.29	0.04	11.13	34.3	0.24	14.61	37.58	0.28	4.71	62.43	0.07	0.24	0.221667	-0.0183333	0.491303
NM_001204052|SLC25A27|chr6|+	715.6	46644585	chr6:46644384-46645927	50.54	18.36	0.73	53.9	3.59	0.94	59.81	0	1	92.13	0	1	102.54	0	1	61.83	1	0.98	39.85	11.17	0.78	58.31	0.92	0.98	62.48	6.6	0.9	43.58	2.69	0.94	108.08	0	1	103.28	0	1	65.3	0	1	44.9	0	1	0.918571	0.974286	0.0557143	0.20856
NM_024567|HMBOX1|chr8|+	421.7	28908841	chr8:28908535-28910242	41.97	118.08	0.26	41.93	100.2	0.3	25.13	145.26	0.15	33.19	215.6	0.13	38.43	136.1	0.22	35.21	106.83	0.25	25.11	59.92	0.3	44.78	94.58	0.32	21.28	75.25	0.22	16.44	80.68	0.17	32.29	133.25	0.2	40.37	120.01	0.25	25.98	76.55	0.25	21.02	88.68	0.19	0.23	0.228571	-0.00142857	0.884828
NM_004844|SH3BP5|chr3|-	4117.6	15297222	chr3:15296357-15297810	54.71	144.1	0.28	69.38	251.64	0.22	70.4	215.74	0.25	131.08	238.93	0.35	59.35	205.11	0.22	59.01	166.55	0.26	47.58	120.36	0.28	53.65	143.78	0.27	67.87	204.85	0.25	59.21	247.23	0.19	112.5	493.7	0.19	54.84	209.42	0.21	53.12	192.64	0.22	89.61	73.03	0.55	0.265714	0.268571	0.00285714	0.435175
NM_031421|TTC25|chr17|+	3085.3	40117397	chr17:40117011-40117668	13.93	83.17	0.14	53.05	96.58	0.35	71.36	128.51	0.36	101.1	15.7	0.87	41.23	113.9	0.27	40.14	112.64	0.26	143.21	159.46	0.47	17.9	85.97	0.17	38.8	87.44	0.31	142.11	109.52	0.56	59.12	32.79	0.64	37.59	85.17	0.31	37.48	92.65	0.29	159.37	189.28	0.46	0.388571	0.391429	0.00285714	0.73836
NM_002039|GAB1|chr4|+	395.8	144392128	chr4:144390184-144395718	41.33	21	0.66	23.34	9.45	0.71	NA	NA	NA	11.84	18.85	0.39	23.2	23.74	0.49	19.43	13.28	0.59	12.58	19.24	0.4	46.07	21.27	0.68	25.5	11.82	0.68	NA	NA	NA	46.73	3.62	0.93	42.18	35.38	0.54	22.86	12.49	0.65	18.86	13.73	0.58	0.54	0.676667	0.136667	0.273015
NM_178566|ZDHHC21|chr9|-	3735.4	14618350	chr9:14611069-14619096	59.76	177.63	0.25	74.16	212.72	0.26	53.45	106.43	0.33	77.63	171.27	0.31	67.01	234.79	0.22	60.68	148.7	0.29	32.68	49.5	0.4	56.67	164.41	0.26	72.54	188.32	0.28	48.7	104.08	0.32	65.72	157.19	0.29	73.65	278.23	0.21	55.53	138.01	0.29	24.65	11.38	0.68	0.294286	0.332857	0.0385714	1
NM_024725|CCDC82|chr11|-	239.9	96086677	chr11:96085929-96086878	19.3	11.21	0.63	34.42	31.86	0.52	32.34	31.56	0.51	46.93	25.32	0.65	25.18	9.8	0.72	26.91	25.11	0.52	26.18	80.02	0.25	16.53	19.2	0.46	32.46	20.06	0.62	NA	NA	NA	36.02	0	1	19.1	15.26	0.56	26.47	5.81	0.82	28.98	30.03	0.49	0.542857	0.658333	0.115476	0.223295
NM_006836|GCN1L1|chr12|-	628.2	120565577	chr12:120565014-120565778	30.78	63.49	0.33	67.14	0	1	81.55	10.84	0.88	116.63	0	1	49.26	32.88	0.6	41.11	23.65	0.63	58.87	22.13	0.73	35.83	50.34	0.42	58.01	0	1	90.02	0	1	80.71	0	1	58.08	28.51	0.67	53.38	2.41	0.96	47.39	27.36	0.63	0.738571	0.811429	0.0728571	0.569519
NM_177477|LYNX1|chr8|-	2053	143856547	chr8:143852615-143856781	10.35	459.98	0.02	9.04	383.74	0.02	17.31	923.86	0.02	13.65	1028.41	0.01	7.85	418.83	0.02	7.49	351.03	0.02	8.5	633.94	0.01	9.02	376.52	0.02	4.35	186.46	0.02	12.16	781.23	0.02	5.1	702.81	0.01	4.84	288.65	0.02	6.84	290.12	0.02	8.4	679.39	0.01	0.0171429	0.0171429	0	1
NM_198837|ACACA|chr17|-	5105.4	35444102	chr17:35441927-35444374	49.02	93.4	0.34	86.34	90.51	0.49	75.04	213.96	0.26	88.9	190.12	0.32	79.23	58.67	0.57	92.68	81.91	0.53	47.31	267.35	0.15	53.09	62.52	0.46	64.51	82.49	0.44	72.28	189.2	0.28	81.32	203.94	0.29	64.91	101.4	0.39	84.54	107.08	0.44	45.87	202.59	0.18	0.38	0.354286	-0.0257143	0.835647
NM_020403|PCDH9|chr13|-	1896.7	66878756	chr13:66876966-66879160	26.5	159.46	0.14	46.41	248.68	0.16	41.69	203.08	0.17	98.87	415.01	0.19	23.73	160.54	0.13	44.04	184.73	0.19	15.22	126.1	0.11	22.91	135.1	0.14	24.47	124.07	0.16	24.09	195.21	0.11	62.79	335.83	0.16	26.82	162.61	0.14	29.95	142.46	0.17	6.46	126.11	0.05	0.155714	0.132857	-0.0228571	0.513551
NM_004019|DMD|chrX|-	908.2	31196721	chrX:31196312-31196922	34.37	94.79	0.27	15.18	112.06	0.12	7.32	81.28	0.08	28.54	170.71	0.14	20.53	97.63	0.17	25.73	106.26	0.19	7.37	58.46	0.11	24.66	104.5	0.19	16.41	66.02	0.2	20.97	77.45	0.21	21.87	24.94	0.47	25.89	113.49	0.19	19.46	86.57	0.18	5.99	83.57	0.07	0.154286	0.215714	0.0614286	0.477724
NM_001006937|TCEAL4|chrX|+	22020.2	102842354	chrX:102841582-102842655	143.18	96.82	0.6	191.08	81.7	0.7	352.51	155.49	0.69	457.34	197	0.7	183.76	66.16	0.74	152.6	140.48	0.52	205.39	74.28	0.73	119.53	139.82	0.46	186.75	60.84	0.75	372.26	193.97	0.66	301.35	74.3	0.8	241.24	76.67	0.76	149.14	110.09	0.58	267.65	188.9	0.59	0.668571	0.657143	-0.0114286	0.690008
NM_006544|EXOC5|chr14|-	607.4	57675284	chr14:57669194-57675515	19.18	38.34	0.33	25.44	78.73	0.24	NA	NA	NA	NA	NA	NA	17.37	58.79	0.23	20.65	64.84	0.24	NA	NA	NA	20.68	31.67	0.4	20.48	75.46	0.21	20.93	35.91	0.37	NA	NA	NA	25.25	55.64	0.31	26.9	71.52	0.27	11.18	77.56	0.13	0.26	0.281667	0.0216667	1
NM_001365|DLG4|chr17|-	1120.2	7093818	chr17:7093210-7094133	13.31	152.87	0.08	16.82	78.66	0.18	19.39	192.19	0.09	33.44	283.29	0.11	11.23	53.28	0.17	7.42	60.23	0.11	1.37	38.96	0.03	11.09	117.4	0.09	8.05	59.92	0.12	13.24	188.32	0.07	16.79	221.84	0.07	10.86	51.92	0.17	14.49	67.58	0.18	0.84	65.41	0.01	0.11	0.101429	-0.00857143	0.67032
NR_024191|ATL2|chr2|-	242	38522841	chr2:38522029-38523255	26.68	33.99	0.44	40.91	34.54	0.54	30.06	7.65	0.8	75.28	0	1	29.69	31.59	0.48	39.34	25.73	0.6	31.19	0	1	33.02	42.33	0.44	53.45	26.39	0.67	37.96	0	1	36.31	42.84	0.46	26.69	49.58	0.35	31.92	31.71	0.5	34.59	0	1	0.694286	0.631429	-0.0628571	0.267518
NM_014014|SNRNP200|chr2|-	702.5	96940493	chr2:96940074-96940893	16.53	40.04	0.29	44.15	75.19	0.37	51.11	98.09	0.34	71.12	273.44	0.21	18.54	79.45	0.19	34.5	43.85	0.44	17.85	86.09	0.17	22.5	37.66	0.37	20.34	76.72	0.21	41.94	118.09	0.26	55.13	165.84	0.25	25.35	53.24	0.32	29.1	57.32	0.34	19.83	49.65	0.29	0.287143	0.291429	0.00428571	0.885842
NM_148909|OSBPL9|chr1|+	514.1	52253834	chr1:52253387-52254866	13.79	86.53	0.14	15.48	88.08	0.15	20.46	83.31	0.2	28.88	162.15	0.15	16.36	162.12	0.09	15.21	138.22	0.1	27.44	6.53	0.81	17.68	71.81	0.2	16.71	64.21	0.21	11	66.94	0.14	12.03	114.91	0.09	14.13	118.17	0.11	11.22	106.53	0.1	NA	NA	NA	0.234286	0.141667	-0.092619	0.570061
NM_015296|DOCK9|chr13|-	2217.6	99446347	chr13:99445741-99447002	37.05	103.15	0.26	96.06	124.31	0.44	82.38	72.79	0.53	132.13	27.87	0.83	65.93	195.14	0.25	60.92	181.05	0.25	31.15	39.43	0.44	40.07	108.12	0.27	68.12	109.46	0.38	54.18	70.68	0.43	82.56	61.69	0.57	69.67	148.44	0.32	53.05	181.58	0.23	16.95	70.18	0.19	0.428571	0.341429	-0.0871429	0.216008
NM_018155|SLC25A36|chr3|+	517.5	140695422	chr3:140695105-140698785	23.12	66.57	0.26	40.72	171.61	0.19	28.57	79.2	0.27	30.92	5.61	0.85	22.05	102.21	0.18	32.67	134.75	0.2	18.72	97.62	0.16	22.93	58.77	0.28	40.55	127.18	0.24	19.3	53.25	0.27	37.6	52.76	0.42	23.07	124.2	0.16	34.77	88	0.28	9.77	214.33	0.04	0.301429	0.241429	-0.06	0.645546
NM_005993|TBCD|chr17|+	582.8	80900547	chr17:80900325-80901062	16.13	77.33	0.17	19.71	109.99	0.15	36.69	134.68	0.21	45.42	210.79	0.18	31.53	147.69	0.18	25.59	86.98	0.23	27.98	217.73	0.11	14.56	100.13	0.13	31.43	105.52	0.23	45.82	203.62	0.18	20.83	136.83	0.13	26.28	111.9	0.19	30.28	129.66	0.19	14.2	189.09	0.07	0.175714	0.16	-0.0157143	0.769232
NM_020379|MAN1C1|chr1|+	1410.2	26110529	chr1:26110154-26111258	46.33	124.98	0.27	51.59	105.77	0.33	63.7	87.79	0.42	129.32	167.98	0.43	68.5	113.58	0.38	42.26	117.07	0.27	43.32	156.29	0.22	47.03	127.23	0.27	54.46	110.36	0.33	77.42	187.6	0.29	99.65	132.01	0.43	71.12	122.51	0.37	55.59	151.79	0.27	138.34	0	1	0.331429	0.422857	0.0914286	0.244966
NM_003010|MAP2K4|chr17|+	5765.4	12046327	chr17:12044464-12047051	88.81	109.01	0.45	83.25	124.86	0.4	106.78	57.46	0.65	129	129.71	0.5	58.34	135.94	0.3	48.67	124.64	0.28	31.14	72.5	0.3	63.49	96.63	0.4	44.11	94.01	0.32	58.93	95.43	0.38	187.17	37.24	0.83	79.48	97.13	0.45	45.96	132.01	0.26	56.74	46.49	0.55	0.411429	0.455714	0.0442857	0.330122
NM_002267|KPNA3|chr13|-	119.1	50275706	chr13:50273443-50276034	11.36	54.24	0.17	17.94	47.05	0.28	9.02	31.95	0.22	9	67.23	0.12	11.04	41.35	0.21	20.37	58.29	0.26	NA	NA	NA	13.83	32.72	0.3	10.38	42.03	0.2	8.42	23.55	0.26	7.79	141.81	0.05	9.38	57.97	0.14	16.06	50.39	0.24	NA	NA	NA	0.21	0.198333	-0.0116667	0.491311
NM_001172697|TSFM|chr12|+	122.6	58196539	chr12:58196338-58196639	15.14	20.17	0.43	15.49	28.72	0.35	NA	NA	NA	10.23	28.99	0.26	15.98	17.96	0.47	10.5	28.34	0.27	11.52	20.27	0.36	NA	NA	NA	NA	NA	NA	29.43	17.69	0.62	NA	NA	NA	10.26	24.03	0.3	10.3	21.7	0.32	47.64	69.55	0.41	0.356667	0.4125	0.0558333	0.525187
NM_001199302|CNOT2|chr12|+	505.4	70747922	chr12:70747609-70748773	22.83	16.48	0.58	26.03	24.46	0.52	59.85	4.77	0.93	97.44	0	1	31	23.27	0.57	31	28.98	0.52	22.35	21.59	0.51	37.52	15.18	0.71	41.77	2.78	0.94	58.85	0	1	66.94	11.63	0.85	40.41	32.17	0.56	34.38	19.78	0.63	24.34	31.26	0.44	0.661429	0.732857	0.0714286	0.839144
NM_013231|FLRT2|chr14|+	18977.4	86088943	chr14:86087483-86094270	105.6	30.59	0.78	139.79	38.44	0.78	80.06	160	0.33	132.82	150.84	0.47	157.17	89	0.64	122.22	59.68	0.67	64.12	77.96	0.45	189.75	21.75	0.9	206.24	95.38	0.68	127.87	279.84	0.31	156.9	120.47	0.57	256.12	194.35	0.57	227.23	97.47	0.7	98.2	60.75	0.62	0.588571	0.621429	0.0328571	0.644926
NM_018264|TYW1|chr7|+	294.9	66703617	chr7:66703295-66704498	20.22	32.45	0.38	43.78	80.23	0.35	34.89	69.04	0.34	44.46	54.81	0.45	46.82	68.34	0.41	49.95	93.76	0.35	13.49	51.89	0.21	28.09	64.21	0.3	38.07	78.88	0.33	50.23	88.89	0.36	59.45	19.06	0.76	44.41	76.53	0.37	40.45	90.88	0.31	14.92	63.44	0.19	0.355714	0.374286	0.0185714	1
NM_014801|PCNXL2|chr1|-	1040.2	233120022	chr1:233119882-233120223	131.67	0	1	124.84	4.46	0.97	181.78	0	1	116.75	0	1	88.19	0	1	163.75	0	1	121.3	0	1	86.15	0	1	80.17	2.63	0.97	138.64	0	1	63.22	2.56	0.96	84.12	0	1	118.76	0	1	138.46	0	1	0.995714	0.99	-0.00571429	1
NM_005796|NUTF2|chr16|+	770.1	67904904	chr16:67904703-67905219	32.92	33.44	0.5	78.7	0	1	43.84	32	0.58	77.3	169.26	0.31	39.12	16.76	0.7	42.23	12.54	0.77	NA	NA	NA	39.18	34.12	0.53	50.87	0	1	47.7	8.83	0.84	42.17	106.36	0.28	45.78	3.69	0.93	54.23	5.14	0.91	2.19	37.76	0.05	0.643333	0.648571	0.0052381	0.523224
NM_002893|RBBP7|chrX|-	515.3	16863025	chrX:16862775-16863226	38.77	26.64	0.59	56.91	43.83	0.56	59.21	0	1	120.65	0	1	73.06	8.9	0.89	34.2	16.34	0.68	130.1	0	1	52.51	0	1	66.6	29.27	0.69	88.8	0	1	108.96	0	1	86.39	1.63	0.98	68.84	31.58	0.69	157.24	0	1	0.817143	0.908571	0.0914286	0.168012
NM_014937|INPP5F|chr10|+	9958.9	121586986	chr10:121586143-121588662	125.49	35.73	0.78	233.79	59.93	0.8	162.99	249.96	0.39	419.87	277.04	0.6	165.75	42.67	0.8	173.27	58.75	0.75	58.83	178.14	0.25	127.05	37.33	0.77	96.34	56.45	0.63	86.36	136.38	0.39	199.73	98.37	0.67	158.33	15.45	0.91	107.13	45.19	0.7	44.84	137.1	0.25	0.624286	0.617143	-0.00714286	0.852117
NM_198334|GANAB|chr11|-	647.4	62393022	chr11:62392298-62393396	34.88	24.4	0.59	30.91	84.95	0.27	45.29	74.6	0.38	92.02	139.27	0.4	30.01	24.15	0.55	32.81	57.24	0.36	42.84	33.16	0.56	24.54	28.72	0.46	26.72	39.37	0.4	49.82	24.67	0.67	71.3	273.38	0.21	18.35	35.29	0.34	28.87	48.18	0.37	36.93	33.79	0.52	0.444286	0.424286	-0.02	0.321296
NM_014402|UQCRQ|chr5|+	110.4	132203381	chr5:132203180-132204536	10.56	22.31	0.32	7.61	54.62	0.12	7.56	65.73	0.1	21.01	93.32	0.18	6.04	41.28	0.13	NA	NA	NA	2.16	47.26	0.04	10.42	35.8	0.23	13.77	61.61	0.18	5.73	81.17	0.07	3.08	82.86	0.04	13.54	50.37	0.21	7.02	36.87	0.16	1.52	66.35	0.02	0.148333	0.13	-0.0183333	0.599069
NM_024966|SEMA6D|chr15|+	82.8	48057281	chr15:48057080-48057677	NA	NA	NA	30.25	45.05	0.4	16.32	45.61	0.26	14.04	20.38	0.41	29.53	16.83	0.64	31.39	5.55	0.85	NA	NA	NA	22.9	26.65	0.46	58.81	4.57	0.93	20.46	18.39	0.53	5.48	30.8	0.15	23.86	25.02	0.49	35.1	12.34	0.74	48.2	68.23	0.41	0.512	0.53	0.018	0.69735
NR_027788|ZNF767|chr7|-	548.8	149246195	chr7:149244245-149246465	19.8	80.35	0.2	28.75	100.84	0.22	32.32	149.07	0.18	24.4	63.35	0.28	33.02	99.24	0.25	29.42	88.26	0.25	12.64	238.77	0.05	23.79	76.37	0.24	27.44	92.38	0.23	40.63	149.46	0.21	25.84	62.3	0.29	32.81	105.99	0.24	30.44	79.43	0.28	13.29	161.79	0.08	0.204286	0.224286	0.02	0.539499
NM_001039465|SRSF5|chr14|+	4809.3	70238112	chr14:70237911-70238722	117.43	97.94	0.55	219.06	147.73	0.6	275.67	40.18	0.87	504.09	0	1	258.38	171.75	0.6	125.66	133.36	0.49	96.06	104.8	0.48	120.23	85.85	0.58	265.78	71.16	0.79	327.25	69.31	0.83	391.87	0	1	289.49	169.87	0.63	137.24	85.11	0.62	71.21	46.17	0.61	0.655714	0.722857	0.0671429	0.129729
NM_015072|TTLL5|chr14|+	118.6	76421047	chr14:76420767-76421425	19.76	26.35	0.43	41.79	0.18	1	27.5	30.73	0.47	11.07	35.76	0.24	29.99	38.77	0.44	22.95	53.97	0.3	29.88	61.34	0.33	21.06	35.22	0.37	22.16	47.21	0.32	30.96	28.83	0.52	10.82	40.4	0.21	34.62	45.59	0.43	21.87	41.47	0.35	23.58	23.25	0.5	0.458571	0.385714	-0.0728571	0.712061
NM_022786|ARV1|chr1|+	179.6	231136110	chr1:231135884-231136479	19.57	22.12	0.47	34.07	65.41	0.34	15.65	86.14	0.15	55.56	81.84	0.4	28.94	62.44	0.32	19.42	39.8	0.33	8.03	48	0.14	NA	NA	NA	20.35	42.25	0.33	14.84	58.73	0.2	35.51	40.99	0.46	32.6	62.74	0.34	9.35	32.78	0.22	20.76	31.47	0.4	0.307143	0.325	0.0178571	0.725862
NM_032448|FAM120B|chr6|+	264	170714089	chr6:170713851-170714237	NA	NA	NA	42.57	55.29	0.44	48.29	38.34	0.56	149.43	41.44	0.78	60.21	30.36	0.66	51.89	48.43	0.52	36.97	16.09	0.7	31.82	35.2	0.47	54.51	59.14	0.48	91.64	69.85	0.57	86.73	110.31	0.44	54.66	36.97	0.6	48.03	42.17	0.53	49.42	2.34	0.95	0.61	0.577143	-0.0328571	0.212315
NR_037688|ACTG1|chr17|-	52860.9	79477098	chr17:79476997-79477355	175.65	0	1	267.31	47.17	0.85	1267.01	0	1	1536.83	0	1	184.4	0	1	317.31	39.76	0.89	279.66	0	1	207.55	0	1	186.4	0.25	1	573.05	0	1	866.92	0	1	220.47	0	1	181.28	86.51	0.68	276.57	0	1	0.962857	0.954286	-0.00857143	0.289917
NR_045863|ARMCX4|chrX|+	326	100771668	chrX:100771467-100771939	48.45	32.08	0.6	80.22	26.81	0.75	103.94	24.32	0.81	67.7	69.18	0.49	71.16	36.8	0.66	41.57	38.71	0.52	56.1	42.51	0.57	47.5	26.81	0.64	45.47	54.43	0.46	75.88	16.51	0.82	54.34	9.69	0.85	58.36	45.62	0.56	46.11	57.7	0.44	112.07	74.01	0.6	0.628571	0.624286	-0.00428571	0.669483
NM_001142684|ZMYM5|chr13|-	302.8	20399174	chr13:20397624-20399375	11.88	26.23	0.31	18.17	33.72	0.35	23.58	29.74	0.44	39.51	0	1	16.26	61.93	0.21	8.59	48.4	0.15	14	50.35	0.22	18.47	49.78	0.27	13.89	33.51	0.29	25.05	19.7	0.56	NA	NA	NA	18.25	57.18	0.24	11.08	31.17	0.26	15.16	39.73	0.28	0.382857	0.316667	-0.0661905	0.681259
NR_045006|NRON|chr9|-	282.3	129172512	chr9:129170054-129172783	13.14	71.7	0.15	12.91	89.26	0.13	7.16	85.05	0.08	9.04	159.53	0.05	15.18	90.5	0.14	11.77	64.13	0.16	4.4	43.02	0.09	14.14	94.37	0.13	12.32	77.73	0.14	8.55	119.64	0.07	14.81	224.59	0.06	10.55	84.12	0.11	13.52	85.78	0.14	8.75	122.33	0.07	0.114286	0.102857	-0.0114286	0.81754
NM_003171|SUPV3L1|chr10|+	1231.9	70968557	chr10:70968356-70968849	49.4	21.17	0.7	113.69	73.74	0.61	292.27	0	1	166.77	0	1	125.56	28.67	0.81	135.7	128.48	0.51	265.84	0	1	69.17	0	1	146.77	30.03	0.83	292.63	0	1	236.72	0	1	116.04	31.32	0.79	153.43	158.02	0.49	242.07	0	1	0.804286	0.872857	0.0685714	0.423421
NM_004408|DNM1|chr9|+	11531.2	131017342	chr9:131016933-131017527	232.06	156.03	0.6	267.77	160.44	0.63	1081.43	0	1	1149.61	219.38	0.84	226.67	91.14	0.71	227.37	206.02	0.52	294.83	211.39	0.58	253.76	142.26	0.64	241.96	135.41	0.64	891.23	15.26	0.98	929.87	194.79	0.83	250.42	88.22	0.74	210.09	182.23	0.54	440.67	291.13	0.6	0.697143	0.71	0.0128571	0.551095
NM_015339|ADNP|chr20|-	1352.7	49509359	chr20:49506883-49511049	31.63	76.31	0.29	45.66	98.2	0.32	45.02	96.91	0.32	50.83	172.72	0.23	56.57	68.91	0.45	43.02	73.67	0.37	32.25	69.4	0.32	35.44	80.11	0.31	29.65	78.48	0.27	48.17	101.75	0.32	45.46	191.42	0.19	53.28	94.62	0.36	38.71	65.14	0.37	50.2	67.71	0.43	0.328571	0.321429	-0.00714286	0.896229
NM_001172574|MCPH1|chr8|+	463.9	6302928	chr8:6301914-6304940	8.08	38.54	0.17	10.52	47.98	0.18	5.81	59.45	0.09	6.32	64.21	0.09	7.79	85.84	0.08	9.56	68.61	0.12	7.97	99.27	0.07	4.42	37.31	0.11	7.47	49.74	0.13	4.34	78.84	0.05	7.42	54.47	0.12	8.45	68.43	0.11	9.99	74.94	0.12	0.68	118.83	0.01	0.114286	0.0928571	-0.0214286	0.779895
NM_207393|IGFL3|chr19|-	62.8	46623413	chr19:46623328-46623614	45.3	3.51	0.93	38.37	10.33	0.79	63.97	15.94	0.8	36.8	5.74	0.87	47.24	16.79	0.74	101.1	1.74	0.98	NA	NA	NA	56.17	0.85	0.99	44.57	3.85	0.92	72.69	15.16	0.83	60.78	0	1	28.56	24.06	0.54	96.52	4.34	0.96	55.15	23.57	0.7	0.851667	0.848571	-0.00309524	1
NM_012306|FAIM2|chr12|-	10852	50264235	chr12:50260679-50264436	80.31	146.99	0.35	56.96	129.18	0.31	125.54	108.21	0.54	99.19	431.66	0.19	48.98	154.1	0.24	82.71	115.88	0.42	28.99	165.39	0.15	80.04	119.88	0.4	23.19	72.76	0.24	69.5	97.22	0.42	82.36	442.45	0.16	37.29	107.58	0.26	56.04	104.3	0.35	23.33	151.72	0.13	0.314286	0.28	-0.0342857	0.348052
NM_014887|N4BP2L2|chr13|-	903.7	33091939	chr13:33091030-33092140	53.95	130.76	0.29	74.03	96.46	0.43	48.92	54.44	0.47	69.45	21.47	0.76	71.71	171.71	0.29	55.99	96.49	0.37	14.74	52.72	0.22	75.59	91.16	0.45	79.56	103.03	0.44	35.11	60.2	0.37	101.31	27.39	0.79	85.96	172.63	0.33	48.35	83.69	0.37	11.82	121.83	0.09	0.404286	0.405714	0.00142857	0.81338
NM_054014|FKBP1A|chr20|-	709.4	1352683	chr20:1352356-1352884	21.63	62.13	0.26	14.91	88.24	0.14	11.05	51.12	0.18	38.71	109.56	0.26	11.11	33.79	0.25	18.98	43.36	0.3	3.14	37.21	0.08	37.09	95.64	0.28	51.71	43.57	0.54	22.58	91.99	0.2	3.28	115.4	0.03	33.26	29.36	0.53	26.83	94.18	0.22	3.51	31.21	0.1	0.21	0.271429	0.0614286	0.595404
NM_000904|NQO2|chr6|+	269.1	3019914	chr6:3019713-3019994	56.31	0	1	95.72	0	1	68.55	23.17	0.75	116	0	1	68.73	0	1	47.1	20.3	0.7	153.71	0	1	41.2	0	1	44.34	2.1	0.95	77.81	0	1	59.78	12.45	0.83	51.65	3.66	0.93	33.86	15.21	0.69	66.91	0	1	0.921429	0.914286	-0.00714286	1
NR_036540|LOC644242|chr1|-	527.5	120141219	chr1:120140325-120141914	18.21	68.97	0.21	19.98	76.69	0.21	10.6	31.99	0.25	8.21	51.02	0.14	16.93	58.83	0.22	17.56	88.39	0.17	13.58	63.58	0.18	30.36	81.9	0.27	36.13	99.99	0.27	10.57	79.94	0.12	15.46	21.85	0.41	22.21	95.12	0.19	37.18	113.58	0.25	13.85	93.3	0.13	0.197143	0.234286	0.0371429	0.853794
NM_004438|EPHA4|chr2|-	2414.4	222284347	chr2:222282747-222285272	47.38	20.07	0.7	87.4	15.09	0.85	65.57	71.43	0.48	119.07	39.47	0.75	47.19	0	1	73.91	21.23	0.78	18.32	29.7	0.38	65.66	7.62	0.9	80.56	0	1	63.62	57.67	0.52	133.85	65.77	0.67	75.09	0	1	80.72	33.22	0.71	33.48	29.41	0.53	0.705714	0.761429	0.0557143	0.633324
NM_031896|CACNG7|chr19|+	2683.7	54446385	chr19:54445290-54446969	44.43	101.92	0.3	8	99.47	0.07	84.68	108.15	0.44	103.12	210.65	0.33	29.53	90.92	0.25	19.83	67.33	0.23	42.5	19.62	0.68	44.07	91.61	0.32	8.38	32.4	0.21	58.34	81.56	0.42	52.16	122.05	0.3	19.57	78.35	0.2	17.5	43.56	0.29	43.69	44.78	0.49	0.328571	0.318571	-0.01	1
NM_173511|FAM117B|chr2|+	1166.8	203630791	chr2:203630169-203634480	14.7	102.15	0.13	16.92	172.93	0.09	9.27	219.57	0.04	16.05	374.09	0.04	12.22	128.99	0.09	12.55	106.51	0.11	3.61	93.9	0.04	13.78	76.23	0.15	10.07	97.38	0.09	7.72	252.27	0.03	9.81	372.01	0.03	12.47	123.44	0.09	13.57	99.2	0.12	7.72	63.1	0.11	0.0771429	0.0885714	0.0114286	1
NM_001177984|SCN8A|chr12|+	54226.8	52204099	chr12:52200066-52206648	131.31	163.03	0.45	147.87	188.94	0.44	213.4	166.95	0.56	250.07	227.14	0.52	115	176.85	0.39	134.28	137.82	0.49	169.43	64.8	0.72	114.18	152.06	0.43	96.84	118.34	0.45	147.01	141.11	0.51	329.22	138.2	0.7	104.41	188.2	0.36	115.65	132.37	0.47	150.24	80.41	0.65	0.51	0.51	0	0.627258
NM_000146|FTL|chr19|+	2625.7	49470053	chr19:49469840-49470136	160.65	97.9	0.62	232.01	136.52	0.63	315.24	0	1	756.42	254.77	0.75	126.92	70.7	0.64	87.37	64.72	0.57	343.72	0	1	161.71	86.1	0.65	185.17	69.39	0.73	297.92	28.27	0.91	879.01	98.22	0.9	171.01	76.97	0.69	117.88	120.5	0.49	250.46	0	1	0.744286	0.767143	0.0228571	0.126113
NM_020445|ACTR3B|chr7|+	466.3	152551819	chr7:152551543-152552463	18.42	41.81	0.31	31.13	68.13	0.31	35.19	164.73	0.18	31.01	79.51	0.28	13.85	39.05	0.26	21.94	90.37	0.2	25.1	26.07	0.49	19.83	43.43	0.31	15.33	69.05	0.18	48.61	179.63	0.21	38.94	55.35	0.41	25.97	44.19	0.37	31.09	83.43	0.27	8.02	50.31	0.14	0.29	0.27	-0.02	1
NM_005294|GPR21|chr9|+	171.3	125797047	chr9:125796846-125797895	22.43	32.64	0.41	35.58	6.91	0.84	22.92	39.16	0.37	26.92	12.07	0.69	29.96	46.05	0.39	38.37	28.54	0.57	NA	NA	NA	29.14	37.36	0.44	27.78	22.14	0.56	35.59	34.35	0.51	36.59	19.24	0.66	33.46	31.36	0.52	33.53	29.39	0.53	17.71	47.28	0.27	0.545	0.498571	-0.0464286	0.853842
NM_001007156|NTRK3|chr15|-	653.6	88522301	chr15:88520596-88522694	13.24	64.2	0.17	22.82	147.41	0.13	17.98	123.62	0.13	15.3	257.01	0.06	18.77	96.88	0.16	24.12	123.79	0.16	3.73	116.97	0.03	15.68	92.8	0.14	27.64	134.26	0.17	16.06	146.64	0.1	9.42	234.12	0.04	16.91	95.12	0.15	24.61	160.31	0.13	10.55	93.77	0.1	0.12	0.118571	-0.00142857	1
NM_001128617|REPS1|chr6|-	494.9	139226068	chr6:139225620-139226269	13.44	28.36	0.32	26.3	159.34	0.14	25.03	163.96	0.13	16.04	69.28	0.19	25.62	59.86	0.3	22.78	101.89	0.18	3.19	62.02	0.05	13.46	34.03	0.28	35.78	149.09	0.19	36.02	182.66	0.16	25.14	99.8	0.2	22.21	61.52	0.27	24.98	99.35	0.2	14.17	200.53	0.07	0.187143	0.195714	0.00857143	1
NM_001145417|MSL2|chr3|-	1208.8	135870450	chr3:135867760-135871580	16.47	84.17	0.16	26.5	72.01	0.27	27.84	89.84	0.24	42.07	23.04	0.65	22.8	118.22	0.16	23.96	68.47	0.26	4.26	122.02	0.03	21.47	82.75	0.21	29.21	81.41	0.26	28.81	94.97	0.23	17.38	98.11	0.15	24.67	125.83	0.16	25.52	71.19	0.26	10.07	144.41	0.07	0.252857	0.191429	-0.0614286	0.508009
NR_033758|MINOS1|chr1|+	138.2	19953082	chr1:19952881-19956315	4.11	40.25	0.09	7.66	150.09	0.05	9.57	123.83	0.07	7.79	248.62	0.03	3.66	56.08	0.06	2.96	58.55	0.05	1.46	138.97	0.01	4.71	58.23	0.07	3.23	104.59	0.03	10.76	127.89	0.08	5.27	287.82	0.02	3.19	89.24	0.03	3.55	89.29	0.04	3.43	28.04	0.11	0.0514286	0.0542857	0.00285714	1
NM_013261|PPARGC1A|chr4|-	686.7	23796978	chr4:23793644-23797548	24.63	28.15	0.47	28.2	42.53	0.4	29.63	120.47	0.2	16.17	63.61	0.2	19.9	33.98	0.37	24.77	93.25	0.21	23.57	20.73	0.53	13.89	31.79	0.3	19.67	54.14	0.27	12.58	83.87	0.13	20.42	112.85	0.15	21.22	40.73	0.34	19.24	61.96	0.24	9.61	51.6	0.16	0.34	0.227143	-0.112857	0.270134
NM_016598|ZDHHC3|chr3|-	140	44966684	chr3:44956753-44968339	NA	NA	NA	9.96	26.88	0.27	8.31	23.03	0.27	3.67	42.3	0.08	NA	NA	NA	NA	NA	NA	NA	NA	NA	NA	NA	NA	NA	NA	NA	11.72	28.11	0.29	5.43	32.53	0.14	NA	NA	NA	NA	NA	NA	NA	NA	NA	0.206667	0.215	0.00833333	1
NR_037879|LOC100505876|chr2|+	1437.8	37429247	chr2:37429046-37431886	32.77	72.1	0.31	41.31	63.26	0.4	67.1	10.06	0.87	43.8	34.03	0.56	29.54	57.74	0.34	45.84	84.44	0.35	41.4	44.45	0.48	30.57	68	0.31	35.07	64.78	0.35	50.85	24.44	0.68	48.21	8.43	0.85	31.75	74.02	0.3	37.64	72.82	0.34	25.15	64.01	0.28	0.472857	0.444286	-0.0285714	0.656277
NM_003592|CUL1|chr7|+	1364.5	148497795	chr7:148497594-148498202	63.58	19.65	0.76	94.12	3.35	0.97	164.45	0	1	359.34	0	1	81.24	25.48	0.76	57.02	32.41	0.64	65.28	8.42	0.89	61.17	0	1	78.53	0.47	0.99	148.99	0	1	184.23	0	1	94.71	16.93	0.85	60.39	16.21	0.79	86.64	0	1	0.86	0.947143	0.0871429	0.190996
NM_001677|ATP1B1|chr1|+	29117	169100794	chr1:169100530-169101769	113.45	453.93	0.2	264.73	375.6	0.41	76.77	332.81	0.19	321.8	997.52	0.24	97.59	395.81	0.2	165.75	309.39	0.35	24.15	54.04	0.31	93.99	366.7	0.2	95.64	210.36	0.31	49.37	273.14	0.15	266.18	861.56	0.24	127.7	325.47	0.28	132.78	293.49	0.31	26.43	108.39	0.2	0.271429	0.241429	-0.03	0.431289
NM_001080408|PROX2|chr14|-	463.5	75320865	chr14:75319736-75322005	28.76	25.49	0.53	NA	NA	NA	NA	NA	NA	12.63	31.71	0.28	18.96	32.74	0.37	NA	NA	NA	NA	NA	NA	24.03	31.03	0.44	NA	NA	NA	NA	NA	NA	14.22	26.07	0.35	25.53	27.17	0.48	NA	NA	NA	31.97	2.47	0.93	0.393333	0.55	0.156667	0.302584
[truncated: 1,181 more rows]
[truncated: 1 more columns]

## Sheet: p and PDUI filtered
Gene	PDUI_Group_diff	P_val	adjusted.P_val
MARK3	0.362857	7.80785e-19	9.41237e-16
HPCAL4	-0.157143	8.44536e-13	5.09044e-10
STX3	-0.581667	9.82245e-12	3.94699e-09
NFASC	-0.145714	2.79792e-07	7.05536e-05
NUP93	-0.2	2.92632e-07	7.05536e-05
EIF4G3	-0.215714	7.94943e-06	0.00159717
[truncated: 81 more rows]

## Sheet: mRNA p and PDUI filtered
Gene	Gene	fit_value	Predicted_Proximal_APA	Loci	A_1_long_exp	A_1_short_exp	A_1_PDUI	A_2_long_exp	A_2_short_exp	A_2_PDUI	A_3_long_exp	A_3_short_exp	A_3_PDUI	A_4_long_exp	A_4_short_exp	A_4_PDUI	A_5_long_exp	A_5_short_exp	A_5_PDUI	A_6_long_exp	A_6_short_exp	A_6_PDUI	A_7_long_exp	A_7_short_exp	A_7_PDUI	B_1_long_exp	B_1_short_exp	B_1_PDUI	B_2_long_exp	B_2_short_exp	B_2_PDUI	B_3_long_exp	B_3_short_exp	B_3_PDUI	B_4_long_exp	B_4_short_exp	B_4_PDUI	B_5_long_exp	B_5_short_exp	B_5_PDUI	B_6_long_exp	B_6_short_exp	B_6_PDUI	B_7_long_exp	B_7_short_exp	B_7_PDUI	Group_A_Mean_PDUI	Group_B_Mean_PDUI	PDUI_Group_diff
[truncated: 78 more rows]
[truncated: 2 more columns]
