# Supplementary material for: TDP-43 dysregulation of polyadenylation site selection is a defining feature of RNA misprocessing in amyotrophic lateral sclerosis and frontotemporal dementia
Source: J Clin Invest. 2025 Jun 2;135(11):e182088. doi: 10.1172/JCI182088 (PMC12126230; doi:10.1172/JCI182088)
Supplement: Supplemental table 9 [file jci-135-182088-s027.xlsx]

## Sheet: TargetScanHuman_8.0
miRNA	Position in the UTR	seed match	context++ score	context++ score percentile	weighted context++ score	conserved branch length	Pct	Predicted relative KD
Conserved sites
hsa-miR-137	81-87	7mer-1A	-0.25	90	-0.23	3.725	0.73	-3.466
hsa-miR-130a-3p	170-176	7mer-1A	-0.35	98	-0.06	4.314	0.72	-3.163
hsa-miR-130b-3p	170-176	7mer-1A	-0.35	98	-0.06	4.314	0.72	-3.163
hsa-miR-3666	170-176	7mer-1A	-0.35	98	-0.06	4.314	0.72	-3.277
hsa-miR-301b-3p	170-176	7mer-1A	-0.3	96	-0.05	4.314	0.72	-3.163
hsa-miR-4295	170-176	7mer-1A	-0.29	96	-0.05	4.314	0.72	-3.163
hsa-miR-301a-3p	170-176	7mer-1A	-0.3	96	-0.05	4.314	0.72	-2.965
hsa-miR-454-3p	170-176	7mer-1A	-0.27	95	-0.05	4.314	0.72	-2.895
hsa-miR-142-3p.1	172-178	7mer-1A	-0.23	86	-0.04	4.63	0.57	-5.275
hsa-miR-29c-3p	371-377	7mer-1A	-0.34	95	-0.06	4.134	0.84	-3.211
hsa-miR-29a-3p	371-377	7mer-1A	-0.34	95	-0.06	4.134	0.84	-2.953
hsa-miR-29b-3p	371-377	7mer-1A	-0.34	94	-0.06	4.134	0.84	-3.211
hsa-miR-212-5p	391-398	8mer	-0.51	99	-0.08	3.142	0.14	-3.829
hsa-miR-30d-5p	457-463	7mer-1A	-0.21	88	-0.04	3.726	0.78	-3.03
hsa-miR-30c-5p	457-463	7mer-1A	-0.21	87	-0.04	3.726	0.78	-3.03
hsa-miR-30b-5p	457-463	7mer-1A	-0.21	87	-0.04	3.726	0.78	-3.03
hsa-miR-30a-5p	457-463	7mer-1A	-0.21	87	-0.04	3.726	0.78	-3.03
hsa-miR-30e-5p	457-463	7mer-1A	-0.21	86	-0.04	3.726	0.78	-3.03
Poorly conserved sites
hsa-miR-32-3p	17-23	7mer-1A	-0.08	95	-0.08	0.223	N/A	N/A
hsa-miR-4775	18-24	7mer-1A	-0.04	90	-0.04	0	N/A	N/A
hsa-miR-5089-3p	24-31	8mer	-0.75	99	-0.75	0.223	N/A	N/A
hsa-miR-302f	27-34	8mer	-0.55	99	-0.55	0.016	N/A	N/A
hsa-miR-570-3p	38-44	7mer-m8	-0.03	48	-0.03	0	N/A	N/A
hsa-miR-873-5p.1	42-48	7mer-1A	-0.03	81	-0.03	1.971	N/A	-2.77
hsa-miR-124-5p	46-52	7mer-m8	-0.21	86	-0.21	0	N/A	N/A
hsa-miR-4255	47-53	7mer-m8	-0.23	95	-0.23	0	N/A	N/A
hsa-miR-4302	49-55	7mer-1A	-0.18	90	-0.16	0	N/A	N/A
hsa-miR-6733-3p	49-55	7mer-1A	-0.15	88	-0.14	0	N/A	N/A
hsa-miR-5094	50-56	7mer-m8	-0.22	93	-0.19	0	N/A	-4.422
hsa-miR-6884-3p	53-59	7mer-1A	-0.13	84	-0.11	0	N/A	N/A
hsa-miR-587	55-61	7mer-1A	-0.12	88	-0.11	0.016	N/A	N/A
hsa-miR-1284	62-69	8mer	-0.48	99	-0.43	0.016	N/A	N/A
hsa-miR-126-5p	69-75	7mer-1A	-0.06	85	-0.06	0.455	N/A	-1.161
hsa-miR-4795-3p	69-75	7mer-m8	-0.08	84	-0.07	0	N/A	N/A
hsa-miR-656-3p	70-76	7mer-m8	-0.1	94	-0.09	0.187	N/A	-1.671
hsa-miR-5009-3p	75-81	7mer-m8	-0.18	95	-0.17	0	N/A	-3.636
hsa-miR-4774-3p	78-84	7mer-m8	-0.28	96	-0.25	0	N/A	N/A
hsa-miR-1273h-3p	89-95	7mer-m8	-0.31	97	-0.28	0	N/A	N/A
hsa-miR-3166	89-95	7mer-1A	-0.34	95	-0.3	0	N/A	N/A
hsa-miR-4771	89-95	7mer-1A	-0.25	92	-0.22	0	N/A	N/A
hsa-miR-5197-3p	96-102	7mer-1A	-0.14	90	-0.12	0.223	N/A	N/A
hsa-miR-433-3p	104-111	8mer	-0.56	99	-0.5	0.023	N/A	-4.036
hsa-miR-7154-5p	105-111	7mer-1A	-0.18	92	-0.17	0	N/A	N/A
hsa-miR-4775	110-116	7mer-1A	-0.01	30	-0.01	0	N/A	N/A
hsa-miR-499b-5p	116-123	8mer	-0.45	99	-0.41	0	N/A	-4.184
hsa-miR-4494	117-123	7mer-1A	-0.2	91	-0.18	0	N/A	N/A
hsa-miR-4726-3p	137-143	7mer-1A	-0.11	87	-0.02	0.223	N/A	N/A
hsa-miR-6840-3p	137-143	7mer-1A	-0.08	86	-0.01	0.137	N/A	N/A
hsa-miR-1915-3p	137-143	7mer-1A	-0.07	78	-0.01	0	N/A	N/A
hsa-miR-6764-5p	137-143	7mer-1A	-0.05	70	-0.01	0	N/A	N/A
hsa-miR-4753-5p	152-158	7mer-m8	-0.19	87	-0.03	0	N/A	N/A
hsa-miR-6768-3p	153-159	7mer-m8	-0.27	96	-0.05	0	N/A	N/A
hsa-miR-4671-3p	170-176	7mer-m8	-0.25	85	-0.04	0	N/A	N/A
hsa-miR-6073	172-178	7mer-1A	-0.19	87	-0.03	0.483	N/A	N/A
hsa-miR-7852-3p	173-179	7mer-m8	-0.19	89	-0.03	0.26	N/A	N/A
hsa-miR-302b-5p	179-185	7mer-1A	-0.04	85	-0.01	0.137	N/A	N/A
hsa-miR-302d-5p	179-185	7mer-1A	-0.01	72	0	0.137	N/A	N/A
hsa-miR-5589-3p	185-191	7mer-1A	-0.09	69	-0.02	0	N/A	N/A
hsa-miR-4488	199-205	7mer-m8	-0.33	95	-0.06	0	N/A	N/A
hsa-miR-4697-5p	199-205	7mer-m8	-0.32	94	-0.06	0	N/A	N/A
hsa-miR-1237-5p	199-205	7mer-m8	-0.31	93	-0.05	0	N/A	N/A
hsa-miR-6805-5p	200-206	7mer-m8	-0.3	89	-0.05	0	N/A	N/A
hsa-miR-6798-5p	201-207	7mer-m8	-0.21	88	-0.04	0.031	N/A	N/A
hsa-miR-6722-3p	202-208	7mer-m8	-0.2	85	-0.04	0	N/A	N/A
hsa-miR-1909-3p	202-208	7mer-m8	-0.18	81	-0.03	0	N/A	N/A
hsa-miR-1207-5p	203-209	7mer-m8	-0.2	86	-0.03	0	N/A	N/A
hsa-miR-4763-3p	203-209	7mer-m8	-0.17	84	-0.03	0	N/A	N/A
hsa-miR-6721-5p	204-210	7mer-m8	-0.22	87	-0.04	0	N/A	N/A
hsa-miR-6735-5p	205-212	8mer	-0.31	97	-0.05	0	N/A	N/A
hsa-miR-6879-5p	205-212	8mer	-0.3	96	-0.05	0	N/A	N/A
hsa-miR-4436b-3p	205-212	8mer	-0.28	95	-0.05	0	N/A	N/A
hsa-miR-4632-5p	205-212	8mer	-0.22	95	-0.04	0	N/A	N/A
hsa-miR-7843-5p	205-212	8mer	-0.22	95	-0.04	0	N/A	N/A
hsa-miR-4761-3p	206-212	7mer-1A	-0.11	89	-0.02	0	N/A	-1.76
hsa-miR-191-5p	214-221	8mer	-0.4	95	-0.07	0.016	< 0.1	-4.29
hsa-miR-6823-5p	221-227	7mer-1A	-0.17	88	-0.03	0	N/A	N/A
hsa-miR-1266-5p	222-229	8mer	-0.37	98	-0.06	0.016	N/A	N/A
hsa-miR-4518	222-229	8mer	-0.29	98	-0.05	0.016	N/A	N/A
hsa-miR-3664-3p	223-229	7mer-1A	-0.12	85	-0.02	0	N/A	N/A
hsa-miR-4431	227-233	7mer-m8	-0.16	72	-0.03	0	N/A	N/A
hsa-miR-6510-3p	229-235	7mer-m8	-0.25	77	-0.04	0	N/A	N/A
hsa-miR-362-3p	233-239	7mer-m8	-0.1	90	-0.02	0	N/A	-3.579
hsa-miR-329-3p	233-239	7mer-m8	-0.08	87	-0.01	0	N/A	-3.332
hsa-miR-6845-5p	239-246	8mer	-0.33	93	-0.06	0.031	N/A	N/A
hsa-miR-6762-5p	239-246	8mer	-0.32	92	-0.06	0.031	N/A	N/A
hsa-miR-128-2-5p	240-246	7mer-1A	-0.16	85	-0.03	0.031	N/A	N/A
hsa-miR-1227-5p	240-246	7mer-m8	-0.15	83	-0.03	0.031	N/A	N/A
hsa-miR-128-1-5p	240-246	7mer-1A	-0.2	83	-0.04	0.031	N/A	N/A
hsa-miR-3675-5p	241-247	7mer-m8	-0.17	83	-0.03	0	N/A	N/A
hsa-miR-1273f	244-250	7mer-m8	-0.02	43	0	0	N/A	N/A
hsa-miR-1270	246-252	7mer-m8	-0.02	41	0	0	N/A	-4.174
hsa-miR-620	246-252	7mer-m8	-0.02	38	0	0	N/A	-4.398
hsa-miR-4683	246-252	7mer-1A	-0.01	27	0	0	N/A	N/A
hsa-miR-4802-3p	249-255	7mer-m8	-0.08	72	-0.02	0	N/A	N/A
hsa-miR-4717-3p	250-256	7mer-m8	-0.12	83	-0.02	0	N/A	N/A
hsa-miR-5589-3p	251-257	7mer-m8	-0.1	71	-0.02	0	N/A	N/A
hsa-miR-5582-5p	253-259	7mer-m8	-0.13	79	-0.02	0	N/A	N/A
hsa-miR-3612	255-261	7mer-m8	-0.18	86	-0.03	0.043	N/A	-3.909
hsa-miR-650	255-261	7mer-m8	-0.11	75	-0.02	0.043	N/A	-4.572
hsa-miR-483-5p	260-266	7mer-m8	-0.21	78	-0.04	0	N/A	-3.306
hsa-miR-1912	264-270	7mer-m8	-0.03	33	-0.01	0	N/A	N/A
hsa-miR-1295b-5p	264-270	7mer-m8	-0.02	28	0	0	N/A	N/A
hsa-miR-500b-3p	265-271	7mer-m8	-0.02	45	0	0.031	N/A	N/A
hsa-miR-1228-3p	272-278	7mer-1A	-0.06	76	-0.01	0	N/A	N/A
hsa-miR-342-3p	273-280	8mer	-0.21	95	-0.04	0.488	N/A	-2.935
hsa-miR-4639-3p	277-283	7mer-m8	-0.18	91	-0.03	0.031	N/A	N/A
hsa-miR-6777-3p	278-285	8mer	-0.3	96	-0.05	0	N/A	N/A
hsa-miR-4789-3p	289-295	7mer-m8	-0.02	40	0	0	N/A	N/A
hsa-miR-8485	291-297	7mer-m8	-0.13	80	-0.02	0	N/A	N/A
hsa-miR-377-3p	293-300	8mer	-0.28	95	-0.05	0.37	N/A	-4.324
hsa-miR-1255b-2-3p	299-305	7mer-m8	-0.13	84	-0.02	0	N/A	N/A
hsa-miR-4789-5p	304-310	7mer-m8	-0.02	73	0	0	N/A	N/A
hsa-miR-587	309-315	7mer-m8	-0.04	58	-0.01	0.016	N/A	N/A
hsa-miR-2115-5p	311-318	8mer	-0.36	97	-0.06	0	N/A	N/A
hsa-miR-7162-5p	312-318	7mer-1A	-0.12	75	-0.02	0.016	N/A	N/A
hsa-miR-516a-3p	312-318	7mer-1A	-0.09	70	-0.02	0.016	N/A	N/A
hsa-miR-516b-3p	312-318	7mer-1A	-0.09	70	-0.02	0.016	N/A	N/A
hsa-miR-4708-5p	316-322	7mer-m8	-0.18	92	-0.03	0	N/A	N/A
hsa-miR-6760-5p	319-326	8mer	-0.32	98	-0.06	0	N/A	N/A
hsa-miR-4756-5p	320-326	7mer-1A	-0.17	83	-0.03	0	N/A	-3.244
hsa-miR-3162-5p	320-326	7mer-m8	-0.2	81	-0.03	0	N/A	N/A
hsa-miR-1321	320-326	7mer-1A	-0.16	80	-0.03	0	N/A	-3.33
hsa-miR-4739	320-326	7mer-1A	-0.16	80	-0.03	0	N/A	-3.682
hsa-miR-135b-3p	322-328	7mer-m8	-0.23	84	-0.04	0	N/A	N/A
hsa-miR-4280	324-330	7mer-m8	-0.04	62	-0.01	0	N/A	N/A
hsa-miR-199a-5p	326-332	7mer-m8	-0.1	77	-0.02	1.084	< 0.1	-3.351
hsa-miR-199b-5p	326-332	7mer-m8	-0.1	77	-0.02	1.084	< 0.1	-3.36
hsa-miR-604	332-338	7mer-1A	-0.18	88	-0.03	0.016	N/A	N/A
hsa-miR-647	332-338	7mer-m8	-0.1	85	-0.02	0	N/A	N/A
hsa-miR-6762-3p	332-338	7mer-1A	-0.11	71	-0.02	0	N/A	N/A
hsa-miR-6504-5p	333-339	7mer-m8	-0.2	91	-0.04	1.084	0.18	-2.522
hsa-miR-3064-5p	333-339	7mer-m8	-0.2	91	-0.04	1.084	0.18	-1.818
hsa-miR-892b	334-340	7mer-m8	-0.12	72	-0.02	0.031	N/A	N/A
hsa-miR-628-3p	343-349	7mer-m8	-0.19	86	-0.03	0.016	N/A	N/A
hsa-miR-3923	344-351	8mer	-0.35	97	-0.06	0	N/A	N/A
hsa-miR-4257	351-357	7mer-m8	-0.13	90	-0.02	0	N/A	N/A
hsa-miR-2467-3p	352-358	7mer-m8	-0.17	85	-0.03	0.226	N/A	-4.412
hsa-miR-7641	361-367	7mer-m8	-0.15	89	-0.03	0	N/A	N/A
hsa-miR-4695-3p	361-367	7mer-1A	-0.14	79	-0.03	0	N/A	N/A
hsa-miR-5682	371-378	8mer	-0.49	99	-0.08	0.187	N/A	N/A
hsa-miR-6871-3p	371-377	7mer-1A	-0.18	87	-0.03	0.223	N/A	N/A
hsa-miR-585-5p	372-378	7mer-1A	-0.2	84	-0.04	0	N/A	N/A
hsa-miR-374b-3p	373-379	7mer-1A	-0.11	75	-0.02	0	N/A	-1.41
hsa-miR-4307	377-383	7mer-m8	-0.02	43	0	0	N/A	N/A
hsa-miR-33a-3p	378-385	8mer	-0.07	88	-0.01	0.26	N/A	N/A
hsa-miR-409-3p	379-385	7mer-1A	-0.01	68	0	1.651	N/A	-2.422
hsa-miR-196a-3p	388-394	7mer-1A	-0.24	91	-0.04	0	N/A	N/A
hsa-miR-182-5p	389-395	7mer-m8	-0.16	79	-0.03	2.384	0.21	-2.618
hsa-miR-3189-3p	392-398	7mer-1A	-0.18	88	-0.03	0	N/A	N/A
hsa-miR-660-3p	395-401	7mer-1A	-0.19	91	-0.03	0	N/A	N/A
hsa-miR-5193	395-401	7mer-1A	-0.1	74	-0.02	0.553	N/A	N/A
hsa-miR-4691-5p	396-402	7mer-1A	-0.24	96	-0.04	0	N/A	N/A
hsa-miR-6792-3p	396-402	7mer-1A	-0.31	96	-0.05	0	N/A	N/A
hsa-miR-6749-3p	396-402	7mer-1A	-0.17	79	-0.03	0	N/A	N/A
hsa-miR-1238-3p	397-403	7mer-1A	-0.18	95	-0.03	0	N/A	N/A
hsa-miR-670-3p	397-403	7mer-1A	-0.17	90	-0.03	2.036	N/A	-3.414
hsa-miR-16-1-3p	403-410	8mer	-0.31	97	-0.05	0.031	N/A	N/A
hsa-miR-222-5p	405-411	7mer-1A	-0.12	78	-0.02	0	N/A	N/A
hsa-miR-4274	413-420	8mer	-0.52	99	-0.08	0	N/A	N/A
hsa-miR-4519	414-420	7mer-1A	-0.17	86	-0.03	0	N/A	N/A
hsa-miR-374b-3p	415-421	7mer-m8	-0.22	92	-0.04	0	N/A	-3.145
hsa-miR-4524a-5p	415-421	7mer-1A	-0.13	76	-0.02	0	N/A	-3.611
hsa-miR-4524b-5p	415-421	7mer-1A	-0.13	76	-0.02	0	N/A	-3.611
hsa-miR-5571-5p	421-427	7mer-1A	-0.04	85	-0.01	0	N/A	N/A
hsa-miR-3663-5p	434-440	7mer-m8	-0.27	98	-0.05	0	N/A	N/A
hsa-miR-582-3p	436-442	7mer-m8	-0.23	94	-0.04	0	N/A	-2.898
hsa-miR-203b-3p	438-444	7mer-m8	-0.29	98	-0.05	0	N/A	N/A
hsa-miR-496.2	449-455	7mer-1A	-0.07	76	-0.01	2.014	N/A	-2.634
hsa-miR-4742-3p	450-456	7mer-m8	-0.19	91	-0.03	0	N/A	N/A
hsa-miR-649	453-459	7mer-m8	-0.27	97	-0.05	0.25	N/A	N/A
hsa-miR-3607-3p	458-464	7mer-m8	-0.09	83	-0.02	0	N/A	N/A
hsa-miR-203b-3p	462-468	7mer-m8	-0.27	98	-0.05	0.226	N/A	N/A
hsa-miR-140-3p.1	471-477	7mer-m8	-0.3	97	-0.05	2.048	0.17	-1.839
hsa-miR-140-3p.2	472-478	7mer-m8	-0.3	97	-0.05	2.479	0.16	-3.467
hsa-miR-497-3p	474-480	7mer-m8	-0.19	96	-0.03	0.239	N/A	N/A
hsa-miR-548ap-3p	475-481	7mer-m8	-0.03	63	-0.01	0.175	N/A	N/A
hsa-miR-548aa	475-481	7mer-m8	-0.03	63	-0.01	0.175	N/A	N/A
hsa-miR-548t-3p	475-481	7mer-m8	-0.03	63	-0.01	0.175	N/A	N/A
hsa-miR-495-3p	484-490	7mer-m8	-0.12	96	-0.02	2.063	N/A	-4.969
hsa-miR-5688	484-490	7mer-m8	-0.13	95	-0.02	2.063	N/A	-4.968
hsa-miR-3065-5p	485-491	7mer-m8	-0.16	92	-0.03	0	N/A	N/A
hsa-miR-3529-3p	486-492	7mer-m8	-0.17	92	-0.03	0	N/A	N/A
hsa-miR-4325	506-512	7mer-1A	-0.19	93	-0.03	0	N/A	N/A
hsa-miR-7703	506-512	7mer-1A	-0.11	85	-0.02	0	N/A	N/A
hsa-miR-507	507-514	8mer	-0.4	99	-0.07	0.043	N/A	N/A
hsa-miR-557	507-514	8mer	-0.33	99	-0.06	0.043	N/A	N/A
hsa-miR-450b-5p	508-514	7mer-1A	-0.16	93	-0.03	0.233	N/A	-2.68
hsa-miR-3680-3p	508-514	7mer-1A	-0.04	73	-0.01	0	N/A	N/A
hsa-miR-513a-3p	520-526	7mer-1A	-0.02	87	0	0	N/A	N/A
hsa-miR-513c-3p	520-526	7mer-1A	-0.02	87	0	0	N/A	N/A
hsa-miR-3606-3p	520-526	7mer-1A	-0.01	57	0	0	N/A	N/A
hsa-miR-5003-5p	529-535	7mer-1A	-0.23	93	-0.04	0.483	N/A	N/A
hsa-miR-513b-5p	530-536	7mer-1A	-0.11	88	-0.02	0.254	N/A	-1.372
hsa-miR-3908	537-543	7mer-m8	-0.16	95	-0.03	0	N/A	N/A
hsa-miR-4731-3p	542-548	7mer-m8	-0.13	93	-0.02	0	N/A	N/A
hsa-miR-4801	542-548	7mer-m8	-0.13	92	-0.02	0	N/A	N/A
hsa-miR-8485	544-550	7mer-m8	-0.15	85	-0.03	0.223	N/A	N/A
hsa-miR-8485	546-552	7mer-m8	-0.15	84	-0.03	0.223	N/A	N/A
hsa-miR-374c-3p	557-563	7mer-1A	-0.12	81	-0.02	0	N/A	-3.099
hsa-miR-138-1-3p	559-565	7mer-1A	-0.12	92	-0.02	0	N/A	N/A
hsa-miR-1257	565-571	7mer-1A	-0.1	70	-0.02	0	N/A	N/A
hsa-miR-3611	566-572	7mer-1A	-0.12	85	-0.02	0	N/A	-2.898
hsa-miR-581	568-574	7mer-1A	-0.18	90	-0.03	0.25	N/A	N/A
hsa-miR-944	574-580	7mer-1A	-0.03	87	-0.01	0.043	N/A	-2.974
hsa-miR-3609	586-592	7mer-m8	-0.31	99	-0.05	0	N/A	N/A
hsa-miR-548ah-5p	586-592	7mer-m8	-0.24	98	-0.04	0	N/A	N/A
hsa-miR-548az-5p	587-593	7mer-m8	-0.21	98	-0.04	0.647	N/A	N/A
hsa-miR-548t-5p	587-593	7mer-m8	-0.21	98	-0.04	0.647	N/A	N/A
hsa-miR-539-5p	592-598	7mer-1A	-0.12	96	-0.02	0.444	N/A	N/A
hsa-miR-4251	593-599	7mer-m8	-0.33	99	-0.05	0	N/A	N/A

## Sheet: miRDB
miRDB
Target Rank	Target Score	miRNA Name
1	95	hsa-miR-4774-3p
2	95	hsa-miR-142-3p
3	93	hsa-miR-649
4	93	hsa-miR-6073
5	93	hsa-miR-5089-3p
6	93	hsa-miR-433-3p
7	92	hsa-miR-4671-3p
8	89	hsa-miR-4274
9	89	hsa-miR-1284
10	88	hsa-miR-5682
11	88	hsa-miR-212-5p
12	87	hsa-miR-507																							MARK3											72.04		95.36			10.42	96.36
13	87	hsa-miR-4251
14	87	hsa-miR-557																							MARK3											70.63		95.36			10.42	96.25
15	85	hsa-miR-3609
16	85	hsa-miR-548ah-5p																							MARK3											70.91		95.36			10.42	96.06
17	84	hsa-miR-302f
18	84	hsa-miR-4775																							MARK3											44.99		99.65			48.11	95.74
19	83	hsa-miR-570-3p
20	81	hsa-miR-499b-5p																							MARK3											62.5		85.72			10.42	95.31
21	80	hsa-miR-4257
22	77	hsa-miR-3529-3p																							MARK3											84.74		85.82			48.11	95.07
23	76	hsa-miR-7852-3p
24	75	hsa-miR-5003-5p																							MARK3											58.93		90.17			10.42	94.78
25	75	hsa-miR-587
26	74	hsa-miR-3666																							MARK3											44.1		89.89			2.47	94.65
27	73	hsa-miR-302b-5p
28	72	hsa-miR-454-3p																							MARK3											73.85		80.61			35.28	94.3
29	69	hsa-miR-8485
30	69	hsa-miR-548t-5p																							MARK3											56.47		89.47			0.56	93.13
31	69	hsa-miR-140-3p
32	69	hsa-miR-548az-5p																							MARK3											67.55		85.71			10.42	93.09
33	68	hsa-miR-32-3p
34	67	hsa-miR-4295																							MARK3											62.2		80.78			48.11	92.88
35	67	hsa-miR-301b-3p
36	67	hsa-miR-301a-3p																							MARK3											62.86		88.9			42.09	92.79
37	67	hsa-miR-130b-3p
38	67	hsa-miR-130a-3p																							MARK3											40.65		90.25			36.06	92.7
39	65	hsa-miR-5009-3p
40	65	hsa-miR-6884-3p																							MARK3											63.54		85.72			10.42	92.68
41	64	hsa-miR-650
42	64	hsa-miR-4325																							MARK3											67.55		85.71			10.42	92.61
43	64	hsa-miR-302d-5p
44	64	hsa-miR-3612																							MARK3											62.2		80.78			48.11	92.21
45	64	hsa-miR-7703
46	64	hsa-miR-497-3p																							MARK3											73.85		80.61			35.28	91.91
47	64	hsa-miR-3663-5p
48	61	hsa-miR-3923																							MARK3											61.53		86.35			46.9	91.81
49	60	hsa-miR-182-5p
50	60	hsa-miR-203b-3p																							MARK3											51.43		72.81			47	91.43
51	59	hsa-miR-4518
52	59	hsa-miR-5094																							MARK3											73.85		80.61			35.28	91.34
53	59	hsa-miR-1266-5p
54	58	hsa-miR-191-5p																							MARK3											74.59		87			48.11	91.06
55	57	hsa-miR-377-3p
56	57	hsa-miR-3189-3p																							MARK3											66.53		85.72			10.42	90.92
57	56	hsa-miR-342-3p
58	54	hsa-miR-137-3p																							MARK3											57.69		81.85			36.99	90.63
59	52	hsa-miR-3680-3p
60	52	hsa-miR-450b-5p																							MARK3											16.39		90.95			48.11	89.6
61	51	hsa-miR-7154-5p
62	51	hsa-miR-5589-3p																							MARK3											62.85		84.04			4.62	89.48
63	50	hsa-miR-3059-5p
64	50	hsa-miR-29b-3p																							MARK3											36.86		84.03			10.42	89.41
65	50	hsa-miR-29a-3p
66	50	hsa-miR-29c-3p																							MARK3											63.05		90.36			35.58	89.14
67	50	hsa-miR-670-3p
68	50	hsa-miR-6777-3p																							MARK3											57.5		69.93			40.92	88.94
																									MARK3											24.06		87.38			24.21	88.86
