# Supplementary material for: TDP-43 dysregulation of polyadenylation site selection is a defining feature of RNA misprocessing in amyotrophic lateral sclerosis and frontotemporal dementia
Source: J Clin Invest. 2025 Jun 2;135(11):e182088. doi: 10.1172/JCI182088 (PMC12126230; doi:10.1172/JCI182088)
Supplement: Supplemental table 11 [file jci-135-182088-s019.xlsx]

## Sheet: Count of samples by sex
	Variables	Total
	Control	52
	Female	20
	Male	32
	FTLD-TDP	221
	Female	105
	Male	116
	Grand Total	273

## Sheet: Samples deidentified
Random ID	Study group	RIN agilent	Age at death (yrs)	Age at onset of symptoms	Survival (yrs)	MND?	Sex	Race	Ethnicity (Hispanic or Latino)
1	Control	8.7	55	NA	NA	No	M	White	No
2	Control	9.1	69	NA	NA	No	M	White	No
3	Control	9.1	84	NA	NA	No	M	White	No
4	Control	9.4	76	NA	NA	No	M	White	No
5	Control	9.8	70	NA	NA	No	M	White	No
6	Control	9.4	94	NA	NA	No	M	White	No
7	Control	9.6	74	NA	NA	No	F	White	No
8	Control	9.9	80	NA	NA	No	M	White	No
9	Control	9.7	98	NA	NA	No	F	White	No
10	Control	10	89	NA	NA	No	M	White	No
11	Control	9.4	94	NA	NA	No	F	White	No
12	Control	9.1	74	NA	NA	No	F	White	No
13	Control	10	82	NA	NA	No	M	White	No
14	Control	9.6	96	NA	NA	No	M	White	No
15	Control	9.5	65	NA	NA	No	F	White	No
16	Control	9.9	81	NA	NA	No	M	White	No
17	Control	8.2	76	NA	NA	No	M	White	No
18	Control	9.5	NA	NA	NA	No	M	White	No
19	Control	9.6	88	NA	NA	No	M	White	No
20	Control	8.2	83	NA	NA	No	M	White	No
21	Control	9.6	73	NA	NA	No	F	White	No
22	Control	9	64	NA	NA	No	M	White	No
23	Control	8.8	99	NA	NA	No	F	White	No
24	Control	9.8	90	NA	NA	No	M	White	No
25	Control	10	88	NA	NA	No	M	White	No
26	Control	9.5	95	NA	NA	No	F	White	No
27	Control	9.7	89	NA	NA	No	M	White	No
28	Control	9.9	95	NA	NA	No	F	White	No
29	Control	9.4	93	NA	NA	No	F	White	No
30	Control	9.8	91	NA	NA	No	F	White	No
31	Control	9.8	95	NA	NA	No	M	White	No
32	Control	9.9	91	NA	NA	No	F	White	No
33	Control	10	69	NA	NA	No	M	White	No
34	Control	10	82	NA	NA	No	M	White	No
35	Control	9.9	81	NA	NA	No	M	White	No
36	Control	10	66	NA	NA	No	M	White	No
37	Control	9.7	92	NA	NA	No	F	White	No
38	Control	9.8	62	NA	NA	No	F	White	No
39	Control	9.3	90	NA	NA	No	F	White	No
40	Control	9.8	85	NA	NA	No	F	White	No
41	Control	9.8	60	NA	NA	No	F	White	No
42	Control	10	86	NA	NA	No	F	White	Yes
43	Control	9.9	57	NA	NA	No	F	White	No
44	Control	10	91	NA	NA	No	M	White	No
45	Control	8.7	77	NA	NA	No	M	White	No
46	Control	9.4	61	NA	NA	No	M	White	No
47	Control	9.7	54	NA	NA	No	F	White	No
48	Control	8	74	NA	NA	No	M	White	No
49	Control	9.1	64	NA	NA	No	M	White	No
50	Control	7.1	84	NA	NA	No	M	White	No
51	Control	9.5	75	NA	NA	No	M	White	No
52	Control	8.9	78	NA	NA	No	M	White	No
53	FTLD-TDP	9.8	73	NA	NA	No	M	White	No
54	FTLD-TDP	9	69	NA	NA	No	F	White	No
55	FTLD-TDP	10	68	NA	NA	No	F	White	No
56	FTLD-TDP	10	67	64	4	Yes	F	White	No
57	FTLD-TDP	9.9	61	60	1	Yes	F	White	No
58	FTLD-TDP	8.3	68	66	2	Yes	M	White	No
59	FTLD-TDP	10	65	60	5	Yes	M	White	No
60	FTLD-TDP	9.7	61	58	3	Yes	M	White	No
61	FTLD-TDP	9.8	73	69	4	Yes	F	White	No
62	FTLD-TDP	9.9	72	69	3	Yes	F	White	No
63	FTLD-TDP	9.7	62	57	5	Yes	M	White	No
64	FTLD-TDP	9.8	54	45	9	Yes	F	White	No
65	FTLD-TDP	9.8	70	63	7	Yes	F	White	No
66	FTLD-TDP	9.1	75	NA	NA	No	M	White	No
67	FTLD-TDP	9.9	76	61	15	No	M	White	No
68	FTLD-TDP	10	68	64	4	No	M	White	No
69	FTLD-TDP	9.5	69	61	8	No	M	White	No
70	FTLD-TDP	9.4	70	62	8	No	F	White	No
71	FTLD-TDP	9.8	80	76	4	No	M	White	No
72	FTLD-TDP	8.5	70	58	12	No	F	White	No
73	FTLD-TDP	8.1	NA	NA	NA	Yes	M	White	No
74	FTLD-TDP	9.6	NA	NA	NA	No	F	White	No
75	FTLD-TDP	7.9	75	66	9	No	F	White	No
76	FTLD-TDP	9.5	88	81	7	No	F	White	No
77	FTLD-TDP	9.6	71	63	8	No	M	White	No
78	FTLD-TDP	8.9	79	74	5	No	F	White	No
79	FTLD-TDP	9.3	77	57	20	Yes	F	White	No
80	FTLD-TDP	9.1	82	73	9	No	M	White	No
81	FTLD-TDP	7.9	98	86	12	No	F	White	No
82	FTLD-TDP	9.9	76	65	11	No	F	White	No
83	FTLD-TDP	10	61	54	7	No	M	White	No
84	FTLD-TDP	9.1	65	63	2	No	F	White	No
85	FTLD-TDP	9.9	74	70	4	No	F	White	No
86	FTLD-TDP	8.9	78	64	14	No	F	White	No
87	FTLD-TDP	9.4	73	71	2	Yes	F	White	No
88	FTLD-TDP	9.6	56	44	12	No	F	White	No
89	FTLD-TDP	9.6	60	58	2	Yes	M	White	No
90	FTLD-TDP	8.4	86	70	16	No	F	White	No
91	FTLD-TDP	9.6	66	60	6	No	F	White	No
92	FTLD-TDP	9.9	72	66	6	No	M	White	No
93	FTLD-TDP	5.8	91	90	1	Yes	F	White	No
94	FTLD-TDP	9.3	70	68	2	Yes	M	White	No
95	FTLD-TDP	9.1	66	NA	NA	Yes	M	White	No
96	FTLD-TDP	8.9	63	55	8	No	F	White	No
97	FTLD-TDP	9.4	83	76	7	No	F	White	No
98	FTLD-TDP	9.6	75	69	6	No	F	White	No
99	FTLD-TDP	9.3	76	66	10	No	M	White	No
100	FTLD-TDP	8.8	80	76	4	No	F	White	No
101	FTLD-TDP	7.9	73	58	15	No	M	White	No
102	FTLD-TDP	10	67	58	9	No	F	White	No
103	FTLD-TDP	9.6	70	64	6	Yes	M	White	No
104	FTLD-TDP	7.6	76	69	7	No	M	White	No
105	FTLD-TDP	7.2	52	50	2	Yes	F	White	No
106	FTLD-TDP	10	75	69	6	No	M	White	No
107	FTLD-TDP	9.8	63	58	5	No	M	White	No
108	FTLD-TDP	8.8	61	46	15	No	M	White	No
109	FTLD-TDP	9.6	87	73	14	No	M	White	No
110	FTLD-TDP	7	57	54	3	No	F	White	No
111	FTLD-TDP	9.8	77	74	3	No	M	White	No
112	FTLD-TDP	8.6	87	83	4	No	F	White	No
113	FTLD-TDP	9.9	63	56	7	Yes	M	White	No
114	FTLD-TDP	7.1	83	71	12	No	F	White	No
115	FTLD-TDP	9.8	86	72	14	No	M	White	Yes
116	FTLD-TDP	9.5	85	66	19	No	M	White	No
117	FTLD-TDP	6.7	83	78	5	No	F	White	No
118	FTLD-TDP	7.3	76	67	9	No	M	White	No
119	FTLD-TDP	9.2	76	66	10	No	M	White	No
120	FTLD-TDP	9.1	60	53	7	Yes	F	White	No
121	FTLD-TDP	9.9	64	60	4	No	M	White	No
122	FTLD-TDP	7.5	72	NA	NA	Yes	F	White	No
123	FTLD-TDP	9.1	83	75	8	No	F	White	No
124	FTLD-TDP	9	80	NA	NA	Yes	M	White	No
125	FTLD-TDP	9.1	64	55	9	Yes	M	White	No
126	FTLD-TDP	10	86	74	12	No	M	White	No
127	FTLD-TDP	9.5	72	70	2	No	M	White	No
128	FTLD-TDP	10	90	81	9	No	M	White	No
129	FTLD-TDP	10	83	70	13	No	F	White	No
130	FTLD-TDP	9.8	70	62	8	No	F	White	No
131	FTLD-TDP	7.9	75	NA	NA	No	M	White	No
132	FTLD-TDP	9.7	55	52	3	Yes	F	White	No
133	FTLD-TDP	9.6	71	70	1	Yes	F	White	No
134	FTLD-TDP	9.3	66	61	5	No	M	White	No
135	FTLD-TDP	9.8	77	63	14	No	M	Asian	No
136	FTLD-TDP	8.5	71	66	5	No	M	White	No
137	FTLD-TDP	9.3	82	75	7	No	M	White	No
138	FTLD-TDP	9.5	84	74	10	No	M	White	No
139	FTLD-TDP	10	67	66	1	Yes	M	White	No
140	FTLD-TDP	9.3	86	84	2	No	F	White	No
141	FTLD-TDP	8.9	64	59	5	No	M	White	No
142	FTLD-TDP	10	82	71	11	No	F	White	No
143	FTLD-TDP	9	62	58	4	Yes	M	White	No
144	FTLD-TDP	7.4	78	62	16	No	M	White	No
145	FTLD-TDP	9.1	79	70	9	No	F	White	No
146	FTLD-TDP	6.1	91	86	5	No	M	White	No
147	FTLD-TDP	6.2	44	41	3	Yes	F	White	No
148	FTLD-TDP	9.1	56	52	4	Yes	F	White	No
149	FTLD-TDP	6.7	80	71	9	No	F	White	No
150	FTLD-TDP	9	86	76	10	No	F	White	No
151	FTLD-TDP	7.2	84	81	3	No	M	White	No
152	FTLD-TDP	7.7	73	NA	NA	No	F	White	No
153	FTLD-TDP	9.5	68	59	9	No	F	White	No
154	FTLD-TDP	7.1	64	55	9	No	M	White	No
155	FTLD-TDP	9.8	63	60	3	No	F	White	No
156	FTLD-TDP	9.3	78	77	1	Yes	F	White	No
157	FTLD-TDP	10	73	70	3	Yes	F	White	No
158	FTLD-TDP	9.8	85	78	7	Yes	F	White	No
159	FTLD-TDP	9.4	65	55	10	No	F	White	No
160	FTLD-TDP	9.3	61	57	4	No	F	White	No
161	FTLD-TDP	9.2	76	69	7	No	M	White	No
162	FTLD-TDP	8.8	76	65	11	No	M	White	No
163	FTLD-TDP	9.8	72	64	8	No	M	White	No
164	FTLD-TDP	9.6	55	52	3	Yes	M	White	No
165	FTLD-TDP	7.1	74	68	6	No	M	White	No
166	FTLD-TDP	10	80	70	10	No	M	White	No
167	FTLD-TDP	8	65	56	9	No	F	White	No
168	FTLD-TDP	9.9	90	76	14	No	F	White	No
169	FTLD-TDP	9.3	74	67	7	No	M	White	No
170	FTLD-TDP	9.8	64	55	9	Yes	M	White	No
171	FTLD-TDP	9.1	71	65	6	No	M	White	No
172	FTLD-TDP	8.4	70	65	5	No	M	White	No
173	FTLD-TDP	8	81	61	20	No	F	White	No
174	FTLD-TDP	10	66	58	8	No	M	White	No
175	FTLD-TDP	7.7	90	83	7	No	M	White	No
176	FTLD-TDP	9.3	66	NA	NA	No	M	White	No
177	FTLD-TDP	9.5	83	74	9	No	F	White	No
178	FTLD-TDP	8.1	66	63	3	No	M	White	No
179	FTLD-TDP	10	87	77	10	No	M	White	No
180	FTLD-TDP	9.2	66	62	4	No	M	White	No
181	FTLD-TDP	9.7	62	57	5	No	M	White	No
182	FTLD-TDP	9.5	62	56	6	No	M	White	No
183	FTLD-TDP	5.8	72	58	14	No	F	White	No
184	FTLD-TDP	9.6	71	58	13	No	M	White	No
185	FTLD-TDP	9.8	77	71	6	No	M	White	No
186	FTLD-TDP	8.7	100	84	16	No	M	White	No
187	FTLD-TDP	9.8	81	78	3	No	F	White	No
188	FTLD-TDP	7.5	61	58	3	No	F	White	No
189	FTLD-TDP	8.9	80	NA	NA	No	F	White	No
190	FTLD-TDP	9.5	77	62	15	No	F	White	Yes
191	FTLD-TDP	7.2	52	45	7	No	M	White	No
192	FTLD-TDP	9.6	62	57	5	Yes	F	Asian	No
193	FTLD-TDP	10	71	64	7	No	M	White	No
194	FTLD-TDP	10	72	71	1	Yes	M	White	No
195	FTLD-TDP	9.6	85	70	15	No	F	White	No
196	FTLD-TDP	9.6	62	59	3	No	M	White	No
197	FTLD-TDP	9.9	83	82	1	Yes	M	White	No
198	FTLD-TDP	7.1	67	64	3	No	F	White	No
199	FTLD-TDP	9.9	72	67	5	Yes	F	White	No
200	FTLD-TDP	9.6	65	63	2	Yes	F	White	No
201	FTLD-TDP	9.4	50	40	10	No	M	White	No
202	FTLD-TDP	10	80	75	5	Yes	F	White	No
203	FTLD-TDP	9.7	74	60	14	No	M	White	No
204	FTLD-TDP	9.4	84	79	5	Yes	F	White	No
205	FTLD-TDP	8.9	66	NA	NA	No	M	White	No
206	FTLD-TDP	9.4	66	55	11	No	M	White	No
207	FTLD-TDP	10	68	67	1	Yes	M	White	No
208	FTLD-TDP	6.4	57	51	6	No	M	White	No
209	FTLD-TDP	9.6	81	67	14	No	F	White	Yes
210	FTLD-TDP	9.8	84	59	25	No	F	White	No
211	FTLD-TDP	9.3	72	69	3	No	F	White	No
212	FTLD-TDP	9.8	71	63	8	No	F	White	No
213	FTLD-TDP	9.8	83	76	7	No	F	White	No
214	FTLD-TDP	9.5	77	67	10	No	M	White	No
215	FTLD-TDP	10	66	60	6	Yes	F	White	No
216	FTLD-TDP	9.6	59	52	7	Yes	M	White	No
217	FTLD-TDP	8.7	63	51	12	No	F	White	No
218	FTLD-TDP	9.4	61	51	10	No	M	White	No
219	FTLD-TDP	9.9	71	62	9	No	M	White	No
220	FTLD-TDP	9.2	72	66	6	Yes	M	White	No
221	FTLD-TDP	9.7	51	47	4	Yes	F	White	No
222	FTLD-TDP	9.7	66	59	7	No	M	White	No
223	FTLD-TDP	7.8	64	61	3	No	F	White	No
224	FTLD-TDP	9.4	53	47	6	Yes	M	White	No
225	FTLD-TDP	9.7	71	67	4	No	F	White	No
226	FTLD-TDP	8	60	NA	NA	Yes	F	White	No
227	FTLD-TDP	8.3	61	55	6	No	M	White	No
228	FTLD-TDP	9.9	80	64	16	No	F	White	No
229	FTLD-TDP	7.9	75	72	3	No	F	White	No
230	FTLD-TDP	8.9	75	NA	NA	No	M	White	No
231	FTLD-TDP	9.1	73	63	10	No	F	White	No
232	FTLD-TDP	9.6	66	58	8	No	M	White	No
233	FTLD-TDP	10	68	64	4	No	M	White	No
234	FTLD-TDP	9	75	NA	NA	No	M	White	No
235	FTLD-TDP	9.8	65	62	3	No	F	White	No
236	FTLD-TDP	9.9	83	75	8	No	F	White	No
237	FTLD-TDP	9.9	72	62	10	No	M	White	No
238	FTLD-TDP	10	84	59	25	No	M	White	No
239	FTLD-TDP	7.1	64	59	5	Yes	M	White	No
240	FTLD-TDP	9.8	76	63	13	No	M	White	No
241	FTLD-TDP	10	67	65	2	Yes	M	White	No
242	FTLD-TDP	9.8	70	68	2	Yes	M	White	No
243	FTLD-TDP	9.3	84	80	4	No	F	White	No
244	FTLD-TDP	9.3	69	63	6	No	F	White	No
245	FTLD-TDP	9.8	69	59	10	No	M	White	No
246	FTLD-TDP	9.9	73	62	11	No	F	White	No
247	FTLD-TDP	9.8	64	54	10	No	F	White	No
248	FTLD-TDP	7.5	57	53	4	No	F	White	No
249	FTLD-TDP	10	77	71	6	Yes	F	White	No
250	FTLD-TDP	9.2	74	63	11	No	F	White	No
251	FTLD-TDP	9.2	87	82	5	Yes	M	White	No
252	FTLD-TDP	9.6	69	65	4	Yes	M	White	No
253	FTLD-TDP	9.7	84	69	15	No	M	White	No
254	FTLD-TDP	9.9	61	51	10	Yes	M	White	No
255	FTLD-TDP	9.5	75	66	9	No	F	White	No
256	FTLD-TDP	9	69	64	5	Yes	M	White	No
257	FTLD-TDP	9.3	78	72	6	No	F	White	No
258	FTLD-TDP	9.2	61	58	3	No	M	White	No
259	FTLD-TDP	7.4	89	82	7	No	M	White	Yes
260	FTLD-TDP	9.4	96	80	16	No	F	White	No
261	FTLD-TDP	8.7	70	59	11	No	F	White	No
262	FTLD-TDP	9.4	84	76	8	No	M	White	No
263	FTLD-TDP	6.7	84	69	15	No	F	White	No
264	FTLD-TDP	9.7	81	63	18	No	M	White	No
265	FTLD-TDP	9.6	75	73	2	No	M	White	No
266	FTLD-TDP	9.6	90	82	8	No	F	White	No
267	FTLD-TDP	10	94	86	8	No	F	White	No
268	FTLD-TDP	9.5	85	76	9	No	F	White	No
269	FTLD-TDP	9.3	77	NA	NA	No	M	White	No
270	FTLD-TDP	7.1	90	80	10	No	F	White	No
271	FTLD-TDP	9.4	62	61	1	Yes	M	White	No
272	FTLD-TDP	9.5	77	NA	NA	No	M	White	No
273	FTLD-TDP	9.6	73	62	11	No	M	White	No
