# Supplementary material for: TDP-43 dysregulation of polyadenylation site selection is a defining feature of RNA misprocessing in amyotrophic lateral sclerosis and frontotemporal dementia
Source: J Clin Invest. 2025 Jun 2;135(11):e182088. doi: 10.1172/JCI182088 (PMC12126230; doi:10.1172/JCI182088)
Supplement: Supporting data values [file jci-135-182088-s028.xlsx]

## Sheet: Fig 1B
Gene	ΔPDUI	-log(adjusted p-value)
USP13	-0.493333	13.6216
CCDC9	-0.42	2.81072
NDUFA7	-0.42	2.02909
TNS2-AS1	-0.41	2.00223
PRANCR	-0.4	4.80688
SSH1	-0.396667	2.15489
LOC124903208	-0.393333	3.18449
BMS1P18	-0.383333	4.07469
GCC2	-0.38	2.38114
ST3GAL3	-0.363333	1.37816
CCDC33	-0.356667	3.98666
ZMYND10	-0.356667	2.26745
PHC3	-0.333333	3.03706
RBM33-DT	-0.33	1.18251
ADSL	-0.326667	3.11968
SPDYE6	-0.313333	0.828718
LOC728743	-0.313333	0.761182
SYCE2	-0.31	1.18068
CASP8	-0.306667	1.1784
LOC124905970	-0.3	1.66
RILP	-0.296667	1.49052
SPOCK2	-0.293333	1.86212
COQ7	-0.286667	4.92445
EVC	-0.283333	1.40207
ZC3H6	-0.283333	1.25212
SLC25A10	-0.28	0.577157
RBM41	-0.278333	1.07631
VAMP2	-0.273333	15.3706
ERO1B	-0.266667	1.81381
SOX11	-0.26	14.0391
MAP3K10	-0.256667	3.44348
RBMS1	-0.256667	2.12281
RAD52	-0.256667	1.81466
NUDT13	-0.253333	1.98434
DIMT1	-0.253333	0.50175
ZNF24	-0.25	17.4473
CCDC159	-0.25	0.86107
SPACA9	-0.246667	1.48184
RBM19	-0.243333	2.35799
CFAP126	-0.243333	1.62342
CD58	-0.243333	0.883502
ETV3	-0.243333	0.337375
BCKDHB	-0.24	3.20134
ALDH1A3-AS1	-0.24	1.91515
GOSR2	-0.233333	15.8153
PLEKHA8	-0.233333	1.60351
CD2BP2-DT	-0.233333	1.19647
BRPF3	-0.233333	0.930703
ZNF582	-0.233333	0.530648
HM13-AS1	-0.23	1.28953
TP53TG3C	-0.23	0.401886
MLEC	-0.226667	9.00393
LOC124902692	-0.226667	4.43415
KDM5C	-0.226667	2.41383
COLQ	-0.226667	1.33336
TBL2	-0.226667	0.953555
RGPD2	-0.223333	2.09035
LOC124903670	-0.223333	1.08555
ALX3	-0.22	2.32206
ABRAXAS1	-0.216667	1.15863
EEA1	-0.213333	2.54538
SUSD2	-0.213333	1.56663
EEF2KMT	-0.213333	1.30964
CROT	-0.21	3.2783
NOL4	-0.21	2.72825
ENTPD5	-0.21	2.22162
F3	-0.21	1.30161
HRK	-0.21	1.15679
ZNF276	-0.206667	6.25727
LUZP1	-0.206667	1.5714
LINC03047	-0.206667	0.9451
CHURC1	-0.203333	4.35754
IL7	-0.203333	0.836149
NPL	-0.2	1.13317
SEPTIN7P2	-0.2	1.01962
PAOX	-0.2	0.485919
DHX8	-0.2	0.360066
GPCPD1	-0.196667	2.85759
ZNF880	-0.196667	1.01448
TPCN2	-0.196667	0.582689
MPP3	-0.196667	0.316745
LRCH4	-0.193333	8.29757
IFT56	-0.193333	1.38724
POU2F1	-0.193333	1.37823
ALG11	-0.193333	1.18669
STARD13	-0.193333	1.10797
BAIAP2L1	-0.193333	0.552221
DPP8	-0.19	3.72832
GARNL3	-0.19	2.72845
HOXD13	-0.19	2.04624
DESI1	-0.19	1.69872
MINAR2	-0.19	0.467048
RPS3	-0.186667	1.78221
GALNT18	-0.186667	0.419994
PRKCG	-0.183333	1.42574
SLC4A8	-0.183333	1.03887
TRMT44	-0.183333	0.68055
PNPLA4	-0.183333	0.206933
TECPR2	-0.183333	0.116112
SEPT5-GP1BB	-0.18	5.76195
GP1BB	-0.18	5.36653
NPAT	-0.18	1.61965
FANCB	-0.18	1.06074
LOC101928344	-0.18	0.935758
BMAL2	-0.18	0.237678
VMA21	-0.176667	3.58167
MGARP	-0.176667	2.07045
VPS9D1-AS1	-0.176667	1.57887
MKLN1	-0.176667	1.43658
LOC102723458	-0.176667	0.860197
CDK18	-0.176667	0.494069
MESP1	-0.175	0.186833
CD2BP2	-0.173333	5.45842
CDC42BPB	-0.173333	1.92108
LRP5L	-0.173333	1.8332
PATJ	-0.173333	1.6649
AKR7A3	-0.173333	0.560776
LINC01619	-0.17	2.46162
LOC202181	-0.17	2.05097
ZNF565	-0.17	0.648012
CAMK2B	-0.17	0.36839
RGPD1	-0.166667	4.07572
FDXR	-0.166667	3.78188
WHAMM	-0.166667	1.41518
SMTN	-0.166667	0.989791
YPEL1	-0.166667	0.637117
DGKE	-0.166667	0.529215
LINC02691	-0.166667	0.48603
TUBB	-0.163333	252.747
FANCD2	-0.163333	15.5867
NFIB	-0.163333	8.99568
SPATA7	-0.163333	2.68739
METRNL	-0.163333	2.44398
CHROMR	-0.163333	2.39928
HERC6	-0.163333	1.80746
LHFPL6	-0.163333	1.61848
AK7	-0.163333	1.52783
GATD1-DT	-0.163333	0.603919
BMS1P2	-0.163333	0.226623
ARF3	-0.16	10.684
WDR35	-0.16	3.70067
TMCO6	-0.16	2.98514
PLK3	-0.16	2.60769
MAPT	-0.16	1.57953
POLR3B	-0.16	1.28067
IAH1	-0.16	0.713066
LYRM7	-0.16	0.706055
TRIM52-AS1	-0.16	0.523047
EXOG	-0.16	0.522983
ACACB	-0.16	0.431571
RGS13	-0.16	0.352012
SLC39A13	-0.156667	3.93015
MELTF	-0.156667	1.40125
ATP6AP1L	-0.156667	0.771414
RPL28	-0.156667	0.752701
SAP25	-0.156667	0.495258
LOC124904039	-0.156667	0.174209
SLC9A3-AS1	-0.156667	0.090421
TCF19	-0.153333	3.21663
FGFR4	-0.153333	2.00281
CCDC57	-0.153333	1.67877
TMEM170A	-0.153333	1.30074
GAS5-AS1	-0.153333	0.936305
TP53TG3B	-0.153333	0.889003
HDAC6	-0.153333	0.79968
TFDP2	-0.153333	0.768992
CDKL4	-0.153333	0.224686
MICU3	-0.153333	0.151561
UBQLN1	-0.15	7.86646
ELAVL1	-0.15	6.5376
PIWIL2-DT	-0.15	2.03319
EDC3	-0.15	1.8565
ITPR3	-0.15	1.79611
ZER1	-0.15	1.40794
TSSC2	-0.15	0.630669
ECEL1	-0.15	0.60323
CLYBL	-0.15	0.391743
SYCP2L	-0.15	0.304989
KLRA1P	-0.15	0.204192
FUBP1	-0.146667	10.8097
SVIP	-0.146667	7.42597
RMND5A	-0.146667	5.62342
SPATC1L	-0.146667	1.88863
RASSF4	-0.146667	1.80089
LOC124904566	-0.146667	1.2823
CENPI	-0.146667	1.25358
F8A3	-0.146667	1.1423
COA6-AS1	-0.146667	0.632468
DHRS1	-0.146667	0.478737
GMDS	-0.146667	0.436809
C22orf23	-0.146667	0.380426
CCDC138	-0.146667	0.357912
ACTR8	-0.146667	0.292711
SYNGR1	-0.146667	0.0830471
ARIH2	-0.143333	4.42022
TOM1L1	-0.143333	4.31247
FLYWCH2	-0.143333	3.35961
TONSL	-0.143333	1.99442
NUP50-DT	-0.143333	1.30749
ADAM19	-0.143333	0.701626
ATG2A	-0.143333	0.632915
SH3BGR	-0.143333	0.509314
PDZK1	-0.143333	0.403259
ANXA5	-0.143333	0.300119
TMEM161B-DT	-0.143333	0.270612
SMC1A	-0.14	17.7799
CCDC106	-0.14	4.12436
DOC2A	-0.14	2.22818
CHAC1	-0.14	1.77914
RAB28	-0.14	1.67241
ARHGAP10	-0.14	1.35814
TSPEAR-AS1	-0.14	1.31131
LINC01833	-0.14	1.19278
L3HYPDH	-0.14	1.17125
F8A2	-0.14	0.990086
NPM3	-0.14	0.804944
RPS6KA6	-0.14	0.684114
BMS1P4-AGAP5	-0.14	0.640593
MID1	-0.14	0.640052
TRMT5	-0.14	0.606335
GET1-SH3BGR	-0.14	0.50848
MTMR9LP	-0.14	0.420538
ZSCAN2	-0.14	0.355997
PVR	-0.14	0.150908
GDE1	-0.136667	3.97257
ABHD8	-0.136667	3.53611
ZNF839	-0.136667	2.00472
CHRM3	-0.136667	1.80746
TFB1M	-0.136667	1.73293
SIX3-AS1	-0.136667	1.52587
SLX9	-0.136667	1.37558
TGIF2LX	-0.136667	1.08811
F8A1	-0.136667	0.990086
TUSC3	-0.136667	0.872158
EFNA5	-0.136667	0.620261
DIPK1A	-0.136667	0.540053
OTULINL	-0.136667	0.36839
PBX4	-0.136667	0.332604
ZNF81	-0.136667	0.236709
AGO2	-0.133333	2.89734
PGS1	-0.133333	2.17163
ENDOV	-0.133333	1.89424
LOC112268272	-0.133333	1.05895
HAND2-AS1	-0.133333	0.863059
RLN2	-0.133333	0.560776
AGAP5	-0.133333	0.532435
MTMR10	-0.133333	0.459349
LINC01271	-0.133333	0.42514
PTGR1	-0.133333	0.363109
MMS22L	-0.133333	0.313256
GPR160	-0.133333	0.0451257
BMPR1B-DT	-0.133333	0.0300263
KCNIP2-AS1	-0.133333	0
SCML1	-0.13	5.6517
CHRNA5	-0.13	3.56136
CISH	-0.13	2.6599
FBXO3	-0.13	2.14777
SKIL	-0.13	2.09213
DNAL1	-0.13	1.92395
ESYT2	-0.13	1.68589
ADSS1	-0.13	1.45563
GPM6B	-0.13	1.40115
EIF2AK2	-0.13	1.28463
NSUN6	-0.13	1.08862
N6AMT1	-0.13	0.784987
INPP5J	-0.13	0.467048
THRA	-0.13	0.446872
SRCIN1	-0.13	0.360066
DNAJC18	-0.13	0.277362
SLC22A15	-0.13	0.263334
LOC124904895	-0.13	0.234066
PRPF18	-0.13	0.222469
MICOS13	-0.13	0.164154
DELE1	-0.126667	8.57349
KMT2B	-0.126667	4.85699
CYTH2	-0.126667	4.3536
MAN2A1	-0.126667	2.69444
NECTIN2	-0.126667	2.31637
CENPJ	-0.126667	1.79881
SLC16A3	-0.126667	1.6429
FCHO2	-0.126667	1.52452
DAAM1	-0.126667	1.50642
TAF5	-0.126667	1.1347
TTLL1	-0.126667	0.801081
DLG2	-0.126667	0.770756
LINC01176	-0.126667	0.662696
OPRM1	-0.126667	0.65727
H2AC20	-0.126667	0.582723
OPTN	-0.126667	0.556583
PPP3CB-AS1	-0.126667	0.462246
GTF3C5	-0.126667	0.361748
ZNF529-AS1	-0.126667	0.215102
ZBTB44	-0.126667	0.134146
RCBTB2	-0.126667	0
EZH2	-0.123333	6.78516
CLASP1	-0.123333	4.39577
PAFAH1B1	-0.123333	4.3439
MRPL35	-0.123333	2.42173
LOC105371703	-0.123333	2.18046
SMKR1	-0.123333	1.55331
PRKCA	-0.123333	1.05438
EFCAB14	-0.123333	0.826851
IFT43	-0.123333	0.492301
ZNF517	-0.123333	0.45937
HELZ	-0.123333	0.385695
RGS17	-0.123333	0.326768
LYRM4	-0.123333	0.322282
ACHE	-0.123333	0.273167
FAR2	-0.123333	0.152759
FAM91A1	-0.123333	0.0844404
ANKRD7	-0.123333	0
DERL1	-0.12	10.8268
NFX1	-0.12	3.01961
MTERF4	-0.12	1.53697
RAB8B	-0.12	1.51713
EIF2AK3	-0.12	1.41128
MIB2	-0.12	1.34573
MMP24OS	-0.12	1.34436
MTMR9	-0.12	1.27772
XPA	-0.12	0.84566
TLCD5	-0.12	0.61365
P2RX6	-0.12	0.46853
ZMYM5	-0.12	0.378645
CBX2	-0.12	0.254795
PHOSPHO2	-0.12	0.13993
DIS3L	-0.12	0.129378
ATG9B	-0.12	0.123685
SPDYE15	-0.12	0.0824809
SCX	-0.12	0.0642684
RGMB-AS1	-0.12	0.0630355
LOC101928274	-0.12	0.0108384
AKAP7	-0.12	0
TDRP	-0.116667	3.26474
DDX10	-0.116667	2.81654
FNBP4	-0.116667	2.61123
RALGPS1	-0.116667	1.75971
FCF1P2	-0.116667	1.73185
MAPK12	-0.116667	1.5715
RFK	-0.116667	1.43689
TNS2	-0.116667	1.32978
UVSSA	-0.116667	1.32248
FKTN	-0.116667	1.28067
EXOSC6	-0.116667	1.2146
FAM3A	-0.116667	1.10815
TP53RK	-0.116667	0.948163
CTDSPL	-0.116667	0.833048
UCKL1	-0.116667	0.789655
ZNF431	-0.116667	0.267865
VPS53	-0.116667	0.211032
LIMK2	-0.116667	0.189715
FBXO36	-0.116667	0.165741
CCDC122	-0.116667	0.0706529
CRYGS	-0.116667	0.0621532
INMT-MINDY4	-0.116667	0.0607356
OSER1-DT	-0.113333	2.3858
ABCC5	-0.113333	2.19755
GPR137	-0.113333	1.71011
EMP2	-0.113333	1.67196
THOC2	-0.113333	1.39575
SMAD1-AS1	-0.113333	1.20318
PDCD6IPP2	-0.113333	1.11499
FUT11	-0.113333	0.974015
IL17RC	-0.113333	0.789799
PMFBP1	-0.113333	0.636601
ZBTB14	-0.113333	0.600064
FNDC3A	-0.113333	0.39553
ASB1	-0.113333	0.298844
NNT-AS1	-0.113333	0.273437
LOC124902679	-0.113333	0.18515
DPY19L1P2	-0.113333	0.166924
PDSS2	-0.113333	0.160106
SPDYE14	-0.113333	0.0743819
PCBP1-AS1	-0.113333	0.0442228
CARF	-0.113333	0.0120922
LINC01189	-0.113333	0
AP2B1	-0.11	21.1851
RALA	-0.11	3.89609
PALM3	-0.11	3.87277
ADAM22	-0.11	2.56273
C1QTNF6	-0.11	1.8267
PIEZO1	-0.11	1.46621
BCCIP	-0.11	1.37982
ISL1-DT	-0.11	1.33722
PARP8	-0.11	0.639989
USP45	-0.11	0.516727
FHL2	-0.11	0.514269
BSG-AS1	-0.11	0.280291
ZKSCAN1	-0.11	0.269361
DLGAP1-AS1	-0.11	0.260954
RBPMS	-0.11	0.260299
ZNF41	-0.11	0.25995
PLEKHH2	-0.11	0.207632
CEP89	-0.11	0.20099
FBXL4	-0.11	0.144505
CAVIN4	-0.11	0.129707
GK5	-0.11	0.116915
FSBP	-0.11	0.116915
KLC4	-0.11	0.0754764
LYSMD1	-0.11	0.0286808
TNKS	-0.11	0.0268667
SLCO1A2	-0.11	0.00638715
MYZAP	-0.11	0
TAFAZZIN	-0.106667	4.8729
PCMT1	-0.106667	3.54341
MAPK8IP3	-0.106667	2.51361
NBAS	-0.106667	1.4569
DSCC1	-0.106667	1.42973
CCT6P1	-0.106667	1.22959
SLC47A1	-0.106667	0.877364
ST7	-0.106667	0.706852
POLR3C	-0.106667	0.65372
IFITM1	-0.106667	0.546592
RELT	-0.106667	0.484682
DMAC2L	-0.106667	0.474393
SPTLC2	-0.106667	0.442061
TCTN2	-0.106667	0.403748
PCCA-DT	-0.106667	0.213931
LOC124903384	-0.106667	0.144067
PDK1	-0.106667	0.105078
ZGLP1	-0.106667	0
ZNF519	-0.105	0
ASRGL1	-0.103333	3.72637
ZNF704	-0.103333	2.81442
MDC1	-0.103333	2.42974
LOC101928059	-0.103333	1.22856
TICRR	-0.103333	1.15214
PDZD7	-0.103333	0.979771
PHLDB2	-0.103333	0.878432
RRAGB	-0.103333	0.808284
LTK	-0.103333	0.805243
JPX	-0.103333	0.773438
DNAJC17	-0.103333	0.768992
AGAP1	-0.103333	0.65727
NUDT7	-0.103333	0.58621
FLYWCH1	-0.103333	0.568517
BAIAP2	-0.103333	0.399466
DDHD1	-0.103333	0.253356
SUGCT	-0.103333	0.0735201
TBC1D25	-0.103333	0.0611438
SYCP2	-0.103333	0.0415213
MRPS16	-0.1	4.07469
NOL7	-0.1	2.80959
KCTD17	-0.1	2.53883
SPATS2	-0.1	2.42028
C11orf24	-0.1	1.99815
PPARD	-0.1	1.85513
GAS6	-0.1	1.83534
ILVBL	-0.1	1.63594
KMT5B	-0.1	1.5988
SELENOO	-0.1	1.21452
BMP1	-0.1	1.14309
GRAMD4	-0.1	1.13664
NHLRC3	-0.1	1.06016
PGM3	-0.1	1.04253
R3HCC1L	-0.1	0.948666
UBR2	-0.1	0.743776
MDC1-AS1	-0.1	0.684114
RBM48	-0.1	0.550851
TLCD1	-0.1	0.452641
GOLGA8N	-0.1	0.436813
ALDH5A1	-0.1	0.318037
NAAA	-0.1	0.255402
AHDC1	-0.1	0.254096
ZNF615	-0.1	0.238654
ANKRD6	-0.1	0.141228
AASDH	-0.1	0.103937
ZNF562	-0.1	0.0430536
FAM151B	-0.1	0.00503179
MOCOS	-0.1	0
DPYSL3	-0.0966667	17.4473
TMOD1	-0.0966667	14.5171
HERC2P2	-0.0966667	7.35458
PIF1	-0.0966667	6.92812
DICER1	-0.0966667	4.05061
RBMS3	-0.0966667	3.61507
SACM1L	-0.0966667	2.37689
OGT	-0.0966667	2.2796
SNAPC3	-0.0966667	1.85948
MED14	-0.0966667	1.84508
TSEN54	-0.0966667	1.37983
RHOBTB1	-0.0966667	1.28876
RPIA	-0.0966667	1.26242
AXIN2	-0.0966667	1.11927
ATP6V0E2-AS1	-0.0966667	0.97683
DIDO1	-0.0966667	0.960821
MAP6	-0.0966667	0.892836
RRAS2	-0.0966667	0.868159
SLC6A15	-0.0966667	0.70042
WDFY2	-0.0966667	0.696446
ASMTL	-0.0966667	0.695558
GCFC2	-0.0966667	0.512103
KYAT1	-0.0966667	0.474683
SLC35F5	-0.0966667	0.439562
SLC10A7	-0.0966667	0.412351
ELOVL5	-0.0966667	0.391743
CLK4	-0.0966667	0.369416
BTD	-0.0966667	0.336004
ATP6V1B1	-0.0966667	0.291688
INKA1	-0.0966667	0.206933
AP4S1	-0.0966667	0.198613
TMEM116	-0.0966667	0.188295
RPS6KA5	-0.0966667	0.116119
CFAP91	-0.0966667	0.116112
PACRGL	-0.0966667	0.116112
ZFP36L1	-0.0966667	0.0441889
RAB30	-0.0966667	0.0249948
LOC105376041	-0.0966667	0.00614088
SLC37A1	-0.0966667	0.00410857
GNG4	-0.0933333	11.9101
RPP25L	-0.0933333	2.71065
ITGB1BP1	-0.0933333	2.49526
PTP4A1	-0.0933333	2.29024
STX16-NPEPL1	-0.0933333	2.00223
SEC61A2	-0.0933333	1.65045
MAP4K5	-0.0933333	1.54769
CLPX	-0.0933333	1.32877
PLXNA2	-0.0933333	1.30085
LTBP4	-0.0933333	1.0545
LINC00674	-0.0933333	1.0126
SUV39H2	-0.0933333	1.00878
CERS6	-0.0933333	0.926498
ZNF781	-0.0933333	0.854016
ZC2HC1A	-0.0933333	0.77558
VPS36	-0.0933333	0.761527
ZNF767P	-0.0933333	0.749127
CYBC1	-0.0933333	0.640593
GEM	-0.0933333	0.57373
TMEM19	-0.0933333	0.50781
CENPC	-0.0933333	0.414296
UBA6-DT	-0.0933333	0.412351
NSUN4	-0.0933333	0.40835
PARP9	-0.0933333	0.323548
LOC730098	-0.0933333	0.313849
SELENOO-AS1	-0.0933333	0.279292
MAOA	-0.0933333	0.179368
PIGF	-0.0933333	0.173346
CCDC186	-0.0933333	0.167741
GLYCTK	-0.0933333	0.151561
SPSB2	-0.0933333	0.112664
PAFAH2	-0.0933333	0.090421
PLEKHM1P1	-0.0933333	0.0793042
LOC101927506	-0.0933333	0.0319632
LINC00997	-0.0933333	0.0286808
DDX59	-0.0933333	0.00929904
GAS2	-0.0933333	0.00105667
FOXP4-AS1	-0.0933333	0
NUFIP1	-0.0933333	0
AVEN	-0.0933333	0
AMT	-0.09	7.5817
TNIP1	-0.09	3.8572
CELF1	-0.09	2.85759
ING5	-0.09	1.67323
STAT2	-0.09	1.473
INPP5E	-0.09	1.21751
ATP6V1C1	-0.09	1.03862
TRO	-0.09	0.714895
TMEM42	-0.09	0.662696
RAD1	-0.09	0.582723
ZBED4	-0.09	0.553872
CCDC125	-0.09	0.498418
TRERF1	-0.09	0.428789
SNRK-AS1	-0.09	0.426867
OCLN	-0.09	0.426279
SMIM14	-0.09	0.425797
NAV1	-0.09	0.40413
RASA3	-0.09	0.255402
TRIM4	-0.09	0.24523
SYK	-0.09	0.165741
PABIR1	-0.09	0.153476
SMOX	-0.09	0.151215
ZNF497	-0.09	0.141228
NDUFAF6	-0.09	0.0995204
TMEM220	-0.09	0.0884201
EPM2A	-0.09	0.0749876
C8orf44	-0.09	0.0419346
SEPTIN7P13	-0.09	0.00102679
MOB3B	-0.09	0
LOC105375980	-0.09	0
LOC102723340	-0.09	0
TIGD7	-0.09	0
NDUFA6-DT	-0.09	0
ANP32A	-0.0866667	17.6289
RET	-0.0866667	15.1931
CLIP3	-0.0866667	3.83209
PROS1	-0.0866667	3.62639
OTUB1	-0.0866667	3.45633
TRIM27	-0.0866667	2.50449
NFATC2IP	-0.0866667	1.87771
LSM12	-0.0866667	1.69226
SPCS3	-0.0866667	1.52224
RABEP1	-0.0866667	1.48772
KCTD10	-0.0866667	1.39243
KLF3	-0.0866667	1.3386
ZDHHC8	-0.0866667	0.665972
CARD10	-0.0866667	0.627058
FAXDC2	-0.0866667	0.592471
TIAM1	-0.0866667	0.515881
SMURF2P1-LRRC37BP1	-0.0866667	0.497412
MYO16	-0.0866667	0.466066
CCDC126	-0.0866667	0.396697
ANKH	-0.0866667	0.336089
TRIP11	-0.0866667	0.324498
MFSD12	-0.0866667	0.318149
DMD	-0.0866667	0.260947
TBKBP1	-0.0866667	0.145145
APH1B	-0.0866667	0.103176
TBC1D19	-0.0866667	0.0987542
NRSN2-AS1	-0.0866667	0.0975891
CEP126	-0.0866667	0.0823829
CC2D2A	-0.0866667	0.0502761
APOOL	-0.0866667	0.0443688
TEKT2	-0.0866667	0.026256
DENND3-AS1	-0.0866667	0.021773
MZT2B	-0.0866667	0
ZNF426	-0.0866667	0
SENP3-EIF4A1	-0.0833333	26.2062
ZC3H15	-0.0833333	7.38616
EID1	-0.0833333	6.10902
H2AC25	-0.0833333	5.28067
TNRC6A	-0.0833333	3.39462
EIF1AX	-0.0833333	3.05356
TIA1	-0.0833333	2.30986
GRK3	-0.0833333	1.37437
E4F1	-0.0833333	1.30631
ZNF785	-0.0833333	1.3058
ZNF776	-0.0833333	1.29192
GTF2IRD2	-0.0833333	1.16404
NAA35	-0.0833333	1.041
CIBAR1	-0.0833333	0.97049
NAPB	-0.0833333	0.955474
NSD2	-0.0833333	0.823742
RNGTT	-0.0833333	0.795464
RNF149	-0.0833333	0.75034
GRPEL2-AS1	-0.0833333	0.713217
GRK2	-0.0833333	0.709183
ADGRB1	-0.0833333	0.492321
GATAD2B	-0.0833333	0.467048
SDHAF4	-0.0833333	0.445652
EARS2	-0.0833333	0.398657
FRMD3-AS1	-0.0833333	0.398018
UCHL5	-0.0833333	0.26374
MIR100HG	-0.0833333	0.208195
ZBTB7A	-0.0833333	0.198613
GNG7	-0.0833333	0.166114
LOC105372185	-0.0833333	0.126751
LINC01518	-0.0833333	0.105516
LOC374443	-0.0833333	0.101399
SPDYE9	-0.0833333	0.0660338
CFAP44	-0.0833333	0.0463674
SNHG4	-0.0833333	0.0106093
LIAT1	-0.0833333	0.00929904
TMEM52	-0.0833333	0.00693044
RFESD	-0.0833333	0.00367857
ZNF876P	-0.0833333	0
C4orf3	-0.08	7.70774
DCAF7	-0.08	4.92445
SNRNP27	-0.08	2.56193
PLXNB1	-0.08	1.71343
ERP44	-0.08	1.71343
BRF1	-0.08	1.63837
DDX12P	-0.08	1.30285
MECOM	-0.08	1.12145
ODF2	-0.08	1.08437
TCFL5	-0.08	1.05774
ZNF644	-0.08	0.977282
CHTF8	-0.08	0.842722
DNAJC4	-0.08	0.833357
CREM	-0.08	0.686091
EXOC3	-0.08	0.574467
ARL6	-0.08	0.50781
NSD1	-0.08	0.450749
TCF15	-0.08	0.37783
ATAD3B	-0.08	0.363877
MSS51	-0.08	0.355595
PARP3	-0.08	0.322352
ASAH2B	-0.08	0.267906
ABHD13	-0.08	0.242355
VAMP4	-0.08	0.234066
PTGES3L	-0.08	0.224686
LOC101927401	-0.08	0.222469
ARL17A	-0.08	0.144649
ATRNL1	-0.08	0.144397
SNRNP48	-0.08	0.13993
NF2	-0.08	0.11399
ARHGAP33	-0.08	0.108717
PKNOX1	-0.08	0.0864944
PTPN3	-0.08	0.0726101
JAK2	-0.08	0.071048
STEAP2	-0.08	0.0655223
JAM3	-0.08	0.0611348
ZDHHC12-DT	-0.08	0.0235902
TUT4	-0.08	0.0149248
CTU1	-0.08	0.00471735
LOC107984950	-0.08	0
ZNF91	-0.08	0
TMEM191A	-0.08	0
BTG3	-0.0766667	3.08567
TOR1A	-0.0766667	1.58684
ACAP3	-0.0766667	1.45601
USP32	-0.0766667	1.41316
NSFL1C	-0.0766667	1.17103
IREB2	-0.0766667	1.10816
GGT7	-0.0766667	0.917608
KIAA1143	-0.0766667	0.894408
MAPK8	-0.0766667	0.770674
SLC30A1	-0.0766667	0.636601
DUXAP8	-0.0766667	0.548297
NFATC3	-0.0766667	0.49837
GLG1	-0.0766667	0.491591
CHD6	-0.0766667	0.393039
ZNF793-AS1	-0.0766667	0.347215
LOC124902386	-0.0766667	0.316256
BRD3	-0.0766667	0.307774
DUSP22	-0.0766667	0.303083
PHF14	-0.0766667	0.264694
USF3	-0.0766667	0.255398
SDHAP2	-0.0766667	0.254835
INVS	-0.0766667	0.237482
PDK3	-0.0766667	0.223576
TASP1	-0.0766667	0.189715
TLN2	-0.0766667	0.171652
ARHGAP22	-0.0766667	0.167719
C10orf88	-0.0766667	0.165492
HOXD4	-0.0766667	0.144268
DBT	-0.0766667	0.104715
SPATA2	-0.0766667	0.0952487
MIS18BP1	-0.0766667	0.0915103
C22orf46P	-0.0766667	0.0754764
MINDY1	-0.0766667	0.0641636
NTN4	-0.0766667	0.0577694
ZNF808	-0.0766667	0.0352808
SGMS1	-0.0766667	0.01672
DYNC1I1	-0.0766667	0
DPY19L2	-0.0766667	0
PPP1R3E	-0.0766667	0
KIZ	-0.075	0.155935
LOC105369618	-0.075	0.0394499
PAIP1	-0.0733333	4.16558
HIP1R	-0.0733333	2.50526
UTP11	-0.0733333	1.97304
RTF1	-0.0733333	1.62574
FBXL5	-0.0733333	1.23797
SUCLA2	-0.0733333	1.18365
PRR16	-0.0733333	1.12418
KIN	-0.0733333	1.06158
INHBA	-0.0733333	0.950824
ZNF607	-0.0733333	0.873967
CTNNBIP1	-0.0733333	0.852737
SNTA1	-0.0733333	0.77731
RABIF	-0.0733333	0.649836
CD47	-0.0733333	0.592471
ETNK1	-0.0733333	0.590031
PKIA	-0.0733333	0.585355
FOCAD	-0.0733333	0.554295
TMC6	-0.0733333	0.544387
CCDC91	-0.0733333	0.531518
CUL4A	-0.0733333	0.522983
CEP192	-0.0733333	0.517148
MYO6	-0.0733333	0.493605
PRR11	-0.0733333	0.446986
NANOS1	-0.0733333	0.365847
PRPF4B	-0.0733333	0.363877
C22orf39	-0.0733333	0.347535
DUS4L-BCAP29	-0.0733333	0.318149
CDKAL1	-0.0733333	0.305388
BTRC	-0.0733333	0.264763
RLIG1	-0.0733333	0.242452
NEIL3	-0.0733333	0.23849
RGP1	-0.0733333	0.179368
PLXNB3	-0.0733333	0.161779
WASL-DT	-0.0733333	0.149607
TANGO6	-0.0733333	0.143646
LINGO2	-0.0733333	0.13958
SPRED1	-0.0733333	0.136457
TTC33	-0.0733333	0.108925
PALB2	-0.0733333	0.100793
CCDC78	-0.0733333	0.0987542
PHF20L1	-0.0733333	0.0793779
LINC01297-DUXAP10-NBEAP6	-0.0733333	0.0773098
PRELID2	-0.0733333	0.0662539
ZNF846	-0.0733333	0.0638681
GFOD2	-0.0733333	0.0527524
STK11IP	-0.0733333	0.0473685
FRMD5	-0.0733333	0.017105
CLCN4	-0.0733333	0.00693044
CLEC16A	-0.0733333	0.00684815
CBLN1	-0.0733333	0.00503179
LINC00693	-0.0733333	0
NAPRT	-0.0733333	0
NUDT8	-0.0733333	0
CHMP6	-0.0733333	0
MAB21L2	-0.0716667	0.362946
SHFL	-0.0716667	0
E2F5	-0.07	3.06935
SLC11A2	-0.07	2.81085
TCF3	-0.07	2.51619
POLE3	-0.07	2.45446
CCDC136	-0.07	2.24212
COX15	-0.07	2.23514
TOR1B	-0.07	2.20247
RAB3GAP2	-0.07	2.19086
PRORP	-0.07	1.56167
FOXRED1	-0.07	1.33396
H4C15	-0.07	1.18365
DGCR8	-0.07	1.13499
RAPGEF6	-0.07	1.02727
ZNF667-AS1	-0.07	0.800676
IFI6	-0.07	0.777251
MAST1	-0.07	0.737051
NYNRIN	-0.07	0.653696
HEBP1	-0.07	0.595074
RBPJ	-0.07	0.47877
ING1	-0.07	0.476534
MIR22HG	-0.07	0.443311
LOC124903301	-0.07	0.428789
NOSIP	-0.07	0.382906
RN7SK	-0.07	0.355501
GEMIN5	-0.07	0.344551
HGF	-0.07	0.315411
PEAR1	-0.07	0.254567
CAMK4	-0.07	0.244347
SLC43A1	-0.07	0.242234
COPZ2	-0.07	0.226692
GCDH	-0.07	0.218934
INE1	-0.07	0.186201
LOC112268170	-0.07	0.130176
NEIL1	-0.07	0.0799855
TTC21B	-0.07	0.0748258
ST8SIA3	-0.07	0.072668
ZNF322	-0.07	0.0719242
MIA2	-0.07	0.0679336
RBMS2	-0.07	0.0632901
CASC15	-0.07	0.0584015
MEF2D	-0.07	0.0579615
CEP83	-0.07	0.0451413
GBP2	-0.07	0.030005
MYO5C	-0.07	0.0221537
LOC127814295	-0.07	0.0115923
CERNA1	-0.07	3.69209e-05
GPR155	-0.07	0
PLGLB2	-0.07	0
C2orf92	-0.07	0
DNAAF11	-0.07	0
FSD1L	-0.07	0
LOC124903029	-0.07	0
ABCA7	-0.07	0
ZNF528-AS1	-0.07	0
AK2	-0.0666667	6.88273
ACP1	-0.0666667	3.83209
APTX	-0.0666667	3.26474
MLLT10	-0.0666667	2.91875
LMF2	-0.0666667	2.66153
ASAP1	-0.0666667	2.55899
TM9SF3	-0.0666667	2.50732
SPG7	-0.0666667	1.32943
GMIP	-0.0666667	1.1874
PHF21A	-0.0666667	1.0959
PPP1R9A	-0.0666667	1.01709
PCM1	-0.0666667	0.795464
AP5Z1	-0.0666667	0.790311
WDR19	-0.0666667	0.723999
KIF2A	-0.0666667	0.643544
CSTF2	-0.0666667	0.601185
AMOTL1	-0.0666667	0.588414
ZNF44	-0.0666667	0.561649
FAM118A	-0.0666667	0.546594
EPS15	-0.0666667	0.498906
RAB26	-0.0666667	0.476404
PREP	-0.0666667	0.408813
RABEP2	-0.0666667	0.392218
NBN	-0.0666667	0.371911
SVIL-AS1	-0.0666667	0.303083
RAB30-DT	-0.0666667	0.279729
PLCE1	-0.0666667	0.275017
PSTPIP2	-0.0666667	0.272642
SERPINB1	-0.0666667	0.260299
DHFR2	-0.0666667	0.257366
ZEB1-AS1	-0.0666667	0.226623
RUFY2	-0.0666667	0.204913
PML	-0.0666667	0.204913
MCM9	-0.0666667	0.194749
KHNYN	-0.0666667	0.191212
GZF1	-0.0666667	0.182871
PIGG	-0.0666667	0.173346
ZNF224	-0.0666667	0.165156
FUBP3	-0.0666667	0.157155
FAM86JP	-0.0666667	0.156354
RAB3C	-0.0666667	0.152759
AMDHD2	-0.0666667	0.137036
PGGT1B	-0.0666667	0.136894
TYW1B	-0.0666667	0.12611
GDAP2	-0.0666667	0.108387
KLF12	-0.0666667	0.0897282
TYW3	-0.0666667	0.0844404
LINC01410	-0.0666667	0.0649457
PHYHIP	-0.0666667	0.0509353
HSD17B6	-0.0666667	0.0236411
TSPAN2	-0.0666667	0.00142025
RSPH9	-0.0666667	0
SMIM27	-0.0666667	0
CSAG4	-0.0666667	0
LINC00863	-0.0666667	0
AFAP1L2	-0.0666667	0
MTRF1	-0.0666667	0
ODAD3	-0.0666667	0
BZW1	-0.0633333	24.3251
RBFOX2	-0.0633333	7.11919
TM9SF4	-0.0633333	5.02
MED15	-0.0633333	3.21878
BTN3A1	-0.0633333	3.01743
PLPPR5	-0.0633333	2.38223
CLN6	-0.0633333	2.33718
PLCXD1	-0.0633333	2.26463
STIL	-0.0633333	2.25213
CDC40	-0.0633333	1.59503
JADE1	-0.0633333	1.54283
DOK6	-0.0633333	1.4597
RFX1	-0.0633333	1.26478
PANK3	-0.0633333	0.925118
CHAF1A	-0.0633333	0.913117
NCBP1	-0.0633333	0.863059
ACSF2	-0.0633333	0.684114
PDS5B	-0.0633333	0.669652
PPP1R2	-0.0633333	0.582689
SOCS4	-0.0633333	0.494583
CNTLN	-0.0633333	0.464823
PLCH2	-0.0633333	0.452641
BTN3A2	-0.0633333	0.439927
MMUT	-0.0633333	0.422243
LYRM2	-0.0633333	0.383024
C14orf93	-0.0633333	0.332877
DEPDC1	-0.0633333	0.3289
OSBP2	-0.0633333	0.284399
COL18A1	-0.0633333	0.281831
H2BC9	-0.0633333	0.254835
LOC105376722	-0.0633333	0.245304
RMDN1	-0.0633333	0.23927
CYP2J2	-0.0633333	0.218988
IL11RA	-0.0633333	0.213891
CENPQ	-0.0633333	0.210482
ANKRD39	-0.0633333	0.206933
CERCAM	-0.0633333	0.17898
RASSF7	-0.0633333	0.135179
LINC01278	-0.0633333	0.118344
PHLDA1	-0.0633333	0.105078
GRM7	-0.0633333	0.0995204
AGO3	-0.0633333	0.0673377
INTU	-0.0633333	0.0636797
TSSK3	-0.0633333	0.0579615
CSNK1G1	-0.0633333	0.0498549
PLD5	-0.0633333	0.0451257
C12orf4	-0.0633333	0.0437842
FBXO16	-0.0633333	0.0312436
ZSCAN20	-0.0633333	0
IFI44	-0.0633333	0
KHDC1	-0.0633333	0
LOC105375259	-0.0633333	0
TSPAN7	-0.06	3.12526
DIP2A	-0.06	2.77663
CD151	-0.06	1.95368
CHTOP	-0.06	1.94814
SF3A3	-0.06	1.48174
PALS1	-0.06	1.31862
PNPT1	-0.06	1.2594
PDE4D	-0.06	1.1347
TMEM248	-0.06	1.08674
SUGP2	-0.06	0.820569
AP3B2	-0.06	0.788093
MB21D2	-0.06	0.758495
FBXO9	-0.06	0.737051
GLI4	-0.06	0.580958
POMT1	-0.06	0.567794
THBS3	-0.06	0.494211
DPCD	-0.06	0.489168
SPDYE3	-0.06	0.487472
AGPS	-0.06	0.48166
TP73-AS1	-0.06	0.478251
ARRDC2	-0.06	0.45736
ANGEL2	-0.06	0.442931
INSRR	-0.06	0.428673
CPNE3	-0.06	0.372482
AGPAT4	-0.06	0.336794
HMOX2	-0.06	0.332498
SCRN3	-0.06	0.311013
FNIP1	-0.06	0.280295
WDR53	-0.06	0.220342
DHDDS	-0.06	0.216753
LOC100996756	-0.06	0.209801
H19	-0.06	0.199683
ANXA9	-0.06	0.179368
LIN7C	-0.06	0.178625
TESK2	-0.06	0.167755
POC1A	-0.06	0.14408
FAM76A	-0.06	0.125351
IFIT5	-0.06	0.100072
NUMBL	-0.06	0.0965032
ZBTB8A	-0.06	0.0933431
SLC33A1	-0.06	0.0807111
PGBD2	-0.06	0.0650608
AMOTL2	-0.06	0.0514374
ARHGAP27P1	-0.06	0.0390176
QRICH2	-0.06	0.0123178
RAB3IL1	-0.06	0.0122982
TXNRD3	-0.06	0.0112522
ZNF674-AS1	-0.06	0.0108384
GUCY1A1	-0.06	0.00763954
HCFC2	-0.06	0.00142025
TRIM47	-0.06	3.54833e-05
DOK1	-0.06	0
UBE2D3-AS1	-0.06	0
SETD7	-0.06	0
RIMS2	-0.06	0
ASNSP1	-0.06	0
LINC02904	-0.06	0
SHC3	-0.06	0
ZNF511-PRAP1	-0.06	0
LOC124902814	-0.06	0
ARHGAP11B-DT	-0.06	0
MIR99AHG	-0.06	0
LOC101929479	-0.0566667	4.69037
ARMCX6	-0.0566667	3.69182
TMED4	-0.0566667	3.5647
INSM2	-0.0566667	3.55183
NUDT3	-0.0566667	3.31098
OSBPL8	-0.0566667	2.68571
KIF18B	-0.0566667	2.37921
PIM1	-0.0566667	2.18507
ST3GAL5	-0.0566667	2.07751
MRPS17	-0.0566667	2.0371
INAFM1	-0.0566667	1.96636
MINK1	-0.0566667	1.94341
ARRB2	-0.0566667	1.93559
DDX1	-0.0566667	1.87835
PUM2	-0.0566667	1.26478
DPM2	-0.0566667	1.24201
ARHGEF11	-0.0566667	1.18831
ECH1	-0.0566667	1.13835
ZNF232	-0.0566667	1.11673
LSAMP	-0.0566667	1.10352
SAMD4A	-0.0566667	0.964785
NEFL	-0.0566667	0.948552
ZNF84	-0.0566667	0.898036
DPM1	-0.0566667	0.889003
H4C14	-0.0566667	0.857911
EME1	-0.0566667	0.828801
CHD8	-0.0566667	0.828674
STAG3	-0.0566667	0.808284
TMEM243	-0.0566667	0.752701
DCAF4	-0.0566667	0.72265
MED29	-0.0566667	0.693377
ZNF133	-0.0566667	0.662696
CYFIP2	-0.0566667	0.653696
ZNF83	-0.0566667	0.632402
IFNAR2-IL10RB	-0.0566667	0.613605
CCDC25	-0.0566667	0.603931
GPX7	-0.0566667	0.599961
ARC	-0.0566667	0.577353
SDHAF3	-0.0566667	0.540053
GALE	-0.0566667	0.52663
LYAR	-0.0566667	0.468473
CAST	-0.0566667	0.468105
PEMT	-0.0566667	0.437811
KNOP1	-0.0566667	0.40413
UFL1	-0.0566667	0.386516
NEK4	-0.0566667	0.350237
DDX52	-0.0566667	0.347332
CDC14A	-0.0566667	0.347215
DOCK10	-0.0566667	0.339097
CCDC50	-0.0566667	0.327405
PWWP2B	-0.0566667	0.298891
OSBPL3	-0.0566667	0.243371
OLFM1	-0.0566667	0.232151
BRWD1	-0.0566667	0.215583
MANEA	-0.0566667	0.210482
NHLRC2	-0.0566667	0.208861
SLC12A4	-0.0566667	0.189712
KAT6A	-0.0566667	0.186201
TRIM38	-0.0566667	0.173021
RABL6	-0.0566667	0.158073
FAM169A	-0.0566667	0.149736
LOC101929240	-0.0566667	0.104126
LRCH3	-0.0566667	0.0952487
THAP2	-0.0566667	0.0893912
POLM	-0.0566667	0.0784082
TGFBRAP1	-0.0566667	0.0568441
PCF11	-0.0566667	0.0527524
NTNG2	-0.0566667	0.0430092
ZNF430	-0.0566667	0.0168962
SGTB	-0.0566667	0.0141045
EPG5	-0.0566667	0.00843491
KLHL36	-0.0566667	0.00662853
ZNF175	-0.0566667	0.00652233
TEX15	-0.0566667	0.00483227
C15orf40	-0.0566667	0.00394407
MYH15	-0.0566667	0
LEAP2	-0.0566667	0
LOC122539212	-0.0566667	0
LOC408186	-0.0566667	0
ELMO3	-0.0566667	0
LOC105372426	-0.0566667	0
TRMT112	-0.0533333	19.4547
GPI	-0.0533333	5.99568
NASP	-0.0533333	2.36269
EIF2S3	-0.0533333	1.57562
VPS13B	-0.0533333	1.25374
RBM4B	-0.0533333	1.18638
NT5C3A	-0.0533333	1.18589
TOX4	-0.0533333	1.14803
ERCC3	-0.0533333	1.00878
ERLIN1	-0.0533333	0.916387
ARPP19	-0.0533333	0.824474
MAD2L2	-0.0533333	0.789655
RIC8A	-0.0533333	0.788093
MLX	-0.0533333	0.779014
CZIB	-0.0533333	0.717981
VTI1A	-0.0533333	0.665552
NCLN	-0.0533333	0.60178
OSBPL1A	-0.0533333	0.559916
RPAP3	-0.0533333	0.522533
TMEM33	-0.0533333	0.448137
CXorf38	-0.0533333	0.371097
CHMP4A	-0.0533333	0.34406
CEP250	-0.0533333	0.308368
TOP3A	-0.0533333	0.279299
PRPF39	-0.0533333	0.273914
NLN	-0.0533333	0.273763
POLR3G	-0.0533333	0.270872
EPHB3	-0.0533333	0.2636
SHROOM3	-0.0533333	0.257173
HES1	-0.0533333	0.194502
TENM3	-0.0533333	0.189585
KIF26B	-0.0533333	0.184235
CEP131	-0.0533333	0.17217
DNASE1	-0.0533333	0.171036
LRRC23	-0.0533333	0.156354
ELAC1	-0.0533333	0.1493
WDR89	-0.0533333	0.147154
PIK3CD-AS2	-0.0533333	0.146094
MED30	-0.0533333	0.144397
AHI1	-0.0533333	0.139658
FRA10AC1	-0.0533333	0.139658
EIF1AD	-0.0533333	0.136894
OSTM1	-0.0533333	0.129194
CEP162	-0.0533333	0.120029
FAM86B1	-0.0533333	0.100961
MTRR	-0.0533333	0.094161
CENPL	-0.0533333	0.0813801
MTHFR	-0.0533333	0.0607356
EFHC1	-0.0533333	0.0544382
KANSL1L	-0.0533333	0.0523017
NICN1	-0.0533333	0.029881
GK	-0.0533333	0.0167737
ANKRD45	-0.0533333	0.00693044
ZNF445	-0.0533333	0.00587206
TNFSF12-TNFSF13	-0.0533333	0.00311144
PRDX6-AS1	-0.0533333	0
LINC02803	-0.0533333	0
MRPS9	-0.0533333	0
NPHP1	-0.0533333	0
ZNF141	-0.0533333	0
NOCT	-0.0533333	0
LRP2BP	-0.0533333	0
MAILR	-0.0533333	0
TSNARE1	-0.0533333	0
MAGEA6-DT	-0.0533333	0
RAB39A	-0.0533333	0
SPRYD4	-0.0533333	0
TTC9	-0.0533333	0
FOS	-0.0533333	0
SYCE1L	-0.0533333	0
CBARP	-0.0533333	0
ATF4	-0.05	32.9547
EIF4A2	-0.05	4.46218
EDF1	-0.05	4.43297
ZNF337	-0.05	4.3851
PAIP2	-0.05	3.78797
ZC3H18	-0.05	3.46232
TRIM37	-0.05	2.37373
TRAPPC1	-0.05	2.05673
WASF2	-0.05	2.03568
BTF3L4	-0.05	1.65319
FAHD2CP	-0.05	1.55162
PGAP2	-0.05	1.52783
BIRC5	-0.05	1.47487
DENND2B	-0.05	1.06158
CSNK1A1	-0.05	0.993621
ACAP2	-0.05	0.971448
ANKRD28	-0.05	0.873967
ELP6	-0.05	0.74252
MBOAT2	-0.05	0.710409
DDX41	-0.05	0.688723
SOHLH2	-0.05	0.588554
ABHD5	-0.05	0.480607
USP18	-0.05	0.45132
CCDC144NL-AS1	-0.05	0.414145
LAP3	-0.05	0.388947
AGFG1	-0.05	0.32178
UNC50	-0.05	0.31998
CCDC191	-0.05	0.26374
BCL2L13	-0.05	0.25044
WDR73	-0.05	0.235137
GRIK5	-0.05	0.207019
ATG7	-0.05	0.204192
PIERCE1	-0.05	0.186852
TMEM68	-0.05	0.178625
STX12	-0.05	0.174209
TIMM10B	-0.05	0.170875
SCML2	-0.05	0.167719
FRYL	-0.05	0.161082
TMEM67	-0.05	0.125146
PPWD1	-0.05	0.124924
STARD10	-0.05	0.124924
CNTRL	-0.05	0.105355
MFSD11	-0.05	0.100072
HIVEP2	-0.05	0.0856488
NXPE3	-0.05	0.0649457
PARP16	-0.05	0.0630355
MSH3	-0.05	0.054297
SFMBT1	-0.05	0.0451257
SEPTIN7P11	-0.05	0.024942
LOC124902873	-0.05	0.017105
SNAI2	-0.05	0.00845648
LIAS	-0.05	0
IRAK1BP1	-0.05	0
GRM8	-0.05	0
SPDYE12	-0.05	0
MINCR	-0.05	0
GVQW3	-0.05	0
PTPN11	-0.05	0
NEDD4	-0.05	0
CABLES1	-0.05	0
LOC101929638	-0.05	0
SPTAN1	-0.0466667	7.5817
SNRNP35	-0.0466667	7.05899
RNF114	-0.0466667	2.39445
SNX24	-0.0466667	2.15752
NUDT5	-0.0466667	1.84644
G6PC3	-0.0466667	1.84118
MMAB	-0.0466667	1.82774
POLR2K	-0.0466667	1.75771
TOB1	-0.0466667	1.73866
SCCPDH	-0.0466667	1.49532
MZF1	-0.0466667	1.48772
PI4K2A	-0.0466667	1.46774
ALDH3A2	-0.0466667	1.36706
HECTD2	-0.0466667	1.32248
TRMU	-0.0466667	1.11574
CNIH2	-0.0466667	1.07697
BCAS2	-0.0466667	1.05514
RCC2	-0.0466667	0.958
HNRNPUL2	-0.0466667	0.942659
DYNC2I2	-0.0466667	0.843597
GGPS1	-0.0466667	0.842722
SAFB	-0.0466667	0.709765
HDHD3	-0.0466667	0.706852
SMARCD3	-0.0466667	0.69904
PPRC1	-0.0466667	0.668869
SETD1A	-0.0466667	0.646817
TRIT1	-0.0466667	0.643434
TPCN1	-0.0466667	0.620261
KLHDC4	-0.0466667	0.585788
HOXC5	-0.0466667	0.528155
TMEM241	-0.0466667	0.510438
TRAF7	-0.0466667	0.467048
GRASLND	-0.0466667	0.460054
TUBGCP3	-0.0466667	0.422255
ZFP1	-0.0466667	0.407102
BDH2	-0.0466667	0.386479
TMEM130	-0.0466667	0.365847
TBCK	-0.0466667	0.341268
OIP5	-0.0466667	0.269101
SLC25A17	-0.0466667	0.218465
RSRC1	-0.0466667	0.213891
UBE2J1	-0.0466667	0.210422
RFT1	-0.0466667	0.197544
CCDC120	-0.0466667	0.191371
PPFIBP1	-0.0466667	0.190593
UBE2Q2P2	-0.0466667	0.179368
POM121	-0.0466667	0.173346
DNPEP	-0.0466667	0.171652
MFSD9	-0.0466667	0.161616
BCL7C	-0.0466667	0.148992
SLC49A4	-0.0466667	0.145652
LIG3	-0.0466667	0.143145
ELP3	-0.0466667	0.139746
CRBN	-0.0466667	0.135799
LOC107985911	-0.0466667	0.127111
TIMM8A	-0.0466667	0.120783
ZNF433-AS1	-0.0466667	0.106193
ATL3	-0.0466667	0.10394
VCPKMT	-0.0466667	0.102853
GPR137C	-0.0466667	0.0923113
PYGL	-0.0466667	0.0755431
SLC7A6	-0.0466667	0.0621532
LOC124902551	-0.0466667	0.0577694
ZSCAN16	-0.0466667	0.0529435
TMEM64	-0.0466667	0.0490969
NEDD4L	-0.0466667	0.0120471
RPGRIP1L	-0.0466667	0.00843491
ZRANB3	-0.0466667	0
VAMP5	-0.0466667	0
UQCC5	-0.0466667	0
LOC124901686	-0.0466667	0
TMEM140	-0.0466667	0
ASB9	-0.0466667	0
LINC00920	-0.0466667	0
LCAT	-0.0466667	0
TMEM231	-0.0466667	0
LOC101060212	-0.0466667	0
LOC124904081	-0.0466667	0
ZNF414	-0.0466667	0
MISP3	-0.0466667	0
TPM3P9	-0.0466667	0
LOC101927345	-0.0466667	0
GNAS	-0.0433333	72.8268
DNM1L	-0.0433333	6.14813
RAB13	-0.0433333	3.05944
NENF	-0.0433333	2.91555
GON7	-0.0433333	2.33393
BEX4	-0.0433333	1.58487
DNAJA2	-0.0433333	1.5426
SPRYD3	-0.0433333	1.49532
PLEKHO2	-0.0433333	1.10759
M6PR	-0.0433333	1.0815
ZBED6	-0.0433333	1.04153
SLC66A3	-0.0433333	0.946791
C1orf122	-0.0433333	0.871936
PPP1CB	-0.0433333	0.823522
MRPS14	-0.0433333	0.738363
TIMM17B	-0.0433333	0.712529
AP2A2	-0.0433333	0.702268
PLAAT3	-0.0433333	0.664945
GSTK1	-0.0433333	0.635237
BNIP2	-0.0433333	0.530281
SGCB	-0.0433333	0.515737
MRPS28	-0.0433333	0.512149
EEIG2	-0.0433333	0.50964
HSPE1-MOB4	-0.0433333	0.507686
VAPB	-0.0433333	0.491672
UBE2K	-0.0433333	0.483145
SQLE	-0.0433333	0.459349
VPS9D1	-0.0433333	0.453625
GPBP1L1	-0.0433333	0.449308
SSR3	-0.0433333	0.386479
JRKL	-0.0433333	0.381392
SNX5	-0.0433333	0.377838
NDFIP2	-0.0433333	0.377507
BPNT2	-0.0433333	0.37346
ADNP	-0.0433333	0.363127
CKLF	-0.0433333	0.349235
REEP5	-0.0433333	0.333436
PLIN3	-0.0433333	0.322282
CAMKMT	-0.0433333	0.313405
NDUFAF7	-0.0433333	0.271522
CHMP1B	-0.0433333	0.24094
PHYH	-0.0433333	0.218587
PNO1	-0.0433333	0.21627
CSTF2T	-0.0433333	0.194069
YRDC	-0.0433333	0.186931
MTERF2	-0.0433333	0.186201
ASCL1	-0.0433333	0.170875
LOC124903630	-0.0433333	0.150628
LZIC	-0.0433333	0.149736
TMCO3	-0.0433333	0.144941
PEX7	-0.0433333	0.13993
RAB11FIP4	-0.0433333	0.136894
SMURF2	-0.0433333	0.133633
STRBP	-0.0433333	0.132876
ZNF605	-0.0433333	0.131146
DNM3OS	-0.0433333	0.119309
WBP4	-0.0433333	0.104501
MCEE	-0.0433333	0.100072
MAPRE2	-0.0433333	0.0975372
SYNRG	-0.0433333	0.0620773
PDE4DIP	-0.0433333	0.0611348
GALNT11	-0.0433333	0.0608261
DAPK3	-0.0433333	0.0527524
FAIM2	-0.0433333	0.0457679
YOD1	-0.0433333	0.0437842
CSNK2A2	-0.0433333	0.0329941
COX19	-0.0433333	0.0317681
SCAMP2	-0.0433333	0.0142829
PRMT7	-0.0433333	0.00663899
GDPD1	-0.0433333	3.54833e-05
ZNF654	-0.0433333	0
CCDC39	-0.0433333	0
HELQ	-0.0433333	0
SLC12A2	-0.0433333	0
CDO1	-0.0433333	0
SUPT3H	-0.0433333	0
ANKS1A	-0.0433333	0
EEPD1	-0.0433333	0
SPDYE17	-0.0433333	0
PRKAG2-AS1	-0.0433333	0
RIGI	-0.0433333	0
LOC124900487	-0.0433333	0
TTC36-AS1	-0.0433333	0
NELL2	-0.0433333	0
LOC124903206	-0.0433333	0
DHRS2	-0.0433333	0
SERPINA5	-0.0433333	0
PPM1E	-0.0433333	0
GDF15	-0.0433333	0
ZNF566	-0.0433333	0
LIPE	-0.0433333	0
PPM1N	-0.0433333	0
LOC124904743	-0.0433333	0
ZNF134	-0.0433333	0
ZNF132	-0.0433333	0
RALY-AS1	-0.0433333	0
ARF4	-0.04	10.1421
NEDD8	-0.04	4.63078
VDAC2	-0.04	2.81984
GNB1	-0.04	2.12852
MSH2	-0.04	2.11761
UBE2V1	-0.04	1.5358
LARS1	-0.04	1.04986
SLC20A1	-0.04	0.967924
MPRIP	-0.04	0.953548
KDELR2	-0.04	0.871936
HDAC8	-0.04	0.830447
NOP56	-0.04	0.769022
PNISR	-0.04	0.719816
SIPA1L1	-0.04	0.692396
NMNAT2	-0.04	0.6206
USP47	-0.04	0.585788
CBFB	-0.04	0.560776
NPDC1	-0.04	0.459803
STX3	-0.04	0.414565
SHMT2	-0.04	0.401405
ZMYM4	-0.04	0.377296
SNAP29	-0.04	0.327282
ARID1B	-0.04	0.307774
PHLDB1	-0.04	0.289463
ZC3H13	-0.04	0.275566
CCDC124	-0.04	0.275566
RAP1GDS1	-0.04	0.273914
SELENOI	-0.04	0.260308
SLC26A11	-0.04	0.260299
INO80B	-0.04	0.218465
BCL2L11	-0.04	0.212794
THAP4	-0.04	0.186201
EML3	-0.04	0.165741
SH3YL1	-0.04	0.154997
NRAS	-0.04	0.151069
NCBP3	-0.04	0.150268
CRNKL1	-0.04	0.138496
POLG2	-0.04	0.135335
KCNK1	-0.04	0.133811
PGGHG	-0.04	0.125471
MTMR1	-0.04	0.123707
YTHDF3	-0.04	0.121814
CASP8AP2	-0.04	0.118344
GSAP	-0.04	0.116112
ALKBH3	-0.04	0.101646
RNF169	-0.04	0.0975891
CEP72	-0.04	0.0933038
ATG3	-0.04	0.0910552
POLR1D	-0.04	0.0882402
ELOA	-0.04	0.077402
ETV1	-0.04	0.0724445
PGF	-0.04	0.0719242
LOC122526782	-0.04	0.0593945
TRIM16L	-0.04	0.0545899
RNF19A	-0.04	0.0536424
AP1G2-AS1	-0.04	0.0482857
ATP2B1	-0.04	0.0411252
MCUB	-0.04	0.0373704
ZNF670	-0.04	0.0120471
ICA1L	-0.04	0.00639462
ACVR2A	-0.04	0.0035826
ZBTB48	-0.04	0
MREG	-0.04	0
RABL3	-0.04	0
FAM114A1	-0.04	0
MAP9	-0.04	0
PCBD2	-0.04	0
LINC00265	-0.04	0
PIP5KL1	-0.04	0
EPB41L4B	-0.04	0
MVB12B	-0.04	0
MID1IP1-AS1	-0.04	0
PARGP1-AGAP4	-0.04	0
GRAMD1B	-0.04	0
EFCAB11	-0.04	0
HOMEZ	-0.04	0
TBL3	-0.04	0
PROCA1	-0.04	0
LRRC37A2	-0.04	0
RDM1	-0.04	0
ZNF527	-0.04	0
ZNF780B	-0.04	0
TRPM4	-0.04	0
SHLD1	-0.04	0
DGCR6	-0.04	0
SLC6A8	-0.0366667	4.74958
CALM3	-0.0366667	4.35067
B4GALT5	-0.0366667	3.53298
UBE2N	-0.0366667	2.44854
XRCC5	-0.0366667	2.37921
SGTA	-0.0366667	2.13664
TMEM183A	-0.0366667	1.98879
LOC124904729	-0.0366667	1.69715
HIBADH	-0.0366667	1.3739
GNA11	-0.0366667	1.33139
C2CD5	-0.0366667	1.20849
SNU13	-0.0366667	1.04799
RUSC1	-0.0366667	1.03721
MEGF6	-0.0366667	1.00306
MYO19	-0.0366667	0.957169
CCDC34	-0.0366667	0.764115
STOML2	-0.0366667	0.689496
SPARC	-0.0366667	0.665004
GTF2H2C	-0.0366667	0.615405
IGSF9	-0.0366667	0.61507
EIF4EBP2	-0.0366667	0.585788
UBE2F	-0.0366667	0.584094
STX2	-0.0366667	0.57512
YME1L1	-0.0366667	0.558785
BBIP1	-0.0366667	0.55728
EXOC7	-0.0366667	0.53331
COPB1	-0.0366667	0.493927
CRTAP	-0.0366667	0.449171
GUSB	-0.0366667	0.437874
E2F4	-0.0366667	0.433481
DIXDC1	-0.0366667	0.399065
ZNF18	-0.0366667	0.387911
LOC105375728	-0.0366667	0.349656
PAFAH1B3	-0.0366667	0.348639
SLC16A1	-0.0366667	0.329966
BAD	-0.0366667	0.312155
ATP13A1	-0.0366667	0.310605
PCYOX1	-0.0366667	0.291194
MDN1	-0.0366667	0.284551
ZGRF1	-0.0366667	0.269573
SREK1IP1	-0.0366667	0.257543
TTK	-0.0366667	0.24632
GIGYF2	-0.0366667	0.234287
ASH1L	-0.0366667	0.227039
MRPL1	-0.0366667	0.206933
STK25	-0.0366667	0.205113
ABCB4	-0.0366667	0.201464
MPHOSPH6	-0.0366667	0.198806
ADCY7	-0.0366667	0.198448
TRABD	-0.0366667	0.191038
ABRACL	-0.0366667	0.177525
ABCA11P	-0.0366667	0.165492
QSER1	-0.0366667	0.16218
MTDH	-0.0366667	0.161324
PAF1	-0.0366667	0.151592
ZNF398	-0.0366667	0.150268
HAUS6	-0.0366667	0.143177
AKR7A2	-0.0366667	0.14231
STK19	-0.0366667	0.129002
NCOR1	-0.0366667	0.12059
VPS41	-0.0366667	0.113992
SLC15A4	-0.0366667	0.111964
CCDC93	-0.0366667	0.0952487
HEATR5B	-0.0366667	0.094161
HES4	-0.0366667	0.0898239
KDM5A	-0.0366667	0.0870382
LETM1	-0.0366667	0.0867065
PLPP5	-0.0366667	0.078553
LNPK	-0.0366667	0.0780557
TEN1	-0.0366667	0.0770935
DISP3	-0.0366667	0.0662539
ZW10	-0.0366667	0.0644192
PBLD	-0.0366667	0.0618691
MCM8	-0.0366667	0.0615722
PIK3CA	-0.0366667	0.0611438
FAHD2B	-0.0366667	0.0601011
ZNF721	-0.0366667	0.0498549
LEPROT	-0.0366667	0.0416743
XPO4	-0.0366667	0.0415213
PPM1D	-0.0366667	0.0399477
JPH3	-0.0366667	0.0351373
TTC9C	-0.0366667	0.030465
METTL8	-0.0366667	0.0298746
MON1A	-0.0366667	0.0268352
MACIR	-0.0366667	0.024942
PALMD	-0.0366667	0.0245159
KLF11	-0.0366667	0.00663899
TADA2A	-0.0366667	0.00549102
RNF207	-0.0366667	0.00503179
MAP3K6	-0.0366667	0
CTH	-0.0366667	0
KIAA1614	-0.0366667	0
DTNB	-0.0366667	0
METAP1D	-0.0366667	0
RARRES1	-0.0366667	0
SEPSECS	-0.0366667	0
SOGA3	-0.0366667	0
LINC01000	-0.0366667	0
ROR2	-0.0366667	0
KBTBD3	-0.0366667	0
VAMP1	-0.0366667	0
PXMP2	-0.0366667	0
TEX9	-0.0366667	0
MIR9-3HG	-0.0366667	0
ADAL	-0.0366667	0
USP3-AS1	-0.0366667	0
ZFHX3	-0.0366667	0
MEIOC	-0.0366667	0
ZNF429	-0.0366667	0
ZFP82	-0.0366667	0
ZNF576	-0.0366667	0
HLCS	-0.0366667	0
THAP7-AS1	-0.0366667	0
LOC124904227	-0.035	0
STMN2	-0.0333333	23.2899
HAND2	-0.0333333	8.70774
URGCP	-0.0333333	1.99183
CCDC88A	-0.0333333	1.44163
CCT7	-0.0333333	1.40864
RAB7A	-0.0333333	1.08078
HNRNPH3	-0.0333333	0.880793
NOLC1	-0.0333333	0.861318
NAP1L1	-0.0333333	0.854646
DHFR	-0.0333333	0.748984
XPR1	-0.0333333	0.692396
UCK2	-0.0333333	0.65727
DDX19A	-0.0333333	0.65727
MRAS	-0.0333333	0.640904
TMED10	-0.0333333	0.565213
BUD23	-0.0333333	0.562493
HAUS2	-0.0333333	0.550766
HARS1	-0.0333333	0.509726
MASTL	-0.0333333	0.453739
NDUFAF4	-0.0333333	0.447199
ENTR1	-0.0333333	0.434168
SLC44A5	-0.0333333	0.405096
E2F6	-0.0333333	0.383695
TMEM237	-0.0333333	0.383024
SMDT1	-0.0333333	0.36893
ARMC10	-0.0333333	0.358086
HMGN4	-0.0333333	0.354638
USP14	-0.0333333	0.347535
CEP170B	-0.0333333	0.312942
RTCA	-0.0333333	0.308385
WNK2	-0.0333333	0.254835
CPSF6	-0.0333333	0.242295
EMC3	-0.0333333	0.218206
MAN1A2	-0.0333333	0.217254
PRKAG2	-0.0333333	0.215977
CC2D1B	-0.0333333	0.186201
GTF2H3	-0.0333333	0.16852
PITPNA	-0.0333333	0.165453
MND1	-0.0333333	0.162876
GEMIN8	-0.0333333	0.161788
CEP95	-0.0333333	0.161788
C2orf81	-0.0333333	0.158073
DHX38	-0.0333333	0.149736
NUDT11	-0.0333333	0.144505
DLEU1	-0.0333333	0.144505
PRPF38A	-0.0333333	0.139658
NINL	-0.0333333	0.134577
PIK3C3	-0.0333333	0.128305
NAB1	-0.0333333	0.100456
USP42	-0.0333333	0.0995204
CEP128	-0.0333333	0.0952487
USP40	-0.0333333	0.0919011
NHEJ1	-0.0333333	0.0864944
MAGEH1	-0.0333333	0.0854082
RBCK1	-0.0333333	0.0843425
TAMM41	-0.0333333	0.0795693
EGLN3	-0.0333333	0.0697743
GOPC	-0.0333333	0.0636797
GSN	-0.0333333	0.0611438
GPC3	-0.0333333	0.0601011
RIPOR1	-0.0333333	0.0584375
C1GALT1	-0.0333333	0.0523017
TUBG2	-0.0333333	0.0502761
COG5	-0.0333333	0.046041
MCCC1	-0.0333333	0.0451257
ARL8B	-0.0333333	0.0380353
FASTKD2	-0.0333333	0.0371163
IQSEC1	-0.0333333	0.030005
DYNC2LI1	-0.0333333	0.026256
TAF1A	-0.0333333	0.0228635
IRF9	-0.0333333	0.0223312
FBXO30	-0.0333333	0.0178114
RNF6	-0.0333333	0.0151451
POLK	-0.0333333	0.0110187
ITSN1	-0.0333333	0.0065796
CLIP1	-0.0333333	0.00635191
ITGA4	-0.0333333	0.00494736
LOC100129034	-0.0333333	0.00480658
SCN9A	-0.0333333	0.00367857
ABHD10	-0.0333333	0.0011007
TMEM53	-0.0333333	0
DNAH14	-0.0333333	0
FAM228B	-0.0333333	0
MAIP1	-0.0333333	0
PTH1R	-0.0333333	0
PRMT9	-0.0333333	0
RANBP17	-0.0333333	0
ARHGAP26	-0.0333333	0
AFAP1L1	-0.0333333	0
ANKRA2	-0.0333333	0
STC2	-0.0333333	0
RRAGD	-0.0333333	0
MAP3K5	-0.0333333	0
BRAF	-0.0333333	0
LINC02981	-0.0333333	0
KRBA1	-0.0333333	0
RBM12B	-0.0333333	0
RIC1	-0.0333333	0
AQP3	-0.0333333	0
ZNF510	-0.0333333	0
EGFL7	-0.0333333	0
MOSPD2	-0.0333333	0
NUTM2B-AS1	-0.0333333	0
SEC31B	-0.0333333	0
RELA-DT	-0.0333333	0
CCS	-0.0333333	0
ZNF592	-0.0333333	0
LOC100128079	-0.0333333	0
LASP1NB	-0.0333333	0
LRRC37A4P	-0.0333333	0
RNFT1-DT	-0.0333333	0
TEN1-CDK3	-0.0333333	0
CDK3	-0.0333333	0
ANKRD12	-0.0333333	0
TPGS2	-0.0333333	0
SOCS6	-0.0333333	0
TMED1	-0.0333333	0
ZNF230	-0.0333333	0
KPTN	-0.0333333	0
TBC1D22A	-0.0333333	0
ULK3	-0.03	3.78797
ATP5IF1	-0.03	3.20258
HNRNPH1	-0.03	2.97659
DDX21	-0.03	2.12187
ZFAND6	-0.03	1.79273
SFPQ	-0.03	1.27479
MRPL41	-0.03	1.26982
GPX3	-0.03	1.21317
PSMD12	-0.03	1.1763
SH3BGRL3	-0.03	1.16267
ZBTB25	-0.03	1.01689
RIMBP2	-0.03	0.906158
HSPA4	-0.03	0.820434
SRI	-0.03	0.747785
PRPF40A	-0.03	0.698393
SPTSSA	-0.03	0.65725
RBM8A	-0.03	0.640052
GTF2H2B	-0.03	0.548588
TRIP12	-0.03	0.531521
NELFE	-0.03	0.499155
RNMT	-0.03	0.472405
HP1BP3	-0.03	0.468871
PPIG	-0.03	0.45052
CTNNB1	-0.03	0.439447
STAG3L3	-0.03	0.421439
VPS45	-0.03	0.406046
ISCU	-0.03	0.401559
TXNDC17	-0.03	0.401559
RBM28	-0.03	0.397106
NEK3	-0.03	0.395505
RAD51C	-0.03	0.386479
ZRANB2-AS1	-0.03	0.377614
XRCC2	-0.03	0.320911
ORC4	-0.03	0.307774
LOC102724219	-0.03	0.269101
LOC102724843	-0.03	0.267445
DUSP23	-0.03	0.252848
NPIPB5	-0.03	0.233414
SUPT5H	-0.03	0.201464
PSMG2	-0.03	0.196378
NAA15	-0.03	0.188295
ZC3H8	-0.03	0.164765
RRM1	-0.03	0.16381
COIL	-0.03	0.16381
PTH2R	-0.03	0.149736
PIP4P1	-0.03	0.149736
DZANK1	-0.03	0.145533
ARK2N	-0.03	0.144397
CLTB	-0.03	0.136894
C1orf21	-0.03	0.136863
CHAF1B	-0.03	0.134791
PLCB4	-0.03	0.119175
MFF	-0.03	0.118914
COP1	-0.03	0.117645
RNASEH2B	-0.03	0.114264
GRB14	-0.03	0.113992
DCAF11	-0.03	0.11399
RSU1	-0.03	0.1033
TRIM44	-0.03	0.100961
CDCA4	-0.03	0.100913
NUDCD1	-0.03	0.0946787
SIAH1	-0.03	0.0917876
CDKN2A	-0.03	0.088666
FANCG	-0.03	0.0804062
CYP51A1	-0.03	0.0802028
PDCD11	-0.03	0.0794679
VEZT	-0.03	0.0728614
METTL22	-0.03	0.0657426
THUMPD3	-0.03	0.0654249
TNFRSF21	-0.03	0.0642792
LOC105371925	-0.03	0.0611348
KIAA0930	-0.03	0.0602032
BCAT2	-0.03	0.0566066
DLGAP5	-0.03	0.0463674
SERINC2	-0.03	0.0451257
YBX2	-0.03	0.041634
AP3M1	-0.03	0.0378368
MIER1	-0.03	0.030005
OGFOD1	-0.03	0.02988
UBA5	-0.03	0.0286808
MECR	-0.03	0.02562
SKIC3	-0.03	0.0245815
PARG	-0.03	0.0218742
SLC25A40	-0.03	0.0177426
THUMPD3-AS1	-0.03	0.0151226
ZFYVE1	-0.03	0.0123805
C2orf42	-0.03	0.011276
H2AC18	-0.03	0.00777851
VSIG10	-0.03	0.00471686
LINC01270	-0.03	0.00367857
SFXN1	-0.03	0.00311144
EML1	-0.03	0.00210743
FBXO33	-0.03	0.00190729
PSEN1	-0.03	0.00152838
OSBPL6	-0.03	0
VSNL1	-0.03	0
APLF	-0.03	0
GMPPA	-0.03	0
ZNF502	-0.03	0
GMPS	-0.03	0
N4BP2	-0.03	0
NADK2	-0.03	0
C5orf34	-0.03	0
HBEGF	-0.03	0
PCDHB14	-0.03	0
PDLIM7	-0.03	0
ZNF292	-0.03	0
C6orf89	-0.03	0
ZCWPW1	-0.03	0
ZNF775	-0.03	0
OSGIN2	-0.03	0
MROH6	-0.03	0
LOC101928953	-0.03	0
CHST7	-0.03	0
FRMD4A	-0.03	0
CABCOCO1	-0.03	0
PSD	-0.03	0
ACADSB	-0.03	0
UVRAG	-0.03	0
LOC105369344	-0.03	0
UGGT2	-0.03	0
SCAPER	-0.03	0
OCA2	-0.03	0
PEX11A	-0.03	0
AXIN1	-0.03	0
HERC2P4	-0.03	0
LOC124904322	-0.03	0
CRTC1	-0.03	0
ZNF714	-0.03	0
BRD4	-0.03	0
ZNF526	-0.03	0
ZNF446	-0.03	0
TSHZ2	-0.03	0
PDXK	-0.03	0
BCR	-0.03	0
CFAP69	-0.0283333	0.0110187
TFPI2	-0.0266667	3.86656
XPO5	-0.0266667	2.60095
GEMIN6	-0.0266667	1.84329
ATP5MJ	-0.0266667	1.57187
CDK5RAP3	-0.0266667	0.973467
NDUFA12	-0.0266667	0.956978
PCIF1	-0.0266667	0.943711
MTCH2	-0.0266667	0.833365
C3orf14	-0.0266667	0.805454
METTL18	-0.0266667	0.770106
PKD1P4-NPIPA8	-0.0266667	0.654188
SIKE1	-0.0266667	0.602844
SEC63	-0.0266667	0.591619
DDX18	-0.0266667	0.585788
KLHDC2	-0.0266667	0.583626
RPAIN	-0.0266667	0.547806
SAT2	-0.0266667	0.480607
INTS3	-0.0266667	0.473999
COL5A1	-0.0266667	0.469127
P4HB	-0.0266667	0.460944
EZH1	-0.0266667	0.453739
CDKN2AIPNL	-0.0266667	0.444193
CISD1	-0.0266667	0.395423
DST	-0.0266667	0.386516
PRPF19	-0.0266667	0.384822
FAM199X	-0.0266667	0.368698
NDUFA6	-0.0266667	0.326677
BLVRA	-0.0266667	0.323891
MBD1	-0.0266667	0.291966
TSPAN13	-0.0266667	0.27089
RIPK1	-0.0266667	0.255045
LOC102723360	-0.0266667	0.249388
DPM3	-0.0266667	0.245772
LOC102724951	-0.0266667	0.244724
CASKIN2	-0.0266667	0.213891
SUPT7L	-0.0266667	0.185546
VPS16	-0.0266667	0.175607
DHX36	-0.0266667	0.173346
NUP37	-0.0266667	0.168636
DPF1	-0.0266667	0.168119
PLEKHG5	-0.0266667	0.157489
FKBP7	-0.0266667	0.149853
CCNT2	-0.0266667	0.143005
FAM161A	-0.0266667	0.142088
SLC25A1	-0.0266667	0.141228
ZNF320	-0.0266667	0.138277
DNAJB11	-0.0266667	0.137036
PPAN	-0.0266667	0.136863
MMS19	-0.0266667	0.133489
PPIL2	-0.0266667	0.132863
TM2D2	-0.0266667	0.123886
ECHDC1	-0.0266667	0.11883
GPR89B	-0.0266667	0.116112
COL6A2	-0.0266667	0.116112
ORMDL2	-0.0266667	0.115958
SLU7	-0.0266667	0.109667
PITPNC1	-0.0266667	0.103918
PALS2	-0.0266667	0.103176
LINC00839	-0.0266667	0.0997122
ESF1	-0.0266667	0.0997122
PROM1	-0.0266667	0.0955376
SLC39A9	-0.0266667	0.0927309
ADAMTS13	-0.0266667	0.0807104
EP400	-0.0266667	0.0679422
WASF3	-0.0266667	0.0675678
LOC105377543	-0.0266667	0.0662539
DCUN1D4	-0.0266667	0.0642684
COG2	-0.0266667	0.0586116
GAPVD1	-0.0266667	0.0545899
PELO	-0.0266667	0.0527524
KCNMB4	-0.0266667	0.0495088
TTC39A	-0.0266667	0.0470808
MRPS25	-0.0266667	0.0456961
KDSR	-0.0266667	0.0437189
GATAD2A	-0.0266667	0.0430374
IMMP2L	-0.0266667	0.0423925
USP46	-0.0266667	0.0381696
INTS7	-0.0266667	0.0301717
P3H3	-0.0266667	0.0298746
DYNC2H1	-0.0266667	0.0286808
COA8	-0.0266667	0.0261022
LRRC37A3	-0.0266667	0.02562
TXNRD2	-0.0266667	0.0252386
GATA3-AS1	-0.0266667	0.0233923
PUS3	-0.0266667	0.0226471
PMAIP1	-0.0266667	0.0217245
MTAP	-0.0266667	0.0184813
ARID3B	-0.0266667	0.0121411
ENKD1	-0.0266667	0.0115923
POLR2D	-0.0266667	0.00693044
SELENOM	-0.0266667	0.00638715
NAA80	-0.0266667	0.00503179
FECH	-0.0266667	0.00483227
TRIM33	-0.0266667	0.00410857
C8orf76	-0.0266667	0.00255235
PCYT2	-0.0266667	0.00192621
CLCN5	-0.0266667	0.00152838
GUSBP14	-0.0266667	0.00105667
ZZZ3	-0.0266667	0
AGO1	-0.0266667	0
ZFYVE9	-0.0266667	0
EPHX1	-0.0266667	0
H2BC20P	-0.0266667	0
HLX	-0.0266667	0
PPP1R21	-0.0266667	0
CLHC1	-0.0266667	0
CYP20A1	-0.0266667	0
SLC4A1AP	-0.0266667	0
C2orf74-DT	-0.0266667	0
RIF1	-0.0266667	0
FAM171B	-0.0266667	0
FBXL2	-0.0266667	0
TMEM39A	-0.0266667	0
KLHL24	-0.0266667	0
SNX25	-0.0266667	0
FAM114A2	-0.0266667	0
SRD5A1	-0.0266667	0
GIN1	-0.0266667	0
GFPT2	-0.0266667	0
CUL9	-0.0266667	0
PDGFRL	-0.0266667	0
LRRCC1	-0.0266667	0
PKN3	-0.0266667	0
BCLAF3	-0.0266667	0
SLC9A7	-0.0266667	0
ZNF438	-0.0266667	0
TSPAN14	-0.0266667	0
THNSL1	-0.0266667	0
DEPDC7	-0.0266667	0
CAT	-0.0266667	0
FAM118B	-0.0266667	0
FADS3	-0.0266667	0
C12orf60	-0.0266667	0
SCN8A	-0.0266667	0
[truncated: 8,949 more rows]

## Sheet: Fig 1C
Gene	ΔPDUI	-log(adjusted p-value)
STX1B	-0.47	6.08092
CROT	-0.466667	4.05306
BOC	-0.436667	6.61618
NIN	-0.373333	2.0243
DLX6-AS1	-0.36	3.71456
ZNF727	-0.353333	3.19522
MASTL	-0.33	2.19227
LRP6	-0.326667	2.56228
LOC124905350	-0.323333	2.11491
TSHZ2	-0.32	1.26516
WDR4	-0.316667	13.4342
MICAL3	-0.316667	2.28514
EPC1	-0.316667	1.03118
D2HGDH	-0.313333	3.75893
TPM2	-0.31	3.46791
NET1	-0.306667	27.4377
SETD3	-0.298333	0.79021
LOC101928344	-0.295	0.661167
XPA	-0.291667	1.62044
PPHLN1	-0.29	1.84559
AP1S2	-0.286667	6.32883
INPP5K	-0.286667	1.42617
ERICH1	-0.286667	0.893141
SLC11A2	-0.283333	21.6459
MKRN1	-0.283333	21.1952
NXT2	-0.283333	1.20074
HECTD2	-0.28	3.79296
RIC3	-0.28	2.55666
HEATR5A	-0.276667	2.19742
BZW1	-0.273333	82.1701
F8A1	-0.273333	4.67162
F8A3	-0.273333	4.6073
ZNF833P	-0.273333	0.757393
PARP16	-0.27	4.02136
SYNPO	-0.27	1.39761
MFSD9	-0.27	1.33053
F8A2	-0.266667	4.266
FAM13A	-0.263333	1.74064
MEOX2	-0.263333	1.35351
TICAM1	-0.256667	1.72328
CREM	-0.253333	3.46198
XRN1	-0.253333	1.74359
NAT8L	-0.253333	1.59588
CYB5RL	-0.253333	1.06823
ZNF276	-0.25	6.64016
FKBPL	-0.25	5.71444
LOC124903693	-0.25	3.35817
DIXDC1	-0.246667	6.69465
CDC25C	-0.246667	5.7986
GATA3-AS1	-0.243333	3.62039
IL7	-0.243333	2.76021
TSNARE1	-0.243333	0.87356
NSMCE4A	-0.243333	0.871806
KIF3C	-0.24	21.1811
RABEP2	-0.24	2.50696
LRRC34	-0.24	1.06705
TMC6	-0.24	0.383635
CENPK	-0.236667	9.32148
DIDO1	-0.236667	8.33819
LOC107984334	-0.236667	1.03088
TMSB4Y	-0.236667	0.833385
UGGT2	-0.236667	0.809224
ASIC1	-0.233333	4.50585
LSMEM1	-0.233333	2.76915
SSH1	-0.233333	2.44164
LOC441052	-0.233333	0.851166
PARP9	-0.233333	0.542643
PTGFRN	-0.23	2.09114
KLHL7	-0.23	0.565102
CTU1	-0.23	0.367711
HIP1R	-0.226667	1.56132
KCNMB3	-0.226667	1.19713
LOC124904663	-0.226667	0.568838
MICB	-0.223333	1.95304
METRNL	-0.22	1.05483
CTBS	-0.22	0.957522
ZNF654	-0.22	0.88048
SMIM7	-0.22	0.7458
APH1B	-0.216667	0.999543
ZNF721	-0.213333	2.34817
HGH1	-0.213333	1.1531
KIF27	-0.213333	0.459482
CDK17	-0.21	2.12429
MECR	-0.206667	0.631234
LINC00471	-0.206667	0.421515
PRKAR1B	-0.203333	5.62893
ECPAS	-0.203333	2.43139
CFAP126	-0.203333	1.5391
ZNF567	-0.203333	1.30001
SUPT20H	-0.203333	1.26376
TDRKH-AS1	-0.203333	0.834857
FCHO2	-0.203333	0.758053
ELAVL1	-0.2	14.341
TOM1L1	-0.2	5.27572
SCRN3	-0.2	2.95174
SPRYD3	-0.2	2.6522
SHLD1	-0.2	0.861574
CASP8	-0.2	0.774659
BAHCC1	-0.196667	5.11126
BCKDHB	-0.196667	3.9361
PLPBP	-0.196667	1.27111
ALDH5A1	-0.196667	1.05281
ARMC7	-0.196667	0.772977
AGPAT4	-0.196667	0.730314
ADARB1	-0.196667	0.51617
DDX12P	-0.193333	4.60906
EDEM3	-0.193333	3.73203
EP400P1	-0.193333	0.375794
ZKSCAN7	-0.193333	0.173278
GALNT16	-0.191667	0.980694
CTDSPL	-0.19	3.45769
SAV1	-0.19	3.01765
NPAT	-0.19	2.9206
TRIM52-AS1	-0.19	2.19211
MET	-0.19	1.3787
SMKR1	-0.19	1.06802
USP19	-0.19	1.02689
IFT43	-0.19	0.471819
GPCPD1	-0.186667	4.85699
TBC1D12	-0.186667	0.964689
DCUN1D1	-0.186667	0.82421
SNHG4	-0.186667	0.725028
INSM2	-0.183333	20.2644
TASOR2	-0.183333	5.87615
FOXN2	-0.183333	3.35134
CCDC91	-0.183333	2.92292
LACC1	-0.183333	0.315729
GRIK5	-0.183333	0.238343
DELE1	-0.18	7.53462
UBR2	-0.18	1.34317
SCARNA9	-0.18	0.806788
LOC101929767	-0.18	0.531147
LINC01881	-0.18	0.497854
BRINP3-DT	-0.18	0.273141
GAA	-0.18	0.162699
TUBB	-0.176667	248.714
TUBGCP4	-0.176667	4.48017
TEDC1	-0.176667	4.01547
STRA6	-0.176667	3.27263
ZC2HC1A	-0.176667	2.80625
PLEKHG3	-0.176667	1.39073
ZBTB44	-0.176667	1.13374
DMTN	-0.176667	1.03088
ULK4P2	-0.176667	0.929848
ZNF684	-0.176667	0.829111
MCM9	-0.176667	0.674628
GRIA4	-0.176667	0.645798
UVSSA	-0.176667	0.58272
EFCAB2	-0.176667	0.490401
SNCG	-0.176667	0.323409
AQP10	-0.175	0.404556
LINS1	-0.173333	0.54887
LOC105369388	-0.173333	0.359161
PJVK	-0.173333	0.0778589
OTUD6B	-0.17	3.73431
BMPR1B	-0.17	2.73287
LOC105373234	-0.17	1.89564
USP45	-0.17	1.78181
TMEM117	-0.17	1.30089
LOC105378456	-0.17	1.28843
LINC01518	-0.17	1.24142
GPATCH2L	-0.17	1.06823
ZAR1	-0.17	0.670432
CYB561D1	-0.17	0.461628
SIX3-AS1	-0.17	0.429372
ZNF626	-0.17	0.39771
RCBTB1	-0.17	0.3612
KLHL28	-0.17	0.287662
GSKIP	-0.166667	7.11976
KMT5B	-0.166667	3.85297
ABAT	-0.166667	3.59078
ING5	-0.166667	2.92759
SPOCK3	-0.166667	2.75538
FLVCR1	-0.166667	2.38138
RC3H1	-0.166667	2.11266
SUMF1	-0.166667	1.76493
DMAC2L	-0.166667	1.2929
SAMHD1	-0.166667	1.24748
STK36	-0.166667	1.11999
ZNF518B	-0.166667	0.732248
PNMA6A	-0.166667	0.602061
LOC124902313	-0.166667	0.565651
SLC38A1	-0.166667	0.559735
FRMD4A	-0.166667	0.288314
RTL8A	-0.163333	6.05306
NINJ1	-0.163333	4.40671
CPOX	-0.163333	3.96015
LINC01224	-0.163333	3.83932
RP2	-0.163333	3.81372
PPFIBP1	-0.163333	2.40721
ESYT2	-0.163333	2.13697
ATP6V1G2	-0.163333	2.13465
SLC3A1	-0.163333	1.97103
SKIL	-0.163333	1.86797
MAN2A1	-0.163333	1.68643
TUBA3FP	-0.163333	0.759705
LACTB	-0.163333	0.594961
LINC01833	-0.163333	0.421606
MSI2	-0.16	11.7545
GOSR2	-0.16	5.65561
TNRC6A	-0.16	4.3019
SNAPC3	-0.16	3.48891
ETNK1	-0.16	3.07662
RNF6	-0.16	2.66244
EP300	-0.16	2.53106
ZDBF2	-0.16	2.46677
MICU3	-0.16	1.7634
RPL32P3	-0.16	0.567234
PM20D1-AS1	-0.16	0.481664
TAGLN3	-0.16	0.457571
ERCC4	-0.16	0.286128
CBFB	-0.156667	12.8996
SYNPO2	-0.156667	6.11748
NEK2	-0.156667	3.15487
GOLGA1	-0.156667	2.71451
CDPF1	-0.156667	2.41312
TSR1	-0.156667	2.11706
OSBPL1A	-0.156667	1.83858
ZC3HAV1L	-0.156667	1.58612
SPHK2	-0.156667	1.24192
PHC3	-0.156667	0.902707
IPP	-0.156667	0.901443
USP40	-0.156667	0.564757
LOC107985567	-0.156667	0.420543
ADGRB3-DT	-0.156667	0.192316
YEATS4	-0.153333	5.9393
CEP44	-0.153333	4.81816
DHRS4L2	-0.153333	2.46056
TXLNGY	-0.153333	1.80215
TMEM8B	-0.153333	1.21742
SLC6A8	-0.153333	0.895122
MYOSLID-AS1	-0.153333	0.718829
TUSC3	-0.153333	0.453759
MAGT1	-0.15	8.85387
FUBP3	-0.15	6.00087
CSTF3	-0.15	5.88273
CAND2	-0.15	3.40811
TMCO3	-0.15	3.33033
GTF3C4	-0.15	3.12315
C5orf24	-0.15	1.99892
ISL1-DT	-0.15	1.48347
TONSL	-0.15	0.743685
TSC22D1	-0.15	0.706719
ANKS1A	-0.15	0.5688
ACAP2	-0.15	0.559965
TDRD7	-0.15	0.481064
ZFP82	-0.15	0.445258
MICOS13	-0.15	0.333016
LOC124900487	-0.15	0.287652
TAFA4	-0.15	0.283921
KBTBD3	-0.15	0.18633
MSH2	-0.146667	16.9957
CSRP1	-0.146667	10.8697
CEP20	-0.146667	7.91364
PPM1B	-0.146667	4.14509
SLC19A2	-0.146667	4.02273
GCOM1	-0.146667	2.82965
FBRSL1	-0.146667	1.92346
NECAB3	-0.146667	1.63012
BBS10	-0.146667	1.37373
PGS1	-0.146667	1.21559
RBMXL1	-0.146667	1.05414
NHEG1	-0.146667	0.96421
BNIP1	-0.146667	0.808509
TRAF3IP1	-0.146667	0.625921
BMS1P1	-0.146667	0.604592
HRURF	-0.146667	0.518887
EME2	-0.146667	0.513294
ANKRD36B	-0.146667	0.435116
PRKD2	-0.146667	0.381075
SLC6A9	-0.146667	0.331188
MTHFD2L	-0.146667	0.278247
CEP41	-0.146667	0.185333
LOC107985206	-0.146667	0.158368
IRF5	-0.146667	0.113047
MLEC	-0.143333	6.97469
CTNNB1	-0.143333	5.45346
PRKAA1	-0.143333	3.89705
ANKRD10	-0.143333	3.74686
FOXN4	-0.143333	2.36586
VMA21	-0.143333	2.32158
PHF20L1	-0.143333	1.45514
ALDH16A1	-0.143333	0.396536
SMC1A	-0.14	16.6478
LRRC40	-0.14	5.27246
RTF1	-0.14	4.63639
RHOG	-0.14	2.73797
MED13L	-0.14	2.37163
VAMP2	-0.14	2.34817
DNAAF9	-0.14	2.31809
COMMD10	-0.14	2.11706
TDRP	-0.14	2.04926
ZNF90	-0.14	1.62404
LHX9	-0.14	1.62385
TMEM170A	-0.14	1.55817
MYT1	-0.14	1.51365
HDAC8	-0.14	1.26876
AGL	-0.14	1.10526
BTN3A2	-0.14	1.0372
GDF1	-0.14	1.03567
MFSD8	-0.14	0.978842
SERAC1	-0.14	0.962105
VSTM5	-0.14	0.777236
ZFYVE26	-0.14	0.731513
RUNDC3B	-0.14	0.254019
SLC6A11	-0.14	0.0443887
KIAA1328	-0.138333	0.010855
HSPA1B	-0.136667	18.8182
SACM1L	-0.136667	3.77989
PIAS4	-0.136667	3.28067
GFM1	-0.136667	3.14514
ACOT4	-0.136667	1.449
KBTBD8	-0.136667	1.31702
MANEA	-0.136667	1.05478
MIA2	-0.136667	1.02678
ERAP1	-0.136667	0.723862
RBM19	-0.136667	0.716897
PPARD	-0.136667	0.585154
ADAMTS13	-0.136667	0.504661
PLEKHG5	-0.136667	0.484846
SPRY4-IT1	-0.136667	0.404654
NEMP2	-0.136667	0.375794
ATRIP	-0.136667	0.308749
TPPP3	-0.136667	0.212249
DPM1	-0.133333	5.47496
GON7	-0.133333	4.33442
GDE1	-0.133333	3.82151
BAD	-0.133333	3.16589
KIF3B	-0.133333	3.05214
APBB1	-0.133333	2.6926
SVIP	-0.133333	1.59166
KCNQ5	-0.133333	1.58877
ACAD8	-0.133333	1.37118
RPRD1A	-0.133333	1.26617
PIANP	-0.133333	1.18047
CPEB2	-0.133333	0.808509
TAF6L	-0.133333	0.792886
YBEY	-0.133333	0.648148
ZNF736	-0.133333	0.543589
B4GALT6	-0.133333	0.356704
DNAJC22	-0.133333	0.352057
MTM1	-0.133333	0.272241
B3GALT9	-0.133333	0.184481
MTHFR	-0.133333	0.149697
RB1	-0.13	4.5817
RRN3	-0.13	4.07109
TRIM37	-0.13	3.80297
H2AC25	-0.13	2.93177
PHF20	-0.13	2.56351
ZNF696	-0.13	2.17488
NIPA1	-0.13	2.04454
GPKOW	-0.13	1.84881
CEP85	-0.13	1.47734
DNM3OS	-0.13	1.45514
POC1B	-0.13	1.3787
NUBPL	-0.13	1.28105
MNT	-0.13	1.26442
SMC5	-0.13	1.17851
USP13	-0.13	0.977217
PLCXD3	-0.13	0.647396
PCLO	-0.13	0.416771
FZD3	-0.13	0.340158
ATG2A	-0.13	0.108541
TIGD7	-0.13	0.0701684
RGS11	-0.128333	0.184678
ADAM12	-0.126667	19.1118
ZNF711	-0.126667	4.57187
PIP4K2A	-0.126667	2.55054
STARD4	-0.126667	2.47758
STAG3L3	-0.126667	2.39889
SEPTIN10	-0.126667	2.08845
GRASLND	-0.126667	1.03366
STOM	-0.126667	0.855327
BLTP1	-0.126667	0.84358
DOCK5	-0.126667	0.639761
GTF2IP20	-0.126667	0.592965
LOC100289333	-0.126667	0.48876
ZDHHC11B	-0.126667	0.441684
TMEM145	-0.126667	0.382062
GNG3	-0.126667	0.358877
CEP192	-0.126667	0.319438
HGF	-0.126667	0.273141
CCDC178	-0.126667	0.23958
ZNF273	-0.126667	0.202612
CMTM8	-0.126667	0.12343
LINC02269	-0.126667	0.0750652
LTBP4	-0.126667	0.0694126
LOC107985360	-0.126667	0.0668658
SLC16A6	-0.126667	0.0178211
MBD2	-0.125	0.242691
FAM120AOS	-0.123333	8.39794
HIBADH	-0.123333	6.66555
COA1	-0.123333	3.65948
RGS13	-0.123333	2.91799
SLC25A14	-0.123333	1.43408
DOC2A	-0.123333	1.38501
NR1D2	-0.123333	1.3405
NAA35	-0.123333	1.30861
PGM3	-0.123333	1.30089
ATM	-0.123333	1.25514
ADGRD1-AS1	-0.123333	1.2426
LTB4R2	-0.123333	1.18584
WBP1L	-0.123333	0.70518
PWWP2B	-0.123333	0.688725
UCKL1	-0.123333	0.677713
CPEB4	-0.123333	0.675374
MCHR1	-0.123333	0.673846
NNT-AS1	-0.123333	0.666069
ENTPD5	-0.123333	0.619048
ATF7IP2	-0.123333	0.601042
NPHP3	-0.123333	0.534519
DNASE1L1	-0.123333	0.526674
OLFM3	-0.123333	0.49389
SAMD10	-0.123333	0.478489
DENND3	-0.123333	0.26482
ENOPH1	-0.12	11.4237
METTL18	-0.12	5.63078
GNAO1	-0.12	5.04335
CLN6	-0.12	4.92445
MANBAL	-0.12	4.73755
CUTC	-0.12	3.52698
MTX3	-0.12	3.32484
MORN4	-0.12	3.05028
SCML2	-0.12	2.39392
MYO19	-0.12	2.19149
MACIR	-0.12	1.61039
PIGBOS1	-0.12	1.27121
LHFPL2	-0.12	1.16523
EIF4G3	-0.12	1.11049
CMTR2	-0.12	0.886502
DOCK1	-0.12	0.698642
STXBP3	-0.12	0.602567
ARPC5L	-0.12	0.583037
ELP5	-0.12	0.529439
CAPN2	-0.12	0.495889
GUSBP11	-0.12	0.426019
GANC	-0.12	0.300572
FYCO1	-0.12	0.245297
PIGG	-0.12	0.21257
ZNF544	-0.12	0.10576
TCEAL2	-0.12	0.0514115
ANKRD36	-0.12	0.0456811
ANP32E	-0.116667	21.7773
CELSR3	-0.116667	6.25493
PBX1	-0.116667	2.3821
MARCHF7	-0.116667	1.80096
ANGEL2	-0.116667	1.23273
FAM199X	-0.116667	1.12122
F2R	-0.116667	0.917811
RPS6KB1	-0.116667	0.879535
HAGHL	-0.116667	0.631711
SYDE1	-0.116667	0.568476
EPHX2	-0.116667	0.526394
FAM135A	-0.116667	0.423641
ANKDD1A	-0.116667	0.365307
FAM161A	-0.116667	0.245368
PDSS2	-0.116667	0.217335
LINC01977	-0.116667	0.142665
MDGA1	-0.116667	0.0350531
CCNC	-0.113333	23.5867
ZFR	-0.113333	6.73049
JOSD1	-0.113333	5.02687
FAM72A	-0.113333	3.36415
IP6K2	-0.113333	2.95783
MAP4K5	-0.113333	2.81157
TRMU	-0.113333	2.58434
ANKRD46	-0.113333	2.28066
TGFB1I1	-0.113333	2.07372
PKD2	-0.113333	2.05278
RMI1	-0.113333	1.55499
ZSCAN2	-0.113333	1.3446
ZNF24	-0.113333	1.19461
RMDN1	-0.113333	1.12438
COQ10A	-0.113333	1.1231
TLCD5	-0.113333	1.07806
TP53RK	-0.113333	0.789487
HHEX	-0.113333	0.536005
TTLL5	-0.113333	0.487778
FIGN	-0.113333	0.479446
CDC14B	-0.113333	0.464911
LOC107986638	-0.113333	0.32465
ARHGEF6	-0.113333	0.282306
WDR81	-0.113333	0.202423
NKAIN3	-0.113333	0.16285
LOC283683	-0.113333	0.151813
ZNF81	-0.113333	0.141294
CACNA2D1	-0.11	4.3019
MYEF2	-0.11	4.17393
SUCLA2	-0.11	2.63099
ZNF300	-0.11	2.62125
AKAP11	-0.11	2.30216
KCTD17	-0.11	2.24169
EMSLR	-0.11	1.88471
LOC124903762	-0.11	1.87142
INPP5A	-0.11	1.72137
CA5BP1	-0.11	1.61466
HIF1AN	-0.11	1.36555
RAB12	-0.11	1.22359
ARRB2	-0.11	1.19642
TMEM260	-0.11	1.10375
RBBP9	-0.11	0.957656
PRKAG2	-0.11	0.93173
SUSD6	-0.11	0.823422
ATOSB	-0.11	0.752293
MSL3	-0.11	0.543325
POMT2	-0.11	0.54294
MOB1B	-0.11	0.530563
HDAC7	-0.11	0.478898
NPC2	-0.11	0.34344
CAMTA1	-0.11	0.323244
ZFY	-0.11	0.290345
RNF166	-0.11	0.28004
MAP2K3	-0.11	0.236869
TMEM185A	-0.11	0.190985
RDH10	-0.11	0.115722
ZFAND4	-0.11	0.0628127
KLHL24	-0.11	0.0467063
RALY-AS1	-0.11	0.00353918
NUDT21	-0.106667	28.6882
KIF20A	-0.106667	6.64782
ULK3	-0.106667	6.57349
SGK1	-0.106667	6.09909
BNIP3	-0.106667	4.36754
PRPF4B	-0.106667	3.48904
PDZD4	-0.106667	3.18496
FKBP1B	-0.106667	3.11849
MINK1	-0.106667	2.76002
HMG20A	-0.106667	2.53568
EEF1AKMT4	-0.106667	2.46303
CCDC88A	-0.106667	2.32438
OSBPL8	-0.106667	1.92423
SEZ6	-0.106667	1.75582
FAM72C	-0.106667	1.71742
UBE2J1	-0.106667	1.7066
TAMM41	-0.106667	1.29925
PLIN3	-0.106667	1.19713
MAPT	-0.106667	1.05483
DEPDC1B	-0.106667	1.01493
TRMT2A	-0.106667	0.994442
CENPI	-0.106667	0.54294
TRMT5	-0.106667	0.512433
BAIAP2	-0.106667	0.485303
TCTN1	-0.106667	0.474006
TPCN2	-0.106667	0.44113
NRSN2-AS1	-0.106667	0.336772
EMB	-0.106667	0.279807
EEA1	-0.106667	0.236911
AMDHD2	-0.106667	0.161114
VTI1A	-0.106667	0.150213
LIME1	-0.106667	0.132673
CDC42	-0.106667	0.128598
GK5	-0.106667	0.0162306
UBQLN1	-0.103333	4.7986
NT5C3A	-0.103333	4.22548
SCP2	-0.103333	4.07109
HMX1	-0.103333	3.16686
PDCD4	-0.103333	2.63985
ZNF675	-0.103333	2.41312
NCLN	-0.103333	1.95879
SMAD3	-0.103333	1.79641
ZNF710	-0.103333	1.69634
GLA	-0.103333	1.67618
SS18L1	-0.103333	1.61477
TRAF7	-0.103333	1.50635
TAF2	-0.103333	1.44286
MLLT6	-0.103333	1.40346
ABCA2	-0.103333	1.3787
MED30	-0.103333	1.32054
COMMD8	-0.103333	1.26961
EDC3	-0.103333	1.25937
SLC38A9	-0.103333	1.22364
FER	-0.103333	1.07344
C1orf159	-0.103333	1.02678
EFNB1	-0.103333	0.945969
RAB23	-0.103333	0.935894
ATPSCKMT	-0.103333	0.889328
CCDC92B	-0.103333	0.88048
TMEM241	-0.103333	0.768841
SLC48A1	-0.103333	0.726818
CEP250	-0.103333	0.60676
PTCH1	-0.103333	0.542174
NRF1	-0.103333	0.507208
HYCC2	-0.103333	0.432527
FAM120B	-0.103333	0.391207
UBR3	-0.103333	0.359631
ZNF536	-0.103333	0.253672
ZNF793	-0.103333	0.193536
FAM76A	-0.103333	0.180988
TRIM47	-0.103333	0.160685
DDA1	-0.103333	0.146657
WDR17	-0.103333	0.140357
KIAA1614	-0.103333	0.0319731
CHSY1	-0.1	10.209
UBE2V1	-0.1	8.38091
LSS	-0.1	7.70115
INTS9	-0.1	5.02687
RFK	-0.1	4.41794
RD3	-0.1	4.40561
BCCIP	-0.1	3.90042
GIPC1	-0.1	3.80297
DICER1	-0.1	3.03942
TOR1A	-0.1	2.4416
UFL1	-0.1	2.09114
PHF6	-0.1	2.07079
KMT2B	-0.1	1.87224
VASN	-0.1	1.76339
TOB1	-0.1	1.66159
FBXO10	-0.1	1.37222
POC1A	-0.1	1.12652
FOXO3	-0.1	1.00392
TCF19	-0.1	0.929848
INO80B	-0.1	0.780731
CSRNP3	-0.1	0.768204
THOC2	-0.1	0.721978
BACH1	-0.1	0.71381
LAMA4	-0.1	0.624867
KCNT2	-0.1	0.558805
SLC12A7	-0.1	0.514271
AHSA2P	-0.1	0.514218
BBX	-0.1	0.492996
GOLGA8B	-0.1	0.474006
GBE1	-0.1	0.463847
MIS18BP1	-0.1	0.460116
UBL3	-0.1	0.459482
RPIA	-0.1	0.420458
LOC100507002	-0.1	0.342647
ANXA4	-0.1	0.334553
HOXC11	-0.1	0.300572
LINC02037	-0.1	0.265067
KLHL17	-0.1	0.256336
MUL1	-0.1	0.229051
ZER1	-0.1	0.207076
ABHD8	-0.1	0.164006
ZNF37A	-0.1	0.118425
PSMB8	-0.1	0.100489
DGKB	-0.1	0.0535005
SIPA1	-0.1	0.0394581
CEP89	-0.1	0.0254703
STMN2	-0.0966667	90.4045
ATP5IF1	-0.0966667	8.90658
ITPR1	-0.0966667	6.4168
FAHD1	-0.0966667	4.21681
SNX4	-0.0966667	3.79583
NEK3	-0.0966667	1.87019
EHBP1	-0.0966667	1.74084
OSTM1	-0.0966667	1.57507
ALDH4A1	-0.0966667	1.47407
SEMA4D	-0.0966667	1.18719
MED18	-0.0966667	1.15096
ODR4	-0.0966667	1.07917
CHURC1	-0.0966667	1.02245
KIZ	-0.0966667	0.853245
FBXO33	-0.0966667	0.729331
FKTN	-0.0966667	0.632482
MPP2	-0.0966667	0.586908
PDE4A	-0.0966667	0.554181
TRIM23	-0.0966667	0.498694
EMSY	-0.0966667	0.425439
FAHD2CP	-0.0966667	0.417865
CHMP1B	-0.0966667	0.393416
NSD2	-0.0966667	0.325644
THAP10	-0.0966667	0.316173
RARS2	-0.0966667	0.308749
ESCO1	-0.0966667	0.294382
USP15	-0.0966667	0.186811
PTENP1	-0.0966667	0.173838
ZNF776	-0.0966667	0.164199
GRIA2	-0.0966667	0.119799
ANKRD26	-0.0966667	0.118425
VCPKMT	-0.0966667	0.049714
PGPEP1	-0.0966667	0.0477448
LOC127814295	-0.0966667	0.047648
ZNF226	-0.0966667	0.0467063
DPP3-DT	-0.0966667	0.0420811
SCPEP1	-0.095	0.205013
FAM27C	-0.095	0.00919411
ZDHHC7	-0.0933333	3.80732
SLC6A6	-0.0933333	3.16589
CCDC34	-0.0933333	2.09557
GSK3A	-0.0933333	2.03998
FAR2	-0.0933333	2.0332
MSL2	-0.0933333	2.03178
NSFL1C	-0.0933333	1.73661
ESF1	-0.0933333	1.55721
SDHAF3	-0.0933333	1.35253
B4GALT1	-0.0933333	1.34077
C11orf24	-0.0933333	1.03013
ZNF767P	-0.0933333	0.939883
PTPRG-AS1	-0.0933333	0.897602
TAF1	-0.0933333	0.882482
STAU2	-0.0933333	0.641734
SYNM	-0.0933333	0.633434
TMEM41B	-0.0933333	0.612377
NT5DC3	-0.0933333	0.563594
NEU3	-0.0933333	0.561956
CHAC2	-0.0933333	0.558805
DMXL2	-0.0933333	0.550942
LRP12	-0.0933333	0.536005
ZNF826P	-0.0933333	0.516579
TMEM42	-0.0933333	0.513294
ZNF551	-0.0933333	0.504627
ZNF205	-0.0933333	0.458595
CASP8AP2	-0.0933333	0.454471
SON	-0.0933333	0.445162
MMP24OS	-0.0933333	0.417627
INKA1	-0.0933333	0.376943
IFT56	-0.0933333	0.359161
DNAAF10	-0.0933333	0.310668
ATPAF2	-0.0933333	0.287662
HCN2	-0.0933333	0.251116
LOC728485	-0.0933333	0.180754
DNAJC21	-0.0933333	0.155974
LOC107985004	-0.0933333	0.152318
CASTOR3P	-0.0933333	0.146657
DPYD	-0.0933333	0.10758
DLG4	-0.0933333	0.0903117
NUDT14	-0.0933333	0.0603356
LINC02603	-0.0933333	0.0545093
FAM185A	-0.0933333	0.0201772
HNRNPH1	-0.09	21.556
RFC3	-0.09	16.0438
POLR2K	-0.09	5.01502
PRKAR1A	-0.09	4.33536
SUN1	-0.09	4.27901
DDX41	-0.09	3.77989
OSBPL9	-0.09	3.76789
CHMP3	-0.09	2.77724
DPY19L3	-0.09	2.54288
ITGAV	-0.09	2.40784
MRPL35	-0.09	2.28531
TMEM248	-0.09	2.00408
SOS2	-0.09	1.45326
COA8	-0.09	1.41842
TMEM222	-0.09	1.27208
EPB41L5	-0.09	1.26516
DSCC1	-0.09	1.21632
E2F8	-0.09	1.01543
ATP6V1C1	-0.09	0.95426
TRIM16	-0.09	0.94841
LRCH4	-0.09	0.935216
ZNF653	-0.09	0.822201
HERC4	-0.09	0.785327
MAP6	-0.09	0.785327
POLR1G	-0.09	0.781093
ZNF91	-0.09	0.750758
PARG	-0.09	0.692004
EXOSC6	-0.09	0.67032
PYROXD1	-0.09	0.59978
HLTF	-0.09	0.583037
BCHE	-0.09	0.572326
FAM104A	-0.09	0.568476
UBE2L6	-0.09	0.568108
FBXL3	-0.09	0.545105
GPR137C	-0.09	0.527221
AUTS2	-0.09	0.492748
CLASP1	-0.09	0.474997
PDGFD	-0.09	0.456318
SLC4A8	-0.09	0.412936
SNRNP48	-0.09	0.35734
ACBD7	-0.09	0.322525
SEMA4A	-0.09	0.318949
IKZF5	-0.09	0.283921
COL6A6	-0.09	0.278563
AUH	-0.09	0.277033
SEMA3C	-0.09	0.251116
OSER1-DT	-0.09	0.22983
LIPT2	-0.09	0.214864
MBNL1-AS1	-0.09	0.179213
PDK1	-0.09	0.171091
RGS12	-0.09	0.116649
SMIM8	-0.09	0.0967415
AGAP12P	-0.09	0.0952232
RABL3	-0.09	0.0820788
FSTL3	-0.09	0.0690241
MXD1	-0.09	0.0659947
NSUN6	-0.09	0.0569788
FZD2	-0.09	0.0413625
NT5DC4	-0.09	0.0104945
RTEL1-TNFRSF6B	-0.09	0
TNFRSF6B	-0.09	0
LINC01547	-0.09	0
TSPAN13	-0.0866667	9.53313
NASP	-0.0866667	7.38828
FAM120A	-0.0866667	4.64975
MAPKAPK2	-0.0866667	3.25918
RYBP	-0.0866667	2.1136
ACBD3	-0.0866667	1.94887
TRIM27	-0.0866667	1.85449
CLINT1	-0.0866667	1.77984
RAB3GAP2	-0.0866667	1.42092
CCDC6	-0.0866667	1.30861
MIDEAS	-0.0866667	1.24513
XPNPEP3	-0.0866667	1.09408
EXOSC9	-0.0866667	1.08701
SNAP23	-0.0866667	1.03528
ZNF28	-0.0866667	0.864856
WIPF1	-0.0866667	0.748479
DLG1	-0.0866667	0.726019
DUSP8	-0.0866667	0.666558
JADE3	-0.0866667	0.555748
BAG4	-0.0866667	0.555727
MPDZ	-0.0866667	0.495604
TBC1D3C	-0.0866667	0.485309
OGFR	-0.0866667	0.4837
INTS2	-0.0866667	0.457663
ZNF397	-0.0866667	0.457571
E2F7	-0.0866667	0.441638
ANXA9	-0.0866667	0.424654
ASCC3	-0.0866667	0.392191
GPATCH2	-0.0866667	0.337917
L3HYPDH	-0.0866667	0.311492
NHLRC3	-0.0866667	0.292367
VAX2	-0.0866667	0.166762
SETD6	-0.0866667	0.164858
CEP162	-0.0866667	0.135957
MTMR10	-0.0866667	0.119799
LNP1	-0.0866667	0.090967
MDH2	-0.0866667	0.0750652
ZBTB48	-0.0866667	0.0588677
SARDH	-0.0866667	0.0565531
CALY	-0.0866667	0.0371676
PIGF	-0.0866667	0.0106297
CCDC183-AS1	-0.0866667	0.00210423
ARF4	-0.0833333	18.3851
SMC4	-0.0833333	5.61979
FUBP1	-0.0833333	3.53999
C17orf58	-0.0833333	1.9921
DCAF8	-0.0833333	1.89564
GINS4	-0.0833333	1.68643
PTPN12	-0.0833333	1.50654
GCFC2	-0.0833333	1.23921
FAM91A1	-0.0833333	1.11143
SAFB2	-0.0833333	1.03983
PDS5B	-0.0833333	0.980108
SOCS4	-0.0833333	0.959483
TMEM64	-0.0833333	0.938457
NUP155	-0.0833333	0.758053
GGT7	-0.0833333	0.739761
CEP350	-0.0833333	0.73446
TMEM169	-0.0833333	0.70518
VPS36	-0.0833333	0.567234
PTPRN2	-0.0833333	0.527619
ARHGAP22	-0.0833333	0.521452
G2E3	-0.0833333	0.504559
TBC1D3L	-0.0833333	0.476234
TMEM19	-0.0833333	0.41528
BOD1L1	-0.0833333	0.404654
CEP43	-0.0833333	0.403283
SPRYD4	-0.0833333	0.39023
C9orf72	-0.0833333	0.295906
SORCS1	-0.0833333	0.279491
GPRASP3	-0.0833333	0.239179
CEP85L	-0.0833333	0.235121
LMBRD2	-0.0833333	0.229822
ASAH2	-0.0833333	0.227422
DCP1B	-0.0833333	0.181095
ZSCAN26	-0.0833333	0.17264
ZNF649	-0.0833333	0.10758
CNNM1	-0.0833333	0.100323
THAP9	-0.0833333	0.0898445
DNAH10	-0.0833333	0.0858908
LOC124902183	-0.0833333	0.0853984
DENND4A	-0.0833333	0.0715097
RAB3GAP1	-0.0833333	0.0535886
JMJD7-PLA2G4B	-0.0833333	0.0524679
HIKESHI	-0.0833333	0.0501844
EPM2A	-0.0833333	0.0497637
ZNF20	-0.0833333	0.0422353
SPDYE6	-0.0833333	0.0412352
RBMS2	-0.0833333	0.0394581
ASB16-AS1	-0.0833333	0.017501
TMEM147-AS1	-0.0833333	0.0146136
LSAMP	-0.0833333	0
MRPL41	-0.08	8.95861
TXN2	-0.08	7.74958
TCEA1	-0.08	5.05306
B4GALT5	-0.08	3.86672
SP1	-0.08	2.85932
TOMM70	-0.08	2.60002
MAT2B	-0.08	2.4383
TTC14	-0.08	2.00102
VSTM2L	-0.08	1.60753
BRI3BP	-0.08	1.55817
IGF2BP1	-0.08	1.35099
WASHC4	-0.08	1.06273
CHROMR	-0.08	1.03031
SLC6A15	-0.08	1.02678
SUV39H2	-0.08	1.00521
KLHDC10	-0.08	0.99511
PALS2	-0.08	0.830124
ZNF738	-0.08	0.792918
SEC23IP	-0.08	0.739682
CNST	-0.08	0.70518
LHFPL4	-0.08	0.622084
ZEB1-AS1	-0.08	0.498942
HAPSTR1	-0.08	0.451741
MBIP	-0.08	0.441684
FRA10AC1	-0.08	0.434378
B4GALT4	-0.08	0.432774
BTAF1	-0.08	0.427259
SLC25A43	-0.08	0.400935
OIP5	-0.08	0.380167
EXOC6	-0.08	0.378819
WIPF2	-0.08	0.351415
RELL1	-0.08	0.336772
PTPDC1	-0.08	0.316205
CDC42BPB	-0.08	0.314532
MREG	-0.08	0.290345
POMK	-0.08	0.290237
ZNF100	-0.08	0.257095
MMP16	-0.08	0.253474
SLC9A5	-0.08	0.186811
KAT2B	-0.08	0.164911
ZFHX3	-0.08	0.138159
TMEM161B-DT	-0.08	0.120852
MED16	-0.08	0.102341
PCGF3-AS1	-0.08	0.0975497
CCDC93	-0.08	0.0854611
P2RX4	-0.08	0.0846378
IFNAR2	-0.08	0.0757227
PCDHB9	-0.08	0.047648
FLCN	-0.08	0.0188724
CHM	-0.08	0.0141746
ZNF519	-0.08	0.00210423
ZNF419	-0.08	0.00205895
RPS20	-0.08	0
JAKMIP1-DT	-0.0783333	0
PTN	-0.0766667	13.0501
RAD21	-0.0766667	8.82974
POLR3F	-0.0766667	7.77469
DOLPP1	-0.0766667	6.13077
CEP170	-0.0766667	6.02091
SMG5	-0.0766667	3.35419
MRPS17	-0.0766667	3.12315
ZNF672	-0.0766667	2.42944
RALA	-0.0766667	2.2607
GREB1	-0.0766667	2.04743
REEP5	-0.0766667	2.02573
GINS1	-0.0766667	1.86945
PCDHGC3	-0.0766667	1.67602
COPB1	-0.0766667	1.51491
SEC23A	-0.0766667	1.39761
ERI3	-0.0766667	1.26631
STIL	-0.0766667	0.955304
AGBL5	-0.0766667	0.855088
DAGLA	-0.0766667	0.830124
AMMECR1	-0.0766667	0.800483
GULP1	-0.0766667	0.799827
DPP8	-0.0766667	0.789928
STK39	-0.0766667	0.753241
PCMTD2	-0.0766667	0.670432
STARD3	-0.0766667	0.648381
PPM1E	-0.0766667	0.629185
ANKRD44	-0.0766667	0.590542
SMARCA1	-0.0766667	0.573371
SEC22C	-0.0766667	0.565009
NDUFAF7	-0.0766667	0.536202
MSRB1	-0.0766667	0.530912
ZNF607	-0.0766667	0.530912
POLD3	-0.0766667	0.521452
CLIP1	-0.0766667	0.509023
CCDC138	-0.0766667	0.492813
NRSN1	-0.0766667	0.478898
POLQ	-0.0766667	0.433125
PIGO	-0.0766667	0.355552
LOC101593348	-0.0766667	0.354863
TUBD1	-0.0766667	0.348709
LOC124906025	-0.0766667	0.294382
SLC10A7	-0.0766667	0.287892
DPY19L2	-0.0766667	0.270551
ANKRD13C	-0.0766667	0.259711
PRDM10	-0.0766667	0.248502
NUP50-DT	-0.0766667	0.199193
SMIM14	-0.0766667	0.161653
GEMIN8	-0.0766667	0.149697
DHRS4	-0.0766667	0.14529
NRP2	-0.0766667	0.133429
PLD5	-0.0766667	0.12343
POLR3G	-0.0766667	0.121998
FBLIM1	-0.0766667	0.108355
NDUFA6-DT	-0.0766667	0.0924578
ZNF614	-0.0766667	0.0731289
TMEM45B	-0.0766667	0.0690241
LOC100128361	-0.0766667	0.0528573
MAP2K5	-0.0766667	0.0437746
ASMTL	-0.0766667	0
ARMCX4	-0.0766667	0
SOX18	-0.0766667	0
ZDHHC11	-0.075	0
HNRNPH3	-0.0733333	4.21467
KDM2A	-0.0733333	4.04431
SCAMP5	-0.0733333	4.02182
LOC128125822	-0.0733333	3.73431
UTP3	-0.0733333	3.68846
TMPO	-0.0733333	3.54029
M6PR	-0.0733333	3.31947
GART	-0.0733333	2.70883
UQCR11	-0.0733333	2.53561
ZNF22	-0.0733333	1.85479
BAHD1	-0.0733333	1.83749
TMEM14A	-0.0733333	1.60927
PAFAH1B1	-0.0733333	1.24182
CREBZF	-0.0733333	1.17771
ZBTB33	-0.0733333	1.0783
PRIMA1	-0.0733333	1.03416
KIAA0753	-0.0733333	0.926347
ODF2	-0.0733333	0.902279
DNAJC12	-0.0733333	0.882891
GDAP1	-0.0733333	0.865476
NAA25	-0.0733333	0.761062
DPM3	-0.0733333	0.730314
ENGASE	-0.0733333	0.728754
LYRM2	-0.0733333	0.700746
NGLY1	-0.0733333	0.698758
VPS37B	-0.0733333	0.663149
RIT1	-0.0733333	0.63112
UROS	-0.0733333	0.56951
SLC18B1	-0.0733333	0.530002
C2orf69	-0.0733333	0.507208
ASH1L-AS1	-0.0733333	0.485303
RNF214	-0.0733333	0.457453
INO80	-0.0733333	0.451057
ARMCX6	-0.0733333	0.421515
RSRC1	-0.0733333	0.399328
CYBC1	-0.0733333	0.397651
TBCCD1	-0.0733333	0.390246
NPIPA3	-0.0733333	0.379287
MSANTD7	-0.0733333	0.375296
TFEB	-0.0733333	0.336772
SORBS3	-0.0733333	0.326756
ZNF292	-0.0733333	0.319054
DOCK4	-0.0733333	0.313407
ATP2B1	-0.0733333	0.304662
FIBP	-0.0733333	0.301416
JMY	-0.0733333	0.277121
TMEM132E	-0.0733333	0.259887
IRX5	-0.0733333	0.252176
ST8SIA3	-0.0733333	0.188579
PDP2	-0.0733333	0.186811
RFFL	-0.0733333	0.184678
RAD51L3-RFFL	-0.0733333	0.184678
MTA1-DT	-0.0733333	0.157758
TOGARAM1	-0.0733333	0.148639
CAVIN4	-0.0733333	0.129966
LNX1	-0.0733333	0.117746
ZNF677	-0.0733333	0.115054
RIC1	-0.0733333	0.10635
TBC1D24	-0.0733333	0.0914823
ZNF576	-0.0733333	0.0608551
MZF1	-0.0733333	0.0523221
ZNF616	-0.0733333	0.04879
BAALC	-0.0733333	0.0413625
ENTPD7	-0.0733333	0.0265923
LOC105369435	-0.0733333	0
ATF4	-0.07	87.3036
RDH11	-0.07	13.5346
CPLX2	-0.07	5.67572
ITPA	-0.07	5.19997
LZTS2	-0.07	4.70333
PTK2	-0.07	3.49225
ACTR1A	-0.07	3.40567
NKAIN1	-0.07	3.31431
NPIPB5	-0.07	2.59918
SOX4	-0.07	2.56294
PHF13	-0.07	1.98176
INSIG1	-0.07	1.72137
CPNE8	-0.07	1.69282
BTG3	-0.07	1.64951
POGLUT3	-0.07	1.55389
HSPA13	-0.07	1.49786
TSG101	-0.07	1.47616
DCUN1D4	-0.07	1.36908
PUS7	-0.07	1.24361
PIGW	-0.07	1.19879
SETD7	-0.07	0.954489
MRPL57	-0.07	0.943972
RPS6KA6	-0.07	0.902009
KHDRBS3	-0.07	0.88383
ATXN2	-0.07	0.698833
SLC9A6	-0.07	0.687494
LOC644554	-0.07	0.607349
NEURL1B	-0.07	0.602061
PPP1R12B	-0.07	0.552425
PI4K2B	-0.07	0.545105
CLN3	-0.07	0.467412
FAIM	-0.07	0.410082
ACADM	-0.07	0.371314
TREX1	-0.07	0.366277
PMP22	-0.07	0.356117
COX19	-0.07	0.35532
FHIP2A	-0.07	0.345013
LINC00339	-0.07	0.342647
BRF1	-0.07	0.336772
RNFT1	-0.07	0.305995
JAG2	-0.07	0.295646
FANCF	-0.07	0.294382
NPIPA2	-0.07	0.287316
PRDM2	-0.07	0.262317
PDE4B	-0.07	0.236969
SLC25A16	-0.07	0.223122
METAP1D	-0.07	0.214864
CAMK2N1	-0.07	0.180777
PFAS	-0.07	0.175356
ZNF667	-0.07	0.159832
ZSCAN30	-0.07	0.158129
MMP17	-0.07	0.156444
ST6GALNAC4	-0.07	0.137876
PLCB2	-0.07	0.137205
SMYD4	-0.07	0.114399
ZNF775	-0.07	0.0966013
BORCS8	-0.07	0.0933613
ATAD3B	-0.07	0.0689187
ALG10B	-0.07	0.0510799
TRNP1	-0.07	0.0431156
NUP85	-0.07	0.0417527
NTNG1	-0.07	0.0394581
SLC16A9	-0.07	0.0393682
GOLGA6L4	-0.07	0.020758
LCORL	-0.07	0
UBE2D3-AS1	-0.07	0
ZFYVE1	-0.07	0
TMEM220	-0.07	0
PANX1	-0.0666667	4.23284
POMGNT1	-0.0666667	3.79334
POLDIP3	-0.0666667	3.73203
LMO2	-0.0666667	3.24492
PCMT1	-0.0666667	2.22028
CNOT7	-0.0666667	2.13656
DDX3Y	-0.0666667	1.77697
LOC102724023	-0.0666667	1.72377
RTL8C	-0.0666667	1.67275
PNPT1	-0.0666667	1.51854
GOPC	-0.0666667	1.44108
EEIG1	-0.0666667	1.07553
MPHOSPH9	-0.0666667	1.03031
RPE	-0.0666667	0.883357
ZBTB6	-0.0666667	0.883357
NELL1	-0.0666667	0.862319
ARHGAP33	-0.0666667	0.748479
NUP160	-0.0666667	0.71743
BBIP1	-0.0666667	0.66083
KCTD10	-0.0666667	0.66083
PROS1	-0.0666667	0.619048
RPTOR	-0.0666667	0.619048
NUP35	-0.0666667	0.589571
XRCC2	-0.0666667	0.569019
ICE2	-0.0666667	0.565381
SLC39A11	-0.0666667	0.562549
SECISBP2L	-0.0666667	0.557693
GPHN	-0.0666667	0.538705
MFSD13A	-0.0666667	0.459951
PIGH	-0.0666667	0.45149
RND3	-0.0666667	0.420458
CRYBB2P1	-0.0666667	0.415376
WDR55	-0.0666667	0.404654
CRBN	-0.0666667	0.402467
ZNF439	-0.0666667	0.384166
SLC44A1	-0.0666667	0.381273
DLGAP4	-0.0666667	0.376678
CNOT4	-0.0666667	0.366137
ZBTB5	-0.0666667	0.36384
TANK	-0.0666667	0.33714
COL6A1	-0.0666667	0.310243
GABPA	-0.0666667	0.297024
LIN7C	-0.0666667	0.296023
ETV3	-0.0666667	0.287083
RBL1	-0.0666667	0.287083
GLIS2	-0.0666667	0.286177
TMEM131L	-0.0666667	0.274257
DENND5B	-0.0666667	0.273188
RHOT1	-0.0666667	0.273141
ZNF660-ZNF197	-0.0666667	0.269452
ZNF880	-0.0666667	0.226631
ZNF875	-0.0666667	0.202687
ZNF816	-0.0666667	0.194965
TTC39A	-0.0666667	0.188104
TRIM16L	-0.0666667	0.184678
ZBTB14	-0.0666667	0.147177
GABRG2	-0.0666667	0.135939
TMEM181	-0.0666667	0.132486
PDCD6P1	-0.0666667	0.12991
CCDC125	-0.0666667	0.125973
ZNF319	-0.0666667	0.124229
ZNF438	-0.0666667	0.116084
PTPN2	-0.0666667	0.100489
WDR44	-0.0666667	0.0953083
SPRED1	-0.0666667	0.0879398
LETM2	-0.0666667	0.0850186
SLCO3A1	-0.0666667	0.0820788
USP49	-0.0666667	0.0818453
HOMER1	-0.0666667	0.0815461
NUDT12	-0.0666667	0.0813069
EIF3J-DT	-0.0666667	0.079378
CREB1	-0.0666667	0.060748
SNTA1	-0.0666667	0.0530562
ACVR1	-0.0666667	0.047648
ITPRID2	-0.0666667	0.0450168
TRIM45	-0.0666667	0.0414371
SLC4A3	-0.0666667	0.0352759
USP53	-0.0666667	0
COX10-DT	-0.0666667	0
HOMER3	-0.0666667	0
TUBB3	-0.0633333	20.4737
ANP32A	-0.0633333	15.3526
CDV3	-0.0633333	8.18575
FKBP1A	-0.0633333	5.45593
CDCA4	-0.0633333	4.85699
CCNG1	-0.0633333	3.66176
DDX1	-0.0633333	3.44817
WDR43	-0.0633333	2.73797
LDB1	-0.0633333	2.54704
VBP1	-0.0633333	2.51553
SAMD8	-0.0633333	1.94048
SRGAP2D	-0.0633333	1.76875
OXCT1	-0.0633333	1.58258
LMAN2	-0.0633333	1.5391
SPINDOC	-0.0633333	1.53579
TSNAX	-0.0633333	1.4498
SEPTIN3	-0.0633333	1.43366
PUM2	-0.0633333	1.38211
ARRDC3	-0.0633333	1.33261
UPF1	-0.0633333	1.20074
C10orf95-AS1	-0.0633333	1.17851
CHTF8	-0.0633333	1.15132
TPGS2	-0.0633333	1.05376
DESI1	-0.0633333	1.00243
MPC1	-0.0633333	0.966298
AP4E1	-0.0633333	0.93341
PRRT2	-0.0633333	0.896164
SNX6	-0.0633333	0.889719
SS18	-0.0633333	0.851655
GTPBP3	-0.0633333	0.851166
PHLDA1	-0.0633333	0.836646
PNKD	-0.0633333	0.829111
SERP1	-0.0633333	0.779662
ZNF131	-0.0633333	0.751691
CERT1	-0.0633333	0.739076
SECISBP2	-0.0633333	0.724622
LYPLA2	-0.0633333	0.721009
HERC2P2	-0.0633333	0.685968
LDB2	-0.0633333	0.673846
OTUD6B-AS1	-0.0633333	0.644704
VPS18	-0.0633333	0.633637
FUT11	-0.0633333	0.603243
ZMYM4	-0.0633333	0.556929
FHL3	-0.0633333	0.540955
EZH1	-0.0633333	0.531147
CENPN	-0.0633333	0.508792
TMEM130	-0.0633333	0.457453
RBM26	-0.0633333	0.441638
ARC	-0.0633333	0.417865
MTMR9	-0.0633333	0.386019
HSD17B1-AS1	-0.0633333	0.382062
THAP5	-0.0633333	0.3612
IGF1R	-0.0633333	0.352323
ZNF30	-0.0633333	0.330612
WRN	-0.0633333	0.323244
FAM114A2	-0.0633333	0.318225
BET1	-0.0633333	0.287652
SRGAP2	-0.0633333	0.287529
AP3M2	-0.0633333	0.285436
S100PBP	-0.0633333	0.27054
AKAP9	-0.0633333	0.259887
LRRC7	-0.0633333	0.258287
CEP95	-0.0633333	0.251646
PTBP2	-0.0633333	0.234391
HELQ	-0.0633333	0.231289
ASCL1	-0.0633333	0.22735
TMX3	-0.0633333	0.218483
JAM2	-0.0633333	0.213784
TOP3B	-0.0633333	0.213651
POLR3E	-0.0633333	0.199863
ZNF143	-0.0633333	0.186885
FAM193B	-0.0633333	0.18633
RNF170	-0.0633333	0.17272
ARHGEF10	-0.0633333	0.161653
ZNF644	-0.0633333	0.154261
ZXDC	-0.0633333	0.15296
PER2	-0.0633333	0.152398
AATK	-0.0633333	0.145331
HSPA2	-0.0633333	0.137516
ELOA	-0.0633333	0.127839
CZIB	-0.0633333	0.115218
RBM27	-0.0633333	0.110521
TRO	-0.0633333	0.100804
TLCD4-RWDD3	-0.0633333	0.079178
BBS5	-0.0633333	0.0733108
DSE	-0.0633333	0.0690241
PTGES3L	-0.0633333	0.062979
ULK4P1	-0.0633333	0.0603514
NHLRC2	-0.0633333	0.059093
CNTLN	-0.0633333	0.0564755
MYB	-0.0633333	0.0535005
ZNF8	-0.0633333	0.0530562
TBC1D19	-0.0633333	0.0427528
PGM5P2	-0.0633333	0.0382554
RRAGB	-0.0633333	0.0359872
ARK2N	-0.0633333	0.0343263
USP18	-0.0633333	0.0254126
CDKL1	-0.0633333	0.0106297
N4BP3	-0.0633333	0
LOC124901720	-0.0633333	0
ATP7A	-0.0633333	0
PKP2	-0.0633333	0
KHDRBS1	-0.06	7.31876
MMAB	-0.06	5.07883
R3HDM2	-0.06	3.72095
RELN	-0.06	2.98029
USP33	-0.06	2.5165
KLHL8	-0.06	1.96396
MRS2	-0.06	1.72328
SMIM30	-0.06	1.62385
PHF1	-0.06	1.48832
ZFHX4	-0.06	1.48558
PSMD10	-0.06	1.33818
YTHDF1	-0.06	1.30089
LSM12	-0.06	1.13735
ATP11C	-0.06	1.07789
ASAP1	-0.06	1.07243
CDR2	-0.06	1.05714
PSD3	-0.06	1.01127
BCOR	-0.06	0.950567
GABRB3	-0.06	0.836293
PDCD6IP	-0.06	0.670185
TAF4	-0.06	0.527221
IGFBP3	-0.06	0.48731
RB1CC1	-0.06	0.457571
SLC39A13	-0.06	0.446825
COQ8A	-0.06	0.412187
LOC124902913	-0.06	0.371499
DAGLB	-0.06	0.365756
RAVER1	-0.06	0.359182
NUP43	-0.06	0.346504
PRR11	-0.06	0.332926
AP3B2	-0.06	0.323044
TMUB2	-0.06	0.320413
TATDN3	-0.06	0.314283
SLC30A6	-0.06	0.300357
KLHDC4	-0.06	0.273141
ELMOD3	-0.06	0.218483
POMT1	-0.06	0.217657
SNHG30	-0.06	0.210935
IQSEC1	-0.06	0.205653
PDIK1L	-0.06	0.162396
TNRC18	-0.06	0.161483
NAPG	-0.06	0.161436
ZNF800	-0.06	0.151086
CEP57L1	-0.06	0.147196
GTF3C2-AS2	-0.06	0.13223
CENPQ	-0.06	0.127072
TXNDC16	-0.06	0.121969
SYNJ2BP	-0.06	0.117717
GSC	-0.06	0.112985
CCSER2	-0.06	0.0858908
ACYP2	-0.06	0.0831971
LINC00654	-0.06	0.073449
ANKRD13D	-0.06	0.0725984
CPT1C	-0.06	0.0588692
ZNF433-AS1	-0.06	0.0583334
SERPINB1	-0.06	0.0538377
CASP6	-0.06	0.0530562
CEP128	-0.06	0.0530562
C11orf71	-0.06	0.0456811
NALF2	-0.06	0.0360422
HP1BP3	-0.06	0.0351502
ZFP41	-0.06	0.0134223
STRIP2	-0.06	0.00386891
ATOSA	-0.06	0.000852509
AP1S3	-0.06	0
HERC2P4	-0.06	0
PPP1CC	-0.0566667	4.9393
RHOA	-0.0566667	4.88606
ADAMTS3	-0.0566667	4.75449
CALM3	-0.0566667	3.31195
PAIP2	-0.0566667	3.15618
EIF2B3	-0.0566667	2.36513
DNPH1	-0.0566667	2.25854
CSNK1A1	-0.0566667	1.70043
FAM32A	-0.0566667	1.57507
EME1	-0.0566667	1.5682
YME1L1	-0.0566667	1.51365
PRRC1	-0.0566667	1.25883
BAZ1A	-0.0566667	1.21562
SCARB2	-0.0566667	1.12288
RANBP2	-0.0566667	0.980694
NMNAT2	-0.0566667	0.9587
LIMCH1	-0.0566667	0.953475
OGT	-0.0566667	0.949502
MLX	-0.0566667	0.921923
RBSN	-0.0566667	0.856194
CD2BP2	-0.0566667	0.835329
GPR107	-0.0566667	0.812456
HDAC1	-0.0566667	0.803457
HCFC1	-0.0566667	0.771306
EZR	-0.0566667	0.712912
PKIA	-0.0566667	0.711108
POLL	-0.0566667	0.698878
ZMYND19	-0.0566667	0.698642
USP28	-0.0566667	0.697143
BIRC6	-0.0566667	0.645798
NIF3L1	-0.0566667	0.637573
ZFP90	-0.0566667	0.583037
MCC	-0.0566667	0.542174
USP32	-0.0566667	0.529143
ABHD5	-0.0566667	0.486956
DPF1	-0.0566667	0.469173
TMEM263	-0.0566667	0.438813
SCYL2	-0.0566667	0.421468
ZNF804A	-0.0566667	0.394232
PRKCA	-0.0566667	0.385796
DENND1B	-0.0566667	0.360369
STRN3	-0.0566667	0.349304
STK4	-0.0566667	0.347524
SDCBP	-0.0566667	0.343866
MBTPS2	-0.0566667	0.338212
TEKT4P2	-0.0566667	0.337606
PLCB1	-0.0566667	0.331975
PRKCI	-0.0566667	0.314805
CCT6P1	-0.0566667	0.297024
BMT2	-0.0566667	0.293236
IGHMBP2	-0.0566667	0.280596
ZNF518A	-0.0566667	0.273749
LOC105371131	-0.0566667	0.241903
PACRGL	-0.0566667	0.21782
PLK3	-0.0566667	0.209176
FAM86DP	-0.0566667	0.203813
PMS1	-0.0566667	0.200508
ZNF350	-0.0566667	0.1943
RAB11FIP3	-0.0566667	0.184485
STAMBPL1	-0.0566667	0.184436
MIR9-3HG	-0.0566667	0.181777
RTEL1	-0.0566667	0.177893
HMBOX1	-0.0566667	0.175356
C8orf48	-0.0566667	0.160547
CRY1	-0.0566667	0.160052
EXOC2	-0.0566667	0.148721
ALS2	-0.0566667	0.146657
MTRR	-0.0566667	0.116519
ZNF839	-0.0566667	0.10952
PECR	-0.0566667	0.101543
EML1	-0.0566667	0.0975497
ABHD17C	-0.0566667	0.0949706
ATP2B4	-0.0566667	0.0898715
TIGD6	-0.0566667	0.0804405
RAB30	-0.0566667	0.0800669
PORCN	-0.0566667	0.0664408
FASTKD1	-0.0566667	0.0628476
CARNMT1	-0.0566667	0.0598932
FAHD2B	-0.0566667	0.0568751
PARP4	-0.0566667	0.0398826
LAMA5	-0.0566667	0.0188872
F12	-0.0566667	0.0186739
ADAMTS19-AS1	-0.0566667	0.010855
RNF24	-0.0566667	0.00595971
FAM117B	-0.0566667	0
CCNH	-0.0566667	0
BBS9	-0.0566667	0
TSPAN15	-0.0566667	0
C11orf80	-0.0566667	0
GAN	-0.0566667	0
BCAS3	-0.0566667	0
ZNF526	-0.0566667	0
ACADS	-0.055	0
KIF21A	-0.0533333	16.5436
AK2	-0.0533333	6.39903
HNRNPK	-0.0533333	5.9393
SEPTIN7	-0.0533333	4.81531
FAM163B	-0.0533333	2.88734
SELENON	-0.0533333	2.26153
BRPF1	-0.0533333	2.16351
EWSR1	-0.0533333	1.76875
PFN2	-0.0533333	1.61315
STK35	-0.0533333	1.49151
C11orf68	-0.0533333	1.40109
PHAF1	-0.0533333	1.01753
NHSL2	-0.0533333	0.999543
RET	-0.0533333	0.957636
CANT1	-0.0533333	0.876189
RELA	-0.0533333	0.855088
DYNC2LI1	-0.0533333	0.808509
DNM1L	-0.0533333	0.768122
SENP6	-0.0533333	0.745694
SLC25A24	-0.0533333	0.739076
SNX7	-0.0533333	0.727033
ERLIN1	-0.0533333	0.715716
DZIP1	-0.0533333	0.715716
PRUNE1	-0.0533333	0.709901
UBXN4	-0.0533333	0.672534
CKAP4	-0.0533333	0.664889
PTP4A1	-0.0533333	0.651892
TXNDC12	-0.0533333	0.623386
MCTS2	-0.0533333	0.582101
CHERP	-0.0533333	0.567998
JUNB	-0.0533333	0.517752
SPATS2	-0.0533333	0.514222
ATAT1	-0.0533333	0.504677
TUBE1	-0.0533333	0.490099
ABHD2	-0.0533333	0.474006
NFATC2IP	-0.0533333	0.452074
RBMS1	-0.0533333	0.417865
EYA4	-0.0533333	0.412395
CDKN2AIP	-0.0533333	0.383684
MFHAS1	-0.0533333	0.372908
SCML1	-0.0533333	0.355825
CREB3	-0.0533333	0.327505
LINC00674	-0.0533333	0.326304
PBRM1	-0.0533333	0.326276
STRIP1	-0.0533333	0.32465
NMD3	-0.0533333	0.315127
DUXAP8	-0.0533333	0.3126
NFX1	-0.0533333	0.311445
DENND2B	-0.0533333	0.297945
CAMKMT	-0.0533333	0.272997
ARMCX3	-0.0533333	0.265905
PDXK	-0.0533333	0.244355
NHEJ1	-0.0533333	0.235264
FKBP7	-0.0533333	0.234248
EIF1AD	-0.0533333	0.212758
TOR1B	-0.0533333	0.211814
ZNF821	-0.0533333	0.174089
PCYOX1	-0.0533333	0.166513
AGAP13P	-0.0533333	0.164062
VPS13B	-0.0533333	0.161076
KIFAP3	-0.0533333	0.150491
RCE1	-0.0533333	0.149914
RNFT1-DT	-0.0533333	0.146593
CBARP	-0.0533333	0.146366
RIPK2	-0.0533333	0.146107
ZBTB26	-0.0533333	0.143112
FTO	-0.0533333	0.137516
CDK18	-0.0533333	0.130052
ZSCAN12	-0.0533333	0.112772
PHF14	-0.0533333	0.0914823
DYNLT3	-0.0533333	0.0907736
PCTP	-0.0533333	0.0883243
AGAP10P	-0.0533333	0.0877086
HS3ST3A1	-0.0533333	0.0690241
OSGEPL1	-0.0533333	0.059869
CCDC126	-0.0533333	0.0565903
GPATCH1	-0.0533333	0.0530562
TP73	-0.0533333	0.0524679
MAPK7	-0.0533333	0.0500093
ZNF485	-0.0533333	0.0444857
TRAK1	-0.0533333	0.0440962
LOC105374527	-0.0533333	0.0282814
PYGO1	-0.0533333	0.0265923
RFESD	-0.0533333	0.0191327
RGS3	-0.0533333	0.0184551
ZNF682	-0.0533333	0.00116197
MIIP	-0.0533333	0
HAGLR	-0.0533333	0
GAB1	-0.0533333	0
CXorf38	-0.0533333	0
PIDD1	-0.0533333	0
TGFB1	-0.0533333	0
ZNF234	-0.0533333	0
BRWD1	-0.0533333	0
ARL6IP1	-0.05	9.9914
NFIL3	-0.05	6.6038
TNKS2	-0.05	4.97881
GNG4	-0.05	4.82102
CD24	-0.05	4.73993
ALCAM	-0.05	4.07109
APTX	-0.05	3.35021
NCBP2	-0.05	3.26333
WDR82	-0.05	2.94004
ITM2C	-0.05	2.87442
P4HB	-0.05	2.48389
MED29	-0.05	2.30253
PPP1R8	-0.05	1.93914
UCHL5	-0.05	1.74447
SRI	-0.05	1.63332
CCDC85B	-0.05	1.47407
LYPLA1	-0.05	1.3787
PDPK1	-0.05	1.37118
NHERF1	-0.05	1.36555
PAIP1	-0.05	1.33148
CDC42SE2	-0.05	1.26397
DCTD	-0.05	1.17895
ORC6	-0.05	1.08483
SRSF8	-0.05	1.03366
PRKAR2B	-0.05	1.00254
DNAJB11	-0.05	0.950129
KLF7	-0.05	0.843346
KIF11	-0.05	0.757639
TOX	-0.05	0.675293
KIF1B	-0.05	0.641734
TTC3	-0.05	0.618023
PGM1	-0.05	0.600326
JADE1	-0.05	0.544116
LGALS8	-0.05	0.518775
ZNF560	-0.05	0.516205
LINC03053	-0.05	0.507258
ERAL1	-0.05	0.446234
SMC2	-0.05	0.433944
ZNF23	-0.05	0.41626
XIAP	-0.05	0.405081
GSK3B	-0.05	0.404654
TMEM39B	-0.05	0.392008
CLPX	-0.05	0.382062
ERBB4	-0.05	0.377362
CSNK1G3	-0.05	0.337606
CHUK	-0.05	0.331975
EDEM1	-0.05	0.296453
KIF15	-0.05	0.285545
HERPUD2	-0.05	0.284328
ADD3	-0.05	0.283634
CPNE2	-0.05	0.265811
ZNF263	-0.05	0.254825
PPFIA3	-0.05	0.236023
NAGA	-0.05	0.227284
SPRTN	-0.05	0.214972
CMC4	-0.05	0.195951
SLC25A20	-0.05	0.195902
DUSP11	-0.05	0.194188
LOC107984251	-0.05	0.192316
DNAH14	-0.05	0.190562
UNC79	-0.05	0.175356
ZNF506	-0.05	0.172177
ERCC3	-0.05	0.164006
TTLL4	-0.05	0.155621
HEG1	-0.05	0.15035
RELT	-0.05	0.148145
CRELD2	-0.05	0.140357
SH3YL1	-0.05	0.125166
KIF3A	-0.05	0.121695
DYNC2H1	-0.05	0.11042
ZBTB25	-0.05	0.0967415
ZSCAN9	-0.05	0.0860334
DBR1	-0.05	0.0858908
CIART	-0.05	0.0763566
LOC105373438	-0.05	0.0738602
CFAP20DC	-0.05	0.0721493
MSL3P1	-0.05	0.0640327
POFUT2	-0.05	0.0617364
NMI	-0.05	0.0574341
AKAIN1	-0.05	0.0543272
RCAN1	-0.05	0.0530562
CADM2	-0.05	0.051327
LOC124900547	-0.05	0.0472528
C12orf60	-0.05	0.041903
ATRIP-TREX1	-0.05	0.0406155
ZNF446	-0.05	0.0406155
PTGES	-0.05	0.0332303
ZNF501	-0.05	0.0321872
DOK6	-0.05	0.0308663
ARHGAP26	-0.05	0.0288719
MYADM	-0.05	0.0179714
LOC124904708	-0.05	0.0168847
TMEM231	-0.05	0.0135226
C22orf23	-0.05	0.00150387
C2orf49	-0.05	0
STK17B	-0.05	0
IL20RA	-0.05	0
CLBA1	-0.05	0
SMAD6	-0.05	0
CYBA	-0.05	0
CEP76	-0.05	0
RECK	-0.0483333	0
SENP3-EIF4A1	-0.0466667	7.25571
DDX3X	-0.0466667	4.3019
PMF1	-0.0466667	4.20971
PDXDC1	-0.0466667	3.96078
EXTL2	-0.0466667	2.82127
SNU13	-0.0466667	2.28066
POGZ	-0.0466667	2.25269
ITGB1BP1	-0.0466667	1.84449
AGPAT1	-0.0466667	1.79433
DCAF4	-0.0466667	1.75631
NAP1L1	-0.0466667	1.66989
PRKD3	-0.0466667	1.47698
CIAO3	-0.0466667	1.42971
PPP1CB	-0.0466667	1.34825
BRCC3	-0.0466667	1.08508
FURIN	-0.0466667	0.98481
CHTOP	-0.0466667	0.975535
DNAJA2	-0.0466667	0.975535
SGTA	-0.0466667	0.916237
SCCPDH	-0.0466667	0.871739
VCL	-0.0466667	0.812687
SERINC5	-0.0466667	0.806788
UNC45A	-0.0466667	0.787528
MEPCE	-0.0466667	0.70413
ZBTB2	-0.0466667	0.697492
PPP2CB	-0.0466667	0.680644
ADISSP	-0.0466667	0.678094
ZNF512	-0.0466667	0.671697
RDX	-0.0466667	0.666124
GAS8	-0.0466667	0.66542
TOE1	-0.0466667	0.607349
DDHD2	-0.0466667	0.54887
ARL6	-0.0466667	0.536202
SLC4A7	-0.0466667	0.523797
SMARCAD1	-0.0466667	0.512311
ERC1	-0.0466667	0.51039
FAR1	-0.0466667	0.507258
BCL2L13	-0.0466667	0.491758
MRPL18	-0.0466667	0.484917
B4GAT1	-0.0466667	0.466225
TRAM1	-0.0466667	0.457571
KBTBD11	-0.0466667	0.45533
NIP7	-0.0466667	0.447349
ZNF253	-0.0466667	0.422096
TCF4	-0.0466667	0.418632
DEPDC1	-0.0466667	0.391605
FKBP9	-0.0466667	0.386664
NUDCD1	-0.0466667	0.380271
REV3L	-0.0466667	0.366843
UBE2Q2	-0.0466667	0.359161
UGDH	-0.0466667	0.291328
MSANTD3-TMEFF1	-0.0466667	0.283372
STRBP	-0.0466667	0.277814
DHX30	-0.0466667	0.273141
BACE1-AS	-0.0466667	0.236911
BCL9	-0.0466667	0.236132
HS3ST5	-0.0466667	0.233075
LAP3	-0.0466667	0.231892
PM20D2	-0.0466667	0.205242
ZNF398	-0.0466667	0.194471
ATG16L2	-0.0466667	0.19313
TSPAN9	-0.0466667	0.187305
TAF1B	-0.0466667	0.184682
NCOR1	-0.0466667	0.172138
CCDC57	-0.0466667	0.171841
LNPK	-0.0466667	0.15526
DCAF17	-0.0466667	0.133399
GMCL1	-0.0466667	0.125973
EIF4ENIF1	-0.0466667	0.125973
AEBP2	-0.0466667	0.125769
ELOVL4	-0.0466667	0.12343
KDM6A	-0.0466667	0.12343
BTBD3	-0.0466667	0.112772
ZSWIM6	-0.0466667	0.0959114
RRP7BP	-0.0466667	0.0934063
ZNF445	-0.0466667	0.0854821
TARS3	-0.0466667	0.0851803
SIRT2	-0.0466667	0.0804405
STAT1	-0.0466667	0.0803737
ZNF507	-0.0466667	0.072475
SDHAF4	-0.0466667	0.0715691
HERC3	-0.0466667	0.0690241
TMEM38B	-0.0466667	0.0603557
MDC1	-0.0466667	0.0564371
ZZZ3	-0.0466667	0.0535005
ZSCAN16-AS1	-0.0466667	0.0530562
IGDCC3	-0.0466667	0.0426223
METTL8	-0.0466667	0.0422353
KLHL25	-0.0466667	0.0387133
PCBP1-AS1	-0.0466667	0.0308663
HOXD8	-0.0466667	0.0297938
SMURF2P1-LRRC37BP1	-0.0466667	0.0296088
TTC21B	-0.0466667	0.0281068
HTT	-0.0466667	0.0280615
RGS17	-0.0466667	0.0229165
LMBR1L	-0.0466667	0.019788
KPTN	-0.0466667	0.0191327
MAP3K2	-0.0466667	0.0188872
TIRAP	-0.0466667	0.0175475
TCTN2	-0.0466667	0.0161533
ZBTB8A	-0.0466667	0.0155871
CERS1	-0.0466667	0.0155871
KLF12	-0.0466667	0.0136714
MAP3K9-DT	-0.0466667	0.00595971
FAM13B	-0.0466667	0.00438438
MTA3	-0.0466667	0
LOC102723546	-0.0466667	0
UNC93B1	-0.0466667	0
ZFPM1	-0.0466667	0
KLHL36	-0.0466667	0
ZNF865	-0.0466667	0
SRPRA	-0.0433333	20.3969
LRRC59	-0.0433333	16.1267
DIAPH1	-0.0433333	6.67778
DNAJA3	-0.0433333	5.80967
MED1	-0.0433333	4.91364
FXYD6	-0.0433333	2.95686
TRIM2	-0.0433333	2.73244
NECAP1	-0.0433333	1.83065
KDELR2	-0.0433333	1.72779
ACTR2	-0.0433333	1.64686
RAB6A	-0.0433333	1.56008
MAP2K4	-0.0433333	1.23447
KIF18B	-0.0433333	0.911316
MEX3C	-0.0433333	0.896628
GCH1	-0.0433333	0.870606
CTXN1	-0.0433333	0.764747
POLE3	-0.0433333	0.705325
SEC24C	-0.0433333	0.703767
SMAP2	-0.0433333	0.617046
CEP57	-0.0433333	0.614636
RPF1	-0.0433333	0.609666
AFTPH	-0.0433333	0.578035
FAM168B	-0.0433333	0.544972
ZFYVE27	-0.0433333	0.467412
NPTN	-0.0433333	0.457571
SEMA6D	-0.0433333	0.416221
UTP11	-0.0433333	0.398028
PDLIM5	-0.0433333	0.392008
CHRNB2	-0.0433333	0.381273
UBAP1	-0.0433333	0.363752
ELMO2	-0.0433333	0.359161
PIK3R1	-0.0433333	0.356385
OTULINL	-0.0433333	0.355982
LCLAT1	-0.0433333	0.337606
GNA12	-0.0433333	0.333003
GRPEL2	-0.0433333	0.315332
THUMPD3	-0.0433333	0.311445
PPP2R1B	-0.0433333	0.311445
KCTD7	-0.0433333	0.310668
TENT2	-0.0433333	0.297009
C1orf109	-0.0433333	0.287662
ZC3H13	-0.0433333	0.278381
EIPR1	-0.0433333	0.273141
COCH	-0.0433333	0.264949
GRK3	-0.0433333	0.257312
GCLC	-0.0433333	0.234391
CIBAR1	-0.0433333	0.230314
ARNT	-0.0433333	0.195739
NAA80	-0.0433333	0.188746
BET1L	-0.0433333	0.181087
RSPRY1	-0.0433333	0.181087
PNPLA8	-0.0433333	0.180988
UNC50	-0.0433333	0.177359
PIP4P2	-0.0433333	0.173838
ZCCHC14	-0.0433333	0.163458
KATNA1	-0.0433333	0.160793
KITLG	-0.0433333	0.157803
GUCA1ANB-GUCA1A	-0.0433333	0.155974
ZNRF2	-0.0433333	0.15526
MIER2	-0.0433333	0.153854
STEEP1	-0.0433333	0.151813
ING1	-0.0433333	0.143894
ZMYM1	-0.0433333	0.128073
PAQR3	-0.0433333	0.12716
TVP23B	-0.0433333	0.126191
LSM11	-0.0433333	0.125166
SLC35D1	-0.0433333	0.121695
B3GALNT1	-0.0433333	0.116084
PSMG4	-0.0433333	0.100949
GALE	-0.0433333	0.100486
FAM3A	-0.0433333	0.0834543
ZNF649-AS1	-0.0433333	0.0752157
PICK1	-0.0433333	0.0731836
TYW3	-0.0433333	0.0731121
LOC100294145	-0.0433333	0.0681221
IL6ST	-0.0433333	0.0668658
MRC2	-0.0433333	0.062979
USP30	-0.0433333	0.0583334
ANKS3	-0.0433333	0.0581008
LOC124905233	-0.0433333	0.0566103
GFOD2	-0.0433333	0.055655
INAFM2	-0.0433333	0.0422353
WDR91	-0.0433333	0.040806
DGKI	-0.0433333	0.0394581
RARA	-0.0433333	0.0241835
ZNF280C	-0.0433333	0.014988
RUFY2	-0.0433333	0.0134223
SERTAD4-AS1	-0.0433333	0.0106297
LINC00294	-0.0433333	0.0106297
FUT10	-0.0433333	0.00811464
ANKRA2	-0.0433333	0.00169405
CLSPN	-0.0433333	0
FPGT	-0.0433333	0
NABP1	-0.0433333	0
RGS14	-0.0433333	0
MCUR1	-0.0433333	0
CREB5	-0.0433333	0
FRMD3-AS1	-0.0433333	0
LOC730098	-0.0433333	0
EGFL7	-0.0433333	0
FAM86C2P	-0.0433333	0
MBNL2	-0.0433333	0
PCCA-DT	-0.0433333	0
WHAMMP4	-0.0433333	0
TNFRSF12A	-0.0433333	0
HELZ	-0.0433333	0
ZNF426	-0.0433333	0
NREP	-0.04	15.0357
EXOC4	-0.04	6.60555
IRAK1	-0.04	6.47756
CDK2AP1	-0.04	6.2993
ATP5MJ	-0.04	4.5157
SESN2	-0.04	3.36542
DDX21	-0.04	3.20818
PLPPR4	-0.04	1.98014
USP22	-0.04	1.69463
SOCS7	-0.04	1.35277
SQLE	-0.04	1.24667
BAZ1B	-0.04	1.07329
DAZAP1	-0.04	0.949823
C4orf3	-0.04	0.920686
NPIPB4	-0.04	0.879535
SLC20A1	-0.04	0.869099
KCTD3	-0.04	0.855321
API5	-0.04	0.804316
MRPS16	-0.04	0.753347
NEMP1	-0.04	0.662309
SUGP2	-0.04	0.639349
MRPS35	-0.04	0.611817
CTDP1	-0.04	0.598924
MZT1	-0.04	0.580055
RAP1GDS1	-0.04	0.491384
P2RX5-TAX1BP3	-0.04	0.451057
TAX1BP3	-0.04	0.451057
QPRT	-0.04	0.442837
ARHGEF12	-0.04	0.44251
CDK5RAP3	-0.04	0.404654
ABRACL	-0.04	0.382062
DLGAP5	-0.04	0.377894
NDFIP2	-0.04	0.34497
BUB1	-0.04	0.339741
KRT10	-0.04	0.318471
SNHG15	-0.04	0.300461
YTHDF3	-0.04	0.290204
GBGT1	-0.04	0.286177
ACE	-0.04	0.282306
IMPA1	-0.04	0.282158
ZRANB2	-0.04	0.279039
YIPF3	-0.04	0.276823
SDE2	-0.04	0.276446
ANAPC10	-0.04	0.273141
NCBP1	-0.04	0.273141
PRR14L	-0.04	0.26482
PUM1	-0.04	0.2576
LYRM4	-0.04	0.249239
TAF5L	-0.04	0.242106
ZNFX1	-0.04	0.214864
STRADB	-0.04	0.213667
LINC01297-DUXAP10-NBEAP6	-0.04	0.207076
DNAJC13	-0.04	0.189326
DOP1A	-0.04	0.18835
RABGAP1	-0.04	0.174089
ABHD10	-0.04	0.167676
FEM1B	-0.04	0.151813
ABITRAM	-0.04	0.132534
ZHX1	-0.04	0.13198
PELI1	-0.04	0.131369
RABIF	-0.04	0.126886
SMAD5	-0.04	0.125166
ERCC6L	-0.04	0.117889
CHMP4A	-0.04	0.115226
AP4B1-AS1	-0.04	0.112985
RRAS2	-0.04	0.109868
VAMP5	-0.04	0.103084
CCDC112	-0.04	0.100325
CAT	-0.04	0.0972245
SLC25A26	-0.04	0.0925875
MYNN	-0.04	0.0808758
ANPEP	-0.04	0.0786974
METTL25B	-0.04	0.0701839
NCK1	-0.04	0.0690241
ADGRA2	-0.04	0.0639415
MAF1	-0.04	0.0572979
PPM1D	-0.04	0.0568751
BMP2K	-0.04	0.0535886
HIPK3	-0.04	0.0535886
TMEM79	-0.04	0.0502699
ATAD2B	-0.04	0.0494854
ZNF670	-0.04	0.0472528
RNF213	-0.04	0.041903
PLEKHA2	-0.04	0.0414371
KLHL2	-0.04	0.0333837
MORC3	-0.04	0.0319731
CD2AP	-0.04	0.0186739
PDE4DIP	-0.04	0.0185229
TBX2-AS1	-0.04	0.00806595
TASP1	-0.04	0.00210423
NFIA	-0.04	0
BAZ2B	-0.04	0
SLC40A1	-0.04	0
SPINK5	-0.04	0
LINC00997	-0.04	0
LOC107986985	-0.04	0
TAF3	-0.04	0
BMS1P4-AGAP5	-0.04	0
ZNF408	-0.04	0
DPH6	-0.04	0
ADAL	-0.04	0
ANKRD12	-0.04	0
CABYR	-0.04	0
ZNF223	-0.04	0
FCGRT	-0.04	0
TTC28-AS1	-0.04	0
SLC6A2	-0.0366667	13.5346
HNRNPA3	-0.0366667	4.86328
EDF1	-0.0366667	4.79048
H19	-0.0366667	3.00306
PEG10	-0.0366667	2.54704
TXNRD1	-0.0366667	1.36555
NENF	-0.0366667	1.30812
GJC1	-0.0366667	1.29629
PHF3	-0.0366667	1.06655
RPS6KA4	-0.0366667	1.05383
SLC25A22	-0.0366667	1.04585
GMFB	-0.0366667	1.04363
MRPL3	-0.0366667	1.00039
ADGRA3	-0.0366667	0.993567
CCNJ	-0.0366667	0.946318
TM2D2	-0.0366667	0.704707
[truncated: 8,527 more rows]

## Sheet: Fig 1D
Gene	ΔPDUI	-log(adjusted p-value)
RIC3	-0.4	3.01874
SNX32	-0.38	4.62997
SEC61A2	-0.368333	2.19635
SPOCK2	-0.366667	27.9183
DCAF12	-0.341667	13.581
DUS4L-BCAP29	-0.33	0.736907
IL18BP	-0.305833	1.72265
HTRA1	-0.304167	1.36536
ACAD8	-0.299167	1.71424
AKR7A3	-0.28	0.851814
PARP3	-0.271667	1.55648
TDRKH	-0.268333	1.13873
SLC29A2	-0.263333	1.80317
HHLA3	-0.256667	0.480508
WDR53	-0.249167	0.79372
ZNF79	-0.245833	0.842193
LOC124900877	-0.240833	0.461431
SPTLC1	-0.2325	0.574084
SYN2	-0.231667	0.556444
IGSF9	-0.230833	0.823742
CDON	-0.2275	1.02657
FKBP1B	-0.225	21.0557
LTO1	-0.225	0.81782
RASSF7	-0.221667	0.978999
FUT11	-0.220833	0.672542
LOC102723846	-0.215833	0.94267
CALD1	-0.213333	0.327446
MTHFR	-0.2125	1.79193
MAP3K11	-0.2125	0.672528
ORC5	-0.2075	1.35333
ST3GAL4	-0.2075	0.312715
WDR55	-0.2075	0.266722
CCDC65	-0.2075	0.225593
TRAM2-AS1	-0.206667	0.174339
PIGC	-0.203333	6.4513
HGH1	-0.203333	2.11296
NFIL3	-0.2025	2.73186
GRIA1	-0.201667	0.312715
UBE2E4P	-0.201667	0.0209763
RIPPLY2-CYB5R4	-0.199167	0.656966
AZIN2	-0.198333	0.849792
MMAB	-0.1975	6.66323
LETM2	-0.196667	0.666304
ZNF815P	-0.193333	0.130655
PAPPA	-0.1925	1.00371
CYB5R1	-0.19	5.1347
RCL1	-0.189167	0.652984
RRP12	-0.1875	1.44742
GLB1L2	-0.1875	0.333465
AGPAT4	-0.184167	2.91856
USP19	-0.183333	1.58646
MSMO1	-0.1825	20.5638
SEMA4G	-0.1825	3.03534
RPH3A	-0.181667	0.391708
MFSD9	-0.181667	0.381042
HCG18	-0.18	1.00161
B3GAT1	-0.178333	2.45181
PGM3	-0.178333	0.902484
LINC01011	-0.178333	0.756324
CAMK1	-0.176667	2.07996
DGKQ	-0.174167	0.405053
IQCG	-0.1725	0.416689
TMEM50A	-0.171667	9.71806
PPT2-EGFL8	-0.17	0.908148
EGFL8	-0.17	0.908148
DOK3	-0.169167	0.410677
GTF2IRD2B	-0.168333	0.747948
ZDHHC11B	-0.1675	0.975433
DOLPP1	-0.166667	1.71387
SNX27	-0.165	1.13408
GAREM2	-0.164167	7.60036
XPOT	-0.1625	0.540447
PEX16	-0.1625	0.416616
GTF3C5	-0.1625	0.219702
CHRD	-0.161667	0.672528
ZFP69B	-0.161667	0.384136
ASH1L-AS1	-0.161667	0.337952
SAMD3	-0.161667	0.202605
VGLL4	-0.16	0.831933
FAM167A	-0.16	0.594423
PASK	-0.16	0.420953
C2orf72	-0.159167	1.34911
GADD45G	-0.158333	0.913944
NOM1	-0.158333	0.103178
TTLL3	-0.1575	0.0458638
POLM	-0.155833	0.597401
SLC35E2B	-0.153333	11.0865
GFRA1	-0.153333	0.978999
GTF2IP20	-0.153333	0.248718
INTS9	-0.151667	0.222312
KCNC1	-0.150833	2.83532
CORO2A	-0.15	1.21437
LINC02981	-0.149167	0.224351
FHIP2B	-0.148333	1.01255
NPR2	-0.148333	0.416616
LSM12	-0.1475	0.87262
TMEM60	-0.1475	0.816851
LMAN2L	-0.1475	0.369407
MPV17	-0.146667	2.69044
NDUFC2	-0.146667	1.82755
HINFP	-0.146667	0.972058
KCNA2	-0.146667	0.295111
PTCD1	-0.145833	0.565522
RTN3	-0.145	31.0212
POLE	-0.145	0.762086
NPM1	-0.144167	39.6734
ANAPC4	-0.144167	0.66667
MIGA2	-0.143333	0.927924
AVIL	-0.143333	0.377206
FRG1HP	-0.143333	0.197131
C1orf159	-0.1425	0.453142
MYSM1	-0.140833	1.05182
IDUA	-0.140833	0.334294
FAM136A	-0.14	3.27866
RNF214	-0.14	0.461431
DMTN	-0.139167	3.5274
DENND4B	-0.139167	1.0609
MOCS1	-0.139167	0.106843
LGALS8	-0.1375	0.556444
MAT2A	-0.135	15.6523
RHPN1	-0.135	0.217719
A2M-AS1	-0.135	0.114317
PDE4DIP	-0.134167	0.652984
JRK	-0.134167	0.362836
LZTS2	-0.133333	2.73845
RAB3GAP1	-0.133333	1.0948
FKTN	-0.133333	0.0567191
ZNF664-RFLNA	-0.1325	0.141702
TOMM6	-0.131667	8.56783
LOC107986372	-0.131667	3.15543
DHX30	-0.131667	1.09345
BRD3OS	-0.131667	0.0308497
FRAS1	-0.130833	0.730283
IFFO1	-0.13	1.59627
PXMP2	-0.13	0.62979
RCC1	-0.13	0.281447
COA4	-0.129167	3.57275
XPC	-0.129167	0.998213
ZBTB8OS	-0.129167	0.529326
ZNF501	-0.129167	0.151253
TCTN2	-0.129167	0.0939816
SPDYE15	-0.128333	0.14522
ATPAF1	-0.1275	2.35921
RRS1	-0.1275	0.473879
RASSF5	-0.1275	0.36507
LOC102723568	-0.1275	0.107758
RAD9A	-0.126667	0.430882
ZW10	-0.125833	0.160143
MIIP	-0.125	0.54712
SPDYE9	-0.125	0.143748
COX15	-0.124167	0.708583
DYNC1I1	-0.124167	0.43678
SPDYE14	-0.124167	0.146931
PUM3	-0.124167	0.0545119
GABBR1	-0.123333	6.50439
DIS3L2	-0.123333	0.454597
TMEM175	-0.123333	0.430176
PPOX	-0.123333	0.14522
MAP6D1	-0.123333	0
RPS6KA2	-0.1225	2.56061
KIFAP3	-0.1225	2.49804
LINC01145	-0.1225	0.418353
KLHL21	-0.1225	0.10788
SUFU	-0.121667	0.364247
TBC1D19	-0.121667	0.0936147
SCRT1	-0.12	1.57573
RCE1	-0.12	0.495803
HEBP1	-0.12	0.128736
RAB33B-AS1	-0.12	0.0115841
ATP5IF1	-0.119167	10.5042
RET	-0.119167	0.415778
ITFG2	-0.119167	0.239371
ARHGAP1	-0.118333	0.341854
GLE1	-0.118333	0.152751
RHEBL1	-0.118333	0.105764
CNNM4	-0.1175	0.209663
TMEM116	-0.1175	0.0532268
PPP1R10	-0.116667	2.46556
MCUR1	-0.116667	1.46395
BRPF1	-0.116667	0.268032
TMBIM6	-0.115833	12.0878
RPL7L1	-0.115833	1.93906
POLE3	-0.115833	1.73116
MRPL16	-0.115833	1.3272
GSTK1	-0.115833	1.17671
LINC02591	-0.115833	0.388584
SP1	-0.115833	0.0946665
GSTM2	-0.115	0.183612
PAQR7	-0.115	0.0673965
SEMA6C	-0.114167	1.37623
QSOX1	-0.114167	0.509162
TFAP2E	-0.114167	0.054092
PRRT4	-0.113333	1.4568
CYB561A3	-0.113333	0.871669
GTF3C2	-0.113333	0.747948
CIZ1	-0.113333	0.633118
PARD3	-0.1125	0.132354
CAD	-0.111667	0.328895
CCDC77	-0.111667	0.164122
DENND11	-0.111667	0.15919
ZNF786	-0.111667	0.0499061
TMEM182	-0.111667	0.00512663
HIF1AN	-0.110833	0.936796
DLK2	-0.110833	0.763658
FKBPL	-0.110833	0.433092
QSOX2	-0.110833	0.188498
PPARD	-0.110833	0.161535
ACOX3	-0.110833	0.119782
ZNF687	-0.110833	0.0856427
ZER1	-0.11	0.992675
ZNF783	-0.11	0.295111
CNIH4	-0.11	0.192893
PRR3	-0.109167	1.67816
PLEKHM2	-0.109167	0.841689
H2BC5	-0.108333	3.7522
PPP1R1A	-0.108333	2.07056
PCGF3-AS1	-0.108333	1.4205
EXOC6B	-0.108333	1.30134
ASTN1	-0.108333	1.14053
GCC1	-0.108333	0.47621
ZNF696	-0.108333	0.245339
USP40	-0.108333	0.195961
ING5	-0.108333	0.104793
ARIH2	-0.1075	1.16747
HSPA1L	-0.1075	0.978999
SMURF1	-0.1075	0.54712
EIF2AK1	-0.106667	8.65234
PAK1	-0.106667	7.88138
H2BC12	-0.106667	1.7096
AZIN1	-0.106667	1.55105
ALG9	-0.106667	0.255274
NPHP4	-0.106667	0.121148
AGAP6	-0.105833	0.930926
BCCIP	-0.105833	0.797408
AK9	-0.105833	0.728559
LATS1	-0.105833	0.114568
GAK	-0.105	0.393891
STAG3L3	-0.105	0.324667
PDE1B	-0.104167	0.509326
TIGD2	-0.104167	0.175992
CPLX2	-0.103333	20.6148
WASH3P	-0.103333	1.98586
DDX47	-0.103333	0.804813
SPDYE3	-0.103333	0.66667
LINC01138	-0.103333	0.162117
ASTE1	-0.103333	0.0458638
DESI2	-0.103333	0.0167535
VIRMA	-0.103333	0.012567
CTPS1	-0.1025	2.78421
P3H3	-0.1025	0.389644
C6orf120	-0.1025	0.183256
DHX37	-0.1025	0.077635
ZNF511	-0.1025	0.0670029
NEK6	-0.1025	0.0448335
NCALD	-0.101667	5.46638
NAV3	-0.101667	0.335733
ATRNL1	-0.101667	0.0749813
OSCP1	-0.101667	0.0345637
ZDHHC18	-0.100833	0.820489
PCYOX1L	-0.100833	0.672542
MED20	-0.100833	0.061458
ZNF746	-0.1	0.567541
PLCXD2	-0.1	0.433505
DAP	-0.1	0.300093
RIIAD1	-0.1	0.0691948
WNT4	-0.1	0.0565847
TMEM108	-0.1	0.00239867
GRAMD1B	-0.0991667	0.160143
UPP1	-0.0991667	0.0933883
PPP1R18	-0.0983333	3.43039
MOGS	-0.0983333	0.443674
TXLNA	-0.0975	1.15244
SDHAP4	-0.0975	0.482113
BRD9	-0.0975	0.340588
ST6GAL2	-0.0975	0.193579
CRTAP	-0.0975	0.156384
SMIM32	-0.0975	0.121148
FAM53B	-0.0966667	0.775652
ANKS1A	-0.0966667	0.46744
NEIL2	-0.0966667	0.155324
CELSR3	-0.0958333	1.16881
LETMD1	-0.0958333	0.955241
TECPR1	-0.0958333	0.348174
SCRIB	-0.095	2.0165
PWWP2B	-0.095	1.5987
TIMM23B-AGAP6	-0.095	0.909436
NAXE	-0.095	0.763658
GPX1	-0.0941667	10.5934
MUL1	-0.0941667	0.524228
LINC02381	-0.0941667	0.293119
CEP78	-0.0941667	0.105764
HMX1	-0.0933333	3.41755
OS9	-0.0933333	2.21701
LRRC14	-0.0933333	1.38525
SLC39A1	-0.0933333	0.618265
RNPEP	-0.0933333	0.604484
SLC35G2	-0.0933333	0.454389
ABCF2	-0.0933333	0.313152
NRF1	-0.0933333	0.0946665
SNHG1	-0.0925	2.32544
TMEM25	-0.0925	2.11553
RTCA	-0.0925	0.368104
TRAPPC14	-0.0925	0.277404
TOR3A	-0.0925	0.213241
RPUSD4	-0.0916667	0.358446
CIT	-0.0916667	0.0613833
SEC13	-0.0908333	0.948334
ACHE	-0.0908333	0.442656
CKS2	-0.0908333	0.123116
SPDYE17	-0.0908333	0.0407685
GSTM4	-0.0908333	0.0239538
RBM45	-0.0908333	0.00723201
LMAN2	-0.09	1.63285
TATDN2	-0.09	0.611687
GPR137	-0.09	0.423675
PPM1H	-0.09	0.182812
IQSEC3	-0.09	0.182375
LOC124901229	-0.09	0.141373
NFRKB	-0.0891667	0.0851271
MAST2	-0.0883333	1.80007
RPP38	-0.0883333	0.883257
COPG2	-0.0883333	0.512492
RPS6KA1	-0.0883333	0.0566875
ZNF618	-0.0875	1.12728
PIP4K2C	-0.0875	0.34767
SYT15-AS1	-0.0875	0.129208
MEF2C	-0.0875	0.00119834
FHIP1B	-0.0866667	1.23666
SRSF4	-0.0866667	1.22412
PTPN23	-0.0866667	1.11192
ZSWIM5	-0.0866667	0.689641
NDST1	-0.0866667	0.461167
MFSD13A	-0.0866667	0.369494
TMEM8B	-0.0866667	0.123212
KIN	-0.0866667	0.0566875
GABARAPL1	-0.0858333	1.78439
SETMAR	-0.0858333	0.435846
LOC100996442	-0.085	2.15785
DUSP26	-0.085	0.699586
SSR3	-0.085	0.137505
C2orf68	-0.085	0.134914
RGS4	-0.085	0.0634589
NAP1L4	-0.0841667	5.03759
TBCC	-0.0841667	0.778954
SNAPIN	-0.0841667	0.604599
PPP1R12B	-0.0841667	0.357403
RABGEF1P1	-0.0841667	0.161458
DENND1A	-0.0841667	0.071164
FAM43A	-0.0841667	0.0703546
LOC124906262	-0.0841667	0.0676587
PID1	-0.0841667	0.0111785
ZNF436-AS1	-0.0841667	0
ZNF707	-0.0841667	0
UBAC1	-0.0833333	0.647728
ZNF346	-0.0833333	0.623381
CMTR1	-0.0833333	0.311213
QTRT2	-0.0833333	0.119782
POLR3D	-0.0833333	0.11059
ICE1	-0.0833333	0.102357
UBE2L6	-0.0825	1.93151
SMG5	-0.0825	0.851347
PLXNA1	-0.0825	0.718465
PRXL2B	-0.0825	0.712183
ZNRD2	-0.0825	0.474333
STRBP	-0.0825	0.369278
FGD4	-0.0825	0.217722
PSD3	-0.0825	0.167211
FLVCR1	-0.0825	0.130162
CYB561D1	-0.0825	0.0904506
TMEM41A	-0.0825	0.0665122
PCF11	-0.0825	0.0636597
WASH5P	-0.0825	0
ZSCAN9	-0.0816667	1.14318
C6orf89	-0.0816667	0.268032
SRRM1	-0.0816667	0.183765
LOC644634	-0.0816667	0.120517
HTT	-0.0816667	0.105243
MAP9	-0.0816667	0.0727936
RBM4B	-0.0808333	0.955217
ZKSCAN5	-0.0808333	0.185802
COQ10A	-0.08	1.94553
DOLK	-0.08	0.831738
GORASP1	-0.08	0.605513
NAA40	-0.08	0.604342
ESRRA	-0.08	0.393891
TNIP2	-0.08	0.32498
THAP4	-0.08	0.316072
TNFRSF10B	-0.08	0.0794571
MARCKSL1	-0.0791667	59.342
SF1	-0.0791667	1.20031
C3orf14	-0.0791667	0.564753
PRPF3	-0.0791667	0.146931
ZBTB9	-0.0791667	0.0545119
RPL32P3	-0.0791667	0.00239867
NXPH4	-0.0783333	6.09618
MRPL41	-0.0783333	4.95474
APLP2	-0.0783333	2.11553
ABL1	-0.0783333	1.6533
C4orf3	-0.0775	0.433498
AHCYL1	-0.0775	0.217722
NCOA1	-0.0775	0.110608
PIGX	-0.0775	0.0319355
ELAPOR1	-0.0775	0.00542605
HNRNPDL	-0.0766667	2.17966
RGS8	-0.0766667	0.975413
ABHD16A	-0.0766667	0.712183
GEMIN6	-0.0766667	0.618536
PAN2	-0.0766667	0.142156
ZFAND2B	-0.0766667	0.137505
NPM2	-0.0766667	0.00887385
LOC100996756	-0.0766667	0
CHRNB2	-0.0758333	1.75968
TMX2	-0.0758333	1.57909
RPAP3	-0.0758333	0.672528
KCTD20	-0.0758333	0.279924
C12orf43	-0.0758333	0.170152
SLC36A1	-0.0758333	0.167359
PKNOX2	-0.0758333	0.14428
COA6	-0.0758333	0.0004848
USP37	-0.0758333	0
RER1	-0.075	0.355449
SDC1	-0.075	0.102817
LYAR	-0.075	0
NUP155	-0.075	0
COPB2	-0.0741667	0.509326
SIK2	-0.0741667	0.0233255
TPCN2	-0.0741667	0.0126944
TSEN2	-0.0741667	0.00119834
DUSP5	-0.0741667	0
RPL21P28	-0.0733333	1.19168
SPRED2	-0.0733333	0.252752
LOC642361	-0.0733333	0.196097
DNAJC19	-0.0733333	0.0794571
MTMR12	-0.0733333	0.00661984
LOC112268469	-0.0733333	0
DNAJB2	-0.0725	2.09762
VOPP1	-0.0725	1.10673
CLSTN3	-0.0725	1.04097
ARHGEF2	-0.0725	0.656158
PRRC2C	-0.0725	0.512523
INTS5	-0.0725	0.099045
NRAV	-0.0725	0.0851271
LOC107986467	-0.0725	0.026423
DFFB	-0.0725	0
PAX2	-0.0725	0
ACOT7	-0.0716667	6.19712
PDHB	-0.0716667	0.880518
EIF1AD	-0.0716667	0.224825
ZBTB39	-0.0716667	0.182812
ALKBH3	-0.0716667	0.140507
MIB2	-0.0716667	0.129888
NFX1	-0.0716667	0.0939816
H2AC8	-0.0716667	0.0878824
CFAP126	-0.0716667	0.00162383
DNAJB11	-0.0708333	1.652
CARS1	-0.0708333	1.14117
TUSC2	-0.0708333	0.826292
PITRM1	-0.0708333	0.482113
RALB	-0.0708333	0.423675
AKIP1	-0.0708333	0.33484
GBAP1	-0.0708333	0.174857
VPS37B	-0.0708333	0.105764
CWF19L1	-0.0708333	0.102817
CEP63	-0.0708333	0.0198434
LOC112267942	-0.0708333	0
TJAP1	-0.0708333	0
EIF4H	-0.07	2.75972
SLC5A6	-0.07	2.36173
TTC1	-0.07	1.83638
INTS15	-0.07	1.78259
PPIL1	-0.07	1.09345
SESN2	-0.07	0.921952
FAM193A	-0.07	0.918862
PPFIA4	-0.07	0.369407
ASTN2	-0.07	0.364807
CYTH3	-0.07	0.345609
FOXRED1	-0.07	0.256747
UCK2	-0.07	0.219827
TIGD3	-0.07	0.0512824
MINAR2	-0.07	0
REXO4	-0.0691667	0.672542
FAM171A1	-0.0691667	0.43288
TRNP1	-0.0691667	0.330285
ZBTB12	-0.0691667	0.3067
FAF2	-0.0691667	0.264352
MRTO4	-0.0691667	0.202066
NAA35	-0.0691667	0.0872103
NUP35	-0.0691667	0.0365885
ME3	-0.0691667	0.00162383
UBXN2B	-0.0683333	0.542931
PELI3	-0.0683333	0.415778
C11orf24	-0.0683333	0.0878824
KIFC2	-0.0675	2.99784
PRKAB1	-0.0675	0.527999
GALNT9	-0.0675	0.310925
STARD10	-0.0675	0.11959
LIMS1	-0.0675	0
SLC66A1	-0.0666667	0.35382
CUTC	-0.0666667	0.0650161
GTF3C2-AS2	-0.0666667	0
PRRT1	-0.0666667	0
UBASH3B	-0.0666667	0
DDX41	-0.0658333	0.519644
SH2D3C	-0.0658333	0.358974
SAGSIN1	-0.0658333	0.165675
OBSL1	-0.0658333	0.107798
CDK19	-0.0658333	0.0878824
LRRC23	-0.0658333	0.0335878
USP54	-0.0658333	0.0116286
FAM185A	-0.0658333	0
UPK3BL1	-0.065	0.288077
H2AJ	-0.065	0.119522
SPSB4	-0.065	0.0813711
ADGRB2	-0.065	0.0716289
KLHDC9	-0.065	0.0399786
BPNT1	-0.065	0
ALDH1B1	-0.065	0
FRA10AC1	-0.065	0
TAGLN3	-0.0641667	10.3409
CHTOP	-0.0641667	0.386023
ZNF496-DT	-0.0641667	0.193246
SENP2	-0.0641667	0.0939816
CCDC93	-0.0641667	0.0673965
LOC107986985	-0.0641667	0.0365885
TRIM32	-0.0641667	0.0341701
TRIM67	-0.0633333	0.240692
PIK3C2B	-0.0633333	0.161969
PCDHA12	-0.0633333	0.153489
LRSAM1	-0.0633333	0.126812
LOC728743	-0.0633333	0
SUOX	-0.0625	0.501477
FAM86B2-DT	-0.0625	0.426347
GCN1	-0.0625	0.311812
GBA1	-0.0625	0.174339
NOL6	-0.0625	0.139139
SIX3-AS1	-0.0625	0
TRMT44	-0.0625	0
TSPYL4	-0.0616667	1.81711
POLR3GL	-0.0616667	0.539489
EAF1	-0.0616667	0.310515
RUFY1	-0.0616667	0.0290025
RAB3GAP2	-0.0616667	0.0147298
MINDY1	-0.0616667	0
PC	-0.0616667	0
SNCG	-0.0608333	8.15612
MRAS	-0.0608333	0.690319
DENND2A	-0.0608333	0.493452
PPME1	-0.0608333	0.454389
CAPN2	-0.0608333	0.22151
VTI1A	-0.0608333	0.164721
ACVR2B	-0.0608333	0.11059
FZD8	-0.0608333	0.0856404
DHDDS	-0.0608333	0.0593472
CASP9	-0.0608333	0.0499061
RAD52	-0.0608333	0.00542605
CNIH2	-0.06	5.47996
ADAR	-0.06	0.72183
AK2	-0.06	0.680177
SND1	-0.06	0.528415
MCFD2	-0.06	0.493452
BOLA1	-0.06	0.409788
SMUG1	-0.06	0.39801
CDKN1C	-0.06	0.272562
LINC00847	-0.06	0.235757
CCDC50	-0.06	0.102595
SLC35B4	-0.06	0.0491494
LOC107984281	-0.06	0
CDC42EP2	-0.06	0
RHBDD2	-0.0591667	0.793061
LOC107985728	-0.0591667	0.432075
TOMM40L	-0.0591667	0.300536
CNOT8	-0.0591667	0.278931
RAD23B	-0.0591667	0.215172
SLC39A13	-0.0591667	0.135974
TSPAN9	-0.0591667	0.0655771
RFT1	-0.0591667	0.0575674
SLC2A8	-0.0591667	0.00162383
LINC01833	-0.0591667	0
LRRC73	-0.0591667	0
POU6F1	-0.0591667	0
MAP6	-0.0583333	2.97497
PPP1R11	-0.0583333	0.89036
TAF11	-0.0583333	0.36869
TBC1D13	-0.0583333	0.358974
DHFR	-0.0583333	0.256782
SMYD3	-0.0583333	0.253067
SNAP47	-0.0583333	0.119782
PTK7	-0.0583333	0.0878824
ANKZF1	-0.0583333	0
ARPC4-TTLL3	-0.0583333	0
NINJ1	-0.0583333	0
BASP1	-0.0575	15.8986
YY1AP1	-0.0575	0.637056
MRPS18B	-0.0575	0.618265
GNG4	-0.0575	0.175394
MSRB2	-0.0575	0.169467
NAT10	-0.0575	0.168391
PGAP2	-0.0575	0.0939816
PHF21A	-0.0575	0.0870106
APTX	-0.0575	0.0840916
SERTAD4-AS1	-0.0575	0.0004848
HERC3	-0.0575	0.000100588
SEMA4A	-0.0566667	0.213171
INPP5E	-0.0566667	0.164721
SETDB1	-0.0566667	0.1486
BCL9	-0.0566667	0.117666
KIAA0319L	-0.0566667	0.111911
KIAA2013	-0.0566667	0.0862754
PPHLN1	-0.0566667	0.0691588
LOC124902204	-0.0566667	0
MKRN1	-0.0558333	0.802211
CYP51A1	-0.0558333	0.574756
SH3BP5L	-0.0558333	0.275816
SDHAF4	-0.0558333	0.209143
GORASP2	-0.0558333	0.195958
DISP3	-0.0558333	0.13604
DDX50	-0.0558333	0.135974
UBAP1	-0.0558333	0.0904506
LOC653513	-0.0558333	0.0781169
DIXDC1	-0.0558333	0.0691948
ZNF467	-0.0558333	0.026423
CCDC149	-0.0558333	0
ERI3	-0.055	2.29931
LOC728554	-0.055	0.38581
POMGNT1	-0.055	0.377126
TRIM46	-0.055	0.229252
PMPCA	-0.055	0.137505
SH3PXD2B	-0.055	0.103791
KLHDC8A	-0.055	0.0972557
DNMT3A	-0.055	0.0939816
IFNGR1	-0.055	0.0793078
DNAJB12	-0.055	0.0610154
NSD3	-0.055	0.0459283
KPNA6	-0.055	0.0187791
SPRYD4	-0.055	0.0116286
RNF103	-0.055	0
GTF2I	-0.0541667	2.03935
DDIT3	-0.0541667	0.921506
TRNAU1AP	-0.0541667	0.182439
VARS2	-0.0541667	0.0987884
FAM8A1	-0.0541667	0.0781169
PLBD2	-0.0541667	0.0338147
CUL5	-0.0541667	0.0285973
PCDHGA7	-0.0541667	0.00239867
RHOBTB1	-0.0541667	0
DDX6	-0.0533333	0.128736
CNPY4	-0.0533333	0.122094
R3HCC1L	-0.0533333	0.0812592
NEBL	-0.0533333	0.0794571
YIPF4	-0.0533333	0.0208879
NOP14-AS1	-0.0533333	0
ADARB2	-0.0533333	0
EIF4B	-0.0525	2.11553
ARL6IP4	-0.0525	0.509326
CCDC24	-0.0525	0.252536
PLOD3	-0.0525	0.194163
GNPDA1	-0.0525	0.137505
DTNBP1	-0.0525	0.105629
COMTD1	-0.0525	0.061458
CEMIP2	-0.0525	0.0365885
DPAGT1	-0.0525	0.00181503
SLC25A20	-0.0525	0
KRTAP5-1	-0.0525	0
GTF2IP1	-0.0516667	1.9894
JAK1	-0.0516667	0.908148
ST6GAL1	-0.0516667	0.341854
GPATCH4	-0.0516667	0.11241
GPR107	-0.0516667	0.0562801
ABHD6	-0.0516667	0.0457391
FAM131A	-0.0516667	0.0321938
TSNARE1	-0.0516667	0
GAL3ST3	-0.0516667	0
RAB10	-0.0508333	0.64732
SMARCC2	-0.0508333	0.455176
CTNNBIP1	-0.0508333	0.384242
FBXW5	-0.0508333	0.222312
LY6E	-0.0508333	0.0801919
PSMG4	-0.0508333	0.0549807
IQCB1	-0.0508333	0
GTF2IP4	-0.05	2.15401
RPSAP9	-0.05	0.784141
ARL2-SNX15	-0.05	0.395552
PUF60	-0.05	0.300093
ABLIM1	-0.05	0.196097
SELENON	-0.05	0.0939816
TOR1B	-0.05	0.0793078
RNF121	-0.05	0.0727416
METTL2B	-0.05	0.0562801
REXO2	-0.05	0.0390316
STIMATE	-0.05	0.00693855
TDRP	-0.05	0.00119834
PGM1	-0.05	0
ARMC8	-0.05	0
TFDP2	-0.05	0
LRRC1	-0.05	0
CNTFR	-0.0491667	1.2978
MTCH1	-0.0491667	0.823998
AP1S1	-0.0491667	0.411482
SURF4	-0.0491667	0.264299
AMPH	-0.0491667	0.174339
PCDH1	-0.0491667	0.164721
MAN1B1	-0.0491667	0.164122
GNA12	-0.0491667	0.107798
LOC103344931	-0.0491667	0.0335878
KIF13A	-0.0491667	0.0162031
ATG7	-0.0491667	0
SCUBE3	-0.0491667	0
TPRN	-0.0491667	0
RERE	-0.0483333	1.69647
ENY2	-0.0483333	0.509162
CTSB	-0.0483333	0.493452
CAPN1	-0.0483333	0.288073
STX2	-0.0483333	0.22805
LOC100630923	-0.0483333	0.202894
PRPH	-0.0483333	0.105764
BICDL1	-0.0483333	0.09864
UBE2D4	-0.0483333	0.0111785
DDX10	-0.0483333	0
CXXC5	-0.0475	1.6208
KIF3C	-0.0475	1.15351
POP7	-0.0475	0.758718
MANEAL	-0.0475	0.576914
SHC3	-0.0475	0.294475
CLIP2	-0.0475	0.256782
GAB2	-0.0475	0.0794571
MECR	-0.0475	0.0522749
ERV3-1	-0.0475	0.0509334
PSPH	-0.0475	0
ZFP41	-0.0475	0
RPL15	-0.0466667	10.6374
COX8A	-0.0466667	4.88022
SRSF7	-0.0466667	0.710636
PHETA1	-0.0466667	0.535277
PCBD1	-0.0466667	0.334294
C1orf35	-0.0466667	0.289005
CZIB	-0.0466667	0.182812
SLBP	-0.0466667	0.178888
ANP32B	-0.0466667	0.158516
DGKD	-0.0466667	0.0844108
NBPF11	-0.0466667	0.0198434
ITGA7	-0.0466667	0.00239867
POU2F1	-0.0466667	0
NAA15	-0.0466667	0
SCD	-0.0458333	1.41283
ZMAT2	-0.0458333	1.16403
COX14	-0.0458333	0.534457
CAMKK2	-0.0458333	0.453446
FGF18	-0.0458333	0.220723
USP39	-0.0458333	0.160143
HMCES	-0.0458333	0.0742964
GPATCH3	-0.0458333	0.0587431
NBAS	-0.0458333	0
LBH	-0.045	1.29688
TAC1	-0.045	0.305316
TMEM198	-0.045	0.099045
SLC4A8	-0.045	0.0922536
HABP4	-0.045	0.065191
THAP12	-0.045	0.0565847
HGSNAT	-0.045	0.0288167
BROX	-0.045	0.01767
ZFYVE9	-0.045	0.00303936
SAP30L	-0.045	0.00144055
PAIP2B	-0.045	0
NUCB2	-0.045	0
NREP	-0.0441667	3.95983
PHC2	-0.0441667	0.591043
NADK	-0.0441667	0.164721
IFT22	-0.0441667	0.105764
USP5	-0.0441667	0.0993604
TSPAN4	-0.0441667	0.0989504
PAK2	-0.0441667	0.0602747
TDG	-0.0441667	0.00303936
UAP1	-0.0441667	0
C2orf74-DT	-0.0441667	0
HOOK3	-0.0441667	0
GVQW3	-0.0441667	0
STT3A	-0.0441667	0
FAM168A	-0.0433333	1.15931
MLF2	-0.0433333	0.96751
THBS3	-0.0433333	0.662639
PRKRIP1	-0.0433333	0.202894
RING1	-0.0433333	0.169276
PUS7L	-0.0433333	0.160143
MRPL47	-0.0433333	0.138825
SLC25A44	-0.0433333	0.10921
SMIM20	-0.0433333	0.0518463
EXO5	-0.0433333	0.0346498
USP34	-0.0433333	0.0319355
NOP14	-0.0433333	0.0233255
MAD1L1	-0.0433333	0.00162383
PLCH2	-0.0433333	0
RIMOC1	-0.0433333	0
ILF2	-0.0425	1.11788
CELSR2	-0.0425	0.113568
ADD2	-0.0425	0.105234
ALAS1	-0.0425	0.0843663
CLK2	-0.0425	0.0426487
CKS1B	-0.0425	0.0120506
ZNF248	-0.0425	0.00162383
CCDC74A	-0.0425	0.00119834
ASB1	-0.0425	0
AOPEP	-0.0425	0
USP35	-0.0425	0
WDR6	-0.0416667	6.67478
VDAC1	-0.0416667	0.651146
RUSC1	-0.0416667	0.265999
SLC35C1	-0.0416667	0.137505
AHCYL2	-0.0416667	0.0595822
SLC9A1	-0.0416667	0.027472
CARD19	-0.0416667	0.0209763
MTDH	-0.0416667	0.00239867
RMND5A	-0.0416667	0
NFE2L2	-0.0416667	0
GRM2	-0.0416667	0
FARS2	-0.0416667	0
ZDHHC2	-0.0416667	0
ELP3	-0.0416667	0
ZNF697	-0.0408333	0.193579
UQCC2	-0.0408333	0.161458
LINC00537	-0.0408333	0.00119834
NTNG2	-0.0408333	0
RP9P	-0.04	1.53908
NRBP2	-0.04	0.432509
MATR3	-0.04	0.358446
ARL3	-0.04	0.251892
ACAP3	-0.04	0.193817
TOLLIP	-0.04	0.121127
FBLIM1	-0.04	0.0794571
WAC-AS1	-0.04	0.0673965
NUP188	-0.04	0.0566875
AKR7L	-0.04	0
BBS5	-0.04	0
ELOVL2	-0.04	0
SDK1	-0.04	0
CSRP2	-0.04	0
SYNCRIP	-0.0391667	0.133421
CDC26	-0.0391667	0.0844108
PDZD7	-0.0391667	0.0820229
KBTBD4	-0.0391667	0.0581282
B4GALT7	-0.0391667	0.0321938
ABLIM2	-0.0391667	0.0289383
RPF1	-0.0391667	0
LARP1B	-0.0391667	0
BANF1	-0.0383333	0.831933
ACP1	-0.0383333	0.638374
PNMA2	-0.0383333	0.197982
CDC42SE1	-0.0383333	0.1049
MRPL9	-0.0383333	0.0178647
LINC00680	-0.0383333	0.010558
CLCN2	-0.0383333	0.00565271
EPB41L4A-DT	-0.0383333	0.000641425
LOC124901807	-0.0383333	0
KRBA1	-0.0383333	0
ST3GAL1	-0.0383333	0
STXBP1	-0.0375	0.930253
PTPN11	-0.0375	0.195961
QDPR	-0.0375	0.105262
SLC25A38	-0.0375	0.0507597
NASP	-0.0375	0.0388025
SLC6A9	-0.0375	0
PLCXD3	-0.0375	0
H4C12	-0.0375	0
LY6G5B	-0.0375	0
POP1	-0.0375	0
FOXJ2	-0.0375	0
TPST1	-0.0366667	0.402143
HARS2	-0.0366667	0.220723
SPATS2	-0.0366667	0.061458
KIAA2026	-0.0366667	0.0004848
RASGEF1C	-0.0366667	0
RASA4	-0.0366667	0
NEFM	-0.0358333	10.2085
CTTN	-0.0358333	0.244639
HMGA1	-0.0358333	0.22151
VPS72	-0.0358333	0.179662
GABBR2	-0.0358333	0.0818084
MED22	-0.0358333	0.0565847
BLOC1S5-TXNDC5	-0.0358333	0.0160325
TXNDC5	-0.0358333	0.0160325
HMGXB3	-0.0358333	0.0120506
MARVELD1	-0.0358333	0.00648874
DUSP23	-0.0358333	0
PNPT1	-0.0358333	0
C2orf49	-0.0358333	0
PALLD	-0.0358333	0
CTNNA1	-0.0358333	0
MTRF1L	-0.0358333	0
CASP2	-0.0358333	0
SLC45A4	-0.0358333	0
PIERCE1	-0.035	0.93729
ALDH4A1	-0.035	0.382131
DKK3	-0.035	0.344409
SH3BGRL3	-0.035	0.341854
FAM219A	-0.035	0.2417
SLC35A4	-0.035	0.159585
LOC127898564	-0.035	0.0711448
RBSN	-0.035	0.0361807
ADCY6	-0.035	0.0348523
SMARCAL1	-0.035	0.0216471
SH3GLB1	-0.035	0.01767
SLC22A23	-0.035	0.0174079
EHBP1	-0.035	0
ABCB8	-0.035	0
CDC42SE2	-0.0341667	0.163488
UBE2F	-0.0341667	0.110538
DUSP4	-0.0341667	0.0672414
FBXO42	-0.0341667	0.00239867
MROH7-TTC4	-0.0341667	0
DCP1A	-0.0341667	0
LOC107986162	-0.0341667	0
ADAMTS16-DT	-0.0341667	0
CRACR2B	-0.0341667	0
KIF21B	-0.0333333	3.6505
CSTPP1	-0.0333333	2.49804
PTPRN2	-0.0333333	0.924399
PSMB1	-0.0333333	0.344409
MAD2L1BP	-0.0333333	0.106843
SRD5A1	-0.0333333	0.0933883
RBM34	-0.0333333	0.08489
STX3	-0.0333333	0.0602586
ARV1	-0.0333333	0.0507597
CNPY2	-0.0333333	0.0319199
KAZN	-0.0333333	0.00268313
PANK4	-0.0333333	0
ATP13A2	-0.0333333	0
DNALI1	-0.0333333	0
DPH2	-0.0333333	0
ANKHD1-EIF4EBP3	-0.0333333	0
RPS23	-0.0325	4.30626
RIMS3	-0.0325	0.473879
CHCHD1	-0.0325	0.320071
PHC1	-0.0325	0.149649
RRP36	-0.0325	0.120517
TEX261	-0.0325	0.10433
NUDT2	-0.0325	0.0319355
RCOR2	-0.0325	0.026423
PMS2	-0.0325	0.0160432
IFFO2	-0.0325	0
LEPROT	-0.0325	0
SNRK	-0.0325	0
NFKBIE	-0.0325	0
CEP43	-0.0325	0
HIBADH	-0.0325	0
POLD3	-0.0325	0
ENSA	-0.0316667	0.288077
NOLC1	-0.0316667	0.050164
GRPEL2-AS1	-0.0316667	0.0202185
C11orf80	-0.0316667	0.00886645
EIF2B3	-0.0316667	0.000100588
NKTR	-0.0316667	0
PDLIM7	-0.0316667	0
RSPO3	-0.0316667	0
ZC3H3	-0.0316667	0
FAM88B	-0.0316667	0
NUTM2B-AS1	-0.0316667	0
MAPKAPK5-AS1	-0.0316667	0
C6orf226	-0.0308333	0.466983
COQ5	-0.0308333	0.110539
EFR3B	-0.0308333	0.0904506
PLEKHB2	-0.0308333	0.0807103
MDK	-0.0308333	0.0691948
DPP3	-0.0308333	0.0425553
MTMR14	-0.0308333	0.0418168
SYT9	-0.0308333	0.00303936
TSC1	-0.0308333	0.00162383
TTC13	-0.0308333	0
DRAM2	-0.0308333	0
MRPL19	-0.0308333	0
SLC6A6	-0.0308333	0
RAPGEF2	-0.0308333	0
PON2	-0.0308333	0
FBXO16	-0.0308333	0
DDX25	-0.0308333	0
STIP1	-0.03	0.385805
GPN1	-0.03	0.129722
CADPS	-0.03	0.127197
PHLDB1	-0.03	0.0818084
MRPS9	-0.03	0.0157864
PEX19	-0.03	0.0120182
NBPF15	-0.03	0.00661984
ATG4B	-0.03	0.00162383
B3GALT1	-0.03	0
UBXN2A	-0.03	0
BOLA3-DT	-0.03	0
COX18	-0.03	0
EGR1	-0.03	0
RIOK1	-0.03	0
PLPP6	-0.03	0
FBXW8	-0.03	0
CCDC59	-0.03	0
LMX1B	-0.0291667	0.196097
GUSBP1	-0.0291667	0.105262
CKAP4	-0.0291667	0.100634
FLJ20021	-0.0291667	0.0284833
TMEM44	-0.0291667	0.026423
E2F6	-0.0291667	0.0120182
CHST10	-0.0291667	0.00578642
PTPRU	-0.0291667	0
MTA3	-0.0291667	0
RNF168	-0.0291667	0
MCM4	-0.0291667	0
CCND2	-0.0291667	0
FKBP11	-0.0291667	0
TUBB2A	-0.0283333	37.1804
MRPS25	-0.0283333	0.0340586
CUX2	-0.0283333	0.0178647
GDPD5	-0.0283333	0.0163375
LINC00839	-0.0283333	0.00661984
CERS6	-0.0283333	0.00239867
ZBTB17	-0.0283333	0
SLC27A3	-0.0283333	0
ACKR1	-0.0283333	0
SLC35F5	-0.0283333	0
STK11IP	-0.0283333	0
MRPS27	-0.0283333	0
RAPGEF5	-0.0283333	0
KAT6A	-0.0283333	0
PARK7	-0.0275	1.13623
XPA	-0.0275	0.295569
TOE1	-0.0275	0.101095
SNRPE	-0.0275	0.0863236
PPT2	-0.0275	0.0493722
FBXO2	-0.0275	0.0105274
WDR35	-0.0275	0
LETM1	-0.0275	0
RASA4DP	-0.0275	0
AGAP9	-0.0275	0
APIP	-0.0275	0
GALNT11	-0.0266667	0.251892
PPT1	-0.0266667	0.119782
AGRN	-0.0266667	0.0936147
SRA1	-0.0266667	0.0792319
DTX1	-0.0266667	0.0573494
AKR7A2	-0.0266667	0.0116286
CAMK2G	-0.0266667	0.00639655
NECAP2	-0.0266667	0
SHC1	-0.0266667	0
TET3	-0.0266667	0
WDR12	-0.0266667	0
CNNM3	-0.0266667	0
IFT122	-0.0266667	0
DVL3	-0.0266667	0
HACD2	-0.0266667	0
WDR41	-0.0266667	0
GARS1-DT	-0.0266667	0
ZNF658B	-0.0266667	0
ERCC6L2-AS1	-0.0266667	0
LOC105378512	-0.0266667	0
GOLGA3	-0.0266667	0
RNF220	-0.0258333	0.198775
RAP1A	-0.0258333	0
MTR	-0.0258333	0
CRIPT	-0.0258333	0
LOC124907874	-0.0258333	0
CBLB	-0.0258333	0
UNC5A	-0.0258333	0
LOC124902551	-0.0258333	0
MMS19	-0.0258333	0
RRP8	-0.0258333	0
ATG101	-0.0258333	0
YWHAQ	-0.025	0.755518
SSBP3	-0.025	0.253093
PCDHGB4	-0.025	0.0259635
TXNRD1	-0.025	0.00782383
TAF6L	-0.025	0.00239867
LRIG2	-0.025	0
TAF1A-AS1	-0.025	0
LOC124909363	-0.025	0
CYP2U1	-0.025	0
SPRY1	-0.025	0
RUFY1-AS1	-0.025	0
MDC1	-0.025	0
NUDT1	-0.025	0
ZNF25	-0.025	0
B4GALNT1	-0.0241667	1.16747
KDM1A	-0.0241667	0.262341
DCTN2	-0.0241667	0.163079
CHMP7	-0.0241667	0.050164
GMPPB	-0.0241667	0.0368759
ZMYND19	-0.0241667	0.0199637
WDTC1	-0.0241667	0
RIMKLA	-0.0241667	0
AP4B1-AS1	-0.0241667	0
TTC31	-0.0241667	0
MRPL30	-0.0241667	0
ZC3H8	-0.0241667	0
SLC35B2	-0.0241667	0
TBRG4	-0.0241667	0
ZKSCAN1	-0.0241667	0
INSIG1	-0.0241667	0
DGAT1	-0.0241667	0
CRAT	-0.0241667	0
SETX	-0.0241667	0
CAMK1D	-0.0241667	0
UPF2	-0.0241667	0
BMS1P2-AGAP9	-0.0241667	0
FBRSL1	-0.0241667	0
SPRYD3	-0.0241667	0
ADD1	-0.0233333	0.574866
RBM14-RBM4	-0.0233333	0.199794
CZ1P-ASNS	-0.0233333	0.0946665
POMGNT2	-0.0233333	0.0479113
XPR1	-0.0233333	0.0459552
HIP1	-0.0233333	0.0427408
APBB3	-0.0233333	0.0340586
ARHGEF12	-0.0233333	0.0314241
PEX14	-0.0233333	0
LOC124904162	-0.0233333	0
DBT	-0.0233333	0
ZNF669	-0.0233333	0
MCM6	-0.0233333	0
SLC38A9	-0.0233333	0
GUSBP15	-0.0233333	0
TAPBP	-0.0233333	0
TSC22D4	-0.0233333	0
LOC107984219	-0.0233333	0
NET1	-0.0233333	0
RIC8B	-0.0233333	0
C1orf216	-0.0225	0.405053
BTN2A1	-0.0225	0.242416
CS	-0.0225	0.0972908
STRIP1	-0.0225	0.0878824
EIF4G1	-0.0225	0.0665528
AMIGO1	-0.0225	0
H2BC20P	-0.0225	0
ISG20L2	-0.0225	0
DNAJC18	-0.0225	0
FRS3	-0.0225	0
NTRK2	-0.0225	0
UVRAG	-0.0225	0
ZNHIT2	-0.0225	0
PGD	-0.0216667	0.100156
PTPA	-0.0216667	0.0749813
NFASC	-0.0216667	0.0540458
BMP1	-0.0216667	0.0333359
METAP1	-0.0216667	0.0111785
WARS2	-0.0216667	0
THBS3-AS1	-0.0216667	0
EGLN1	-0.0216667	0
ATG9A	-0.0216667	0
USP4	-0.0216667	0
RFC1	-0.0216667	0
KIF3A	-0.0216667	0
ECPAS	-0.0216667	0
LOC124902898	-0.0216667	0
ZFC3H1	-0.0216667	0
MRPS33	-0.0208333	0.164721
ARL2	-0.0208333	0.0784096
CHKA	-0.0208333	0.0503419
CISD2	-0.0208333	0.0388025
DAP3	-0.0208333	0.0163375
RHOBTB2	-0.0208333	0.0026251
CACNA1E	-0.0208333	0
RNF144A	-0.0208333	0
TCTA	-0.0208333	0
TSC22D2	-0.0208333	0
UBA6-DT	-0.0208333	0
RAD1	-0.0208333	0
GCNT2	-0.0208333	0
PTP4A3	-0.0208333	0
SEPHS1	-0.0208333	0
UBE2D1	-0.0208333	0
MARCHF5	-0.0208333	0
SIRT3	-0.0208333	0
DIPK1B	-0.02	0.384136
MRPS24	-0.02	0.233383
PLEC	-0.02	0.197131
SEPTIN2	-0.02	0.195958
HSPA12A	-0.02	0.110538
EPB41	-0.02	0.0689571
DAGLA	-0.02	0.0390059
ESYT1	-0.02	0.0375401
TUB	-0.02	0.0053732
C1orf109	-0.02	0
MFSD6	-0.02	0
XXYLT1	-0.02	0
RNF150	-0.02	0
CLPTM1L	-0.02	0
MTX3	-0.02	0
SMAD5	-0.02	0
RIMS1	-0.02	0
POLR1HASP	-0.02	0
UBR2	-0.02	0
TBC1D22B	-0.02	0
ANAPC5	-0.02	0
DNAJC8	-0.0191667	0.185846
NPRL2	-0.0191667	0.0713517
CYRIB	-0.0191667	0.0527773
SYBU	-0.0191667	0.00594987
DCLK2	-0.0191667	0.00239867
ARNT	-0.0191667	0
WDR77	-0.0191667	0
HDAC4	-0.0191667	0
TBC1D8	-0.0191667	0
PRICKLE2	-0.0191667	0
SRD5A3	-0.0191667	0
MICALL2	-0.0191667	0
ABHD11	-0.0191667	0
NSUN5P1	-0.0191667	0
MTMR9	-0.0191667	0
ARMH3	-0.0191667	0
BBS1	-0.0191667	0
TADA3	-0.0183333	0.381042
XRCC5	-0.0183333	0.0716289
PIK3R3	-0.0183333	0.0673841
LOC646471	-0.0183333	0
FAF1	-0.0183333	0
METTL13	-0.0183333	0
IMP4	-0.0183333	0
MANF	-0.0183333	0
NUDT16	-0.0183333	0
RUBCN	-0.0183333	0
TNPO3	-0.0183333	0
LRRN3	-0.0183333	0
LZTS1	-0.0183333	0
ZNF189	-0.0183333	0
DRGX	-0.0183333	0
LIPA	-0.0183333	0
FXYD6	-0.0175	0.924399
LINC01089	-0.0175	0.106843
STIM1	-0.0175	0.0174079
RXRG	-0.0175	0
KDM5B	-0.0175	0
PCDHGB6	-0.0175	0
GRB10	-0.0175	0
SPDYE12	-0.0175	0
FBXO10	-0.0175	0
TMEM135	-0.0175	0
APAF1	-0.0175	0
SLC25A4	-0.0166667	0.137505
PMF1	-0.0166667	0.133047
ASIC4	-0.0166667	0.0434541
NDUFB6	-0.0166667	0.0368759
RAB5B	-0.0166667	0.0338371
CGREF1	-0.0166667	0.0335878
LRRC55	-0.0166667	0.00314017
ERGIC1	-0.0166667	0.00162383
DDB1	-0.0166667	0.00119834
DPCD	-0.0166667	0.000641425
DENND1B	-0.0166667	0
ZBTB48	-0.0166667	0
RFX5	-0.0166667	0
CRTC2	-0.0166667	0
CIAO1	-0.0166667	0
SEMA5B	-0.0166667	0
PPA2	-0.0166667	0
CYFIP2	-0.0166667	0
REEP5	-0.0166667	0
RRAGD	-0.0166667	0
SPIN1	-0.0166667	0
SYT7	-0.0166667	0
BORCS5	-0.0166667	0
FAM222A	-0.0166667	0
DPM2	-0.0158333	0.291184
ENO1	-0.0158333	0.21999
STMN4	-0.0158333	0.219039
GMEB1	-0.0158333	0
NOL10	-0.0158333	0
KCNS3	-0.0158333	0
ABHD5	-0.0158333	0
SLC35A5	-0.0158333	0
ANKH	-0.0158333	0
SNCAIP	-0.0158333	0
PHAX	-0.0158333	0
GRK6	-0.0158333	0
SEC63	-0.0158333	0
RNF5	-0.0158333	0
EBF2	-0.0158333	0
RPS20	-0.0158333	0
CDK20	-0.0158333	0
CCAR1	-0.0158333	0
EIF4EBP2	-0.0158333	0
ARF3	-0.0158333	0
AGAP2	-0.0158333	0
TSFM	-0.0158333	0
BRI3BP	-0.0158333	0
HNRNPA1L3	-0.0158333	0
KCTD7	-0.015	0.202749
OLFM1	-0.015	0.188388
S100PBP	-0.015	0
MKNK1	-0.015	0
LIX1L	-0.015	0
NTPCR	-0.015	0
MAML3	-0.015	0
FCHO2	-0.015	0
EFHC1	-0.015	0
RAB23	-0.015	0
MRPL18	-0.015	0
GIHCG	-0.015	0
MARCHF9	-0.015	0
TRIAP1	-0.015	0
INA	-0.0141667	0.661333
B4GALNT4	-0.0141667	0.289007
POLR2L	-0.0141667	0.101145
WASH7P	-0.0141667	0.0703546
MICOS10	-0.0141667	0.0670029
TMEM120A	-0.0141667	0.00162383
OTUB1	-0.0141667	0.000641425
GRIK3	-0.0141667	0
DDAH1	-0.0141667	0
DRAXIN	-0.0141667	0
FAHD2A	-0.0141667	0
GYPC	-0.0141667	0
LOC105374122	-0.0141667	0
RPUSD3	-0.0141667	0
B4GALT4	-0.0141667	0
MFSD1	-0.0141667	0
ELOVL6	-0.0141667	0
MAN2B2	-0.0141667	0
STK10	-0.0141667	0
LEMD2	-0.0141667	0
PIM1	-0.0141667	0
ASAP1	-0.0141667	0
CALB1	-0.0141667	0
GTF3C4	-0.0141667	0
NSMF	-0.0141667	0
SFSWAP	-0.0141667	0
TMEM106C	-0.0141667	0
PRKAG1	-0.0141667	0
AACS	-0.0141667	0
PFN2	-0.0133333	0.0208879
SPINDOC	-0.0133333	0.0148881
GGCT	-0.0133333	0.00239867
MSTO1	-0.0133333	0
ZNF514	-0.0133333	0
EIF5B	-0.0133333	0
LOC100506076	-0.0133333	0
AMMECR1L	-0.0133333	0
CMC1	-0.0133333	0
PODXL2	-0.0133333	0
CCDC174	-0.0133333	0
VWA5B2	-0.0133333	0
TBCK	-0.0133333	0
SLIT3	-0.0133333	0
ALDH5A1	-0.0133333	0
MAP3K7	-0.0133333	0
ZNF316	-0.0133333	0
PAXIP1-DT	-0.0133333	0
GRHPR	-0.0133333	0
LOC105378519	-0.0133333	0
HSD17B7P2	-0.0133333	0
TUT1	-0.0133333	0
TLCD5	-0.0133333	0
REPIN1	-0.0125	0.0716906
PITHD1	-0.0125	0.0550725
HMGN2	-0.0125	0.00228178
SZRD1	-0.0125	0
PGBD5	-0.0125	0
POLE4	-0.0125	0
DIAPH1	-0.0125	0
RANBP17	-0.0125	0
RPF2	-0.0125	0
BAK1	-0.0125	0
TRIM24	-0.0125	0
SMIM19	-0.0125	0
NDUFA8	-0.0125	0
AJM1	-0.0125	0
YWHAG	-0.0116667	0.185846
CACNB3	-0.0116667	0.061458
ACP2	-0.0116667	0.0335878
EMC3	-0.0116667	0.0187791
DTX3	-0.0116667	0.0163375
MARCHF4	-0.0116667	0
TMEM169	-0.0116667	0
LINC01963	-0.0116667	0
FAM162A	-0.0116667	0
SIMC1	-0.0116667	0
CCDC127	-0.0116667	0
MGAT1	-0.0116667	0
ZSCAN26	-0.0116667	0
ZNF853	-0.0116667	0
ANK1	-0.0116667	0
EIF3E	-0.0116667	0
MEGF9	-0.0116667	0
TACC2	-0.0116667	0
RMST	-0.0116667	0
KMT2D	-0.0116667	0
NOPCHAP1	-0.0116667	0
SLC48A1	-0.0116667	0
LOC105369755	-0.0116667	0
MTERF2	-0.0116667	0
GLTP	-0.0116667	0
SLC52A2	-0.0108333	0.0459408
NOL9	-0.0108333	0
LYPLA2	-0.0108333	0
TMEM127	-0.0108333	0
TRA2B	-0.0108333	0
THOC3	-0.0108333	0
RUSC2	-0.0108333	0
MAPK8	-0.0108333	0
PAAF1	-0.0108333	0
NADSYN1	-0.0108333	0
CCAR2	-0.01	0.567154
UBXN1	-0.01	0.00162383
CHD5	-0.01	0
GPR89A	-0.01	0
POGK	-0.01	0
DCAF8-DT	-0.01	0
RAB4A	-0.01	0
CEP85L	-0.01	0
TTBK1	-0.01	0
PPP1R14C	-0.01	0
EHMT2-AS1	-0.01	0
TAP2	-0.01	0
HECW1	-0.01	0
BZW2	-0.01	0
SBDSP1	-0.01	0
PSMC2	-0.01	0
YTHDF3	-0.01	0
ZNF34	-0.01	0
ZNF517	-0.01	0
PIP5KL1	-0.01	0
MOB3B	-0.01	0
MIR600HG	-0.01	0
SWI5	-0.01	0
DYNC2I2	-0.01	0
WASHC2C	-0.01	0
DHTKD1	-0.01	0
MRPS16	-0.01	0
TWNK	-0.01	0
AFAP1L2	-0.01	0
CCDC85B	-0.01	0
WNK1	-0.01	0
PYM1	-0.01	0
RAF1	-0.0091667	0.193744
SEC61A1	-0.0091667	0.119522
ASIC1	-0.0091667	0.0110311
C1orf21	-0.0091667	0
MTFR1L	-0.0091667	0
HSD17B7	-0.0091667	0
PPP1R8	-0.0091667	0
TRAPPC3	-0.0091667	0
PHLDA3	-0.0091667	0
GIGYF2	-0.0091667	0
PTCD3	-0.0091667	0
SLC35F6	-0.0091667	0
ICA1L	-0.0091667	0
BCS1L	-0.0091667	0
ZKSCAN7	-0.0091667	0
MLF1	-0.0091667	0
PSMD2	-0.0091667	0
MANBA	-0.0091667	0
FRYL	-0.0091667	0
GUSBP14	-0.0091667	0
SUB1	-0.0091667	0
BLTP3A	-0.0091667	0
TMEM140	-0.0091667	0
RUNX1T1	-0.0091667	0
DERL1	-0.0091667	0
SLC1A1	-0.0091667	0
CLPB	-0.0091667	0
PRCP	-0.0091667	0
BRSK2	-0.0091667	0
ZNF143	-0.0091667	0
C1QTNF4	-0.0091667	0
NDUFA9	-0.0091667	0
UNC13B	-0.0083333	0.139139
FAM89B	-0.0083333	0.103756
FIS1	-0.0083333	0.050419
RETREG2	-0.0083333	0.0198434
KIF26B	-0.0083333	0
DR1	-0.0083333	0
PLEKHO1	-0.0083333	0
MTARC1	-0.0083333	0
SLC8A1	-0.0083333	0
BAP1	-0.0083333	0
NAA50	-0.0083333	0
LAMTOR3	-0.0083333	0
TMEM178B	-0.0083333	0
DCAF10	-0.0083333	0
DNM1	-0.0083333	0
CYP2C8	-0.0083333	0
ZDHHC24	-0.0083333	0
SPA17	-0.0083333	0
TAOK3	-0.0083333	0
RNF44	-0.0075	0.11799
NCAM1	-0.0075	0.0801919
FEZ1	-0.0075	0.0116286
C1orf122	-0.0075	0.0013636
LINC02593	-0.0075	0
CEP85	-0.0075	0
H2AC18	-0.0075	0
THEM4	-0.0075	0
KLF7	-0.0075	0
NGLY1	-0.0075	0
FXR1	-0.0075	0
REEP2	-0.0075	0
LYRM4	-0.0075	0
FIG4	-0.0075	0
TFAP2A-AS2	-0.0075	0
SPDYE13	-0.0075	0
MAPKAP1	-0.0075	0
AK1	-0.0075	0
ST6GALNAC4-ST6GALNAC6-AK1	-0.0075	0
AGAP7P	-0.0075	0
PRPF19	-0.0075	0
MRFAP1L1	-0.0066667	1.15931
NABP2	-0.0066667	0.115565
RPL11	-0.0066667	0.0207667
NUDC	-0.0066667	0.00661984
GON4L	-0.0066667	0
NAV1	-0.0066667	0
C1orf174	-0.0066667	0
PEA15	-0.0066667	0
GPR161	-0.0066667	0
GLUL	-0.0066667	0
ZNF804A	-0.0066667	0
GSK3B	-0.0066667	0
NSG1	-0.0066667	0
CEP170P1	-0.0066667	0
WDR70	-0.0066667	0
JAKMIP2	-0.0066667	0
YIPF3	-0.0066667	0
HDAC2	-0.0066667	0
NUDCD3	-0.0066667	0
BCL7B	-0.0066667	0
GAL3ST4	-0.0066667	0
WASHC5	-0.0066667	0
SMU1	-0.0066667	0
GRK5	-0.0066667	0
TIMM23	-0.0066667	0
KANSL2	-0.0066667	0
UNG	-0.0066667	0
TCHP	-0.0066667	0
SUDS3	-0.0066667	0
PSMA5	-0.0058333	0
CREG1	-0.0058333	0
BLACAT1	-0.0058333	0
DTNB-AS1	-0.0058333	0
ZNF512	-0.0058333	0
LGALSL	-0.0058333	0
DNAJC10	-0.0058333	0
NR2C2	-0.0058333	0
SAR1B	-0.0058333	0
LARS1	-0.0058333	0
ZSCAN16-AS1	-0.0058333	0
PDCD2	-0.0058333	0
SUMF2	-0.0058333	0
GSR	-0.0058333	0
RAPGEF1	-0.0058333	0
TTF1	-0.0058333	0
TLN1	-0.0058333	0
INIP	-0.0058333	0
PRPF4	-0.0058333	0
CCNY	-0.0058333	0
USP47	-0.0058333	0
DUSP8	-0.0058333	0
OSBP	-0.0058333	0
ARHGEF17	-0.0058333	0
TMEM218	-0.0058333	0
LINC02972	-0.0058333	0
TMPO-AS1	-0.0058333	0
WASHC3	-0.0058333	0
NCKAP1	-0.005	0.0366989
LRP8	-0.005	0
UBE2Q1-AS1	-0.005	0
MTX1	-0.005	0
LOC124900711	-0.005	0
NDUFAF2	-0.005	0
UBE2QL1	-0.005	0
RGMB	-0.005	0
PCDHGB5	-0.005	0
HEBP2	-0.005	0
CUTA	-0.005	0
SAYSD1	-0.005	0
CILK1	-0.005	0
RWDD1	-0.005	0
GPAT4	-0.005	0
UQCRB	-0.005	0
ENTR1	-0.005	0
CACNB2	-0.005	0
KCNIP2	-0.005	0
UQCC3	-0.005	0
C12orf4	-0.005	0
ORMDL2	-0.005	0
MED8	-0.0041667	0
CCDC28B	-0.0041667	0
TNFAIP8L2-SCNM1	-0.0041667	0
RBBP5	-0.0041667	0
NENF	-0.0041667	0
OSBPL6	-0.0041667	0
STAMBP	-0.0041667	0
KCMF1	-0.0041667	0
COX5B	-0.0041667	0
BBX	-0.0041667	0
ANAPC13	-0.0041667	0
SLC7A14	-0.0041667	0
CAND2	-0.0041667	0
RPL35A	-0.0041667	0
GUCY1A1	-0.0041667	0
PCGF3	-0.0041667	0
MRFAP1	-0.0041667	0
PIK3R1	-0.0041667	0
LARP1	-0.0041667	0
BRD8	-0.0041667	0
RNF8	-0.0041667	0
FAXC	-0.0041667	0
TBL2	-0.0041667	0
COPS6	-0.0041667	0
FAM131B-AS2	-0.0041667	0
LOC124902052	-0.0041667	0
CCDC25	-0.0041667	0
EMC2	-0.0041667	0
AK3	-0.0041667	0
PRRC2B	-0.0041667	0
SVIL	-0.0041667	0
CNNM2	-0.0041667	0
C10orf95-AS1	-0.0041667	0
PTPN5	-0.0041667	0
ZPR1	-0.0041667	0
CDK2AP2	-0.0041667	0
SRPRA	-0.0041667	0
SVOP	-0.0041667	0
PSMD9	-0.0041667	0
COPS7A	-0.0041667	0
SARNP	-0.0041667	0
SLC25A3	-0.0041667	0
RPS14	-0.0033333	0.130162
PPIA	-0.0033333	0.0677136
KCNAB2	-0.0033333	0
TPRG1L	-0.0033333	0
LZIC	-0.0033333	0
SMIM12	-0.0033333	0
CELF3	-0.0033333	0
KANSL1L	-0.0033333	0
CUL3	-0.0033333	0
TTL	-0.0033333	0
CMSS1	-0.0033333	0
MSL2	-0.0033333	0
IL20RB-AS1	-0.0033333	0
GYG1	-0.0033333	0
OXNAD1	-0.0033333	0
SS18L2	-0.0033333	0
GPR27	-0.0033333	0
C4orf33	-0.0033333	0
PTCD2	-0.0033333	0
IRX2-DT	-0.0033333	0
RBM22	-0.0033333	0
MRPL2	-0.0033333	0
WDR91	-0.0033333	0
NDUFB2-AS1	-0.0033333	0
CHPF2	-0.0033333	0
PRKDC	-0.0033333	0
MYC	-0.0033333	0
COMMD5	-0.0033333	0
SSNA1	-0.0033333	0
CEP57	-0.0033333	0
FADS1	-0.0033333	0
SENP1	-0.0033333	0
FKBP4	-0.0033333	0
TUBA1C	-0.0033333	0
MRPL42	-0.0033333	0
LOC124903021	-0.0033333	0
RPS6	-0.0025	0.102817
RNF130	-0.0025	0.0365885
ZMYM4-AS1	-0.0025	0
SVBP	-0.0025	0
ATP5PB	-0.0025	0
CREB3L4	-0.0025	0
ATP8B2	-0.0025	0
SLC25A12	-0.0025	0
LOC124907773	-0.0025	0
APEH	-0.0025	0
NICN1	-0.0025	0
JADE1	-0.0025	0
NOA1	-0.0025	0
RPL34	-0.0025	0
MOCS2	-0.0025	0
UQCRQ	-0.0025	0
CDC5L	-0.0025	0
RPP40	-0.0025	0
GPANK1	-0.0025	0
AVL9	-0.0025	0
ADAP1	-0.0025	0
GTF2I-AS1	-0.0025	0
MRPS17	-0.0025	0
SPDYE8	-0.0025	0
FMC1	-0.0025	0
TUSC3	-0.0025	0
VPS13B	-0.0025	0
LY6H	-0.0025	0
PPP1R16A	-0.0025	0
NCS1	-0.0025	0
RSU1	-0.0025	0
ZFAND4	-0.0025	0
DDIT4	-0.0025	0
ZSWIM8-AS1	-0.0025	0
EXT2	-0.0025	0
NAV2-AS2	-0.0025	0
TMEM258	-0.0025	0
PPFIA1	-0.0025	0
NUMA1	-0.0025	0
TRAPPC4	-0.0025	0
CSRNP2	-0.0025	0
LOC101928344	-0.0025	0
FKBP1A	-0.0016667	0.099045
RPL41	-0.0016667	0.0157578
TPM3	-0.0016667	0.0004848
ST3GAL3	-0.0016667	0
RPS6KC1	-0.0016667	0
EFNA4-EFNA3	-0.0016667	0
TADA1	-0.0016667	0
TSN	-0.0016667	0
FNDC4	-0.0016667	0
RPS27A	-0.0016667	0
NAGK	-0.0016667	0
RPL14	-0.0016667	0
RBM5-AS1	-0.0016667	0
DUSP7	-0.0016667	0
PLA2G12A	-0.0016667	0
FBXW7-AS1	-0.0016667	0
ATP6V0E1	-0.0016667	0
SLC9A3-AS1	-0.0016667	0
CNOT6	-0.0016667	0
USP49	-0.0016667	0
RNGTT	-0.0016667	0
PREP	-0.0016667	0
NELFE	-0.0016667	0
SRSF3	-0.0016667	0
WIPI2	-0.0016667	0
SLC29A4	-0.0016667	0
PTDSS1	-0.0016667	0
BTRC	-0.0016667	0
ACAT1	-0.0016667	0
THY1	-0.0016667	0
PRMT8	-0.0016667	0
SH2B3	-0.0016667	0
WBP11	-0.0016667	0
MFSD5	-0.0016667	0
FUCA1	-0.0008333	0
ALG14	-0.0008333	0
NUP133	-0.0008333	0
MRPL20-AS1	-0.0008333	0
HCRTR1	-0.0008333	0
TUFT1	-0.0008333	0
VANGL2	-0.0008333	0
C1orf198	-0.0008333	0
LYPD1	-0.0008333	0
HS1BP3	-0.0008333	0
SMYD5	-0.0008333	0
UQCC5	-0.0008333	0
IFT57	-0.0008333	0
TSPAN5	-0.0008333	0
SMIM14	-0.0008333	0
CHIC2	-0.0008333	0
CAMLG	-0.0008333	0
ISL1	-0.0008333	0
SCAMP1-AS1	-0.0008333	0
NDUFA2	-0.0008333	0
TBC1D9B	-0.0008333	0
AIG1	-0.0008333	0
H4C11	-0.0008333	0
SHPRH	-0.0008333	0
DOCK4	-0.0008333	0
CNTNAP2	-0.0008333	0
ZSCAN25	-0.0008333	0
GFRA2	-0.0008333	0
LOC112268030	-0.0008333	0
FBXO25	-0.0008333	0
TRUB2	-0.0008333	0
BAG1	-0.0008333	0
NDST2	-0.0008333	0
SERGEF	-0.0008333	0
CD59	-0.0008333	0
CHST1	-0.0008333	0
DTX4	-0.0008333	0
ANKRD13D	-0.0008333	0
CHEK1	-0.0008333	0
SSH1	-0.0008333	0
ASB8	-0.0008333	0
ZNF740	-0.0008333	0
KCTD10	-0.0008333	0
VPS33A	-0.0008333	0
ARL8B	-1.11e-16	0
POLR2H	-5.551e-17	0
PDCD6	-5.551e-17	0
BCDIN3D	-2.776e-17	0
NCK1	-1.388e-17	0
LLPH	-1.388e-17	0
SPATS2L	-3.469e-18	0
SELENOH	-3.469e-18	0
EVC	0	0.405053
NEUROG2	0	0.135974
RPL27A	0	0.0427408
LINC01709	0	0
MTOR	0	0
RAP1GAP	0	0
NBPF20	0	0
ARHGEF11	0	0
PSEN2	0	0
CPTP	0	0
PEX10	0	0
GPR153	0	0
CROCC	0	0
NCDN	0	0
HECTD3	0	0
NBPF12	0	0
H4C14	0	0
FLAD1	0	0
NDUFS2	0	0
PRDX6	0	0
ACBD3-AS1	0	0
H2AC25	0	0
RNF187	0	0
ZNF692	0	0
PDE6D	0	0
CYRIA	0	0
FBXO41	0	0
RGPD2	0	0
KANSL3	0	0
SMPD4	0	0
ARHGEF4	0	0
ORC2	0	0
ITGB1BP1	0	0
ZNF513	0	0
ERLEC1	0	0
NFU1	0	0
PARTICL	0	0
ACTR1B	0	0
MRPS9-AS1	0	0
LINC01106	0	0
HS6ST1	0	0
SMPD4BP	0	0
ASDURF	0	0
IDH1	0	0
RPL37A	0	0
CDK5R2	0	0
CNPPD1	0	0
SPEG	0	0
SCG2	0	0
TIGD1	0	0
HES6	0	0
MYD88	0	0
ARPC4	0	0
RPL32	0	0
CCDC71	0	0
KLHDC8B	0	0
SELENOK	0	0
NDUFB4	0	0
H1-10	0	0
CAMK2N2	0	0
TNK2	0	0
NCBP2AS2	0	0
PIGZ	0	0
ADGRA3	0	0
LOC101927179	0	0
RAP1GDS1	0	0
CTBP1-AS	0	0
TMEM129	0	0
LOC93622	0	0
LOC107986326	0	0
EPB41L4A	0	0
SLC9A3	0	0
OXCT1	0	0
APC	0	0
IRX4	0	0
IRX1	0	0
GUSBP3	0	0
PCDHA4	0	0
TAF7	0	0
MRPL22	0	0
FBLL1	0	0
BTNL9	0	0
TMEM14B	0	0
HINT3	0	0
TEX56P	0	0
TMEM14C	0	0
TBC1D7	0	0
H2AC6	0	0
HSPA1A	0	0
SLC39A7	0	0
ZBTB22	0	0
BYSL	0	0
PEX6	0	0
DNPH1	0	0
POLR1C	0	0
TMEM151B	0	0
COX7A2	0	0
LOC124901365	0	0
STX7	0	0
SYNE1-AS1	0	0
PRKAR1B	0	0
RNF216P1	0	0
SPDYE10	0	0
ASNS	0	0
SPDYE11	0	0
STAG3	0	0
PVRIG	0	0
ATP6V1F	0	0
SSBP1	0	0
ESYT2	0	0
ENTPD4	0	0
RNF139	0	0
GLI4	0	0
SHARPIN	0	0
MLLT3	0	0
POLR1E	0	0
C9orf85	0	0
TLE1	0	0
WNK2	0	0
BRINP1	0	0
GAPVD1	0	0
MVB12B	0	0
ENHO	0	0
GBA2	0	0
LOC107987020	0	0
TXN	0	0
LOC124902274	0	0
TMEM203	0	0
RNF208	0	0
RPL10	0	0
AKR1C1	0	0
NUDT5	0	0
IDI2-AS1	0	0
LOC102724593	0	0
FAM241B	0	0
LRRC20	0	0
PRXL2A	0	0
RPL13AP5	0	0
ZDHHC16	0	0
NDUFB8	0	0
TLX1	0	0
BUB3	0	0
UROS	0	0
LRRC4C	0	0
SF3B2	0	0
KRTAP5-AS1	0	0
ZBED5-AS1	0	0
TRIM44	0	0
TTC17	0	0
CRY2	0	0
AMBRA1	0	0
CAPN5	0	0
C11orf65	0	0
HRAS	0	0
LOC124900301	0	0
SLC25A22	0	0
AP2A2	0	0
FJX1	0	0
TMEM138	0	0
FEN1	0	0
STX5-DT	0	0
ZFTA	0	0
MEN1	0	0
RBM14	0	0
RBM4	0	0
LOC100131626	0	0
TTC36	0	0
VPS26B	0	0
ADIPOR2	0	0
DIP2B	0	0
LRP1-AS	0	0
BTG1	0	0
POLR3B	0	0
PITPNM2	0	0
NCOR2	0	0
PIANP	0	0
CCDC184	0	0
RPS26	0	0
ANKRD52	0	0
USP30-AS1	0	0
MSI1	0	0
GTF2H3	0	0
UBC	0	0
ULK1	0	0
ABHD17A	0	0
RPS15A	6.9389e-18	0.209143
IGF2R	6.9389e-18	0
LMBR1	1.3878e-17	0
MED17	1.3878e-17	0
GNAI3	0.00083333	0
SDHC	0.00083333	0
SYT2	0.00083333	0
LRRC47	0.00083333	0
TMEM183A	0.00083333	0
MYRIP	0.00083333	0
KLHL18	0.00083333	0
TKT	0.00083333	0
EIF2A	0.00083333	0
OPA1-AS1	0.00083333	0
DPYSL3	0.00083333	0
HSPA9	0.00083333	0
PCDHGA10	0.00083333	0
RAB24	0.00083333	0
TMED9	0.00083333	0
BCLAF1	0.00083333	0
STX1A	0.00083333	0
TNKS	0.00083333	0
GPSM1	0.00083333	0
EPC1	0.00083333	0
AKR1C2	0.00083333	0
MSANTD7	0.00083333	0
FAM13C	0.00083333	0
FAM204A	0.00083333	0
ATG13	0.00083333	0
MRPL48	0.00083333	0
INTS4	0.00083333	0
CEND1	0.00083333	0
PRADX	0.00083333	0
[truncated: 3,877 more rows]

## Sheet: Fig 2C
Gene	ΔPDUI
USP13	-0.493333
PHC3	-0.333333
SPOCK2	-0.293333
SOX11	-0.26
PLEKHA8	-0.233333
GOSR2	-0.233333
POU2F1	-0.193333
CD2BP2	-0.173333
TUBB	-0.163333
ARF3	-0.16
SLC39A13	-0.156667
RMND5A	-0.146667
SMC1A	-0.14
AGO2	-0.133333
CLASP1	-0.123333
PAFAH1B1	-0.123333
RALGPS1	-0.116667
ADAM22	-0.11
ZNF704	-0.103333
MKI67	0.1
SGPL1	0.1
PPP2R2D	0.1
MAU2	0.106667
NUDT16L1	0.106667
PRKAR1A	0.11
MKRN1	0.11
PRC1	0.11
ARHGEF7	0.116667
FOXP1	0.116667
FBXW11	0.12
SPC24	0.12
GOLIM4	0.123333
LARP4	0.123333
UNK	0.123333
RUFY3	0.126667
RNF2	0.13
PRDM2	0.133333
CFAP97	0.136667
CCSAP	0.15
AASDHPPT	0.156667
TBC1D16	0.156667
ENSA	0.163333
ATP2A2	0.166667
SPOPL	0.173333
CDIP1	0.176667
REEP3	0.183333
SYN2	0.183333
DPYD	0.19
MTURN	0.196667
PEX19	0.22
TFCP2	0.226667
MARK3	0.23
ZMAT3	0.25
ANKMY1	0.256667
SERPINE1	0.286667
CNPY3	0.456667
LAMC1	0.566667

## Sheet: Fig 2D
Gene	ΔPDUI
STX1B	-0.47
LRP6	-0.326667
MICAL3	-0.316667
WDR4	-0.316667
MKRN1	-0.283333
NAT8L	-0.253333
KIF3C	-0.24
BAHCC1	-0.196667
CTDSPL	-0.19
PLEKHG3	-0.176667
TUBB	-0.176667
ING5	-0.166667
MSI2	-0.16
GOSR2	-0.16
SYNPO2	-0.156667
CEP44	-0.153333
RTF1	-0.14
SMC1A	-0.14
KIF3B	-0.133333
PIP4K2A	-0.126667
NR1D2	-0.123333
MTX3	-0.12
PKD2	-0.113333
AKAP11	-0.11
HIF1AN	-0.11
CCDC88A	-0.106667
PRPF4B	-0.106667
SGK1	-0.106667
NCLN	-0.103333
DICER1	-0.1
MEX3B	0.1
UBR1	0.1
NUDT16L1	0.1
ATP2A2	0.1
GTPBP1	0.103333
NUCKS1	0.103333
RPN1	0.103333
VGF	0.103333
EIF4E2	0.106667
ATF2	0.11
CSNK1E	0.11
ZNF106	0.11
CUX1	0.113333
KCTD2	0.113333
POLR1A	0.116667
SERINC1	0.12
PRC1	0.123333
GRB2	0.126667
GCN1	0.13
REEP3	0.13
GRN	0.14
GIT2	0.143333
SREK1	0.143333
ATF7IP	0.146667
MED24	0.146667
PTP4A2	0.163333
RUFY3	0.166667
EPHB3	0.173333
PEX19	0.176667
PLXNA4	0.18
PCNX1	0.186667
PAK4	0.19
OTULIN	0.2
MARK3	0.206667
CSNK1D	0.23
TFCP2	0.23
ZMAT3	0.25
PPP2R2D	0.26
TNRC6B	0.296667
CNPY3	0.326667
SYN2	0.426667
LAMC1	0.496667

## Sheet: Fig 2E
Gene	ΔPDUI
SPOCK2	-0.366667
DCAF12	-0.341667
MMAB	-0.1975
AGPAT4	-0.184167
MAT2A	-0.135
CPLX2	-0.103333
NFYC	0.1
SORCS2	0.103333
PARP1	0.104167
SMG7	0.104167
TNPO1	0.105833
LONRF2	0.1075
SERINC1	0.108333
SOX4	0.109167
SQSTM1	0.109167
PTGES3	0.1125
AKIRIN1	0.114167
ATP2A2	0.1275
XPO7	0.128333
PTP4A2	0.128333
MAP4	0.1325
EIF4A2	0.136667
RNF2	0.141667
MTURN	0.149167
TGOLN2	0.150833
STARD7	0.151667
ARMC10	0.179167
NAT8L	0.185
CNPY3	0.246667

## Sheet: Fig 3A
CTL	KD
1.04045	3.78613
1.04132	5.08678
0.90709	3.95536

## Sheet: Fig 3B
WT	Del
1.2201	1.85448
1.0514	2.18526
0.990315	2.35198
0.650234	1.04679

## Sheet: Fig 3C
CTL	KD
0.755617	2.13636
0.866821	2.06597
1.34221	2.37671

## Sheet: Fig 3D
CTL	KD
0.830754	0.649588
0.997466	0.679095
1.17178	0.639252

[truncated: 31 more sheets: Fig 3F, Fig 4B, Fig 4D, Fig 4E, Fig 4G, Fig 4H, Fig 5A, Fig 5C, Fig 6A, Fig 6E, Fig 6F, Fig 7A, Fig 7B, Fig 7C, Fig 7D, Fig 7G, Fig S1B, Fig S1E, Fig S5A, Fig S5B …]
